# Supplementary material for: Characterizing Membrane Association and Periplasmic Transfer of Bacterial Lipoproteins through Molecular Dynamics Simulations
Source: Structure. 2020 Apr 7;28(4):475–487.e3. doi: 10.1016/j.str.2020.01.012 (PMC7139219; doi:10.1016/j.str.2020.01.012)
Supplement: Data S3. Final Coordinates from Simulations (M–X), Related to Figure 3 [file mmc5.zip › M-X/MDTP-3-atomistic.pdb]

TITLE     Protein
REMARK    THIS IS A SIMULATION BOX
CRYST1  126.252  126.252  173.228  90.00  90.00  90.00 P 1           1
MODEL        1
ATOM      1  N   CYSTA   1      59.827  61.231  55.255  1.00  0.00           N
ATOM      3  CA  CYSTA   1      60.227  62.601  55.055  1.00  0.00           C
ATOM      5  C   CYSTA   1      58.937  63.401  54.885  1.00  0.00           C
ATOM      6  O   CYSTA   1      58.717  63.941  53.815  1.00  0.00           O
ATOM      7  CB  CYSTA   1      61.077  62.761  53.745  1.00  0.00           C
ATOM     10  SG  CYSTA   1      62.687  61.881  53.755  1.00  0.00           S
ATOM     11  C1  CYSTA   1      63.617  63.161  54.635  1.00  0.00           C
ATOM     14  CA1 CYSTA   1      59.737  60.681  56.475  1.00  0.00           C
ATOM     15  OA1 CYSTA   1      60.367  61.151  57.405  1.00  0.00           O
ATOM     16  CA2 CYSTA   1      58.807  59.541  56.715  1.00  0.00           C
ATOM     19  C11 CYSTA   1      64.987  63.621  54.055  1.00  0.00           C
ATOM     21  O11 CYSTA   1      64.867  63.711  52.635  1.00  0.00           O
ATOM     22  CX1 CYSTA   1      65.387  64.791  52.085  1.00  0.00           C
ATOM     23  OX1 CYSTA   1      65.727  65.801  52.675  1.00  0.00           O
ATOM     24  CX2 CYSTA   1      65.577  64.521  50.605  1.00  0.00           C
ATOM     27  C12 CYSTA   1      66.167  62.681  54.415  1.00  0.00           C
ATOM     30  O12 CYSTA   1      67.407  63.081  53.785  1.00  0.00           O
ATOM     31  CD1 CYSTA   1      68.077  64.031  54.415  1.00  0.00           C
ATOM     32  OD1 CYSTA   1      67.687  64.631  55.415  1.00  0.00           O
ATOM     33  CD2 CYSTA   1      69.417  64.261  53.725  1.00  0.00           C
ATOM     36  CA3 CYSTA   1      59.147  58.871  58.055  1.00  0.00           C
ATOM     39  CA4 CYSTA   1      58.527  57.491  58.285  1.00  0.00           C
ATOM     42  CA5 CYSTA   1      59.487  56.361  57.855  1.00  0.00           C
ATOM     45  CA6 CYSTA   1      59.767  56.421  56.355  1.00  0.00           C
ATOM     48  CA7 CYSTA   1      60.507  55.211  55.795  1.00  0.00           C
ATOM     51  CA8 CYSTA   1      59.907  54.801  54.435  1.00  0.00           C
ATOM     54  CA9 CYSTA   1      60.697  53.701  53.715  1.00  0.00           C
ATOM     57 0CA1 CYSTA   1      62.157  54.061  53.445  1.00  0.00           C
ATOM     60 1CA1 CYSTA   1      62.387  55.231  52.475  1.00  0.00           C
ATOM     63 2CA1 CYSTA   1      63.627  56.061  52.845  1.00  0.00           C
ATOM     66 3CA1 CYSTA   1      64.237  56.931  51.735  1.00  0.00           C
ATOM     69 4CA1 CYSTA   1      64.467  56.231  50.385  1.00  0.00           C
ATOM     72 5CA1 CYSTA   1      64.977  57.211  49.315  1.00  0.00           C
ATOM     75 6CA1 CYSTA   1      64.937  56.641  47.895  1.00  0.00           C
ATOM     79  CD3 CYSTA   1      69.927  65.701  53.795  1.00  0.00           C
ATOM     82  CD4 CYSTA   1      68.987  66.691  53.125  1.00  0.00           C
ATOM     85  CD5 CYSTA   1      69.657  68.051  52.895  1.00  0.00           C
ATOM     88  CD6 CYSTA   1      70.067  68.281  51.425  1.00  0.00           C
ATOM     91  CD7 CYSTA   1      70.947  67.161  50.855  1.00  0.00           C
ATOM     94  CD8 CYSTA   1      71.697  67.611  49.595  1.00  0.00           C
ATOM     97  CD9 CYSTA   1      72.657  66.541  49.065  1.00  0.00           C
ATOM    100 0CD1 CYSTA   1      73.577  67.051  47.955  1.00  0.00           C
ATOM    103 1CD1 CYSTA   1      74.677  67.971  48.475  1.00  0.00           C
ATOM    106 2CD1 CYSTA   1      75.327  68.711  47.305  1.00  0.00           C
ATOM    109 3CD1 CYSTA   1      76.337  69.771  47.735  1.00  0.00           C
ATOM    112 4CD1 CYSTA   1      76.727  70.581  46.495  1.00  0.00           C
ATOM    115 5CD1 CYSTA   1      78.007  71.391  46.645  1.00  0.00           C
ATOM    118 6CD1 CYSTA   1      78.347  72.071  45.315  1.00  0.00           C
ATOM    122  CX3 CYSTA   1      66.367  65.651  49.905  1.00  0.00           C
ATOM    125  CX4 CYSTA   1      66.827  65.251  48.505  1.00  0.00           C
ATOM    128  CX5 CYSTA   1      65.677  64.991  47.525  1.00  0.00           C
ATOM    131  CX6 CYSTA   1      65.037  66.261  46.965  1.00  0.00           C
ATOM    134  CX7 CYSTA   1      64.117  65.931  45.785  1.00  0.00           C
ATOM    137  CX8 CYSTA   1      63.727  67.161  44.945  1.00  0.00           C
ATOM    140  CX9 CYSTA   1      62.677  68.011  45.625  1.00  0.00           C
ATOM    142 0CX1 CYSTA   1      61.407  68.181  45.235  1.00  0.00           C
ATOM    144 1CX1 CYSTA   1      60.707  67.581  44.035  1.00  0.00           C
ATOM    147 2CX1 CYSTA   1      59.977  68.661  43.215  1.00  0.00           C
ATOM    150 3CX1 CYSTA   1      58.617  69.071  43.815  1.00  0.00           C
ATOM    153 4CX1 CYSTA   1      58.027  70.301  43.095  1.00  0.00           C
ATOM    156 5CX1 CYSTA   1      56.507  70.441  43.225  1.00  0.00           C
ATOM    159 6CX1 CYSTA   1      55.747  69.471  42.305  1.00  0.00           C
ATOM    162 7CX1 CYSTA   1      54.227  69.721  42.295  1.00  0.00           C
ATOM    165 8CX1 CYSTA   1      53.487  68.831  41.295  1.00  0.00           C
ATOM    169  N   ALA A   2      57.997  63.451  55.845  1.00  0.00           N
ATOM    171  CA  ALA A   2      58.247  63.551  57.265  1.00  0.00           C
ATOM    173  CB  ALA A   2      58.097  65.011  57.675  1.00  0.00           C
ATOM    177  C   ALA A   2      57.267  62.751  58.125  1.00  0.00           C
ATOM    178  O   ALA A   2      56.057  62.911  58.035  1.00  0.00           O
ATOM    179  N   LEU A   3      57.807  61.961  59.085  1.00  0.00           N
ATOM    181  CA  LEU A   3      57.137  61.771  60.375  1.00  0.00           C
ATOM    183  CB  LEU A   3      56.857  60.301  60.805  1.00  0.00           C
ATOM    186  CG  LEU A   3      55.547  59.651  60.305  1.00  0.00           C
ATOM    188  CD1 LEU A   3      55.447  58.251  60.925  1.00  0.00           C
ATOM    192  CD2 LEU A   3      55.427  59.571  58.785  1.00  0.00           C
ATOM    196  C   LEU A   3      58.007  62.381  61.455  1.00  0.00           C
ATOM    197  O   LEU A   3      58.907  61.751  62.035  1.00  0.00           O
ATOM    198  N   VAL A   4      57.637  63.601  61.865  1.00  0.00           N
ATOM    200  CA  VAL A   4      58.077  64.201  63.095  1.00  0.00           C
ATOM    202  CB  VAL A   4      58.627  65.591  62.915  1.00  0.00           C
ATOM    204  CG1 VAL A   4      59.207  66.081  64.255  1.00  0.00           C
ATOM    208  CG2 VAL A   4      59.757  65.521  61.875  1.00  0.00           C
ATOM    212  C   VAL A   4      56.857  64.181  63.985  1.00  0.00           C
ATOM    213  O   VAL A   4      55.747  64.401  63.495  1.00  0.00           O
ATOM    214  N   ARG A   5      57.057  63.791  65.265  1.00  0.00           N
ATOM    216  CA  ARG A   5      56.157  63.031  66.125  1.00  0.00           C
ATOM    218  CB  ARG A   5      54.637  63.181  65.825  1.00  0.00           C
ATOM    221  CG  ARG A   5      54.027  64.571  66.045  1.00  0.00           C
ATOM    224  CD  ARG A   5      52.557  64.611  65.615  1.00  0.00           C
ATOM    227  NE  ARG A   5      52.547  64.591  64.125  1.00  0.00           N
ATOM    229  CZ  ARG A   5      51.597  64.061  63.365  1.00  0.00           C
ATOM    230  NH1 ARG A   5      51.707  64.221  62.065  1.00  0.00           N
ATOM    233  NH2 ARG A   5      50.537  63.461  63.865  1.00  0.00           N
ATOM    236  C   ARG A   5      56.537  63.351  67.575  1.00  0.00           C
ATOM    237  O   ARG A   5      57.087  64.411  67.855  1.00  0.00           O
ATOM    238  N   LYS A   6      56.387  62.431  68.565  1.00  0.00           N
ATOM    240  CA  LYS A   6      55.357  61.391  68.605  1.00  0.00           C
ATOM    242  CB  LYS A   6      55.817  59.941  68.915  1.00  0.00           C
ATOM    245  CG  LYS A   6      55.267  58.971  67.835  1.00  0.00           C
ATOM    248  CD  LYS A   6      55.127  57.491  68.235  1.00  0.00           C
ATOM    251  CE  LYS A   6      54.417  56.671  67.135  1.00  0.00           C
ATOM    254  NZ  LYS A   6      54.197  55.261  67.505  1.00  0.00           N
ATOM    258  C   LYS A   6      54.167  61.831  69.445  1.00  0.00           C
ATOM    259  O   LYS A   6      54.047  62.981  69.855  1.00  0.00           O
ATOM    260  N   ASP A   7      53.197  60.901  69.615  1.00  0.00           N
ATOM    262  CA  ASP A   7      51.787  61.241  69.615  1.00  0.00           C
ATOM    264  CB  ASP A   7      51.217  60.551  68.365  1.00  0.00           C
ATOM    267  CG  ASP A   7      49.877  61.091  67.895  1.00  0.00           C
ATOM    268  OD1 ASP A   7      49.447  60.631  66.815  1.00  0.00           O
ATOM    269  OD2 ASP A   7      49.287  62.011  68.525  1.00  0.00           O
ATOM    270  C   ASP A   7      51.097  60.771  70.865  1.00  0.00           C
ATOM    271  O   ASP A   7      49.877  60.651  70.945  1.00  0.00           O
ATOM    272  N   SER A   8      51.847  60.471  71.915  1.00  0.00           N
ATOM    274  CA  SER A   8      51.217  60.031  73.135  1.00  0.00           C
ATOM    276  CB  SER A   8      50.807  58.531  73.195  1.00  0.00           C
ATOM    279  OG  SER A   8      51.877  57.641  72.835  1.00  0.00           O
ATOM    281  C   SER A   8      52.117  60.381  74.255  1.00  0.00           C
ATOM    282  O   SER A   8      53.317  60.611  74.065  1.00  0.00           O
ATOM    283  N   ALA A   9      51.527  60.541  75.435  1.00  0.00           N
ATOM    285  CA  ALA A   9      52.217  61.121  76.535  1.00  0.00           C
ATOM    287  CB  ALA A   9      52.267  62.651  76.305  1.00  0.00           C
ATOM    291  C   ALA A   9      51.617  60.511  77.815  1.00  0.00           C
ATOM    292  O   ALA A   9      51.397  59.291  77.765  1.00  0.00           O
ATOM    293  N   PRO A  10      51.397  61.151  78.995  1.00  0.00           N
ATOM    294  CD  PRO A  10      51.317  62.611  79.175  1.00  0.00           C
ATOM    297  CA  PRO A  10      51.157  60.491  80.295  1.00  0.00           C
ATOM    299  CB  PRO A  10      50.497  61.561  81.175  1.00  0.00           C
ATOM    302  CG  PRO A  10      51.127  62.851  80.675  1.00  0.00           C
ATOM    305  C   PRO A  10      50.357  59.221  80.385  1.00  0.00           C
ATOM    306  O   PRO A  10      49.167  59.221  80.075  1.00  0.00           O
ATOM    307  N   HIS A  11      50.967  58.151  80.955  1.00  0.00           N
ATOM    309  CA  HIS A  11      50.327  56.881  81.195  1.00  0.00           C
ATOM    311  CB  HIS A  11      51.347  55.801  81.635  1.00  0.00           C
ATOM    314  ND1 HIS A  11      50.087  53.781  82.275  1.00  0.00           N
ATOM    315  CG  HIS A  11      50.867  54.421  81.345  1.00  0.00           C
ATOM    316  CE1 HIS A  11      49.877  52.571  81.785  1.00  0.00           C
ATOM    318  NE2 HIS A  11      50.487  52.411  80.595  1.00  0.00           N
ATOM    320  CD2 HIS A  11      51.127  53.591  80.305  1.00  0.00           C
ATOM    322  C   HIS A  11      49.177  56.971  82.185  1.00  0.00           C
ATOM    323  O   HIS A  11      49.187  57.791  83.125  1.00  0.00           O
ATOM    324  N   GLN A  12      48.157  56.121  81.985  1.00  0.00           N
ATOM    326  CA  GLN A  12      46.937  55.981  82.765  1.00  0.00           C
ATOM    328  CB  GLN A  12      46.017  54.951  82.065  1.00  0.00           C
ATOM    331  CG  GLN A  12      44.707  54.651  82.815  1.00  0.00           C
ATOM    334  CD  GLN A  12      43.677  53.901  81.965  1.00  0.00           C
ATOM    335  OE1 GLN A  12      43.657  53.931  80.725  1.00  0.00           O
ATOM    336  NE2 GLN A  12      42.707  53.281  82.665  1.00  0.00           N
ATOM    339  C   GLN A  12      47.187  55.591  84.215  1.00  0.00           C
ATOM    340  O   GLN A  12      48.047  54.761  84.505  1.00  0.00           O
ATOM    341  N   GLN A  13      46.487  56.181  85.215  1.00  0.00           N
ATOM    343  CA  GLN A  13      46.617  55.771  86.605  1.00  0.00           C
ATOM    345  CB  GLN A  13      45.857  56.711  87.585  1.00  0.00           C
ATOM    348  CG  GLN A  13      44.297  56.661  87.575  1.00  0.00           C
ATOM    351  CD  GLN A  13      43.627  57.271  86.335  1.00  0.00           C
ATOM    352  OE1 GLN A  13      44.247  57.771  85.395  1.00  0.00           O
ATOM    353  NE2 GLN A  13      42.267  57.231  86.335  1.00  0.00           N
ATOM    356  C   GLN A  13      46.197  54.321  86.815  1.00  0.00           C
ATOM    357  O   GLN A  13      45.277  53.851  86.165  1.00  0.00           O
ATOM    358  N   LEU A  14      46.927  53.561  87.685  1.00  0.00           N
ATOM    360  CA  LEU A  14      46.857  52.101  87.725  1.00  0.00           C
ATOM    362  CB  LEU A  14      48.277  51.531  87.585  1.00  0.00           C
ATOM    365  CG  LEU A  14      49.047  52.061  86.365  1.00  0.00           C
ATOM    367  CD1 LEU A  14      50.537  51.961  86.665  1.00  0.00           C
ATOM    371  CD2 LEU A  14      48.657  51.331  85.075  1.00  0.00           C
ATOM    375  C   LEU A  14      46.377  51.611  89.085  1.00  0.00           C
ATOM    376  O   LEU A  14      46.117  50.441  89.345  1.00  0.00           O
ATOM    377  N   LYS A  15      46.277  52.571  90.005  1.00  0.00           N
ATOM    379  CA  LYS A  15      45.967  52.371  91.385  1.00  0.00           C
ATOM    381  CB  LYS A  15      47.087  52.891  92.325  1.00  0.00           C
ATOM    384  CG  LYS A  15      47.347  54.421  92.385  1.00  0.00           C
ATOM    387  CD  LYS A  15      47.987  55.041  91.125  1.00  0.00           C
ATOM    390  CE  LYS A  15      48.487  56.471  91.415  1.00  0.00           C
ATOM    393  NZ  LYS A  15      49.047  57.141  90.215  1.00  0.00           N
ATOM    397  C   LYS A  15      44.717  53.201  91.515  1.00  0.00           C
ATOM    398  O   LYS A  15      44.647  54.221  90.815  1.00  0.00           O
ATOM    399  N   PRO A  16      43.737  52.821  92.335  1.00  0.00           N
ATOM    400  CD  PRO A  16      43.867  51.671  93.235  1.00  0.00           C
ATOM    403  CA  PRO A  16      42.547  53.601  92.635  1.00  0.00           C
ATOM    405  CB  PRO A  16      42.007  52.991  93.935  1.00  0.00           C
ATOM    408  CG  PRO A  16      42.527  51.551  93.955  1.00  0.00           C
ATOM    411  C   PRO A  16      42.737  55.101  92.765  1.00  0.00           C
ATOM    412  O   PRO A  16      43.767  55.561  93.265  1.00  0.00           O
ATOM    413  N   GLU A  17      41.757  55.901  92.325  1.00  0.00           N
ATOM    415  CA  GLU A  17      41.857  57.341  92.325  1.00  0.00           C
ATOM    417  CB  GLU A  17      40.777  57.961  91.395  1.00  0.00           C
ATOM    420  CG  GLU A  17      40.967  57.581  89.895  1.00  0.00           C
ATOM    423  CD  GLU A  17      40.647  56.131  89.535  1.00  0.00           C
ATOM    424  OE1 GLU A  17      39.987  55.401  90.315  1.00  0.00           O
ATOM    425  OE2 GLU A  17      41.007  55.731  88.395  1.00  0.00           O
ATOM    426  C   GLU A  17      41.827  58.001  93.705  1.00  0.00           C
ATOM    427  O   GLU A  17      42.207  59.161  93.855  1.00  0.00           O
ATOM    428  N   GLN A  18      41.437  57.241  94.745  1.00  0.00           N
ATOM    430  CA  GLN A  18      41.507  57.651  96.135  1.00  0.00           C
ATOM    432  CB  GLN A  18      40.097  57.971  96.675  1.00  0.00           C
ATOM    435  CG  GLN A  18      39.527  59.271  96.055  1.00  0.00           C
ATOM    438  CD  GLN A  18      38.067  59.461  96.455  1.00  0.00           C
ATOM    439  OE1 GLN A  18      37.207  59.631  95.585  1.00  0.00           O
ATOM    440  NE2 GLN A  18      37.797  59.391  97.775  1.00  0.00           N
ATOM    443  C   GLN A  18      42.137  56.571  97.005  1.00  0.00           C
ATOM    444  O   GLN A  18      42.127  55.401  96.625  1.00  0.00           O
ATOM    445  N   ILE A  19      42.737  56.921  98.165  1.00  0.00           N
ATOM    447  CA  ILE A  19      43.417  55.951  99.025  1.00  0.00           C
ATOM    449  CB  ILE A  19      44.377  56.571 100.045  1.00  0.00           C
ATOM    451  CG2 ILE A  19      45.577  57.141  99.265  1.00  0.00           C
ATOM    455  CG1 ILE A  19      43.737  57.661 100.945  1.00  0.00           C
ATOM    458  CD  ILE A  19      44.657  58.151 102.075  1.00  0.00           C
ATOM    462  C   ILE A  19      42.447  54.941  99.635  1.00  0.00           C
ATOM    463  O   ILE A  19      42.717  53.741  99.675  1.00  0.00           O
ATOM    464  N   LYS A  20      41.257  55.431 100.035  1.00  0.00           N
ATOM    466  CA  LYS A  20      40.147  54.601 100.445  1.00  0.00           C
ATOM    468  CB  LYS A  20      40.377  54.031 101.895  1.00  0.00           C
ATOM    471  CG  LYS A  20      39.507  52.811 102.225  1.00  0.00           C
ATOM    474  CD  LYS A  20      40.007  51.881 103.345  1.00  0.00           C
ATOM    477  CE  LYS A  20      38.937  50.821 103.675  1.00  0.00           C
ATOM    480  NZ  LYS A  20      39.397  49.771 104.605  1.00  0.00           N
ATOM    484  C   LYS A  20      38.907  55.491 100.325  1.00  0.00           C
ATOM    485  O   LYS A  20      38.847  56.361  99.455  1.00  0.00           O
ATOM    486  N   LEU A  21      37.917  55.281 101.205  1.00  0.00           N
ATOM    488  CA  LEU A  21      36.627  55.961 101.285  1.00  0.00           C
ATOM    490  CB  LEU A  21      36.717  57.511 101.365  1.00  0.00           C
ATOM    493  CG  LEU A  21      35.497  58.231 101.975  1.00  0.00           C
ATOM    495  CD1 LEU A  21      35.247  57.811 103.435  1.00  0.00           C
ATOM    499  CD2 LEU A  21      35.697  59.751 101.935  1.00  0.00           C
ATOM    503  C   LEU A  21      35.617  55.491 100.245  1.00  0.00           C
ATOM    504  O   LEU A  21      35.957  55.061  99.135  1.00  0.00           O
ATOM    505  N   ALA A  22      34.317  55.521 100.585  1.00  0.00           N
ATOM    507  CA  ALA A  22      33.257  55.331  99.625  1.00  0.00           C
ATOM    509  CB  ALA A  22      31.987  54.811 100.345  1.00  0.00           C
ATOM    513  C   ALA A  22      32.937  56.631  98.895  1.00  0.00           C
ATOM    514  O   ALA A  22      32.377  57.561  99.475  1.00  0.00           O
ATOM    515  N   ASP A  23      33.307  56.691  97.595  1.00  0.00           N
ATOM    517  CA  ASP A  23      33.067  57.811  96.725  1.00  0.00           C
ATOM    519  CB  ASP A  23      34.207  58.871  96.725  1.00  0.00           C
ATOM    522  CG  ASP A  23      34.287  59.641  98.025  1.00  0.00           C
ATOM    523  OD1 ASP A  23      33.457  60.561  98.285  1.00  0.00           O
ATOM    524  OD2 ASP A  23      35.227  59.331  98.785  1.00  0.00           O
ATOM    525  C   ASP A  23      32.997  57.301  95.295  1.00  0.00           C
ATOM    526  O   ASP A  23      33.647  56.331  94.895  1.00  0.00           O
ATOM    527  N   ASP A  24      32.197  58.001  94.475  1.00  0.00           N
ATOM    529  CA  ASP A  24      32.277  58.041  93.045  1.00  0.00           C
ATOM    531  CB  ASP A  24      31.017  58.731  92.455  1.00  0.00           C
ATOM    534  CG  ASP A  24      29.777  57.871  92.585  1.00  0.00           C
ATOM    535  OD1 ASP A  24      29.847  56.761  93.165  1.00  0.00           O
ATOM    536  OD2 ASP A  24      28.737  58.321  92.035  1.00  0.00           O
ATOM    537  C   ASP A  24      33.487  58.831  92.585  1.00  0.00           C
ATOM    538  O   ASP A  24      33.977  59.721  93.275  1.00  0.00           O
ATOM    539  N   ILE A  25      33.977  58.571  91.355  1.00  0.00           N
ATOM    541  CA  ILE A  25      35.137  59.251  90.755  1.00  0.00           C
ATOM    543  CB  ILE A  25      35.407  58.671  89.365  1.00  0.00           C
ATOM    545  CG2 ILE A  25      36.467  59.501  88.605  1.00  0.00           C
ATOM    549  CG1 ILE A  25      35.837  57.201  89.495  1.00  0.00           C
ATOM    552  CD  ILE A  25      35.717  56.461  88.165  1.00  0.00           C
ATOM    556  C   ILE A  25      34.977  60.761  90.685  1.00  0.00           C
ATOM    557  O   ILE A  25      35.917  61.541  90.855  1.00  0.00           O
ATOM    558  N   HIS A  26      33.737  61.211  90.415  1.00  0.00           N
ATOM    560  CA  HIS A  26      33.377  62.601  90.205  1.00  0.00           C
ATOM    562  CB  HIS A  26      32.017  62.691  89.505  1.00  0.00           C
ATOM    565  ND1 HIS A  26      32.667  62.411  87.095  1.00  0.00           N
ATOM    566  CG  HIS A  26      32.007  61.931  88.215  1.00  0.00           C
ATOM    567  CE1 HIS A  26      32.427  61.501  86.165  1.00  0.00           C
ATOM    569  NE2 HIS A  26      31.647  60.491  86.625  1.00  0.00           N
ATOM    571  CD2 HIS A  26      31.357  60.771  87.935  1.00  0.00           C
ATOM    573  C   HIS A  26      33.307  63.421  91.485  1.00  0.00           C
ATOM    574  O   HIS A  26      33.227  64.651  91.425  1.00  0.00           O
ATOM    575  N   LEU A  27      33.327  62.781  92.665  1.00  0.00           N
ATOM    577  CA  LEU A  27      33.197  63.531  93.915  1.00  0.00           C
ATOM    579  CB  LEU A  27      32.247  62.801  94.885  1.00  0.00           C
ATOM    582  CG  LEU A  27      30.807  62.681  94.355  1.00  0.00           C
ATOM    584  CD1 LEU A  27      30.017  61.821  95.335  1.00  0.00           C
ATOM    588  CD2 LEU A  27      30.137  64.051  94.165  1.00  0.00           C
ATOM    592  C   LEU A  27      34.517  63.721  94.615  1.00  0.00           C
ATOM    593  O   LEU A  27      34.627  64.491  95.575  1.00  0.00           O
ATOM    594  N   ALA A  28      35.577  63.081  94.105  1.00  0.00           N
ATOM    596  CA  ALA A  28      36.947  63.351  94.475  1.00  0.00           C
ATOM    598  CB  ALA A  28      37.887  62.421  93.685  1.00  0.00           C
ATOM    602  C   ALA A  28      37.327  64.811  94.245  1.00  0.00           C
ATOM    603  O   ALA A  28      37.247  65.351  93.135  1.00  0.00           O
ATOM    604  N   SER A  29      37.757  65.501  95.315  1.00  0.00           N
ATOM    606  CA  SER A  29      38.547  66.701  95.125  1.00  0.00           C
ATOM    608  CB  SER A  29      37.747  68.051  95.005  1.00  0.00           C
ATOM    611  OG  SER A  29      37.137  68.501  96.215  1.00  0.00           O
ATOM    613  C   SER A  29      39.467  66.761  96.305  1.00  0.00           C
ATOM    614  O   SER A  29      39.087  66.401  97.415  1.00  0.00           O
ATOM    615  N   SER A  30      40.727  67.181  96.095  1.00  0.00           N
ATOM    617  CA  SER A  30      41.627  67.401  97.205  1.00  0.00           C
ATOM    619  CB  SER A  30      42.407  66.131  97.615  1.00  0.00           C
ATOM    622  OG  SER A  30      43.077  66.311  98.865  1.00  0.00           O
ATOM    624  C   SER A  30      42.647  68.491  96.915  1.00  0.00           C
ATOM    625  O   SER A  30      43.277  68.531  95.845  1.00  0.00           O
ATOM    626  N   GLY A  31      42.827  69.351  97.925  1.00  0.00           N
ATOM    628  CA  GLY A  31      43.777  70.441  97.985  1.00  0.00           C
ATOM    631  C   GLY A  31      44.617  70.251  99.195  1.00  0.00           C
ATOM    632  O   GLY A  31      44.457  70.921 100.215  1.00  0.00           O
ATOM    633  N   TRP A  32      45.517  69.261  99.115  1.00  0.00           N
ATOM    635  CA  TRP A  32      46.347  68.851 100.215  1.00  0.00           C
ATOM    637  CB  TRP A  32      45.967  67.411 100.675  1.00  0.00           C
ATOM    640  CG  TRP A  32      46.847  66.781 101.715  1.00  0.00           C
ATOM    641  CD1 TRP A  32      47.527  65.601 101.615  1.00  0.00           C
ATOM    643  NE1 TRP A  32      48.377  65.461 102.695  1.00  0.00           N
ATOM    645  CE2 TRP A  32      48.237  66.541 103.515  1.00  0.00           C
ATOM    646  CD2 TRP A  32      47.257  67.381 102.955  1.00  0.00           C
ATOM    647  CE3 TRP A  32      46.897  68.551 103.625  1.00  0.00           C
ATOM    649  CZ3 TRP A  32      47.487  68.831 104.855  1.00  0.00           C
ATOM    651  CZ2 TRP A  32      48.897  66.871 104.675  1.00  0.00           C
ATOM    653  CH2 TRP A  32      48.477  68.001 105.375  1.00  0.00           C
ATOM    655  C   TRP A  32      47.797  68.941  99.795  1.00  0.00           C
ATOM    656  O   TRP A  32      48.197  68.341  98.795  1.00  0.00           O
ATOM    657  N   PRO A  33      48.607  69.671 100.555  1.00  0.00           N
ATOM    658  CD  PRO A  33      48.257  71.081 100.805  1.00  0.00           C
ATOM    661  CA  PRO A  33      50.047  69.501 100.475  1.00  0.00           C
ATOM    663  CB  PRO A  33      50.507  70.841  99.905  1.00  0.00           C
ATOM    666  CG  PRO A  33      49.537  71.861 100.505  1.00  0.00           C
ATOM    669  C   PRO A  33      50.617  69.261 101.865  1.00  0.00           C
ATOM    670  O   PRO A  33      50.087  69.751 102.865  1.00  0.00           O
ATOM    671  N   GLN A  34      51.727  68.491 101.955  1.00  0.00           N
ATOM    673  CA  GLN A  34      52.487  68.401 103.195  1.00  0.00           C
ATOM    675  CB  GLN A  34      53.667  67.381 103.135  1.00  0.00           C
ATOM    678  CG  GLN A  34      53.327  65.861 103.185  1.00  0.00           C
ATOM    681  CD  GLN A  34      52.427  65.431 104.345  1.00  0.00           C
ATOM    682  OE1 GLN A  34      52.497  65.921 105.465  1.00  0.00           O
ATOM    683  NE2 GLN A  34      51.557  64.431 104.065  1.00  0.00           N
ATOM    686  C   GLN A  34      53.027  69.751 103.695  1.00  0.00           C
ATOM    687  O   GLN A  34      53.497  70.591 102.925  1.00  0.00           O
ATOM    688  N   ALA A  35      53.037  69.971 105.025  1.00  0.00           N
ATOM    690  CA  ALA A  35      53.947  70.911 105.635  1.00  0.00           C
ATOM    692  CB  ALA A  35      53.617  71.091 107.115  1.00  0.00           C
ATOM    696  C   ALA A  35      55.437  70.551 105.455  1.00  0.00           C
ATOM    697  O   ALA A  35      55.807  69.381 105.335  1.00  0.00           O
ATOM    698  N   GLN A  36      56.317  71.571 105.445  1.00  0.00           N
ATOM    700  CA  GLN A  36      57.777  71.441 105.555  1.00  0.00           C
ATOM    702  CB  GLN A  36      58.457  72.831 105.655  1.00  0.00           C
ATOM    705  CG  GLN A  36      58.127  73.791 104.495  1.00  0.00           C
ATOM    708  CD  GLN A  36      58.807  73.391 103.195  1.00  0.00           C
ATOM    709  OE1 GLN A  36      59.827  73.981 102.865  1.00  0.00           O
ATOM    710  NE2 GLN A  36      58.217  72.471 102.405  1.00  0.00           N
ATOM    713  C   GLN A  36      58.227  70.661 106.785  1.00  0.00           C
ATOM    714  O   GLN A  36      57.557  70.691 107.805  1.00  0.00           O
ATOM    715  N   TRP A  37      59.387  69.971 106.735  1.00  0.00           N
ATOM    717  CA  TRP A  37      59.867  69.121 107.835  1.00  0.00           C
ATOM    719  CB  TRP A  37      61.177  68.391 107.445  1.00  0.00           C
ATOM    722  CG  TRP A  37      62.387  69.221 107.145  1.00  0.00           C
ATOM    723  CD1 TRP A  37      62.817  69.661 105.925  1.00  0.00           C
ATOM    725  NE1 TRP A  37      64.107  70.121 106.025  1.00  0.00           N
ATOM    727  CE2 TRP A  37      64.517  70.021 107.315  1.00  0.00           C
ATOM    728  CD2 TRP A  37      63.447  69.501 108.075  1.00  0.00           C
ATOM    729  CE3 TRP A  37      63.577  69.341 109.445  1.00  0.00           C
ATOM    731  CZ3 TRP A  37      64.787  69.701 110.035  1.00  0.00           C
ATOM    733  CZ2 TRP A  37      65.737  70.311 107.895  1.00  0.00           C
ATOM    735  CH2 TRP A  37      65.867  70.151 109.275  1.00  0.00           C
ATOM    737  C   TRP A  37      59.987  69.811 109.185  1.00  0.00           C
ATOM    738  O   TRP A  37      59.477  69.321 110.195  1.00  0.00           O
ATOM    739  N   TRP A  38      60.527  71.051 109.185  1.00  0.00           N
ATOM    741  CA  TRP A  38      60.527  71.991 110.295  1.00  0.00           C
ATOM    743  CB  TRP A  38      61.137  73.341 109.805  1.00  0.00           C
ATOM    746  CG  TRP A  38      62.597  73.281 109.465  1.00  0.00           C
ATOM    747  CD1 TRP A  38      63.187  73.221 108.225  1.00  0.00           C
ATOM    749  NE1 TRP A  38      64.557  73.251 108.375  1.00  0.00           N
ATOM    751  CE2 TRP A  38      64.867  73.311 109.695  1.00  0.00           C
ATOM    752  CD2 TRP A  38      63.657  73.361 110.425  1.00  0.00           C
ATOM    753  CE3 TRP A  38      63.697  73.471 111.815  1.00  0.00           C
ATOM    755  CZ3 TRP A  38      64.947  73.561 112.445  1.00  0.00           C
ATOM    757  CZ2 TRP A  38      66.097  73.341 110.325  1.00  0.00           C
ATOM    759  CH2 TRP A  38      66.127  73.461 111.725  1.00  0.00           C
ATOM    761  C   TRP A  38      59.157  72.301 110.915  1.00  0.00           C
ATOM    762  O   TRP A  38      59.047  72.801 112.025  1.00  0.00           O
ATOM    763  N   LYS A  39      58.047  72.041 110.185  1.00  0.00           N
ATOM    765  CA  LYS A  39      56.707  72.171 110.725  1.00  0.00           C
ATOM    767  CB  LYS A  39      55.797  72.911 109.715  1.00  0.00           C
ATOM    770  CG  LYS A  39      56.167  74.371 109.465  1.00  0.00           C
ATOM    773  CD  LYS A  39      55.087  75.131 108.675  1.00  0.00           C
ATOM    776  CE  LYS A  39      55.467  76.591 108.405  1.00  0.00           C
ATOM    779  NZ  LYS A  39      54.347  77.331 107.795  1.00  0.00           N
ATOM    783  C   LYS A  39      56.027  70.841 111.015  1.00  0.00           C
ATOM    784  O   LYS A  39      55.007  70.811 111.705  1.00  0.00           O
ATOM    785  N   GLN A  40      56.587  69.721 110.515  1.00  0.00           N
ATOM    787  CA  GLN A  40      56.137  68.371 110.805  1.00  0.00           C
ATOM    789  CB  GLN A  40      56.577  67.391 109.705  1.00  0.00           C
ATOM    792  CG  GLN A  40      55.887  67.611 108.345  1.00  0.00           C
ATOM    795  CD  GLN A  40      56.277  66.481 107.405  1.00  0.00           C
ATOM    796  OE1 GLN A  40      57.177  65.681 107.675  1.00  0.00           O
ATOM    797  NE2 GLN A  40      55.587  66.421 106.245  1.00  0.00           N
ATOM    800  C   GLN A  40      56.707  67.811 112.095  1.00  0.00           C
ATOM    801  O   GLN A  40      56.187  66.851 112.655  1.00  0.00           O
ATOM    802  N   LEU A  41      57.827  68.391 112.535  1.00  0.00           N
ATOM    804  CA  LEU A  41      58.597  67.931 113.665  1.00  0.00           C
ATOM    806  CB  LEU A  41      60.057  67.611 113.235  1.00  0.00           C
ATOM    809  CG  LEU A  41      60.187  66.471 112.185  1.00  0.00           C
ATOM    811  CD1 LEU A  41      61.597  66.421 111.595  1.00  0.00           C
ATOM    815  CD2 LEU A  41      59.857  65.101 112.775  1.00  0.00           C
ATOM    819  C   LEU A  41      58.557  69.041 114.705  1.00  0.00           C
ATOM    820  O   LEU A  41      58.917  70.181 114.455  1.00  0.00           O
ATOM    821  N   ASN A  42      58.047  68.731 115.915  1.00  0.00           N
ATOM    823  CA  ASN A  42      57.977  69.691 116.995  1.00  0.00           C
ATOM    825  CB  ASN A  42      56.587  69.581 117.695  1.00  0.00           C
ATOM    828  CG  ASN A  42      55.417  69.971 116.795  1.00  0.00           C
ATOM    829  OD1 ASN A  42      55.427  70.921 116.015  1.00  0.00           O
ATOM    830  ND2 ASN A  42      54.277  69.261 116.965  1.00  0.00           N
ATOM    833  C   ASN A  42      59.087  69.431 118.015  1.00  0.00           C
ATOM    834  O   ASN A  42      59.207  70.161 119.015  1.00  0.00           O
ATOM    835  N   ASP A  43      59.927  68.391 117.795  1.00  0.00           N
ATOM    837  CA  ASP A  43      61.097  68.101 118.625  1.00  0.00           C
ATOM    839  CB  ASP A  43      61.347  66.571 118.775  1.00  0.00           C
ATOM    842  CG  ASP A  43      62.417  66.241 119.815  1.00  0.00           C
ATOM    843  OD1 ASP A  43      63.407  67.001 119.935  1.00  0.00           O
ATOM    844  OD2 ASP A  43      62.327  65.171 120.465  1.00  0.00           O
ATOM    845  C   ASP A  43      62.327  68.831 118.055  1.00  0.00           C
ATOM    846  O   ASP A  43      62.827  68.451 116.995  1.00  0.00           O
ATOM    847  N   PRO A  44      62.877  69.871 118.695  1.00  0.00           N
ATOM    848  CD  PRO A  44      62.537  70.301 120.045  1.00  0.00           C
ATOM    851  CA  PRO A  44      63.987  70.621 118.135  1.00  0.00           C
ATOM    853  CB  PRO A  44      64.007  71.881 119.025  1.00  0.00           C
ATOM    856  CG  PRO A  44      63.607  71.341 120.395  1.00  0.00           C
ATOM    859  C   PRO A  44      65.297  69.851 118.195  1.00  0.00           C
ATOM    860  O   PRO A  44      66.237  70.261 117.505  1.00  0.00           O
ATOM    861  N   GLN A  45      65.427  68.791 119.025  1.00  0.00           N
ATOM    863  CA  GLN A  45      66.607  67.941 119.085  1.00  0.00           C
ATOM    865  CB  GLN A  45      66.467  66.941 120.255  1.00  0.00           C
ATOM    868  CG  GLN A  45      67.727  66.101 120.585  1.00  0.00           C
ATOM    871  CD  GLN A  45      68.747  66.891 121.395  1.00  0.00           C
ATOM    872  OE1 GLN A  45      69.417  67.811 120.915  1.00  0.00           O
ATOM    873  NE2 GLN A  45      68.887  66.531 122.695  1.00  0.00           N
ATOM    876  C   GLN A  45      66.787  67.151 117.795  1.00  0.00           C
ATOM    877  O   GLN A  45      67.887  67.041 117.265  1.00  0.00           O
ATOM    878  N   LEU A  46      65.677  66.611 117.265  1.00  0.00           N
ATOM    880  CA  LEU A  46      65.667  65.941 115.985  1.00  0.00           C
ATOM    882  CB  LEU A  46      64.297  65.271 115.765  1.00  0.00           C
ATOM    885  CG  LEU A  46      64.107  64.591 114.395  1.00  0.00           C
ATOM    887  CD1 LEU A  46      65.257  63.671 113.975  1.00  0.00           C
ATOM    891  CD2 LEU A  46      62.807  63.781 114.435  1.00  0.00           C
ATOM    895  C   LEU A  46      66.017  66.831 114.815  1.00  0.00           C
ATOM    896  O   LEU A  46      66.857  66.491 113.985  1.00  0.00           O
ATOM    897  N   ASP A  47      65.437  68.041 114.755  1.00  0.00           N
ATOM    899  CA  ASP A  47      65.667  68.971 113.665  1.00  0.00           C
ATOM    901  CB  ASP A  47      64.877  70.271 113.925  1.00  0.00           C
ATOM    904  CG  ASP A  47      63.377  70.081 113.825  1.00  0.00           C
ATOM    905  OD1 ASP A  47      62.897  68.991 113.455  1.00  0.00           O
ATOM    906  OD2 ASP A  47      62.707  71.111 114.115  1.00  0.00           O
ATOM    907  C   ASP A  47      67.127  69.361 113.485  1.00  0.00           C
ATOM    908  O   ASP A  47      67.647  69.491 112.385  1.00  0.00           O
ATOM    909  N   ALA A  48      67.847  69.521 114.615  1.00  0.00           N
ATOM    911  CA  ALA A  48      69.277  69.731 114.665  1.00  0.00           C
ATOM    913  CB  ALA A  48      69.667  69.971 116.135  1.00  0.00           C
ATOM    917  C   ALA A  48      70.067  68.571 114.065  1.00  0.00           C
ATOM    918  O   ALA A  48      71.007  68.741 113.295  1.00  0.00           O
ATOM    919  N   LEU A  49      69.667  67.311 114.375  1.00  0.00           N
ATOM    921  CA  LEU A  49      70.247  66.151 113.725  1.00  0.00           C
ATOM    923  CB  LEU A  49      69.687  64.811 114.285  1.00  0.00           C
ATOM    926  CG  LEU A  49      69.897  64.611 115.795  1.00  0.00           C
ATOM    928  CD1 LEU A  49      69.077  63.401 116.265  1.00  0.00           C
ATOM    932  CD2 LEU A  49      71.377  64.431 116.145  1.00  0.00           C
ATOM    936  C   LEU A  49      70.027  66.141 112.235  1.00  0.00           C
ATOM    937  O   LEU A  49      70.977  65.961 111.475  1.00  0.00           O
ATOM    938  N   ILE A  50      68.797  66.421 111.775  1.00  0.00           N
ATOM    940  CA  ILE A  50      68.477  66.511 110.355  1.00  0.00           C
ATOM    942  CB  ILE A  50      66.967  66.621 110.125  1.00  0.00           C
ATOM    944  CG2 ILE A  50      66.647  66.851 108.635  1.00  0.00           C
ATOM    948  CG1 ILE A  50      66.257  65.341 110.635  1.00  0.00           C
ATOM    951  CD  ILE A  50      64.727  65.471 110.665  1.00  0.00           C
ATOM    955  C   ILE A  50      69.267  67.591 109.635  1.00  0.00           C
ATOM    956  O   ILE A  50      69.867  67.341 108.595  1.00  0.00           O
ATOM    957  N   GLN A  51      69.397  68.801 110.215  1.00  0.00           N
ATOM    959  CA  GLN A  51      70.207  69.851 109.635  1.00  0.00           C
ATOM    961  CB  GLN A  51      70.067  71.181 110.425  1.00  0.00           C
ATOM    964  CG  GLN A  51      70.627  72.441 109.725  1.00  0.00           C
ATOM    967  CD  GLN A  51      70.097  72.601 108.285  1.00  0.00           C
ATOM    968  OE1 GLN A  51      68.967  73.061 108.075  1.00  0.00           O
ATOM    969  NE2 GLN A  51      70.907  72.211 107.295  1.00  0.00           N
ATOM    972  C   GLN A  51      71.697  69.481 109.505  1.00  0.00           C
ATOM    973  O   GLN A  51      72.367  69.821 108.525  1.00  0.00           O
ATOM    974  N   ARG A  52      72.257  68.771 110.505  1.00  0.00           N
ATOM    976  CA  ARG A  52      73.577  68.171 110.425  1.00  0.00           C
ATOM    978  CB  ARG A  52      73.987  67.561 111.805  1.00  0.00           C
ATOM    981  CG  ARG A  52      74.177  68.581 112.955  1.00  0.00           C
ATOM    984  CD  ARG A  52      74.297  67.921 114.345  1.00  0.00           C
ATOM    987  NE  ARG A  52      74.517  69.011 115.365  1.00  0.00           N
ATOM    989  CZ  ARG A  52      74.807  68.831 116.645  1.00  0.00           C
ATOM    990  NH1 ARG A  52      74.997  67.651 117.185  1.00  0.00           N
ATOM    993  NH2 ARG A  52      74.957  69.871 117.445  1.00  0.00           N
ATOM    996  C   ARG A  52      73.747  67.101 109.335  1.00  0.00           C
ATOM    997  O   ARG A  52      74.707  67.121 108.565  1.00  0.00           O
ATOM    998  N   THR A  53      72.797  66.141 109.225  1.00  0.00           N
ATOM   1000  CA  THR A  53      72.827  64.981 108.305  1.00  0.00           C
ATOM   1002  CB  THR A  53      71.727  63.931 108.515  1.00  0.00           C
ATOM   1004  OG1 THR A  53      70.417  64.471 108.355  1.00  0.00           O
ATOM   1006  CG2 THR A  53      71.827  63.341 109.925  1.00  0.00           C
ATOM   1010  C   THR A  53      72.777  65.361 106.845  1.00  0.00           C
ATOM   1011  O   THR A  53      73.477  64.811 106.005  1.00  0.00           O
ATOM   1012  N   LEU A  54      71.947  66.361 106.515  1.00  0.00           N
ATOM   1014  CA  LEU A  54      71.827  66.941 105.195  1.00  0.00           C
ATOM   1016  CB  LEU A  54      70.707  68.011 105.175  1.00  0.00           C
ATOM   1019  CG  LEU A  54      69.277  67.471 105.395  1.00  0.00           C
ATOM   1021  CD1 LEU A  54      68.287  68.611 105.665  1.00  0.00           C
ATOM   1025  CD2 LEU A  54      68.787  66.691 104.175  1.00  0.00           C
ATOM   1029  C   LEU A  54      73.147  67.521 104.705  1.00  0.00           C
ATOM   1030  O   LEU A  54      73.517  67.431 103.545  1.00  0.00           O
ATOM   1031  N   SER A  55      73.917  68.111 105.635  1.00  0.00           N
ATOM   1033  CA  SER A  55      75.227  68.681 105.335  1.00  0.00           C
ATOM   1035  CB  SER A  55      75.617  69.741 106.395  1.00  0.00           C
ATOM   1038  OG  SER A  55      74.617  70.761 106.485  1.00  0.00           O
ATOM   1040  C   SER A  55      76.337  67.661 105.345  1.00  0.00           C
ATOM   1041  O   SER A  55      77.407  67.881 104.785  1.00  0.00           O
ATOM   1042  N   GLY A  56      76.127  66.511 106.025  1.00  0.00           N
ATOM   1044  CA  GLY A  56      77.207  65.621 106.435  1.00  0.00           C
ATOM   1047  C   GLY A  56      77.077  64.161 106.095  1.00  0.00           C
ATOM   1048  O   GLY A  56      78.017  63.401 106.285  1.00  0.00           O
ATOM   1049  N   SER A  57      75.917  63.721 105.595  1.00  0.00           N
ATOM   1051  CA  SER A  57      75.677  62.361 105.145  1.00  0.00           C
ATOM   1053  CB  SER A  57      74.167  62.061 104.905  1.00  0.00           C
ATOM   1056  OG  SER A  57      73.927  60.741 104.405  1.00  0.00           O
ATOM   1058  C   SER A  57      76.417  62.041 103.865  1.00  0.00           C
ATOM   1059  O   SER A  57      76.297  62.721 102.845  1.00  0.00           O
ATOM   1060  N   HIS A  58      77.207  60.961 103.875  1.00  0.00           N
ATOM   1062  CA  HIS A  58      77.917  60.471 102.705  1.00  0.00           C
ATOM   1064  CB  HIS A  58      78.857  59.331 103.105  1.00  0.00           C
ATOM   1067  ND1 HIS A  58      80.727  60.801 103.715  1.00  0.00           N
ATOM   1068  CG  HIS A  58      79.827  59.831 104.115  1.00  0.00           C
ATOM   1069  CE1 HIS A  58      81.457  61.051 104.785  1.00  0.00           C
ATOM   1071  NE2 HIS A  58      81.077  60.291 105.845  1.00  0.00           N
ATOM   1073  CD2 HIS A  58      80.027  59.511 105.415  1.00  0.00           C
ATOM   1075  C   HIS A  58      77.027  60.051 101.555  1.00  0.00           C
ATOM   1076  O   HIS A  58      77.267  60.411 100.405  1.00  0.00           O
ATOM   1077  N   THR A  59      75.907  59.351 101.855  1.00  0.00           N
ATOM   1079  CA  THR A  59      74.917  58.881 100.895  1.00  0.00           C
ATOM   1081  CB  THR A  59      73.787  58.111 101.585  1.00  0.00           C
ATOM   1083  OG1 THR A  59      74.337  57.101 102.415  1.00  0.00           O
ATOM   1085  CG2 THR A  59      72.867  57.441 100.545  1.00  0.00           C
ATOM   1089  C   THR A  59      74.297  60.021 100.115  1.00  0.00           C
ATOM   1090  O   THR A  59      74.147  59.991  98.885  1.00  0.00           O
ATOM   1091  N   LEU A  60      73.937  61.111 100.825  1.00  0.00           N
ATOM   1093  CA  LEU A  60      73.417  62.321 100.205  1.00  0.00           C
ATOM   1095  CB  LEU A  60      72.657  63.191 101.225  1.00  0.00           C
ATOM   1098  CG  LEU A  60      71.937  64.411 100.625  1.00  0.00           C
ATOM   1100  CD1 LEU A  60      70.887  64.011  99.575  1.00  0.00           C
ATOM   1104  CD2 LEU A  60      71.277  65.261 101.705  1.00  0.00           C
ATOM   1108  C   LEU A  60      74.467  63.131  99.455  1.00  0.00           C
ATOM   1109  O   LEU A  60      74.187  63.681  98.395  1.00  0.00           O
ATOM   1110  N   ALA A  61      75.727  63.171  99.955  1.00  0.00           N
ATOM   1112  CA  ALA A  61      76.847  63.721  99.205  1.00  0.00           C
ATOM   1114  CB  ALA A  61      78.117  63.701 100.085  1.00  0.00           C
ATOM   1118  C   ALA A  61      77.117  63.011  97.885  1.00  0.00           C
ATOM   1119  O   ALA A  61      77.297  63.631  96.835  1.00  0.00           O
ATOM   1120  N   GLU A  62      77.077  61.651  97.875  1.00  0.00           N
ATOM   1122  CA  GLU A  62      77.187  60.851  96.665  1.00  0.00           C
ATOM   1124  CB  GLU A  62      77.207  59.321  96.985  1.00  0.00           C
ATOM   1127  CG  GLU A  62      77.447  58.401  95.755  1.00  0.00           C
ATOM   1130  CD  GLU A  62      77.137  56.921  95.985  1.00  0.00           C
ATOM   1131  OE1 GLU A  62      76.637  56.531  97.065  1.00  0.00           O
ATOM   1132  OE2 GLU A  62      77.317  56.141  95.005  1.00  0.00           O
ATOM   1133  C   GLU A  62      76.087  61.131  95.635  1.00  0.00           C
ATOM   1134  O   GLU A  62      76.357  61.241  94.445  1.00  0.00           O
ATOM   1135  N   ALA A  63      74.827  61.301  96.085  1.00  0.00           N
ATOM   1137  CA  ALA A  63      73.717  61.681  95.215  1.00  0.00           C
ATOM   1139  CB  ALA A  63      72.417  61.701  96.045  1.00  0.00           C
ATOM   1143  C   ALA A  63      73.897  63.031  94.525  1.00  0.00           C
ATOM   1144  O   ALA A  63      73.727  63.181  93.315  1.00  0.00           O
ATOM   1145  N   LYS A  64      74.337  64.051  95.275  1.00  0.00           N
ATOM   1147  CA  LYS A  64      74.667  65.361  94.745  1.00  0.00           C
ATOM   1149  CB  LYS A  64      75.027  66.301  95.915  1.00  0.00           C
ATOM   1152  CG  LYS A  64      73.877  66.591  96.905  1.00  0.00           C
ATOM   1155  CD  LYS A  64      74.397  67.261  98.195  1.00  0.00           C
ATOM   1158  CE  LYS A  64      73.287  67.821  99.095  1.00  0.00           C
ATOM   1161  NZ  LYS A  64      73.867  68.471 100.295  1.00  0.00           N
ATOM   1165  C   LYS A  64      75.767  65.301  93.675  1.00  0.00           C
ATOM   1166  O   LYS A  64      75.667  65.891  92.605  1.00  0.00           O
ATOM   1167  N   LEU A  65      76.827  64.491  93.895  1.00  0.00           N
ATOM   1169  CA  LEU A  65      77.817  64.171  92.885  1.00  0.00           C
ATOM   1171  CB  LEU A  65      78.997  63.391  93.495  1.00  0.00           C
ATOM   1174  CG  LEU A  65      79.807  64.191  94.535  1.00  0.00           C
ATOM   1176  CD1 LEU A  65      80.857  63.271  95.195  1.00  0.00           C
ATOM   1180  CD2 LEU A  65      80.477  65.421  93.905  1.00  0.00           C
ATOM   1184  C   LEU A  65      77.297  63.411  91.665  1.00  0.00           C
ATOM   1185  O   LEU A  65      77.727  63.651  90.535  1.00  0.00           O
ATOM   1186  N   ARG A  66      76.347  62.471  91.835  1.00  0.00           N
ATOM   1188  CA  ARG A  66      75.637  61.831  90.735  1.00  0.00           C
ATOM   1190  CB  ARG A  66      74.697  60.701  91.225  1.00  0.00           C
ATOM   1193  CG  ARG A  66      75.427  59.451  91.745  1.00  0.00           C
ATOM   1196  CD  ARG A  66      74.487  58.371  92.305  1.00  0.00           C
ATOM   1199  NE  ARG A  66      75.327  57.221  92.775  1.00  0.00           N
ATOM   1201  CZ  ARG A  66      75.657  56.171  92.025  1.00  0.00           C
ATOM   1202  NH1 ARG A  66      75.097  55.901  90.865  1.00  0.00           N
ATOM   1205  NH2 ARG A  66      76.607  55.381  92.485  1.00  0.00           N
ATOM   1208  C   ARG A  66      74.887  62.791  89.825  1.00  0.00           C
ATOM   1209  O   ARG A  66      74.987  62.711  88.605  1.00  0.00           O
ATOM   1210  N   GLU A  67      74.187  63.781  90.415  1.00  0.00           N
ATOM   1212  CA  GLU A  67      73.587  64.891  89.695  1.00  0.00           C
ATOM   1214  CB  GLU A  67      72.837  65.841  90.665  1.00  0.00           C
ATOM   1217  CG  GLU A  67      72.067  67.021  90.015  1.00  0.00           C
ATOM   1220  CD  GLU A  67      71.517  68.021  91.025  1.00  0.00           C
ATOM   1221  OE1 GLU A  67      71.157  67.611  92.155  1.00  0.00           O
ATOM   1222  OE2 GLU A  67      71.487  69.231  90.675  1.00  0.00           O
ATOM   1223  C   GLU A  67      74.597  65.701  88.885  1.00  0.00           C
ATOM   1224  O   GLU A  67      74.417  65.931  87.685  1.00  0.00           O
ATOM   1225  N   GLU A  68      75.737  66.091  89.485  1.00  0.00           N
ATOM   1227  CA  GLU A  68      76.837  66.741  88.795  1.00  0.00           C
ATOM   1229  CB  GLU A  68      77.987  67.081  89.775  1.00  0.00           C
ATOM   1232  CG  GLU A  68      77.597  68.101  90.865  1.00  0.00           C
ATOM   1235  CD  GLU A  68      78.797  68.581  91.675  1.00  0.00           C
ATOM   1236  OE1 GLU A  68      79.957  68.171  91.415  1.00  0.00           O
ATOM   1237  OE2 GLU A  68      78.547  69.461  92.545  1.00  0.00           O
ATOM   1238  C   GLU A  68      77.437  65.951  87.645  1.00  0.00           C
ATOM   1239  O   GLU A  68      77.687  66.491  86.565  1.00  0.00           O
ATOM   1240  N   LYS A  69      77.667  64.641  87.815  1.00  0.00           N
ATOM   1242  CA  LYS A  69      78.117  63.741  86.775  1.00  0.00           C
ATOM   1244  CB  LYS A  69      78.377  62.361  87.415  1.00  0.00           C
ATOM   1247  CG  LYS A  69      78.917  61.281  86.465  1.00  0.00           C
ATOM   1250  CD  LYS A  69      79.097  59.951  87.205  1.00  0.00           C
ATOM   1253  CE  LYS A  69      79.577  58.801  86.325  1.00  0.00           C
ATOM   1256  NZ  LYS A  69      79.697  57.611  87.175  1.00  0.00           N
ATOM   1260  C   LYS A  69      77.167  63.591  85.585  1.00  0.00           C
ATOM   1261  O   LYS A  69      77.567  63.611  84.415  1.00  0.00           O
ATOM   1262  N   ALA A  70      75.857  63.491  85.875  1.00  0.00           N
ATOM   1264  CA  ALA A  70      74.777  63.521  84.895  1.00  0.00           C
ATOM   1266  CB  ALA A  70      73.437  63.291  85.605  1.00  0.00           C
ATOM   1270  C   ALA A  70      74.727  64.811  84.095  1.00  0.00           C
ATOM   1271  O   ALA A  70      74.617  64.791  82.865  1.00  0.00           O
ATOM   1272  N   GLN A  71      74.907  65.971  84.775  1.00  0.00           N
ATOM   1274  CA  GLN A  71      75.047  67.271  84.155  1.00  0.00           C
ATOM   1276  CB  GLN A  71      75.207  68.361  85.235  1.00  0.00           C
ATOM   1279  CG  GLN A  71      75.097  69.801  84.675  1.00  0.00           C
ATOM   1282  CD  GLN A  71      75.307  70.871  85.735  1.00  0.00           C
ATOM   1283  OE1 GLN A  71      75.617  70.611  86.895  1.00  0.00           O
ATOM   1284  NE2 GLN A  71      75.177  72.151  85.315  1.00  0.00           N
ATOM   1287  C   GLN A  71      76.227  67.341  83.195  1.00  0.00           C
ATOM   1288  O   GLN A  71      76.137  67.861  82.085  1.00  0.00           O
ATOM   1289  N   SER A  72      77.387  66.771  83.585  1.00  0.00           N
ATOM   1291  CA  SER A  72      78.547  66.681  82.695  1.00  0.00           C
ATOM   1293  CB  SER A  72      79.807  66.051  83.345  1.00  0.00           C
ATOM   1296  OG  SER A  72      80.437  66.941  84.275  1.00  0.00           O
ATOM   1298  C   SER A  72      78.287  65.911  81.405  1.00  0.00           C
ATOM   1299  O   SER A  72      78.697  66.311  80.315  1.00  0.00           O
ATOM   1300  N   GLN A  73      77.567  64.781  81.495  1.00  0.00           N
ATOM   1302  CA  GLN A  73      77.227  63.911  80.385  1.00  0.00           C
ATOM   1304  CB  GLN A  73      76.527  62.671  80.995  1.00  0.00           C
ATOM   1307  CG  GLN A  73      76.197  61.511  80.035  1.00  0.00           C
ATOM   1310  CD  GLN A  73      77.487  60.941  79.465  1.00  0.00           C
ATOM   1311  OE1 GLN A  73      78.307  60.401  80.215  1.00  0.00           O
ATOM   1312  NE2 GLN A  73      77.717  61.131  78.145  1.00  0.00           N
ATOM   1315  C   GLN A  73      76.357  64.551  79.315  1.00  0.00           C
ATOM   1316  O   GLN A  73      76.587  64.401  78.115  1.00  0.00           O
ATOM   1317  N   ALA A  74      75.337  65.321  79.735  1.00  0.00           N
ATOM   1319  CA  ALA A  74      74.517  66.131  78.865  1.00  0.00           C
ATOM   1321  CB  ALA A  74      73.397  66.771  79.725  1.00  0.00           C
ATOM   1325  C   ALA A  74      75.327  67.191  78.115  1.00  0.00           C
ATOM   1326  O   ALA A  74      75.297  67.271  76.895  1.00  0.00           O
ATOM   1327  N   ASP A  75      76.187  67.941  78.845  1.00  0.00           N
ATOM   1329  CA  ASP A  75      77.087  68.921  78.265  1.00  0.00           C
ATOM   1331  CB  ASP A  75      77.877  69.701  79.355  1.00  0.00           C
ATOM   1334  CG  ASP A  75      76.967  70.631  80.145  1.00  0.00           C
ATOM   1335  OD1 ASP A  75      75.747  70.671  79.875  1.00  0.00           O
ATOM   1336  OD2 ASP A  75      77.497  71.311  81.075  1.00  0.00           O
ATOM   1337  C   ASP A  75      78.077  68.321  77.275  1.00  0.00           C
ATOM   1338  O   ASP A  75      78.347  68.911  76.235  1.00  0.00           O
ATOM   1339  N   LEU A  76      78.617  67.111  77.575  1.00  0.00           N
ATOM   1341  CA  LEU A  76      79.417  66.331  76.645  1.00  0.00           C
ATOM   1343  CB  LEU A  76      79.907  65.061  77.395  1.00  0.00           C
ATOM   1346  CG  LEU A  76      80.677  64.021  76.555  1.00  0.00           C
ATOM   1348  CD1 LEU A  76      81.897  64.621  75.875  1.00  0.00           C
ATOM   1352  CD2 LEU A  76      81.137  62.841  77.425  1.00  0.00           C
ATOM   1356  C   LEU A  76      78.707  65.981  75.345  1.00  0.00           C
ATOM   1357  O   LEU A  76      79.187  66.261  74.245  1.00  0.00           O
ATOM   1358  N   LEU A  77      77.477  65.451  75.445  1.00  0.00           N
ATOM   1360  CA  LEU A  77      76.647  65.151  74.295  1.00  0.00           C
ATOM   1362  CB  LEU A  77      75.477  64.211  74.705  1.00  0.00           C
ATOM   1365  CG  LEU A  77      75.967  62.851  75.265  1.00  0.00           C
ATOM   1367  CD1 LEU A  77      74.847  62.131  76.015  1.00  0.00           C
ATOM   1371  CD2 LEU A  77      76.567  61.941  74.185  1.00  0.00           C
ATOM   1375  C   LEU A  77      76.207  66.391  73.515  1.00  0.00           C
ATOM   1376  O   LEU A  77      76.167  66.371  72.285  1.00  0.00           O
ATOM   1377  N   ASP A  78      75.907  67.531  74.185  1.00  0.00           N
ATOM   1379  CA  ASP A  78      75.497  68.801  73.585  1.00  0.00           C
ATOM   1381  CB  ASP A  78      74.857  69.681  74.705  1.00  0.00           C
ATOM   1384  CG  ASP A  78      74.057  70.911  74.265  1.00  0.00           C
ATOM   1385  OD1 ASP A  78      73.427  70.901  73.185  1.00  0.00           O
ATOM   1386  OD2 ASP A  78      73.937  71.841  75.105  1.00  0.00           O
ATOM   1387  C   ASP A  78      76.677  69.461  72.875  1.00  0.00           C
ATOM   1388  O   ASP A  78      76.537  70.141  71.855  1.00  0.00           O
ATOM   1389  N   ALA A  79      77.927  69.161  73.305  1.00  0.00           N
ATOM   1391  CA  ALA A  79      79.117  69.521  72.555  1.00  0.00           C
ATOM   1393  CB  ALA A  79      80.387  69.251  73.395  1.00  0.00           C
ATOM   1397  C   ALA A  79      79.217  68.741  71.245  1.00  0.00           C
ATOM   1398  O   ALA A  79      79.807  69.201  70.265  1.00  0.00           O
ATOM   1399  N   GLY A  80      78.557  67.571  71.215  1.00  0.00           N
ATOM   1401  CA  GLY A  80      78.447  66.661  70.095  1.00  0.00           C
ATOM   1404  C   GLY A  80      77.547  67.171  69.015  1.00  0.00           C
ATOM   1405  O   GLY A  80      77.667  66.751  67.865  1.00  0.00           O
ATOM   1406  N   SER A  81      76.637  68.121  69.315  1.00  0.00           N
ATOM   1408  CA  SER A  81      75.767  68.681  68.285  1.00  0.00           C
ATOM   1410  CB  SER A  81      74.347  69.021  68.825  1.00  0.00           C
ATOM   1413  OG  SER A  81      74.357  70.111  69.755  1.00  0.00           O
ATOM   1415  C   SER A  81      76.347  69.941  67.665  1.00  0.00           C
ATOM   1416  O   SER A  81      75.747  70.521  66.755  1.00  0.00           O
ATOM   1417  N   GLN A  82      77.527  70.391  68.125  1.00  0.00           N
ATOM   1419  CA  GLN A  82      78.157  71.651  67.775  1.00  0.00           C
ATOM   1421  CB  GLN A  82      78.457  72.491  69.045  1.00  0.00           C
ATOM   1424  CG  GLN A  82      77.197  72.971  69.805  1.00  0.00           C
ATOM   1427  CD  GLN A  82      76.227  73.731  68.895  1.00  0.00           C
ATOM   1428  OE1 GLN A  82      76.497  74.821  68.375  1.00  0.00           O
ATOM   1429  NE2 GLN A  82      75.047  73.141  68.655  1.00  0.00           N
ATOM   1432  C   GLN A  82      79.447  71.431  67.005  1.00  0.00           C
ATOM   1433  O   GLN A  82      80.077  70.381  67.085  1.00  0.00           O
ATOM   1434  N   LEU A  83      79.887  72.431  66.215  1.00  0.00           N
ATOM   1436  CA  LEU A  83      81.107  72.301  65.425  1.00  0.00           C
ATOM   1438  CB  LEU A  83      81.287  73.471  64.415  1.00  0.00           C
ATOM   1441  CG  LEU A  83      81.487  74.861  65.045  1.00  0.00           C
ATOM   1443  CD1 LEU A  83      82.957  75.281  65.105  1.00  0.00           C
ATOM   1447  CD2 LEU A  83      80.687  75.931  64.285  1.00  0.00           C
ATOM   1451  C   LEU A  83      82.397  72.071  66.235  1.00  0.00           C
ATOM   1452  O   LEU A  83      82.627  72.641  67.295  1.00  0.00           O
ATOM   1453  N   GLN A  84      83.297  71.221  65.705  1.00  0.00           N
ATOM   1455  CA  GLN A  84      84.607  71.041  66.275  1.00  0.00           C
ATOM   1457  CB  GLN A  84      85.057  69.551  66.375  1.00  0.00           C
ATOM   1460  CG  GLN A  84      83.967  68.611  66.975  1.00  0.00           C
ATOM   1463  CD  GLN A  84      84.297  67.121  66.855  1.00  0.00           C
ATOM   1464  OE1 GLN A  84      83.537  66.311  66.305  1.00  0.00           O
ATOM   1465  NE2 GLN A  84      85.437  66.671  67.395  1.00  0.00           N
ATOM   1468  C   GLN A  84      85.537  71.801  65.355  1.00  0.00           C
ATOM   1469  O   GLN A  84      85.337  71.851  64.145  1.00  0.00           O
ATOM   1470  N   VAL A  85      86.577  72.421  65.925  1.00  0.00           N
ATOM   1472  CA  VAL A  85      87.727  72.891  65.165  1.00  0.00           C
ATOM   1474  CB  VAL A  85      87.897  74.411  65.125  1.00  0.00           C
ATOM   1476  CG1 VAL A  85      89.037  74.811  64.165  1.00  0.00           C
ATOM   1480  CG2 VAL A  85      86.587  75.071  64.635  1.00  0.00           C
ATOM   1484  C   VAL A  85      88.937  72.241  65.825  1.00  0.00           C
ATOM   1485  O   VAL A  85      89.067  72.241  67.045  1.00  0.00           O
ATOM   1486  N   ALA A  86      89.847  71.651  65.025  1.00  0.00           N
ATOM   1488  CA  ALA A  86      91.007  70.911  65.495  1.00  0.00           C
ATOM   1490  CB  ALA A  86      90.647  69.421  65.625  1.00  0.00           C
ATOM   1494  C   ALA A  86      92.137  71.061  64.495  1.00  0.00           C
ATOM   1495  O   ALA A  86      91.947  71.611  63.415  1.00  0.00           O
ATOM   1496  N   ALA A  87      93.337  70.591  64.825  1.00  0.00           N
ATOM   1498  CA  ALA A  87      94.487  70.551  63.945  1.00  0.00           C
ATOM   1500  CB  ALA A  87      95.497  71.651  64.295  1.00  0.00           C
ATOM   1504  C   ALA A  87      95.097  69.151  64.045  1.00  0.00           C
ATOM   1505  O   ALA A  87      94.627  68.341  64.835  1.00  0.00           O
ATOM   1506  N   LEU A  88      96.087  68.831  63.195  1.00  0.00           N
ATOM   1508  CA  LEU A  88      96.547  67.471  62.915  1.00  0.00           C
ATOM   1510  CB  LEU A  88      95.887  67.061  61.575  1.00  0.00           C
ATOM   1513  CG  LEU A  88      96.317  65.751  60.925  1.00  0.00           C
ATOM   1515  CD1 LEU A  88      96.247  64.571  61.915  1.00  0.00           C
ATOM   1519  CD2 LEU A  88      95.397  65.511  59.725  1.00  0.00           C
ATOM   1523  C   LEU A  88      98.067  67.461  62.835  1.00  0.00           C
ATOM   1524  O   LEU A  88      98.607  68.551  62.735  1.00  0.00           O
ATOM   1525  N   GLY A  89      98.817  66.311  62.895  1.00  0.00           N
ATOM   1527  CA  GLY A  89     100.287  66.261  62.775  1.00  0.00           C
ATOM   1530  C   GLY A  89     100.687  65.311  61.675  1.00  0.00           C
ATOM   1531  O   GLY A  89     100.097  64.241  61.555  1.00  0.00           O
ATOM   1532  N   MET A  90     101.657  65.651  60.795  1.00  0.00           N
ATOM   1534  CA  MET A  90     101.837  64.841  59.585  1.00  0.00           C
ATOM   1536  CB  MET A  90     100.677  65.061  58.575  1.00  0.00           C
ATOM   1539  CG  MET A  90     100.717  64.161  57.335  1.00  0.00           C
ATOM   1542  SD  MET A  90      99.167  64.141  56.405  1.00  0.00           S
ATOM   1543  CE  MET A  90      98.317  63.181  57.685  1.00  0.00           C
ATOM   1547  C   MET A  90     103.127  65.091  58.835  1.00  0.00           C
ATOM   1548  O   MET A  90     103.207  65.951  57.965  1.00  0.00           O
ATOM   1549  N   LEU A  91     104.147  64.251  59.095  1.00  0.00           N
ATOM   1551  CA  LEU A  91     105.337  64.151  58.275  1.00  0.00           C
ATOM   1553  CB  LEU A  91     106.647  64.401  59.045  1.00  0.00           C
ATOM   1556  CG  LEU A  91     106.717  65.751  59.795  1.00  0.00           C
ATOM   1558  CD1 LEU A  91     107.997  65.781  60.615  1.00  0.00           C
ATOM   1562  CD2 LEU A  91     106.737  66.971  58.865  1.00  0.00           C
ATOM   1566  C   LEU A  91     105.417  62.781  57.635  1.00  0.00           C
ATOM   1567  O   LEU A  91     104.877  61.811  58.155  1.00  0.00           O
ATOM   1568  N   ASN A  92     106.057  62.651  56.465  1.00  0.00           N
ATOM   1570  CA  ASN A  92     106.077  61.431  55.695  1.00  0.00           C
ATOM   1572  CB  ASN A  92     104.847  61.431  54.745  1.00  0.00           C
ATOM   1575  CG  ASN A  92     104.667  60.111  54.005  1.00  0.00           C
ATOM   1576  OD1 ASN A  92     105.457  59.761  53.135  1.00  0.00           O
ATOM   1577  ND2 ASN A  92     103.607  59.351  54.345  1.00  0.00           N
ATOM   1580  C   ASN A  92     107.407  61.311  54.945  1.00  0.00           C
ATOM   1581  O   ASN A  92     108.027  62.281  54.515  1.00  0.00           O
ATOM   1582  N   ARG A  93     107.917  60.091  54.785  1.00  0.00           N
ATOM   1584  CA  ARG A  93     109.047  59.851  53.925  1.00  0.00           C
ATOM   1586  CB  ARG A  93     110.387  59.871  54.705  1.00  0.00           C
ATOM   1589  CG  ARG A  93     110.697  61.191  55.435  1.00  0.00           C
ATOM   1592  CD  ARG A  93     112.077  61.151  56.075  1.00  0.00           C
ATOM   1595  NE  ARG A  93     112.387  62.411  56.805  1.00  0.00           N
ATOM   1597  CZ  ARG A  93     113.127  62.481  57.905  1.00  0.00           C
ATOM   1598  NH1 ARG A  93     113.557  61.441  58.575  1.00  0.00           N
ATOM   1601  NH2 ARG A  93     113.447  63.681  58.345  1.00  0.00           N
ATOM   1604  C   ARG A  93     108.877  58.491  53.315  1.00  0.00           C
ATOM   1605  O   ARG A  93     109.057  57.471  53.975  1.00  0.00           O
ATOM   1606  N   GLN A  94     108.537  58.411  52.025  1.00  0.00           N
ATOM   1608  CA  GLN A  94     108.367  57.151  51.345  1.00  0.00           C
ATOM   1610  CB  GLN A  94     107.057  57.101  50.525  1.00  0.00           C
ATOM   1613  CG  GLN A  94     107.007  58.061  49.305  1.00  0.00           C
ATOM   1616  CD  GLN A  94     105.637  58.011  48.615  1.00  0.00           C
ATOM   1617  OE1 GLN A  94     105.387  57.151  47.785  1.00  0.00           O
ATOM   1618  NE2 GLN A  94     104.757  58.971  48.965  1.00  0.00           N
ATOM   1621  C   GLN A  94     109.587  57.001  50.465  1.00  0.00           C
ATOM   1622  O   GLN A  94     110.337  57.931  50.215  1.00  0.00           O
ATOM   1623  N   ARG A  95     109.847  55.801  49.945  1.00  0.00           N
ATOM   1625  CA  ARG A  95     110.667  55.711  48.775  1.00  0.00           C
ATOM   1627  CB  ARG A  95     112.187  55.981  48.995  1.00  0.00           C
ATOM   1630  CG  ARG A  95     113.007  54.881  49.695  1.00  0.00           C
ATOM   1633  CD  ARG A  95     112.567  54.511  51.115  1.00  0.00           C
ATOM   1636  NE  ARG A  95     113.547  53.451  51.495  1.00  0.00           N
ATOM   1638  CZ  ARG A  95     114.127  53.301  52.675  1.00  0.00           C
ATOM   1639  NH1 ARG A  95     113.777  53.961  53.755  1.00  0.00           N
ATOM   1642  NH2 ARG A  95     115.117  52.441  52.735  1.00  0.00           N
ATOM   1645  C   ARG A  95     110.417  54.321  48.275  1.00  0.00           C
ATOM   1646  O   ARG A  95     109.847  53.481  48.975  1.00  0.00           O
ATOM   1647  N   VAL A  96     110.807  54.071  47.025  1.00  0.00           N
ATOM   1649  CA  VAL A  96     110.647  52.811  46.335  1.00  0.00           C
ATOM   1651  CB  VAL A  96     110.637  53.091  44.855  1.00  0.00           C
ATOM   1653  CG1 VAL A  96     109.377  53.921  44.515  1.00  0.00           C
ATOM   1657  CG2 VAL A  96     111.917  53.861  44.455  1.00  0.00           C
ATOM   1661  C   VAL A  96     111.747  51.831  46.725  1.00  0.00           C
ATOM   1662  O   VAL A  96     112.687  52.171  47.445  1.00  0.00           O
ATOM   1663  N   SER A  97     111.697  50.561  46.295  1.00  0.00           N
ATOM   1665  CA  SER A  97     112.737  49.611  46.685  1.00  0.00           C
ATOM   1667  CB  SER A  97     112.177  48.221  47.085  1.00  0.00           C
ATOM   1670  OG  SER A  97     113.207  47.471  47.745  1.00  0.00           O
ATOM   1672  C   SER A  97     113.757  49.411  45.575  1.00  0.00           C
ATOM   1673  O   SER A  97     113.417  48.981  44.475  1.00  0.00           O
ATOM   1674  N   ALA A  98     115.047  49.711  45.825  1.00  0.00           N
ATOM   1676  CA  ALA A  98     116.117  49.551  44.845  1.00  0.00           C
ATOM   1678  CB  ALA A  98     117.047  50.781  44.905  1.00  0.00           C
ATOM   1682  C   ALA A  98     116.927  48.271  45.075  1.00  0.00           C
ATOM   1683  O   ALA A  98     117.857  47.971  44.325  1.00  0.00           O
ATOM   1684  N   ASN A  99     116.547  47.471  46.085  1.00  0.00           N
ATOM   1686  CA  ASN A  99     117.147  46.181  46.365  1.00  0.00           C
ATOM   1688  CB  ASN A  99     117.387  46.001  47.895  1.00  0.00           C
ATOM   1691  CG  ASN A  99     118.307  44.811  48.165  1.00  0.00           C
ATOM   1692  OD1 ASN A  99     119.127  44.441  47.325  1.00  0.00           O
ATOM   1693  ND2 ASN A  99     118.187  44.191  49.355  1.00  0.00           N
ATOM   1696  C   ASN A  99     116.167  45.121  45.875  1.00  0.00           C
ATOM   1697  O   ASN A  99     115.057  45.011  46.375  1.00  0.00           O
ATOM   1698  N   GLY A 100     116.557  44.371  44.835  1.00  0.00           N
ATOM   1700  CA  GLY A 100     115.707  43.381  44.165  1.00  0.00           C
ATOM   1703  C   GLY A 100     115.427  43.791  42.755  1.00  0.00           C
ATOM   1704  O   GLY A 100     115.037  43.001  41.915  1.00  0.00           O
ATOM   1705  N   PHE A 101     115.667  45.081  42.465  1.00  0.00           N
ATOM   1707  CA  PHE A 101     115.327  45.741  41.215  1.00  0.00           C
ATOM   1709  CB  PHE A 101     114.867  47.191  41.585  1.00  0.00           C
ATOM   1712  CG  PHE A 101     113.937  47.821  40.575  1.00  0.00           C
ATOM   1713  CD1 PHE A 101     114.427  48.581  39.495  1.00  0.00           C
ATOM   1715  CE1 PHE A 101     113.567  49.261  38.625  1.00  0.00           C
ATOM   1717  CZ  PHE A 101     112.197  49.221  38.855  1.00  0.00           C
ATOM   1719  CD2 PHE A 101     112.547  47.811  40.795  1.00  0.00           C
ATOM   1721  CE2 PHE A 101     111.677  48.511  39.945  1.00  0.00           C
ATOM   1723  C   PHE A 101     116.547  45.791  40.295  1.00  0.00           C
ATOM   1724  O   PHE A 101     116.567  46.541  39.335  1.00  0.00           O
ATOM   1725  N   LEU A 102     117.607  44.991  40.555  1.00  0.00           N
ATOM   1727  CA  LEU A 102     118.827  45.011  39.735  1.00  0.00           C
ATOM   1729  CB  LEU A 102     120.087  44.791  40.615  1.00  0.00           C
ATOM   1732  CG  LEU A 102     121.497  44.991  39.975  1.00  0.00           C
ATOM   1734  CD1 LEU A 102     121.687  46.361  39.315  1.00  0.00           C
ATOM   1738  CD2 LEU A 102     122.597  44.861  41.045  1.00  0.00           C
ATOM   1742  C   LEU A 102     118.717  44.001  38.595  1.00  0.00           C
ATOM   1743  O   LEU A 102     119.567  43.921  37.705  1.00  0.00           O
ATOM   1744  N   SER A 103     117.597  43.261  38.545  1.00  0.00           N
ATOM   1746  CA  SER A 103     117.047  42.651  37.355  1.00  0.00           C
ATOM   1748  CB  SER A 103     116.227  41.381  37.705  1.00  0.00           C
ATOM   1751  OG  SER A 103     115.287  41.671  38.735  1.00  0.00           O
ATOM   1753  C   SER A 103     116.157  43.661  36.625  1.00  0.00           C
ATOM   1754  O   SER A 103     115.717  44.631  37.235  1.00  0.00           O
ATOM   1755  N   PRO A 104     115.877  43.531  35.325  1.00  0.00           N
ATOM   1756  CD  PRO A 104     116.537  42.561  34.445  1.00  0.00           C
ATOM   1759  CA  PRO A 104     114.877  44.321  34.605  1.00  0.00           C
ATOM   1761  CB  PRO A 104     114.707  43.581  33.265  1.00  0.00           C
ATOM   1764  CG  PRO A 104     116.077  42.941  33.035  1.00  0.00           C
ATOM   1767  C   PRO A 104     113.547  44.611  35.265  1.00  0.00           C
ATOM   1768  O   PRO A 104     112.917  43.711  35.815  1.00  0.00           O
ATOM   1769  N   TYR A 105     113.057  45.861  35.135  1.00  0.00           N
ATOM   1771  CA  TYR A 105     111.697  46.211  35.485  1.00  0.00           C
ATOM   1773  CB  TYR A 105     111.517  47.761  35.605  1.00  0.00           C
ATOM   1776  CG  TYR A 105     110.157  48.241  36.125  1.00  0.00           C
ATOM   1777  CD1 TYR A 105     109.717  47.891  37.405  1.00  0.00           C
ATOM   1779  CE1 TYR A 105     108.557  48.461  37.945  1.00  0.00           C
ATOM   1781  CZ  TYR A 105     107.757  49.301  37.165  1.00  0.00           C
ATOM   1782  OH  TYR A 105     106.557  49.821  37.685  1.00  0.00           O
ATOM   1784  CD2 TYR A 105     109.347  49.091  35.355  1.00  0.00           C
ATOM   1786  CE2 TYR A 105     108.147  49.611  35.865  1.00  0.00           C
ATOM   1788  C   TYR A 105     110.727  45.661  34.455  1.00  0.00           C
ATOM   1789  O   TYR A 105     111.087  45.281  33.345  1.00  0.00           O
ATOM   1790  N   SER A 106     109.437  45.631  34.815  1.00  0.00           N
ATOM   1792  CA  SER A 106     108.307  45.181  34.035  1.00  0.00           C
ATOM   1794  CB  SER A 106     107.017  45.411  34.855  1.00  0.00           C
ATOM   1797  OG  SER A 106     107.227  44.901  36.165  1.00  0.00           O
ATOM   1799  C   SER A 106     108.117  45.871  32.695  1.00  0.00           C
ATOM   1800  O   SER A 106     107.547  45.301  31.775  1.00  0.00           O
ATOM   1801  N   MET A 107     108.497  47.161  32.575  1.00  0.00           N
ATOM   1803  CA  MET A 107     108.027  47.991  31.485  1.00  0.00           C
ATOM   1805  CB  MET A 107     106.757  48.761  31.945  1.00  0.00           C
ATOM   1808  CG  MET A 107     106.157  49.751  30.925  1.00  0.00           C
ATOM   1811  SD  MET A 107     105.597  49.021  29.355  1.00  0.00           S
ATOM   1812  CE  MET A 107     104.327  47.941  30.045  1.00  0.00           C
ATOM   1816  C   MET A 107     109.107  48.961  31.005  1.00  0.00           C
ATOM   1817  O   MET A 107     109.627  48.851  29.905  1.00  0.00           O
ATOM   1818  N   ASP A 108     109.457  49.921  31.875  1.00  0.00           N
ATOM   1820  CA  ASP A 108     110.417  50.981  31.645  1.00  0.00           C
ATOM   1822  CB  ASP A 108     109.737  52.291  32.135  1.00  0.00           C
ATOM   1825  CG  ASP A 108     110.597  53.531  31.995  1.00  0.00           C
ATOM   1826  OD1 ASP A 108     111.577  53.461  31.205  1.00  0.00           O
ATOM   1827  OD2 ASP A 108     110.207  54.581  32.555  1.00  0.00           O
ATOM   1828  C   ASP A 108     111.667  50.671  32.465  1.00  0.00           C
ATOM   1829  O   ASP A 108     111.597  50.411  33.665  1.00  0.00           O
ATOM   1830  N   ALA A 109     112.857  50.621  31.845  1.00  0.00           N
ATOM   1832  CA  ALA A 109     113.997  49.951  32.435  1.00  0.00           C
ATOM   1834  CB  ALA A 109     114.307  48.701  31.615  1.00  0.00           C
ATOM   1838  C   ALA A 109     115.187  50.921  32.535  1.00  0.00           C
ATOM   1839  O   ALA A 109     115.777  51.271  31.505  1.00  0.00           O
ATOM   1840  N   PRO A 110     115.577  51.391  33.725  1.00  0.00           N
ATOM   1841  CD  PRO A 110     114.717  51.401  34.905  1.00  0.00           C
ATOM   1844  CA  PRO A 110     116.537  52.501  33.805  1.00  0.00           C
ATOM   1846  CB  PRO A 110     116.077  53.271  35.045  1.00  0.00           C
ATOM   1849  CG  PRO A 110     114.607  52.881  35.165  1.00  0.00           C
ATOM   1852  C   PRO A 110     117.957  52.001  33.935  1.00  0.00           C
ATOM   1853  O   PRO A 110     118.197  50.801  33.865  1.00  0.00           O
ATOM   1854  N   ALA A 111     118.947  52.901  34.125  1.00  0.00           N
ATOM   1856  CA  ALA A 111     120.337  52.491  34.235  1.00  0.00           C
ATOM   1858  CB  ALA A 111     121.217  53.281  33.255  1.00  0.00           C
ATOM   1862  C   ALA A 111     120.917  52.641  35.635  1.00  0.00           C
ATOM   1863  O   ALA A 111     122.077  52.311  35.835  1.00  0.00           O
ATOM   1864  N   LEU A 112     120.147  53.091  36.645  1.00  0.00           N
ATOM   1866  CA  LEU A 112     120.577  53.021  38.035  1.00  0.00           C
ATOM   1868  CB  LEU A 112     121.197  54.331  38.625  1.00  0.00           C
ATOM   1871  CG  LEU A 112     122.377  55.021  37.905  1.00  0.00           C
ATOM   1873  CD1 LEU A 112     122.667  56.351  38.625  1.00  0.00           C
ATOM   1877  CD2 LEU A 112     123.687  54.211  37.885  1.00  0.00           C
ATOM   1881  C   LEU A 112     119.357  52.761  38.905  1.00  0.00           C
ATOM   1882  O   LEU A 112     118.277  53.281  38.615  1.00  0.00           O
ATOM   1883  N   GLY A 113     119.527  52.021  40.025  1.00  0.00           N
ATOM   1885  CA  GLY A 113     118.537  51.821  41.095  1.00  0.00           C
ATOM   1888  C   GLY A 113     117.107  51.441  40.755  1.00  0.00           C
ATOM   1889  O   GLY A 113     116.747  51.071  39.645  1.00  0.00           O
ATOM   1890  N   MET A 114     116.197  51.621  41.715  1.00  0.00           N
ATOM   1892  CA  MET A 114     114.817  51.941  41.395  1.00  0.00           C
ATOM   1894  CB  MET A 114     113.797  51.121  42.205  1.00  0.00           C
ATOM   1897  CG  MET A 114     112.297  51.391  41.925  1.00  0.00           C
ATOM   1900  SD  MET A 114     111.817  52.021  40.285  1.00  0.00           S
ATOM   1901  CE  MET A 114     110.087  52.311  40.745  1.00  0.00           C
ATOM   1905  C   MET A 114     114.687  53.461  41.475  1.00  0.00           C
ATOM   1906  O   MET A 114     113.687  54.041  41.885  1.00  0.00           O
ATOM   1907  N   ASP A 115     115.787  54.131  41.095  1.00  0.00           N
ATOM   1909  CA  ASP A 115     116.257  55.411  41.565  1.00  0.00           C
ATOM   1911  CB  ASP A 115     115.497  56.561  40.865  1.00  0.00           C
ATOM   1914  CG  ASP A 115     116.477  57.421  40.085  1.00  0.00           C
ATOM   1915  OD1 ASP A 115     117.457  56.851  39.555  1.00  0.00           O
ATOM   1916  OD2 ASP A 115     116.257  58.651  39.975  1.00  0.00           O
ATOM   1917  C   ASP A 115     116.397  55.561  43.075  1.00  0.00           C
ATOM   1918  O   ASP A 115     115.547  55.181  43.865  1.00  0.00           O
ATOM   1919  N   GLY A 116     117.527  56.151  43.515  1.00  0.00           N
ATOM   1921  CA  GLY A 116     117.787  56.431  44.925  1.00  0.00           C
ATOM   1924  C   GLY A 116     117.107  57.601  45.615  1.00  0.00           C
ATOM   1925  O   GLY A 116     117.127  57.541  46.855  1.00  0.00           O
ATOM   1926  N   PRO A 117     116.607  58.711  45.055  1.00  0.00           N
ATOM   1927  CD  PRO A 117     116.077  58.791  43.685  1.00  0.00           C
ATOM   1930  CA  PRO A 117     116.047  59.781  45.855  1.00  0.00           C
ATOM   1932  CB  PRO A 117     115.807  60.911  44.835  1.00  0.00           C
ATOM   1935  CG  PRO A 117     115.597  60.231  43.475  1.00  0.00           C
ATOM   1938  C   PRO A 117     114.807  59.401  46.645  1.00  0.00           C
ATOM   1939  O   PRO A 117     114.017  58.551  46.245  1.00  0.00           O
ATOM   1940  N   TYR A 118     114.607  60.051  47.795  1.00  0.00           N
ATOM   1942  CA  TYR A 118     113.427  59.871  48.615  1.00  0.00           C
ATOM   1944  CB  TYR A 118     113.717  60.161  50.115  1.00  0.00           C
ATOM   1947  CG  TYR A 118     114.587  59.071  50.705  1.00  0.00           C
ATOM   1948  CD1 TYR A 118     115.967  58.971  50.415  1.00  0.00           C
ATOM   1950  CE1 TYR A 118     116.737  57.941  50.945  1.00  0.00           C
ATOM   1952  CZ  TYR A 118     116.147  57.011  51.815  1.00  0.00           C
ATOM   1953  OH  TYR A 118     116.897  55.961  52.355  1.00  0.00           O
ATOM   1955  CD2 TYR A 118     114.027  58.151  51.605  1.00  0.00           C
ATOM   1957  CE2 TYR A 118     114.807  57.121  52.145  1.00  0.00           C
ATOM   1959  C   TYR A 118     112.307  60.791  48.135  1.00  0.00           C
ATOM   1960  O   TYR A 118     112.467  62.011  48.095  1.00  0.00           O
ATOM   1961  N   TYR A 119     111.137  60.221  47.785  1.00  0.00           N
ATOM   1963  CA  TYR A 119     109.907  60.991  47.805  1.00  0.00           C
ATOM   1965  CB  TYR A 119     108.697  60.411  47.015  1.00  0.00           C
ATOM   1968  CG  TYR A 119     109.007  60.301  45.545  1.00  0.00           C
ATOM   1969  CD1 TYR A 119     108.947  61.421  44.705  1.00  0.00           C
ATOM   1971  CE1 TYR A 119     109.217  61.301  43.335  1.00  0.00           C
ATOM   1973  CZ  TYR A 119     109.557  60.051  42.795  1.00  0.00           C
ATOM   1974  OH  TYR A 119     109.907  59.931  41.435  1.00  0.00           O
ATOM   1976  CD2 TYR A 119     109.287  59.041  44.985  1.00  0.00           C
ATOM   1978  CE2 TYR A 119     109.567  58.921  43.615  1.00  0.00           C
ATOM   1980  C   TYR A 119     109.497  61.241  49.235  1.00  0.00           C
ATOM   1981  O   TYR A 119     109.147  60.371  50.025  1.00  0.00           O
ATOM   1982  N   THR A 120     109.587  62.501  49.625  1.00  0.00           N
ATOM   1984  CA  THR A 120     109.497  62.941  50.995  1.00  0.00           C
ATOM   1986  CB  THR A 120     110.727  63.821  51.245  1.00  0.00           C
ATOM   1988  OG1 THR A 120     111.907  63.051  51.045  1.00  0.00           O
ATOM   1990  CG2 THR A 120     110.817  64.361  52.665  1.00  0.00           C
ATOM   1994  C   THR A 120     108.157  63.631  50.995  1.00  0.00           C
ATOM   1995  O   THR A 120     107.727  64.051  49.935  1.00  0.00           O
ATOM   1996  N   GLU A 121     107.387  63.731  52.095  1.00  0.00           N
ATOM   1998  CA  GLU A 121     106.067  64.341  52.025  1.00  0.00           C
ATOM   2000  CB  GLU A 121     105.007  63.441  51.315  1.00  0.00           C
ATOM   2003  CG  GLU A 121     103.717  64.191  50.865  1.00  0.00           C
ATOM   2006  CD  GLU A 121     103.507  64.211  49.345  1.00  0.00           C
ATOM   2007  OE1 GLU A 121     104.517  64.271  48.605  1.00  0.00           O
ATOM   2008  OE2 GLU A 121     102.327  64.161  48.945  1.00  0.00           O
ATOM   2009  C   GLU A 121     105.667  64.671  53.445  1.00  0.00           C
ATOM   2010  O   GLU A 121     106.437  64.401  54.365  1.00  0.00           O
ATOM   2011  N   ALA A 122     104.497  65.281  53.675  1.00  0.00           N
ATOM   2013  CA  ALA A 122     104.077  65.901  54.915  1.00  0.00           C
ATOM   2015  CB  ALA A 122     105.227  66.651  55.625  1.00  0.00           C
ATOM   2019  C   ALA A 122     102.967  66.861  54.485  1.00  0.00           C
ATOM   2020  O   ALA A 122     102.797  67.031  53.285  1.00  0.00           O
ATOM   2021  N   THR A 123     102.167  67.491  55.385  1.00  0.00           N
ATOM   2023  CA  THR A 123     101.297  68.631  55.015  1.00  0.00           C
ATOM   2025  CB  THR A 123     100.247  68.301  53.935  1.00  0.00           C
ATOM   2027  OG1 THR A 123      99.227  69.261  53.845  1.00  0.00           O
ATOM   2029  CG2 THR A 123      99.597  66.931  54.175  1.00  0.00           C
ATOM   2033  C   THR A 123     100.837  69.351  56.305  1.00  0.00           C
ATOM   2034  O   THR A 123     101.117  68.811  57.365  1.00  0.00           O
ATOM   2035  N   VAL A 124     100.257  70.601  56.315  1.00  0.00           N
ATOM   2037  CA  VAL A 124      99.887  71.341  57.565  1.00  0.00           C
ATOM   2039  CB  VAL A 124     100.617  72.671  57.865  1.00  0.00           C
ATOM   2041  CG1 VAL A 124      99.757  73.861  58.375  1.00  0.00           C
ATOM   2045  CG2 VAL A 124     101.587  72.371  59.015  1.00  0.00           C
ATOM   2049  C   VAL A 124      98.407  71.561  57.695  1.00  0.00           C
ATOM   2050  O   VAL A 124      97.737  71.781  56.695  1.00  0.00           O
ATOM   2051  N   GLY A 125      97.877  71.441  58.955  1.00  0.00           N
ATOM   2053  CA  GLY A 125      96.497  71.151  59.315  1.00  0.00           C
ATOM   2056  C   GLY A 125      95.767  72.081  60.255  1.00  0.00           C
ATOM   2057  O   GLY A 125      96.287  72.531  61.265  1.00  0.00           O
ATOM   2058  N   LEU A 126      94.467  72.261  59.975  1.00  0.00           N
ATOM   2060  CA  LEU A 126      93.497  72.911  60.835  1.00  0.00           C
ATOM   2062  CB  LEU A 126      93.757  74.421  61.035  1.00  0.00           C
ATOM   2065  CG  LEU A 126      92.887  75.161  62.055  1.00  0.00           C
ATOM   2067  CD1 LEU A 126      93.247  74.791  63.495  1.00  0.00           C
ATOM   2071  CD2 LEU A 126      93.047  76.671  61.835  1.00  0.00           C
ATOM   2075  C   LEU A 126      92.147  72.771  60.165  1.00  0.00           C
ATOM   2076  O   LEU A 126      91.927  73.211  59.035  1.00  0.00           O
ATOM   2077  N   PHE A 127      91.217  72.081  60.825  1.00  0.00           N
ATOM   2079  CA  PHE A 127      90.007  71.601  60.215  1.00  0.00           C
ATOM   2081  CB  PHE A 127      90.107  70.081  59.885  1.00  0.00           C
ATOM   2084  CG  PHE A 127      90.437  69.141  61.015  1.00  0.00           C
ATOM   2085  CD1 PHE A 127      89.397  68.401  61.605  1.00  0.00           C
ATOM   2087  CE1 PHE A 127      89.667  67.381  62.525  1.00  0.00           C
ATOM   2089  CZ  PHE A 127      90.997  67.091  62.855  1.00  0.00           C
ATOM   2091  CD2 PHE A 127      91.757  68.841  61.365  1.00  0.00           C
ATOM   2093  CE2 PHE A 127      92.037  67.831  62.285  1.00  0.00           C
ATOM   2095  C   PHE A 127      88.817  71.871  61.095  1.00  0.00           C
ATOM   2096  O   PHE A 127      88.947  71.881  62.315  1.00  0.00           O
ATOM   2097  N   ALA A 128      87.627  72.091  60.495  1.00  0.00           N
ATOM   2099  CA  ALA A 128      86.357  72.271  61.155  1.00  0.00           C
ATOM   2101  CB  ALA A 128      85.867  73.731  60.985  1.00  0.00           C
ATOM   2105  C   ALA A 128      85.337  71.341  60.525  1.00  0.00           C
ATOM   2106  O   ALA A 128      85.397  71.071  59.325  1.00  0.00           O
ATOM   2107  N   GLY A 129      84.397  70.791  61.305  1.00  0.00           N
ATOM   2109  CA  GLY A 129      83.287  70.021  60.775  1.00  0.00           C
ATOM   2112  C   GLY A 129      82.017  70.301  61.535  1.00  0.00           C
ATOM   2113  O   GLY A 129      82.027  70.771  62.665  1.00  0.00           O
ATOM   2114  N   LEU A 130      80.877  70.041  60.885  1.00  0.00           N
ATOM   2116  CA  LEU A 130      79.577  70.271  61.465  1.00  0.00           C
ATOM   2118  CB  LEU A 130      79.097  71.701  61.075  1.00  0.00           C
ATOM   2121  CG  LEU A 130      77.677  72.091  61.515  1.00  0.00           C
ATOM   2123  CD1 LEU A 130      77.517  72.001  63.045  1.00  0.00           C
ATOM   2127  CD2 LEU A 130      77.337  73.511  61.035  1.00  0.00           C
ATOM   2131  C   LEU A 130      78.597  69.231  60.945  1.00  0.00           C
ATOM   2132  O   LEU A 130      78.477  69.061  59.735  1.00  0.00           O
ATOM   2133  N   ASP A 131      77.887  68.521  61.845  1.00  0.00           N
ATOM   2135  CA  ASP A 131      76.847  67.581  61.425  1.00  0.00           C
ATOM   2137  CB  ASP A 131      76.817  66.291  62.315  1.00  0.00           C
ATOM   2140  CG  ASP A 131      77.917  65.261  62.055  1.00  0.00           C
ATOM   2141  OD1 ASP A 131      78.907  65.541  61.325  1.00  0.00           O
ATOM   2142  OD2 ASP A 131      77.787  64.141  62.625  1.00  0.00           O
ATOM   2143  C   ASP A 131      75.527  68.361  61.465  1.00  0.00           C
ATOM   2144  O   ASP A 131      75.167  68.951  62.485  1.00  0.00           O
ATOM   2145  N   LEU A 132      74.777  68.461  60.345  1.00  0.00           N
ATOM   2147  CA  LEU A 132      73.667  69.431  60.245  1.00  0.00           C
ATOM   2149  CB  LEU A 132      73.177  69.621  58.765  1.00  0.00           C
ATOM   2152  CG  LEU A 132      73.047  71.111  58.335  1.00  0.00           C
ATOM   2154  CD1 LEU A 132      74.417  71.791  58.245  1.00  0.00           C
ATOM   2158  CD2 LEU A 132      72.327  71.281  56.975  1.00  0.00           C
ATOM   2162  C   LEU A 132      72.507  69.141  61.205  1.00  0.00           C
ATOM   2163  O   LEU A 132      71.897  70.051  61.755  1.00  0.00           O
ATOM   2164  N   ASP A 133      72.227  67.831  61.415  1.00  0.00           N
ATOM   2166  CA  ASP A 133      71.297  67.261  62.385  1.00  0.00           C
ATOM   2168  CB  ASP A 133      71.637  67.611  63.865  1.00  0.00           C
ATOM   2171  CG  ASP A 133      71.057  66.611  64.865  1.00  0.00           C
ATOM   2172  OD1 ASP A 133      71.087  65.391  64.585  1.00  0.00           O
ATOM   2173  OD2 ASP A 133      70.717  67.031  65.995  1.00  0.00           O
ATOM   2174  C   ASP A 133      69.847  67.501  61.985  1.00  0.00           C
ATOM   2175  O   ASP A 133      68.997  67.901  62.775  1.00  0.00           O
ATOM   2176  N   LEU A 134      69.527  67.351  60.675  1.00  0.00           N
ATOM   2178  CA  LEU A 134      68.207  67.701  60.155  1.00  0.00           C
ATOM   2180  CB  LEU A 134      68.117  67.581  58.615  1.00  0.00           C
ATOM   2183  CG  LEU A 134      69.097  68.471  57.855  1.00  0.00           C
ATOM   2185  CD1 LEU A 134      68.887  68.341  56.345  1.00  0.00           C
ATOM   2189  CD2 LEU A 134      68.937  69.931  58.285  1.00  0.00           C
ATOM   2193  C   LEU A 134      67.067  66.891  60.725  1.00  0.00           C
ATOM   2194  O   LEU A 134      66.037  67.421  61.145  1.00  0.00           O
ATOM   2195  N   TRP A 135      67.247  65.571  60.775  1.00  0.00           N
ATOM   2197  CA  TRP A 135      66.447  64.661  61.555  1.00  0.00           C
ATOM   2199  CB  TRP A 135      66.137  63.341  60.795  1.00  0.00           C
ATOM   2202  CG  TRP A 135      65.557  63.591  59.435  1.00  0.00           C
ATOM   2203  CD1 TRP A 135      66.297  63.841  58.315  1.00  0.00           C
ATOM   2205  NE1 TRP A 135      65.487  64.371  57.345  1.00  0.00           N
ATOM   2207  CE2 TRP A 135      64.197  64.391  57.785  1.00  0.00           C
ATOM   2208  CD2 TRP A 135      64.187  63.871  59.105  1.00  0.00           C
ATOM   2209  CE3 TRP A 135      62.987  63.781  59.805  1.00  0.00           C
ATOM   2211  CZ3 TRP A 135      61.827  64.251  59.185  1.00  0.00           C
ATOM   2213  CZ2 TRP A 135      63.057  64.961  57.235  1.00  0.00           C
ATOM   2215  CH2 TRP A 135      61.867  64.861  57.945  1.00  0.00           C
ATOM   2217  C   TRP A 135      67.327  64.451  62.755  1.00  0.00           C
ATOM   2218  O   TRP A 135      68.507  64.131  62.605  1.00  0.00           O
ATOM   2219  N   GLY A 136      66.817  64.761  63.955  1.00  0.00           N
ATOM   2221  CA  GLY A 136      67.667  65.071  65.105  1.00  0.00           C
ATOM   2224  C   GLY A 136      68.157  63.861  65.835  1.00  0.00           C
ATOM   2225  O   GLY A 136      67.687  63.541  66.925  1.00  0.00           O
ATOM   2226  N   VAL A 137      69.147  63.161  65.255  1.00  0.00           N
ATOM   2228  CA  VAL A 137      69.887  62.091  65.895  1.00  0.00           C
ATOM   2230  CB  VAL A 137      70.947  61.451  64.975  1.00  0.00           C
ATOM   2232  CG1 VAL A 137      71.697  60.311  65.705  1.00  0.00           C
ATOM   2236  CG2 VAL A 137      70.317  60.871  63.695  1.00  0.00           C
ATOM   2240  C   VAL A 137      70.627  62.631  67.115  1.00  0.00           C
ATOM   2241  O   VAL A 137      70.477  62.141  68.235  1.00  0.00           O
ATOM   2242  N   HIS A 138      71.417  63.701  66.895  1.00  0.00           N
ATOM   2244  CA  HIS A 138      72.277  64.261  67.915  1.00  0.00           C
ATOM   2246  CB  HIS A 138      73.347  65.201  67.315  1.00  0.00           C
ATOM   2249  ND1 HIS A 138      75.177  63.621  66.835  1.00  0.00           N
ATOM   2250  CG  HIS A 138      74.267  64.521  66.335  1.00  0.00           C
ATOM   2251  CE1 HIS A 138      76.027  63.401  65.845  1.00  0.00           C
ATOM   2253  NE2 HIS A 138      75.697  64.091  64.725  1.00  0.00           N
ATOM   2255  CD2 HIS A 138      74.547  64.801  65.035  1.00  0.00           C
ATOM   2257  C   HIS A 138      71.467  64.991  68.965  1.00  0.00           C
ATOM   2258  O   HIS A 138      71.607  64.791  70.175  1.00  0.00           O
ATOM   2259  N   ARG A 139      70.517  65.801  68.505  1.00  0.00           N
ATOM   2261  CA  ARG A 139      69.627  66.551  69.365  1.00  0.00           C
ATOM   2263  CB  ARG A 139      68.667  67.371  68.495  1.00  0.00           C
ATOM   2266  CG  ARG A 139      67.677  68.211  69.315  1.00  0.00           C
ATOM   2269  CD  ARG A 139      66.907  69.151  68.405  1.00  0.00           C
ATOM   2272  NE  ARG A 139      66.017  69.951  69.285  1.00  0.00           N
ATOM   2274  CZ  ARG A 139      65.267  70.921  68.795  1.00  0.00           C
ATOM   2275  NH1 ARG A 139      65.347  71.241  67.515  1.00  0.00           N
ATOM   2278  NH2 ARG A 139      64.457  71.571  69.595  1.00  0.00           N
ATOM   2281  C   ARG A 139      68.787  65.711  70.325  1.00  0.00           C
ATOM   2282  O   ARG A 139      68.627  66.041  71.505  1.00  0.00           O
ATOM   2283  N   SER A 140      68.217  64.591  69.855  1.00  0.00           N
ATOM   2285  CA  SER A 140      67.367  63.801  70.725  1.00  0.00           C
ATOM   2287  CB  SER A 140      66.307  62.981  69.955  1.00  0.00           C
ATOM   2290  OG  SER A 140      66.917  61.981  69.145  1.00  0.00           O
ATOM   2292  C   SER A 140      68.197  62.921  71.645  1.00  0.00           C
ATOM   2293  O   SER A 140      67.807  62.611  72.765  1.00  0.00           O
ATOM   2294  N   ALA A 141      69.437  62.581  71.245  1.00  0.00           N
ATOM   2296  CA  ALA A 141      70.447  62.061  72.135  1.00  0.00           C
ATOM   2298  CB  ALA A 141      71.687  61.631  71.315  1.00  0.00           C
ATOM   2302  C   ALA A 141      70.817  63.041  73.255  1.00  0.00           C
ATOM   2303  O   ALA A 141      70.887  62.641  74.415  1.00  0.00           O
ATOM   2304  N   VAL A 142      70.977  64.351  72.955  1.00  0.00           N
ATOM   2306  CA  VAL A 142      71.107  65.411  73.935  1.00  0.00           C
ATOM   2308  CB  VAL A 142      71.407  66.751  73.245  1.00  0.00           C
ATOM   2310  CG1 VAL A 142      71.367  67.931  74.225  1.00  0.00           C
ATOM   2314  CG2 VAL A 142      72.797  66.661  72.605  1.00  0.00           C
ATOM   2318  C   VAL A 142      69.887  65.521  74.845  1.00  0.00           C
ATOM   2319  O   VAL A 142      70.007  65.541  76.075  1.00  0.00           O
ATOM   2320  N   ALA A 143      68.667  65.501  74.265  1.00  0.00           N
ATOM   2322  CA  ALA A 143      67.387  65.591  74.975  1.00  0.00           C
ATOM   2324  CB  ALA A 143      66.227  65.591  73.955  1.00  0.00           C
ATOM   2328  C   ALA A 143      67.177  64.471  75.985  1.00  0.00           C
ATOM   2329  O   ALA A 143      66.777  64.701  77.125  1.00  0.00           O
ATOM   2330  N   ALA A 144      67.547  63.231  75.595  1.00  0.00           N
ATOM   2332  CA  ALA A 144      67.617  62.071  76.435  1.00  0.00           C
ATOM   2334  CB  ALA A 144      68.047  60.891  75.555  1.00  0.00           C
ATOM   2338  C   ALA A 144      68.557  62.191  77.645  1.00  0.00           C
ATOM   2339  O   ALA A 144      68.237  61.771  78.755  1.00  0.00           O
ATOM   2340  N   ALA A 145      69.757  62.791  77.465  1.00  0.00           N
ATOM   2342  CA  ALA A 145      70.727  62.961  78.525  1.00  0.00           C
ATOM   2344  CB  ALA A 145      72.117  63.121  77.905  1.00  0.00           C
ATOM   2348  C   ALA A 145      70.437  64.151  79.435  1.00  0.00           C
ATOM   2349  O   ALA A 145      70.747  64.131  80.625  1.00  0.00           O
ATOM   2350  N   ILE A 146      69.747  65.181  78.905  1.00  0.00           N
ATOM   2352  CA  ILE A 146      69.057  66.191  79.685  1.00  0.00           C
ATOM   2354  CB  ILE A 146      68.457  67.261  78.775  1.00  0.00           C
ATOM   2356  CG2 ILE A 146      67.367  68.101  79.485  1.00  0.00           C
ATOM   2360  CG1 ILE A 146      69.597  68.121  78.175  1.00  0.00           C
ATOM   2363  CD  ILE A 146      69.147  69.011  77.005  1.00  0.00           C
ATOM   2367  C   ILE A 146      68.007  65.561  80.585  1.00  0.00           C
ATOM   2368  O   ILE A 146      67.917  65.861  81.765  1.00  0.00           O
ATOM   2369  N   GLY A 147      67.257  64.601  80.035  1.00  0.00           N
ATOM   2371  CA  GLY A 147      66.267  63.811  80.755  1.00  0.00           C
ATOM   2374  C   GLY A 147      66.827  62.941  81.825  1.00  0.00           C
ATOM   2375  O   GLY A 147      66.277  62.841  82.925  1.00  0.00           O
ATOM   2376  N   ALA A 148      67.957  62.281  81.535  1.00  0.00           N
ATOM   2378  CA  ALA A 148      68.717  61.511  82.495  1.00  0.00           C
ATOM   2380  CB  ALA A 148      69.917  60.831  81.815  1.00  0.00           C
ATOM   2384  C   ALA A 148      69.177  62.361  83.675  1.00  0.00           C
ATOM   2385  O   ALA A 148      69.027  61.971  84.825  1.00  0.00           O
ATOM   2386  N   HIS A 149      69.677  63.591  83.395  1.00  0.00           N
ATOM   2388  CA  HIS A 149      69.917  64.621  84.395  1.00  0.00           C
ATOM   2390  CB  HIS A 149      70.617  65.841  83.745  1.00  0.00           C
ATOM   2393  ND1 HIS A 149      71.867  67.101  85.485  1.00  0.00           N
ATOM   2394  CG  HIS A 149      70.787  67.041  84.625  1.00  0.00           C
ATOM   2395  CE1 HIS A 149      71.787  68.291  86.055  1.00  0.00           C
ATOM   2397  NE2 HIS A 149      70.747  69.001  85.585  1.00  0.00           N
ATOM   2399  CD2 HIS A 149      70.097  68.211  84.665  1.00  0.00           C
ATOM   2401  C   HIS A 149      68.667  65.081  85.165  1.00  0.00           C
ATOM   2402  O   HIS A 149      68.657  65.171  86.385  1.00  0.00           O
ATOM   2403  N   ASN A 150      67.537  65.351  84.485  1.00  0.00           N
ATOM   2405  CA  ASN A 150      66.297  65.721  85.155  1.00  0.00           C
ATOM   2407  CB  ASN A 150      65.217  66.141  84.115  1.00  0.00           C
ATOM   2410  CG  ASN A 150      65.657  67.331  83.265  1.00  0.00           C
ATOM   2411  OD1 ASN A 150      66.637  68.041  83.505  1.00  0.00           O
ATOM   2412  ND2 ASN A 150      64.907  67.571  82.165  1.00  0.00           N
ATOM   2415  C   ASN A 150      65.747  64.621  86.085  1.00  0.00           C
ATOM   2416  O   ASN A 150      65.247  64.891  87.175  1.00  0.00           O
ATOM   2417  N   ALA A 151      65.857  63.341  85.665  1.00  0.00           N
ATOM   2419  CA  ALA A 151      65.657  62.201  86.535  1.00  0.00           C
ATOM   2421  CB  ALA A 151      65.677  60.891  85.725  1.00  0.00           C
ATOM   2425  C   ALA A 151      66.647  62.051  87.695  1.00  0.00           C
ATOM   2426  O   ALA A 151      66.227  61.791  88.825  1.00  0.00           O
ATOM   2427  N   ALA A 152      67.957  62.221  87.455  1.00  0.00           N
ATOM   2429  CA  ALA A 152      68.997  62.191  88.465  1.00  0.00           C
ATOM   2431  CB  ALA A 152      70.367  62.261  87.775  1.00  0.00           C
ATOM   2435  C   ALA A 152      68.847  63.261  89.555  1.00  0.00           C
ATOM   2436  O   ALA A 152      69.037  63.001  90.745  1.00  0.00           O
ATOM   2437  N   LEU A 153      68.437  64.491  89.185  1.00  0.00           N
ATOM   2439  CA  LEU A 153      67.997  65.511  90.125  1.00  0.00           C
ATOM   2441  CB  LEU A 153      67.647  66.801  89.335  1.00  0.00           C
ATOM   2444  CG  LEU A 153      66.997  67.941  90.165  1.00  0.00           C
ATOM   2446  CD1 LEU A 153      67.867  68.331  91.365  1.00  0.00           C
ATOM   2450  CD2 LEU A 153      66.687  69.181  89.315  1.00  0.00           C
ATOM   2454  C   LEU A 153      66.817  65.061  90.995  1.00  0.00           C
ATOM   2455  O   LEU A 153      66.807  65.231  92.215  1.00  0.00           O
ATOM   2456  N   ALA A 154      65.797  64.421  90.395  1.00  0.00           N
ATOM   2458  CA  ALA A 154      64.717  63.781  91.115  1.00  0.00           C
ATOM   2460  CB  ALA A 154      63.607  63.471  90.105  1.00  0.00           C
ATOM   2464  C   ALA A 154      65.127  62.611  92.025  1.00  0.00           C
ATOM   2465  O   ALA A 154      64.667  62.491  93.165  1.00  0.00           O
ATOM   2466  N   GLU A 155      66.067  61.751  91.575  1.00  0.00           N
ATOM   2468  CA  GLU A 155      66.727  60.751  92.415  1.00  0.00           C
ATOM   2470  CB  GLU A 155      67.747  59.871  91.645  1.00  0.00           C
ATOM   2473  CG  GLU A 155      67.117  58.851  90.665  1.00  0.00           C
ATOM   2476  CD  GLU A 155      68.147  58.091  89.835  1.00  0.00           C
ATOM   2477  OE1 GLU A 155      69.357  58.101  90.165  1.00  0.00           O
ATOM   2478  OE2 GLU A 155      67.707  57.471  88.825  1.00  0.00           O
ATOM   2479  C   GLU A 155      67.437  61.331  93.625  1.00  0.00           C
ATOM   2480  O   GLU A 155      67.327  60.801  94.735  1.00  0.00           O
ATOM   2481  N   THR A 156      68.177  62.451  93.465  1.00  0.00           N
ATOM   2483  CA  THR A 156      68.827  63.181  94.555  1.00  0.00           C
ATOM   2485  CB  THR A 156      69.687  64.331  94.055  1.00  0.00           C
ATOM   2487  OG1 THR A 156      70.777  63.811  93.325  1.00  0.00           O
ATOM   2489  CG2 THR A 156      70.297  65.171  95.195  1.00  0.00           C
ATOM   2493  C   THR A 156      67.867  63.701  95.605  1.00  0.00           C
ATOM   2494  O   THR A 156      68.037  63.471  96.805  1.00  0.00           O
ATOM   2495  N   ALA A 157      66.777  64.351  95.185  1.00  0.00           N
ATOM   2497  CA  ALA A 157      65.707  64.781  96.065  1.00  0.00           C
ATOM   2499  CB  ALA A 157      64.697  65.601  95.245  1.00  0.00           C
ATOM   2503  C   ALA A 157      65.037  63.621  96.805  1.00  0.00           C
ATOM   2504  O   ALA A 157      64.717  63.701  97.995  1.00  0.00           O
ATOM   2505  N   ALA A 158      64.867  62.461  96.115  1.00  0.00           N
ATOM   2507  CA  ALA A 158      64.457  61.221  96.715  1.00  0.00           C
ATOM   2509  CB  ALA A 158      64.227  60.131  95.645  1.00  0.00           C
ATOM   2513  C   ALA A 158      65.387  60.701  97.805  1.00  0.00           C
ATOM   2514  O   ALA A 158      64.927  60.241  98.855  1.00  0.00           O
ATOM   2515  N   VAL A 159      66.717  60.761  97.615  1.00  0.00           N
ATOM   2517  CA  VAL A 159      67.677  60.441  98.675  1.00  0.00           C
ATOM   2519  CB  VAL A 159      69.117  60.431  98.145  1.00  0.00           C
ATOM   2521  CG1 VAL A 159      70.157  60.291  99.285  1.00  0.00           C
ATOM   2525  CG2 VAL A 159      69.287  59.261  97.165  1.00  0.00           C
ATOM   2529  C   VAL A 159      67.547  61.361  99.875  1.00  0.00           C
ATOM   2530  O   VAL A 159      67.587  60.941 101.035  1.00  0.00           O
ATOM   2531  N   GLU A 160      67.367  62.671  99.625  1.00  0.00           N
ATOM   2533  CA  GLU A 160      67.257  63.671 100.665  1.00  0.00           C
ATOM   2535  CB  GLU A 160      67.227  65.031  99.955  1.00  0.00           C
ATOM   2538  CG  GLU A 160      67.227  66.211 100.935  1.00  0.00           C
ATOM   2541  CD  GLU A 160      67.687  67.491 100.265  1.00  0.00           C
ATOM   2542  OE1 GLU A 160      67.587  67.581  99.005  1.00  0.00           O
ATOM   2543  OE2 GLU A 160      68.217  68.361 100.985  1.00  0.00           O
ATOM   2544  C   GLU A 160      66.057  63.531 101.605  1.00  0.00           C
ATOM   2545  O   GLU A 160      66.207  63.501 102.825  1.00  0.00           O
ATOM   2546  N   LEU A 161      64.847  63.341 101.045  1.00  0.00           N
ATOM   2548  CA  LEU A 161      63.677  63.001 101.835  1.00  0.00           C
ATOM   2550  CB  LEU A 161      62.397  63.111 100.965  1.00  0.00           C
ATOM   2553  CG  LEU A 161      62.017  64.551 100.535  1.00  0.00           C
ATOM   2555  CD1 LEU A 161      60.757  64.561  99.655  1.00  0.00           C
ATOM   2559  CD2 LEU A 161      61.797  65.491 101.725  1.00  0.00           C
ATOM   2563  C   LEU A 161      63.767  61.651 102.565  1.00  0.00           C
ATOM   2564  O   LEU A 161      63.297  61.511 103.695  1.00  0.00           O
ATOM   2565  N   SER A 162      64.387  60.611 101.945  1.00  0.00           N
ATOM   2567  CA  SER A 162      64.647  59.341 102.645  1.00  0.00           C
ATOM   2569  CB  SER A 162      64.977  58.121 101.735  1.00  0.00           C
ATOM   2572  OG  SER A 162      66.227  58.211 101.035  1.00  0.00           O
ATOM   2574  C   SER A 162      65.637  59.441 103.795  1.00  0.00           C
ATOM   2575  O   SER A 162      65.437  58.841 104.855  1.00  0.00           O
ATOM   2576  N   LEU A 163      66.707  60.241 103.665  1.00  0.00           N
ATOM   2578  CA  LEU A 163      67.597  60.581 104.745  1.00  0.00           C
ATOM   2580  CB  LEU A 163      68.757  61.461 104.215  1.00  0.00           C
ATOM   2583  CG  LEU A 163      69.867  61.821 105.235  1.00  0.00           C
ATOM   2585  CD1 LEU A 163      70.617  60.591 105.755  1.00  0.00           C
ATOM   2589  CD2 LEU A 163      70.847  62.831 104.615  1.00  0.00           C
ATOM   2593  C   LEU A 163      66.887  61.271 105.915  1.00  0.00           C
ATOM   2594  O   LEU A 163      67.027  60.841 107.045  1.00  0.00           O
ATOM   2595  N   ALA A 164      66.037  62.301 105.675  1.00  0.00           N
ATOM   2597  CA  ALA A 164      65.337  62.991 106.755  1.00  0.00           C
ATOM   2599  CB  ALA A 164      64.527  64.141 106.155  1.00  0.00           C
ATOM   2603  C   ALA A 164      64.417  62.061 107.545  1.00  0.00           C
ATOM   2604  O   ALA A 164      64.397  62.031 108.775  1.00  0.00           O
ATOM   2605  N   THR A 165      63.717  61.211 106.795  1.00  0.00           N
ATOM   2607  CA  THR A 165      62.887  60.101 107.255  1.00  0.00           C
ATOM   2609  CB  THR A 165      62.297  59.411 106.035  1.00  0.00           C
ATOM   2611  OG1 THR A 165      61.287  60.231 105.475  1.00  0.00           O
ATOM   2613  CG2 THR A 165      61.647  58.041 106.305  1.00  0.00           C
ATOM   2617  C   THR A 165      63.607  59.051 108.095  1.00  0.00           C
ATOM   2618  O   THR A 165      63.117  58.621 109.135  1.00  0.00           O
ATOM   2619  N   GLY A 166      64.807  58.611 107.645  1.00  0.00           N
ATOM   2621  CA  GLY A 166      65.637  57.641 108.365  1.00  0.00           C
ATOM   2624  C   GLY A 166      66.227  58.201 109.625  1.00  0.00           C
ATOM   2625  O   GLY A 166      66.237  57.551 110.655  1.00  0.00           O
ATOM   2626  N   VAL A 167      66.717  59.451 109.565  1.00  0.00           N
ATOM   2628  CA  VAL A 167      67.277  60.141 110.715  1.00  0.00           C
ATOM   2630  CB  VAL A 167      67.867  61.461 110.245  1.00  0.00           C
ATOM   2632  CG1 VAL A 167      68.287  62.371 111.435  1.00  0.00           C
ATOM   2636  CG2 VAL A 167      69.047  61.111 109.325  1.00  0.00           C
ATOM   2640  C   VAL A 167      66.257  60.311 111.835  1.00  0.00           C
ATOM   2641  O   VAL A 167      66.517  60.001 113.005  1.00  0.00           O
ATOM   2642  N   ALA A 168      65.027  60.711 111.475  1.00  0.00           N
ATOM   2644  CA  ALA A 168      63.887  60.761 112.375  1.00  0.00           C
ATOM   2646  CB  ALA A 168      62.717  61.381 111.595  1.00  0.00           C
ATOM   2650  C   ALA A 168      63.527  59.411 113.005  1.00  0.00           C
ATOM   2651  O   ALA A 168      63.327  59.301 114.215  1.00  0.00           O
ATOM   2652  N   GLN A 169      63.497  58.311 112.235  1.00  0.00           N
ATOM   2654  CA  GLN A 169      63.317  56.981 112.805  1.00  0.00           C
ATOM   2656  CB  GLN A 169      63.027  55.951 111.695  1.00  0.00           C
ATOM   2659  CG  GLN A 169      61.637  56.191 111.055  1.00  0.00           C
ATOM   2662  CD  GLN A 169      61.447  55.231 109.895  1.00  0.00           C
ATOM   2663  OE1 GLN A 169      61.547  54.011 110.035  1.00  0.00           O
ATOM   2664  NE2 GLN A 169      61.177  55.771 108.685  1.00  0.00           N
ATOM   2667  C   GLN A 169      64.427  56.491 113.745  1.00  0.00           C
ATOM   2668  O   GLN A 169      64.147  55.941 114.815  1.00  0.00           O
ATOM   2669  N   LEU A 170      65.707  56.721 113.405  1.00  0.00           N
ATOM   2671  CA  LEU A 170      66.817  56.461 114.305  1.00  0.00           C
ATOM   2673  CB  LEU A 170      68.187  56.611 113.595  1.00  0.00           C
ATOM   2676  CG  LEU A 170      68.447  55.591 112.465  1.00  0.00           C
ATOM   2678  CD1 LEU A 170      69.867  55.821 111.935  1.00  0.00           C
ATOM   2682  CD2 LEU A 170      68.267  54.131 112.895  1.00  0.00           C
ATOM   2686  C   LEU A 170      66.837  57.271 115.595  1.00  0.00           C
ATOM   2687  O   LEU A 170      67.147  56.731 116.655  1.00  0.00           O
ATOM   2688  N   TYR A 171      66.497  58.571 115.555  1.00  0.00           N
ATOM   2690  CA  TYR A 171      66.377  59.371 116.765  1.00  0.00           C
ATOM   2692  CB  TYR A 171      66.127  60.871 116.405  1.00  0.00           C
ATOM   2695  CG  TYR A 171      65.777  61.731 117.605  1.00  0.00           C
ATOM   2696  CD1 TYR A 171      66.737  62.031 118.595  1.00  0.00           C
ATOM   2698  CE1 TYR A 171      66.387  62.811 119.715  1.00  0.00           C
ATOM   2700  CZ  TYR A 171      65.077  63.301 119.845  1.00  0.00           C
ATOM   2701  OH  TYR A 171      64.727  64.111 120.945  1.00  0.00           O
ATOM   2703  CD2 TYR A 171      64.467  62.191 117.775  1.00  0.00           C
ATOM   2705  CE2 TYR A 171      64.117  62.981 118.885  1.00  0.00           C
ATOM   2707  C   TYR A 171      65.307  58.871 117.725  1.00  0.00           C
ATOM   2708  O   TYR A 171      65.557  58.671 118.915  1.00  0.00           O
ATOM   2709  N   TYR A 172      64.097  58.581 117.235  1.00  0.00           N
ATOM   2711  CA  TYR A 172      63.057  58.071 118.095  1.00  0.00           C
ATOM   2713  CB  TYR A 172      61.667  58.281 117.465  1.00  0.00           C
ATOM   2716  CG  TYR A 172      61.317  59.751 117.355  1.00  0.00           C
ATOM   2717  CD1 TYR A 172      61.187  60.541 118.505  1.00  0.00           C
ATOM   2719  CE1 TYR A 172      60.827  61.901 118.405  1.00  0.00           C
ATOM   2721  CZ  TYR A 172      60.577  62.471 117.145  1.00  0.00           C
ATOM   2722  OH  TYR A 172      60.247  63.841 117.055  1.00  0.00           O
ATOM   2724  CD2 TYR A 172      61.047  60.331 116.105  1.00  0.00           C
ATOM   2726  CE2 TYR A 172      60.677  61.681 115.995  1.00  0.00           C
ATOM   2728  C   TYR A 172      63.287  56.621 118.485  1.00  0.00           C
ATOM   2729  O   TYR A 172      62.857  56.191 119.545  1.00  0.00           O
ATOM   2730  N   SER A 173      64.047  55.841 117.685  1.00  0.00           N
ATOM   2732  CA  SER A 173      64.647  54.591 118.135  1.00  0.00           C
ATOM   2734  CB  SER A 173      65.397  53.831 117.005  1.00  0.00           C
ATOM   2737  OG  SER A 173      64.497  53.391 115.985  1.00  0.00           O
ATOM   2739  C   SER A 173      65.627  54.741 119.275  1.00  0.00           C
ATOM   2740  O   SER A 173      65.587  54.001 120.245  1.00  0.00           O
ATOM   2741  N   MET A 174      66.537  55.721 119.225  1.00  0.00           N
ATOM   2743  CA  MET A 174      67.427  56.011 120.325  1.00  0.00           C
ATOM   2745  CB  MET A 174      68.487  57.031 119.875  1.00  0.00           C
ATOM   2748  CG  MET A 174      69.577  57.341 120.915  1.00  0.00           C
ATOM   2751  SD  MET A 174      70.797  58.571 120.365  1.00  0.00           S
ATOM   2752  CE  MET A 174      69.617  59.941 120.335  1.00  0.00           C
ATOM   2756  C   MET A 174      66.707  56.471 121.585  1.00  0.00           C
ATOM   2757  O   MET A 174      67.017  56.051 122.705  1.00  0.00           O
ATOM   2758  N   GLN A 175      65.687  57.331 121.425  1.00  0.00           N
ATOM   2760  CA  GLN A 175      64.737  57.691 122.465  1.00  0.00           C
ATOM   2762  CB  GLN A 175      63.817  58.851 122.005  1.00  0.00           C
ATOM   2765  CG  GLN A 175      64.557  60.171 121.695  1.00  0.00           C
ATOM   2768  CD  GLN A 175      65.537  60.581 122.785  1.00  0.00           C
ATOM   2769  OE1 GLN A 175      66.757  60.521 122.625  1.00  0.00           O
ATOM   2770  NE2 GLN A 175      65.007  61.021 123.945  1.00  0.00           N
ATOM   2773  C   GLN A 175      63.917  56.541 123.035  1.00  0.00           C
ATOM   2774  O   GLN A 175      63.727  56.451 124.245  1.00  0.00           O
ATOM   2775  N   ALA A 176      63.447  55.601 122.195  1.00  0.00           N
ATOM   2777  CA  ALA A 176      62.837  54.341 122.615  1.00  0.00           C
ATOM   2779  CB  ALA A 176      62.477  53.511 121.365  1.00  0.00           C
ATOM   2783  C   ALA A 176      63.747  53.481 123.455  1.00  0.00           C
ATOM   2784  O   ALA A 176      63.367  52.991 124.525  1.00  0.00           O
ATOM   2785  N   SER A 177      65.017  53.301 123.025  1.00  0.00           N
ATOM   2787  CA  SER A 177      66.027  52.611 123.795  1.00  0.00           C
ATOM   2789  CB  SER A 177      67.377  52.481 123.035  1.00  0.00           C
ATOM   2792  OG  SER A 177      67.167  52.001 121.715  1.00  0.00           O
ATOM   2794  C   SER A 177      66.297  53.301 125.125  1.00  0.00           C
ATOM   2795  O   SER A 177      66.327  52.661 126.175  1.00  0.00           O
ATOM   2796  N   TYR A 178      66.427  54.641 125.145  1.00  0.00           N
ATOM   2798  CA  TYR A 178      66.567  55.411 126.365  1.00  0.00           C
ATOM   2800  CB  TYR A 178      66.697  56.921 126.035  1.00  0.00           C
ATOM   2803  CG  TYR A 178      68.087  57.361 125.695  1.00  0.00           C
ATOM   2804  CD1 TYR A 178      69.167  56.991 126.515  1.00  0.00           C
ATOM   2806  CE1 TYR A 178      70.417  57.601 126.365  1.00  0.00           C
ATOM   2808  CZ  TYR A 178      70.577  58.611 125.415  1.00  0.00           C
ATOM   2809  OH  TYR A 178      71.787  59.331 125.395  1.00  0.00           O
ATOM   2811  CD2 TYR A 178      68.287  58.321 124.695  1.00  0.00           C
ATOM   2813  CE2 TYR A 178      69.527  58.951 124.555  1.00  0.00           C
ATOM   2815  C   TYR A 178      65.407  55.261 127.345  1.00  0.00           C
ATOM   2816  O   TYR A 178      65.597  54.981 128.525  1.00  0.00           O
ATOM   2817  N   GLN A 179      64.167  55.391 126.855  1.00  0.00           N
ATOM   2819  CA  GLN A 179      62.967  55.161 127.625  1.00  0.00           C
ATOM   2821  CB  GLN A 179      61.717  55.551 126.815  1.00  0.00           C
ATOM   2824  CG  GLN A 179      61.647  57.081 126.605  1.00  0.00           C
ATOM   2827  CD  GLN A 179      60.547  57.451 125.615  1.00  0.00           C
ATOM   2828  OE1 GLN A 179      59.937  56.611 124.955  1.00  0.00           O
ATOM   2829  NE2 GLN A 179      60.227  58.761 125.575  1.00  0.00           N
ATOM   2832  C   GLN A 179      62.797  53.751 128.165  1.00  0.00           C
ATOM   2833  O   GLN A 179      62.357  53.551 129.305  1.00  0.00           O
ATOM   2834  N   MET A 180      63.157  52.731 127.365  1.00  0.00           N
ATOM   2836  CA  MET A 180      63.227  51.351 127.825  1.00  0.00           C
ATOM   2838  CB  MET A 180      63.527  50.361 126.665  1.00  0.00           C
ATOM   2841  CG  MET A 180      62.327  50.161 125.715  1.00  0.00           C
ATOM   2844  SD  MET A 180      62.737  49.311 124.175  1.00  0.00           S
ATOM   2845  CE  MET A 180      62.917  47.651 124.875  1.00  0.00           C
ATOM   2849  C   MET A 180      64.187  51.151 128.975  1.00  0.00           C
ATOM   2850  O   MET A 180      63.857  50.451 129.935  1.00  0.00           O
ATOM   2851  N   LEU A 181      65.397  51.771 128.935  1.00  0.00           N
ATOM   2853  CA  LEU A 181      66.327  51.691 130.045  1.00  0.00           C
ATOM   2855  CB  LEU A 181      67.707  52.311 129.675  1.00  0.00           C
ATOM   2858  CG  LEU A 181      68.817  52.121 130.735  1.00  0.00           C
ATOM   2860  CD1 LEU A 181      69.167  50.651 130.955  1.00  0.00           C
ATOM   2864  CD2 LEU A 181      70.087  52.891 130.365  1.00  0.00           C
ATOM   2868  C   LEU A 181      65.817  52.261 131.365  1.00  0.00           C
ATOM   2869  O   LEU A 181      65.887  51.541 132.365  1.00  0.00           O
ATOM   2870  N   ASP A 182      65.217  53.481 131.395  1.00  0.00           N
ATOM   2872  CA  ASP A 182      64.667  54.091 132.605  1.00  0.00           C
ATOM   2874  CB  ASP A 182      63.937  55.431 132.285  1.00  0.00           C
ATOM   2877  CG  ASP A 182      64.867  56.571 131.945  1.00  0.00           C
ATOM   2878  OD1 ASP A 182      66.057  56.351 131.635  1.00  0.00           O
ATOM   2879  OD2 ASP A 182      64.337  57.721 131.925  1.00  0.00           O
ATOM   2880  C   ASP A 182      63.597  53.231 133.265  1.00  0.00           C
ATOM   2881  O   ASP A 182      63.607  52.981 134.473  1.00  0.00           O
ATOM   2882  N   LEU A 183      62.637  52.721 132.455  1.00  0.00           N
ATOM   2884  CA  LEU A 183      61.617  51.821 132.965  1.00  0.00           C
ATOM   2886  CB  LEU A 183      60.477  51.511 131.975  1.00  0.00           C
ATOM   2889  CG  LEU A 183      59.627  52.701 131.485  1.00  0.00           C
ATOM   2891  CD1 LEU A 183      58.407  52.181 130.715  1.00  0.00           C
ATOM   2895  CD2 LEU A 183      59.157  53.601 132.645  1.00  0.00           C
ATOM   2899  C   LEU A 183      62.167  50.521 133.535  1.00  0.00           C
ATOM   2900  O   LEU A 183      61.717  50.081 134.593  1.00  0.00           O
ATOM   2901  N   LEU A 184      63.157  49.881 132.895  1.00  0.00           N
ATOM   2903  CA  LEU A 184      63.867  48.771 133.495  1.00  0.00           C
ATOM   2905  CB  LEU A 184      64.827  48.171 132.445  1.00  0.00           C
ATOM   2908  CG  LEU A 184      64.127  47.611 131.195  1.00  0.00           C
ATOM   2910  CD1 LEU A 184      65.127  47.361 130.075  1.00  0.00           C
ATOM   2914  CD2 LEU A 184      63.367  46.351 131.565  1.00  0.00           C
ATOM   2918  C   LEU A 184      64.627  49.091 134.773  1.00  0.00           C
ATOM   2919  O   LEU A 184      64.497  48.381 135.783  1.00  0.00           O
ATOM   2920  N   GLU A 185      65.397  50.191 134.813  1.00  0.00           N
ATOM   2922  CA  GLU A 185      66.137  50.611 135.983  1.00  0.00           C
ATOM   2924  CB  GLU A 185      67.187  51.691 135.623  1.00  0.00           C
ATOM   2927  CG  GLU A 185      68.337  51.081 134.753  1.00  0.00           C
ATOM   2930  CD  GLU A 185      69.527  51.991 134.463  1.00  0.00           C
ATOM   2931  OE1 GLU A 185      69.437  53.231 134.603  1.00  0.00           O
ATOM   2932  OE2 GLU A 185      70.607  51.411 134.105  1.00  0.00           O
ATOM   2933  C   GLU A 185      65.267  50.951 137.203  1.00  0.00           C
ATOM   2934  O   GLU A 185      65.587  50.561 138.323  1.00  0.00           O
ATOM   2935  N   GLN A 186      64.107  51.631 137.033  1.00  0.00           N
ATOM   2937  CA  GLN A 186      63.167  51.821 138.143  1.00  0.00           C
ATOM   2939  CB  GLN A 186      62.177  52.981 137.873  1.00  0.00           C
ATOM   2942  CG  GLN A 186      61.207  52.771 136.683  1.00  0.00           C
ATOM   2945  CD  GLN A 186      59.907  52.051 137.063  1.00  0.00           C
ATOM   2946  OE1 GLN A 186      59.297  52.211 138.113  1.00  0.00           O
ATOM   2947  NE2 GLN A 186      59.417  51.201 136.123  1.00  0.00           N
ATOM   2950  C   GLN A 186      62.407  50.561 138.543  1.00  0.00           C
ATOM   2951  O   GLN A 186      62.057  50.341 139.693  1.00  0.00           O
ATOM   2952  N   THR A 187      62.147  49.621 137.603  1.00  0.00           N
ATOM   2954  CA  THR A 187      61.597  48.311 137.943  1.00  0.00           C
ATOM   2956  CB  THR A 187      61.097  47.501 136.753  1.00  0.00           C
ATOM   2958  OG1 THR A 187      59.977  48.131 136.143  1.00  0.00           O
ATOM   2960  CG2 THR A 187      60.557  46.121 137.163  1.00  0.00           C
ATOM   2964  C   THR A 187      62.587  47.481 138.753  1.00  0.00           C
ATOM   2965  O   THR A 187      62.187  46.711 139.623  1.00  0.00           O
ATOM   2966  N   HIS A 188      63.907  47.641 138.543  1.00  0.00           N
ATOM   2968  CA  HIS A 188      64.927  47.041 139.403  1.00  0.00           C
ATOM   2970  CB  HIS A 188      66.347  47.341 138.853  1.00  0.00           C
ATOM   2973  ND1 HIS A 188      67.727  45.521 139.783  1.00  0.00           N
ATOM   2974  CG  HIS A 188      67.467  46.871 139.723  1.00  0.00           C
ATOM   2975  CE1 HIS A 188      68.737  45.401 140.633  1.00  0.00           C
ATOM   2977  NE2 HIS A 188      69.147  46.611 141.093  1.00  0.00           N
ATOM   2979  CD2 HIS A 188      68.347  47.561 140.493  1.00  0.00           C
ATOM   2981  C   HIS A 188      64.807  47.491 140.863  1.00  0.00           C
ATOM   2982  O   HIS A 188      64.687  46.681 141.773  1.00  0.00           O
ATOM   2983  N   ASP A 189      64.657  48.811 141.093  1.00  0.00           N
ATOM   2985  CA  ASP A 189      64.317  49.371 142.393  1.00  0.00           C
ATOM   2987  CB  ASP A 189      64.157  50.911 142.293  1.00  0.00           C
ATOM   2990  CG  ASP A 189      65.497  51.601 142.233  1.00  0.00           C
ATOM   2991  OD1 ASP A 189      66.457  51.131 142.893  1.00  0.00           O
ATOM   2992  OD2 ASP A 189      65.517  52.731 141.683  1.00  0.00           O
ATOM   2993  C   ASP A 189      63.037  48.811 143.003  1.00  0.00           C
ATOM   2994  O   ASP A 189      62.947  48.531 144.193  1.00  0.00           O
ATOM   2995  N   VAL A 190      61.987  48.621 142.193  1.00  0.00           N
ATOM   2997  CA  VAL A 190      60.747  47.971 142.593  1.00  0.00           C
ATOM   2999  CB  VAL A 190      59.717  48.061 141.473  1.00  0.00           C
ATOM   3001  CG1 VAL A 190      58.447  47.191 141.653  1.00  0.00           C
ATOM   3005  CG2 VAL A 190      59.317  49.531 141.343  1.00  0.00           C
ATOM   3009  C   VAL A 190      60.937  46.531 143.053  1.00  0.00           C
ATOM   3010  O   VAL A 190      60.427  46.111 144.083  1.00  0.00           O
ATOM   3011  N   ILE A 191      61.717  45.731 142.313  1.00  0.00           N
ATOM   3013  CA  ILE A 191      61.947  44.351 142.673  1.00  0.00           C
ATOM   3015  CB  ILE A 191      62.287  43.501 141.453  1.00  0.00           C
ATOM   3017  CG2 ILE A 191      62.467  42.021 141.853  1.00  0.00           C
ATOM   3021  CG1 ILE A 191      61.177  43.591 140.383  1.00  0.00           C
ATOM   3024  CD  ILE A 191      61.667  43.111 139.023  1.00  0.00           C
ATOM   3028  C   ILE A 191      62.947  44.231 143.813  1.00  0.00           C
ATOM   3029  O   ILE A 191      62.807  43.361 144.683  1.00  0.00           O
ATOM   3030  N   ASP A 192      63.917  45.171 143.943  1.00  0.00           N
ATOM   3032  CA  ASP A 192      64.697  45.391 145.153  1.00  0.00           C
ATOM   3034  CB  ASP A 192      65.797  46.481 144.943  1.00  0.00           C
ATOM   3037  CG  ASP A 192      67.077  45.941 144.303  1.00  0.00           C
ATOM   3038  OD1 ASP A 192      67.307  44.711 144.343  1.00  0.00           O
ATOM   3039  OD2 ASP A 192      67.937  46.821 144.023  1.00  0.00           O
ATOM   3040  C   ASP A 192      63.847  45.771 146.373  1.00  0.00           C
ATOM   3041  O   ASP A 192      64.047  45.251 147.473  1.00  0.00           O
ATOM   3042  N   TYR A 193      62.837  46.661 146.253  1.00  0.00           N
ATOM   3044  CA  TYR A 193      61.867  46.911 147.313  1.00  0.00           C
ATOM   3046  CB  TYR A 193      60.877  48.051 146.903  1.00  0.00           C
ATOM   3049  CG  TYR A 193      59.977  48.431 148.053  1.00  0.00           C
ATOM   3050  CD1 TYR A 193      60.497  49.261 149.053  1.00  0.00           C
ATOM   3052  CE1 TYR A 193      59.747  49.561 150.193  1.00  0.00           C
ATOM   3054  CZ  TYR A 193      58.467  49.031 150.353  1.00  0.00           C
ATOM   3055  OH  TYR A 193      57.787  49.231 151.563  1.00  0.00           O
ATOM   3057  CD2 TYR A 193      58.667  47.941 148.193  1.00  0.00           C
ATOM   3059  CE2 TYR A 193      57.907  48.241 149.343  1.00  0.00           C
ATOM   3061  C   TYR A 193      61.077  45.671 147.713  1.00  0.00           C
ATOM   3062  O   TYR A 193      60.877  45.381 148.903  1.00  0.00           O
ATOM   3063  N   ALA A 194      60.637  44.921 146.693  1.00  0.00           N
ATOM   3065  CA  ALA A 194      59.927  43.681 146.813  1.00  0.00           C
ATOM   3067  CB  ALA A 194      59.447  43.261 145.413  1.00  0.00           C
ATOM   3071  C   ALA A 194      60.667  42.541 147.503  1.00  0.00           C
ATOM   3072  O   ALA A 194      60.087  41.911 148.383  1.00  0.00           O
ATOM   3073  N   VAL A 195      61.957  42.261 147.173  1.00  0.00           N
ATOM   3075  CA  VAL A 195      62.777  41.271 147.893  1.00  0.00           C
ATOM   3077  CB  VAL A 195      64.037  40.881 147.113  1.00  0.00           C
ATOM   3079  CG1 VAL A 195      65.207  41.851 147.333  1.00  0.00           C
ATOM   3083  CG2 VAL A 195      64.447  39.431 147.463  1.00  0.00           C
ATOM   3087  C   VAL A 195      63.067  41.651 149.353  1.00  0.00           C
ATOM   3088  O   VAL A 195      63.037  40.821 150.253  1.00  0.00           O
ATOM   3089  N   LYS A 196      63.317  42.941 149.633  1.00  0.00           N
ATOM   3091  CA  LYS A 196      63.497  43.481 150.973  1.00  0.00           C
ATOM   3093  CB  LYS A 196      64.037  44.921 150.893  1.00  0.00           C
ATOM   3096  CG  LYS A 196      65.467  45.011 150.333  1.00  0.00           C
ATOM   3099  CD  LYS A 196      65.917  46.471 150.213  1.00  0.00           C
ATOM   3102  CE  LYS A 196      67.287  46.701 149.573  1.00  0.00           C
ATOM   3105  NZ  LYS A 196      67.657  48.141 149.623  1.00  0.00           N
ATOM   3109  C   LYS A 196      62.287  43.381 151.903  1.00  0.00           C
ATOM   3110  O   LYS A 196      62.397  43.121 153.103  1.00  0.00           O
ATOM   3111  N   ALA A 197      61.057  43.581 151.383  1.00  0.00           N
ATOM   3113  CA  ALA A 197      59.837  43.281 152.133  1.00  0.00           C
ATOM   3115  CB  ALA A 197      58.607  43.691 151.303  1.00  0.00           C
ATOM   3119  C   ALA A 197      59.707  41.811 152.523  1.00  0.00           C
ATOM   3120  O   ALA A 197      59.327  41.481 153.653  1.00  0.00           O
ATOM   3121  N   HIS A 198      60.037  40.911 151.593  1.00  0.00           N
ATOM   3123  CA  HIS A 198      60.147  39.471 151.823  1.00  0.00           C
ATOM   3125  CB  HIS A 198      60.397  38.731 150.493  1.00  0.00           C
ATOM   3128  ND1 HIS A 198      58.137  39.501 149.673  1.00  0.00           N
ATOM   3129  CG  HIS A 198      59.127  38.531 149.733  1.00  0.00           C
ATOM   3130  CE1 HIS A 198      57.097  38.871 149.183  1.00  0.00           C
ATOM   3132  NE2 HIS A 198      57.357  37.581 148.913  1.00  0.00           N
ATOM   3134  CD2 HIS A 198      58.667  37.351 149.243  1.00  0.00           C
ATOM   3136  C   HIS A 198      61.207  39.081 152.843  1.00  0.00           C
ATOM   3137  O   HIS A 198      60.947  38.331 153.773  1.00  0.00           O
ATOM   3138  N   GLN A 199      62.417  39.661 152.763  1.00  0.00           N
ATOM   3140  CA  GLN A 199      63.447  39.431 153.763  1.00  0.00           C
ATOM   3142  CB  GLN A 199      64.757  40.151 153.363  1.00  0.00           C
ATOM   3145  CG  GLN A 199      65.487  39.501 152.163  1.00  0.00           C
ATOM   3148  CD  GLN A 199      66.687  40.351 151.773  1.00  0.00           C
ATOM   3149  OE1 GLN A 199      66.887  41.471 152.243  1.00  0.00           O
ATOM   3150  NE2 GLN A 199      67.537  39.821 150.853  1.00  0.00           N
ATOM   3153  C   GLN A 199      63.047  39.811 155.183  1.00  0.00           C
ATOM   3154  O   GLN A 199      63.277  39.061 156.133  1.00  0.00           O
ATOM   3155  N   SER A 200      62.357  40.961 155.343  1.00  0.00           N
ATOM   3157  CA  SER A 200      61.637  41.331 156.553  1.00  0.00           C
ATOM   3159  CB  SER A 200      60.997  42.741 156.453  1.00  0.00           C
ATOM   3162  OG  SER A 200      61.987  43.751 156.273  1.00  0.00           O
ATOM   3164  C   SER A 200      60.537  40.351 156.973  1.00  0.00           C
ATOM   3165  O   SER A 200      60.407  40.011 158.153  1.00  0.00           O
ATOM   3166  N   LYS A 201      59.717  39.821 156.043  1.00  0.00           N
ATOM   3168  CA  LYS A 201      58.757  38.771 156.343  1.00  0.00           C
ATOM   3170  CB  LYS A 201      57.787  38.531 155.183  1.00  0.00           C
ATOM   3173  CG  LYS A 201      56.817  39.691 154.993  1.00  0.00           C
ATOM   3176  CD  LYS A 201      55.937  39.471 153.753  1.00  0.00           C
ATOM   3179  CE  LYS A 201      55.057  40.661 153.403  1.00  0.00           C
ATOM   3182  NZ  LYS A 201      54.217  41.021 154.563  1.00  0.00           N
ATOM   3186  C   LYS A 201      59.327  37.431 156.793  1.00  0.00           C
ATOM   3187  O   LYS A 201      58.797  36.791 157.703  1.00  0.00           O
ATOM   3188  N   VAL A 202      60.417  36.941 156.163  1.00  0.00           N
ATOM   3190  CA  VAL A 202      60.977  35.621 156.413  1.00  0.00           C
ATOM   3192  CB  VAL A 202      61.867  35.151 155.263  1.00  0.00           C
ATOM   3194  CG1 VAL A 202      63.297  35.731 155.303  1.00  0.00           C
ATOM   3198  CG2 VAL A 202      61.867  33.621 155.223  1.00  0.00           C
ATOM   3202  C   VAL A 202      61.717  35.601 157.733  1.00  0.00           C
ATOM   3203  O   VAL A 202      61.837  34.561 158.393  1.00  0.00           O
ATOM   3204  N   ALA A 203      62.157  36.781 158.203  1.00  0.00           N
ATOM   3206  CA  ALA A 203      62.777  37.011 159.483  1.00  0.00           C
ATOM   3208  CB  ALA A 203      63.677  38.241 159.343  1.00  0.00           C
ATOM   3212  C   ALA A 203      61.787  37.261 160.613  1.00  0.00           C
ATOM   3213  O   ALA A 203      62.157  37.241 161.783  1.00  0.00           O
ATOM   3214  N   HIS A 204      60.487  37.451 160.303  1.00  0.00           N
ATOM   3216  CA  HIS A 204      59.417  37.321 161.293  1.00  0.00           C
ATOM   3218  CB  HIS A 204      58.377  38.451 161.143  1.00  0.00           C
ATOM   3221  ND1 HIS A 204      59.527  40.181 162.523  1.00  0.00           N
ATOM   3222  CG  HIS A 204      58.957  39.821 161.313  1.00  0.00           C
ATOM   3223  CE1 HIS A 204      59.797  41.471 162.403  1.00  0.00           C
ATOM   3225  NE2 HIS A 204      59.397  41.961 161.203  1.00  0.00           N
ATOM   3227  CD2 HIS A 204      58.877  40.901 160.493  1.00  0.00           C
ATOM   3229  C   HIS A 204      58.697  35.991 161.133  1.00  0.00           C
ATOM   3230  O   HIS A 204      57.757  35.671 161.853  1.00  0.00           O
ATOM   3231  N   GLY A 205      59.137  35.141 160.173  1.00  0.00           N
ATOM   3233  CA  GLY A 205      58.527  33.851 159.903  1.00  0.00           C
ATOM   3236  C   GLY A 205      57.137  33.941 159.343  1.00  0.00           C
ATOM   3237  O   GLY A 205      56.267  33.141 159.693  1.00  0.00           O
ATOM   3238  N   LEU A 206      56.877  34.931 158.473  1.00  0.00           N
ATOM   3240  CA  LEU A 206      55.547  35.221 157.943  1.00  0.00           C
ATOM   3242  CB  LEU A 206      55.197  36.711 158.163  1.00  0.00           C
ATOM   3245  CG  LEU A 206      55.137  37.161 159.633  1.00  0.00           C
ATOM   3247  CD1 LEU A 206      54.977  38.691 159.743  1.00  0.00           C
ATOM   3251  CD2 LEU A 206      53.997  36.471 160.403  1.00  0.00           C
ATOM   3255  C   LEU A 206      55.477  34.891 156.463  1.00  0.00           C
ATOM   3256  O   LEU A 206      54.527  35.251 155.763  1.00  0.00           O
ATOM   3257  N   GLU A 207      56.487  34.181 155.943  1.00  0.00           N
ATOM   3259  CA  GLU A 207      56.547  33.771 154.573  1.00  0.00           C
ATOM   3261  CB  GLU A 207      57.017  34.901 153.623  1.00  0.00           C
ATOM   3264  CG  GLU A 207      58.507  35.291 153.723  1.00  0.00           C
ATOM   3267  CD  GLU A 207      58.947  36.021 152.473  1.00  0.00           C
ATOM   3268  OE1 GLU A 207      58.077  36.741 151.913  1.00  0.00           O
ATOM   3269  OE2 GLU A 207      60.117  35.851 152.053  1.00  0.00           O
ATOM   3270  C   GLU A 207      57.547  32.651 154.513  1.00  0.00           C
ATOM   3271  O   GLU A 207      58.067  32.191 155.533  1.00  0.00           O
ATOM   3272  N   ALA A 208      57.847  32.221 153.283  1.00  0.00           N
ATOM   3274  CA  ALA A 208      58.647  31.061 153.043  1.00  0.00           C
ATOM   3276  CB  ALA A 208      57.787  29.891 152.573  1.00  0.00           C
ATOM   3280  C   ALA A 208      59.657  31.321 151.973  1.00  0.00           C
ATOM   3281  O   ALA A 208      59.657  32.311 151.243  1.00  0.00           O
ATOM   3282  N   GLN A 209      60.557  30.351 151.843  1.00  0.00           N
ATOM   3284  CA  GLN A 209      61.687  30.441 150.953  1.00  0.00           C
ATOM   3286  CB  GLN A 209      62.697  29.341 151.353  1.00  0.00           C
ATOM   3289  CG  GLN A 209      63.207  29.551 152.803  1.00  0.00           C
ATOM   3292  CD  GLN A 209      64.247  28.511 153.243  1.00  0.00           C
ATOM   3293  OE1 GLN A 209      64.627  27.621 152.483  1.00  0.00           O
ATOM   3294  NE2 GLN A 209      64.737  28.651 154.493  1.00  0.00           N
ATOM   3297  C   GLN A 209      61.307  30.401 149.483  1.00  0.00           C
ATOM   3298  O   GLN A 209      61.997  31.001 148.653  1.00  0.00           O
ATOM   3299  N   VAL A 210      60.177  29.741 149.123  1.00  0.00           N
ATOM   3301  CA  VAL A 210      59.657  29.761 147.763  1.00  0.00           C
ATOM   3303  CB  VAL A 210      58.527  28.741 147.583  1.00  0.00           C
ATOM   3305  CG1 VAL A 210      58.087  28.671 146.103  1.00  0.00           C
ATOM   3309  CG2 VAL A 210      59.027  27.371 148.083  1.00  0.00           C
ATOM   3313  C   VAL A 210      59.307  31.161 147.233  1.00  0.00           C
ATOM   3314  O   VAL A 210      59.897  31.561 146.223  1.00  0.00           O
ATOM   3315  N   PRO A 211      58.467  31.981 147.893  1.00  0.00           N
ATOM   3316  CD  PRO A 211      57.397  31.531 148.793  1.00  0.00           C
ATOM   3319  CA  PRO A 211      58.387  33.431 147.713  1.00  0.00           C
ATOM   3321  CB  PRO A 211      57.587  33.911 148.943  1.00  0.00           C
ATOM   3324  CG  PRO A 211      56.607  32.771 149.203  1.00  0.00           C
ATOM   3327  C   PRO A 211      59.687  34.171 147.553  1.00  0.00           C
ATOM   3328  O   PRO A 211      59.837  34.911 146.583  1.00  0.00           O
ATOM   3329  N   PHE A 212      60.637  34.011 148.503  1.00  0.00           N
ATOM   3331  CA  PHE A 212      61.927  34.701 148.493  1.00  0.00           C
ATOM   3333  CB  PHE A 212      62.687  34.361 149.823  1.00  0.00           C
ATOM   3336  CG  PHE A 212      64.137  34.801 149.813  1.00  0.00           C
ATOM   3337  CD1 PHE A 212      64.457  36.161 149.833  1.00  0.00           C
ATOM   3339  CE1 PHE A 212      65.787  36.581 149.683  1.00  0.00           C
ATOM   3341  CZ  PHE A 212      66.807  35.641 149.543  1.00  0.00           C
ATOM   3343  CD2 PHE A 212      65.167  33.851 149.703  1.00  0.00           C
ATOM   3345  CE2 PHE A 212      66.497  34.271 149.553  1.00  0.00           C
ATOM   3347  C   PHE A 212      62.767  34.431 147.243  1.00  0.00           C
ATOM   3348  O   PHE A 212      63.287  35.361 146.603  1.00  0.00           O
ATOM   3349  N   HIS A 213      62.867  33.151 146.823  1.00  0.00           N
ATOM   3351  CA  HIS A 213      63.517  32.731 145.583  1.00  0.00           C
ATOM   3353  CB  HIS A 213      63.597  31.181 145.513  1.00  0.00           C
ATOM   3356  ND1 HIS A 213      64.527  29.221 146.783  1.00  0.00           N
ATOM   3357  CG  HIS A 213      64.547  30.591 146.523  1.00  0.00           C
ATOM   3358  CE1 HIS A 213      65.387  29.051 147.763  1.00  0.00           C
ATOM   3360  NE2 HIS A 213      65.997  30.201 148.113  1.00  0.00           N
ATOM   3362  CD2 HIS A 213      65.467  31.201 147.313  1.00  0.00           C
ATOM   3364  C   HIS A 213      62.877  33.281 144.313  1.00  0.00           C
ATOM   3365  O   HIS A 213      63.567  33.651 143.363  1.00  0.00           O
ATOM   3366  N   GLY A 214      61.527  33.361 144.263  1.00  0.00           N
ATOM   3368  CA  GLY A 214      60.787  33.941 143.153  1.00  0.00           C
ATOM   3371  C   GLY A 214      60.937  35.431 143.023  1.00  0.00           C
ATOM   3372  O   GLY A 214      61.057  35.951 141.913  1.00  0.00           O
ATOM   3373  N   ALA A 215      60.947  36.161 144.153  1.00  0.00           N
ATOM   3375  CA  ALA A 215      61.247  37.581 144.163  1.00  0.00           C
ATOM   3377  CB  ALA A 215      61.057  38.141 145.593  1.00  0.00           C
ATOM   3381  C   ALA A 215      62.667  37.881 143.693  1.00  0.00           C
ATOM   3382  O   ALA A 215      62.897  38.701 142.813  1.00  0.00           O
ATOM   3383  N   ARG A 216      63.657  37.131 144.223  1.00  0.00           N
ATOM   3385  CA  ARG A 216      65.037  37.231 143.813  1.00  0.00           C
ATOM   3387  CB  ARG A 216      65.917  36.411 144.773  1.00  0.00           C
ATOM   3390  CG  ARG A 216      67.387  36.311 144.353  1.00  0.00           C
ATOM   3393  CD  ARG A 216      68.267  36.091 145.573  1.00  0.00           C
ATOM   3396  NE  ARG A 216      69.647  35.761 145.103  1.00  0.00           N
ATOM   3398  CZ  ARG A 216      70.627  35.611 145.983  1.00  0.00           C
ATOM   3399  NH1 ARG A 216      70.497  36.061 147.213  1.00  0.00           N
ATOM   3402  NH2 ARG A 216      71.747  35.021 145.643  1.00  0.00           N
ATOM   3405  C   ARG A 216      65.327  36.901 142.353  1.00  0.00           C
ATOM   3406  O   ARG A 216      66.127  37.571 141.713  1.00  0.00           O
ATOM   3407  N   ALA A 217      64.647  35.901 141.763  1.00  0.00           N
ATOM   3409  CA  ALA A 217      64.747  35.571 140.353  1.00  0.00           C
ATOM   3411  CB  ALA A 217      63.727  34.451 140.033  1.00  0.00           C
ATOM   3415  C   ALA A 217      64.457  36.741 139.403  1.00  0.00           C
ATOM   3416  O   ALA A 217      65.147  36.951 138.413  1.00  0.00           O
ATOM   3417  N   GLN A 218      63.427  37.541 139.733  1.00  0.00           N
ATOM   3419  CA  GLN A 218      62.997  38.641 138.903  1.00  0.00           C
ATOM   3421  CB  GLN A 218      61.557  39.111 139.293  1.00  0.00           C
ATOM   3424  CG  GLN A 218      60.487  38.021 139.033  1.00  0.00           C
ATOM   3427  CD  GLN A 218      59.057  38.521 139.243  1.00  0.00           C
ATOM   3428  OE1 GLN A 218      58.677  39.021 140.313  1.00  0.00           O
ATOM   3429  NE2 GLN A 218      58.187  38.341 138.213  1.00  0.00           N
ATOM   3432  C   GLN A 218      63.967  39.821 138.903  1.00  0.00           C
ATOM   3433  O   GLN A 218      63.987  40.601 137.943  1.00  0.00           O
ATOM   3434  N   ILE A 219      64.827  39.981 139.933  1.00  0.00           N
ATOM   3436  CA  ILE A 219      65.897  40.991 139.913  1.00  0.00           C
ATOM   3438  CB  ILE A 219      66.677  40.991 141.233  1.00  0.00           C
ATOM   3440  CG2 ILE A 219      67.827  42.021 141.173  1.00  0.00           C
ATOM   3444  CG1 ILE A 219      65.727  41.291 142.413  1.00  0.00           C
ATOM   3447  CD  ILE A 219      66.387  41.181 143.793  1.00  0.00           C
ATOM   3451  C   ILE A 219      66.867  40.741 138.773  1.00  0.00           C
ATOM   3452  O   ILE A 219      67.127  41.591 137.943  1.00  0.00           O
ATOM   3453  N   LEU A 220      67.307  39.481 138.683  1.00  0.00           N
ATOM   3455  CA  LEU A 220      68.207  38.911 137.713  1.00  0.00           C
ATOM   3457  CB  LEU A 220      68.547  37.451 138.123  1.00  0.00           C
ATOM   3460  CG  LEU A 220      68.947  37.311 139.603  1.00  0.00           C
ATOM   3462  CD1 LEU A 220      69.147  35.841 140.013  1.00  0.00           C
ATOM   3466  CD2 LEU A 220      70.187  38.151 139.903  1.00  0.00           C
ATOM   3470  C   LEU A 220      67.627  38.941 136.313  1.00  0.00           C
ATOM   3471  O   LEU A 220      68.307  39.141 135.303  1.00  0.00           O
ATOM   3472  N   ALA A 221      66.297  38.741 136.213  1.00  0.00           N
ATOM   3474  CA  ALA A 221      65.567  38.931 134.983  1.00  0.00           C
ATOM   3476  CB  ALA A 221      64.097  38.531 135.233  1.00  0.00           C
ATOM   3480  C   ALA A 221      65.627  40.351 134.463  1.00  0.00           C
ATOM   3481  O   ALA A 221      65.887  40.621 133.285  1.00  0.00           O
ATOM   3482  N   VAL A 222      65.407  41.321 135.363  1.00  0.00           N
ATOM   3484  CA  VAL A 222      65.537  42.721 135.093  1.00  0.00           C
ATOM   3486  CB  VAL A 222      64.797  43.511 136.153  1.00  0.00           C
ATOM   3488  CG1 VAL A 222      65.107  45.011 136.063  1.00  0.00           C
ATOM   3492  CG2 VAL A 222      63.297  43.191 135.943  1.00  0.00           C
ATOM   3496  C   VAL A 222      66.957  43.151 134.773  1.00  0.00           C
ATOM   3497  O   VAL A 222      67.147  43.841 133.775  1.00  0.00           O
ATOM   3498  N   ASP A 223      67.987  42.681 135.513  1.00  0.00           N
ATOM   3500  CA  ASP A 223      69.387  42.931 135.233  1.00  0.00           C
ATOM   3502  CB  ASP A 223      70.247  42.121 136.243  1.00  0.00           C
ATOM   3505  CG  ASP A 223      70.447  42.831 137.573  1.00  0.00           C
ATOM   3506  OD1 ASP A 223      70.717  44.051 137.533  1.00  0.00           O
ATOM   3507  OD2 ASP A 223      70.577  42.151 138.613  1.00  0.00           O
ATOM   3508  C   ASP A 223      69.797  42.541 133.805  1.00  0.00           C
ATOM   3509  O   ASP A 223      70.407  43.331 133.065  1.00  0.00           O
ATOM   3510  N   LYS A 224      69.377  41.341 133.345  1.00  0.00           N
ATOM   3512  CA  LYS A 224      69.527  40.881 131.975  1.00  0.00           C
ATOM   3514  CB  LYS A 224      68.997  39.421 131.855  1.00  0.00           C
ATOM   3517  CG  LYS A 224      68.867  38.851 130.425  1.00  0.00           C
ATOM   3520  CD  LYS A 224      67.497  39.071 129.745  1.00  0.00           C
ATOM   3523  CE  LYS A 224      67.467  38.541 128.305  1.00  0.00           C
ATOM   3526  NZ  LYS A 224      66.127  38.711 127.705  1.00  0.00           N
ATOM   3530  C   LYS A 224      68.857  41.781 130.945  1.00  0.00           C
ATOM   3531  O   LYS A 224      69.377  42.061 129.855  1.00  0.00           O
ATOM   3532  N   GLN A 225      67.647  42.261 131.245  1.00  0.00           N
ATOM   3534  CA  GLN A 225      66.987  43.261 130.435  1.00  0.00           C
ATOM   3536  CB  GLN A 225      65.507  43.401 130.845  1.00  0.00           C
ATOM   3539  CG  GLN A 225      64.647  42.161 130.475  1.00  0.00           C
ATOM   3542  CD  GLN A 225      63.177  42.451 130.785  1.00  0.00           C
ATOM   3543  OE1 GLN A 225      62.877  43.551 131.235  1.00  0.00           O
ATOM   3544  NE2 GLN A 225      62.227  41.561 130.415  1.00  0.00           N
ATOM   3547  C   GLN A 225      67.697  44.611 130.395  1.00  0.00           C
ATOM   3548  O   GLN A 225      67.727  45.251 129.335  1.00  0.00           O
ATOM   3549  N   ILE A 226      68.237  45.081 131.525  1.00  0.00           N
ATOM   3551  CA  ILE A 226      68.997  46.321 131.635  1.00  0.00           C
ATOM   3553  CB  ILE A 226      69.277  46.671 133.105  1.00  0.00           C
ATOM   3555  CG2 ILE A 226      70.287  47.841 133.275  1.00  0.00           C
ATOM   3559  CG1 ILE A 226      67.957  47.061 133.795  1.00  0.00           C
ATOM   3562  CD  ILE A 226      68.037  47.191 135.313  1.00  0.00           C
ATOM   3566  C   ILE A 226      70.257  46.311 130.785  1.00  0.00           C
ATOM   3567  O   ILE A 226      70.457  47.231 129.995  1.00  0.00           O
ATOM   3568  N   VAL A 227      71.087  45.241 130.825  1.00  0.00           N
ATOM   3570  CA  VAL A 227      72.257  45.121 129.955  1.00  0.00           C
ATOM   3572  CB  VAL A 227      73.217  44.021 130.385  1.00  0.00           C
ATOM   3574  CG1 VAL A 227      73.717  44.321 131.815  1.00  0.00           C
ATOM   3578  CG2 VAL A 227      72.577  42.621 130.325  1.00  0.00           C
ATOM   3582  C   VAL A 227      71.917  45.021 128.475  1.00  0.00           C
ATOM   3583  O   VAL A 227      72.557  45.621 127.615  1.00  0.00           O
ATOM   3584  N   ALA A 228      70.827  44.301 128.125  1.00  0.00           N
ATOM   3586  CA  ALA A 228      70.297  44.291 126.785  1.00  0.00           C
ATOM   3588  CB  ALA A 228      69.067  43.361 126.765  1.00  0.00           C
ATOM   3592  C   ALA A 228      69.907  45.671 126.235  1.00  0.00           C
ATOM   3593  O   ALA A 228      70.217  46.001 125.095  1.00  0.00           O
ATOM   3594  N   VAL A 229      69.247  46.531 127.025  1.00  0.00           N
ATOM   3596  CA  VAL A 229      68.847  47.821 126.495  1.00  0.00           C
ATOM   3598  CB  VAL A 229      67.627  48.361 127.205  1.00  0.00           C
ATOM   3600  CG1 VAL A 229      67.257  49.751 126.665  1.00  0.00           C
ATOM   3604  CG2 VAL A 229      66.467  47.391 126.905  1.00  0.00           C
ATOM   3608  C   VAL A 229      70.017  48.791 126.475  1.00  0.00           C
ATOM   3609  O   VAL A 229      70.117  49.641 125.595  1.00  0.00           O
ATOM   3610  N   LYS A 230      71.017  48.591 127.355  1.00  0.00           N
ATOM   3612  CA  LYS A 230      72.307  49.231 127.205  1.00  0.00           C
ATOM   3614  CB  LYS A 230      73.237  48.961 128.415  1.00  0.00           C
ATOM   3617  CG  LYS A 230      72.797  49.691 129.695  1.00  0.00           C
ATOM   3620  CD  LYS A 230      73.727  49.421 130.895  1.00  0.00           C
ATOM   3623  CE  LYS A 230      73.277  50.171 132.165  1.00  0.00           C
ATOM   3626  NZ  LYS A 230      74.107  49.801 133.335  1.00  0.00           N
ATOM   3630  C   LYS A 230      73.007  48.911 125.875  1.00  0.00           C
ATOM   3631  O   LYS A 230      73.507  49.801 125.195  1.00  0.00           O
ATOM   3632  N   GLY A 231      72.997  47.631 125.435  1.00  0.00           N
ATOM   3634  CA  GLY A 231      73.377  47.261 124.075  1.00  0.00           C
ATOM   3637  C   GLY A 231      72.597  47.941 122.965  1.00  0.00           C
ATOM   3638  O   GLY A 231      73.147  48.381 121.965  1.00  0.00           O
ATOM   3639  N   GLN A 232      71.267  48.031 123.125  1.00  0.00           N
ATOM   3641  CA  GLN A 232      70.387  48.691 122.185  1.00  0.00           C
ATOM   3643  CB  GLN A 232      68.917  48.381 122.565  1.00  0.00           C
ATOM   3646  CG  GLN A 232      67.937  48.621 121.385  1.00  0.00           C
ATOM   3649  CD  GLN A 232      66.527  48.141 121.715  1.00  0.00           C
ATOM   3650  OE1 GLN A 232      65.817  48.711 122.545  1.00  0.00           O
ATOM   3651  NE2 GLN A 232      66.087  47.041 121.055  1.00  0.00           N
ATOM   3654  C   GLN A 232      70.617  50.201 122.065  1.00  0.00           C
ATOM   3655  O   GLN A 232      70.627  50.751 120.965  1.00  0.00           O
ATOM   3656  N   ILE A 233      70.867  50.911 123.185  1.00  0.00           N
ATOM   3658  CA  ILE A 233      71.287  52.311 123.205  1.00  0.00           C
ATOM   3660  CB  ILE A 233      71.377  52.841 124.645  1.00  0.00           C
ATOM   3662  CG2 ILE A 233      72.097  54.201 124.725  1.00  0.00           C
ATOM   3666  CG1 ILE A 233      69.967  52.941 125.255  1.00  0.00           C
ATOM   3669  CD  ILE A 233      69.937  53.131 126.775  1.00  0.00           C
ATOM   3673  C   ILE A 233      72.597  52.561 122.455  1.00  0.00           C
ATOM   3674  O   ILE A 233      72.737  53.531 121.715  1.00  0.00           O
ATOM   3675  N   THR A 234      73.607  51.691 122.615  1.00  0.00           N
ATOM   3677  CA  THR A 234      74.837  51.801 121.855  1.00  0.00           C
ATOM   3679  CB  THR A 234      76.007  50.991 122.415  1.00  0.00           C
ATOM   3681  OG1 THR A 234      75.657  49.651 122.755  1.00  0.00           O
ATOM   3683  CG2 THR A 234      76.377  51.671 123.735  1.00  0.00           C
ATOM   3687  C   THR A 234      74.687  51.591 120.365  1.00  0.00           C
ATOM   3688  O   THR A 234      75.157  52.411 119.585  1.00  0.00           O
ATOM   3689  N   GLU A 235      73.937  50.571 119.935  1.00  0.00           N
ATOM   3691  CA  GLU A 235      73.607  50.351 118.535  1.00  0.00           C
ATOM   3693  CB  GLU A 235      72.727  49.081 118.405  1.00  0.00           C
ATOM   3696  CG  GLU A 235      73.387  47.741 118.775  1.00  0.00           C
ATOM   3699  CD  GLU A 235      72.357  46.601 118.855  1.00  0.00           C
ATOM   3700  OE1 GLU A 235      71.127  46.851 118.715  1.00  0.00           O
ATOM   3701  OE2 GLU A 235      72.807  45.441 119.025  1.00  0.00           O
ATOM   3702  C   GLU A 235      72.837  51.481 117.845  1.00  0.00           C
ATOM   3703  O   GLU A 235      73.117  51.871 116.715  1.00  0.00           O
ATOM   3704  N   THR A 236      71.817  52.051 118.535  1.00  0.00           N
ATOM   3706  CA  THR A 236      71.087  53.221 118.065  1.00  0.00           C
ATOM   3708  CB  THR A 236      69.857  53.601 118.885  1.00  0.00           C
ATOM   3710  OG1 THR A 236      70.167  53.851 120.245  1.00  0.00           O
ATOM   3712  CG2 THR A 236      68.837  52.461 118.865  1.00  0.00           C
ATOM   3716  C   THR A 236      71.957  54.451 117.915  1.00  0.00           C
ATOM   3717  O   THR A 236      71.887  55.131 116.885  1.00  0.00           O
ATOM   3718  N   ARG A 237      72.847  54.741 118.895  1.00  0.00           N
ATOM   3720  CA  ARG A 237      73.867  55.781 118.755  1.00  0.00           C
ATOM   3722  CB  ARG A 237      74.727  55.931 120.045  1.00  0.00           C
ATOM   3725  CG  ARG A 237      74.007  56.531 121.275  1.00  0.00           C
ATOM   3728  CD  ARG A 237      74.907  56.511 122.525  1.00  0.00           C
ATOM   3731  NE  ARG A 237      74.097  56.931 123.705  1.00  0.00           N
ATOM   3733  CZ  ARG A 237      74.447  56.711 124.965  1.00  0.00           C
ATOM   3734  NH1 ARG A 237      75.537  56.051 125.285  1.00  0.00           N
ATOM   3737  NH2 ARG A 237      73.727  57.221 125.945  1.00  0.00           N
ATOM   3740  C   ARG A 237      74.827  55.551 117.595  1.00  0.00           C
ATOM   3741  O   ARG A 237      75.067  56.441 116.785  1.00  0.00           O
ATOM   3742  N   GLU A 238      75.367  54.321 117.475  1.00  0.00           N
ATOM   3744  CA  GLU A 238      76.227  53.951 116.375  1.00  0.00           C
ATOM   3746  CB  GLU A 238      76.927  52.591 116.645  1.00  0.00           C
ATOM   3749  CG  GLU A 238      77.967  52.611 117.795  1.00  0.00           C
ATOM   3752  CD  GLU A 238      78.857  53.851 117.855  1.00  0.00           C
ATOM   3753  OE1 GLU A 238      79.607  54.081 116.875  1.00  0.00           O
ATOM   3754  OE2 GLU A 238      78.817  54.581 118.885  1.00  0.00           O
ATOM   3755  C   GLU A 238      75.577  53.991 114.995  1.00  0.00           C
ATOM   3756  O   GLU A 238      76.127  54.541 114.045  1.00  0.00           O
ATOM   3757  N   SER A 239      74.327  53.481 114.855  1.00  0.00           N
ATOM   3759  CA  SER A 239      73.517  53.661 113.645  1.00  0.00           C
ATOM   3761  CB  SER A 239      72.137  52.961 113.675  1.00  0.00           C
ATOM   3764  OG  SER A 239      72.257  51.541 113.555  1.00  0.00           O
ATOM   3766  C   SER A 239      73.217  55.101 113.315  1.00  0.00           C
ATOM   3767  O   SER A 239      73.307  55.521 112.155  1.00  0.00           O
ATOM   3768  N   LEU A 240      72.807  55.901 114.325  1.00  0.00           N
ATOM   3770  CA  LEU A 240      72.477  57.301 114.155  1.00  0.00           C
ATOM   3772  CB  LEU A 240      71.897  57.851 115.485  1.00  0.00           C
ATOM   3775  CG  LEU A 240      71.467  59.331 115.495  1.00  0.00           C
ATOM   3777  CD1 LEU A 240      70.377  59.621 114.455  1.00  0.00           C
ATOM   3781  CD2 LEU A 240      70.967  59.751 116.895  1.00  0.00           C
ATOM   3785  C   LEU A 240      73.647  58.131 113.655  1.00  0.00           C
ATOM   3786  O   LEU A 240      73.517  58.851 112.665  1.00  0.00           O
ATOM   3787  N   ARG A 241      74.847  57.971 114.265  1.00  0.00           N
ATOM   3789  CA  ARG A 241      76.037  58.721 113.905  1.00  0.00           C
ATOM   3791  CB  ARG A 241      77.227  58.521 114.895  1.00  0.00           C
ATOM   3794  CG  ARG A 241      77.837  57.111 114.975  1.00  0.00           C
ATOM   3797  CD  ARG A 241      79.197  57.011 115.685  1.00  0.00           C
ATOM   3800  NE  ARG A 241      79.037  57.211 117.155  1.00  0.00           N
ATOM   3802  CZ  ARG A 241      80.057  57.331 118.005  1.00  0.00           C
ATOM   3803  NH1 ARG A 241      81.307  57.101 117.645  1.00  0.00           N
ATOM   3806  NH2 ARG A 241      79.807  57.631 119.275  1.00  0.00           N
ATOM   3809  C   ARG A 241      76.497  58.501 112.465  1.00  0.00           C
ATOM   3810  O   ARG A 241      76.967  59.431 111.805  1.00  0.00           O
ATOM   3811  N   ALA A 242      76.337  57.281 111.945  1.00  0.00           N
ATOM   3813  CA  ALA A 242      76.647  56.921 110.575  1.00  0.00           C
ATOM   3815  CB  ALA A 242      76.427  55.411 110.435  1.00  0.00           C
ATOM   3819  C   ALA A 242      75.867  57.701 109.515  1.00  0.00           C
ATOM   3820  O   ALA A 242      76.397  58.061 108.455  1.00  0.00           O
ATOM   3821  N   LEU A 243      74.577  58.031 109.755  1.00  0.00           N
ATOM   3823  CA  LEU A 243      73.837  58.931 108.875  1.00  0.00           C
ATOM   3825  CB  LEU A 243      72.317  58.771 109.105  1.00  0.00           C
ATOM   3828  CG  LEU A 243      71.657  57.471 108.585  1.00  0.00           C
ATOM   3830  CD1 LEU A 243      70.137  57.531 108.815  1.00  0.00           C
ATOM   3834  CD2 LEU A 243      71.947  57.211 107.095  1.00  0.00           C
ATOM   3838  C   LEU A 243      74.217  60.411 109.035  1.00  0.00           C
ATOM   3839  O   LEU A 243      74.107  61.191 108.085  1.00  0.00           O
ATOM   3840  N   ILE A 244      74.687  60.841 110.215  1.00  0.00           N
ATOM   3842  CA  ILE A 244      75.187  62.201 110.475  1.00  0.00           C
ATOM   3844  CB  ILE A 244      75.277  62.491 111.985  1.00  0.00           C
ATOM   3846  CG2 ILE A 244      75.777  63.931 112.255  1.00  0.00           C
ATOM   3850  CG1 ILE A 244      73.907  62.261 112.655  1.00  0.00           C
ATOM   3853  CD  ILE A 244      73.937  62.241 114.185  1.00  0.00           C
ATOM   3857  C   ILE A 244      76.517  62.491 109.785  1.00  0.00           C
ATOM   3858  O   ILE A 244      76.837  63.631 109.405  1.00  0.00           O
ATOM   3859  N   GLY A 245      77.377  61.461 109.665  1.00  0.00           N
ATOM   3861  CA  GLY A 245      78.717  61.561 109.095  1.00  0.00           C
ATOM   3864  C   GLY A 245      79.707  62.011 110.125  1.00  0.00           C
ATOM   3865  O   GLY A 245      80.787  61.441 110.275  1.00  0.00           O
ATOM   3866  N   ALA A 246      79.337  63.051 110.895  1.00  0.00           N
ATOM   3868  CA  ALA A 246      80.057  63.521 112.055  1.00  0.00           C
ATOM   3870  CB  ALA A 246      79.807  65.031 112.265  1.00  0.00           C
ATOM   3874  C   ALA A 246      79.627  62.751 113.295  1.00  0.00           C
ATOM   3875  O   ALA A 246      78.667  63.111 113.975  1.00  0.00           O
ATOM   3876  N   GLY A 247      80.337  61.651 113.605  1.00  0.00           N
ATOM   3878  CA  GLY A 247      80.027  60.821 114.765  1.00  0.00           C
ATOM   3881  C   GLY A 247      80.997  60.981 115.895  1.00  0.00           C
ATOM   3882  O   GLY A 247      81.057  60.141 116.785  1.00  0.00           O
ATOM   3883  N   ALA A 248      81.807  62.041 115.865  1.00  0.00           N
ATOM   3885  CA  ALA A 248      82.667  62.401 116.985  1.00  0.00           C
ATOM   3887  CB  ALA A 248      84.017  62.871 116.425  1.00  0.00           C
ATOM   3891  C   ALA A 248      82.017  63.521 117.795  1.00  0.00           C
ATOM   3892  O   ALA A 248      82.507  63.931 118.855  1.00  0.00           O
ATOM   3893  N   SER A 249      80.867  64.031 117.325  1.00  0.00           N
ATOM   3895  CA  SER A 249      79.977  64.891 118.075  1.00  0.00           C
ATOM   3897  CB  SER A 249      78.937  65.601 117.165  1.00  0.00           C
ATOM   3900  OG  SER A 249      78.167  64.661 116.405  1.00  0.00           O
ATOM   3902  C   SER A 249      79.247  64.181 119.185  1.00  0.00           C
ATOM   3903  O   SER A 249      78.827  63.031 119.055  1.00  0.00           O
ATOM   3904  N   ASP A 250      79.017  64.881 120.315  1.00  0.00           N
ATOM   3906  CA  ASP A 250      78.187  64.381 121.385  1.00  0.00           C
ATOM   3908  CB  ASP A 250      78.147  65.411 122.545  1.00  0.00           C
ATOM   3911  CG  ASP A 250      79.527  65.561 123.135  1.00  0.00           C
ATOM   3912  OD1 ASP A 250      80.307  64.591 123.035  1.00  0.00           O
ATOM   3913  OD2 ASP A 250      79.817  66.601 123.765  1.00  0.00           O
ATOM   3914  C   ASP A 250      76.777  64.031 120.925  1.00  0.00           C
ATOM   3915  O   ASP A 250      76.157  64.741 120.125  1.00  0.00           O
ATOM   3916  N   MET A 251      76.257  62.891 121.395  1.00  0.00           N
ATOM   3918  CA  MET A 251      75.017  62.321 120.925  1.00  0.00           C
ATOM   3920  CB  MET A 251      75.037  60.771 121.005  1.00  0.00           C
ATOM   3923  CG  MET A 251      76.177  60.061 120.255  1.00  0.00           C
ATOM   3926  SD  MET A 251      76.227  60.281 118.445  1.00  0.00           S
ATOM   3927  CE  MET A 251      74.567  59.691 118.045  1.00  0.00           C
ATOM   3931  C   MET A 251      73.897  62.841 121.815  1.00  0.00           C
ATOM   3932  O   MET A 251      74.157  63.061 122.995  1.00  0.00           O
ATOM   3933  N   PRO A 252      72.667  63.081 121.375  1.00  0.00           N
ATOM   3934  CD  PRO A 252      72.247  62.991 119.975  1.00  0.00           C
ATOM   3937  CA  PRO A 252      71.557  63.471 122.245  1.00  0.00           C
ATOM   3939  CB  PRO A 252      70.317  63.431 121.345  1.00  0.00           C
ATOM   3942  CG  PRO A 252      70.877  63.671 119.935  1.00  0.00           C
ATOM   3945  C   PRO A 252      71.357  62.691 123.535  1.00  0.00           C
ATOM   3946  O   PRO A 252      71.377  61.461 123.555  1.00  0.00           O
ATOM   3947  N   GLU A 253      71.147  63.411 124.645  1.00  0.00           N
ATOM   3949  CA  GLU A 253      70.747  62.841 125.905  1.00  0.00           C
ATOM   3951  CB  GLU A 253      71.147  63.801 127.055  1.00  0.00           C
ATOM   3954  CG  GLU A 253      72.687  63.941 127.225  1.00  0.00           C
ATOM   3957  CD  GLU A 253      73.357  62.641 127.675  1.00  0.00           C
ATOM   3958  OE1 GLU A 253      72.957  62.141 128.755  1.00  0.00           O
ATOM   3959  OE2 GLU A 253      74.277  62.141 126.975  1.00  0.00           O
ATOM   3960  C   GLU A 253      69.247  62.551 125.915  1.00  0.00           C
ATOM   3961  O   GLU A 253      68.477  63.041 125.095  1.00  0.00           O
ATOM   3962  N   ILE A 254      68.797  61.721 126.875  1.00  0.00           N
ATOM   3964  CA  ILE A 254      67.397  61.401 127.065  1.00  0.00           C
ATOM   3966  CB  ILE A 254      67.157  60.361 128.165  1.00  0.00           C
ATOM   3968  CG2 ILE A 254      67.657  60.911 129.525  1.00  0.00           C
ATOM   3972  CG1 ILE A 254      65.677  59.891 128.225  1.00  0.00           C
ATOM   3975  CD  ILE A 254      65.457  58.711 129.175  1.00  0.00           C
ATOM   3979  C   ILE A 254      66.517  62.631 127.295  1.00  0.00           C
ATOM   3980  O   ILE A 254      66.907  63.601 127.945  1.00  0.00           O
ATOM   3981  N   ARG A 255      65.307  62.591 126.715  1.00  0.00           N
ATOM   3983  CA  ARG A 255      64.347  63.661 126.745  1.00  0.00           C
ATOM   3985  CB  ARG A 255      64.437  64.561 125.475  1.00  0.00           C
ATOM   3988  CG  ARG A 255      65.777  65.301 125.295  1.00  0.00           C
ATOM   3991  CD  ARG A 255      66.067  66.291 126.435  1.00  0.00           C
ATOM   3994  NE  ARG A 255      67.367  67.001 126.165  1.00  0.00           N
ATOM   3996  CZ  ARG A 255      68.467  66.881 126.905  1.00  0.00           C
ATOM   3997  NH1 ARG A 255      68.617  65.951 127.825  1.00  0.00           N
ATOM   4000  NH2 ARG A 255      69.467  67.721 126.705  1.00  0.00           N
ATOM   4003  C   ARG A 255      63.017  62.931 126.745  1.00  0.00           C
ATOM   4004  O   ARG A 255      62.947  61.851 126.155  1.00  0.00           O
ATOM   4005  N   PRO A 256      61.947  63.401 127.395  1.00  0.00           N
ATOM   4006  CD  PRO A 256      61.957  64.631 128.195  1.00  0.00           C
ATOM   4009  CA  PRO A 256      60.587  62.941 127.095  1.00  0.00           C
ATOM   4011  CB  PRO A 256      59.717  63.761 128.065  1.00  0.00           C
ATOM   4014  CG  PRO A 256      60.497  65.081 128.235  1.00  0.00           C
ATOM   4017  C   PRO A 256      60.207  63.151 125.645  1.00  0.00           C
ATOM   4018  O   PRO A 256      60.557  64.181 125.065  1.00  0.00           O
ATOM   4019  N   VAL A 257      59.497  62.181 125.035  1.00  0.00           N
ATOM   4021  CA  VAL A 257      59.127  62.221 123.615  1.00  0.00           C
ATOM   4023  CB  VAL A 257      59.767  61.071 122.815  1.00  0.00           C
ATOM   4025  CG1 VAL A 257      59.007  60.581 121.555  1.00  0.00           C
ATOM   4029  CG2 VAL A 257      61.167  61.541 122.405  1.00  0.00           C
ATOM   4033  C   VAL A 257      57.627  62.411 123.475  1.00  0.00           C
ATOM   4034  O   VAL A 257      57.167  63.541 123.375  1.00  0.00           O
ATOM   4035  N   ALA A 258      56.847  61.321 123.495  1.00  0.00           N
ATOM   4037  CA  ALA A 258      55.427  61.251 123.225  1.00  0.00           C
ATOM   4039  CB  ALA A 258      54.657  61.911 124.385  1.00  0.00           C
ATOM   4043  C   ALA A 258      54.907  61.751 121.865  1.00  0.00           C
ATOM   4044  O   ALA A 258      55.627  62.241 121.005  1.00  0.00           O
ATOM   4045  N   LEU A 259      53.587  61.581 121.655  1.00  0.00           N
ATOM   4047  CA  LEU A 259      52.907  61.921 120.435  1.00  0.00           C
ATOM   4049  CB  LEU A 259      51.427  61.491 120.515  1.00  0.00           C
ATOM   4052  CG  LEU A 259      50.667  61.551 119.175  1.00  0.00           C
ATOM   4054  CD1 LEU A 259      51.237  60.531 118.185  1.00  0.00           C
ATOM   4058  CD2 LEU A 259      49.187  61.261 119.395  1.00  0.00           C
ATOM   4062  C   LEU A 259      52.967  63.371 119.955  1.00  0.00           C
ATOM   4063  O   LEU A 259      53.197  63.521 118.755  1.00  0.00           O
ATOM   4064  N   PRO A 260      52.837  64.471 120.715  1.00  0.00           N
ATOM   4065  CD  PRO A 260      52.487  64.481 122.135  1.00  0.00           C
ATOM   4068  CA  PRO A 260      52.757  65.801 120.125  1.00  0.00           C
ATOM   4070  CB  PRO A 260      52.177  66.661 121.265  1.00  0.00           C
ATOM   4073  CG  PRO A 260      52.627  65.941 122.525  1.00  0.00           C
ATOM   4076  C   PRO A 260      54.097  66.331 119.615  1.00  0.00           C
ATOM   4077  O   PRO A 260      54.167  67.501 119.235  1.00  0.00           O
ATOM   4078  N   GLN A 261      55.127  65.481 119.495  1.00  0.00           N
ATOM   4080  CA  GLN A 261      56.327  65.751 118.735  1.00  0.00           C
ATOM   4082  CB  GLN A 261      57.417  64.671 119.025  1.00  0.00           C
ATOM   4085  CG  GLN A 261      57.847  64.571 120.505  1.00  0.00           C
ATOM   4088  CD  GLN A 261      58.487  65.831 121.075  1.00  0.00           C
ATOM   4089  OE1 GLN A 261      58.427  66.941 120.535  1.00  0.00           O
ATOM   4090  NE2 GLN A 261      59.117  65.691 122.265  1.00  0.00           N
ATOM   4093  C   GLN A 261      56.077  65.761 117.235  1.00  0.00           C
ATOM   4094  O   GLN A 261      56.817  66.371 116.465  1.00  0.00           O
ATOM   4095  N   VAL A 262      55.017  65.071 116.775  1.00  0.00           N
ATOM   4097  CA  VAL A 262      54.767  64.841 115.365  1.00  0.00           C
ATOM   4099  CB  VAL A 262      55.447  63.591 114.815  1.00  0.00           C
ATOM   4101  CG1 VAL A 262      56.977  63.721 114.925  1.00  0.00           C
ATOM   4105  CG2 VAL A 262      54.977  62.311 115.525  1.00  0.00           C
ATOM   4109  C   VAL A 262      53.267  64.751 115.155  1.00  0.00           C
ATOM   4110  O   VAL A 262      52.497  64.881 116.105  1.00  0.00           O
ATOM   4111  N   GLN A 263      52.837  64.551 113.885  1.00  0.00           N
ATOM   4113  CA  GLN A 263      51.527  64.081 113.445  1.00  0.00           C
ATOM   4115  CB  GLN A 263      50.477  63.631 114.515  1.00  0.00           C
ATOM   4118  CG  GLN A 263      50.817  62.311 115.245  1.00  0.00           C
ATOM   4121  CD  GLN A 263      50.867  61.111 114.295  1.00  0.00           C
ATOM   4122  OE1 GLN A 263      50.477  61.171 113.125  1.00  0.00           O
ATOM   4123  NE2 GLN A 263      51.337  59.951 114.805  1.00  0.00           N
ATOM   4126  C   GLN A 263      50.897  65.001 112.435  1.00  0.00           C
ATOM   4127  O   GLN A 263      51.177  66.201 112.375  1.00  0.00           O
ATOM   4128  N   THR A 264      50.027  64.431 111.585  1.00  0.00           N
ATOM   4130  CA  THR A 264      49.447  65.061 110.415  1.00  0.00           C
ATOM   4132  CB  THR A 264      50.087  64.571 109.125  1.00  0.00           C
ATOM   4134  OG1 THR A 264      50.607  63.251 109.275  1.00  0.00           O
ATOM   4136  CG2 THR A 264      51.267  65.491 108.785  1.00  0.00           C
ATOM   4140  C   THR A 264      47.957  64.771 110.315  1.00  0.00           C
ATOM   4141  O   THR A 264      47.447  63.791 110.845  1.00  0.00           O
ATOM   4142  N   GLY A 265      47.207  65.601 109.565  1.00  0.00           N
ATOM   4144  CA  GLY A 265      45.847  65.281 109.115  1.00  0.00           C
ATOM   4147  C   GLY A 265      45.817  65.121 107.615  1.00  0.00           C
ATOM   4148  O   GLY A 265      46.727  65.551 106.925  1.00  0.00           O
ATOM   4149  N   ILE A 266      44.737  64.521 107.065  1.00  0.00           N
ATOM   4151  CA  ILE A 266      44.537  64.251 105.645  1.00  0.00           C
ATOM   4153  CB  ILE A 266      44.957  62.811 105.285  1.00  0.00           C
ATOM   4155  CG2 ILE A 266      44.277  62.241 104.035  1.00  0.00           C
ATOM   4159  CG1 ILE A 266      46.487  62.701 105.135  1.00  0.00           C
ATOM   4162  CD  ILE A 266      46.997  61.261 105.085  1.00  0.00           C
ATOM   4166  C   ILE A 266      43.067  64.541 105.345  1.00  0.00           C
ATOM   4167  O   ILE A 266      42.237  64.321 106.235  1.00  0.00           O
ATOM   4168  N   PRO A 267      42.637  65.071 104.185  1.00  0.00           N
ATOM   4169  CD  PRO A 267      43.477  65.731 103.175  1.00  0.00           C
ATOM   4172  CA  PRO A 267      41.247  65.051 103.765  1.00  0.00           C
ATOM   4174  CB  PRO A 267      41.257  65.771 102.425  1.00  0.00           C
ATOM   4177  CG  PRO A 267      42.497  66.651 102.455  1.00  0.00           C
ATOM   4180  C   PRO A 267      40.667  63.671 103.555  1.00  0.00           C
ATOM   4181  O   PRO A 267      41.387  62.781 103.115  1.00  0.00           O
ATOM   4182  N   ALA A 268      39.357  63.471 103.765  1.00  0.00           N
ATOM   4184  CA  ALA A 268      38.737  62.181 103.545  1.00  0.00           C
ATOM   4186  CB  ALA A 268      37.277  62.241 104.045  1.00  0.00           C
ATOM   4190  C   ALA A 268      38.837  61.691 102.095  1.00  0.00           C
ATOM   4191  O   ALA A 268      39.187  60.551 101.825  1.00  0.00           O
ATOM   4192  N   THR A 269      38.617  62.591 101.115  1.00  0.00           N
ATOM   4194  CA  THR A 269      38.557  62.231  99.705  1.00  0.00           C
ATOM   4196  CB  THR A 269      37.567  63.121  98.935  1.00  0.00           C
ATOM   4198  OG1 THR A 269      37.577  64.461  99.415  1.00  0.00           O
ATOM   4200  CG2 THR A 269      36.167  62.611  99.215  1.00  0.00           C
ATOM   4204  C   THR A 269      39.917  62.301  99.035  1.00  0.00           C
ATOM   4205  O   THR A 269      40.007  62.531  97.835  1.00  0.00           O
ATOM   4206  N   LEU A 270      41.037  62.131  99.775  1.00  0.00           N
ATOM   4208  CA  LEU A 270      42.377  62.371  99.235  1.00  0.00           C
ATOM   4210  CB  LEU A 270      43.507  62.131 100.275  1.00  0.00           C
ATOM   4213  CG  LEU A 270      44.937  62.411  99.765  1.00  0.00           C
ATOM   4215  CD1 LEU A 270      45.137  63.861  99.295  1.00  0.00           C
ATOM   4219  CD2 LEU A 270      45.997  62.061 100.815  1.00  0.00           C
ATOM   4223  C   LEU A 270      42.737  61.661  97.915  1.00  0.00           C
ATOM   4224  O   LEU A 270      42.957  60.451  97.865  1.00  0.00           O
ATOM   4225  N   SER A 271      42.797  62.461  96.835  1.00  0.00           N
ATOM   4227  CA  SER A 271      43.127  62.051  95.475  1.00  0.00           C
ATOM   4229  CB  SER A 271      42.907  63.201  94.435  1.00  0.00           C
ATOM   4232  OG  SER A 271      43.067  62.731  93.105  1.00  0.00           O
ATOM   4234  C   SER A 271      44.527  61.461  95.295  1.00  0.00           C
ATOM   4235  O   SER A 271      45.477  61.761  96.025  1.00  0.00           O
ATOM   4236  N   TYR A 272      44.687  60.611  94.255  1.00  0.00           N
ATOM   4238  CA  TYR A 272      45.877  59.841  93.975  1.00  0.00           C
ATOM   4240  CB  TYR A 272      45.507  58.721  92.955  1.00  0.00           C
ATOM   4243  CG  TYR A 272      45.387  59.181  91.515  1.00  0.00           C
ATOM   4244  CD1 TYR A 272      46.547  59.261  90.735  1.00  0.00           C
ATOM   4246  CE1 TYR A 272      46.517  59.711  89.415  1.00  0.00           C
ATOM   4248  CZ  TYR A 272      45.297  60.121  88.865  1.00  0.00           C
ATOM   4249  OH  TYR A 272      45.297  60.691  87.595  1.00  0.00           O
ATOM   4251  CD2 TYR A 272      44.177  59.591  90.945  1.00  0.00           C
ATOM   4253  CE2 TYR A 272      44.127  60.051  89.625  1.00  0.00           C
ATOM   4255  C   TYR A 272      47.007  60.711  93.445  1.00  0.00           C
ATOM   4256  O   TYR A 272      48.177  60.321  93.375  1.00  0.00           O
ATOM   4257  N   GLU A 273      46.637  61.921  93.025  1.00  0.00           N
ATOM   4259  CA  GLU A 273      47.437  62.801  92.215  1.00  0.00           C
ATOM   4261  CB  GLU A 273      46.497  63.821  91.555  1.00  0.00           C
ATOM   4264  CG  GLU A 273      45.397  63.171  90.665  1.00  0.00           C
ATOM   4267  CD  GLU A 273      44.217  64.091  90.375  1.00  0.00           C
ATOM   4268  OE1 GLU A 273      43.547  64.561  91.345  1.00  0.00           O
ATOM   4269  OE2 GLU A 273      43.907  64.311  89.185  1.00  0.00           O
ATOM   4270  C   GLU A 273      48.527  63.461  93.035  1.00  0.00           C
ATOM   4271  O   GLU A 273      49.507  63.971  92.495  1.00  0.00           O
ATOM   4272  N   LEU A 274      48.427  63.371  94.385  1.00  0.00           N
ATOM   4274  CA  LEU A 274      49.497  63.751  95.295  1.00  0.00           C
ATOM   4276  CB  LEU A 274      49.037  63.581  96.765  1.00  0.00           C
ATOM   4279  CG  LEU A 274      49.977  64.241  97.795  1.00  0.00           C
ATOM   4281  CD1 LEU A 274      49.897  65.781  97.745  1.00  0.00           C
ATOM   4285  CD2 LEU A 274      49.647  63.741  99.205  1.00  0.00           C
ATOM   4289  C   LEU A 274      50.787  62.971  95.075  1.00  0.00           C
ATOM   4290  O   LEU A 274      51.887  63.521  95.095  1.00  0.00           O
ATOM   4291  N   LEU A 275      50.697  61.651  94.765  1.00  0.00           N
ATOM   4293  CA  LEU A 275      51.837  60.821  94.435  1.00  0.00           C
ATOM   4295  CB  LEU A 275      51.447  59.331  94.205  1.00  0.00           C
ATOM   4298  CG  LEU A 275      50.837  58.601  95.415  1.00  0.00           C
ATOM   4300  CD1 LEU A 275      50.517  57.151  95.045  1.00  0.00           C
ATOM   4304  CD2 LEU A 275      51.747  58.611  96.645  1.00  0.00           C
ATOM   4308  C   LEU A 275      52.587  61.291  93.195  1.00  0.00           C
ATOM   4309  O   LEU A 275      53.777  61.011  93.065  1.00  0.00           O
ATOM   4310  N   ALA A 276      51.957  62.071  92.295  1.00  0.00           N
ATOM   4312  CA  ALA A 276      52.577  62.571  91.085  1.00  0.00           C
ATOM   4314  CB  ALA A 276      51.517  63.221  90.185  1.00  0.00           C
ATOM   4318  C   ALA A 276      53.667  63.591  91.365  1.00  0.00           C
ATOM   4319  O   ALA A 276      54.467  63.891  90.475  1.00  0.00           O
ATOM   4320  N   ARG A 277      53.677  64.121  92.605  1.00  0.00           N
ATOM   4322  CA  ARG A 277      54.597  65.091  93.115  1.00  0.00           C
ATOM   4324  CB  ARG A 277      53.827  66.061  94.065  1.00  0.00           C
ATOM   4327  CG  ARG A 277      52.547  66.681  93.455  1.00  0.00           C
ATOM   4330  CD  ARG A 277      51.857  67.661  94.425  1.00  0.00           C
ATOM   4333  NE  ARG A 277      50.597  68.181  93.785  1.00  0.00           N
ATOM   4335  CZ  ARG A 277      49.777  69.021  94.415  1.00  0.00           C
ATOM   4336  NH1 ARG A 277      49.987  69.411  95.665  1.00  0.00           N
ATOM   4339  NH2 ARG A 277      48.747  69.571  93.795  1.00  0.00           N
ATOM   4342  C   ARG A 277      55.707  64.421  93.915  1.00  0.00           C
ATOM   4343  O   ARG A 277      56.607  65.101  94.405  1.00  0.00           O
ATOM   4344  N   ARG A 278      55.737  63.071  94.035  1.00  0.00           N
ATOM   4346  CA  ARG A 278      56.897  62.381  94.555  1.00  0.00           C
ATOM   4348  CB  ARG A 278      56.667  60.851  94.725  1.00  0.00           C
ATOM   4351  CG  ARG A 278      55.777  60.321  95.875  1.00  0.00           C
ATOM   4354  CD  ARG A 278      55.947  58.791  95.965  1.00  0.00           C
ATOM   4357  NE  ARG A 278      55.537  58.231  97.295  1.00  0.00           N
ATOM   4359  CZ  ARG A 278      56.087  57.121  97.775  1.00  0.00           C
ATOM   4360  NH1 ARG A 278      57.127  56.531  97.235  1.00  0.00           N
ATOM   4363  NH2 ARG A 278      55.547  56.501  98.805  1.00  0.00           N
ATOM   4366  C   ARG A 278      58.187  62.551  93.705  1.00  0.00           C
ATOM   4367  O   ARG A 278      58.097  62.441  92.475  1.00  0.00           O
ATOM   4368  N   PRO A 279      59.397  62.701  94.265  1.00  0.00           N
ATOM   4369  CD  PRO A 279      59.637  63.211  95.615  1.00  0.00           C
ATOM   4372  CA  PRO A 279      60.617  62.801  93.475  1.00  0.00           C
ATOM   4374  CB  PRO A 279      61.717  63.161  94.475  1.00  0.00           C
ATOM   4377  CG  PRO A 279      60.987  63.931  95.575  1.00  0.00           C
ATOM   4380  C   PRO A 279      60.927  61.511  92.765  1.00  0.00           C
ATOM   4381  O   PRO A 279      61.377  61.541  91.625  1.00  0.00           O
ATOM   4382  N   ASP A 280      60.677  60.341  93.385  1.00  0.00           N
ATOM   4384  CA  ASP A 280      60.887  59.061  92.725  1.00  0.00           C
ATOM   4386  CB  ASP A 280      60.707  57.911  93.765  1.00  0.00           C
ATOM   4389  CG  ASP A 280      59.367  57.851  94.485  1.00  0.00           C
ATOM   4390  OD1 ASP A 280      58.337  58.321  93.965  1.00  0.00           O
ATOM   4391  OD2 ASP A 280      59.337  57.281  95.605  1.00  0.00           O
ATOM   4392  C   ASP A 280      60.067  58.891  91.435  1.00  0.00           C
ATOM   4393  O   ASP A 280      60.557  58.491  90.385  1.00  0.00           O
ATOM   4394  N   LEU A 281      58.777  59.261  91.455  1.00  0.00           N
ATOM   4396  CA  LEU A 281      57.917  59.211  90.305  1.00  0.00           C
ATOM   4398  CB  LEU A 281      56.477  59.241  90.825  1.00  0.00           C
ATOM   4401  CG  LEU A 281      55.397  58.931  89.775  1.00  0.00           C
ATOM   4403  CD1 LEU A 281      55.587  57.541  89.155  1.00  0.00           C
ATOM   4407  CD2 LEU A 281      54.047  59.031  90.495  1.00  0.00           C
ATOM   4411  C   LEU A 281      58.147  60.331  89.285  1.00  0.00           C
ATOM   4412  O   LEU A 281      57.947  60.161  88.085  1.00  0.00           O
ATOM   4413  N   GLN A 282      58.637  61.501  89.745  1.00  0.00           N
ATOM   4415  CA  GLN A 282      59.257  62.491  88.875  1.00  0.00           C
ATOM   4417  CB  GLN A 282      59.567  63.791  89.645  1.00  0.00           C
ATOM   4420  CG  GLN A 282      58.317  64.611  90.025  1.00  0.00           C
ATOM   4423  CD  GLN A 282      58.727  65.761  90.935  1.00  0.00           C
ATOM   4424  OE1 GLN A 282      59.917  65.991  91.165  1.00  0.00           O
ATOM   4425  NE2 GLN A 282      57.737  66.531  91.425  1.00  0.00           N
ATOM   4428  C   GLN A 282      60.497  62.001  88.155  1.00  0.00           C
ATOM   4429  O   GLN A 282      60.677  62.221  86.955  1.00  0.00           O
ATOM   4430  N   ALA A 283      61.367  61.241  88.855  1.00  0.00           N
ATOM   4432  CA  ALA A 283      62.497  60.581  88.225  1.00  0.00           C
ATOM   4434  CB  ALA A 283      63.377  59.871  89.275  1.00  0.00           C
ATOM   4438  C   ALA A 283      62.077  59.591  87.155  1.00  0.00           C
ATOM   4439  O   ALA A 283      62.567  59.641  86.025  1.00  0.00           O
ATOM   4440  N   MET A 284      61.067  58.741  87.435  1.00  0.00           N
ATOM   4442  CA  MET A 284      60.457  57.881  86.425  1.00  0.00           C
ATOM   4444  CB  MET A 284      59.357  56.971  87.025  1.00  0.00           C
ATOM   4447  CG  MET A 284      59.837  55.981  88.085  1.00  0.00           C
ATOM   4450  SD  MET A 284      61.127  54.821  87.545  1.00  0.00           S
ATOM   4451  CE  MET A 284      62.517  55.591  88.415  1.00  0.00           C
ATOM   4455  C   MET A 284      59.847  58.611  85.245  1.00  0.00           C
ATOM   4456  O   MET A 284      59.967  58.211  84.095  1.00  0.00           O
ATOM   4457  N   ARG A 285      59.137  59.731  85.505  1.00  0.00           N
ATOM   4459  CA  ARG A 285      58.557  60.561  84.475  1.00  0.00           C
ATOM   4461  CB  ARG A 285      57.767  61.711  85.135  1.00  0.00           C
ATOM   4464  CG  ARG A 285      56.967  62.571  84.145  1.00  0.00           C
ATOM   4467  CD  ARG A 285      56.157  63.711  84.755  1.00  0.00           C
ATOM   4470  NE  ARG A 285      55.167  63.061  85.685  1.00  0.00           N
ATOM   4472  CZ  ARG A 285      55.207  63.151  87.005  1.00  0.00           C
ATOM   4473  NH1 ARG A 285      56.127  63.821  87.655  1.00  0.00           N
ATOM   4476  NH2 ARG A 285      54.257  62.571  87.725  1.00  0.00           N
ATOM   4479  C   ARG A 285      59.587  61.141  83.525  1.00  0.00           C
ATOM   4480  O   ARG A 285      59.417  61.091  82.315  1.00  0.00           O
ATOM   4481  N   TRP A 286      60.717  61.651  84.055  1.00  0.00           N
ATOM   4483  CA  TRP A 286      61.857  62.031  83.245  1.00  0.00           C
ATOM   4485  CB  TRP A 286      62.877  62.821  84.075  1.00  0.00           C
ATOM   4488  CG  TRP A 286      62.357  64.171  84.435  1.00  0.00           C
ATOM   4489  CD1 TRP A 286      62.007  64.651  85.665  1.00  0.00           C
ATOM   4491  NE1 TRP A 286      61.497  65.921  85.525  1.00  0.00           N
ATOM   4493  CE2 TRP A 286      61.557  66.301  84.215  1.00  0.00           C
ATOM   4494  CD2 TRP A 286      62.077  65.211  83.485  1.00  0.00           C
ATOM   4495  CE3 TRP A 286      62.247  65.321  82.115  1.00  0.00           C
ATOM   4497  CZ3 TRP A 286      61.957  66.531  81.485  1.00  0.00           C
ATOM   4499  CZ2 TRP A 286      61.267  67.501  83.595  1.00  0.00           C
ATOM   4501  CH2 TRP A 286      61.507  67.621  82.225  1.00  0.00           C
ATOM   4503  C   TRP A 286      62.517  60.901  82.475  1.00  0.00           C
ATOM   4504  O   TRP A 286      62.877  61.091  81.325  1.00  0.00           O
ATOM   4505  N   TYR A 287      62.647  59.701  83.075  1.00  0.00           N
ATOM   4507  CA  TYR A 287      63.087  58.501  82.365  1.00  0.00           C
ATOM   4509  CB  TYR A 287      63.217  57.281  83.315  1.00  0.00           C
ATOM   4512  CG  TYR A 287      64.477  57.291  84.145  1.00  0.00           C
ATOM   4513  CD1 TYR A 287      65.727  57.271  83.515  1.00  0.00           C
ATOM   4515  CE1 TYR A 287      66.907  57.181  84.265  1.00  0.00           C
ATOM   4517  CZ  TYR A 287      66.837  57.051  85.655  1.00  0.00           C
ATOM   4518  OH  TYR A 287      68.037  56.851  86.355  1.00  0.00           O
ATOM   4520  CD2 TYR A 287      64.427  57.191  85.545  1.00  0.00           C
ATOM   4522  CE2 TYR A 287      65.607  57.071  86.305  1.00  0.00           C
ATOM   4524  C   TYR A 287      62.217  58.111  81.185  1.00  0.00           C
ATOM   4525  O   TYR A 287      62.717  57.761  80.105  1.00  0.00           O
ATOM   4526  N   VAL A 288      60.887  58.201  81.345  1.00  0.00           N
ATOM   4528  CA  VAL A 288      59.927  58.151  80.265  1.00  0.00           C
ATOM   4530  CB  VAL A 288      58.487  58.181  80.795  1.00  0.00           C
ATOM   4532  CG1 VAL A 288      57.457  58.451  79.675  1.00  0.00           C
ATOM   4536  CG2 VAL A 288      58.187  56.831  81.485  1.00  0.00           C
ATOM   4540  C   VAL A 288      60.137  59.221  79.205  1.00  0.00           C
ATOM   4541  O   VAL A 288      60.207  58.861  78.035  1.00  0.00           O
ATOM   4542  N   GLN A 289      60.327  60.521  79.515  1.00  0.00           N
ATOM   4544  CA  GLN A 289      60.637  61.501  78.475  1.00  0.00           C
ATOM   4546  CB  GLN A 289      60.657  62.961  79.015  1.00  0.00           C
ATOM   4549  CG  GLN A 289      61.047  64.071  77.985  1.00  0.00           C
ATOM   4552  CD  GLN A 289      60.147  64.151  76.745  1.00  0.00           C
ATOM   4553  OE1 GLN A 289      59.037  64.681  76.775  1.00  0.00           O
ATOM   4554  NE2 GLN A 289      60.657  63.671  75.585  1.00  0.00           N
ATOM   4557  C   GLN A 289      61.937  61.201  77.745  1.00  0.00           C
ATOM   4558  O   GLN A 289      61.997  61.151  76.515  1.00  0.00           O
ATOM   4559  N   ALA A 290      62.997  60.841  78.495  1.00  0.00           N
ATOM   4561  CA  ALA A 290      64.267  60.451  77.945  1.00  0.00           C
ATOM   4563  CB  ALA A 290      65.227  60.121  79.105  1.00  0.00           C
ATOM   4567  C   ALA A 290      64.197  59.281  76.965  1.00  0.00           C
ATOM   4568  O   ALA A 290      64.947  59.231  75.985  1.00  0.00           O
ATOM   4569  N   SER A 291      63.307  58.291  77.195  1.00  0.00           N
ATOM   4571  CA  SER A 291      63.077  57.201  76.255  1.00  0.00           C
ATOM   4573  CB  SER A 291      62.437  55.961  76.935  1.00  0.00           C
ATOM   4576  OG  SER A 291      61.087  56.171  77.355  1.00  0.00           O
ATOM   4578  C   SER A 291      62.267  57.571  75.025  1.00  0.00           C
ATOM   4579  O   SER A 291      62.477  57.001  73.945  1.00  0.00           O
ATOM   4580  N   LEU A 292      61.367  58.581  75.095  1.00  0.00           N
ATOM   4582  CA  LEU A 292      60.737  59.161  73.925  1.00  0.00           C
ATOM   4584  CB  LEU A 292      59.707  60.251  74.325  1.00  0.00           C
ATOM   4587  CG  LEU A 292      58.527  59.761  75.185  1.00  0.00           C
ATOM   4589  CD1 LEU A 292      57.677  60.971  75.625  1.00  0.00           C
ATOM   4593  CD2 LEU A 292      57.657  58.731  74.465  1.00  0.00           C
ATOM   4597  C   LEU A 292      61.757  59.791  72.975  1.00  0.00           C
ATOM   4598  O   LEU A 292      61.717  59.561  71.755  1.00  0.00           O
ATOM   4599  N   ASP A 293      62.707  60.531  73.545  1.00  0.00           N
ATOM   4601  CA  ASP A 293      63.837  61.121  72.865  1.00  0.00           C
ATOM   4603  CB  ASP A 293      64.607  62.011  73.885  1.00  0.00           C
ATOM   4606  CG  ASP A 293      63.717  63.081  74.515  1.00  0.00           C
ATOM   4607  OD1 ASP A 293      62.907  63.711  73.785  1.00  0.00           O
ATOM   4608  OD2 ASP A 293      63.887  63.351  75.735  1.00  0.00           O
ATOM   4609  C   ASP A 293      64.757  60.061  72.215  1.00  0.00           C
ATOM   4610  O   ASP A 293      65.097  60.141  71.035  1.00  0.00           O
ATOM   4611  N   GLN A 294      65.107  58.961  72.925  1.00  0.00           N
ATOM   4613  CA  GLN A 294      65.817  57.831  72.325  1.00  0.00           C
ATOM   4615  CB  GLN A 294      66.307  56.781  73.355  1.00  0.00           C
ATOM   4618  CG  GLN A 294      67.587  57.231  74.115  1.00  0.00           C
ATOM   4621  CD  GLN A 294      68.197  56.111  74.965  1.00  0.00           C
ATOM   4622  OE1 GLN A 294      67.667  55.001  75.035  1.00  0.00           O
ATOM   4623  NE2 GLN A 294      69.317  56.401  75.645  1.00  0.00           N
ATOM   4626  C   GLN A 294      65.117  57.141  71.145  1.00  0.00           C
ATOM   4627  O   GLN A 294      65.767  56.681  70.205  1.00  0.00           O
ATOM   4628  N   VAL A 295      63.777  57.031  71.155  1.00  0.00           N
ATOM   4630  CA  VAL A 295      63.017  56.571  69.995  1.00  0.00           C
ATOM   4632  CB  VAL A 295      61.547  56.331  70.325  1.00  0.00           C
ATOM   4634  CG1 VAL A 295      60.697  56.071  69.065  1.00  0.00           C
ATOM   4638  CG2 VAL A 295      61.447  55.091  71.225  1.00  0.00           C
ATOM   4642  C   VAL A 295      63.187  57.471  68.765  1.00  0.00           C
ATOM   4643  O   VAL A 295      63.367  56.991  67.645  1.00  0.00           O
ATOM   4644  N   ASP A 296      63.167  58.801  68.955  1.00  0.00           N
ATOM   4646  CA  ASP A 296      63.447  59.771  67.915  1.00  0.00           C
ATOM   4648  CB  ASP A 296      63.197  61.201  68.495  1.00  0.00           C
ATOM   4651  CG  ASP A 296      63.127  62.291  67.435  1.00  0.00           C
ATOM   4652  OD1 ASP A 296      62.727  62.001  66.285  1.00  0.00           O
ATOM   4653  OD2 ASP A 296      63.297  63.491  67.805  1.00  0.00           O
ATOM   4654  C   ASP A 296      64.857  59.601  67.325  1.00  0.00           C
ATOM   4655  O   ASP A 296      65.057  59.561  66.115  1.00  0.00           O
ATOM   4656  N   SER A 297      65.867  59.381  68.205  1.00  0.00           N
ATOM   4658  CA  SER A 297      67.267  59.161  67.835  1.00  0.00           C
ATOM   4660  CB  SER A 297      68.117  58.961  69.125  1.00  0.00           C
ATOM   4663  OG  SER A 297      69.497  58.661  68.905  1.00  0.00           O
ATOM   4665  C   SER A 297      67.467  57.981  66.895  1.00  0.00           C
ATOM   4666  O   SER A 297      68.087  58.111  65.835  1.00  0.00           O
ATOM   4667  N   ALA A 298      66.847  56.821  67.215  1.00  0.00           N
ATOM   4669  CA  ALA A 298      66.767  55.621  66.395  1.00  0.00           C
ATOM   4671  CB  ALA A 298      66.107  54.491  67.195  1.00  0.00           C
ATOM   4675  C   ALA A 298      66.047  55.781  65.055  1.00  0.00           C
ATOM   4676  O   ALA A 298      66.477  55.251  64.045  1.00  0.00           O
ATOM   4677  N   ARG A 299      64.927  56.531  65.015  1.00  0.00           N
ATOM   4679  CA  ARG A 299      64.267  56.911  63.775  1.00  0.00           C
ATOM   4681  CB  ARG A 299      62.967  57.711  64.035  1.00  0.00           C
ATOM   4684  CG  ARG A 299      61.827  56.841  64.595  1.00  0.00           C
ATOM   4687  CD  ARG A 299      60.597  57.681  64.925  1.00  0.00           C
ATOM   4690  NE  ARG A 299      59.487  56.731  65.235  1.00  0.00           N
ATOM   4692  CZ  ARG A 299      58.647  56.871  66.255  1.00  0.00           C
ATOM   4693  NH1 ARG A 299      58.567  58.021  66.905  1.00  0.00           N
ATOM   4696  NH2 ARG A 299      57.937  55.831  66.645  1.00  0.00           N
ATOM   4699  C   ARG A 299      65.147  57.721  62.855  1.00  0.00           C
ATOM   4700  O   ARG A 299      65.197  57.501  61.655  1.00  0.00           O
ATOM   4701  N   ALA A 300      65.887  58.691  63.415  1.00  0.00           N
ATOM   4703  CA  ALA A 300      66.597  59.681  62.645  1.00  0.00           C
ATOM   4705  CB  ALA A 300      66.967  60.821  63.595  1.00  0.00           C
ATOM   4709  C   ALA A 300      67.787  59.141  61.845  1.00  0.00           C
ATOM   4710  O   ALA A 300      68.207  59.721  60.855  1.00  0.00           O
ATOM   4711  N   LEU A 301      68.287  57.951  62.235  1.00  0.00           N
ATOM   4713  CA  LEU A 301      69.257  57.121  61.535  1.00  0.00           C
ATOM   4715  CB  LEU A 301      69.627  55.921  62.425  1.00  0.00           C
ATOM   4718  CG  LEU A 301      70.157  56.311  63.805  1.00  0.00           C
ATOM   4720  CD1 LEU A 301      70.327  55.051  64.645  1.00  0.00           C
ATOM   4724  CD2 LEU A 301      71.437  57.151  63.705  1.00  0.00           C
ATOM   4728  C   LEU A 301      68.817  56.511  60.215  1.00  0.00           C
ATOM   4729  O   LEU A 301      69.647  56.251  59.345  1.00  0.00           O
ATOM   4730  N   PHE A 302      67.497  56.251  60.065  1.00  0.00           N
ATOM   4732  CA  PHE A 302      66.857  55.811  58.835  1.00  0.00           C
ATOM   4734  CB  PHE A 302      65.367  55.531  59.095  1.00  0.00           C
ATOM   4737  CG  PHE A 302      65.197  54.251  59.835  1.00  0.00           C
ATOM   4738  CD1 PHE A 302      65.157  54.221  61.235  1.00  0.00           C
ATOM   4740  CE1 PHE A 302      64.897  53.041  61.915  1.00  0.00           C
ATOM   4742  CZ  PHE A 302      64.667  51.861  61.195  1.00  0.00           C
ATOM   4744  CD2 PHE A 302      65.007  53.061  59.125  1.00  0.00           C
ATOM   4746  CE2 PHE A 302      64.747  51.871  59.795  1.00  0.00           C
ATOM   4748  C   PHE A 302      66.957  56.811  57.715  1.00  0.00           C
ATOM   4749  O   PHE A 302      67.137  56.481  56.535  1.00  0.00           O
ATOM   4750  N   TYR A 303      66.817  58.091  58.065  1.00  0.00           N
ATOM   4752  CA  TYR A 303      66.877  59.181  57.135  1.00  0.00           C
ATOM   4754  CB  TYR A 303      66.207  60.451  57.735  1.00  0.00           C
ATOM   4757  CG  TYR A 303      64.877  60.081  58.325  1.00  0.00           C
ATOM   4758  CD1 TYR A 303      63.937  59.341  57.595  1.00  0.00           C
ATOM   4760  CE1 TYR A 303      62.817  58.791  58.235  1.00  0.00           C
ATOM   4762  CZ  TYR A 303      62.597  59.041  59.605  1.00  0.00           C
ATOM   4763  OH  TYR A 303      61.497  58.461  60.285  1.00  0.00           O
ATOM   4765  CD2 TYR A 303      64.627  60.341  59.675  1.00  0.00           C
ATOM   4767  CE2 TYR A 303      63.497  59.841  60.315  1.00  0.00           C
ATOM   4769  C   TYR A 303      68.327  59.481  56.765  1.00  0.00           C
ATOM   4770  O   TYR A 303      69.197  59.421  57.625  1.00  0.00           O
ATOM   4771  N   PRO A 304      68.657  59.781  55.505  1.00  0.00           N
ATOM   4772  CD  PRO A 304      67.887  59.331  54.345  1.00  0.00           C
ATOM   4775  CA  PRO A 304      69.967  60.271  55.115  1.00  0.00           C
ATOM   4777  CB  PRO A 304      69.817  60.641  53.625  1.00  0.00           C
ATOM   4780  CG  PRO A 304      68.507  60.011  53.135  1.00  0.00           C
ATOM   4783  C   PRO A 304      70.577  61.401  55.945  1.00  0.00           C
ATOM   4784  O   PRO A 304      69.857  62.311  56.355  1.00  0.00           O
ATOM   4785  N   SER A 305      71.907  61.391  56.145  1.00  0.00           N
ATOM   4787  CA  SER A 305      72.607  62.311  57.035  1.00  0.00           C
ATOM   4789  CB  SER A 305      73.357  61.631  58.215  1.00  0.00           C
ATOM   4792  OG  SER A 305      74.157  60.511  57.815  1.00  0.00           O
ATOM   4794  C   SER A 305      73.567  63.221  56.285  1.00  0.00           C
ATOM   4795  O   SER A 305      74.277  62.821  55.375  1.00  0.00           O
ATOM   4796  N   PHE A 306      73.557  64.521  56.645  1.00  0.00           N
ATOM   4798  CA  PHE A 306      74.257  65.561  55.915  1.00  0.00           C
ATOM   4800  CB  PHE A 306      73.277  66.721  55.565  1.00  0.00           C
ATOM   4803  CG  PHE A 306      73.847  67.671  54.555  1.00  0.00           C
ATOM   4804  CD1 PHE A 306      73.847  67.291  53.205  1.00  0.00           C
ATOM   4806  CE1 PHE A 306      74.307  68.151  52.215  1.00  0.00           C
ATOM   4808  CZ  PHE A 306      74.747  69.441  52.555  1.00  0.00           C
ATOM   4810  CD2 PHE A 306      74.337  68.941  54.895  1.00  0.00           C
ATOM   4812  CE2 PHE A 306      74.777  69.821  53.905  1.00  0.00           C
ATOM   4814  C   PHE A 306      75.357  66.121  56.795  1.00  0.00           C
ATOM   4815  O   PHE A 306      75.107  66.521  57.935  1.00  0.00           O
ATOM   4816  N   ASP A 307      76.597  66.181  56.275  1.00  0.00           N
ATOM   4818  CA  ASP A 307      77.737  66.691  57.005  1.00  0.00           C
ATOM   4820  CB  ASP A 307      78.707  65.561  57.485  1.00  0.00           C
ATOM   4823  CG  ASP A 307      79.267  64.611  56.445  1.00  0.00           C
ATOM   4824  OD1 ASP A 307      79.317  64.931  55.225  1.00  0.00           O
ATOM   4825  OD2 ASP A 307      79.777  63.541  56.875  1.00  0.00           O
ATOM   4826  C   ASP A 307      78.407  67.811  56.215  1.00  0.00           C
ATOM   4827  O   ASP A 307      78.477  67.821  54.985  1.00  0.00           O
ATOM   4828  N   ILE A 308      78.907  68.841  56.915  1.00  0.00           N
ATOM   4830  CA  ILE A 308      79.637  69.951  56.315  1.00  0.00           C
ATOM   4832  CB  ILE A 308      78.967  71.301  56.555  1.00  0.00           C
ATOM   4834  CG2 ILE A 308      79.887  72.461  56.115  1.00  0.00           C
ATOM   4838  CG1 ILE A 308      77.607  71.341  55.805  1.00  0.00           C
ATOM   4841  CD  ILE A 308      76.847  72.671  55.935  1.00  0.00           C
ATOM   4845  C   ILE A 308      81.037  69.901  56.885  1.00  0.00           C
ATOM   4846  O   ILE A 308      81.227  69.701  58.085  1.00  0.00           O
ATOM   4847  N   LYS A 309      82.067  70.071  56.035  1.00  0.00           N
ATOM   4849  CA  LYS A 309      83.427  70.041  56.525  1.00  0.00           C
ATOM   4851  CB  LYS A 309      84.067  68.631  56.475  1.00  0.00           C
ATOM   4854  CG  LYS A 309      83.497  67.621  57.495  1.00  0.00           C
ATOM   4857  CD  LYS A 309      84.337  66.331  57.595  1.00  0.00           C
ATOM   4860  CE  LYS A 309      83.827  65.431  58.725  1.00  0.00           C
ATOM   4863  NZ  LYS A 309      84.587  64.171  58.885  1.00  0.00           N
ATOM   4867  C   LYS A 309      84.287  71.061  55.815  1.00  0.00           C
ATOM   4868  O   LYS A 309      84.097  71.381  54.635  1.00  0.00           O
ATOM   4869  N   ALA A 310      85.207  71.681  56.575  1.00  0.00           N
ATOM   4871  CA  ALA A 310      85.617  73.021  56.275  1.00  0.00           C
ATOM   4873  CB  ALA A 310      84.537  73.991  56.785  1.00  0.00           C
ATOM   4877  C   ALA A 310      86.967  73.401  56.865  1.00  0.00           C
ATOM   4878  O   ALA A 310      87.157  73.531  58.065  1.00  0.00           O
ATOM   4879  N   PHE A 311      87.977  73.541  55.995  1.00  0.00           N
ATOM   4881  CA  PHE A 311      89.377  73.491  56.355  1.00  0.00           C
ATOM   4883  CB  PHE A 311      89.997  72.091  56.005  1.00  0.00           C
ATOM   4886  CG  PHE A 311      89.087  70.901  56.175  1.00  0.00           C
ATOM   4887  CD1 PHE A 311      88.357  70.671  57.335  1.00  0.00           C
ATOM   4889  CE1 PHE A 311      87.597  69.501  57.535  1.00  0.00           C
ATOM   4891  CZ  PHE A 311      87.547  68.561  56.515  1.00  0.00           C
ATOM   4893  CD2 PHE A 311      89.017  69.921  55.165  1.00  0.00           C
ATOM   4895  CE2 PHE A 311      88.187  68.811  55.305  1.00  0.00           C
ATOM   4897  C   PHE A 311      90.077  74.571  55.535  1.00  0.00           C
ATOM   4898  O   PHE A 311      89.487  75.161  54.635  1.00  0.00           O
ATOM   4899  N   PHE A 312      91.367  74.871  55.795  1.00  0.00           N
ATOM   4901  CA  PHE A 312      92.197  75.521  54.775  1.00  0.00           C
ATOM   4903  CB  PHE A 312      92.867  76.831  55.335  1.00  0.00           C
ATOM   4906  CG  PHE A 312      91.887  77.981  55.455  1.00  0.00           C
ATOM   4907  CD1 PHE A 312      92.087  79.171  54.735  1.00  0.00           C
ATOM   4909  CE1 PHE A 312      91.237  80.271  54.905  1.00  0.00           C
ATOM   4911  CZ  PHE A 312      90.157  80.191  55.785  1.00  0.00           C
ATOM   4913  CD2 PHE A 312      90.817  77.941  56.375  1.00  0.00           C
ATOM   4915  CE2 PHE A 312      89.947  79.021  56.515  1.00  0.00           C
ATOM   4917  C   PHE A 312      93.047  74.421  54.075  1.00  0.00           C
ATOM   4918  O   PHE A 312      92.487  73.381  53.745  1.00  0.00           O
ATOM   4919  N   GLY A 313      94.377  74.541  53.815  1.00  0.00           N
ATOM   4921  CA  GLY A 313      95.127  73.361  53.305  1.00  0.00           C
ATOM   4924  C   GLY A 313      96.417  73.661  52.585  1.00  0.00           C
ATOM   4925  O   GLY A 313      96.397  74.461  51.655  1.00  0.00           O
ATOM   4926  N   LEU A 314      97.567  73.081  52.975  1.00  0.00           N
ATOM   4928  CA  LEU A 314      98.867  73.631  52.575  1.00  0.00           C
ATOM   4930  CB  LEU A 314      99.437  74.521  53.725  1.00  0.00           C
ATOM   4933  CG  LEU A 314      98.617  75.761  54.145  1.00  0.00           C
ATOM   4935  CD1 LEU A 314      97.617  75.431  55.235  1.00  0.00           C
ATOM   4939  CD2 LEU A 314      99.507  76.881  54.715  1.00  0.00           C
ATOM   4943  C   LEU A 314      99.967  72.601  52.295  1.00  0.00           C
ATOM   4944  O   LEU A 314     100.377  71.891  53.215  1.00  0.00           O
ATOM   4945  N   ASP A 315     100.547  72.561  51.065  1.00  0.00           N
ATOM   4947  CA  ASP A 315     101.637  71.671  50.715  1.00  0.00           C
ATOM   4949  CB  ASP A 315     101.037  70.311  50.235  1.00  0.00           C
ATOM   4952  CG  ASP A 315     100.227  70.371  48.955  1.00  0.00           C
ATOM   4953  OD1 ASP A 315     100.177  71.431  48.295  1.00  0.00           O
ATOM   4954  OD2 ASP A 315      99.627  69.321  48.625  1.00  0.00           O
ATOM   4955  C   ASP A 315     102.677  72.321  49.765  1.00  0.00           C
ATOM   4956  O   ASP A 315     102.397  73.121  48.885  1.00  0.00           O
ATOM   4957  N   SER A 316     103.987  72.061  50.005  1.00  0.00           N
ATOM   4959  CA  SER A 316     105.097  72.371  49.105  1.00  0.00           C
ATOM   4961  CB  SER A 316     105.397  73.871  48.815  1.00  0.00           C
ATOM   4964  OG  SER A 316     106.397  74.061  47.805  1.00  0.00           O
ATOM   4966  C   SER A 316     106.327  71.761  49.715  1.00  0.00           C
ATOM   4967  O   SER A 316     106.347  71.411  50.895  1.00  0.00           O
ATOM   4968  N   ILE A 317     107.427  71.571  48.975  1.00  0.00           N
ATOM   4970  CA  ILE A 317     108.317  70.481  49.315  1.00  0.00           C
ATOM   4972  CB  ILE A 317     108.917  69.911  48.035  1.00  0.00           C
ATOM   4974  CG2 ILE A 317     107.767  69.481  47.115  1.00  0.00           C
ATOM   4978  CG1 ILE A 317     109.837  70.911  47.325  1.00  0.00           C
ATOM   4981  CD  ILE A 317     110.427  70.351  46.025  1.00  0.00           C
ATOM   4985  C   ILE A 317     109.427  70.761  50.325  1.00  0.00           C
ATOM   4986  O   ILE A 317     110.327  69.941  50.475  1.00  0.00           O
ATOM   4987  N   HIS A 318     109.407  71.881  51.085  1.00  0.00           N
ATOM   4989  CA  HIS A 318     110.447  72.131  52.085  1.00  0.00           C
ATOM   4991  CB  HIS A 318     111.647  72.941  51.535  1.00  0.00           C
ATOM   4994  ND1 HIS A 318     113.017  70.931  51.465  1.00  0.00           N
ATOM   4995  CG  HIS A 318     112.517  72.021  50.785  1.00  0.00           C
ATOM   4996  CE1 HIS A 318     113.397  70.111  50.525  1.00  0.00           C
ATOM   4998  NE2 HIS A 318     113.207  70.631  49.285  1.00  0.00           N
ATOM   5000  CD2 HIS A 318     112.657  71.881  49.455  1.00  0.00           C
ATOM   5002  C   HIS A 318     109.947  72.871  53.275  1.00  0.00           C
ATOM   5003  O   HIS A 318     109.177  73.821  53.135  1.00  0.00           O
ATOM   5004  N   LEU A 319     110.447  72.491  54.485  1.00  0.00           N
ATOM   5006  CA  LEU A 319     110.137  73.061  55.785  1.00  0.00           C
ATOM   5008  CB  LEU A 319     110.927  72.311  56.905  1.00  0.00           C
ATOM   5011  CG  LEU A 319     110.037  71.721  58.025  1.00  0.00           C
ATOM   5013  CD1 LEU A 319     109.137  70.561  57.555  1.00  0.00           C
ATOM   5017  CD2 LEU A 319     110.887  71.241  59.205  1.00  0.00           C
ATOM   5021  C   LEU A 319     110.257  74.591  55.965  1.00  0.00           C
ATOM   5022  O   LEU A 319     109.967  75.121  57.025  1.00  0.00           O
ATOM   5023  N   HIS A 320     110.637  75.371  54.935  1.00  0.00           N
ATOM   5025  CA  HIS A 320     110.647  76.831  54.955  1.00  0.00           C
ATOM   5027  CB  HIS A 320     112.017  77.321  54.415  1.00  0.00           C
ATOM   5030  ND1 HIS A 320     112.527  79.661  55.075  1.00  0.00           N
ATOM   5031  CG  HIS A 320     112.227  78.761  54.065  1.00  0.00           C
ATOM   5032  CE1 HIS A 320     113.027  80.721  54.455  1.00  0.00           C
ATOM   5034  NE2 HIS A 320     113.057  80.551  53.105  1.00  0.00           N
ATOM   5036  CD2 HIS A 320     112.537  79.301  52.855  1.00  0.00           C
ATOM   5038  C   HIS A 320     109.537  77.491  54.135  1.00  0.00           C
ATOM   5039  O   HIS A 320     109.367  78.701  54.155  1.00  0.00           O
ATOM   5040  N   THR A 321     108.717  76.741  53.365  1.00  0.00           N
ATOM   5042  CA  THR A 321     107.797  77.391  52.435  1.00  0.00           C
ATOM   5044  CB  THR A 321     107.837  76.851  50.985  1.00  0.00           C
ATOM   5046  OG1 THR A 321     108.197  75.491  50.905  1.00  0.00           O
ATOM   5048  CG2 THR A 321     108.947  77.591  50.225  1.00  0.00           C
ATOM   5052  C   THR A 321     106.367  77.531  52.935  1.00  0.00           C
ATOM   5053  O   THR A 321     105.557  78.111  52.235  1.00  0.00           O
ATOM   5054  N   LEU A 322     105.977  77.041  54.145  1.00  0.00           N
ATOM   5056  CA  LEU A 322     104.557  76.941  54.555  1.00  0.00           C
ATOM   5058  CB  LEU A 322     104.347  76.241  55.925  1.00  0.00           C
ATOM   5061  CG  LEU A 322     103.637  74.871  55.905  1.00  0.00           C
ATOM   5063  CD1 LEU A 322     103.457  74.291  57.295  1.00  0.00           C
ATOM   5067  CD2 LEU A 322     102.247  74.911  55.285  1.00  0.00           C
ATOM   5071  C   LEU A 322     103.827  78.251  54.625  1.00  0.00           C
ATOM   5072  O   LEU A 322     102.647  78.381  54.315  1.00  0.00           O
ATOM   5073  N   PHE A 323     104.517  79.251  55.165  1.00  0.00           N
ATOM   5075  CA  PHE A 323     103.847  80.451  55.615  1.00  0.00           C
ATOM   5077  CB  PHE A 323     104.167  80.691  57.105  1.00  0.00           C
ATOM   5080  CG  PHE A 323     103.897  79.411  57.875  1.00  0.00           C
ATOM   5081  CD1 PHE A 323     102.637  78.801  57.805  1.00  0.00           C
ATOM   5083  CE1 PHE A 323     102.357  77.591  58.455  1.00  0.00           C
ATOM   5085  CZ  PHE A 323     103.407  76.931  59.095  1.00  0.00           C
ATOM   5087  CD2 PHE A 323     104.917  78.741  58.555  1.00  0.00           C
ATOM   5089  CE2 PHE A 323     104.687  77.491  59.135  1.00  0.00           C
ATOM   5091  C   PHE A 323     104.187  81.571  54.655  1.00  0.00           C
ATOM   5092  O   PHE A 323     103.857  82.741  54.855  1.00  0.00           O
ATOM   5093  N   LYS A 324     104.747  81.161  53.495  1.00  0.00           N
ATOM   5095  CA  LYS A 324     104.497  81.751  52.185  1.00  0.00           C
ATOM   5097  CB  LYS A 324     105.047  80.861  51.035  1.00  0.00           C
ATOM   5100  CG  LYS A 324     106.567  80.631  51.075  1.00  0.00           C
ATOM   5103  CD  LYS A 324     107.397  81.901  50.965  1.00  0.00           C
ATOM   5106  CE  LYS A 324     108.887  81.641  51.215  1.00  0.00           C
ATOM   5109  NZ  LYS A 324     109.567  82.921  51.475  1.00  0.00           N
ATOM   5113  C   LYS A 324     103.037  82.061  51.885  1.00  0.00           C
ATOM   5114  O   LYS A 324     102.117  81.721  52.615  1.00  0.00           O
ATOM   5115  N   LYS A 325     102.797  82.711  50.735  1.00  0.00           N
ATOM   5117  CA  LYS A 325     101.487  82.701  50.125  1.00  0.00           C
ATOM   5119  CB  LYS A 325     100.647  83.981  50.435  1.00  0.00           C
ATOM   5122  CG  LYS A 325     100.227  84.041  51.915  1.00  0.00           C
ATOM   5125  CD  LYS A 325      99.517  85.331  52.375  1.00  0.00           C
ATOM   5128  CE  LYS A 325      99.197  85.281  53.875  1.00  0.00           C
ATOM   5131  NZ  LYS A 325      98.817  86.611  54.405  1.00  0.00           N
ATOM   5135  C   LYS A 325     101.547  82.281  48.655  1.00  0.00           C
ATOM   5136  O   LYS A 325     101.077  82.961  47.765  1.00  0.00           O
ATOM   5137  N   THR A 326     102.127  81.071  48.425  1.00  0.00           N
ATOM   5139  CA  THR A 326     102.207  80.371  47.145  1.00  0.00           C
ATOM   5141  CB  THR A 326     103.637  79.871  46.935  1.00  0.00           C
ATOM   5143  OG1 THR A 326     104.567  80.941  47.095  1.00  0.00           O
ATOM   5145  CG2 THR A 326     103.867  79.281  45.545  1.00  0.00           C
ATOM   5149  C   THR A 326     101.287  79.161  46.985  1.00  0.00           C
ATOM   5150  O   THR A 326     100.677  78.991  45.935  1.00  0.00           O
ATOM   5151  N   SER A 327     101.147  78.251  47.985  1.00  0.00           N
ATOM   5153  CA  SER A 327     100.777  76.851  47.745  1.00  0.00           C
ATOM   5155  CB  SER A 327     102.027  75.941  47.835  1.00  0.00           C
ATOM   5158  OG  SER A 327     103.047  76.411  46.945  1.00  0.00           O
ATOM   5160  C   SER A 327      99.717  76.271  48.695  1.00  0.00           C
ATOM   5161  O   SER A 327      99.947  75.321  49.425  1.00  0.00           O
ATOM   5162  N   ARG A 328      98.507  76.851  48.715  1.00  0.00           N
ATOM   5164  CA  ARG A 328      97.457  76.461  49.645  1.00  0.00           C
ATOM   5166  CB  ARG A 328      97.377  77.391  50.915  1.00  0.00           C
ATOM   5169  CG  ARG A 328      96.097  77.501  51.795  1.00  0.00           C
ATOM   5172  CD  ARG A 328      95.897  78.791  52.595  1.00  0.00           C
ATOM   5175  NE  ARG A 328      97.127  79.031  53.405  1.00  0.00           N
ATOM   5177  CZ  ARG A 328      97.287  80.031  54.265  1.00  0.00           C
ATOM   5178  NH1 ARG A 328      96.267  80.741  54.715  1.00  0.00           N
ATOM   5181  NH2 ARG A 328      98.497  80.321  54.695  1.00  0.00           N
ATOM   5184  C   ARG A 328      96.127  76.421  48.945  1.00  0.00           C
ATOM   5185  O   ARG A 328      95.927  77.091  47.945  1.00  0.00           O
ATOM   5186  N   GLN A 329      95.197  75.641  49.515  1.00  0.00           N
ATOM   5188  CA  GLN A 329      93.837  75.521  49.075  1.00  0.00           C
ATOM   5190  CB  GLN A 329      93.497  74.031  48.925  1.00  0.00           C
ATOM   5193  CG  GLN A 329      92.217  73.751  48.115  1.00  0.00           C
ATOM   5196  CD  GLN A 329      92.227  72.361  47.505  1.00  0.00           C
ATOM   5197  OE1 GLN A 329      91.517  71.461  47.965  1.00  0.00           O
ATOM   5198  NE2 GLN A 329      93.017  72.181  46.425  1.00  0.00           N
ATOM   5201  C   GLN A 329      92.867  76.131  50.065  1.00  0.00           C
ATOM   5202  O   GLN A 329      93.117  76.281  51.265  1.00  0.00           O
ATOM   5203  N   PHE A 330      91.677  76.441  49.545  1.00  0.00           N
ATOM   5205  CA  PHE A 330      90.447  76.561  50.275  1.00  0.00           C
ATOM   5207  CB  PHE A 330      90.267  78.031  50.735  1.00  0.00           C
ATOM   5210  CG  PHE A 330      88.977  78.321  51.465  1.00  0.00           C
ATOM   5211  CD1 PHE A 330      88.967  78.481  52.855  1.00  0.00           C
ATOM   5213  CE1 PHE A 330      87.847  79.001  53.505  1.00  0.00           C
ATOM   5215  CZ  PHE A 330      86.707  79.331  52.765  1.00  0.00           C
ATOM   5217  CD2 PHE A 330      87.817  78.621  50.735  1.00  0.00           C
ATOM   5219  CE2 PHE A 330      86.677  79.101  51.395  1.00  0.00           C
ATOM   5221  C   PHE A 330      89.437  76.061  49.235  1.00  0.00           C
ATOM   5222  O   PHE A 330      89.637  76.271  48.045  1.00  0.00           O
ATOM   5223  N   ASN A 331      88.427  75.281  49.655  1.00  0.00           N
ATOM   5225  CA  ASN A 331      87.687  74.361  48.795  1.00  0.00           C
ATOM   5227  CB  ASN A 331      88.507  73.001  48.785  1.00  0.00           C
ATOM   5230  CG  ASN A 331      87.907  71.641  48.405  1.00  0.00           C
ATOM   5231  OD1 ASN A 331      86.717  71.441  48.175  1.00  0.00           O
ATOM   5232  ND2 ASN A 331      88.797  70.621  48.325  1.00  0.00           N
ATOM   5235  C   ASN A 331      86.207  74.481  49.205  1.00  0.00           C
ATOM   5236  O   ASN A 331      85.757  75.611  49.315  1.00  0.00           O
ATOM   5237  N   PHE A 332      85.467  73.391  49.505  1.00  0.00           N
ATOM   5239  CA  PHE A 332      84.347  73.301  50.445  1.00  0.00           C
ATOM   5241  CB  PHE A 332      83.367  74.511  50.445  1.00  0.00           C
ATOM   5244  CG  PHE A 332      82.207  74.431  51.415  1.00  0.00           C
ATOM   5245  CD1 PHE A 332      82.387  74.341  52.805  1.00  0.00           C
ATOM   5247  CE1 PHE A 332      81.307  74.481  53.685  1.00  0.00           C
ATOM   5249  CZ  PHE A 332      80.017  74.671  53.175  1.00  0.00           C
ATOM   5251  CD2 PHE A 332      80.907  74.611  50.935  1.00  0.00           C
ATOM   5253  CE2 PHE A 332      79.817  74.731  51.795  1.00  0.00           C
ATOM   5255  C   PHE A 332      83.577  72.011  50.175  1.00  0.00           C
ATOM   5256  O   PHE A 332      83.147  71.781  49.045  1.00  0.00           O
ATOM   5257  N   ILE A 333      83.397  71.131  51.185  1.00  0.00           N
ATOM   5259  CA  ILE A 333      82.627  69.901  50.985  1.00  0.00           C
ATOM   5261  CB  ILE A 333      83.457  68.621  51.145  1.00  0.00           C
ATOM   5263  CG2 ILE A 333      82.537  67.381  51.015  1.00  0.00           C
ATOM   5267  CG1 ILE A 333      84.577  68.571  50.075  1.00  0.00           C
ATOM   5270  CD  ILE A 333      85.387  67.271  50.125  1.00  0.00           C
ATOM   5274  C   ILE A 333      81.427  69.881  51.905  1.00  0.00           C
ATOM   5275  O   ILE A 333      81.557  69.751  53.125  1.00  0.00           O
ATOM   5276  N   PRO A 334      80.227  69.971  51.355  1.00  0.00           N
ATOM   5277  CD  PRO A 334      79.897  70.881  50.255  1.00  0.00           C
ATOM   5280  CA  PRO A 334      79.027  69.391  51.955  1.00  0.00           C
ATOM   5282  CB  PRO A 334      77.887  70.291  51.435  1.00  0.00           C
ATOM   5285  CG  PRO A 334      78.567  71.471  50.715  1.00  0.00           C
ATOM   5288  C   PRO A 334      78.877  67.961  51.445  1.00  0.00           C
ATOM   5289  O   PRO A 334      79.057  67.721  50.255  1.00  0.00           O
ATOM   5290  N   GLY A 335      78.567  66.991  52.325  1.00  0.00           N
ATOM   5292  CA  GLY A 335      78.437  65.581  51.965  1.00  0.00           C
ATOM   5295  C   GLY A 335      77.077  65.011  52.265  1.00  0.00           C
ATOM   5296  O   GLY A 335      76.287  65.581  53.015  1.00  0.00           O
ATOM   5297  N   LEU A 336      76.767  63.831  51.705  1.00  0.00           N
ATOM   5299  CA  LEU A 336      75.517  63.151  52.005  1.00  0.00           C
ATOM   5301  CB  LEU A 336      74.397  63.561  51.015  1.00  0.00           C
ATOM   5304  CG  LEU A 336      73.027  62.861  51.215  1.00  0.00           C
ATOM   5306  CD1 LEU A 336      72.467  63.091  52.615  1.00  0.00           C
ATOM   5310  CD2 LEU A 336      71.987  63.381  50.215  1.00  0.00           C
ATOM   5314  C   LEU A 336      75.647  61.641  52.005  1.00  0.00           C
ATOM   5315  O   LEU A 336      76.187  61.031  51.085  1.00  0.00           O
ATOM   5316  N   LYS A 337      75.087  61.011  53.055  1.00  0.00           N
ATOM   5318  CA  LYS A 337      75.007  59.571  53.195  1.00  0.00           C
ATOM   5320  CB  LYS A 337      75.617  59.191  54.565  1.00  0.00           C
ATOM   5323  CG  LYS A 337      77.017  59.781  54.775  1.00  0.00           C
ATOM   5326  CD  LYS A 337      77.657  59.331  56.085  1.00  0.00           C
ATOM   5329  CE  LYS A 337      79.007  60.021  56.265  1.00  0.00           C
ATOM   5332  NZ  LYS A 337      79.677  59.541  57.485  1.00  0.00           N
ATOM   5336  C   LYS A 337      73.557  59.121  53.215  1.00  0.00           C
ATOM   5337  O   LYS A 337      72.797  59.561  54.075  1.00  0.00           O
ATOM   5338  N   LEU A 338      73.127  58.201  52.315  1.00  0.00           N
ATOM   5340  CA  LEU A 338      71.777  57.651  52.305  1.00  0.00           C
ATOM   5342  CB  LEU A 338      71.067  57.951  50.945  1.00  0.00           C
ATOM   5345  CG  LEU A 338      69.977  57.001  50.375  1.00  0.00           C
ATOM   5347  CD1 LEU A 338      68.737  56.841  51.275  1.00  0.00           C
ATOM   5351  CD2 LEU A 338      69.507  57.481  48.995  1.00  0.00           C
ATOM   5355  C   LEU A 338      71.797  56.171  52.605  1.00  0.00           C
ATOM   5356  O   LEU A 338      72.297  55.411  51.775  1.00  0.00           O
ATOM   5357  N   PRO A 339      71.317  55.661  53.755  1.00  0.00           N
ATOM   5358  CD  PRO A 339      70.917  56.461  54.925  1.00  0.00           C
ATOM   5361  CA  PRO A 339      71.077  54.231  53.985  1.00  0.00           C
ATOM   5363  CB  PRO A 339      70.387  54.171  55.365  1.00  0.00           C
ATOM   5366  CG  PRO A 339      70.847  55.451  56.065  1.00  0.00           C
ATOM   5369  C   PRO A 339      70.237  53.561  52.895  1.00  0.00           C
ATOM   5370  O   PRO A 339      69.157  54.051  52.605  1.00  0.00           O
ATOM   5371  N   LEU A 340      70.707  52.451  52.305  1.00  0.00           N
ATOM   5373  CA  LEU A 340      69.997  51.751  51.245  1.00  0.00           C
ATOM   5375  CB  LEU A 340      70.937  51.501  50.025  1.00  0.00           C
ATOM   5378  CG  LEU A 340      70.537  50.391  49.015  1.00  0.00           C
ATOM   5380  CD1 LEU A 340      69.137  50.521  48.395  1.00  0.00           C
ATOM   5384  CD2 LEU A 340      71.567  50.351  47.875  1.00  0.00           C
ATOM   5388  C   LEU A 340      69.417  50.451  51.765  1.00  0.00           C
ATOM   5389  O   LEU A 340      68.227  50.161  51.665  1.00  0.00           O
ATOM   5390  N   PHE A 341      70.277  49.621  52.345  1.00  0.00           N
ATOM   5392  CA  PHE A 341      69.847  48.371  52.895  1.00  0.00           C
ATOM   5394  CB  PHE A 341      69.687  47.331  51.775  1.00  0.00           C
ATOM   5397  CG  PHE A 341      69.607  45.911  52.235  1.00  0.00           C
ATOM   5398  CD1 PHE A 341      68.417  45.411  52.785  1.00  0.00           C
ATOM   5400  CE1 PHE A 341      68.287  44.061  53.095  1.00  0.00           C
ATOM   5402  CZ  PHE A 341      69.347  43.181  52.845  1.00  0.00           C
ATOM   5404  CD2 PHE A 341      70.687  45.031  52.055  1.00  0.00           C
ATOM   5406  CE2 PHE A 341      70.557  43.671  52.345  1.00  0.00           C
ATOM   5408  C   PHE A 341      70.847  48.051  53.965  1.00  0.00           C
ATOM   5409  O   PHE A 341      72.037  48.321  53.825  1.00  0.00           O
ATOM   5410  N   ASP A 342      70.387  47.521  55.105  1.00  0.00           N
ATOM   5412  CA  ASP A 342      71.257  47.301  56.235  1.00  0.00           C
ATOM   5414  CB  ASP A 342      70.957  48.421  57.275  1.00  0.00           C
ATOM   5417  CG  ASP A 342      69.577  48.341  57.905  1.00  0.00           C
ATOM   5418  OD1 ASP A 342      68.627  47.781  57.275  1.00  0.00           O
ATOM   5419  OD2 ASP A 342      69.427  48.811  59.055  1.00  0.00           O
ATOM   5420  C   ASP A 342      70.997  45.941  56.845  1.00  0.00           C
ATOM   5421  O   ASP A 342      71.547  45.611  57.895  1.00  0.00           O
ATOM   5422  N   GLY A 343      70.067  45.161  56.245  1.00  0.00           N
ATOM   5424  CA  GLY A 343      69.537  43.941  56.815  1.00  0.00           C
ATOM   5427  C   GLY A 343      68.817  44.091  58.125  1.00  0.00           C
ATOM   5428  O   GLY A 343      68.637  43.111  58.845  1.00  0.00           O
ATOM   5429  N   GLY A 344      68.367  45.301  58.485  1.00  0.00           N
ATOM   5431  CA  GLY A 344      67.587  45.561  59.675  1.00  0.00           C
ATOM   5434  C   GLY A 344      68.377  45.851  60.915  1.00  0.00           C
ATOM   5435  O   GLY A 344      67.857  45.721  62.015  1.00  0.00           O
ATOM   5436  N   ARG A 345      69.637  46.331  60.785  1.00  0.00           N
ATOM   5438  CA  ARG A 345      70.367  46.911  61.915  1.00  0.00           C
ATOM   5440  CB  ARG A 345      71.777  47.441  61.515  1.00  0.00           C
ATOM   5443  CG  ARG A 345      72.917  46.411  61.315  1.00  0.00           C
ATOM   5446  CD  ARG A 345      74.267  47.111  60.975  1.00  0.00           C
ATOM   5449  NE  ARG A 345      75.357  46.111  60.715  1.00  0.00           N
ATOM   5451  CZ  ARG A 345      75.387  45.311  59.665  1.00  0.00           C
ATOM   5452  NH1 ARG A 345      74.447  45.351  58.755  1.00  0.00           N
ATOM   5455  NH2 ARG A 345      76.397  44.471  59.595  1.00  0.00           N
ATOM   5458  C   ARG A 345      69.627  48.081  62.565  1.00  0.00           C
ATOM   5459  O   ARG A 345      69.437  48.131  63.785  1.00  0.00           O
ATOM   5460  N   LEU A 346      69.167  49.051  61.755  1.00  0.00           N
ATOM   5462  CA  LEU A 346      68.367  50.171  62.195  1.00  0.00           C
ATOM   5464  CB  LEU A 346      68.037  51.121  61.025  1.00  0.00           C
ATOM   5467  CG  LEU A 346      69.237  51.851  60.425  1.00  0.00           C
ATOM   5469  CD1 LEU A 346      68.707  52.891  59.435  1.00  0.00           C
ATOM   5473  CD2 LEU A 346      70.087  52.511  61.515  1.00  0.00           C
ATOM   5477  C   LEU A 346      67.057  49.771  62.825  1.00  0.00           C
ATOM   5478  O   LEU A 346      66.637  50.281  63.855  1.00  0.00           O
ATOM   5479  N   ASN A 347      66.377  48.801  62.195  1.00  0.00           N
ATOM   5481  CA  ASN A 347      65.117  48.261  62.665  1.00  0.00           C
ATOM   5483  CB  ASN A 347      64.587  47.231  61.635  1.00  0.00           C
ATOM   5486  CG  ASN A 347      64.297  47.961  60.335  1.00  0.00           C
ATOM   5487  OD1 ASN A 347      63.767  49.071  60.335  1.00  0.00           O
ATOM   5488  ND2 ASN A 347      64.637  47.371  59.175  1.00  0.00           N
ATOM   5491  C   ASN A 347      65.237  47.631  64.045  1.00  0.00           C
ATOM   5492  O   ASN A 347      64.487  47.951  64.955  1.00  0.00           O
ATOM   5493  N   ALA A 348      66.287  46.801  64.245  1.00  0.00           N
ATOM   5495  CA  ALA A 348      66.647  46.191  65.495  1.00  0.00           C
ATOM   5497  CB  ALA A 348      67.817  45.231  65.225  1.00  0.00           C
ATOM   5501  C   ALA A 348      67.007  47.161  66.605  1.00  0.00           C
ATOM   5502  O   ALA A 348      66.757  46.911  67.795  1.00  0.00           O
ATOM   5503  N   ASN A 349      67.647  48.301  66.235  1.00  0.00           N
ATOM   5505  CA  ASN A 349      67.807  49.451  67.085  1.00  0.00           C
ATOM   5507  CB  ASN A 349      68.757  50.491  66.415  1.00  0.00           C
ATOM   5510  CG  ASN A 349      69.277  51.501  67.445  1.00  0.00           C
ATOM   5511  OD1 ASN A 349      68.957  52.681  67.435  1.00  0.00           O
ATOM   5512  ND2 ASN A 349      70.097  50.981  68.385  1.00  0.00           N
ATOM   5515  C   ASN A 349      66.487  50.121  67.495  1.00  0.00           C
ATOM   5516  O   ASN A 349      66.247  50.361  68.675  1.00  0.00           O
ATOM   5517  N   LEU A 350      65.597  50.411  66.525  1.00  0.00           N
ATOM   5519  CA  LEU A 350      64.287  51.021  66.715  1.00  0.00           C
ATOM   5521  CB  LEU A 350      63.717  51.401  65.325  1.00  0.00           C
ATOM   5524  CG  LEU A 350      62.347  52.121  65.315  1.00  0.00           C
ATOM   5526  CD1 LEU A 350      62.387  53.461  66.075  1.00  0.00           C
ATOM   5530  CD2 LEU A 350      61.887  52.331  63.865  1.00  0.00           C
ATOM   5534  C   LEU A 350      63.317  50.181  67.535  1.00  0.00           C
ATOM   5535  O   LEU A 350      62.627  50.681  68.425  1.00  0.00           O
ATOM   5536  N   GLU A 351      63.267  48.861  67.305  1.00  0.00           N
ATOM   5538  CA  GLU A 351      62.587  47.911  68.165  1.00  0.00           C
ATOM   5540  CB  GLU A 351      62.737  46.461  67.655  1.00  0.00           C
ATOM   5543  CG  GLU A 351      61.967  46.171  66.345  1.00  0.00           C
ATOM   5546  CD  GLU A 351      62.197  44.731  65.915  1.00  0.00           C
ATOM   5547  OE1 GLU A 351      62.607  43.911  66.775  1.00  0.00           O
ATOM   5548  OE2 GLU A 351      62.087  44.451  64.685  1.00  0.00           O
ATOM   5549  C   GLU A 351      63.107  47.921  69.585  1.00  0.00           C
ATOM   5550  O   GLU A 351      62.357  47.881  70.555  1.00  0.00           O
ATOM   5551  N   GLY A 352      64.447  48.001  69.745  1.00  0.00           N
ATOM   5553  CA  GLY A 352      65.037  48.171  71.055  1.00  0.00           C
ATOM   5556  C   GLY A 352      64.647  49.441  71.755  1.00  0.00           C
ATOM   5557  O   GLY A 352      64.297  49.411  72.935  1.00  0.00           O
ATOM   5558  N   THR A 353      64.737  50.621  71.115  1.00  0.00           N
ATOM   5560  CA  THR A 353      64.357  51.891  71.745  1.00  0.00           C
ATOM   5562  CB  THR A 353      64.757  53.161  71.005  1.00  0.00           C
ATOM   5564  OG1 THR A 353      64.277  53.161  69.665  1.00  0.00           O
ATOM   5566  CG2 THR A 353      66.287  53.251  70.945  1.00  0.00           C
ATOM   5570  C   THR A 353      62.897  51.971  72.075  1.00  0.00           C
ATOM   5571  O   THR A 353      62.517  52.421  73.155  1.00  0.00           O
ATOM   5572  N   ARG A 354      62.027  51.491  71.175  1.00  0.00           N
ATOM   5574  CA  ARG A 354      60.617  51.311  71.435  1.00  0.00           C
ATOM   5576  CB  ARG A 354      59.877  50.911  70.145  1.00  0.00           C
ATOM   5579  CG  ARG A 354      59.817  52.001  69.035  1.00  0.00           C
ATOM   5582  CD  ARG A 354      59.137  51.421  67.785  1.00  0.00           C
ATOM   5585  NE  ARG A 354      59.127  52.431  66.675  1.00  0.00           N
ATOM   5587  CZ  ARG A 354      58.327  52.311  65.615  1.00  0.00           C
ATOM   5588  NH1 ARG A 354      57.467  51.321  65.465  1.00  0.00           N
ATOM   5591  NH2 ARG A 354      58.377  53.191  64.635  1.00  0.00           N
ATOM   5594  C   ARG A 354      60.287  50.321  72.555  1.00  0.00           C
ATOM   5595  O   ARG A 354      59.447  50.611  73.415  1.00  0.00           O
ATOM   5596  N   ALA A 355      60.947  49.141  72.625  1.00  0.00           N
ATOM   5598  CA  ALA A 355      60.857  48.241  73.765  1.00  0.00           C
ATOM   5600  CB  ALA A 355      61.667  46.961  73.505  1.00  0.00           C
ATOM   5604  C   ALA A 355      61.317  48.871  75.075  1.00  0.00           C
ATOM   5605  O   ALA A 355      60.647  48.781  76.095  1.00  0.00           O
ATOM   5606  N   ALA A 356      62.447  49.601  75.045  1.00  0.00           N
ATOM   5608  CA  ALA A 356      62.967  50.351  76.175  1.00  0.00           C
ATOM   5610  CB  ALA A 356      64.307  51.021  75.805  1.00  0.00           C
ATOM   5614  C   ALA A 356      62.017  51.411  76.695  1.00  0.00           C
ATOM   5615  O   ALA A 356      61.867  51.581  77.905  1.00  0.00           O
ATOM   5616  N   SER A 357      61.327  52.141  75.805  1.00  0.00           N
ATOM   5618  CA  SER A 357      60.237  53.041  76.155  1.00  0.00           C
ATOM   5620  CB  SER A 357      59.687  53.801  74.925  1.00  0.00           C
ATOM   5623  OG  SER A 357      60.727  54.581  74.345  1.00  0.00           O
ATOM   5625  C   SER A 357      59.067  52.371  76.855  1.00  0.00           C
ATOM   5626  O   SER A 357      58.567  52.861  77.865  1.00  0.00           O
ATOM   5627  N   ASN A 358      58.617  51.201  76.385  1.00  0.00           N
ATOM   5629  CA  ASN A 358      57.657  50.381  77.105  1.00  0.00           C
ATOM   5631  CB  ASN A 358      57.187  49.191  76.245  1.00  0.00           C
ATOM   5634  CG  ASN A 358      56.437  49.661  75.005  1.00  0.00           C
ATOM   5635  OD1 ASN A 358      56.127  50.841  74.805  1.00  0.00           O
ATOM   5636  ND2 ASN A 358      56.157  48.711  74.085  1.00  0.00           N
ATOM   5639  C   ASN A 358      58.167  49.911  78.465  1.00  0.00           C
ATOM   5640  O   ASN A 358      57.437  49.911  79.455  1.00  0.00           O
ATOM   5641  N   MET A 359      59.457  49.541  78.585  1.00  0.00           N
ATOM   5643  CA  MET A 359      60.067  49.281  79.875  1.00  0.00           C
ATOM   5645  CB  MET A 359      61.527  48.771  79.735  1.00  0.00           C
ATOM   5648  CG  MET A 359      61.617  47.371  79.085  1.00  0.00           C
ATOM   5651  SD  MET A 359      63.327  46.841  78.745  1.00  0.00           S
ATOM   5652  CE  MET A 359      63.787  46.541  80.475  1.00  0.00           C
ATOM   5656  C   MET A 359      60.047  50.451  80.865  1.00  0.00           C
ATOM   5657  O   MET A 359      59.727  50.271  82.035  1.00  0.00           O
ATOM   5658  N   MET A 360      60.357  51.681  80.395  1.00  0.00           N
ATOM   5660  CA  MET A 360      60.207  52.921  81.155  1.00  0.00           C
ATOM   5662  CB  MET A 360      60.787  54.171  80.435  1.00  0.00           C
ATOM   5665  CG  MET A 360      62.297  54.131  80.145  1.00  0.00           C
ATOM   5668  SD  MET A 360      63.367  53.821  81.575  1.00  0.00           S
ATOM   5669  CE  MET A 360      64.897  54.261  80.695  1.00  0.00           C
ATOM   5673  C   MET A 360      58.787  53.221  81.595  1.00  0.00           C
ATOM   5674  O   MET A 360      58.567  53.621  82.745  1.00  0.00           O
ATOM   5675  N   ILE A 361      57.777  52.971  80.725  1.00  0.00           N
ATOM   5677  CA  ILE A 361      56.387  52.941  81.145  1.00  0.00           C
ATOM   5679  CB  ILE A 361      55.437  52.711  79.965  1.00  0.00           C
ATOM   5681  CG2 ILE A 361      54.017  52.361  80.475  1.00  0.00           C
ATOM   5685  CG1 ILE A 361      55.417  53.941  79.035  1.00  0.00           C
ATOM   5688  CD  ILE A 361      54.807  53.661  77.645  1.00  0.00           C
ATOM   5692  C   ILE A 361      56.127  51.931  82.255  1.00  0.00           C
ATOM   5693  O   ILE A 361      55.597  52.281  83.305  1.00  0.00           O
ATOM   5694  N   GLU A 362      56.597  50.681  82.125  1.00  0.00           N
ATOM   5696  CA  GLU A 362      56.517  49.711  83.205  1.00  0.00           C
ATOM   5698  CB  GLU A 362      56.927  48.291  82.715  1.00  0.00           C
ATOM   5701  CG  GLU A 362      55.897  47.691  81.725  1.00  0.00           C
ATOM   5704  CD  GLU A 362      54.517  47.511  82.345  1.00  0.00           C
ATOM   5705  OE1 GLU A 362      54.337  46.511  83.085  1.00  0.00           O
ATOM   5706  OE2 GLU A 362      53.627  48.371  82.115  1.00  0.00           O
ATOM   5707  C   GLU A 362      57.237  50.101  84.505  1.00  0.00           C
ATOM   5708  O   GLU A 362      56.747  49.861  85.595  1.00  0.00           O
ATOM   5709  N   ARG A 363      58.407  50.751  84.435  1.00  0.00           N
ATOM   5711  CA  ARG A 363      59.087  51.341  85.605  1.00  0.00           C
ATOM   5713  CB  ARG A 363      60.477  51.881  85.225  1.00  0.00           C
ATOM   5716  CG  ARG A 363      61.447  50.771  84.805  1.00  0.00           C
ATOM   5719  CD  ARG A 363      62.717  51.301  84.155  1.00  0.00           C
ATOM   5722  NE  ARG A 363      63.427  50.111  83.615  1.00  0.00           N
ATOM   5724  CZ  ARG A 363      64.617  50.121  83.035  1.00  0.00           C
ATOM   5725  NH1 ARG A 363      65.307  51.211  82.795  1.00  0.00           N
ATOM   5728  NH2 ARG A 363      65.077  48.941  82.695  1.00  0.00           N
ATOM   5731  C   ARG A 363      58.347  52.461  86.335  1.00  0.00           C
ATOM   5732  O   ARG A 363      58.357  52.541  87.555  1.00  0.00           O
ATOM   5733  N   TYR A 364      57.697  53.371  85.575  1.00  0.00           N
ATOM   5735  CA  TYR A 364      56.767  54.361  86.085  1.00  0.00           C
ATOM   5737  CB  TYR A 364      56.397  55.271  84.875  1.00  0.00           C
ATOM   5740  CG  TYR A 364      55.457  56.411  85.165  1.00  0.00           C
ATOM   5741  CD1 TYR A 364      54.077  56.261  84.955  1.00  0.00           C
ATOM   5743  CE1 TYR A 364      53.207  57.341  85.145  1.00  0.00           C
ATOM   5745  CZ  TYR A 364      53.697  58.581  85.565  1.00  0.00           C
ATOM   5746  OH  TYR A 364      52.797  59.581  85.975  1.00  0.00           O
ATOM   5748  CD2 TYR A 364      55.947  57.681  85.535  1.00  0.00           C
ATOM   5750  CE2 TYR A 364      55.077  58.751  85.755  1.00  0.00           C
ATOM   5752  C   TYR A 364      55.567  53.701  86.775  1.00  0.00           C
ATOM   5753  O   TYR A 364      55.147  54.081  87.875  1.00  0.00           O
ATOM   5754  N   ASN A 365      55.007  52.651  86.135  1.00  0.00           N
ATOM   5756  CA  ASN A 365      53.957  51.801  86.655  1.00  0.00           C
ATOM   5758  CB  ASN A 365      53.487  50.821  85.535  1.00  0.00           C
ATOM   5761  CG  ASN A 365      52.907  51.561  84.315  1.00  0.00           C
ATOM   5762  OD1 ASN A 365      52.807  52.791  84.265  1.00  0.00           O
ATOM   5763  ND2 ASN A 365      52.477  50.801  83.285  1.00  0.00           N
ATOM   5766  C   ASN A 365      54.357  51.041  87.935  1.00  0.00           C
ATOM   5767  O   ASN A 365      53.637  51.051  88.945  1.00  0.00           O
ATOM   5768  N   GLN A 366      55.557  50.421  87.965  1.00  0.00           N
ATOM   5770  CA  GLN A 366      56.117  49.801  89.155  1.00  0.00           C
ATOM   5772  CB  GLN A 366      57.447  49.071  88.835  1.00  0.00           C
ATOM   5775  CG  GLN A 366      57.317  47.751  88.015  1.00  0.00           C
ATOM   5778  CD  GLN A 366      58.707  47.231  87.625  1.00  0.00           C
ATOM   5779  OE1 GLN A 366      59.677  47.981  87.525  1.00  0.00           O
ATOM   5780  NE2 GLN A 366      58.837  45.891  87.455  1.00  0.00           N
ATOM   5783  C   GLN A 366      56.337  50.751  90.335  1.00  0.00           C
ATOM   5784  O   GLN A 366      55.947  50.461  91.475  1.00  0.00           O
ATOM   5785  N   SER A 367      56.927  51.951  90.105  1.00  0.00           N
ATOM   5787  CA  SER A 367      57.107  52.951  91.155  1.00  0.00           C
ATOM   5789  CB  SER A 367      57.927  54.181  90.685  1.00  0.00           C
ATOM   5792  OG  SER A 367      59.257  53.801  90.325  1.00  0.00           O
ATOM   5794  C   SER A 367      55.817  53.441  91.795  1.00  0.00           C
ATOM   5795  O   SER A 367      55.727  53.581  93.015  1.00  0.00           O
ATOM   5796  N   VAL A 368      54.757  53.721  90.995  1.00  0.00           N
ATOM   5798  CA  VAL A 368      53.587  54.391  91.545  1.00  0.00           C
ATOM   5800  CB  VAL A 368      52.807  55.181  90.505  1.00  0.00           C
ATOM   5802  CG1 VAL A 368      51.877  54.301  89.635  1.00  0.00           C
ATOM   5806  CG2 VAL A 368      52.017  56.271  91.255  1.00  0.00           C
ATOM   5810  C   VAL A 368      52.677  53.441  92.315  1.00  0.00           C
ATOM   5811  O   VAL A 368      51.957  53.831  93.245  1.00  0.00           O
ATOM   5812  N   LEU A 369      52.727  52.141  91.985  1.00  0.00           N
ATOM   5814  CA  LEU A 369      52.037  51.131  92.765  1.00  0.00           C
ATOM   5816  CB  LEU A 369      51.887  49.871  91.915  1.00  0.00           C
ATOM   5819  CG  LEU A 369      51.047  48.791  92.605  1.00  0.00           C
ATOM   5821  CD1 LEU A 369      49.567  49.181  92.685  1.00  0.00           C
ATOM   5825  CD2 LEU A 369      51.227  47.481  91.865  1.00  0.00           C
ATOM   5829  C   LEU A 369      52.737  50.811  94.085  1.00  0.00           C
ATOM   5830  O   LEU A 369      52.127  50.571  95.125  1.00  0.00           O
ATOM   5831  N   ASN A 370      54.087  50.831  94.105  1.00  0.00           N
ATOM   5833  CA  ASN A 370      54.817  50.811  95.355  1.00  0.00           C
ATOM   5835  CB  ASN A 370      56.327  50.671  95.055  1.00  0.00           C
ATOM   5838  CG  ASN A 370      57.157  50.541  96.325  1.00  0.00           C
ATOM   5839  OD1 ASN A 370      58.017  51.371  96.615  1.00  0.00           O
ATOM   5840  ND2 ASN A 370      56.917  49.461  97.095  1.00  0.00           N
ATOM   5843  C   ASN A 370      54.507  52.021  96.235  1.00  0.00           C
ATOM   5844  O   ASN A 370      54.257  51.901  97.435  1.00  0.00           O
ATOM   5845  N   ALA A 371      54.457  53.221  95.625  1.00  0.00           N
ATOM   5847  CA  ALA A 371      54.127  54.461  96.295  1.00  0.00           C
ATOM   5849  CB  ALA A 371      54.197  55.591  95.245  1.00  0.00           C
ATOM   5853  C   ALA A 371      52.757  54.481  96.955  1.00  0.00           C
ATOM   5854  O   ALA A 371      52.587  54.931  98.095  1.00  0.00           O
ATOM   5855  N   VAL A 372      51.727  53.971  96.255  1.00  0.00           N
ATOM   5857  CA  VAL A 372      50.387  53.831  96.815  1.00  0.00           C
ATOM   5859  CB  VAL A 372      49.347  53.571  95.735  1.00  0.00           C
ATOM   5861  CG1 VAL A 372      49.237  52.101  95.285  1.00  0.00           C
ATOM   5865  CG2 VAL A 372      48.007  54.051  96.285  1.00  0.00           C
ATOM   5869  C   VAL A 372      50.307  52.831  97.955  1.00  0.00           C
ATOM   5870  O   VAL A 372      49.657  53.061  98.965  1.00  0.00           O
ATOM   5871  N   ARG A 373      51.047  51.701  97.815  1.00  0.00           N
ATOM   5873  CA  ARG A 373      51.157  50.701  98.855  1.00  0.00           C
ATOM   5875  CB  ARG A 373      51.937  49.471  98.335  1.00  0.00           C
ATOM   5878  CG  ARG A 373      52.187  48.411  99.425  1.00  0.00           C
ATOM   5881  CD  ARG A 373      53.017  47.241  98.945  1.00  0.00           C
ATOM   5884  NE  ARG A 373      53.217  46.381 100.155  1.00  0.00           N
ATOM   5886  CZ  ARG A 373      54.267  46.461 100.965  1.00  0.00           C
ATOM   5887  NH1 ARG A 373      55.117  47.471 100.905  1.00  0.00           N
ATOM   5890  NH2 ARG A 373      54.457  45.521 101.845  1.00  0.00           N
ATOM   5893  C   ARG A 373      51.747  51.211 100.145  1.00  0.00           C
ATOM   5894  O   ARG A 373      51.197  50.931 101.215  1.00  0.00           O
ATOM   5895  N   ASP A 374      52.837  52.011 100.075  1.00  0.00           N
ATOM   5897  CA  ASP A 374      53.377  52.711 101.225  1.00  0.00           C
ATOM   5899  CB  ASP A 374      54.487  53.731 100.825  1.00  0.00           C
ATOM   5902  CG  ASP A 374      55.857  53.201 100.415  1.00  0.00           C
ATOM   5903  OD1 ASP A 374      56.177  52.011 100.625  1.00  0.00           O
ATOM   5904  OD2 ASP A 374      56.657  54.101  99.975  1.00  0.00           O
ATOM   5905  C   ASP A 374      52.297  53.541 101.945  1.00  0.00           C
ATOM   5906  O   ASP A 374      52.077  53.381 103.135  1.00  0.00           O
ATOM   5907  N   VAL A 375      51.577  54.421 101.215  1.00  0.00           N
ATOM   5909  CA  VAL A 375      50.557  55.311 101.785  1.00  0.00           C
ATOM   5911  CB  VAL A 375      49.987  56.271 100.735  1.00  0.00           C
ATOM   5913  CG1 VAL A 375      48.807  57.091 101.305  1.00  0.00           C
ATOM   5917  CG2 VAL A 375      51.087  57.231 100.265  1.00  0.00           C
ATOM   5921  C   VAL A 375      49.427  54.541 102.425  1.00  0.00           C
ATOM   5922  O   VAL A 375      49.027  54.801 103.565  1.00  0.00           O
ATOM   5923  N   ALA A 376      48.917  53.531 101.715  1.00  0.00           N
ATOM   5925  CA  ALA A 376      47.847  52.691 102.175  1.00  0.00           C
ATOM   5927  CB  ALA A 376      47.437  51.781 101.015  1.00  0.00           C
ATOM   5931  C   ALA A 376      48.187  51.871 103.405  1.00  0.00           C
ATOM   5932  O   ALA A 376      47.417  51.831 104.365  1.00  0.00           O
ATOM   5933  N   VAL A 377      49.377  51.231 103.415  1.00  0.00           N
ATOM   5935  CA  VAL A 377      49.917  50.511 104.545  1.00  0.00           C
ATOM   5937  CB  VAL A 377      51.227  49.791 104.185  1.00  0.00           C
ATOM   5939  CG1 VAL A 377      52.017  49.301 105.405  1.00  0.00           C
ATOM   5943  CG2 VAL A 377      50.907  48.581 103.295  1.00  0.00           C
ATOM   5947  C   VAL A 377      50.097  51.401 105.755  1.00  0.00           C
ATOM   5948  O   VAL A 377      49.637  51.081 106.835  1.00  0.00           O
ATOM   5949  N   ASN A 378      50.707  52.591 105.585  1.00  0.00           N
ATOM   5951  CA  ASN A 378      50.897  53.561 106.655  1.00  0.00           C
ATOM   5953  CB  ASN A 378      51.797  54.741 106.185  1.00  0.00           C
ATOM   5956  CG  ASN A 378      53.137  54.211 105.695  1.00  0.00           C
ATOM   5957  OD1 ASN A 378      53.557  53.081 105.915  1.00  0.00           O
ATOM   5958  ND2 ASN A 378      53.867  55.061 104.935  1.00  0.00           N
ATOM   5961  C   ASN A 378      49.577  54.061 107.245  1.00  0.00           C
ATOM   5962  O   ASN A 378      49.427  54.171 108.465  1.00  0.00           O
ATOM   5963  N   GLY A 379      48.567  54.341 106.395  1.00  0.00           N
ATOM   5965  CA  GLY A 379      47.237  54.721 106.855  1.00  0.00           C
ATOM   5968  C   GLY A 379      46.497  53.651 107.615  1.00  0.00           C
ATOM   5969  O   GLY A 379      45.907  53.921 108.655  1.00  0.00           O
ATOM   5970  N   THR A 380      46.497  52.381 107.155  1.00  0.00           N
ATOM   5972  CA  THR A 380      45.937  51.271 107.915  1.00  0.00           C
ATOM   5974  CB  THR A 380      45.827  49.961 107.135  1.00  0.00           C
ATOM   5976  OG1 THR A 380      47.077  49.541 106.605  1.00  0.00           O
ATOM   5978  CG2 THR A 380      44.897  50.191 105.935  1.00  0.00           C
ATOM   5982  C   THR A 380      46.677  51.041 109.235  1.00  0.00           C
ATOM   5983  O   THR A 380      46.067  50.831 110.285  1.00  0.00           O
ATOM   5984  N   ARG A 381      48.017  51.131 109.215  1.00  0.00           N
ATOM   5986  CA  ARG A 381      48.857  51.111 110.405  1.00  0.00           C
ATOM   5988  CB  ARG A 381      50.347  51.021 110.025  1.00  0.00           C
ATOM   5991  CG  ARG A 381      50.747  49.651 109.425  1.00  0.00           C
ATOM   5994  CD  ARG A 381      52.247  49.541 109.185  1.00  0.00           C
ATOM   5997  NE  ARG A 381      52.557  48.181 108.635  1.00  0.00           N
ATOM   5999  CZ  ARG A 381      53.657  47.911 107.945  1.00  0.00           C
ATOM   6000  NH1 ARG A 381      54.587  48.831 107.725  1.00  0.00           N
ATOM   6003  NH2 ARG A 381      53.827  46.731 107.395  1.00  0.00           N
ATOM   6006  C   ARG A 381      48.617  52.211 111.435  1.00  0.00           C
ATOM   6007  O   ARG A 381      48.637  51.941 112.625  1.00  0.00           O
ATOM   6008  N   LEU A 382      48.367  53.471 111.005  1.00  0.00           N
ATOM   6010  CA  LEU A 382      48.037  54.561 111.915  1.00  0.00           C
ATOM   6012  CB  LEU A 382      47.787  55.871 111.115  1.00  0.00           C
ATOM   6015  CG  LEU A 382      47.287  57.101 111.915  1.00  0.00           C
ATOM   6017  CD1 LEU A 382      48.287  57.581 112.965  1.00  0.00           C
ATOM   6021  CD2 LEU A 382      46.997  58.271 110.965  1.00  0.00           C
ATOM   6025  C   LEU A 382      46.837  54.281 112.805  1.00  0.00           C
ATOM   6026  O   LEU A 382      46.917  54.371 114.035  1.00  0.00           O
ATOM   6027  N   GLN A 383      45.707  53.841 112.215  1.00  0.00           N
ATOM   6029  CA  GLN A 383      44.507  53.401 112.925  1.00  0.00           C
ATOM   6031  CB  GLN A 383      43.397  53.061 111.885  1.00  0.00           C
ATOM   6034  CG  GLN A 383      42.007  52.681 112.465  1.00  0.00           C
ATOM   6037  CD  GLN A 383      41.317  53.831 113.215  1.00  0.00           C
ATOM   6038  OE1 GLN A 383      41.067  54.921 112.675  1.00  0.00           O
ATOM   6039  NE2 GLN A 383      40.947  53.581 114.495  1.00  0.00           N
ATOM   6042  C   GLN A 383      44.747  52.201 113.835  1.00  0.00           C
ATOM   6043  O   GLN A 383      44.407  52.231 115.015  1.00  0.00           O
ATOM   6044  N   THR A 384      45.437  51.151 113.335  1.00  0.00           N
ATOM   6046  CA  THR A 384      45.757  49.941 114.095  1.00  0.00           C
ATOM   6048  CB  THR A 384      46.497  48.931 113.205  1.00  0.00           C
ATOM   6050  OG1 THR A 384      45.637  48.531 112.155  1.00  0.00           O
ATOM   6052  CG2 THR A 384      46.927  47.641 113.925  1.00  0.00           C
ATOM   6056  C   THR A 384      46.577  50.201 115.355  1.00  0.00           C
ATOM   6057  O   THR A 384      46.267  49.721 116.435  1.00  0.00           O
ATOM   6058  N   LEU A 385      47.627  51.051 115.255  1.00  0.00           N
ATOM   6060  CA  LEU A 385      48.477  51.371 116.365  1.00  0.00           C
ATOM   6062  CB  LEU A 385      49.827  51.951 115.855  1.00  0.00           C
ATOM   6065  CG  LEU A 385      50.737  50.951 115.105  1.00  0.00           C
ATOM   6067  CD1 LEU A 385      51.847  51.721 114.375  1.00  0.00           C
ATOM   6071  CD2 LEU A 385      51.347  49.901 116.045  1.00  0.00           C
ATOM   6075  C   LEU A 385      47.867  52.371 117.345  1.00  0.00           C
ATOM   6076  O   LEU A 385      48.217  52.391 118.525  1.00  0.00           O
ATOM   6077  N   ASN A 386      46.897  53.221 116.915  1.00  0.00           N
ATOM   6079  CA  ASN A 386      46.067  53.971 117.855  1.00  0.00           C
ATOM   6081  CB  ASN A 386      45.147  54.971 117.075  1.00  0.00           C
ATOM   6084  CG  ASN A 386      45.897  56.091 116.355  1.00  0.00           C
ATOM   6085  OD1 ASN A 386      45.447  56.621 115.345  1.00  0.00           O
ATOM   6086  ND2 ASN A 386      47.057  56.511 116.915  1.00  0.00           N
ATOM   6089  C   ASN A 386      45.197  53.091 118.735  1.00  0.00           C
ATOM   6090  O   ASN A 386      45.217  53.191 119.965  1.00  0.00           O
ATOM   6091  N   ASP A 387      44.457  52.161 118.095  1.00  0.00           N
ATOM   6093  CA  ASP A 387      43.607  51.161 118.715  1.00  0.00           C
ATOM   6095  CB  ASP A 387      42.877  50.391 117.575  1.00  0.00           C
ATOM   6098  CG  ASP A 387      41.977  51.261 116.705  1.00  0.00           C
ATOM   6099  OD1 ASP A 387      41.567  52.371 117.145  1.00  0.00           O
ATOM   6100  OD2 ASP A 387      41.567  50.791 115.605  1.00  0.00           O
ATOM   6101  C   ASP A 387      44.377  50.211 119.655  1.00  0.00           C
ATOM   6102  O   ASP A 387      44.037  50.061 120.825  1.00  0.00           O
ATOM   6103  N   GLU A 388      45.517  49.631 119.195  1.00  0.00           N
ATOM   6105  CA  GLU A 388      46.417  48.821 120.015  1.00  0.00           C
ATOM   6107  CB  GLU A 388      47.647  48.241 119.235  1.00  0.00           C
ATOM   6110  CG  GLU A 388      47.347  47.061 118.275  1.00  0.00           C
ATOM   6113  CD  GLU A 388      48.627  46.481 117.685  1.00  0.00           C
ATOM   6114  OE1 GLU A 388      49.137  45.471 118.265  1.00  0.00           O
ATOM   6115  OE2 GLU A 388      49.127  47.011 116.655  1.00  0.00           O
ATOM   6116  C   GLU A 388      46.987  49.551 121.225  1.00  0.00           C
ATOM   6117  O   GLU A 388      46.997  49.021 122.335  1.00  0.00           O
ATOM   6118  N   ARG A 389      47.467  50.791 121.045  1.00  0.00           N
ATOM   6120  CA  ARG A 389      47.947  51.621 122.125  1.00  0.00           C
ATOM   6122  CB  ARG A 389      48.607  52.891 121.515  1.00  0.00           C
ATOM   6125  CG  ARG A 389      49.407  53.821 122.465  1.00  0.00           C
ATOM   6128  CD  ARG A 389      48.557  54.651 123.435  1.00  0.00           C
ATOM   6131  NE  ARG A 389      49.417  55.731 123.995  1.00  0.00           N
ATOM   6133  CZ  ARG A 389      49.007  56.471 125.025  1.00  0.00           C
ATOM   6134  NH1 ARG A 389      47.747  56.621 125.365  1.00  0.00           N
ATOM   6137  NH2 ARG A 389      49.927  57.001 125.805  1.00  0.00           N
ATOM   6140  C   ARG A 389      46.867  51.951 123.155  1.00  0.00           C
ATOM   6141  O   ARG A 389      47.127  51.881 124.355  1.00  0.00           O
ATOM   6142  N   GLU A 390      45.637  52.311 122.715  1.00  0.00           N
ATOM   6144  CA  GLU A 390      44.507  52.571 123.595  1.00  0.00           C
ATOM   6146  CB  GLU A 390      43.337  53.151 122.755  1.00  0.00           C
ATOM   6149  CG  GLU A 390      42.137  53.711 123.575  1.00  0.00           C
ATOM   6152  CD  GLU A 390      41.247  54.701 122.805  1.00  0.00           C
ATOM   6153  OE1 GLU A 390      41.447  54.861 121.575  1.00  0.00           O
ATOM   6154  OE2 GLU A 390      40.327  55.311 123.435  1.00  0.00           O
ATOM   6155  C   GLU A 390      44.067  51.361 124.415  1.00  0.00           C
ATOM   6156  O   GLU A 390      43.917  51.461 125.635  1.00  0.00           O
ATOM   6157  N   MET A 391      43.927  50.161 123.805  1.00  0.00           N
ATOM   6159  CA  MET A 391      43.647  48.931 124.525  1.00  0.00           C
ATOM   6161  CB  MET A 391      43.407  47.751 123.545  1.00  0.00           C
ATOM   6164  CG  MET A 391      42.127  47.871 122.695  1.00  0.00           C
ATOM   6167  SD  MET A 391      40.587  47.981 123.655  1.00  0.00           S
ATOM   6168  CE  MET A 391      40.357  49.771 123.405  1.00  0.00           C
ATOM   6172  C   MET A 391      44.737  48.551 125.525  1.00  0.00           C
ATOM   6173  O   MET A 391      44.487  48.221 126.685  1.00  0.00           O
ATOM   6174  N   GLN A 392      45.997  48.641 125.085  1.00  0.00           N
ATOM   6176  CA  GLN A 392      47.127  48.401 125.955  1.00  0.00           C
ATOM   6178  CB  GLN A 392      48.437  48.391 125.145  1.00  0.00           C
ATOM   6181  CG  GLN A 392      49.647  47.921 125.985  1.00  0.00           C
ATOM   6184  CD  GLN A 392      49.627  46.411 126.215  1.00  0.00           C
ATOM   6185  OE1 GLN A 392      48.797  45.611 125.765  1.00  0.00           O
ATOM   6186  NE2 GLN A 392      50.617  45.961 127.005  1.00  0.00           N
ATOM   6189  C   GLN A 392      47.247  49.361 127.135  1.00  0.00           C
ATOM   6190  O   GLN A 392      47.557  48.961 128.255  1.00  0.00           O
ATOM   6191  N   ALA A 393      46.997  50.671 126.935  1.00  0.00           N
ATOM   6193  CA  ALA A 393      46.977  51.641 128.015  1.00  0.00           C
ATOM   6195  CB  ALA A 393      46.767  53.051 127.435  1.00  0.00           C
ATOM   6199  C   ALA A 393      45.947  51.351 129.115  1.00  0.00           C
ATOM   6200  O   ALA A 393      46.277  51.421 130.305  1.00  0.00           O
ATOM   6201  N   GLU A 394      44.707  50.941 128.745  1.00  0.00           N
ATOM   6203  CA  GLU A 394      43.717  50.411 129.665  1.00  0.00           C
ATOM   6205  CB  GLU A 394      42.387  50.131 128.925  1.00  0.00           C
ATOM   6208  CG  GLU A 394      41.647  51.401 128.415  1.00  0.00           C
ATOM   6211  CD  GLU A 394      40.327  51.051 127.745  1.00  0.00           C
ATOM   6212  OE1 GLU A 394      40.007  49.841 127.615  1.00  0.00           O
ATOM   6213  OE2 GLU A 394      39.567  52.001 127.375  1.00  0.00           O
ATOM   6214  C   GLU A 394      44.177  49.161 130.405  1.00  0.00           C
ATOM   6215  O   GLU A 394      44.037  49.041 131.625  1.00  0.00           O
ATOM   6216  N   ARG A 395      44.827  48.221 129.685  1.00  0.00           N
ATOM   6218  CA  ARG A 395      45.367  46.991 130.225  1.00  0.00           C
ATOM   6220  CB  ARG A 395      45.947  46.141 129.055  1.00  0.00           C
ATOM   6223  CG  ARG A 395      46.447  44.741 129.425  1.00  0.00           C
ATOM   6226  CD  ARG A 395      47.187  44.061 128.275  1.00  0.00           C
ATOM   6229  NE  ARG A 395      47.757  42.801 128.835  1.00  0.00           N
ATOM   6231  CZ  ARG A 395      48.677  42.041 128.265  1.00  0.00           C
ATOM   6232  NH1 ARG A 395      49.007  42.121 127.005  1.00  0.00           N
ATOM   6235  NH2 ARG A 395      49.347  41.201 129.025  1.00  0.00           N
ATOM   6238  C   ARG A 395      46.417  47.191 131.315  1.00  0.00           C
ATOM   6239  O   ARG A 395      46.327  46.591 132.385  1.00  0.00           O
ATOM   6240  N   VAL A 396      47.347  48.131 131.105  1.00  0.00           N
ATOM   6242  CA  VAL A 396      48.337  48.541 132.095  1.00  0.00           C
ATOM   6244  CB  VAL A 396      49.247  49.601 131.475  1.00  0.00           C
ATOM   6246  CG1 VAL A 396      50.047  50.351 132.545  1.00  0.00           C
ATOM   6250  CG2 VAL A 396      50.217  48.911 130.505  1.00  0.00           C
ATOM   6254  C   VAL A 396      47.727  49.031 133.405  1.00  0.00           C
ATOM   6255  O   VAL A 396      48.167  48.681 134.503  1.00  0.00           O
ATOM   6256  N   GLU A 397      46.657  49.841 133.325  1.00  0.00           N
ATOM   6258  CA  GLU A 397      45.907  50.291 134.483  1.00  0.00           C
ATOM   6260  CB  GLU A 397      44.847  51.341 134.065  1.00  0.00           C
ATOM   6263  CG  GLU A 397      43.977  51.861 135.233  1.00  0.00           C
ATOM   6266  CD  GLU A 397      44.787  52.601 136.293  1.00  0.00           C
ATOM   6267  OE1 GLU A 397      46.037  52.741 136.173  1.00  0.00           O
ATOM   6268  OE2 GLU A 397      44.187  53.121 137.263  1.00  0.00           O
ATOM   6269  C   GLU A 397      45.237  49.161 135.263  1.00  0.00           C
ATOM   6270  O   GLU A 397      45.297  49.021 136.483  1.00  0.00           O
ATOM   6271  N   ALA A 398      44.597  48.251 134.523  1.00  0.00           N
ATOM   6273  CA  ALA A 398      43.947  47.071 135.053  1.00  0.00           C
ATOM   6275  CB  ALA A 398      43.207  46.401 133.895  1.00  0.00           C
ATOM   6279  C   ALA A 398      44.907  46.091 135.733  1.00  0.00           C
ATOM   6280  O   ALA A 398      44.617  45.571 136.823  1.00  0.00           O
ATOM   6281  N   THR A 399      46.087  45.851 135.133  1.00  0.00           N
ATOM   6283  CA  THR A 399      47.167  45.051 135.693  1.00  0.00           C
ATOM   6285  CB  THR A 399      48.217  44.641 134.673  1.00  0.00           C
ATOM   6287  OG1 THR A 399      47.597  44.141 133.505  1.00  0.00           O
ATOM   6289  CG2 THR A 399      49.087  43.491 135.213  1.00  0.00           C
ATOM   6293  C   THR A 399      47.817  45.731 136.883  1.00  0.00           C
ATOM   6294  O   THR A 399      48.217  45.101 137.863  1.00  0.00           O
ATOM   6295  N   ARG A 400      47.907  47.081 136.883  1.00  0.00           N
ATOM   6297  CA  ARG A 400      48.247  47.871 138.053  1.00  0.00           C
ATOM   6299  CB  ARG A 400      48.367  49.361 137.673  1.00  0.00           C
ATOM   6302  CG  ARG A 400      48.977  50.261 138.763  1.00  0.00           C
ATOM   6305  CD  ARG A 400      48.827  51.761 138.443  1.00  0.00           C
ATOM   6308  NE  ARG A 400      47.387  52.131 138.533  1.00  0.00           N
ATOM   6310  CZ  ARG A 400      46.767  52.421 139.673  1.00  0.00           C
ATOM   6311  NH1 ARG A 400      47.357  52.461 140.853  1.00  0.00           N
ATOM   6314  NH2 ARG A 400      45.507  52.751 139.623  1.00  0.00           N
ATOM   6317  C   ARG A 400      47.247  47.711 139.213  1.00  0.00           C
ATOM   6318  O   ARG A 400      47.637  47.541 140.373  1.00  0.00           O
ATOM   6319  N   PHE A 401      45.917  47.701 138.973  1.00  0.00           N
ATOM   6321  CA  PHE A 401      44.987  47.301 140.023  1.00  0.00           C
ATOM   6323  CB  PHE A 401      43.507  47.501 139.623  1.00  0.00           C
ATOM   6326  CG  PHE A 401      43.197  48.961 139.763  1.00  0.00           C
ATOM   6327  CD1 PHE A 401      43.217  49.551 141.043  1.00  0.00           C
ATOM   6329  CE1 PHE A 401      42.997  50.931 141.173  1.00  0.00           C
ATOM   6331  CZ  PHE A 401      42.687  51.701 140.043  1.00  0.00           C
ATOM   6333  CD2 PHE A 401      42.907  49.731 138.643  1.00  0.00           C
ATOM   6335  CE2 PHE A 401      42.627  51.091 138.793  1.00  0.00           C
ATOM   6337  C   PHE A 401      45.147  45.891 140.533  1.00  0.00           C
ATOM   6338  O   PHE A 401      45.197  45.651 141.743  1.00  0.00           O
ATOM   6339  N   THR A 402      45.327  44.941 139.583  1.00  0.00           N
ATOM   6341  CA  THR A 402      45.647  43.551 139.863  1.00  0.00           C
ATOM   6343  CB  THR A 402      45.897  42.731 138.603  1.00  0.00           C
ATOM   6345  OG1 THR A 402      44.777  42.791 137.723  1.00  0.00           O
ATOM   6347  CG2 THR A 402      46.097  41.261 138.973  1.00  0.00           C
ATOM   6351  C   THR A 402      46.877  43.411 140.733  1.00  0.00           C
ATOM   6352  O   THR A 402      46.887  42.651 141.703  1.00  0.00           O
ATOM   6353  N   GLN A 403      47.947  44.151 140.453  1.00  0.00           N
ATOM   6355  CA  GLN A 403      49.147  44.111 141.273  1.00  0.00           C
ATOM   6357  CB  GLN A 403      50.297  44.841 140.533  1.00  0.00           C
ATOM   6360  CG  GLN A 403      51.577  45.061 141.363  1.00  0.00           C
ATOM   6363  CD  GLN A 403      52.317  43.741 141.433  1.00  0.00           C
ATOM   6364  OE1 GLN A 403      52.977  43.401 140.463  1.00  0.00           O
ATOM   6365  NE2 GLN A 403      52.177  42.941 142.513  1.00  0.00           N
ATOM   6368  C   GLN A 403      48.987  44.541 142.733  1.00  0.00           C
ATOM   6369  O   GLN A 403      49.547  43.901 143.623  1.00  0.00           O
ATOM   6370  N   ARG A 404      48.227  45.621 143.023  1.00  0.00           N
ATOM   6372  CA  ARG A 404      47.907  46.051 144.383  1.00  0.00           C
ATOM   6374  CB  ARG A 404      47.217  47.451 144.413  1.00  0.00           C
ATOM   6377  CG  ARG A 404      48.007  48.691 143.923  1.00  0.00           C
ATOM   6380  CD  ARG A 404      49.277  49.141 144.703  1.00  0.00           C
ATOM   6383  NE  ARG A 404      50.497  48.271 144.543  1.00  0.00           N
ATOM   6385  CZ  ARG A 404      51.577  48.561 143.813  1.00  0.00           C
ATOM   6386  NH1 ARG A 404      51.557  49.531 142.923  1.00  0.00           N
ATOM   6389  NH2 ARG A 404      52.667  47.821 143.833  1.00  0.00           N
ATOM   6392  C   ARG A 404      47.057  45.051 145.163  1.00  0.00           C
ATOM   6393  O   ARG A 404      47.317  44.741 146.323  1.00  0.00           O
ATOM   6394  N   ALA A 405      46.007  44.501 144.513  1.00  0.00           N
ATOM   6396  CA  ALA A 405      45.137  43.481 145.073  1.00  0.00           C
ATOM   6398  CB  ALA A 405      44.017  43.181 144.053  1.00  0.00           C
ATOM   6402  C   ALA A 405      45.857  42.191 145.433  1.00  0.00           C
ATOM   6403  O   ALA A 405      45.687  41.621 146.513  1.00  0.00           O
ATOM   6404  N   ALA A 406      46.747  41.731 144.523  1.00  0.00           N
ATOM   6406  CA  ALA A 406      47.627  40.601 144.673  1.00  0.00           C
ATOM   6408  CB  ALA A 406      48.457  40.421 143.383  1.00  0.00           C
ATOM   6412  C   ALA A 406      48.587  40.741 145.833  1.00  0.00           C
ATOM   6413  O   ALA A 406      48.817  39.801 146.593  1.00  0.00           O
ATOM   6414  N   GLU A 407      49.157  41.951 146.013  1.00  0.00           N
ATOM   6416  CA  GLU A 407      49.917  42.281 147.193  1.00  0.00           C
ATOM   6418  CB  GLU A 407      50.537  43.691 147.063  1.00  0.00           C
ATOM   6421  CG  GLU A 407      51.697  43.741 146.063  1.00  0.00           C
ATOM   6424  CD  GLU A 407      52.157  45.161 145.783  1.00  0.00           C
ATOM   6425  OE1 GLU A 407      51.597  46.131 146.353  1.00  0.00           O
ATOM   6426  OE2 GLU A 407      53.097  45.301 144.963  1.00  0.00           O
ATOM   6427  C   GLU A 407      49.117  42.201 148.473  1.00  0.00           C
ATOM   6428  O   GLU A 407      49.557  41.581 149.433  1.00  0.00           O
ATOM   6429  N   ALA A 408      47.907  42.791 148.513  1.00  0.00           N
ATOM   6431  CA  ALA A 408      47.087  42.831 149.703  1.00  0.00           C
ATOM   6433  CB  ALA A 408      45.847  43.711 149.423  1.00  0.00           C
ATOM   6437  C   ALA A 408      46.657  41.451 150.213  1.00  0.00           C
ATOM   6438  O   ALA A 408      46.787  41.131 151.393  1.00  0.00           O
ATOM   6439  N   ALA A 409      46.177  40.601 149.283  1.00  0.00           N
ATOM   6441  CA  ALA A 409      45.837  39.201 149.463  1.00  0.00           C
ATOM   6443  CB  ALA A 409      45.177  38.691 148.183  1.00  0.00           C
ATOM   6447  C   ALA A 409      47.017  38.301 149.833  1.00  0.00           C
ATOM   6448  O   ALA A 409      46.907  37.451 150.713  1.00  0.00           O
ATOM   6449  N   TYR A 410      48.197  38.491 149.203  1.00  0.00           N
ATOM   6451  CA  TYR A 410      49.427  37.791 149.553  1.00  0.00           C
ATOM   6453  CB  TYR A 410      50.607  38.151 148.573  1.00  0.00           C
ATOM   6456  CG  TYR A 410      51.967  37.671 149.063  1.00  0.00           C
ATOM   6457  CD1 TYR A 410      52.207  36.291 149.103  1.00  0.00           C
ATOM   6459  CE1 TYR A 410      53.387  35.781 149.663  1.00  0.00           C
ATOM   6461  CZ  TYR A 410      54.357  36.641 150.193  1.00  0.00           C
ATOM   6462  OH  TYR A 410      55.517  36.031 150.713  1.00  0.00           O
ATOM   6464  CD2 TYR A 410      52.957  38.541 149.573  1.00  0.00           C
ATOM   6466  CE2 TYR A 410      54.137  38.031 150.153  1.00  0.00           C
ATOM   6468  C   TYR A 410      49.827  38.071 150.983  1.00  0.00           C
ATOM   6469  O   TYR A 410      50.097  37.191 151.793  1.00  0.00           O
ATOM   6470  N   GLN A 411      49.777  39.361 151.353  1.00  0.00           N
ATOM   6472  CA  GLN A 411      50.207  39.781 152.663  1.00  0.00           C
ATOM   6474  CB  GLN A 411      50.407  41.301 152.703  1.00  0.00           C
ATOM   6477  CG  GLN A 411      51.607  41.751 151.843  1.00  0.00           C
ATOM   6480  CD  GLN A 411      51.677  43.271 151.833  1.00  0.00           C
ATOM   6481  OE1 GLN A 411      51.547  43.931 152.873  1.00  0.00           O
ATOM   6482  NE2 GLN A 411      51.937  43.861 150.653  1.00  0.00           N
ATOM   6485  C   GLN A 411      49.277  39.361 153.773  1.00  0.00           C
ATOM   6486  O   GLN A 411      49.697  39.281 154.923  1.00  0.00           O
ATOM   6487  N   ARG A 412      48.017  39.041 153.453  1.00  0.00           N
ATOM   6489  CA  ARG A 412      47.077  38.521 154.413  1.00  0.00           C
ATOM   6491  CB  ARG A 412      45.697  39.171 154.123  1.00  0.00           C
ATOM   6494  CG  ARG A 412      45.697  40.671 154.483  1.00  0.00           C
ATOM   6497  CD  ARG A 412      44.577  41.471 153.803  1.00  0.00           C
ATOM   6500  NE  ARG A 412      44.727  42.911 154.193  1.00  0.00           N
ATOM   6502  CZ  ARG A 412      45.677  43.761 153.773  1.00  0.00           C
ATOM   6503  NH1 ARG A 412      46.577  43.451 152.873  1.00  0.00           N
ATOM   6506  NH2 ARG A 412      45.687  44.991 154.223  1.00  0.00           N
ATOM   6509  C   ARG A 412      47.027  37.001 154.443  1.00  0.00           C
ATOM   6510  O   ARG A 412      46.287  36.391 155.213  1.00  0.00           O
ATOM   6511  N   GLY A 413      47.867  36.321 153.613  1.00  0.00           N
ATOM   6513  CA  GLY A 413      47.907  34.861 153.513  1.00  0.00           C
ATOM   6516  C   GLY A 413      46.737  34.271 152.773  1.00  0.00           C
ATOM   6517  O   GLY A 413      46.377  33.111 152.993  1.00  0.00           O
ATOM   6518  N   LEU A 414      46.097  35.031 151.873  1.00  0.00           N
ATOM   6520  CA  LEU A 414      44.917  34.601 151.133  1.00  0.00           C
ATOM   6522  CB  LEU A 414      43.907  35.771 151.083  1.00  0.00           C
ATOM   6525  CG  LEU A 414      43.477  36.331 152.453  1.00  0.00           C
ATOM   6527  CD1 LEU A 414      42.637  37.591 152.213  1.00  0.00           C
ATOM   6531  CD2 LEU A 414      42.667  35.321 153.283  1.00  0.00           C
ATOM   6535  C   LEU A 414      45.247  34.171 149.703  1.00  0.00           C
ATOM   6536  O   LEU A 414      44.397  33.661 148.963  1.00  0.00           O
ATOM   6537  N   THR A 415      46.517  34.311 149.283  1.00  0.00           N
ATOM   6539  CA  THR A 415      46.997  33.771 148.023  1.00  0.00           C
ATOM   6541  CB  THR A 415      46.567  34.581 146.793  1.00  0.00           C
ATOM   6543  OG1 THR A 415      46.827  33.881 145.573  1.00  0.00           O
ATOM   6545  CG2 THR A 415      47.267  35.951 146.763  1.00  0.00           C
ATOM   6549  C   THR A 415      48.507  33.661 148.113  1.00  0.00           C
ATOM   6550  O   THR A 415      49.137  34.271 148.983  1.00  0.00           O
ATOM   6551  N   SER A 416      49.127  32.841 147.233  1.00  0.00           N
ATOM   6553  CA  SER A 416      50.567  32.601 147.213  1.00  0.00           C
ATOM   6555  CB  SER A 416      50.987  31.301 146.463  1.00  0.00           C
ATOM   6558  OG  SER A 416      50.847  31.381 145.033  1.00  0.00           O
ATOM   6560  C   SER A 416      51.307  33.791 146.633  1.00  0.00           C
ATOM   6561  O   SER A 416      50.727  34.781 146.183  1.00  0.00           O
ATOM   6562  N   ARG A 417      52.647  33.761 146.613  1.00  0.00           N
ATOM   6564  CA  ARG A 417      53.417  34.851 146.043  1.00  0.00           C
ATOM   6566  CB  ARG A 417      54.887  34.801 146.533  1.00  0.00           C
ATOM   6569  CG  ARG A 417      55.797  35.961 146.053  1.00  0.00           C
ATOM   6572  CD  ARG A 417      55.217  37.341 146.343  1.00  0.00           C
ATOM   6575  NE  ARG A 417      56.227  38.371 145.953  1.00  0.00           N
ATOM   6577  CZ  ARG A 417      56.217  39.631 146.373  1.00  0.00           C
ATOM   6578  NH1 ARG A 417      55.177  40.141 146.993  1.00  0.00           N
ATOM   6581  NH2 ARG A 417      57.267  40.391 146.153  1.00  0.00           N
ATOM   6584  C   ARG A 417      53.327  34.881 144.523  1.00  0.00           C
ATOM   6585  O   ARG A 417      53.587  35.921 143.913  1.00  0.00           O
ATOM   6586  N   LEU A 418      52.897  33.761 143.893  1.00  0.00           N
ATOM   6588  CA  LEU A 418      52.727  33.581 142.463  1.00  0.00           C
ATOM   6590  CB  LEU A 418      52.307  32.131 142.103  1.00  0.00           C
ATOM   6593  CG  LEU A 418      52.197  31.801 140.593  1.00  0.00           C
ATOM   6595  CD1 LEU A 418      53.507  32.051 139.823  1.00  0.00           C
ATOM   6599  CD2 LEU A 418      51.767  30.331 140.403  1.00  0.00           C
ATOM   6603  C   LEU A 418      51.757  34.591 141.893  1.00  0.00           C
ATOM   6604  O   LEU A 418      51.987  35.171 140.843  1.00  0.00           O
ATOM   6605  N   GLN A 419      50.687  34.921 142.663  1.00  0.00           N
ATOM   6607  CA  GLN A 419      49.737  35.971 142.343  1.00  0.00           C
ATOM   6609  CB  GLN A 419      48.647  36.021 143.443  1.00  0.00           C
ATOM   6612  CG  GLN A 419      47.377  36.851 143.103  1.00  0.00           C
ATOM   6615  CD  GLN A 419      46.597  36.281 141.913  1.00  0.00           C
ATOM   6616  OE1 GLN A 419      45.857  35.301 142.063  1.00  0.00           O
ATOM   6617  NE2 GLN A 419      46.757  36.881 140.713  1.00  0.00           N
ATOM   6620  C   GLN A 419      50.347  37.361 142.153  1.00  0.00           C
ATOM   6621  O   GLN A 419      49.997  38.081 141.223  1.00  0.00           O
ATOM   6622  N   ALA A 420      51.297  37.791 143.023  1.00  0.00           N
ATOM   6624  CA  ALA A 420      51.987  39.051 142.823  1.00  0.00           C
ATOM   6626  CB  ALA A 420      52.467  39.601 144.183  1.00  0.00           C
ATOM   6630  C   ALA A 420      53.157  38.971 141.843  1.00  0.00           C
ATOM   6631  O   ALA A 420      53.447  39.921 141.133  1.00  0.00           O
ATOM   6632  N   THR A 421      53.847  37.811 141.753  1.00  0.00           N
ATOM   6634  CA  THR A 421      54.867  37.511 140.733  1.00  0.00           C
ATOM   6636  CB  THR A 421      55.517  36.161 141.023  1.00  0.00           C
ATOM   6638  OG1 THR A 421      56.127  36.201 142.313  1.00  0.00           O
ATOM   6640  CG2 THR A 421      56.607  35.791 140.003  1.00  0.00           C
ATOM   6644  C   THR A 421      54.347  37.561 139.313  1.00  0.00           C
ATOM   6645  O   THR A 421      54.947  38.171 138.433  1.00  0.00           O
ATOM   6646  N   GLU A 422      53.157  36.991 139.103  1.00  0.00           N
ATOM   6648  CA  GLU A 422      52.457  36.951 137.843  1.00  0.00           C
ATOM   6650  CB  GLU A 422      51.657  35.611 137.803  1.00  0.00           C
ATOM   6653  CG  GLU A 422      50.897  35.251 136.503  1.00  0.00           C
ATOM   6656  CD  GLU A 422      51.767  35.431 135.283  1.00  0.00           C
ATOM   6657  OE1 GLU A 422      52.947  34.991 135.313  1.00  0.00           O
ATOM   6658  OE2 GLU A 422      51.267  35.971 134.253  1.00  0.00           O
ATOM   6659  C   GLU A 422      51.527  38.161 137.753  1.00  0.00           C
ATOM   6660  O   GLU A 422      50.657  38.241 136.893  1.00  0.00           O
ATOM   6661  N   ALA A 423      51.717  39.161 138.623  1.00  0.00           N
ATOM   6663  CA  ALA A 423      51.227  40.491 138.403  1.00  0.00           C
ATOM   6665  CB  ALA A 423      50.587  41.041 139.683  1.00  0.00           C
ATOM   6669  C   ALA A 423      52.377  41.361 137.933  1.00  0.00           C
ATOM   6670  O   ALA A 423      52.267  42.031 136.923  1.00  0.00           O
ATOM   6671  N   ARG A 424      53.537  41.321 138.613  1.00  0.00           N
ATOM   6673  CA  ARG A 424      54.717  42.071 138.203  1.00  0.00           C
ATOM   6675  CB  ARG A 424      55.897  41.901 139.213  1.00  0.00           C
ATOM   6678  CG  ARG A 424      55.737  42.651 140.543  1.00  0.00           C
ATOM   6681  CD  ARG A 424      56.997  42.711 141.403  1.00  0.00           C
ATOM   6684  NE  ARG A 424      57.357  41.301 141.753  1.00  0.00           N
ATOM   6686  CZ  ARG A 424      56.627  40.491 142.503  1.00  0.00           C
ATOM   6687  NH1 ARG A 424      55.627  40.851 143.273  1.00  0.00           N
ATOM   6690  NH2 ARG A 424      56.977  39.221 142.463  1.00  0.00           N
ATOM   6693  C   ARG A 424      55.247  41.771 136.813  1.00  0.00           C
ATOM   6694  O   ARG A 424      55.597  42.671 136.053  1.00  0.00           O
ATOM   6695  N   LEU A 425      55.327  40.481 136.433  1.00  0.00           N
ATOM   6697  CA  LEU A 425      55.777  40.081 135.103  1.00  0.00           C
ATOM   6699  CB  LEU A 425      56.037  38.561 135.063  1.00  0.00           C
ATOM   6702  CG  LEU A 425      56.407  37.951 133.695  1.00  0.00           C
ATOM   6704  CD1 LEU A 425      57.657  38.611 133.105  1.00  0.00           C
ATOM   6708  CD2 LEU A 425      56.627  36.451 133.855  1.00  0.00           C
ATOM   6712  C   LEU A 425      54.937  40.621 133.925  1.00  0.00           C
ATOM   6713  O   LEU A 425      55.507  41.141 132.955  1.00  0.00           O
ATOM   6714  N   PRO A 426      53.597  40.621 133.995  1.00  0.00           N
ATOM   6715  CD  PRO A 426      52.837  39.561 134.653  1.00  0.00           C
ATOM   6718  CA  PRO A 426      52.787  41.281 132.975  1.00  0.00           C
ATOM   6720  CB  PRO A 426      51.357  40.811 133.265  1.00  0.00           C
ATOM   6723  CG  PRO A 426      51.567  39.421 133.835  1.00  0.00           C
ATOM   6726  C   PRO A 426      52.877  42.781 132.995  1.00  0.00           C
ATOM   6727  O   PRO A 426      52.957  43.331 131.905  1.00  0.00           O
ATOM   6728  N   VAL A 427      52.917  43.471 134.153  1.00  0.00           N
ATOM   6730  CA  VAL A 427      53.067  44.931 134.193  1.00  0.00           C
ATOM   6732  CB  VAL A 427      53.157  45.481 135.623  1.00  0.00           C
ATOM   6734  CG1 VAL A 427      53.547  46.981 135.633  1.00  0.00           C
ATOM   6738  CG2 VAL A 427      51.817  45.311 136.343  1.00  0.00           C
ATOM   6742  C   VAL A 427      54.307  45.371 133.435  1.00  0.00           C
ATOM   6743  O   VAL A 427      54.267  46.231 132.565  1.00  0.00           O
ATOM   6744  N   LEU A 428      55.447  44.701 133.715  1.00  0.00           N
ATOM   6746  CA  LEU A 428      56.697  44.951 133.035  1.00  0.00           C
ATOM   6748  CB  LEU A 428      57.797  44.101 133.725  1.00  0.00           C
ATOM   6751  CG  LEU A 428      59.207  44.261 133.145  1.00  0.00           C
ATOM   6753  CD1 LEU A 428      59.637  45.741 133.155  1.00  0.00           C
ATOM   6757  CD2 LEU A 428      60.217  43.391 133.905  1.00  0.00           C
ATOM   6761  C   LEU A 428      56.677  44.671 131.535  1.00  0.00           C
ATOM   6762  O   LEU A 428      57.117  45.491 130.735  1.00  0.00           O
ATOM   6763  N   ALA A 429      56.117  43.521 131.115  1.00  0.00           N
ATOM   6765  CA  ALA A 429      55.927  43.191 129.725  1.00  0.00           C
ATOM   6767  CB  ALA A 429      55.417  41.741 129.615  1.00  0.00           C
ATOM   6771  C   ALA A 429      54.997  44.141 128.995  1.00  0.00           C
ATOM   6772  O   ALA A 429      55.257  44.541 127.865  1.00  0.00           O
ATOM   6773  N   GLU A 430      53.887  44.541 129.645  1.00  0.00           N
ATOM   6775  CA  GLU A 430      52.957  45.541 129.165  1.00  0.00           C
ATOM   6777  CB  GLU A 430      51.677  45.571 130.045  1.00  0.00           C
ATOM   6780  CG  GLU A 430      50.817  44.291 129.945  1.00  0.00           C
ATOM   6783  CD  GLU A 430      49.767  44.131 131.055  1.00  0.00           C
ATOM   6784  OE1 GLU A 430      49.327  45.131 131.665  1.00  0.00           O
ATOM   6785  OE2 GLU A 430      49.297  42.971 131.205  1.00  0.00           O
ATOM   6786  C   GLU A 430      53.537  46.931 128.975  1.00  0.00           C
ATOM   6787  O   GLU A 430      53.357  47.501 127.895  1.00  0.00           O
ATOM   6788  N   GLU A 431      54.317  47.461 129.955  1.00  0.00           N
ATOM   6790  CA  GLU A 431      55.097  48.691 129.845  1.00  0.00           C
ATOM   6792  CB  GLU A 431      55.927  48.931 131.145  1.00  0.00           C
ATOM   6795  CG  GLU A 431      55.127  49.461 132.345  1.00  0.00           C
ATOM   6798  CD  GLU A 431      55.977  49.711 133.595  1.00  0.00           C
ATOM   6799  OE1 GLU A 431      57.177  49.351 133.605  1.00  0.00           O
ATOM   6800  OE2 GLU A 431      55.437  50.351 134.543  1.00  0.00           O
ATOM   6801  C   GLU A 431      56.117  48.711 128.715  1.00  0.00           C
ATOM   6802  O   GLU A 431      56.137  49.611 127.885  1.00  0.00           O
ATOM   6803  N   MET A 432      56.957  47.671 128.605  1.00  0.00           N
ATOM   6805  CA  MET A 432      57.897  47.541 127.515  1.00  0.00           C
ATOM   6807  CB  MET A 432      58.757  46.281 127.675  1.00  0.00           C
ATOM   6810  CG  MET A 432      59.757  46.341 128.835  1.00  0.00           C
ATOM   6813  SD  MET A 432      60.667  44.781 129.055  1.00  0.00           S
ATOM   6814  CE  MET A 432      61.307  44.691 127.355  1.00  0.00           C
ATOM   6818  C   MET A 432      57.257  47.471 126.155  1.00  0.00           C
ATOM   6819  O   MET A 432      57.667  48.131 125.205  1.00  0.00           O
ATOM   6820  N   SER A 433      56.197  46.661 126.025  1.00  0.00           N
ATOM   6822  CA  SER A 433      55.397  46.591 124.815  1.00  0.00           C
ATOM   6824  CB  SER A 433      54.337  45.481 124.915  1.00  0.00           C
ATOM   6827  OG  SER A 433      54.947  44.201 125.035  1.00  0.00           O
ATOM   6829  C   SER A 433      54.717  47.901 124.445  1.00  0.00           C
ATOM   6830  O   SER A 433      54.667  48.271 123.275  1.00  0.00           O
ATOM   6831  N   LEU A 434      54.187  48.641 125.425  1.00  0.00           N
ATOM   6833  CA  LEU A 434      53.587  49.941 125.245  1.00  0.00           C
ATOM   6835  CB  LEU A 434      52.877  50.371 126.555  1.00  0.00           C
ATOM   6838  CG  LEU A 434      51.917  51.571 126.465  1.00  0.00           C
ATOM   6840  CD1 LEU A 434      50.907  51.471 125.315  1.00  0.00           C
ATOM   6844  CD2 LEU A 434      51.157  51.771 127.795  1.00  0.00           C
ATOM   6848  C   LEU A 434      54.557  51.011 124.705  1.00  0.00           C
ATOM   6849  O   LEU A 434      54.167  51.791 123.845  1.00  0.00           O
ATOM   6850  N   LEU A 435      55.837  51.051 125.145  1.00  0.00           N
ATOM   6852  CA  LEU A 435      56.887  51.871 124.525  1.00  0.00           C
ATOM   6854  CB  LEU A 435      58.257  51.711 125.255  1.00  0.00           C
ATOM   6857  CG  LEU A 435      58.337  52.341 126.655  1.00  0.00           C
ATOM   6859  CD1 LEU A 435      59.707  52.051 127.285  1.00  0.00           C
ATOM   6863  CD2 LEU A 435      58.157  53.871 126.585  1.00  0.00           C
ATOM   6867  C   LEU A 435      57.127  51.561 123.055  1.00  0.00           C
ATOM   6868  O   LEU A 435      57.207  52.451 122.215  1.00  0.00           O
ATOM   6869  N   MET A 436      57.207  50.271 122.705  1.00  0.00           N
ATOM   6871  CA  MET A 436      57.357  49.801 121.345  1.00  0.00           C
ATOM   6873  CB  MET A 436      57.597  48.271 121.315  1.00  0.00           C
ATOM   6876  CG  MET A 436      58.867  47.841 122.085  1.00  0.00           C
ATOM   6879  SD  MET A 436      60.437  48.531 121.485  1.00  0.00           S
ATOM   6880  CE  MET A 436      60.637  47.331 120.155  1.00  0.00           C
ATOM   6884  C   MET A 436      56.197  50.201 120.425  1.00  0.00           C
ATOM   6885  O   MET A 436      56.417  50.681 119.315  1.00  0.00           O
ATOM   6886  N   LEU A 437      54.937  50.091 120.895  1.00  0.00           N
ATOM   6888  CA  LEU A 437      53.787  50.671 120.215  1.00  0.00           C
ATOM   6890  CB  LEU A 437      52.457  50.311 120.915  1.00  0.00           C
ATOM   6893  CG  LEU A 437      52.077  48.821 120.885  1.00  0.00           C
ATOM   6895  CD1 LEU A 437      50.827  48.591 121.745  1.00  0.00           C
ATOM   6899  CD2 LEU A 437      51.807  48.301 119.465  1.00  0.00           C
ATOM   6903  C   LEU A 437      53.817  52.191 120.025  1.00  0.00           C
ATOM   6904  O   LEU A 437      53.527  52.661 118.925  1.00  0.00           O
ATOM   6905  N   ASP A 438      54.157  53.011 121.045  1.00  0.00           N
ATOM   6907  CA  ASP A 438      54.357  54.451 120.865  1.00  0.00           C
ATOM   6909  CB  ASP A 438      54.577  55.191 122.215  1.00  0.00           C
ATOM   6912  CG  ASP A 438      53.287  55.421 122.995  1.00  0.00           C
ATOM   6913  OD1 ASP A 438      52.217  55.701 122.405  1.00  0.00           O
ATOM   6914  OD2 ASP A 438      53.367  55.481 124.255  1.00  0.00           O
ATOM   6915  C   ASP A 438      55.477  54.751 119.865  1.00  0.00           C
ATOM   6916  O   ASP A 438      55.297  55.501 118.905  1.00  0.00           O
ATOM   6917  N   SER A 439      56.637  54.061 119.975  1.00  0.00           N
ATOM   6919  CA  SER A 439      57.727  54.141 119.005  1.00  0.00           C
ATOM   6921  CB  SER A 439      58.887  53.211 119.435  1.00  0.00           C
ATOM   6924  OG  SER A 439      59.497  53.751 120.605  1.00  0.00           O
ATOM   6926  C   SER A 439      57.377  53.781 117.575  1.00  0.00           C
ATOM   6927  O   SER A 439      57.707  54.511 116.635  1.00  0.00           O
ATOM   6928  N   ARG A 440      56.607  52.671 117.365  1.00  0.00           N
ATOM   6930  CA  ARG A 440      56.067  52.281 116.065  1.00  0.00           C
ATOM   6932  CB  ARG A 440      55.217  50.981 116.115  1.00  0.00           C
ATOM   6935  CG  ARG A 440      56.047  49.691 116.235  1.00  0.00           C
ATOM   6938  CD  ARG A 440      55.217  48.461 116.645  1.00  0.00           C
ATOM   6941  NE  ARG A 440      56.167  47.351 116.985  1.00  0.00           N
ATOM   6943  CZ  ARG A 440      55.777  46.101 117.225  1.00  0.00           C
ATOM   6944  NH1 ARG A 440      54.517  45.751 117.315  1.00  0.00           N
ATOM   6947  NH2 ARG A 440      56.687  45.161 117.395  1.00  0.00           N
ATOM   6950  C   ARG A 440      55.187  53.341 115.445  1.00  0.00           C
ATOM   6951  O   ARG A 440      55.267  53.621 114.255  1.00  0.00           O
ATOM   6952  N   ARG A 441      54.307  53.951 116.255  1.00  0.00           N
ATOM   6954  CA  ARG A 441      53.407  54.991 115.815  1.00  0.00           C
ATOM   6956  CB  ARG A 441      52.427  55.351 116.945  1.00  0.00           C
ATOM   6959  CG  ARG A 441      51.697  56.701 116.795  1.00  0.00           C
ATOM   6962  CD  ARG A 441      50.457  56.831 117.675  1.00  0.00           C
ATOM   6965  NE  ARG A 441      50.877  57.051 119.095  1.00  0.00           N
ATOM   6967  CZ  ARG A 441      49.967  57.291 120.025  1.00  0.00           C
ATOM   6968  NH1 ARG A 441      48.717  57.621 119.735  1.00  0.00           N
ATOM   6971  NH2 ARG A 441      50.267  57.191 121.305  1.00  0.00           N
ATOM   6974  C   ARG A 441      54.047  56.241 115.265  1.00  0.00           C
ATOM   6975  O   ARG A 441      53.667  56.721 114.205  1.00  0.00           O
ATOM   6976  N   VAL A 442      55.087  56.741 115.965  1.00  0.00           N
ATOM   6978  CA  VAL A 442      55.977  57.781 115.475  1.00  0.00           C
ATOM   6980  CB  VAL A 442      56.957  58.261 116.545  1.00  0.00           C
ATOM   6982  CG1 VAL A 442      57.787  59.461 116.035  1.00  0.00           C
ATOM   6986  CG2 VAL A 442      56.177  58.721 117.795  1.00  0.00           C
ATOM   6990  C   VAL A 442      56.737  57.351 114.225  1.00  0.00           C
ATOM   6991  O   VAL A 442      56.837  58.101 113.265  1.00  0.00           O
ATOM   6992  N   ILE A 443      57.257  56.101 114.175  1.00  0.00           N
ATOM   6994  CA  ILE A 443      57.857  55.541 112.955  1.00  0.00           C
ATOM   6996  CB  ILE A 443      58.417  54.111 113.185  1.00  0.00           C
ATOM   6998  CG2 ILE A 443      58.677  53.361 111.855  1.00  0.00           C
ATOM   7002  CG1 ILE A 443      59.707  54.141 114.055  1.00  0.00           C
ATOM   7005  CD  ILE A 443      60.187  52.761 114.535  1.00  0.00           C
ATOM   7009  C   ILE A 443      56.907  55.551 111.765  1.00  0.00           C
ATOM   7010  O   ILE A 443      57.257  56.031 110.695  1.00  0.00           O
ATOM   7011  N   GLN A 444      55.657  55.081 111.945  1.00  0.00           N
ATOM   7013  CA  GLN A 444      54.617  55.061 110.935  1.00  0.00           C
ATOM   7015  CB  GLN A 444      53.417  54.171 111.365  1.00  0.00           C
ATOM   7018  CG  GLN A 444      53.707  52.651 111.505  1.00  0.00           C
ATOM   7021  CD  GLN A 444      54.517  52.051 110.355  1.00  0.00           C
ATOM   7022  OE1 GLN A 444      54.097  52.011 109.205  1.00  0.00           O
ATOM   7023  NE2 GLN A 444      55.727  51.531 110.665  1.00  0.00           N
ATOM   7026  C   GLN A 444      54.147  56.421 110.435  1.00  0.00           C
ATOM   7027  O   GLN A 444      53.937  56.581 109.235  1.00  0.00           O
ATOM   7028  N   SER A 445      53.977  57.441 111.305  1.00  0.00           N
ATOM   7030  CA  SER A 445      53.707  58.811 110.855  1.00  0.00           C
ATOM   7032  CB  SER A 445      53.277  59.771 111.985  1.00  0.00           C
ATOM   7035  OG  SER A 445      54.217  59.801 113.055  1.00  0.00           O
ATOM   7037  C   SER A 445      54.817  59.461 110.025  1.00  0.00           C
ATOM   7038  O   SER A 445      54.537  60.101 109.005  1.00  0.00           O
ATOM   7039  N   ILE A 446      56.097  59.251 110.405  1.00  0.00           N
ATOM   7041  CA  ILE A 446      57.247  59.671 109.605  1.00  0.00           C
ATOM   7043  CB  ILE A 446      58.557  59.361 110.335  1.00  0.00           C
ATOM   7045  CG2 ILE A 446      59.797  59.631 109.445  1.00  0.00           C
ATOM   7049  CG1 ILE A 446      58.677  60.171 111.645  1.00  0.00           C
ATOM   7052  CD  ILE A 446      59.727  59.621 112.605  1.00  0.00           C
ATOM   7056  C   ILE A 446      57.227  59.011 108.225  1.00  0.00           C
ATOM   7057  O   ILE A 446      57.417  59.651 107.195  1.00  0.00           O
ATOM   7058  N   GLN A 447      56.907  57.711 108.165  1.00  0.00           N
ATOM   7060  CA  GLN A 447      56.627  57.041 106.915  1.00  0.00           C
ATOM   7062  CB  GLN A 447      56.477  55.521 107.135  1.00  0.00           C
ATOM   7065  CG  GLN A 447      57.797  54.881 107.615  1.00  0.00           C
ATOM   7068  CD  GLN A 447      57.697  53.361 107.565  1.00  0.00           C
ATOM   7069  OE1 GLN A 447      57.347  52.811 106.525  1.00  0.00           O
ATOM   7070  NE2 GLN A 447      58.057  52.661 108.665  1.00  0.00           N
ATOM   7073  C   GLN A 447      55.447  57.591 106.105  1.00  0.00           C
ATOM   7074  O   GLN A 447      55.547  57.741 104.895  1.00  0.00           O
ATOM   7075  N   LEU A 448      54.317  57.921 106.735  1.00  0.00           N
ATOM   7077  CA  LEU A 448      53.177  58.531 106.075  1.00  0.00           C
ATOM   7079  CB  LEU A 448      52.017  58.631 107.085  1.00  0.00           C
ATOM   7082  CG  LEU A 448      50.667  59.121 106.515  1.00  0.00           C
ATOM   7084  CD1 LEU A 448      50.187  58.261 105.345  1.00  0.00           C
ATOM   7088  CD2 LEU A 448      49.627  59.141 107.635  1.00  0.00           C
ATOM   7092  C   LEU A 448      53.467  59.891 105.445  1.00  0.00           C
ATOM   7093  O   LEU A 448      53.127  60.161 104.285  1.00  0.00           O
ATOM   7094  N   MET A 449      54.197  60.761 106.175  1.00  0.00           N
ATOM   7096  CA  MET A 449      54.697  62.031 105.675  1.00  0.00           C
ATOM   7098  CB  MET A 449      55.467  62.751 106.805  1.00  0.00           C
ATOM   7101  CG  MET A 449      54.577  63.221 107.965  1.00  0.00           C
ATOM   7104  SD  MET A 449      55.547  63.521 109.445  1.00  0.00           S
ATOM   7105  CE  MET A 449      54.217  64.201 110.475  1.00  0.00           C
ATOM   7109  C   MET A 449      55.607  61.901 104.485  1.00  0.00           C
ATOM   7110  O   MET A 449      55.437  62.561 103.465  1.00  0.00           O
ATOM   7111  N   LYS A 450      56.557  60.951 104.555  1.00  0.00           N
ATOM   7113  CA  LYS A 450      57.407  60.531 103.465  1.00  0.00           C
ATOM   7115  CB  LYS A 450      58.377  59.471 104.055  1.00  0.00           C
ATOM   7118  CG  LYS A 450      59.277  58.711 103.065  1.00  0.00           C
ATOM   7121  CD  LYS A 450      58.707  57.371 102.545  1.00  0.00           C
ATOM   7124  CE  LYS A 450      59.577  56.731 101.455  1.00  0.00           C
ATOM   7127  NZ  LYS A 450      59.057  55.431 100.985  1.00  0.00           N
ATOM   7131  C   LYS A 450      56.677  60.001 102.235  1.00  0.00           C
ATOM   7132  O   LYS A 450      56.987  60.351 101.105  1.00  0.00           O
ATOM   7133  N   SER A 451      55.657  59.151 102.445  1.00  0.00           N
ATOM   7135  CA  SER A 451      55.017  58.401 101.375  1.00  0.00           C
ATOM   7137  CB  SER A 451      54.347  57.101 101.895  1.00  0.00           C
ATOM   7140  OG  SER A 451      53.317  57.341 102.855  1.00  0.00           O
ATOM   7142  C   SER A 451      54.017  59.211 100.575  1.00  0.00           C
ATOM   7143  O   SER A 451      53.787  58.941  99.395  1.00  0.00           O
ATOM   7144  N   LEU A 452      53.477  60.261 101.205  1.00  0.00           N
ATOM   7146  CA  LEU A 452      52.637  61.281 100.595  1.00  0.00           C
ATOM   7148  CB  LEU A 452      51.737  61.881 101.695  1.00  0.00           C
ATOM   7151  CG  LEU A 452      50.707  60.891 102.255  1.00  0.00           C
ATOM   7153  CD1 LEU A 452      50.097  61.441 103.545  1.00  0.00           C
ATOM   7157  CD2 LEU A 452      49.607  60.571 101.235  1.00  0.00           C
ATOM   7161  C   LEU A 452      53.457  62.411 100.035  1.00  0.00           C
ATOM   7162  O   LEU A 452      52.967  63.331  99.365  1.00  0.00           O
ATOM   7163  N   GLY A 453      54.767  62.331 100.285  1.00  0.00           N
ATOM   7165  CA  GLY A 453      55.777  63.251  99.835  1.00  0.00           C
ATOM   7168  C   GLY A 453      56.027  64.321 100.825  1.00  0.00           C
ATOM   7169  O   GLY A 453      55.297  65.311 100.905  1.00  0.00           O
ATOM   7170  N   GLY A 454      57.117  64.121 101.595  1.00  0.00           N
ATOM   7172  CA  GLY A 454      57.647  65.051 102.565  1.00  0.00           C
ATOM   7175  C   GLY A 454      57.907  66.431 102.045  1.00  0.00           C
ATOM   7176  O   GLY A 454      58.157  66.621 100.855  1.00  0.00           O
ATOM   7177  N   GLY A 455      57.887  67.401 102.965  1.00  0.00           N
ATOM   7179  CA  GLY A 455      58.457  68.721 102.745  1.00  0.00           C
ATOM   7182  C   GLY A 455      59.767  68.841 103.535  1.00  0.00           C
ATOM   7183  OT1 GLY A 455      60.467  67.821 103.745  1.00  0.00           O
ATOM   7184  OT2 GLY A 455      60.037  69.961 104.055  1.00  0.00           O
ATOM   7185  NH3 POPEB 456     129.387  16.011  59.115  1.00  0.00           N
ATOM   7189  C12 POPEB 456     128.057  15.331  59.105  1.00  0.00           C
ATOM   7192  C11 POPEB 456     128.167  13.961  59.795  1.00  0.00           C
ATOM   7195  P   POPEB 456     129.297  11.651  59.435  1.00  0.00           P
ATOM   7196  O13 POPEB 456     130.707  11.261  59.215  1.00  0.00           O
ATOM   7197  O14 POPEB 456     128.727  11.391  60.775  1.00  0.00           O
ATOM   7198  O11 POPEB 456     128.407  11.051  58.295  1.00  0.00           O
ATOM   7199  O12 POPEB 456     129.237  13.211  59.205  1.00  0.00           O
ATOM   7200  C1  POPEB 456     128.457  11.611  56.975  1.00  0.00           C
ATOM   7203  C2  POPEB 456     127.347  10.971  56.115  1.00  0.00           C
ATOM   7205  O21 POPEB 456     127.567  11.231  54.725  1.00  0.00           O
ATOM   7206  C21 POPEB 456     127.267  12.431  54.255  1.00  0.00           C
ATOM   7207  O22 POPEB 456     127.097  13.451  54.905  1.00  0.00           O
ATOM   7208  C22 POPEB 456     127.257  12.351  52.715  1.00  0.00           C
ATOM   7211  C3  POPEB 456     125.927  11.371  56.635  1.00  0.00           C
ATOM   7214  O31 POPEB 456     124.907  11.361  55.615  1.00  0.00           O
ATOM   7215  C31 POPEB 456     124.447  10.191  55.205  1.00  0.00           C
ATOM   7216  O32 POPEB 456     124.877   9.101  55.505  1.00  0.00           O
ATOM   7217  C32 POPEB 456     123.257  10.501  54.305  1.00  0.00           C
ATOM   7220  C23 POPEB 456     125.937  12.831  52.095  1.00  0.00           C
ATOM   7223  C24 POPEB 456     125.967  12.901  50.555  1.00  0.00           C
ATOM   7226  C25 POPEB 456     126.207  11.541  49.865  1.00  0.00           C
ATOM   7229  C26 POPEB 456     125.587  11.481  48.465  1.00  0.00           C
ATOM   7232  C27 POPEB 456     125.867  10.171  47.705  1.00  0.00           C
ATOM   7235  C28 POPEB 456     124.837   9.861  46.595  1.00  0.00           C
ATOM   7238  C29 POPEB 456     123.497   9.421  47.165  1.00  0.00           C
ATOM   7240 0C21 POPEB 456     122.297   9.551  46.585  1.00  0.00           C
ATOM   7242 1C21 POPEB 456     121.997  10.101  45.215  1.00  0.00           C
ATOM   7245 2C21 POPEB 456     120.937   9.251  44.475  1.00  0.00           C
ATOM   7248 3C21 POPEB 456     120.577   9.801  43.085  1.00  0.00           C
ATOM   7251 4C21 POPEB 456     119.677   8.851  42.285  1.00  0.00           C
ATOM   7254 5C21 POPEB 456     119.037   9.481  41.035  1.00  0.00           C
ATOM   7257 6C21 POPEB 456     120.037  10.051  40.015  1.00  0.00           C
ATOM   7260 7C21 POPEB 456     119.367  10.611  38.765  1.00  0.00           C
ATOM   7263 8C21 POPEB 456     120.317  11.431  37.895  1.00  0.00           C
ATOM   7267  C33 POPEB 456     122.427   9.261  53.925  1.00  0.00           C
ATOM   7270  C34 POPEB 456     123.027   8.521  52.725  1.00  0.00           C
ATOM   7273  C35 POPEB 456     121.947   7.831  51.895  1.00  0.00           C
ATOM   7276  C36 POPEB 456     122.537   7.091  50.695  1.00  0.00           C
ATOM   7279  C37 POPEB 456     121.457   6.541  49.755  1.00  0.00           C
ATOM   7282  C38 POPEB 456     122.067   5.751  48.595  1.00  0.00           C
ATOM   7285  C39 POPEB 456     121.047   5.321  47.545  1.00  0.00           C
ATOM   7288 0C31 POPEB 456     121.717   4.451  46.475  1.00  0.00           C
ATOM   7291 1C31 POPEB 456     120.837   4.171  45.255  1.00  0.00           C
ATOM   7294 2C31 POPEB 456     121.567   3.231  44.275  1.00  0.00           C
ATOM   7297 3C31 POPEB 456     120.817   3.031  42.945  1.00  0.00           C
ATOM   7300 4C31 POPEB 456     121.287   3.981  41.835  1.00  0.00           C
ATOM   7303 5C31 POPEB 456     120.727   3.611  40.455  1.00  0.00           C
ATOM   7306 6C31 POPEB 456     121.297   4.461  39.315  1.00  0.00           C
ATOM   7310  NH3 POPEC 457       3.785 110.901  20.175  1.00  0.00           N
ATOM   7314  C12 POPEC 457       4.515 111.631  21.255  1.00  0.00           C
ATOM   7317  C11 POPEC 457       3.515 112.431  22.095  1.00  0.00           C
ATOM   7320  P   POPEC 457       3.395 114.871  21.065  1.00  0.00           P
ATOM   7321  O13 POPEC 457       2.275 115.831  21.205  1.00  0.00           O
ATOM   7322  O14 POPEC 457       4.205 114.921  19.825  1.00  0.00           O
ATOM   7323  O11 POPEC 457       4.395 115.031  22.285  1.00  0.00           O
ATOM   7324  O12 POPEC 457       2.835 113.401  21.295  1.00  0.00           O
ATOM   7325  C1  POPEC 457       4.755 116.251  22.915  1.00  0.00           C
ATOM   7328  C2  POPEC 457       4.375 116.251  24.425  1.00  0.00           C
ATOM   7330  O21 POPEC 457       4.595 114.981  25.055  1.00  0.00           O
ATOM   7331  C21 POPEC 457       5.775 114.331  25.005  1.00  0.00           C
ATOM   7332  O22 POPEC 457       5.855 113.121  25.035  1.00  0.00           O
ATOM   7333  C22 POPEC 457       7.005 115.251  25.075  1.00  0.00           C
ATOM   7336  C3  POPEC 457       2.865 116.631  24.565  1.00  0.00           C
ATOM   7339  O31 POPEC 457       2.305 116.391  25.875  1.00  0.00           O
ATOM   7340  C31 POPEC 457       2.675 117.241  26.815  1.00  0.00           C
ATOM   7341  O32 POPEC 457       3.535 118.091  26.725  1.00  0.00           O
ATOM   7342  C32 POPEC 457       1.845 116.991  28.075  1.00  0.00           C
ATOM   7345  C23 POPEC 457       8.175 114.601  25.875  1.00  0.00           C
ATOM   7348  C24 POPEC 457       7.935 114.611  27.395  1.00  0.00           C
ATOM   7351  C25 POPEC 457       9.205 114.361  28.225  1.00  0.00           C
ATOM   7354  C26 POPEC 457       8.925 114.451  29.735  1.00  0.00           C
ATOM   7357  C27 POPEC 457      10.195 114.591  30.585  1.00  0.00           C
ATOM   7360  C28 POPEC 457       9.925 114.961  32.065  1.00  0.00           C
ATOM   7363  C29 POPEC 457       9.345 113.821  32.865  1.00  0.00           C
ATOM   7365 0C21 POPEC 457       9.535 113.591  34.175  1.00  0.00           C
ATOM   7367 1C21 POPEC 457      10.325 114.451  35.145  1.00  0.00           C
ATOM   7370 2C21 POPEC 457       9.525 114.711  36.435  1.00  0.00           C
ATOM   7373 3C21 POPEC 457      10.305 115.581  37.445  1.00  0.00           C
ATOM   7376 4C21 POPEC 457       9.595 115.711  38.805  1.00  0.00           C
ATOM   7379 5C21 POPEC 457       8.375 116.651  38.785  1.00  0.00           C
ATOM   7382 6C21 POPEC 457       7.575 116.611  40.095  1.00  0.00           C
ATOM   7385 7C21 POPEC 457       6.395 117.601  40.085  1.00  0.00           C
ATOM   7388 8C21 POPEC 457       5.255 117.201  41.025  1.00  0.00           C
ATOM   7392  C33 POPEC 457       1.995 118.191  29.035  1.00  0.00           C
ATOM   7395  C34 POPEC 457       1.395 118.001  30.425  1.00  0.00           C
ATOM   7398  C35 POPEC 457       1.605 119.281  31.225  1.00  0.00           C
ATOM   7401  C36 POPEC 457       1.245 119.201  32.715  1.00  0.00           C
ATOM   7404  C37 POPEC 457       1.735 120.461  33.435  1.00  0.00           C
ATOM   7407  C38 POPEC 457       1.385 120.511  34.925  1.00  0.00           C
ATOM   7410  C39 POPEC 457      -0.085 120.881  35.185  1.00  0.00           C
ATOM   7413 0C31 POPEC 457      -0.275 121.391  36.625  1.00  0.00           C
ATOM   7416 1C31 POPEC 457      -1.735 121.731  36.955  1.00  0.00           C
ATOM   7419 2C31 POPEC 457      -1.885 122.521  38.265  1.00  0.00           C
ATOM   7422 3C31 POPEC 457      -1.175 121.861  39.465  1.00  0.00           C
ATOM   7425 4C31 POPEC 457      -1.425 122.561  40.805  1.00  0.00           C
ATOM   7428 5C31 POPEC 457      -2.855 122.381  41.325  1.00  0.00           C
ATOM   7431 6C31 POPEC 457      -3.025 122.841  42.775  1.00  0.00           C
ATOM   7435  NH3 POPED 458      61.167  79.321  19.575  1.00  0.00           N
ATOM   7439  C12 POPED 458      61.507  80.401  20.585  1.00  0.00           C
ATOM   7442  C11 POPED 458      61.797  81.721  19.875  1.00  0.00           C
ATOM   7445  P   POPED 458      61.427  84.171  20.715  1.00  0.00           P
ATOM   7446  O13 POPED 458      61.817  84.871  19.465  1.00  0.00           O
ATOM   7447  O14 POPED 458      59.997  84.011  20.985  1.00  0.00           O
ATOM   7448  O11 POPED 458      62.067  84.931  21.955  1.00  0.00           O
ATOM   7449  O12 POPED 458      62.117  82.741  20.815  1.00  0.00           O
ATOM   7450  C1  POPED 458      63.137  84.391  22.735  1.00  0.00           C
ATOM   7453  C2  POPED 458      62.637  83.831  24.105  1.00  0.00           C
ATOM   7455  O21 POPED 458      63.567  82.941  24.755  1.00  0.00           O
ATOM   7456  C21 POPED 458      64.667  83.561  25.185  1.00  0.00           C
ATOM   7457  O22 POPED 458      65.277  84.441  24.625  1.00  0.00           O
ATOM   7458  C22 POPED 458      64.907  83.201  26.645  1.00  0.00           C
ATOM   7461  C3  POPED 458      61.237  83.131  24.005  1.00  0.00           C
ATOM   7464  O31 POPED 458      60.967  82.181  25.055  1.00  0.00           O
ATOM   7465  C31 POPED 458      60.787  82.681  26.275  1.00  0.00           C
ATOM   7466  O32 POPED 458      60.787  83.861  26.555  1.00  0.00           O
ATOM   7467  C32 POPED 458      60.557  81.531  27.265  1.00  0.00           C
ATOM   7470  C23 POPED 458      64.367  84.341  27.525  1.00  0.00           C
ATOM   7473  C24 POPED 458      63.737  83.841  28.825  1.00  0.00           C
ATOM   7476  C25 POPED 458      62.687  84.831  29.355  1.00  0.00           C
ATOM   7479  C26 POPED 458      61.787  84.191  30.405  1.00  0.00           C
ATOM   7482  C27 POPED 458      60.687  85.141  30.895  1.00  0.00           C
ATOM   7485  C28 POPED 458      59.737  84.501  31.925  1.00  0.00           C
ATOM   7488  C29 POPED 458      60.527  84.021  33.115  1.00  0.00           C
ATOM   7490 0C21 POPED 458      60.177  83.041  33.965  1.00  0.00           C
ATOM   7492 1C21 POPED 458      58.887  82.271  34.015  1.00  0.00           C
ATOM   7495 2C21 POPED 458      58.087  82.581  35.295  1.00  0.00           C
ATOM   7498 3C21 POPED 458      58.927  82.461  36.585  1.00  0.00           C
ATOM   7501 4C21 POPED 458      58.107  82.501  37.885  1.00  0.00           C
ATOM   7504 5C21 POPED 458      59.037  82.631  39.105  1.00  0.00           C
ATOM   7507 6C21 POPED 458      58.367  82.251  40.425  1.00  0.00           C
ATOM   7510 7C21 POPED 458      59.307  82.481  41.625  1.00  0.00           C
ATOM   7513 8C21 POPED 458      58.757  81.981  42.955  1.00  0.00           C
ATOM   7517  C33 POPED 458      61.057  80.161  26.735  1.00  0.00           C
ATOM   7520  C34 POPED 458      60.707  78.931  27.595  1.00  0.00           C
ATOM   7523  C35 POPED 458      60.787  79.141  29.105  1.00  0.00           C
ATOM   7526  C36 POPED 458      60.637  77.811  29.855  1.00  0.00           C
ATOM   7529  C37 POPED 458      60.477  77.991  31.365  1.00  0.00           C
ATOM   7532  C38 POPED 458      60.227  76.651  32.065  1.00  0.00           C
ATOM   7535  C39 POPED 458      60.397  76.701  33.585  1.00  0.00           C
ATOM   7538 0C31 POPED 458      59.137  77.081  34.375  1.00  0.00           C
ATOM   7541 1C31 POPED 458      59.327  76.771  35.865  1.00  0.00           C
ATOM   7544 2C31 POPED 458      58.037  76.831  36.705  1.00  0.00           C
ATOM   7547 3C31 POPED 458      58.127  75.961  37.965  1.00  0.00           C
ATOM   7550 4C31 POPED 458      56.767  75.731  38.645  1.00  0.00           C
ATOM   7553 5C31 POPED 458      56.877  74.781  39.845  1.00  0.00           C
ATOM   7556 6C31 POPED 458      55.527  74.501  40.525  1.00  0.00           C
ATOM   7560  NH3 POPEE 459      28.607  93.321  16.815  1.00  0.00           N
ATOM   7564  C12 POPEE 459      29.577  92.351  16.185  1.00  0.00           C
ATOM   7567  C11 POPEE 459      28.797  91.231  15.455  1.00  0.00           C
ATOM   7570  P   POPEE 459      29.157  88.891  14.365  1.00  0.00           P
ATOM   7571  O13 POPEE 459      30.167  88.411  13.395  1.00  0.00           O
ATOM   7572  O14 POPEE 459      27.777  89.091  13.875  1.00  0.00           O
ATOM   7573  O11 POPEE 459      29.127  87.841  15.535  1.00  0.00           O
ATOM   7574  O12 POPEE 459      29.707  90.221  15.025  1.00  0.00           O
ATOM   7575  C1  POPEE 459      30.317  87.211  16.025  1.00  0.00           C
ATOM   7578  C2  POPEE 459      30.727  87.761  17.415  1.00  0.00           C
ATOM   7580  O21 POPEE 459      30.927  86.691  18.355  1.00  0.00           O
ATOM   7581  C21 POPEE 459      29.847  86.101  18.815  1.00  0.00           C
ATOM   7582  O22 POPEE 459      28.727  86.111  18.315  1.00  0.00           O
ATOM   7583  C22 POPEE 459      30.147  85.501  20.175  1.00  0.00           C
ATOM   7586  C3  POPEE 459      29.737  88.841  17.965  1.00  0.00           C
ATOM   7589  O31 POPEE 459      29.867  89.131  19.365  1.00  0.00           O
ATOM   7590  C31 POPEE 459      30.897  89.911  19.675  1.00  0.00           C
ATOM   7591  O32 POPEE 459      31.807  90.221  18.915  1.00  0.00           O
ATOM   7592  C32 POPEE 459      30.697  90.511  21.065  1.00  0.00           C
ATOM   7595  C23 POPEE 459      29.007  85.831  21.155  1.00  0.00           C
ATOM   7598  C24 POPEE 459      29.487  85.731  22.595  1.00  0.00           C
ATOM   7601  C25 POPEE 459      28.407  86.121  23.595  1.00  0.00           C
ATOM   7604  C26 POPEE 459      28.877  85.991  25.045  1.00  0.00           C
ATOM   7607  C27 POPEE 459      27.737  86.291  26.025  1.00  0.00           C
ATOM   7610  C28 POPEE 459      28.027  85.851  27.475  1.00  0.00           C
ATOM   7613  C29 POPEE 459      29.077  86.691  28.135  1.00  0.00           C
ATOM   7615 0C21 POPEE 459      28.947  87.381  29.285  1.00  0.00           C
ATOM   7617 1C21 POPEE 459      27.737  87.461  30.185  1.00  0.00           C
ATOM   7620 2C21 POPEE 459      28.107  87.011  31.605  1.00  0.00           C
ATOM   7623 3C21 POPEE 459      26.947  87.041  32.615  1.00  0.00           C
ATOM   7626 4C21 POPEE 459      27.397  86.571  34.005  1.00  0.00           C
ATOM   7629 5C21 POPEE 459      26.277  86.471  35.045  1.00  0.00           C
ATOM   7632 6C21 POPEE 459      25.687  87.831  35.455  1.00  0.00           C
ATOM   7635 7C21 POPEE 459      24.667  87.711  36.595  1.00  0.00           C
ATOM   7638 8C21 POPEE 459      23.827  88.981  36.785  1.00  0.00           C
ATOM   7642  C33 POPEE 459      29.997  89.581  22.085  1.00  0.00           C
ATOM   7645  C34 POPEE 459      29.637  90.331  23.385  1.00  0.00           C
ATOM   7648  C35 POPEE 459      30.867  90.661  24.245  1.00  0.00           C
ATOM   7651  C36 POPEE 459      31.237  89.521  25.195  1.00  0.00           C
ATOM   7654  C37 POPEE 459      32.527  89.821  25.975  1.00  0.00           C
ATOM   7657  C38 POPEE 459      32.767  88.831  27.115  1.00  0.00           C
ATOM   7660  C39 POPEE 459      31.857  89.081  28.325  1.00  0.00           C
ATOM   7663 0C31 POPEE 459      32.407  90.141  29.285  1.00  0.00           C
ATOM   7666 1C31 POPEE 459      31.487  90.341  30.495  1.00  0.00           C
ATOM   7669 2C31 POPEE 459      32.067  91.311  31.535  1.00  0.00           C
ATOM   7672 3C31 POPEE 459      31.257  91.311  32.835  1.00  0.00           C
ATOM   7675 4C31 POPEE 459      31.477  90.031  33.645  1.00  0.00           C
ATOM   7678 5C31 POPEE 459      30.797  90.031  35.015  1.00  0.00           C
ATOM   7681 6C31 POPEE 459      31.707  89.391  36.055  1.00  0.00           C
ATOM   7685  NH3 POPEF 460      30.637  71.891  14.595  1.00  0.00           N
ATOM   7689  C12 POPEF 460      30.307  71.091  13.365  1.00  0.00           C
ATOM   7692  C11 POPEF 460      30.237  71.961  12.105  1.00  0.00           C
ATOM   7695  P   POPEF 460      32.817  72.341  11.895  1.00  0.00           P
ATOM   7696  O13 POPEF 460      33.197  71.801  13.215  1.00  0.00           O
ATOM   7697  O14 POPEF 460      32.927  71.451  10.725  1.00  0.00           O
ATOM   7698  O11 POPEF 460      33.527  73.711  11.625  1.00  0.00           O
ATOM   7699  O12 POPEF 460      31.337  72.851  12.015  1.00  0.00           O
ATOM   7700  C1  POPEF 460      34.167  74.531  12.605  1.00  0.00           C
ATOM   7703  C2  POPEF 460      33.237  75.241  13.655  1.00  0.00           C
ATOM   7705  O21 POPEF 460      32.917  74.351  14.745  1.00  0.00           O
ATOM   7706  C21 POPEF 460      33.787  74.401  15.735  1.00  0.00           C
ATOM   7707  O22 POPEF 460      34.807  75.071  15.755  1.00  0.00           O
ATOM   7708  C22 POPEF 460      33.317  73.501  16.875  1.00  0.00           C
ATOM   7711  C3  POPEF 460      31.937  75.821  13.035  1.00  0.00           C
ATOM   7714  O31 POPEF 460      31.147  76.611  13.945  1.00  0.00           O
ATOM   7715  C31 POPEF 460      30.207  75.951  14.625  1.00  0.00           C
ATOM   7716  O32 POPEF 460      30.127  74.741  14.745  1.00  0.00           O
ATOM   7717  C32 POPEF 460      29.197  76.941  15.185  1.00  0.00           C
ATOM   7720  C23 POPEF 460      32.037  74.041  17.555  1.00  0.00           C
ATOM   7723  C24 POPEF 460      32.207  74.431  19.025  1.00  0.00           C
ATOM   7726  C25 POPEF 460      33.277  75.511  19.255  1.00  0.00           C
ATOM   7729  C26 POPEF 460      33.137  76.191  20.625  1.00  0.00           C
ATOM   7732  C27 POPEF 460      34.267  77.181  20.925  1.00  0.00           C
ATOM   7735  C28 POPEF 460      33.857  78.301  21.905  1.00  0.00           C
ATOM   7738  C29 POPEF 460      32.947  79.271  21.205  1.00  0.00           C
ATOM   7740 0C21 POPEF 460      33.057  80.611  21.125  1.00  0.00           C
ATOM   7742 1C21 POPEF 460      34.087  81.501  21.765  1.00  0.00           C
ATOM   7745 2C21 POPEF 460      33.397  82.381  22.825  1.00  0.00           C
ATOM   7748 3C21 POPEF 460      33.007  81.591  24.085  1.00  0.00           C
ATOM   7751 4C21 POPEF 460      32.317  82.441  25.145  1.00  0.00           C
ATOM   7754 5C21 POPEF 460      32.347  81.761  26.515  1.00  0.00           C
ATOM   7757 6C21 POPEF 460      31.607  82.541  27.595  1.00  0.00           C
ATOM   7760 7C21 POPEF 460      31.767  81.891  28.965  1.00  0.00           C
ATOM   7763 8C21 POPEF 460      30.837  82.481  30.035  1.00  0.00           C
ATOM   7767  C33 POPEF 460      29.187  76.911  16.725  1.00  0.00           C
ATOM   7770  C34 POPEF 460      27.947  77.601  17.305  1.00  0.00           C
ATOM   7773  C35 POPEF 460      27.687  77.201  18.765  1.00  0.00           C
ATOM   7776  C36 POPEF 460      28.827  77.641  19.695  1.00  0.00           C
ATOM   7779  C37 POPEF 460      28.407  77.681  21.165  1.00  0.00           C
ATOM   7782  C38 POPEF 460      29.367  78.431  22.095  1.00  0.00           C
ATOM   7785  C39 POPEF 460      30.167  77.531  23.045  1.00  0.00           C
ATOM   7788 0C31 POPEF 460      29.297  76.721  24.025  1.00  0.00           C
ATOM   7791 1C31 POPEF 460      30.127  76.021  25.105  1.00  0.00           C
ATOM   7794 2C31 POPEF 460      29.257  75.181  26.065  1.00  0.00           C
ATOM   7797 3C31 POPEF 460      30.077  74.291  27.005  1.00  0.00           C
ATOM   7800 4C31 POPEF 460      30.787  75.061  28.135  1.00  0.00           C
ATOM   7803 5C31 POPEF 460      31.677  74.151  28.995  1.00  0.00           C
ATOM   7806 6C31 POPEF 460      32.137  74.781  30.315  1.00  0.00           C
ATOM   7810  NH3 POPEG 461      76.797  75.181  25.745  1.00  0.00           N
ATOM   7814  C12 POPEG 461      77.867  74.591  26.635  1.00  0.00           C
ATOM   7817  C11 POPEG 461      79.147  75.461  26.685  1.00  0.00           C
ATOM   7820  P   POPEG 461      81.497  74.571  25.785  1.00  0.00           P
ATOM   7821  O13 POPEG 461      82.377  75.081  24.715  1.00  0.00           O
ATOM   7822  O14 POPEG 461      81.357  73.111  25.935  1.00  0.00           O
ATOM   7823  O11 POPEG 461      81.917  75.221  27.175  1.00  0.00           O
ATOM   7824  O12 POPEG 461      80.037  75.171  25.605  1.00  0.00           O
ATOM   7825  C1  POPEG 461      82.657  74.511  28.175  1.00  0.00           C
ATOM   7828  C2  POPEG 461      81.787  73.461  28.955  1.00  0.00           C
ATOM   7830  O21 POPEG 461      81.337  73.751  30.285  1.00  0.00           O
ATOM   7831  C21 POPEG 461      81.917  74.601  31.115  1.00  0.00           C
ATOM   7832  O22 POPEG 461      83.037  75.071  31.045  1.00  0.00           O
ATOM   7833  C22 POPEG 461      80.897  75.001  32.175  1.00  0.00           C
ATOM   7836  C3  POPEG 461      82.397  72.031  28.825  1.00  0.00           C
ATOM   7839  O31 POPEG 461      83.587  71.861  29.615  1.00  0.00           O
ATOM   7840  C31 POPEG 461      83.677  71.001  30.625  1.00  0.00           C
ATOM   7841  O32 POPEG 461      84.717  70.611  31.115  1.00  0.00           O
ATOM   7842  C32 POPEG 461      82.317  70.561  31.175  1.00  0.00           C
ATOM   7845  C23 POPEG 461      81.527  75.241  33.575  1.00  0.00           C
ATOM   7848  C24 POPEG 461      80.517  75.841  34.565  1.00  0.00           C
ATOM   7851  C25 POPEG 461      79.407  74.871  34.975  1.00  0.00           C
ATOM   7854  C26 POPEG 461      79.737  73.951  36.155  1.00  0.00           C
ATOM   7857  C27 POPEG 461      78.757  72.761  36.215  1.00  0.00           C
ATOM   7860  C28 POPEG 461      78.787  71.961  37.535  1.00  0.00           C
ATOM   7863  C29 POPEG 461      78.087  72.731  38.625  1.00  0.00           C
ATOM   7865 0C21 POPEG 461      76.937  72.401  39.255  1.00  0.00           C
ATOM   7867 1C21 POPEG 461      76.087  71.171  39.045  1.00  0.00           C
ATOM   7870 2C21 POPEG 461      75.507  70.631  40.365  1.00  0.00           C
ATOM   7873 3C21 POPEG 461      74.467  71.561  41.015  1.00  0.00           C
ATOM   7876 4C21 POPEG 461      74.027  71.081  42.405  1.00  0.00           C
ATOM   7879 5C21 POPEG 461      73.277  72.171  43.175  1.00  0.00           C
ATOM   7882 6C21 POPEG 461      72.857  71.741  44.585  1.00  0.00           C
ATOM   7885 7C21 POPEG 461      72.287  72.901  45.405  1.00  0.00           C
ATOM   7888 8C21 POPEG 461      71.757  72.481  46.775  1.00  0.00           C
ATOM   7892  C33 POPEG 461      82.437  69.671  32.435  1.00  0.00           C
ATOM   7895  C34 POPEG 461      81.067  69.101  32.835  1.00  0.00           C
ATOM   7898  C35 POPEG 461      81.117  68.221  34.095  1.00  0.00           C
ATOM   7901  C36 POPEG 461      81.497  69.021  35.345  1.00  0.00           C
ATOM   7904  C37 POPEG 461      81.287  68.281  36.665  1.00  0.00           C
ATOM   7907  C38 POPEG 461      81.747  69.121  37.865  1.00  0.00           C
ATOM   7910  C39 POPEG 461      80.797  69.021  39.055  1.00  0.00           C
ATOM   7913 0C31 POPEG 461      81.237  69.881  40.245  1.00  0.00           C
ATOM   7916 1C31 POPEG 461      80.157  69.931  41.335  1.00  0.00           C
ATOM   7919 2C31 POPEG 461      80.587  70.701  42.595  1.00  0.00           C
ATOM   7922 3C31 POPEG 461      80.887  72.201  42.415  1.00  0.00           C
ATOM   7925 4C31 POPEG 461      79.847  72.911  41.535  1.00  0.00           C
ATOM   7928 5C31 POPEG 461      79.837  74.441  41.665  1.00  0.00           C
ATOM   7931 6C31 POPEG 461      79.157  74.941  42.935  1.00  0.00           C
ATOM   7935  NH3 POPEH 462      59.697  30.451  21.525  1.00  0.00           N
ATOM   7939  C12 POPEH 462      58.837  31.221  20.565  1.00  0.00           C
ATOM   7942  C11 POPEH 462      59.697  31.841  19.435  1.00  0.00           C
ATOM   7945  P   POPEH 462      60.947  33.681  20.765  1.00  0.00           P
ATOM   7946  O13 POPEH 462      62.317  34.231  20.865  1.00  0.00           O
ATOM   7947  O14 POPEH 462      59.887  34.601  20.315  1.00  0.00           O
ATOM   7948  O11 POPEH 462      60.527  33.051  22.165  1.00  0.00           O
ATOM   7949  O12 POPEH 462      60.957  32.381  19.865  1.00  0.00           O
ATOM   7950  C1  POPEH 462      61.017  33.661  23.365  1.00  0.00           C
ATOM   7953  C2  POPEH 462      59.847  34.131  24.265  1.00  0.00           C
ATOM   7955  O21 POPEH 462      59.907  33.531  25.565  1.00  0.00           O
ATOM   7956  C21 POPEH 462      59.717  32.241  25.655  1.00  0.00           C
ATOM   7957  O22 POPEH 462      59.637  31.431  24.745  1.00  0.00           O
ATOM   7958  C22 POPEH 462      59.557  31.911  27.145  1.00  0.00           C
ATOM   7961  C3  POPEH 462      58.447  33.961  23.595  1.00  0.00           C
ATOM   7964  O31 POPEH 462      57.397  34.331  24.515  1.00  0.00           O
ATOM   7965  C31 POPEH 462      56.197  33.941  24.095  1.00  0.00           C
ATOM   7966  O32 POPEH 462      55.957  33.451  23.015  1.00  0.00           O
ATOM   7967  C32 POPEH 462      55.177  34.151  25.215  1.00  0.00           C
ATOM   7970  C23 POPEH 462      58.087  32.091  27.615  1.00  0.00           C
ATOM   7973  C24 POPEH 462      57.937  32.051  29.145  1.00  0.00           C
ATOM   7976  C25 POPEH 462      58.207  30.681  29.785  1.00  0.00           C
ATOM   7979  C26 POPEH 462      58.467  30.791  31.285  1.00  0.00           C
ATOM   7982  C27 POPEH 462      58.627  29.431  31.975  1.00  0.00           C
ATOM   7985  C28 POPEH 462      59.027  29.561  33.465  1.00  0.00           C
ATOM   7988  C29 POPEH 462      58.827  28.271  34.225  1.00  0.00           C
ATOM   7990 0C21 POPEH 462      59.727  27.281  34.395  1.00  0.00           C
ATOM   7992 1C21 POPEH 462      61.137  27.231  33.875  1.00  0.00           C
ATOM   7995 2C21 POPEH 462      62.147  26.881  34.995  1.00  0.00           C
ATOM   7998 3C21 POPEH 462      62.287  27.961  36.085  1.00  0.00           C
ATOM   8001 4C21 POPEH 462      63.237  27.521  37.205  1.00  0.00           C
ATOM   8004 5C21 POPEH 462      63.427  28.571  38.305  1.00  0.00           C
ATOM   8007 6C21 POPEH 462      64.377  29.711  37.905  1.00  0.00           C
ATOM   8010 7C21 POPEH 462      64.487  30.801  38.985  1.00  0.00           C
ATOM   8013 8C21 POPEH 462      65.447  31.931  38.625  1.00  0.00           C
ATOM   8017  C33 POPEH 462      53.777  33.681  24.775  1.00  0.00           C
ATOM   8020  C34 POPEH 462      52.697  33.941  25.825  1.00  0.00           C
ATOM   8023  C35 POPEH 462      52.837  33.111  27.105  1.00  0.00           C
ATOM   8026  C36 POPEH 462      51.927  33.661  28.205  1.00  0.00           C
ATOM   8029  C37 POPEH 462      52.047  32.881  29.515  1.00  0.00           C
ATOM   8032  C38 POPEH 462      51.287  33.501  30.685  1.00  0.00           C
ATOM   8035  C39 POPEH 462      51.647  32.821  32.015  1.00  0.00           C
ATOM   8038 0C31 POPEH 462      51.067  33.521  33.255  1.00  0.00           C
ATOM   8041 1C31 POPEH 462      51.397  32.731  34.525  1.00  0.00           C
ATOM   8044 2C31 POPEH 462      50.847  33.351  35.825  1.00  0.00           C
ATOM   8047 3C31 POPEH 462      50.867  32.361  36.995  1.00  0.00           C
ATOM   8050 4C31 POPEH 462      52.267  31.931  37.445  1.00  0.00           C
ATOM   8053 5C31 POPEH 462      52.227  30.721  38.385  1.00  0.00           C
ATOM   8056 6C31 POPEH 462      53.617  30.181  38.735  1.00  0.00           C
ATOM   8060  NH3 POPEI 463      42.207  73.761  13.695  1.00  0.00           N
ATOM   8064  C12 POPEI 463      43.507  73.521  12.995  1.00  0.00           C
ATOM   8067  C11 POPEI 463      43.647  74.461  11.785  1.00  0.00           C
ATOM   8070  P   POPEI 463      42.447  76.801  12.225  1.00  0.00           P
ATOM   8071  O13 POPEI 463      42.937  78.151  11.915  1.00  0.00           O
ATOM   8072  O14 POPEI 463      41.297  76.231  11.505  1.00  0.00           O
ATOM   8073  O11 POPEI 463      42.157  76.591  13.785  1.00  0.00           O
ATOM   8074  O12 POPEI 463      43.707  75.831  12.185  1.00  0.00           O
ATOM   8075  C1  POPEI 463      41.437  77.611  14.475  1.00  0.00           C
ATOM   8078  C2  POPEI 463      41.277  77.301  15.985  1.00  0.00           C
ATOM   8080  O21 POPEI 463      41.157  78.561  16.655  1.00  0.00           O
ATOM   8081  C21 POPEI 463      40.387  78.551  17.735  1.00  0.00           C
ATOM   8082  O22 POPEI 463      39.767  77.601  18.155  1.00  0.00           O
ATOM   8083  C22 POPEI 463      40.437  79.921  18.405  1.00  0.00           C
ATOM   8086  C3  POPEI 463      42.517  76.511  16.495  1.00  0.00           C
ATOM   8089  O31 POPEI 463      42.587  76.371  17.925  1.00  0.00           O
ATOM   8090  C31 POPEI 463      41.857  75.441  18.505  1.00  0.00           C
ATOM   8091  O32 POPEI 463      40.967  74.781  17.995  1.00  0.00           O
ATOM   8092  C32 POPEI 463      42.417  75.231  19.905  1.00  0.00           C
ATOM   8095  C23 POPEI 463      39.417  79.991  19.565  1.00  0.00           C
ATOM   8098  C24 POPEI 463      39.787  81.001  20.655  1.00  0.00           C
ATOM   8101  C25 POPEI 463      38.647  81.111  21.665  1.00  0.00           C
ATOM   8104  C26 POPEI 463      39.057  81.781  22.975  1.00  0.00           C
ATOM   8107  C27 POPEI 463      37.847  81.981  23.895  1.00  0.00           C
ATOM   8110  C28 POPEI 463      38.217  82.481  25.305  1.00  0.00           C
ATOM   8113  C29 POPEI 463      38.947  81.411  26.075  1.00  0.00           C
ATOM   8115 0C21 POPEI 463      38.487  80.751  27.145  1.00  0.00           C
ATOM   8117 1C21 POPEI 463      37.147  80.961  27.805  1.00  0.00           C
ATOM   8120 2C21 POPEI 463      37.197  82.021  28.915  1.00  0.00           C
ATOM   8123 3C21 POPEI 463      38.087  81.611  30.095  1.00  0.00           C
ATOM   8126 4C21 POPEI 463      38.097  82.631  31.235  1.00  0.00           C
ATOM   8129 5C21 POPEI 463      38.997  82.201  32.405  1.00  0.00           C
ATOM   8132 6C21 POPEI 463      38.397  81.071  33.255  1.00  0.00           C
ATOM   8135 7C21 POPEI 463      39.297  80.691  34.445  1.00  0.00           C
ATOM   8138 8C21 POPEI 463      38.667  79.651  35.375  1.00  0.00           C
ATOM   8142  C33 POPEI 463      42.107  76.391  20.865  1.00  0.00           C
ATOM   8145  C34 POPEI 463      43.047  76.301  22.065  1.00  0.00           C
ATOM   8148  C35 POPEI 463      42.687  77.231  23.225  1.00  0.00           C
ATOM   8151  C36 POPEI 463      43.717  77.101  24.355  1.00  0.00           C
ATOM   8154  C37 POPEI 463      43.327  77.831  25.645  1.00  0.00           C
ATOM   8157  C38 POPEI 463      42.557  76.951  26.645  1.00  0.00           C
ATOM   8160  C39 POPEI 463      42.037  77.741  27.855  1.00  0.00           C
ATOM   8163 0C31 POPEI 463      43.147  78.311  28.755  1.00  0.00           C
ATOM   8166 1C31 POPEI 463      42.657  79.441  29.675  1.00  0.00           C
ATOM   8169 2C31 POPEI 463      43.807  80.221  30.315  1.00  0.00           C
ATOM   8172 3C31 POPEI 463      44.467  79.511  31.515  1.00  0.00           C
ATOM   8175 4C31 POPEI 463      43.797  79.851  32.855  1.00  0.00           C
ATOM   8178 5C31 POPEI 463      44.517  79.211  34.045  1.00  0.00           C
ATOM   8181 6C31 POPEI 463      43.987  79.691  35.395  1.00  0.00           C
ATOM   8185  NH3 POPEJ 464      38.887  32.161  60.255  1.00  0.00           N
ATOM   8189  C12 POPEJ 464      39.087  31.891  61.725  1.00  0.00           C
ATOM   8192  C11 POPEJ 464      39.887  33.041  62.385  1.00  0.00           C
ATOM   8195  P   POPEJ 464      42.117  31.711  62.735  1.00  0.00           P
ATOM   8196  O13 POPEJ 464      43.347  32.361  63.235  1.00  0.00           O
ATOM   8197  O14 POPEJ 464      41.837  30.311  63.135  1.00  0.00           O
ATOM   8198  O11 POPEJ 464      41.967  31.871  61.165  1.00  0.00           O
ATOM   8199  O12 POPEJ 464      40.877  32.551  63.285  1.00  0.00           O
ATOM   8200  C1  POPEJ 464      43.097  31.751  60.295  1.00  0.00           C
ATOM   8203  C2  POPEJ 464      42.657  31.501  58.815  1.00  0.00           C
ATOM   8205  O21 POPEJ 464      41.977  32.671  58.295  1.00  0.00           O
ATOM   8206  C21 POPEJ 464      42.197  32.861  56.995  1.00  0.00           C
ATOM   8207  O22 POPEJ 464      42.857  32.121  56.275  1.00  0.00           O
ATOM   8208  C22 POPEJ 464      41.547  34.151  56.505  1.00  0.00           C
ATOM   8211  C3  POPEJ 464      41.777  30.211  58.695  1.00  0.00           C
ATOM   8214  O31 POPEJ 464      41.057  30.131  57.445  1.00  0.00           O
ATOM   8215  C31 POPEJ 464      41.577  29.341  56.495  1.00  0.00           C
ATOM   8216  O32 POPEJ 464      42.517  28.591  56.655  1.00  0.00           O
ATOM   8217  C32 POPEJ 464      40.797  29.551  55.195  1.00  0.00           C
ATOM   8220  C23 POPEJ 464      42.007  34.461  55.055  1.00  0.00           C
ATOM   8223  C24 POPEJ 464      41.127  35.431  54.275  1.00  0.00           C
ATOM   8226  C25 POPEJ 464      41.327  35.271  52.755  1.00  0.00           C
ATOM   8229  C26 POPEJ 464      42.747  35.601  52.235  1.00  0.00           C
ATOM   8232  C27 POPEJ 464      42.877  35.221  50.755  1.00  0.00           C
ATOM   8235  C28 POPEJ 464      43.897  36.031  49.935  1.00  0.00           C
ATOM   8238  C29 POPEJ 464      45.327  35.561  50.065  1.00  0.00           C
ATOM   8240 0C21 POPEJ 464      46.027  34.861  49.155  1.00  0.00           C
ATOM   8242 1C21 POPEJ 464      45.557  34.391  47.795  1.00  0.00           C
ATOM   8245 2C21 POPEJ 464      46.427  34.931  46.645  1.00  0.00           C
ATOM   8248 3C21 POPEJ 464      45.917  34.451  45.275  1.00  0.00           C
ATOM   8251 4C21 POPEJ 464      46.667  35.061  44.085  1.00  0.00           C
ATOM   8254 5C21 POPEJ 464      46.527  36.581  44.005  1.00  0.00           C
ATOM   8257 6C21 POPEJ 464      47.217  37.221  42.795  1.00  0.00           C
ATOM   8260 7C21 POPEJ 464      47.097  38.741  42.855  1.00  0.00           C
ATOM   8263 8C21 POPEJ 464      47.567  39.491  41.605  1.00  0.00           C
ATOM   8267  C33 POPEJ 464      41.587  29.061  53.965  1.00  0.00           C
ATOM   8270  C34 POPEJ 464      40.917  29.441  52.645  1.00  0.00           C
ATOM   8273  C35 POPEJ 464      41.827  29.091  51.455  1.00  0.00           C
ATOM   8276  C36 POPEJ 464      42.747  30.241  51.005  1.00  0.00           C
ATOM   8279  C37 POPEJ 464      42.137  31.101  49.885  1.00  0.00           C
ATOM   8282  C38 POPEJ 464      43.167  31.511  48.815  1.00  0.00           C
ATOM   8285  C39 POPEJ 464      42.517  31.851  47.465  1.00  0.00           C
ATOM   8288 0C31 POPEJ 464      42.087  30.611  46.685  1.00  0.00           C
ATOM   8291 1C31 POPEJ 464      41.117  30.931  45.535  1.00  0.00           C
ATOM   8294 2C31 POPEJ 464      40.797  29.721  44.645  1.00  0.00           C
ATOM   8297 3C31 POPEJ 464      41.557  29.731  43.305  1.00  0.00           C
ATOM   8300 4C31 POPEJ 464      43.077  29.651  43.445  1.00  0.00           C
ATOM   8303 5C31 POPEJ 464      43.797  29.721  42.095  1.00  0.00           C
ATOM   8306 6C31 POPEJ 464      45.317  29.581  42.185  1.00  0.00           C
ATOM   8310  NH3 POPEK 465      70.507  54.431  20.585  1.00  0.00           N
ATOM   8314  C12 POPEK 465      70.287  54.461  22.065  1.00  0.00           C
ATOM   8317  C11 POPEK 465      70.807  55.781  22.615  1.00  0.00           C
ATOM   8320  P   POPEK 465      70.957  57.001  24.905  1.00  0.00           P
ATOM   8321  O13 POPEK 465      72.427  57.021  24.965  1.00  0.00           O
ATOM   8322  O14 POPEK 465      70.337  58.281  24.495  1.00  0.00           O
ATOM   8323  O11 POPEK 465      70.397  56.531  26.305  1.00  0.00           O
ATOM   8324  O12 POPEK 465      70.477  55.821  23.985  1.00  0.00           O
ATOM   8325  C1  POPEK 465      70.917  55.321  26.885  1.00  0.00           C
ATOM   8328  C2  POPEK 465      71.967  55.681  27.975  1.00  0.00           C
ATOM   8330  O21 POPEK 465      72.027  54.611  28.925  1.00  0.00           O
ATOM   8331  C21 POPEK 465      72.967  54.491  29.875  1.00  0.00           C
ATOM   8332  O22 POPEK 465      72.837  53.741  30.825  1.00  0.00           O
ATOM   8333  C22 POPEK 465      74.267  55.281  29.655  1.00  0.00           C
ATOM   8336  C3  POPEK 465      71.527  57.021  28.635  1.00  0.00           C
ATOM   8339  O31 POPEK 465      72.137  57.241  29.925  1.00  0.00           O
ATOM   8340  C31 POPEK 465      71.957  58.451  30.395  1.00  0.00           C
ATOM   8341  O32 POPEK 465      71.577  59.421  29.755  1.00  0.00           O
ATOM   8342  C32 POPEK 465      72.207  58.451  31.895  1.00  0.00           C
ATOM   8345  C23 POPEK 465      75.017  55.491  30.995  1.00  0.00           C
ATOM   8348  C24 POPEK 465      75.997  56.681  30.935  1.00  0.00           C
ATOM   8351  C25 POPEK 465      76.997  56.731  32.105  1.00  0.00           C
ATOM   8354  C26 POPEK 465      76.357  56.931  33.485  1.00  0.00           C
ATOM   8357  C27 POPEK 465      77.407  56.941  34.615  1.00  0.00           C
ATOM   8360  C28 POPEK 465      76.777  57.251  35.975  1.00  0.00           C
ATOM   8363  C29 POPEK 465      77.767  57.261  37.115  1.00  0.00           C
ATOM   8365 0C21 POPEK 465      77.567  56.731  38.335  1.00  0.00           C
ATOM   8367 1C21 POPEK 465      76.317  56.021  38.775  1.00  0.00           C
ATOM   8370 2C21 POPEK 465      76.417  55.451  40.205  1.00  0.00           C
ATOM   8373 3C21 POPEK 465      76.337  56.521  41.305  1.00  0.00           C
ATOM   8376 4C21 POPEK 465      76.897  56.041  42.645  1.00  0.00           C
ATOM   8379 5C21 POPEK 465      76.947  57.151  43.705  1.00  0.00           C
ATOM   8382 6C21 POPEK 465      75.777  57.171  44.705  1.00  0.00           C
ATOM   8385 7C21 POPEK 465      75.997  58.271  45.745  1.00  0.00           C
ATOM   8388 8C21 POPEK 465      75.187  58.151  47.035  1.00  0.00           C
ATOM   8392  C33 POPEK 465      70.877  58.201  32.635  1.00  0.00           C
ATOM   8395  C34 POPEK 465      70.377  56.761  32.565  1.00  0.00           C
ATOM   8398  C35 POPEK 465      68.937  56.621  33.085  1.00  0.00           C
ATOM   8401  C36 POPEK 465      68.737  57.071  34.535  1.00  0.00           C
ATOM   8404  C37 POPEK 465      67.317  56.771  35.035  1.00  0.00           C
ATOM   8407  C38 POPEK 465      66.927  57.731  36.165  1.00  0.00           C
ATOM   8410  C39 POPEK 465      65.877  57.161  37.135  1.00  0.00           C
ATOM   8413 0C31 POPEK 465      66.497  56.151  38.105  1.00  0.00           C
ATOM   8416 1C31 POPEK 465      65.517  55.711  39.205  1.00  0.00           C
ATOM   8419 2C31 POPEK 465      66.147  54.741  40.195  1.00  0.00           C
ATOM   8422 3C31 POPEK 465      65.117  54.171  41.175  1.00  0.00           C
ATOM   8425 4C31 POPEK 465      65.737  53.241  42.225  1.00  0.00           C
ATOM   8428 5C31 POPEK 465      64.657  52.581  43.105  1.00  0.00           C
ATOM   8431 6C31 POPEK 465      65.217  51.731  44.245  1.00  0.00           C
ATOM   8435  NH3 POPEL 466     105.547  48.931  18.445  1.00  0.00           N
ATOM   8439  C12 POPEL 466     106.327  47.921  17.645  1.00  0.00           C
ATOM   8442  C11 POPEL 466     107.837  48.231  17.545  1.00  0.00           C
ATOM   8445  P   POPEL 466     109.547  49.761  16.295  1.00  0.00           P
ATOM   8446  O13 POPEL 466     109.897  48.921  15.125  1.00  0.00           O
ATOM   8447  O14 POPEL 466     109.647  51.231  16.115  1.00  0.00           O
ATOM   8448  O11 POPEL 466     110.487  49.261  17.465  1.00  0.00           O
ATOM   8449  O12 POPEL 466     108.077  49.441  16.835  1.00  0.00           O
ATOM   8450  C1  POPEL 466     111.707  49.921  17.795  1.00  0.00           C
ATOM   8453  C2  POPEL 466     112.257  49.331  19.125  1.00  0.00           C
ATOM   8455  O21 POPEL 466     113.467  49.981  19.585  1.00  0.00           O
ATOM   8456  C21 POPEL 466     114.557  49.751  18.885  1.00  0.00           C
ATOM   8457  O22 POPEL 466     114.627  49.111  17.845  1.00  0.00           O
ATOM   8458  C22 POPEL 466     115.737  50.451  19.565  1.00  0.00           C
ATOM   8461  C3  POPEL 466     112.307  47.771  19.155  1.00  0.00           C
ATOM   8464  O31 POPEL 466     112.707  47.221  20.435  1.00  0.00           O
ATOM   8465  C31 POPEL 466     111.737  47.181  21.355  1.00  0.00           C
ATOM   8466  O32 POPEL 466     110.627  47.661  21.225  1.00  0.00           O
ATOM   8467  C32 POPEL 466     112.227  46.311  22.515  1.00  0.00           C
ATOM   8470  C23 POPEL 466     116.207  49.691  20.825  1.00  0.00           C
ATOM   8473  C24 POPEL 466     117.287  50.421  21.625  1.00  0.00           C
ATOM   8476  C25 POPEL 466     117.497  49.831  23.035  1.00  0.00           C
ATOM   8479  C26 POPEL 466     118.087  48.411  23.015  1.00  0.00           C
ATOM   8482  C27 POPEL 466     118.037  47.691  24.365  1.00  0.00           C
ATOM   8485  C28 POPEL 466     118.577  46.251  24.225  1.00  0.00           C
ATOM   8488  C29 POPEL 466     118.537  45.471  25.515  1.00  0.00           C
ATOM   8490 0C21 POPEL 466     119.547  44.741  26.045  1.00  0.00           C
ATOM   8492 1C21 POPEL 466     120.937  44.581  25.475  1.00  0.00           C
ATOM   8495 2C21 POPEL 466     122.037  44.661  26.545  1.00  0.00           C
ATOM   8498 3C21 POPEL 466     122.027  45.961  27.375  1.00  0.00           C
ATOM   8501 4C21 POPEL 466     123.347  46.761  27.345  1.00  0.00           C
ATOM   8504 5C21 POPEL 466     123.347  47.881  26.295  1.00  0.00           C
ATOM   8507 6C21 POPEL 466     124.507  48.861  26.495  1.00  0.00           C
ATOM   8510 7C21 POPEL 466     124.397  50.101  25.595  1.00  0.00           C
ATOM   8513 8C21 POPEL 466     125.627  51.011  25.645  1.00  0.00           C
ATOM   8517  C33 POPEL 466     111.927  46.941  23.895  1.00  0.00           C
ATOM   8520  C34 POPEL 466     111.997  45.921  25.035  1.00  0.00           C
ATOM   8523  C35 POPEL 466     113.357  45.211  25.215  1.00  0.00           C
ATOM   8526  C36 POPEL 466     113.497  44.601  26.625  1.00  0.00           C
ATOM   8529  C37 POPEL 466     114.687  43.631  26.755  1.00  0.00           C
ATOM   8532  C38 POPEL 466     114.987  43.231  28.205  1.00  0.00           C
ATOM   8535  C39 POPEL 466     116.127  44.031  28.855  1.00  0.00           C
ATOM   8538 0C31 POPEL 466     117.317  43.151  29.275  1.00  0.00           C
ATOM   8541 1C31 POPEL 466     118.337  43.941  30.115  1.00  0.00           C
ATOM   8544 2C31 POPEL 466     119.237  43.111  31.045  1.00  0.00           C
ATOM   8547 3C31 POPEL 466     120.647  42.841  30.505  1.00  0.00           C
ATOM   8550 4C31 POPEL 466     121.697  43.891  30.885  1.00  0.00           C
ATOM   8553 5C31 POPEL 466     123.097  43.361  30.565  1.00  0.00           C
ATOM   8556 6C31 POPEL 466     124.257  44.281  30.945  1.00  0.00           C
ATOM   8560  NH3 POPEM 467      76.007  66.341  24.945  1.00  0.00           N
ATOM   8564  C12 POPEM 467      76.847  67.251  24.095  1.00  0.00           C
ATOM   8567  C11 POPEM 467      78.317  66.801  24.115  1.00  0.00           C
ATOM   8570  P   POPEM 467      79.207  69.131  23.185  1.00  0.00           P
ATOM   8571  O13 POPEM 467      78.367  69.551  22.035  1.00  0.00           O
ATOM   8572  O14 POPEM 467      80.627  69.501  23.155  1.00  0.00           O
ATOM   8573  O11 POPEM 467      78.547  69.651  24.535  1.00  0.00           O
ATOM   8574  O12 POPEM 467      79.117  67.571  23.225  1.00  0.00           O
ATOM   8575  C1  POPEM 467      79.257  70.121  25.685  1.00  0.00           C
ATOM   8578  C2  POPEM 467      79.247  69.071  26.835  1.00  0.00           C
ATOM   8580  O21 POPEM 467      79.207  69.711  28.125  1.00  0.00           O
ATOM   8581  C21 POPEM 467      78.057  70.211  28.505  1.00  0.00           C
ATOM   8582  O22 POPEM 467      76.987  70.141  27.925  1.00  0.00           O
ATOM   8583  C22 POPEM 467      78.247  70.951  29.835  1.00  0.00           C
ATOM   8586  C3  POPEM 467      80.537  68.201  26.755  1.00  0.00           C
ATOM   8589  O31 POPEM 467      80.447  66.941  27.455  1.00  0.00           O
ATOM   8590  C31 POPEM 467      80.917  66.911  28.695  1.00  0.00           C
ATOM   8591  O32 POPEM 467      81.167  67.901  29.355  1.00  0.00           O
ATOM   8592  C32 POPEM 467      81.017  65.471  29.185  1.00  0.00           C
ATOM   8595  C23 POPEM 467      76.967  71.661  30.345  1.00  0.00           C
ATOM   8598  C24 POPEM 467      77.187  72.341  31.695  1.00  0.00           C
ATOM   8601  C25 POPEM 467      75.947  73.081  32.235  1.00  0.00           C
ATOM   8604  C26 POPEM 467      76.227  73.701  33.605  1.00  0.00           C
ATOM   8607  C27 POPEM 467      75.037  74.461  34.225  1.00  0.00           C
ATOM   8610  C28 POPEM 467      75.407  75.071  35.585  1.00  0.00           C
ATOM   8613  C29 POPEM 467      74.277  75.871  36.185  1.00  0.00           C
ATOM   8615 0C21 POPEM 467      74.227  76.311  37.455  1.00  0.00           C
ATOM   8617 1C21 POPEM 467      75.257  76.111  38.535  1.00  0.00           C
ATOM   8620 2C21 POPEM 467      74.597  76.081  39.925  1.00  0.00           C
ATOM   8623 3C21 POPEM 467      75.597  76.321  41.055  1.00  0.00           C
ATOM   8626 4C21 POPEM 467      74.927  76.761  42.365  1.00  0.00           C
ATOM   8629 5C21 POPEM 467      75.927  77.491  43.265  1.00  0.00           C
ATOM   8632 6C21 POPEM 467      75.347  78.171  44.515  1.00  0.00           C
ATOM   8635 7C21 POPEM 467      75.067  77.201  45.665  1.00  0.00           C
ATOM   8638 8C21 POPEM 467      74.777  77.911  46.995  1.00  0.00           C
ATOM   8642  C33 POPEM 467      81.147  65.381  30.725  1.00  0.00           C
ATOM   8645  C34 POPEM 467      81.417  63.941  31.215  1.00  0.00           C
ATOM   8648  C35 POPEM 467      81.167  63.741  32.715  1.00  0.00           C
ATOM   8651  C36 POPEM 467      82.197  64.371  33.655  1.00  0.00           C
ATOM   8654  C37 POPEM 467      81.767  64.241  35.125  1.00  0.00           C
ATOM   8657  C38 POPEM 467      82.947  64.141  36.115  1.00  0.00           C
ATOM   8660  C39 POPEM 467      82.567  63.541  37.475  1.00  0.00           C
ATOM   8663 0C31 POPEM 467      82.167  64.561  38.535  1.00  0.00           C
ATOM   8666 1C31 POPEM 467      81.827  63.881  39.875  1.00  0.00           C
ATOM   8669 2C31 POPEM 467      81.657  64.881  41.025  1.00  0.00           C
ATOM   8672 3C31 POPEM 467      81.187  64.221  42.335  1.00  0.00           C
ATOM   8675 4C31 POPEM 467      82.217  63.271  42.965  1.00  0.00           C
ATOM   8678 5C31 POPEM 467      81.707  62.601  44.245  1.00  0.00           C
ATOM   8681 6C31 POPEM 467      82.757  61.691  44.905  1.00  0.00           C
ATOM   8685  NH3 POPEN 468       7.375  21.011  61.595  1.00  0.00           N
ATOM   8689  C12 POPEN 468       5.935  21.391  61.485  1.00  0.00           C
ATOM   8692  C11 POPEN 468       5.025  20.141  61.395  1.00  0.00           C
ATOM   8695  P   POPEN 468       5.815  17.971  60.165  1.00  0.00           P
ATOM   8696  O13 POPEN 468       7.215  17.941  60.645  1.00  0.00           O
ATOM   8697  O14 POPEN 468       4.865  17.101  60.875  1.00  0.00           O
ATOM   8698  O11 POPEN 468       5.775  17.551  58.645  1.00  0.00           O
ATOM   8699  O12 POPEN 468       5.265  19.451  60.165  1.00  0.00           O
ATOM   8700  C1  POPEN 468       6.635  18.171  57.695  1.00  0.00           C
ATOM   8703  C2  POPEN 468       6.835  17.291  56.425  1.00  0.00           C
ATOM   8705  O21 POPEN 468       5.765  17.441  55.485  1.00  0.00           O
ATOM   8706  C21 POPEN 468       4.725  16.631  55.495  1.00  0.00           C
ATOM   8707  O22 POPEN 468       4.275  16.001  56.445  1.00  0.00           O
ATOM   8708  C22 POPEN 468       4.145  16.651  54.075  1.00  0.00           C
ATOM   8711  C3  POPEN 468       7.245  15.801  56.715  1.00  0.00           C
ATOM   8714  O31 POPEN 468       7.125  15.021  55.505  1.00  0.00           O
ATOM   8715  C31 POPEN 468       6.935  13.721  55.695  1.00  0.00           C
ATOM   8716  O32 POPEN 468       7.105  13.121  56.745  1.00  0.00           O
ATOM   8717  C32 POPEN 468       6.275  13.121  54.455  1.00  0.00           C
ATOM   8720  C23 POPEN 468       2.915  15.751  53.835  1.00  0.00           C
ATOM   8723  C24 POPEN 468       2.215  16.021  52.495  1.00  0.00           C
ATOM   8726  C25 POPEN 468       1.795  17.491  52.235  1.00  0.00           C
ATOM   8729  C26 POPEN 468       0.725  17.601  51.135  1.00  0.00           C
ATOM   8732  C27 POPEN 468       0.015  18.971  51.125  1.00  0.00           C
ATOM   8735  C28 POPEN 468      -1.055  19.131  50.025  1.00  0.00           C
ATOM   8738  C29 POPEN 468      -2.195  18.151  50.185  1.00  0.00           C
ATOM   8740 0C21 POPEN 468      -3.075  17.761  49.245  1.00  0.00           C
ATOM   8742 1C21 POPEN 468      -3.165  18.261  47.825  1.00  0.00           C
ATOM   8745 2C21 POPEN 468      -4.635  18.441  47.395  1.00  0.00           C
ATOM   8748 3C21 POPEN 468      -4.795  18.841  45.925  1.00  0.00           C
ATOM   8751 4C21 POPEN 468      -6.255  18.771  45.435  1.00  0.00           C
ATOM   8754 5C21 POPEN 468      -6.425  19.081  43.945  1.00  0.00           C
ATOM   8757 6C21 POPEN 468      -6.115  20.541  43.585  1.00  0.00           C
ATOM   8760 7C21 POPEN 468      -6.125  20.821  42.085  1.00  0.00           C
ATOM   8763 8C21 POPEN 468      -5.725  22.251  41.735  1.00  0.00           C
ATOM   8767  C33 POPEN 468       7.195  13.051  53.215  1.00  0.00           C
ATOM   8770  C34 POPEN 468       6.465  12.551  51.955  1.00  0.00           C
ATOM   8773  C35 POPEN 468       5.375  13.511  51.445  1.00  0.00           C
ATOM   8776  C36 POPEN 468       4.715  13.021  50.145  1.00  0.00           C
ATOM   8779  C37 POPEN 468       3.965  14.141  49.405  1.00  0.00           C
ATOM   8782  C38 POPEN 468       3.425  13.711  48.035  1.00  0.00           C
ATOM   8785  C39 POPEN 468       3.295  14.871  47.045  1.00  0.00           C
ATOM   8788 0C31 POPEN 468       2.145  15.851  47.325  1.00  0.00           C
ATOM   8791 1C31 POPEN 468       2.135  17.001  46.305  1.00  0.00           C
ATOM   8794 2C31 POPEN 468       1.085  18.081  46.595  1.00  0.00           C
ATOM   8797 3C31 POPEN 468       1.115  19.231  45.565  1.00  0.00           C
ATOM   8800 4C31 POPEN 468       0.485  18.861  44.205  1.00  0.00           C
ATOM   8803 5C31 POPEN 468       0.665  19.951  43.145  1.00  0.00           C
ATOM   8806 6C31 POPEN 468      -0.005  19.651  41.805  1.00  0.00           C
ATOM   8810  NH3 POPEO 469      69.647 115.791  63.575  1.00  0.00           N
ATOM   8814  C12 POPEO 469      69.167 117.151  63.125  1.00  0.00           C
ATOM   8817  C11 POPEO 469      67.987 117.651  63.985  1.00  0.00           C
ATOM   8820  P   POPEO 469      66.187 119.491  64.245  1.00  0.00           P
ATOM   8821  O13 POPEO 469      66.097 118.801  65.535  1.00  0.00           O
ATOM   8822  O14 POPEO 469      66.237 120.971  64.355  1.00  0.00           O
ATOM   8823  O11 POPEO 469      64.967 119.061  63.355  1.00  0.00           O
ATOM   8824  O12 POPEO 469      67.437 118.881  63.465  1.00  0.00           O
ATOM   8825  C1  POPEO 469      64.177 119.931  62.545  1.00  0.00           C
ATOM   8828  C2  POPEO 469      64.367 119.581  61.055  1.00  0.00           C
ATOM   8830  O21 POPEO 469      63.297 120.201  60.295  1.00  0.00           O
ATOM   8831  C21 POPEO 469      63.657 120.391  59.025  1.00  0.00           C
ATOM   8832  O22 POPEO 469      64.777 120.171  58.585  1.00  0.00           O
ATOM   8833  C22 POPEO 469      62.487 120.791  58.145  1.00  0.00           C
ATOM   8836  C3  POPEO 469      64.377 118.031  60.865  1.00  0.00           C
ATOM   8839  O31 POPEO 469      64.017 117.561  59.545  1.00  0.00           O
ATOM   8840  C31 POPEO 469      65.007 117.181  58.735  1.00  0.00           C
ATOM   8841  O32 POPEO 469      66.197 117.271  58.965  1.00  0.00           O
ATOM   8842  C32 POPEO 469      64.397 116.461  57.525  1.00  0.00           C
ATOM   8845  C23 POPEO 469      62.987 121.321  56.775  1.00  0.00           C
ATOM   8848  C24 POPEO 469      61.927 121.271  55.675  1.00  0.00           C
ATOM   8851  C25 POPEO 469      62.387 122.041  54.435  1.00  0.00           C
ATOM   8854  C26 POPEO 469      61.357 122.021  53.295  1.00  0.00           C
ATOM   8857  C27 POPEO 469      61.747 122.991  52.165  1.00  0.00           C
ATOM   8860  C28 POPEO 469      60.917 122.801  50.875  1.00  0.00           C
ATOM   8863  C29 POPEO 469      61.797 122.761  49.655  1.00  0.00           C
ATOM   8865 0C21 POPEO 469      61.887 123.671  48.665  1.00  0.00           C
ATOM   8867 1C21 POPEO 469      61.117 124.961  48.515  1.00  0.00           C
ATOM   8870 2C21 POPEO 469      60.207 124.921  47.275  1.00  0.00           C
ATOM   8873 3C21 POPEO 469      60.977 124.931  45.945  1.00  0.00           C
ATOM   8876 4C21 POPEO 469      60.107 124.601  44.715  1.00  0.00           C
ATOM   8879 5C21 POPEO 469      59.197 125.743  44.255  1.00  0.00           C
ATOM   8882 6C21 POPEO 469      58.637 125.493  42.855  1.00  0.00           C
ATOM   8885 7C21 POPEO 469      57.577 126.513  42.435  1.00  0.00           C
ATOM   8888 8C21 POPEO 469      57.037 126.273  41.025  1.00  0.00           C
ATOM   8892  C33 POPEO 469      64.857 116.991  56.145  1.00  0.00           C
ATOM   8895  C34 POPEO 469      64.027 116.341  55.025  1.00  0.00           C
ATOM   8898  C35 POPEO 469      64.527 116.651  53.605  1.00  0.00           C
ATOM   8901  C36 POPEO 469      64.247 118.091  53.145  1.00  0.00           C
ATOM   8904  C37 POPEO 469      64.277 118.221  51.615  1.00  0.00           C
ATOM   8907  C38 POPEO 469      63.787 119.581  51.095  1.00  0.00           C
ATOM   8910  C39 POPEO 469      64.777 120.731  51.325  1.00  0.00           C
ATOM   8913 0C31 POPEO 469      66.057 120.591  50.495  1.00  0.00           C
ATOM   8916 1C31 POPEO 469      66.987 121.801  50.605  1.00  0.00           C
ATOM   8919 2C31 POPEO 469      68.047 121.821  49.505  1.00  0.00           C
ATOM   8922 3C31 POPEO 469      69.457 122.161  50.005  1.00  0.00           C
ATOM   8925 4C31 POPEO 469      70.147 120.951  50.655  1.00  0.00           C
ATOM   8928 5C31 POPEO 469      71.607 121.211  51.005  1.00  0.00           C
ATOM   8931 6C31 POPEO 469      72.337 119.961  51.525  1.00  0.00           C
ATOM   8935  NH3 POPEP 470      67.727  27.451  18.065  1.00  0.00           N
ATOM   8939  C12 POPEP 470      68.077  28.441  19.135  1.00  0.00           C
ATOM   8942  C11 POPEP 470      68.357  29.861  18.565  1.00  0.00           C
ATOM   8945  P   POPEP 470      65.927  30.261  17.615  1.00  0.00           P
ATOM   8946  O13 POPEP 470      65.317  31.541  17.195  1.00  0.00           O
ATOM   8947  O14 POPEP 470      65.517  29.011  16.925  1.00  0.00           O
ATOM   8948  O11 POPEP 470      65.727  30.021  19.135  1.00  0.00           O
ATOM   8949  O12 POPEP 470      67.507  30.301  17.495  1.00  0.00           O
ATOM   8950  C1  POPEP 470      64.447  30.191  19.745  1.00  0.00           C
ATOM   8953  C2  POPEP 470      64.477  29.781  21.245  1.00  0.00           C
ATOM   8955  O21 POPEP 470      65.857  29.651  21.665  1.00  0.00           O
ATOM   8956  C21 POPEP 470      66.127  30.041  22.885  1.00  0.00           C
ATOM   8957  O22 POPEP 470      65.377  30.551  23.685  1.00  0.00           O
ATOM   8958  C22 POPEP 470      67.577  29.621  23.155  1.00  0.00           C
ATOM   8961  C3  POPEP 470      63.787  28.401  21.415  1.00  0.00           C
ATOM   8964  O31 POPEP 470      63.757  27.941  22.785  1.00  0.00           O
ATOM   8965  C31 POPEP 470      62.747  28.451  23.485  1.00  0.00           C
ATOM   8966  O32 POPEP 470      61.897  29.211  23.025  1.00  0.00           O
ATOM   8967  C32 POPEP 470      62.827  27.971  24.935  1.00  0.00           C
ATOM   8970  C23 POPEP 470      68.107  30.201  24.475  1.00  0.00           C
ATOM   8973  C24 POPEP 470      67.497  29.551  25.725  1.00  0.00           C
ATOM   8976  C25 POPEP 470      67.667  30.431  26.975  1.00  0.00           C
ATOM   8979  C26 POPEP 470      69.067  30.371  27.585  1.00  0.00           C
ATOM   8982  C27 POPEP 470      69.277  31.481  28.625  1.00  0.00           C
ATOM   8985  C28 POPEP 470      70.457  31.211  29.575  1.00  0.00           C
ATOM   8988  C29 POPEP 470      70.057  30.161  30.575  1.00  0.00           C
ATOM   8990 0C21 POPEP 470      70.097  30.281  31.915  1.00  0.00           C
ATOM   8992 1C21 POPEP 470      70.627  31.461  32.675  1.00  0.00           C
ATOM   8995 2C21 POPEP 470      70.657  31.201  34.185  1.00  0.00           C
ATOM   8998 3C21 POPEP 470      69.257  31.171  34.825  1.00  0.00           C
ATOM   9001 4C21 POPEP 470      69.287  31.041  36.355  1.00  0.00           C
ATOM   9004 5C21 POPEP 470      69.377  29.591  36.835  1.00  0.00           C
ATOM   9007 6C21 POPEP 470      69.497  29.491  38.365  1.00  0.00           C
ATOM   9010 7C21 POPEP 470      69.357  28.041  38.875  1.00  0.00           C
ATOM   9013 8C21 POPEP 470      69.477  27.921  40.395  1.00  0.00           C
ATOM   9017  C33 POPEP 470      62.997  29.101  25.975  1.00  0.00           C
ATOM   9020  C34 POPEP 470      63.057  28.601  27.435  1.00  0.00           C
ATOM   9023  C35 POPEP 470      61.657  28.451  28.065  1.00  0.00           C
ATOM   9026  C36 POPEP 470      61.427  27.101  28.775  1.00  0.00           C
ATOM   9029  C37 POPEP 470      59.957  26.921  29.205  1.00  0.00           C
ATOM   9032  C38 POPEP 470      59.707  25.751  30.165  1.00  0.00           C
ATOM   9035  C39 POPEP 470      58.217  25.611  30.475  1.00  0.00           C
ATOM   9038 0C31 POPEP 470      57.917  24.491  31.485  1.00  0.00           C
ATOM   9041 1C31 POPEP 470      56.417  24.331  31.745  1.00  0.00           C
ATOM   9044 2C31 POPEP 470      56.027  23.061  32.515  1.00  0.00           C
ATOM   9047 3C31 POPEP 470      56.817  22.831  33.825  1.00  0.00           C
ATOM   9050 4C31 POPEP 470      56.617  23.951  34.845  1.00  0.00           C
ATOM   9053 5C31 POPEP 470      57.627  23.921  35.995  1.00  0.00           C
ATOM   9056 6C31 POPEP 470      57.437  25.091  36.975  1.00  0.00           C
ATOM   9060  NH3 POPEQ 471       8.435  43.801  60.055  1.00  0.00           N
ATOM   9064  C12 POPEQ 471       8.925  44.651  61.215  1.00  0.00           C
ATOM   9067  C11 POPEQ 471       9.135  46.131  60.845  1.00  0.00           C
ATOM   9070  P   POPEQ 471      10.745  48.081  61.625  1.00  0.00           P
ATOM   9071  O13 POPEQ 471      10.455  49.121  62.635  1.00  0.00           O
ATOM   9072  O14 POPEQ 471      12.185  47.741  61.445  1.00  0.00           O
ATOM   9073  O11 POPEQ 471      10.165  48.641  60.275  1.00  0.00           O
ATOM   9074  O12 POPEQ 471       9.865  46.791  61.885  1.00  0.00           O
ATOM   9075  C1  POPEQ 471      10.945  48.581  59.085  1.00  0.00           C
ATOM   9078  C2  POPEQ 471      10.075  49.021  57.875  1.00  0.00           C
ATOM   9080  O21 POPEQ 471      10.445  48.331  56.675  1.00  0.00           O
ATOM   9081  C21 POPEQ 471      11.685  48.431  56.255  1.00  0.00           C
ATOM   9082  O22 POPEQ 471      12.585  49.051  56.795  1.00  0.00           O
ATOM   9083  C22 POPEQ 471      11.825  47.721  54.915  1.00  0.00           C
ATOM   9086  C3  POPEQ 471      10.035  50.561  57.665  1.00  0.00           C
ATOM   9089  O31 POPEQ 471       8.815  51.001  57.035  1.00  0.00           O
ATOM   9090  C31 POPEQ 471       8.845  51.541  55.815  1.00  0.00           C
ATOM   9091  O32 POPEQ 471       8.205  52.531  55.485  1.00  0.00           O
ATOM   9092  C32 POPEQ 471       9.695  50.751  54.815  1.00  0.00           C
ATOM   9095  C23 POPEQ 471      13.085  48.131  54.145  1.00  0.00           C
ATOM   9098  C24 POPEQ 471      13.345  47.161  52.985  1.00  0.00           C
ATOM   9101  C25 POPEQ 471      14.197  47.771  51.865  1.00  0.00           C
ATOM   9104  C26 POPEQ 471      13.395  48.751  51.005  1.00  0.00           C
ATOM   9107  C27 POPEQ 471      14.217  49.281  49.815  1.00  0.00           C
ATOM   9110  C28 POPEQ 471      13.477  50.341  48.985  1.00  0.00           C
ATOM   9113  C29 POPEQ 471      12.365  49.751  48.135  1.00  0.00           C
ATOM   9115 0C21 POPEQ 471      12.165  49.931  46.815  1.00  0.00           C
ATOM   9117 1C21 POPEQ 471      12.995  50.761  45.875  1.00  0.00           C
ATOM   9120 2C21 POPEQ 471      12.255  52.031  45.395  1.00  0.00           C
ATOM   9123 3C21 POPEQ 471      11.395  51.841  44.135  1.00  0.00           C
ATOM   9126 4C21 POPEQ 471      10.855  53.181  43.625  1.00  0.00           C
ATOM   9129 5C21 POPEQ 471      10.265  53.111  42.215  1.00  0.00           C
ATOM   9132 6C21 POPEQ 471      10.115  54.501  41.575  1.00  0.00           C
ATOM   9135 7C21 POPEQ 471       9.535  54.451  40.155  1.00  0.00           C
ATOM   9138 8C21 POPEQ 471       9.545  55.811  39.445  1.00  0.00           C
ATOM   9142  C33 POPEQ 471       9.265  51.011  53.355  1.00  0.00           C
ATOM   9145  C34 POPEQ 471      10.255  50.401  52.355  1.00  0.00           C
ATOM   9148  C35 POPEQ 471       9.915  50.751  50.905  1.00  0.00           C
ATOM   9151  C36 POPEQ 471       8.975  49.771  50.195  1.00  0.00           C
ATOM   9154  C37 POPEQ 471       8.595  50.341  48.825  1.00  0.00           C
ATOM   9157  C38 POPEQ 471       7.865  49.411  47.835  1.00  0.00           C
ATOM   9160  C39 POPEQ 471       7.365  50.241  46.645  1.00  0.00           C
ATOM   9163 0C31 POPEQ 471       7.195  49.471  45.335  1.00  0.00           C
ATOM   9166 1C31 POPEQ 471       6.775  50.421  44.205  1.00  0.00           C
ATOM   9169 2C31 POPEQ 471       6.755  49.781  42.805  1.00  0.00           C
ATOM   9172 3C31 POPEQ 471       6.655  50.851  41.705  1.00  0.00           C
ATOM   9175 4C31 POPEQ 471       6.855  50.341  40.275  1.00  0.00           C
ATOM   9178 5C31 POPEQ 471       7.245  51.481  39.325  1.00  0.00           C
ATOM   9181 6C31 POPEQ 471       7.365  51.081  37.845  1.00  0.00           C
ATOM   9185  NH3 POPER 472      81.767  50.781  59.655  1.00  0.00           N
ATOM   9189  C12 POPER 472      81.077  51.211  60.915  1.00  0.00           C
ATOM   9192  C11 POPER 472      80.667  50.001  61.785  1.00  0.00           C
ATOM   9195  P   POPER 472      78.637  48.431  61.385  1.00  0.00           P
ATOM   9196  O13 POPER 472      78.617  48.161  62.845  1.00  0.00           O
ATOM   9197  O14 POPER 472      77.737  49.511  60.955  1.00  0.00           O
ATOM   9198  O11 POPER 472      78.357  47.111  60.575  1.00  0.00           O
ATOM   9199  O12 POPER 472      80.107  48.891  61.045  1.00  0.00           O
ATOM   9200  C1  POPER 472      79.347  46.351  59.885  1.00  0.00           C
ATOM   9203  C2  POPER 472      79.247  46.561  58.355  1.00  0.00           C
ATOM   9205  O21 POPER 472      79.457  45.311  57.655  1.00  0.00           O
ATOM   9206  C21 POPER 472      78.807  45.301  56.495  1.00  0.00           C
ATOM   9207  O22 POPER 472      77.877  46.021  56.205  1.00  0.00           O
ATOM   9208  C22 POPER 472      79.407  44.281  55.535  1.00  0.00           C
ATOM   9211  C3  POPER 472      80.287  47.571  57.845  1.00  0.00           C
ATOM   9214  O31 POPER 472      79.847  48.101  56.585  1.00  0.00           O
ATOM   9215  C31 POPER 472      80.437  49.251  56.275  1.00  0.00           C
ATOM   9216  O32 POPER 472      81.457  49.671  56.815  1.00  0.00           O
ATOM   9217  C32 POPER 472      79.617  49.981  55.225  1.00  0.00           C
ATOM   9220  C23 POPER 472      78.377  43.201  55.115  1.00  0.00           C
ATOM   9223  C24 POPER 472      78.617  42.691  53.695  1.00  0.00           C
ATOM   9226  C25 POPER 472      77.817  43.401  52.605  1.00  0.00           C
ATOM   9229  C26 POPER 472      78.327  43.181  51.175  1.00  0.00           C
ATOM   9232  C27 POPER 472      77.597  44.111  50.185  1.00  0.00           C
ATOM   9235  C28 POPER 472      78.107  44.051  48.735  1.00  0.00           C
ATOM   9238  C29 POPER 472      77.657  45.291  47.995  1.00  0.00           C
ATOM   9240 0C21 POPER 472      76.967  45.381  46.845  1.00  0.00           C
ATOM   9242 1C21 POPER 472      76.497  44.281  45.935  1.00  0.00           C
ATOM   9245 2C21 POPER 472      75.797  44.901  44.705  1.00  0.00           C
ATOM   9248 3C21 POPER 472      75.277  43.871  43.685  1.00  0.00           C
ATOM   9251 4C21 POPER 472      74.507  44.531  42.535  1.00  0.00           C
ATOM   9254 5C21 POPER 472      73.577  43.561  41.785  1.00  0.00           C
ATOM   9257 6C21 POPER 472      72.897  44.201  40.565  1.00  0.00           C
ATOM   9260 7C21 POPER 472      71.687  43.401  40.065  1.00  0.00           C
ATOM   9263 8C21 POPER 472      71.057  43.981  38.795  1.00  0.00           C
ATOM   9267  C33 POPER 472      79.897  49.521  53.775  1.00  0.00           C
ATOM   9270  C34 POPER 472      78.637  49.681  52.915  1.00  0.00           C
ATOM   9273  C35 POPER 472      78.877  49.491  51.415  1.00  0.00           C
ATOM   9276  C36 POPER 472      77.597  49.751  50.615  1.00  0.00           C
ATOM   9279  C37 POPER 472      77.767  49.591  49.095  1.00  0.00           C
ATOM   9282  C38 POPER 472      76.567  50.171  48.345  1.00  0.00           C
ATOM   9285  C39 POPER 472      76.457  49.651  46.905  1.00  0.00           C
ATOM   9288 0C31 POPER 472      75.187  50.151  46.205  1.00  0.00           C
ATOM   9291 1C31 POPER 472      74.567  49.081  45.285  1.00  0.00           C
ATOM   9294 2C31 POPER 472      73.247  49.551  44.655  1.00  0.00           C
ATOM   9297 3C31 POPER 472      72.347  48.401  44.215  1.00  0.00           C
ATOM   9300 4C31 POPER 472      71.167  48.921  43.375  1.00  0.00           C
ATOM   9303 5C31 POPER 472      70.427  47.831  42.605  1.00  0.00           C
ATOM   9306 6C31 POPER 472      69.347  48.431  41.695  1.00  0.00           C
ATOM   9310  NH3 POPES 473      82.937  63.621  21.435  1.00  0.00           N
ATOM   9314  C12 POPES 473      83.767  62.701  22.285  1.00  0.00           C
ATOM   9317  C11 POPES 473      84.547  61.691  21.415  1.00  0.00           C
ATOM   9320  P   POPES 473      83.267  59.541  20.525  1.00  0.00           P
ATOM   9321  O13 POPES 473      82.047  59.481  21.345  1.00  0.00           O
ATOM   9322  O14 POPES 473      83.177  59.051  19.135  1.00  0.00           O
ATOM   9323  O11 POPES 473      84.447  58.791  21.295  1.00  0.00           O
ATOM   9324  O12 POPES 473      83.697  61.041  20.485  1.00  0.00           O
ATOM   9325  C1  POPES 473      84.197  57.501  21.885  1.00  0.00           C
ATOM   9328  C2  POPES 473      84.907  57.381  23.265  1.00  0.00           C
ATOM   9330  O21 POPES 473      84.187  56.381  24.025  1.00  0.00           O
ATOM   9331  C21 POPES 473      84.917  55.781  24.955  1.00  0.00           C
ATOM   9332  O22 POPES 473      86.087  56.031  25.215  1.00  0.00           O
ATOM   9333  C22 POPES 473      84.097  54.761  25.735  1.00  0.00           C
ATOM   9336  C3  POPES 473      84.917  58.771  23.975  1.00  0.00           C
ATOM   9339  O31 POPES 473      85.317  58.731  25.365  1.00  0.00           O
ATOM   9340  C31 POPES 473      84.347  58.921  26.255  1.00  0.00           C
ATOM   9341  O32 POPES 473      83.177  59.121  25.985  1.00  0.00           O
ATOM   9342  C32 POPES 473      84.847  58.751  27.675  1.00  0.00           C
ATOM   9345  C23 POPES 473      83.997  55.251  27.185  1.00  0.00           C
ATOM   9348  C24 POPES 473      83.287  54.331  28.195  1.00  0.00           C
ATOM   9351  C25 POPES 473      83.137  55.111  29.505  1.00  0.00           C
ATOM   9354  C26 POPES 473      82.617  54.331  30.715  1.00  0.00           C
ATOM   9357  C27 POPES 473      82.237  55.291  31.845  1.00  0.00           C
ATOM   9360  C28 POPES 473      81.607  54.601  33.065  1.00  0.00           C
ATOM   9363  C29 POPES 473      81.347  55.661  34.105  1.00  0.00           C
ATOM   9365 0C21 POPES 473      81.867  55.731  35.345  1.00  0.00           C
ATOM   9367 1C21 POPES 473      82.767  54.741  36.025  1.00  0.00           C
ATOM   9370 2C21 POPES 473      81.987  54.021  37.145  1.00  0.00           C
ATOM   9373 3C21 POPES 473      81.657  54.911  38.355  1.00  0.00           C
ATOM   9376 4C21 POPES 473      80.687  54.201  39.315  1.00  0.00           C
ATOM   9379 5C21 POPES 473      80.447  54.931  40.645  1.00  0.00           C
ATOM   9382 6C21 POPES 473      81.717  55.051  41.495  1.00  0.00           C
ATOM   9385 7C21 POPES 473      81.457  55.521  42.925  1.00  0.00           C
ATOM   9388 8C21 POPES 473      82.727  55.551  43.765  1.00  0.00           C
ATOM   9392  C33 POPES 473      83.657  58.821  28.655  1.00  0.00           C
ATOM   9395  C34 POPES 473      84.057  58.601  30.105  1.00  0.00           C
ATOM   9398  C35 POPES 473      82.927  58.941  31.095  1.00  0.00           C
ATOM   9401  C36 POPES 473      83.437  58.861  32.535  1.00  0.00           C
ATOM   9404  C37 POPES 473      82.477  59.391  33.605  1.00  0.00           C
ATOM   9407  C38 POPES 473      83.277  59.691  34.875  1.00  0.00           C
ATOM   9410  C39 POPES 473      82.457  60.271  36.035  1.00  0.00           C
ATOM   9413 0C31 POPES 473      81.867  59.201  36.955  1.00  0.00           C
ATOM   9416 1C31 POPES 473      81.367  59.801  38.275  1.00  0.00           C
ATOM   9419 2C31 POPES 473      80.957  58.731  39.295  1.00  0.00           C
ATOM   9422 3C31 POPES 473      80.497  59.311  40.635  1.00  0.00           C
ATOM   9425 4C31 POPES 473      79.127  60.011  40.545  1.00  0.00           C
ATOM   9428 5C31 POPES 473      78.637  60.501  41.915  1.00  0.00           C
ATOM   9431 6C31 POPES 473      77.217  61.061  41.875  1.00  0.00           C
ATOM   9435  NH3 POPET 474      51.907  58.251  62.635  1.00  0.00           N
ATOM   9439  C12 POPET 474      50.627  58.581  63.345  1.00  0.00           C
ATOM   9442  C11 POPET 474      49.417  57.761  62.865  1.00  0.00           C
ATOM   9445  P   POPET 474      47.447  59.401  63.285  1.00  0.00           P
ATOM   9446  O13 POPET 474      46.147  59.451  64.005  1.00  0.00           O
ATOM   9447  O14 POPET 474      48.277  60.621  63.375  1.00  0.00           O
ATOM   9448  O11 POPET 474      47.157  59.141  61.755  1.00  0.00           O
ATOM   9449  O12 POPET 474      48.277  58.111  63.655  1.00  0.00           O
ATOM   9450  C1  POPET 474      46.337  58.051  61.335  1.00  0.00           C
ATOM   9453  C2  POPET 474      45.497  58.511  60.115  1.00  0.00           C
ATOM   9455  O21 POPET 474      46.307  58.841  58.965  1.00  0.00           O
ATOM   9456  C21 POPET 474      47.007  57.891  58.375  1.00  0.00           C
ATOM   9457  O22 POPET 474      47.097  56.721  58.715  1.00  0.00           O
ATOM   9458  C22 POPET 474      47.657  58.491  57.125  1.00  0.00           C
ATOM   9461  C3  POPET 474      44.657  59.771  60.515  1.00  0.00           C
ATOM   9464  O31 POPET 474      44.257  60.571  59.385  1.00  0.00           O
ATOM   9465  C31 POPET 474      43.297  60.011  58.665  1.00  0.00           C
ATOM   9466  O32 POPET 474      42.657  59.021  58.985  1.00  0.00           O
ATOM   9467  C32 POPET 474      43.147  60.771  57.355  1.00  0.00           C
ATOM   9470  C23 POPET 474      47.197  57.801  55.825  1.00  0.00           C
ATOM   9473  C24 POPET 474      47.717  58.481  54.555  1.00  0.00           C
ATOM   9476  C25 POPET 474      46.997  57.981  53.285  1.00  0.00           C
ATOM   9479  C26 POPET 474      47.607  58.481  51.965  1.00  0.00           C
ATOM   9482  C27 POPET 474      46.887  57.921  50.725  1.00  0.00           C
ATOM   9485  C28 POPET 474      47.707  58.011  49.425  1.00  0.00           C
ATOM   9488  C29 POPET 474      47.817  59.401  48.855  1.00  0.00           C
ATOM   9490 0C21 POPET 474      48.407  59.711  47.685  1.00  0.00           C
ATOM   9492 1C21 POPET 474      49.067  58.721  46.755  1.00  0.00           C
ATOM   9495 2C21 POPET 474      49.167  59.231  45.305  1.00  0.00           C
ATOM   9498 3C21 POPET 474      47.817  59.341  44.575  1.00  0.00           C
ATOM   9501 4C21 POPET 474      47.487  60.761  44.095  1.00  0.00           C
ATOM   9504 5C21 POPET 474      48.417  61.281  42.985  1.00  0.00           C
ATOM   9507 6C21 POPET 474      48.137  62.741  42.615  1.00  0.00           C
ATOM   9510 7C21 POPET 474      48.997  63.261  41.455  1.00  0.00           C
ATOM   9513 8C21 POPET 474      49.007  64.781  41.325  1.00  0.00           C
ATOM   9517  C33 POPET 474      43.977  60.121  56.215  1.00  0.00           C
ATOM   9520  C34 POPET 474      43.177  59.881  54.925  1.00  0.00           C
ATOM   9523  C35 POPET 474      42.407  58.541  54.875  1.00  0.00           C
ATOM   9526  C36 POPET 474      41.047  58.561  55.585  1.00  0.00           C
ATOM   9529  C37 POPET 474      40.237  57.281  55.325  1.00  0.00           C
ATOM   9532  C38 POPET 474      38.867  57.271  56.025  1.00  0.00           C
ATOM   9535  C39 POPET 474      37.927  58.351  55.475  1.00  0.00           C
ATOM   9538 0C31 POPET 474      36.507  58.251  56.055  1.00  0.00           C
ATOM   9541 1C31 POPET 474      35.627  59.401  55.545  1.00  0.00           C
ATOM   9544 2C31 POPET 474      34.127  59.061  55.575  1.00  0.00           C
ATOM   9547 3C31 POPET 474      33.237  60.081  54.855  1.00  0.00           C
ATOM   9550 4C31 POPET 474      33.667  60.361  53.405  1.00  0.00           C
ATOM   9553 5C31 POPET 474      32.517  60.821  52.515  1.00  0.00           C
ATOM   9556 6C31 POPET 474      32.977  61.131  51.085  1.00  0.00           C
ATOM   9560  NH3 POPEU 475     115.547  16.631  16.135  1.00  0.00           N
ATOM   9564  C12 POPEU 475     115.877  15.671  15.025  1.00  0.00           C
ATOM   9567  C11 POPEU 475     116.587  14.461  15.615  1.00  0.00           C
ATOM   9570  P   POPEU 475     118.257  12.691  14.655  1.00  0.00           P
ATOM   9571  O13 POPEU 475     118.177  11.631  13.635  1.00  0.00           O
ATOM   9572  O14 POPEU 475     119.437  13.581  14.565  1.00  0.00           O
ATOM   9573  O11 POPEU 475     118.177  12.041  16.115  1.00  0.00           O
ATOM   9574  O12 POPEU 475     116.957  13.581  14.575  1.00  0.00           O
ATOM   9575  C1  POPEU 475     117.027  11.261  16.475  1.00  0.00           C
ATOM   9578  C2  POPEU 475     116.857  11.251  18.015  1.00  0.00           C
ATOM   9580  O21 POPEU 475     115.687  10.461  18.355  1.00  0.00           O
ATOM   9581  C21 POPEU 475     115.807   9.811  19.525  1.00  0.00           C
ATOM   9582  O22 POPEU 475     116.787   9.881  20.245  1.00  0.00           O
ATOM   9583  C22 POPEU 475     114.557   9.021  19.855  1.00  0.00           C
ATOM   9586  C3  POPEU 475     116.737  12.701  18.565  1.00  0.00           C
ATOM   9589  O31 POPEU 475     116.937  12.801  19.985  1.00  0.00           O
ATOM   9590  C31 POPEU 475     118.207  12.881  20.365  1.00  0.00           C
ATOM   9591  O32 POPEU 475     119.167  12.791  19.605  1.00  0.00           O
ATOM   9592  C32 POPEU 475     118.327  13.061  21.875  1.00  0.00           C
ATOM   9595  C23 POPEU 475     114.707   8.261  21.205  1.00  0.00           C
ATOM   9598  C24 POPEU 475     113.387   7.841  21.845  1.00  0.00           C
ATOM   9601  C25 POPEU 475     112.607   9.001  22.465  1.00  0.00           C
ATOM   9604  C26 POPEU 475     113.077   9.361  23.875  1.00  0.00           C
ATOM   9607  C27 POPEU 475     112.307  10.561  24.445  1.00  0.00           C
ATOM   9610  C28 POPEU 475     112.477  10.711  25.965  1.00  0.00           C
ATOM   9613  C29 POPEU 475     111.687   9.661  26.695  1.00  0.00           C
ATOM   9615 0C21 POPEU 475     111.047   9.841  27.865  1.00  0.00           C
ATOM   9617 1C21 POPEU 475     111.097  11.121  28.655  1.00  0.00           C
ATOM   9620 2C21 POPEU 475     110.507  10.931  30.065  1.00  0.00           C
ATOM   9623 3C21 POPEU 475     110.707  12.191  30.925  1.00  0.00           C
ATOM   9626 4C21 POPEU 475     109.907  12.141  32.225  1.00  0.00           C
ATOM   9629 5C21 POPEU 475     110.197  13.331  33.155  1.00  0.00           C
ATOM   9632 6C21 POPEU 475     109.147  13.501  34.255  1.00  0.00           C
ATOM   9635 7C21 POPEU 475     109.477  14.651  35.215  1.00  0.00           C
ATOM   9638 8C21 POPEU 475     108.337  14.961  36.195  1.00  0.00           C
ATOM   9642  C33 POPEU 475     117.687  11.941  22.745  1.00  0.00           C
ATOM   9645  C34 POPEU 475     116.177  12.091  22.975  1.00  0.00           C
ATOM   9648  C35 POPEU 475     115.777  13.281  23.855  1.00  0.00           C
ATOM   9651  C36 POPEU 475     115.877  13.001  25.365  1.00  0.00           C
ATOM   9654  C37 POPEU 475     115.167  14.111  26.165  1.00  0.00           C
ATOM   9657  C38 POPEU 475     114.967  13.791  27.655  1.00  0.00           C
ATOM   9660  C39 POPEU 475     116.277  13.731  28.455  1.00  0.00           C
ATOM   9663 0C31 POPEU 475     116.037  13.991  29.945  1.00  0.00           C
ATOM   9666 1C31 POPEU 475     117.317  13.941  30.785  1.00  0.00           C
ATOM   9669 2C31 POPEU 475     117.117  14.541  32.185  1.00  0.00           C
ATOM   9672 3C31 POPEU 475     118.427  14.611  32.985  1.00  0.00           C
ATOM   9675 4C31 POPEU 475     118.307  15.551  34.195  1.00  0.00           C
ATOM   9678 5C31 POPEU 475     119.627  15.681  34.965  1.00  0.00           C
ATOM   9681 6C31 POPEU 475     119.587  16.781  36.015  1.00  0.00           C
ATOM   9685  NH3 POPEV 476      46.757  76.651  59.165  1.00  0.00           N
ATOM   9689  C12 POPEV 476      46.017  76.931  57.885  1.00  0.00           C
ATOM   9692  C11 POPEV 476      44.547  76.471  57.925  1.00  0.00           C
ATOM   9695  P   POPEV 476      42.907  78.511  58.015  1.00  0.00           P
ATOM   9696  O13 POPEV 476      41.607  77.901  57.655  1.00  0.00           O
ATOM   9697  O14 POPEV 476      42.807  79.711  58.875  1.00  0.00           O
ATOM   9698  O11 POPEV 476      43.727  78.831  56.715  1.00  0.00           O
ATOM   9699  O12 POPEV 476      43.767  77.381  58.725  1.00  0.00           O
ATOM   9700  C1  POPEV 476      43.477  80.001  55.935  1.00  0.00           C
ATOM   9703  C2  POPEV 476      44.757  80.861  55.785  1.00  0.00           C
ATOM   9705  O21 POPEV 476      44.407  81.921  54.885  1.00  0.00           O
ATOM   9706  C21 POPEV 476      45.337  82.781  54.565  1.00  0.00           C
ATOM   9707  O22 POPEV 476      46.397  82.981  55.135  1.00  0.00           O
ATOM   9708  C22 POPEV 476      44.897  83.411  53.245  1.00  0.00           C
ATOM   9711  C3  POPEV 476      45.947  80.001  55.245  1.00  0.00           C
ATOM   9714  O31 POPEV 476      45.637  79.471  53.945  1.00  0.00           O
ATOM   9715  C31 POPEV 476      46.467  79.751  52.955  1.00  0.00           C
ATOM   9716  O32 POPEV 476      47.547  80.311  53.065  1.00  0.00           O
ATOM   9717  C32 POPEV 476      45.837  79.321  51.635  1.00  0.00           C
ATOM   9720  C23 POPEV 476      46.077  84.041  52.495  1.00  0.00           C
ATOM   9723  C24 POPEV 476      45.677  84.671  51.165  1.00  0.00           C
ATOM   9726  C25 POPEV 476      45.937  83.791  49.925  1.00  0.00           C
ATOM   9729  C26 POPEV 476      47.397  83.881  49.465  1.00  0.00           C
ATOM   9732  C27 POPEV 476      47.567  83.551  47.965  1.00  0.00           C
ATOM   9735  C28 POPEV 476      48.977  83.891  47.445  1.00  0.00           C
ATOM   9738  C29 POPEV 476      49.357  83.651  45.995  1.00  0.00           C
ATOM   9740 0C21 POPEV 476      48.657  83.141  44.965  1.00  0.00           C
ATOM   9742 1C21 POPEV 476      47.237  82.641  44.925  1.00  0.00           C
ATOM   9745 2C21 POPEV 476      46.557  82.831  43.555  1.00  0.00           C
ATOM   9748 3C21 POPEV 476      47.067  81.891  42.445  1.00  0.00           C
ATOM   9751 4C21 POPEV 476      45.947  81.361  41.545  1.00  0.00           C
ATOM   9754 5C21 POPEV 476      45.157  82.471  40.835  1.00  0.00           C
ATOM   9757 6C21 POPEV 476      43.947  81.971  40.045  1.00  0.00           C
ATOM   9760 7C21 POPEV 476      43.147  83.141  39.445  1.00  0.00           C
ATOM   9763 8C21 POPEV 476      41.827  82.711  38.815  1.00  0.00           C
ATOM   9767  C33 POPEV 476      46.767  79.561  50.425  1.00  0.00           C
ATOM   9770  C34 POPEV 476      46.147  79.111  49.095  1.00  0.00           C
ATOM   9773  C35 POPEV 476      44.857  79.871  48.755  1.00  0.00           C
ATOM   9776  C36 POPEV 476      44.437  79.691  47.285  1.00  0.00           C
ATOM   9779  C37 POPEV 476      43.357  80.691  46.875  1.00  0.00           C
ATOM   9782  C38 POPEV 476      43.177  80.761  45.355  1.00  0.00           C
ATOM   9785  C39 POPEV 476      42.267  81.921  44.915  1.00  0.00           C
ATOM   9788 0C31 POPEV 476      40.767  81.671  45.135  1.00  0.00           C
ATOM   9791 1C31 POPEV 476      39.927  82.821  44.565  1.00  0.00           C
ATOM   9794 2C31 POPEV 476      38.417  82.541  44.485  1.00  0.00           C
ATOM   9797 3C31 POPEV 476      38.017  81.341  43.595  1.00  0.00           C
ATOM   9800 4C31 POPEV 476      38.667  81.361  42.205  1.00  0.00           C
ATOM   9803 5C31 POPEV 476      37.917  80.471  41.205  1.00  0.00           C
ATOM   9806 6C31 POPEV 476      38.737  80.111  39.965  1.00  0.00           C
ATOM   9810  NH3 POPEW 477      80.187 102.721  63.955  1.00  0.00           N
ATOM   9814  C12 POPEW 477      78.807 102.461  64.455  1.00  0.00           C
ATOM   9817  C11 POPEW 477      78.057 103.771  64.725  1.00  0.00           C
ATOM   9820  P   POPEW 477      76.067 104.651  66.095  1.00  0.00           P
ATOM   9821  O13 POPEW 477      74.927 104.111  66.855  1.00  0.00           O
ATOM   9822  O14 POPEW 477      76.977 105.621  66.765  1.00  0.00           O
ATOM   9823  O11 POPEW 477      75.567 105.301  64.775  1.00  0.00           O
ATOM   9824  O12 POPEW 477      76.947 103.461  65.555  1.00  0.00           O
ATOM   9825  C1  POPEW 477      74.447 104.751  64.095  1.00  0.00           C
ATOM   9828  C2  POPEW 477      74.197 105.611  62.855  1.00  0.00           C
ATOM   9830  O21 POPEW 477      73.147 104.981  62.105  1.00  0.00           O
ATOM   9831  C21 POPEW 477      72.147 105.771  61.785  1.00  0.00           C
ATOM   9832  O22 POPEW 477      72.047 106.951  62.075  1.00  0.00           O
ATOM   9833  C22 POPEW 477      71.217 105.041  60.815  1.00  0.00           C
ATOM   9836  C3  POPEW 477      75.487 105.741  61.995  1.00  0.00           C
ATOM   9839  O31 POPEW 477      75.237 106.111  60.605  1.00  0.00           O
ATOM   9840  C31 POPEW 477      75.067 105.031  59.805  1.00  0.00           C
ATOM   9841  O32 POPEW 477      75.307 103.881  60.125  1.00  0.00           O
ATOM   9842  C32 POPEW 477      74.557 105.441  58.435  1.00  0.00           C
ATOM   9845  C23 POPEW 477      70.527 106.031  59.865  1.00  0.00           C
ATOM   9848  C24 POPEW 477      70.167 105.431  58.495  1.00  0.00           C
ATOM   9851  C25 POPEW 477      68.907 104.561  58.495  1.00  0.00           C
ATOM   9854  C26 POPEW 477      68.437 104.261  57.065  1.00  0.00           C
ATOM   9857  C27 POPEW 477      66.957 103.861  56.985  1.00  0.00           C
ATOM   9860  C28 POPEW 477      66.357 104.031  55.565  1.00  0.00           C
ATOM   9863  C29 POPEW 477      64.857 104.151  55.615  1.00  0.00           C
ATOM   9865 0C21 POPEW 477      63.977 103.901  54.625  1.00  0.00           C
ATOM   9867 1C21 POPEW 477      64.277 103.461  53.215  1.00  0.00           C
ATOM   9870 2C21 POPEW 477      63.907 104.521  52.155  1.00  0.00           C
ATOM   9873 3C21 POPEW 477      62.397 104.831  52.075  1.00  0.00           C
ATOM   9876 4C21 POPEW 477      62.067 105.841  50.955  1.00  0.00           C
ATOM   9879 5C21 POPEW 477      60.597 106.301  50.985  1.00  0.00           C
ATOM   9882 6C21 POPEW 477      60.287 107.391  49.945  1.00  0.00           C
ATOM   9885 7C21 POPEW 477      59.337 106.911  48.835  1.00  0.00           C
ATOM   9888 8C21 POPEW 477      58.977 108.011  47.825  1.00  0.00           C
ATOM   9892  C33 POPEW 477      74.517 104.251  57.435  1.00  0.00           C
ATOM   9895  C34 POPEW 477      73.707 104.531  56.165  1.00  0.00           C
ATOM   9898  C35 POPEW 477      74.257 105.671  55.285  1.00  0.00           C
ATOM   9901  C36 POPEW 477      73.157 106.291  54.405  1.00  0.00           C
ATOM   9904  C37 POPEW 477      73.567 107.671  53.855  1.00  0.00           C
ATOM   9907  C38 POPEW 477      72.397 108.461  53.265  1.00  0.00           C
ATOM   9910  C39 POPEW 477      72.407 109.941  53.695  1.00  0.00           C
ATOM   9913 0C31 POPEW 477      71.207 110.741  53.185  1.00  0.00           C
ATOM   9916 1C31 POPEW 477      71.327 111.151  51.715  1.00  0.00           C
ATOM   9919 2C31 POPEW 477      70.177 112.061  51.255  1.00  0.00           C
ATOM   9922 3C31 POPEW 477      70.397 112.721  49.895  1.00  0.00           C
ATOM   9925 4C31 POPEW 477      70.537 111.741  48.715  1.00  0.00           C
ATOM   9928 5C31 POPEW 477      69.297 110.871  48.475  1.00  0.00           C
ATOM   9931 6C31 POPEW 477      69.397 110.061  47.175  1.00  0.00           C
ATOM   9935  NH3 POPEX 478      84.597   7.081  62.835  1.00  0.00           N
ATOM   9939  C12 POPEX 478      84.637   5.581  62.725  1.00  0.00           C
ATOM   9942  C11 POPEX 478      86.067   5.051  62.515  1.00  0.00           C
ATOM   9945  P   POPEX 478      85.507   2.681  61.505  1.00  0.00           P
ATOM   9946  O13 POPEX 478      86.407   1.501  61.385  1.00  0.00           O
ATOM   9947  O14 POPEX 478      84.077   2.411  61.745  1.00  0.00           O
ATOM   9948  O11 POPEX 478      85.687   3.441  60.125  1.00  0.00           O
ATOM   9949  O12 POPEX 478      86.117   3.631  62.585  1.00  0.00           O
ATOM   9950  C1  POPEX 478      85.177   2.771  58.945  1.00  0.00           C
ATOM   9953  C2  POPEX 478      84.187   3.671  58.165  1.00  0.00           C
ATOM   9955  O21 POPEX 478      83.427   2.871  57.235  1.00  0.00           O
ATOM   9956  C21 POPEX 478      82.337   2.301  57.745  1.00  0.00           C
ATOM   9957  O22 POPEX 478      81.967   2.371  58.905  1.00  0.00           O
ATOM   9958  C22 POPEX 478      81.567   1.591  56.625  1.00  0.00           C
ATOM   9961  C3  POPEX 478      84.947   4.791  57.385  1.00  0.00           C
ATOM   9964  O31 POPEX 478      85.917   4.251  56.445  1.00  0.00           O
ATOM   9965  C31 POPEX 478      85.807   4.691  55.185  1.00  0.00           C
ATOM   9966  O32 POPEX 478      84.927   5.411  54.765  1.00  0.00           O
ATOM   9967  C32 POPEX 478      86.937   4.111  54.325  1.00  0.00           C
ATOM   9970  C23 POPEX 478      81.097   2.551  55.505  1.00  0.00           C
ATOM   9973  C24 POPEX 478      82.127   2.871  54.405  1.00  0.00           C
ATOM   9976  C25 POPEX 478      82.437   1.661  53.495  1.00  0.00           C
ATOM   9979  C26 POPEX 478      82.027   1.881  52.025  1.00  0.00           C
ATOM   9982  C27 POPEX 478      82.807   2.981  51.295  1.00  0.00           C
ATOM   9985  C28 POPEX 478      83.377   2.531  49.935  1.00  0.00           C
ATOM   9988  C29 POPEX 478      84.547   1.591  50.125  1.00  0.00           C
ATOM   9990 0C21 POPEX 478      84.927   0.581  49.315  1.00  0.00           C
ATOM   9992 1C21 POPEX 478      84.277   0.161  48.025  1.00  0.00           C
ATOM   9995 2C21 POPEX 478      85.027   0.641  46.765  1.00  0.00           C
ATOM   9998 3C21 POPEX 478      84.287   0.201  45.495  1.00  0.00           C
ATOM  10001 4C21 POPEX 478      84.757   0.901  44.215  1.00  0.00           C
ATOM  10004 5C21 POPEX 478      86.157   0.491  43.725  1.00  0.00           C
ATOM  10007 6C21 POPEX 478      86.437   1.111  42.345  1.00  0.00           C
ATOM  10010 7C21 POPEX 478      87.907   1.011  41.915  1.00  0.00           C
ATOM  10013 8C21 POPEX 478      88.207   1.801  40.635  1.00  0.00           C
ATOM  10017  C33 POPEX 478      88.297   4.841  54.445  1.00  0.00           C
ATOM  10020  C34 POPEX 478      89.317   4.341  53.405  1.00  0.00           C
ATOM  10023  C35 POPEX 478      89.497   5.231  52.155  1.00  0.00           C
ATOM  10026  C36 POPEX 478      88.217   5.531  51.345  1.00  0.00           C
ATOM  10029  C37 POPEX 478      88.477   6.301  50.035  1.00  0.00           C
ATOM  10032  C38 POPEX 478      89.367   7.541  50.215  1.00  0.00           C
ATOM  10035  C39 POPEX 478      89.347   8.541  49.055  1.00  0.00           C
ATOM  10038 0C31 POPEX 478      90.287   9.731  49.345  1.00  0.00           C
ATOM  10041 1C31 POPEX 478      90.377  10.761  48.205  1.00  0.00           C
ATOM  10044 2C31 POPEX 478      91.317  11.931  48.585  1.00  0.00           C
ATOM  10047 3C31 POPEX 478      91.607  12.931  47.445  1.00  0.00           C
ATOM  10050 4C31 POPEX 478      92.357  12.331  46.255  1.00  0.00           C
ATOM  10053 5C31 POPEX 478      92.917  13.401  45.315  1.00  0.00           C
ATOM  10056 6C31 POPEX 478      93.557  12.831  44.045  1.00  0.00           C
ATOM  10060  NH3 POPEY 479     121.877  36.241  19.685  1.00  0.00           N
ATOM  10064  C12 POPEY 479     121.927  34.751  19.485  1.00  0.00           C
ATOM  10067  C11 POPEY 479     122.477  34.411  18.085  1.00  0.00           C
ATOM  10070  P   POPEY 479     123.817  32.161  18.315  1.00  0.00           P
ATOM  10071  O13 POPEY 479     123.477  30.741  18.585  1.00  0.00           O
ATOM  10072  O14 POPEY 479     124.957  32.471  17.425  1.00  0.00           O
ATOM  10073  O11 POPEY 479     124.147  32.811  19.715  1.00  0.00           O
ATOM  10074  O12 POPEY 479     122.547  33.001  17.875  1.00  0.00           O
ATOM  10075  C1  POPEY 479     125.167  32.311  20.575  1.00  0.00           C
ATOM  10078  C2  POPEY 479     124.617  32.311  22.035  1.00  0.00           C
ATOM  10080  O21 POPEY 479     125.607  32.071  23.065  1.00  0.00           O
ATOM  10081  C21 POPEY 479     126.247  30.901  23.075  1.00  0.00           C
ATOM  10082  O22 POPEY 479     126.177  30.041  22.215  1.00  0.00           O
ATOM  10083  C22 POPEY 479     127.147  30.801  24.305  1.00  0.00           C
ATOM  10086  C3  POPEY 479     123.377  31.371  22.145  1.00  0.00           C
ATOM  10089  O31 POPEY 479     122.847  31.371  23.485  1.00  0.00           O
ATOM  10090  C31 POPEY 479     122.817  30.211  24.115  1.00  0.00           C
ATOM  10091  O32 POPEY 479     123.127  29.131  23.645  1.00  0.00           O
ATOM  10092  C32 POPEY 479     122.467  30.531  25.575  1.00  0.00           C
ATOM  10095  C23 POPEY 479     126.647  29.731  25.305  1.00  0.00           C
ATOM  10098  C24 POPEY 479     127.097  30.021  26.755  1.00  0.00           C
ATOM  10101  C25 POPEY 479     126.697  28.891  27.715  1.00  0.00           C
ATOM  10104  C26 POPEY 479     126.767  29.321  29.195  1.00  0.00           C
ATOM  10107  C27 POPEY 479     126.407  28.181  30.155  1.00  0.00           C
ATOM  10110  C28 POPEY 479     126.217  28.621  31.625  1.00  0.00           C
ATOM  10113  C29 POPEY 479     127.497  29.121  32.255  1.00  0.00           C
ATOM  10115 0C21 POPEY 479     128.097  28.641  33.365  1.00  0.00           C
ATOM  10117 1C21 POPEY 479     127.587  27.531  34.245  1.00  0.00           C
ATOM  10120 2C21 POPEY 479     128.277  27.521  35.625  1.00  0.00           C
ATOM  10123 3C21 POPEY 479     127.797  26.411  36.565  1.00  0.00           C
ATOM  10126 4C21 POPEY 479     128.717  26.211  37.785  1.00  0.00           C
ATOM  10129 5C21 POPEY 479     128.737  27.391  38.765  1.00  0.00           C
ATOM  10132 6C21 POPEY 479     129.837  27.311  39.825  1.00  0.00           C
ATOM  10135 7C21 POPEY 479     129.847  28.561  40.715  1.00  0.00           C
ATOM  10138 8C21 POPEY 479     130.907  28.521  41.825  1.00  0.00           C
ATOM  10142  C33 POPEY 479     122.707  29.401  26.595  1.00  0.00           C
ATOM  10145  C34 POPEY 479     123.297  29.921  27.925  1.00  0.00           C
ATOM  10148  C35 POPEY 479     122.317  30.711  28.805  1.00  0.00           C
ATOM  10151  C36 POPEY 479     121.347  29.811  29.595  1.00  0.00           C
ATOM  10154  C37 POPEY 479     120.397  30.611  30.485  1.00  0.00           C
ATOM  10157  C38 POPEY 479     119.467  29.721  31.325  1.00  0.00           C
ATOM  10160  C39 POPEY 479     120.077  29.291  32.675  1.00  0.00           C
ATOM  10163 0C31 POPEY 479     119.667  30.171  33.865  1.00  0.00           C
ATOM  10166 1C31 POPEY 479     120.257  29.631  35.175  1.00  0.00           C
ATOM  10169 2C31 POPEY 479     119.447  29.991  36.435  1.00  0.00           C
ATOM  10172 3C31 POPEY 479     119.487  31.481  36.815  1.00  0.00           C
ATOM  10175 4C31 POPEY 479     118.717  31.721  38.115  1.00  0.00           C
ATOM  10178 5C31 POPEY 479     118.687  33.181  38.565  1.00  0.00           C
ATOM  10181 6C31 POPEY 479     117.837  33.381  39.825  1.00  0.00           C
ATOM  10185  NH3 POPEZ 480      90.627  21.621  17.405  1.00  0.00           N
ATOM  10189  C12 POPEZ 480      92.097  21.701  17.745  1.00  0.00           C
ATOM  10192  C11 POPEZ 480      92.937  21.741  16.455  1.00  0.00           C
ATOM  10195  P   POPEZ 480      95.327  20.681  16.895  1.00  0.00           P
ATOM  10196  O13 POPEZ 480      96.707  21.161  16.685  1.00  0.00           O
ATOM  10197  O14 POPEZ 480      94.837  19.541  16.085  1.00  0.00           O
ATOM  10198  O11 POPEZ 480      95.107  20.431  18.435  1.00  0.00           O
ATOM  10199  O12 POPEZ 480      94.337  21.901  16.705  1.00  0.00           O
ATOM  10200  C1  POPEZ 480      95.567  19.231  19.055  1.00  0.00           C
ATOM  10203  C2  POPEZ 480      95.487  19.321  20.605  1.00  0.00           C
ATOM  10205  O21 POPEZ 480      95.227  18.001  21.115  1.00  0.00           O
ATOM  10206  C21 POPEZ 480      95.647  17.761  22.345  1.00  0.00           C
ATOM  10207  O22 POPEZ 480      96.397  18.481  22.995  1.00  0.00           O
ATOM  10208  C22 POPEZ 480      95.097  16.401  22.775  1.00  0.00           C
ATOM  10211  C3  POPEZ 480      94.357  20.281  21.085  1.00  0.00           C
ATOM  10214  O31 POPEZ 480      94.447  20.521  22.505  1.00  0.00           O
ATOM  10215  C31 POPEZ 480      93.547  21.401  22.935  1.00  0.00           C
ATOM  10216  O32 POPEZ 480      92.617  21.831  22.275  1.00  0.00           O
ATOM  10217  C32 POPEZ 480      93.877  21.881  24.355  1.00  0.00           C
ATOM  10220  C23 POPEZ 480      95.007  16.221  24.305  1.00  0.00           C
ATOM  10223  C24 POPEZ 480      93.727  16.781  24.945  1.00  0.00           C
ATOM  10226  C25 POPEZ 480      93.727  16.561  26.465  1.00  0.00           C
ATOM  10229  C26 POPEZ 480      92.487  17.081  27.195  1.00  0.00           C
ATOM  10232  C27 POPEZ 480      92.597  16.861  28.715  1.00  0.00           C
ATOM  10235  C28 POPEZ 480      91.287  16.981  29.515  1.00  0.00           C
ATOM  10238  C29 POPEZ 480      90.737  18.381  29.555  1.00  0.00           C
ATOM  10240 0C21 POPEZ 480      89.747  18.801  30.365  1.00  0.00           C
ATOM  10242 1C21 POPEZ 480      89.017  17.961  31.385  1.00  0.00           C
ATOM  10245 2C21 POPEZ 480      89.517  18.281  32.805  1.00  0.00           C
ATOM  10248 3C21 POPEZ 480      89.037  17.241  33.835  1.00  0.00           C
ATOM  10251 4C21 POPEZ 480      89.607  17.471  35.245  1.00  0.00           C
ATOM  10254 5C21 POPEZ 480      88.917  18.581  36.045  1.00  0.00           C
ATOM  10257 6C21 POPEZ 480      87.457  18.251  36.395  1.00  0.00           C
ATOM  10260 7C21 POPEZ 480      86.887  19.201  37.445  1.00  0.00           C
ATOM  10263 8C21 POPEZ 480      85.427  18.911  37.815  1.00  0.00           C
ATOM  10267  C33 POPEZ 480      94.037  20.731  25.365  1.00  0.00           C
ATOM  10270  C34 POPEZ 480      94.047  21.221  26.825  1.00  0.00           C
ATOM  10273  C35 POPEZ 480      94.797  20.261  27.755  1.00  0.00           C
ATOM  10276  C36 POPEZ 480      94.687  20.651  29.235  1.00  0.00           C
ATOM  10279  C37 POPEZ 480      95.387  19.631  30.145  1.00  0.00           C
ATOM  10282  C38 POPEZ 480      95.157  19.911  31.635  1.00  0.00           C
ATOM  10285  C39 POPEZ 480      95.297  18.671  32.545  1.00  0.00           C
ATOM  10288 0C31 POPEZ 480      94.147  17.671  32.345  1.00  0.00           C
ATOM  10291 1C31 POPEZ 480      94.117  16.531  33.375  1.00  0.00           C
ATOM  10294 2C31 POPEZ 480      92.907  15.611  33.125  1.00  0.00           C
ATOM  10297 3C31 POPEZ 480      92.817  14.401  34.065  1.00  0.00           C
ATOM  10300 4C31 POPEZ 480      92.417  14.741  35.505  1.00  0.00           C
ATOM  10303 5C31 POPEZ 480      92.127  13.471  36.315  1.00  0.00           C
ATOM  10306 6C31 POPEZ 480      91.607  13.741  37.725  1.00  0.00           C
ATOM  10310  NH3 POPEa 481      58.317 118.331  61.005  1.00  0.00           N
ATOM  10314  C12 POPEa 481      59.197 117.331  61.685  1.00  0.00           C
ATOM  10317  C11 POPEa 481      60.637 117.371  61.145  1.00  0.00           C
ATOM  10320  P   POPEa 481      61.507 115.021  61.875  1.00  0.00           P
ATOM  10321  O13 POPEa 481      62.737 114.581  61.195  1.00  0.00           O
ATOM  10322  O14 POPEa 481      61.237 114.581  63.275  1.00  0.00           O
ATOM  10323  O11 POPEa 481      60.257 114.741  60.945  1.00  0.00           O
ATOM  10324  O12 POPEa 481      61.517 116.601  61.965  1.00  0.00           O
ATOM  10325  C1  POPEa 481      60.007 113.561  60.185  1.00  0.00           C
ATOM  10328  C2  POPEa 481      60.237 113.791  58.655  1.00  0.00           C
ATOM  10330  O21 POPEa 481      59.067 113.441  57.855  1.00  0.00           O
ATOM  10331  C21 POPEa 481      58.957 112.271  57.235  1.00  0.00           C
ATOM  10332  O22 POPEa 481      59.747 111.351  57.275  1.00  0.00           O
ATOM  10333  C22 POPEa 481      57.617 112.221  56.475  1.00  0.00           C
ATOM  10336  C3  POPEa 481      61.617 113.251  58.175  1.00  0.00           C
ATOM  10339  O31 POPEa 481      61.717 113.341  56.745  1.00  0.00           O
ATOM  10340  C31 POPEa 481      62.647 112.541  56.225  1.00  0.00           C
ATOM  10341  O32 POPEa 481      63.557 112.011  56.835  1.00  0.00           O
ATOM  10342  C32 POPEa 481      62.387 112.471  54.735  1.00  0.00           C
ATOM  10345  C23 POPEa 481      57.617 111.331  55.205  1.00  0.00           C
ATOM  10348  C24 POPEa 481      58.297 111.971  53.985  1.00  0.00           C
ATOM  10351  C25 POPEa 481      57.347 112.681  52.995  1.00  0.00           C
ATOM  10354  C26 POPEa 481      56.517 111.701  52.145  1.00  0.00           C
ATOM  10357  C27 POPEa 481      55.707 112.341  50.995  1.00  0.00           C
ATOM  10360  C28 POPEa 481      56.497 112.611  49.685  1.00  0.00           C
ATOM  10363  C29 POPEa 481      57.127 113.981  49.615  1.00  0.00           C
ATOM  10365 0C21 POPEa 481      56.867 114.941  48.705  1.00  0.00           C
ATOM  10367 1C21 POPEa 481      55.897 114.811  47.555  1.00  0.00           C
ATOM  10370 2C21 POPEa 481      55.917 116.031  46.605  1.00  0.00           C
ATOM  10373 3C21 POPEa 481      54.807 115.941  45.545  1.00  0.00           C
ATOM  10376 4C21 POPEa 481      54.667 117.191  44.655  1.00  0.00           C
ATOM  10379 5C21 POPEa 481      55.697 117.281  43.525  1.00  0.00           C
ATOM  10382 6C21 POPEa 481      56.847 118.271  43.775  1.00  0.00           C
ATOM  10385 7C21 POPEa 481      57.767 118.401  42.555  1.00  0.00           C
ATOM  10388 8C21 POPEa 481      58.787 119.541  42.645  1.00  0.00           C
ATOM  10392  C33 POPEa 481      63.187 111.401  53.965  1.00  0.00           C
ATOM  10395  C34 POPEa 481      62.317 110.691  52.915  1.00  0.00           C
ATOM  10398  C35 POPEa 481      63.047 109.521  52.245  1.00  0.00           C
ATOM  10401  C36 POPEa 481      64.057 109.941  51.185  1.00  0.00           C
ATOM  10404  C37 POPEa 481      65.137 108.871  50.995  1.00  0.00           C
ATOM  10407  C38 POPEa 481      66.197 109.231  49.945  1.00  0.00           C
ATOM  10410  C39 POPEa 481      65.667 109.271  48.505  1.00  0.00           C
ATOM  10413 0C31 POPEa 481      65.057 107.951  48.035  1.00  0.00           C
ATOM  10416 1C31 POPEa 481      65.107 107.801  46.515  1.00  0.00           C
ATOM  10419 2C31 POPEa 481      64.387 106.541  46.005  1.00  0.00           C
ATOM  10422 3C31 POPEa 481      64.557 106.311  44.495  1.00  0.00           C
ATOM  10425 4C31 POPEa 481      64.097 107.491  43.645  1.00  0.00           C
ATOM  10428 5C31 POPEa 481      64.027 107.181  42.155  1.00  0.00           C
ATOM  10431 6C31 POPEa 481      63.507 108.371  41.345  1.00  0.00           C
ATOM  10435  NH3 POPEb 482      10.955  75.071  59.625  1.00  0.00           N
ATOM  10439  C12 POPEb 482      10.015  76.211  59.905  1.00  0.00           C
ATOM  10442  C11 POPEb 482       8.995  76.441  58.755  1.00  0.00           C
ATOM  10445  P   POPEb 482       8.325  79.011  58.605  1.00  0.00           P
ATOM  10446  O13 POPEb 482       8.155  79.071  60.065  1.00  0.00           O
ATOM  10447  O14 POPEb 482       8.905  80.161  57.895  1.00  0.00           O
ATOM  10448  O11 POPEb 482       6.875  78.731  58.055  1.00  0.00           O
ATOM  10449  O12 POPEb 482       9.165  77.731  58.195  1.00  0.00           O
ATOM  10450  C1  POPEb 482       6.645  78.211  56.745  1.00  0.00           C
ATOM  10453  C2  POPEb 482       5.945  79.251  55.845  1.00  0.00           C
ATOM  10455  O21 POPEb 482       5.605  78.571  54.625  1.00  0.00           O
ATOM  10456  C21 POPEb 482       4.415  78.761  54.035  1.00  0.00           C
ATOM  10457  O22 POPEb 482       4.265  78.781  52.835  1.00  0.00           O
ATOM  10458  C22 POPEb 482       3.255  78.871  55.035  1.00  0.00           C
ATOM  10461  C3  POPEb 482       6.855  80.501  55.545  1.00  0.00           C
ATOM  10464  O31 POPEb 482       6.685  81.061  54.235  1.00  0.00           O
ATOM  10465  C31 POPEb 482       5.515  81.651  53.995  1.00  0.00           C
ATOM  10466  O32 POPEb 482       4.655  81.861  54.835  1.00  0.00           O
ATOM  10467  C32 POPEb 482       5.415  81.901  52.485  1.00  0.00           C
ATOM  10470  C23 POPEb 482       1.935  78.351  54.425  1.00  0.00           C
ATOM  10473  C24 POPEb 482       0.735  78.561  55.365  1.00  0.00           C
ATOM  10476  C25 POPEb 482      -0.415  77.601  55.045  1.00  0.00           C
ATOM  10479  C26 POPEb 482      -1.005  77.781  53.635  1.00  0.00           C
ATOM  10482  C27 POPEb 482      -1.945  76.631  53.275  1.00  0.00           C
ATOM  10485  C28 POPEb 482      -2.645  76.821  51.915  1.00  0.00           C
ATOM  10488  C29 POPEb 482      -3.615  75.681  51.685  1.00  0.00           C
ATOM  10490 0C21 POPEb 482      -4.955  75.761  51.785  1.00  0.00           C
ATOM  10492 1C21 POPEb 482      -5.745  77.001  52.085  1.00  0.00           C
ATOM  10495 2C21 POPEb 482      -5.745  77.411  53.585  1.00  0.00           C
ATOM  10498 3C21 POPEb 482      -6.485  76.431  54.505  1.00  0.00           C
ATOM  10501 4C21 POPEb 482      -6.815  77.071  55.865  1.00  0.00           C
ATOM  10504 5C21 POPEb 482      -7.775  76.241  56.735  1.00  0.00           C
ATOM  10507 6C21 POPEb 482      -8.525  77.091  57.765  1.00  0.00           C
ATOM  10510 7C21 POPEb 482      -9.535  76.281  58.595  1.00  0.00           C
ATOM  10513 8C21 POPEb 482     -10.335  77.121  59.585  1.00  0.00           C
ATOM  10517  C33 POPEb 482       3.985  82.081  51.905  1.00  0.00           C
ATOM  10520  C34 POPEb 482       3.915  81.661  50.425  1.00  0.00           C
ATOM  10523  C35 POPEb 482       3.045  82.521  49.485  1.00  0.00           C
ATOM  10526  C36 POPEb 482       3.065  81.901  48.085  1.00  0.00           C
ATOM  10529  C37 POPEb 482       2.505  82.701  46.895  1.00  0.00           C
ATOM  10532  C38 POPEb 482       2.755  81.881  45.615  1.00  0.00           C
ATOM  10535  C39 POPEb 482       2.155  82.461  44.325  1.00  0.00           C
ATOM  10538 0C31 POPEb 482       2.205  81.411  43.205  1.00  0.00           C
ATOM  10541 1C31 POPEb 482       1.515  81.871  41.905  1.00  0.00           C
ATOM  10544 2C31 POPEb 482       0.925  80.701  41.115  1.00  0.00           C
ATOM  10547 3C31 POPEb 482       0.065  81.141  39.935  1.00  0.00           C
ATOM  10550 4C31 POPEb 482       0.885  81.521  38.705  1.00  0.00           C
ATOM  10553 5C31 POPEb 482      -0.005  82.001  37.555  1.00  0.00           C
ATOM  10556 6C31 POPEb 482       0.765  82.241  36.265  1.00  0.00           C
ATOM  10560  NH3 POPEc 483      21.527  55.661  16.455  1.00  0.00           N
ATOM  10564  C12 POPEc 483      22.717  54.871  17.005  1.00  0.00           C
ATOM  10567  C11 POPEc 483      22.407  54.161  18.335  1.00  0.00           C
ATOM  10570  P   POPEc 483      24.177  52.181  18.535  1.00  0.00           P
ATOM  10571  O13 POPEc 483      23.197  51.371  17.785  1.00  0.00           O
ATOM  10572  O14 POPEc 483      25.487  52.481  17.915  1.00  0.00           O
ATOM  10573  O11 POPEc 483      24.497  51.361  19.865  1.00  0.00           O
ATOM  10574  O12 POPEc 483      23.577  53.601  18.945  1.00  0.00           O
ATOM  10575  C1  POPEc 483      24.827  51.931  21.125  1.00  0.00           C
ATOM  10578  C2  POPEc 483      24.227  51.111  22.315  1.00  0.00           C
ATOM  10580  O21 POPEc 483      24.337  51.881  23.535  1.00  0.00           O
ATOM  10581  C21 POPEc 483      25.487  51.881  24.155  1.00  0.00           C
ATOM  10582  O22 POPEc 483      26.517  51.321  23.815  1.00  0.00           O
ATOM  10583  C22 POPEc 483      25.367  52.711  25.425  1.00  0.00           C
ATOM  10586  C3  POPEc 483      24.757  49.631  22.385  1.00  0.00           C
ATOM  10589  O31 POPEc 483      24.317  48.911  23.575  1.00  0.00           O
ATOM  10590  C31 POPEc 483      23.117  48.351  23.435  1.00  0.00           C
ATOM  10591  O32 POPEc 483      22.367  48.541  22.495  1.00  0.00           O
ATOM  10592  C32 POPEc 483      22.757  47.501  24.655  1.00  0.00           C
ATOM  10595  C23 POPEc 483      26.587  52.491  26.345  1.00  0.00           C
ATOM  10598  C24 POPEc 483      26.367  53.021  27.765  1.00  0.00           C
ATOM  10601  C25 POPEc 483      25.337  52.201  28.535  1.00  0.00           C
ATOM  10604  C26 POPEc 483      24.967  52.821  29.885  1.00  0.00           C
ATOM  10607  C27 POPEc 483      23.697  52.181  30.445  1.00  0.00           C
ATOM  10610  C28 POPEc 483      23.187  52.851  31.735  1.00  0.00           C
ATOM  10613  C29 POPEc 483      24.047  52.521  32.925  1.00  0.00           C
ATOM  10615 0C21 POPEc 483      23.617  52.311  34.185  1.00  0.00           C
ATOM  10617 1C21 POPEc 483      22.197  52.421  34.695  1.00  0.00           C
ATOM  10620 2C21 POPEc 483      22.027  53.661  35.585  1.00  0.00           C
ATOM  10623 3C21 POPEc 483      20.567  53.911  35.985  1.00  0.00           C
ATOM  10626 4C21 POPEc 483      20.417  55.131  36.895  1.00  0.00           C
ATOM  10629 5C21 POPEc 483      19.187  56.011  36.605  1.00  0.00           C
ATOM  10632 6C21 POPEc 483      19.217  56.661  35.215  1.00  0.00           C
ATOM  10635 7C21 POPEc 483      18.397  57.951  35.135  1.00  0.00           C
ATOM  10638 8C21 POPEc 483      18.337  58.541  33.725  1.00  0.00           C
ATOM  10642  C33 POPEc 483      22.477  46.011  24.365  1.00  0.00           C
ATOM  10645  C34 POPEc 483      21.317  45.441  25.215  1.00  0.00           C
ATOM  10648  C35 POPEc 483      21.427  45.661  26.745  1.00  0.00           C
ATOM  10651  C36 POPEc 483      20.137  45.241  27.475  1.00  0.00           C
ATOM  10654  C37 POPEc 483      20.077  45.631  28.965  1.00  0.00           C
ATOM  10657  C38 POPEc 483      20.397  44.471  29.925  1.00  0.00           C
ATOM  10660  C39 POPEc 483      20.267  44.861  31.405  1.00  0.00           C
ATOM  10663 0C31 POPEc 483      20.727  43.731  32.325  1.00  0.00           C
ATOM  10666 1C31 POPEc 483      20.617  44.031  33.825  1.00  0.00           C
ATOM  10669 2C31 POPEc 483      21.297  42.911  34.625  1.00  0.00           C
ATOM  10672 3C31 POPEc 483      20.927  42.871  36.115  1.00  0.00           C
ATOM  10675 4C31 POPEc 483      21.607  41.681  36.805  1.00  0.00           C
ATOM  10678 5C31 POPEc 483      21.037  41.361  38.185  1.00  0.00           C
ATOM  10681 6C31 POPEc 483      21.667  40.111  38.785  1.00  0.00           C
ATOM  10685  NH3 POPEd 484      21.907  61.721  17.255  1.00  0.00           N
ATOM  10689  C12 POPEd 484      23.267  61.521  16.645  1.00  0.00           C
ATOM  10692  C11 POPEd 484      24.287  62.451  17.335  1.00  0.00           C
ATOM  10695  P   POPEd 484      26.547  63.701  17.045  1.00  0.00           P
ATOM  10696  O13 POPEd 484      27.417  64.091  15.915  1.00  0.00           O
ATOM  10697  O14 POPEd 484      25.857  64.781  17.795  1.00  0.00           O
ATOM  10698  O11 POPEd 484      27.427  62.841  18.065  1.00  0.00           O
ATOM  10699  O12 POPEd 484      25.517  62.561  16.605  1.00  0.00           O
ATOM  10700  C1  POPEd 484      26.997  62.711  19.415  1.00  0.00           C
ATOM  10703  C2  POPEd 484      28.147  62.441  20.425  1.00  0.00           C
ATOM  10705  O21 POPEd 484      28.867  63.631  20.765  1.00  0.00           O
ATOM  10706  C21 POPEd 484      29.797  64.121  19.975  1.00  0.00           C
ATOM  10707  O22 POPEd 484      29.987  63.901  18.785  1.00  0.00           O
ATOM  10708  C22 POPEd 484      30.627  65.091  20.815  1.00  0.00           C
ATOM  10711  C3  POPEd 484      29.077  61.231  20.115  1.00  0.00           C
ATOM  10714  O31 POPEd 484      29.837  60.891  21.295  1.00  0.00           O
ATOM  10715  C31 POPEd 484      29.277  60.031  22.145  1.00  0.00           C
ATOM  10716  O32 POPEd 484      28.277  59.371  21.925  1.00  0.00           O
ATOM  10717  C32 POPEd 484      30.057  60.021  23.455  1.00  0.00           C
ATOM  10720  C23 POPEd 484      31.837  64.401  21.495  1.00  0.00           C
ATOM  10723  C24 POPEd 484      31.477  63.561  22.735  1.00  0.00           C
ATOM  10726  C25 POPEd 484      31.057  64.351  23.995  1.00  0.00           C
ATOM  10729  C26 POPEd 484      32.147  64.411  25.075  1.00  0.00           C
ATOM  10732  C27 POPEd 484      31.577  64.851  26.435  1.00  0.00           C
ATOM  10735  C28 POPEd 484      32.597  64.801  27.575  1.00  0.00           C
ATOM  10738  C29 POPEd 484      31.897  64.891  28.915  1.00  0.00           C
ATOM  10740 0C21 POPEd 484      32.077  65.801  29.875  1.00  0.00           C
ATOM  10742 1C21 POPEd 484      33.037  66.961  29.845  1.00  0.00           C
ATOM  10745 2C21 POPEd 484      32.927  67.781  31.145  1.00  0.00           C
ATOM  10748 3C21 POPEd 484      33.777  69.051  31.115  1.00  0.00           C
ATOM  10751 4C21 POPEd 484      33.537  69.941  32.345  1.00  0.00           C
ATOM  10754 5C21 POPEd 484      34.297  71.271  32.275  1.00  0.00           C
ATOM  10757 6C21 POPEd 484      34.097  72.131  33.535  1.00  0.00           C
ATOM  10760 7C21 POPEd 484      34.927  73.411  33.495  1.00  0.00           C
ATOM  10763 8C21 POPEd 484      34.777  74.281  34.755  1.00  0.00           C
ATOM  10767  C33 POPEd 484      29.217  60.591  24.625  1.00  0.00           C
ATOM  10770  C34 POPEd 484      30.077  61.081  25.795  1.00  0.00           C
ATOM  10773  C35 POPEd 484      30.567  59.961  26.725  1.00  0.00           C
ATOM  10776  C36 POPEd 484      31.607  60.451  27.745  1.00  0.00           C
ATOM  10779  C37 POPEd 484      31.307  60.061  29.205  1.00  0.00           C
ATOM  10782  C38 POPEd 484      30.697  61.221  30.005  1.00  0.00           C
ATOM  10785  C39 POPEd 484      30.817  61.091  31.525  1.00  0.00           C
ATOM  10788 0C31 POPEd 484      29.697  60.321  32.235  1.00  0.00           C
ATOM  10791 1C31 POPEd 484      29.667  60.701  33.735  1.00  0.00           C
ATOM  10794 2C31 POPEd 484      28.647  59.891  34.555  1.00  0.00           C
ATOM  10797 3C31 POPEd 484      28.157  60.631  35.815  1.00  0.00           C
ATOM  10800 4C31 POPEd 484      27.357  61.901  35.495  1.00  0.00           C
ATOM  10803 5C31 POPEd 484      26.547  62.431  36.685  1.00  0.00           C
ATOM  10806 6C31 POPEd 484      25.597  63.571  36.285  1.00  0.00           C
ATOM  10810  NH3 POPEe 485      76.297  42.471  17.465  1.00  0.00           N
ATOM  10814  C12 POPEe 485      77.667  42.621  18.085  1.00  0.00           C
ATOM  10817  C11 POPEe 485      78.067  44.101  18.215  1.00  0.00           C
ATOM  10820  P   POPEe 485      77.167  46.381  19.015  1.00  0.00           P
ATOM  10821  O13 POPEe 485      77.587  46.831  17.675  1.00  0.00           O
ATOM  10822  O14 POPEe 485      75.897  46.941  19.555  1.00  0.00           O
ATOM  10823  O11 POPEe 485      78.307  46.711  20.035  1.00  0.00           O
ATOM  10824  O12 POPEe 485      77.097  44.801  19.005  1.00  0.00           O
ATOM  10825  C1  POPEe 485      78.687  45.921  21.155  1.00  0.00           C
ATOM  10828  C2  POPEe 485      79.077  46.861  22.325  1.00  0.00           C
ATOM  10830  O21 POPEe 485      79.847  46.181  23.335  1.00  0.00           O
ATOM  10831  C21 POPEe 485      79.157  45.351  24.115  1.00  0.00           C
ATOM  10832  O22 POPEe 485      78.087  44.851  23.865  1.00  0.00           O
ATOM  10833  C22 POPEe 485      79.917  45.121  25.425  1.00  0.00           C
ATOM  10836  C3  POPEe 485      77.847  47.641  22.875  1.00  0.00           C
ATOM  10839  O31 POPEe 485      78.107  48.241  24.175  1.00  0.00           O
ATOM  10840  C31 POPEe 485      77.127  49.071  24.555  1.00  0.00           C
ATOM  10841  O32 POPEe 485      76.197  49.431  23.855  1.00  0.00           O
ATOM  10842  C32 POPEe 485      77.317  49.391  26.035  1.00  0.00           C
ATOM  10845  C23 POPEe 485      79.407  43.881  26.185  1.00  0.00           C
ATOM  10848  C24 POPEe 485      80.047  43.721  27.565  1.00  0.00           C
ATOM  10851  C25 POPEe 485      79.497  42.491  28.305  1.00  0.00           C
ATOM  10854  C26 POPEe 485      80.187  42.211  29.645  1.00  0.00           C
ATOM  10857  C27 POPEe 485      79.477  41.071  30.405  1.00  0.00           C
ATOM  10860  C28 POPEe 485      80.117  40.731  31.765  1.00  0.00           C
ATOM  10863  C29 POPEe 485      79.167  39.861  32.545  1.00  0.00           C
ATOM  10865 0C21 POPEe 485      79.317  38.581  32.925  1.00  0.00           C
ATOM  10867 1C21 POPEe 485      80.497  37.671  32.715  1.00  0.00           C
ATOM  10870 2C21 POPEe 485      80.677  36.761  33.945  1.00  0.00           C
ATOM  10873 3C21 POPEe 485      81.827  35.761  33.785  1.00  0.00           C
ATOM  10876 4C21 POPEe 485      81.967  34.751  34.935  1.00  0.00           C
ATOM  10879 5C21 POPEe 485      82.287  35.381  36.295  1.00  0.00           C
ATOM  10882 6C21 POPEe 485      82.747  34.331  37.325  1.00  0.00           C
ATOM  10885 7C21 POPEe 485      82.987  34.921  38.715  1.00  0.00           C
ATOM  10888 8C21 POPEe 485      83.457  33.891  39.745  1.00  0.00           C
ATOM  10892  C33 POPEe 485      76.787  48.251  26.935  1.00  0.00           C
ATOM  10895  C34 POPEe 485      76.617  48.691  28.395  1.00  0.00           C
ATOM  10898  C35 POPEe 485      76.057  47.581  29.305  1.00  0.00           C
ATOM  10901  C36 POPEe 485      77.027  46.431  29.615  1.00  0.00           C
ATOM  10904  C37 POPEe 485      78.347  46.921  30.235  1.00  0.00           C
ATOM  10907  C38 POPEe 485      79.167  45.831  30.925  1.00  0.00           C
ATOM  10910  C39 POPEe 485      78.497  45.291  32.205  1.00  0.00           C
ATOM  10913 0C31 POPEe 485      79.507  44.731  33.205  1.00  0.00           C
ATOM  10916 1C31 POPEe 485      78.857  44.391  34.555  1.00  0.00           C
ATOM  10919 2C31 POPEe 485      79.857  44.301  35.705  1.00  0.00           C
ATOM  10922 3C31 POPEe 485      80.727  43.041  35.685  1.00  0.00           C
ATOM  10925 4C31 POPEe 485      79.947  41.761  36.015  1.00  0.00           C
ATOM  10928 5C31 POPEe 485      80.857  40.561  36.275  1.00  0.00           C
ATOM  10931 6C31 POPEe 485      80.097  39.311  36.725  1.00  0.00           C
ATOM  10935  NH3 POPEf 486     122.157  15.691  18.815  1.00  0.00           N
ATOM  10939  C12 POPEf 486     120.687  15.631  18.495  1.00  0.00           C
ATOM  10942  C11 POPEf 486     120.197  16.951  17.885  1.00  0.00           C
ATOM  10945  P   POPEf 486     117.987  18.101  18.725  1.00  0.00           P
ATOM  10946  O13 POPEf 486     118.657  19.411  18.605  1.00  0.00           O
ATOM  10947  O14 POPEf 486     116.557  18.051  18.335  1.00  0.00           O
ATOM  10948  O11 POPEf 486     118.177  17.591  20.205  1.00  0.00           O
ATOM  10949  O12 POPEf 486     118.767  17.001  17.905  1.00  0.00           O
ATOM  10950  C1  POPEf 486     117.977  18.431  21.345  1.00  0.00           C
ATOM  10953  C2  POPEf 486     119.267  18.551  22.195  1.00  0.00           C
ATOM  10955  O21 POPEf 486     118.917  19.081  23.485  1.00  0.00           O
ATOM  10956  C21 POPEf 486     119.377  18.401  24.535  1.00  0.00           C
ATOM  10957  O22 POPEf 486     120.147  17.461  24.475  1.00  0.00           O
ATOM  10958  C22 POPEf 486     118.817  18.981  25.845  1.00  0.00           C
ATOM  10961  C3  POPEf 486     120.317  19.471  21.505  1.00  0.00           C
ATOM  10964  O31 POPEf 486     121.597  19.401  22.165  1.00  0.00           O
ATOM  10965  C31 POPEf 486     122.387  18.391  21.795  1.00  0.00           C
ATOM  10966  O32 POPEf 486     122.087  17.521  20.975  1.00  0.00           O
ATOM  10967  C32 POPEf 486     123.687  18.461  22.575  1.00  0.00           C
ATOM  10970  C23 POPEf 486     118.827  17.971  27.015  1.00  0.00           C
ATOM  10973  C24 POPEf 486     118.737  18.611  28.415  1.00  0.00           C
ATOM  10976  C25 POPEf 486     117.397  19.271  28.755  1.00  0.00           C
ATOM  10979  C26 POPEf 486     116.267  18.261  28.995  1.00  0.00           C
ATOM  10982  C27 POPEf 486     114.927  18.921  29.385  1.00  0.00           C
[truncated: 1,810,060 more chars]
