# Supplementary material for: Characterizing Membrane Association and Periplasmic Transfer of Bacterial Lipoproteins through Molecular Dynamics Simulations
Source: Structure. 2020 Apr 7;28(4):475–487.e3. doi: 10.1016/j.str.2020.01.012 (PMC7139219; doi:10.1016/j.str.2020.01.012)
Supplement: Data S3. Final Coordinates from Simulations (M–X), Related to Figure 3 [file mmc5.zip › M-X/MDTP-4-atomistic.pdb]

TITLE     Protein
REMARK    THIS IS A SIMULATION BOX
CRYST1  126.139  126.139  173.557  90.00  90.00  90.00 P 1           1
MODEL        1
ATOM      1  N   CYSTA   1      58.850  58.060  59.516  1.00  0.00           N
ATOM      3  CA  CYSTA   1      58.639  60.509  61.105  1.00  0.00           C
ATOM      5  C   CYSTA   1      57.379  61.160  62.005  1.00  0.00           C
ATOM      6  O   CYSTA   1      57.559  61.460  63.185  1.00  0.00           O
ATOM      7  CB  CYSTA   1      59.429  61.980  60.945  1.00  0.00           C
ATOM     10  SG  CYSTA   1      61.129  62.029  61.655  1.00  0.00           S
ATOM     11  C1  CYSTA   1      61.870  63.380  60.716  1.00  0.00           C
ATOM     14  CA1 CYSTA   1      58.169  57.140  58.795  1.00  0.00           C
ATOM     15  OA1 CYSTA   1      58.899  56.200  58.525  1.00  0.00           O
ATOM     16  CA2 CYSTA   1      56.709  57.120  58.365  1.00  0.00           C
ATOM     19  C11 CYSTA   1      62.889  63.139  59.555  1.00  0.00           C
ATOM     21  O11 CYSTA   1      62.239  62.939  58.235  1.00  0.00           O
ATOM     22  CX1 CYSTA   1      61.179  63.580  57.676  1.00  0.00           C
ATOM     23  OX1 CYSTA   1      60.379  64.259  58.275  1.00  0.00           O
ATOM     24  CX2 CYSTA   1      60.929  63.480  56.075  1.00  0.00           C
ATOM     27  C12 CYSTA   1      64.029  62.070  60.155  1.00  0.00           C
ATOM     30  O12 CYSTA   1      64.639  61.030  59.335  1.00  0.00           O
ATOM     31  CD1 CYSTA   1      65.859  60.450  59.555  1.00  0.00           C
ATOM     32  OD1 CYSTA   1      66.569  60.750  60.486  1.00  0.00           O
ATOM     33  CD2 CYSTA   1      66.350  59.370  58.395  1.00  0.00           C
ATOM     36  CA3 CYSTA   1      56.350  58.079  57.205  1.00  0.00           C
ATOM     39  CA4 CYSTA   1      54.910  58.640  57.325  1.00  0.00           C
ATOM     42  CA5 CYSTA   1      54.799  60.150  57.055  1.00  0.00           C
ATOM     45  CA6 CYSTA   1      55.409  60.639  55.725  1.00  0.00           C
ATOM     48  CA7 CYSTA   1      54.640  60.180  54.495  1.00  0.00           C
ATOM     51  CA8 CYSTA   1      55.039  58.799  53.966  1.00  0.00           C
ATOM     54  CA9 CYSTA   1      54.050  58.230  52.945  1.00  0.00           C
ATOM     57 0CA1 CYSTA   1      54.050  59.040  51.655  1.00  0.00           C
ATOM     60 1CA1 CYSTA   1      55.260  58.720  50.766  1.00  0.00           C
ATOM     63 2CA1 CYSTA   1      55.260  59.560  49.495  1.00  0.00           C
ATOM     66 3CA1 CYSTA   1      56.480  59.250  48.615  1.00  0.00           C
ATOM     69 4CA1 CYSTA   1      56.580  60.150  47.375  1.00  0.00           C
ATOM     72 5CA1 CYSTA   1      55.449  59.940  46.365  1.00  0.00           C
ATOM     75 6CA1 CYSTA   1      55.679  60.720  45.076  1.00  0.00           C
ATOM     79  CD3 CYSTA   1      65.899  57.960  57.655  1.00  0.00           C
ATOM     82  CD4 CYSTA   1      65.469  58.110  56.155  1.00  0.00           C
ATOM     85  CD5 CYSTA   1      65.639  56.910  55.165  1.00  0.00           C
ATOM     88  CD6 CYSTA   1      65.719  57.340  53.655  1.00  0.00           C
ATOM     91  CD7 CYSTA   1      66.429  56.350  52.655  1.00  0.00           C
ATOM     94  CD8 CYSTA   1      67.209  56.829  51.365  1.00  0.00           C
ATOM     97  CD9 CYSTA   1      68.440  56.020  50.856  1.00  0.00           C
ATOM    100 0CD1 CYSTA   1      69.629  56.800  50.285  1.00  0.00           C
ATOM    103 1CD1 CYSTA   1      69.529  57.060  48.786  1.00  0.00           C
ATOM    106 2CD1 CYSTA   1      70.840  57.660  48.255  1.00  0.00           C
ATOM    109 3CD1 CYSTA   1      70.709  58.209  46.835  1.00  0.00           C
ATOM    112 4CD1 CYSTA   1      69.639  59.310  46.736  1.00  0.00           C
ATOM    115 5CD1 CYSTA   1      69.690  60.069  45.415  1.00  0.00           C
ATOM    118 6CD1 CYSTA   1      68.660  61.200  45.345  1.00  0.00           C
ATOM    122  CX3 CYSTA   1      61.030  62.250  55.076  1.00  0.00           C
ATOM    125  CX4 CYSTA   1      61.979  62.280  53.805  1.00  0.00           C
ATOM    128  CX5 CYSTA   1      61.870  63.420  52.755  1.00  0.00           C
ATOM    131  CX6 CYSTA   1      63.049  63.440  51.725  1.00  0.00           C
ATOM    134  CX7 CYSTA   1      62.809  64.400  50.525  1.00  0.00           C
ATOM    137  CX8 CYSTA   1      63.879  64.420  49.385  1.00  0.00           C
ATOM    140  CX9 CYSTA   1      63.349  65.200  48.195  1.00  0.00           C
ATOM    142 0CX1 CYSTA   1      63.969  65.770  47.135  1.00  0.00           C
ATOM    144 1CX1 CYSTA   1      65.429  65.770  46.725  1.00  0.00           C
ATOM    147 2CX1 CYSTA   1      65.620  65.560  45.195  1.00  0.00           C
ATOM    150 3CX1 CYSTA   1      65.209  66.759  44.305  1.00  0.00           C
ATOM    153 4CX1 CYSTA   1      65.359  66.510  42.785  1.00  0.00           C
ATOM    156 5CX1 CYSTA   1      64.219  65.700  42.145  1.00  0.00           C
ATOM    159 6CX1 CYSTA   1      64.479  65.380  40.655  1.00  0.00           C
ATOM    162 7CX1 CYSTA   1      63.330  64.599  40.005  1.00  0.00           C
ATOM    165 8CX1 CYSTA   1      63.660  64.040  38.615  1.00  0.00           C
ATOM    169  N   ALA A   2      56.149  61.440  61.476  1.00  0.00           N
ATOM    171  CA  ALA A   2      54.840  61.549  62.135  1.00  0.00           C
ATOM    173  CB  ALA A   2      53.709  61.440  61.095  1.00  0.00           C
ATOM    177  C   ALA A   2      54.539  60.650  63.345  1.00  0.00           C
ATOM    178  O   ALA A   2      55.079  59.570  63.525  1.00  0.00           O
ATOM    179  N   LEU A   3      53.709  61.150  64.285  1.00  0.00           N
ATOM    181  CA  LEU A   3      54.149  61.340  65.655  1.00  0.00           C
ATOM    183  CB  LEU A   3      54.359  60.030  66.476  1.00  0.00           C
ATOM    186  CG  LEU A   3      53.120  59.290  67.016  1.00  0.00           C
ATOM    188  CD1 LEU A   3      53.649  58.040  67.716  1.00  0.00           C
ATOM    192  CD2 LEU A   3      52.080  58.920  65.955  1.00  0.00           C
ATOM    196  C   LEU A   3      55.359  62.270  65.675  1.00  0.00           C
ATOM    197  O   LEU A   3      55.249  63.450  65.316  1.00  0.00           O
ATOM    198  N   VAL A   4      56.550  61.750  66.005  1.00  0.00           N
ATOM    200  CA  VAL A   4      57.189  61.730  67.316  1.00  0.00           C
ATOM    202  CB  VAL A   4      58.699  61.640  67.125  1.00  0.00           C
ATOM    204  CG1 VAL A   4      59.389  61.220  68.415  1.00  0.00           C
ATOM    208  CG2 VAL A   4      59.039  60.579  66.055  1.00  0.00           C
ATOM    212  C   VAL A   4      56.779  62.900  68.205  1.00  0.00           C
ATOM    213  O   VAL A   4      56.839  64.060  67.816  1.00  0.00           O
ATOM    214  N   ARG A   5      56.249  62.700  69.425  1.00  0.00           N
ATOM    216  CA  ARG A   5      56.690  61.810  70.486  1.00  0.00           C
ATOM    218  CB  ARG A   5      56.690  62.650  71.775  1.00  0.00           C
ATOM    221  CG  ARG A   5      57.709  63.799  71.675  1.00  0.00           C
ATOM    224  CD  ARG A   5      57.760  64.689  72.915  1.00  0.00           C
ATOM    227  NE  ARG A   5      58.989  65.549  72.796  1.00  0.00           N
ATOM    229  CZ  ARG A   5      59.379  66.290  73.826  1.00  0.00           C
ATOM    230  NH1 ARG A   5      60.489  66.990  73.786  1.00  0.00           N
ATOM    233  NH2 ARG A   5      58.679  66.340  74.936  1.00  0.00           N
ATOM    236  C   ARG A   5      55.909  60.509  70.626  1.00  0.00           C
ATOM    237  O   ARG A   5      55.760  59.770  69.665  1.00  0.00           O
ATOM    238  N   LYS A   6      55.409  60.160  71.835  1.00  0.00           N
ATOM    240  CA  LYS A   6      54.519  59.010  72.016  1.00  0.00           C
ATOM    242  CB  LYS A   6      55.190  57.769  72.705  1.00  0.00           C
ATOM    245  CG  LYS A   6      54.359  56.470  72.545  1.00  0.00           C
ATOM    248  CD  LYS A   6      55.100  55.110  72.445  1.00  0.00           C
ATOM    251  CE  LYS A   6      54.149  54.010  71.896  1.00  0.00           C
ATOM    254  NZ  LYS A   6      54.739  52.650  71.795  1.00  0.00           N
ATOM    258  C   LYS A   6      53.309  59.450  72.816  1.00  0.00           C
ATOM    259  O   LYS A   6      53.249  60.530  73.395  1.00  0.00           O
ATOM    260  N   ASP A   7      52.259  58.620  72.785  1.00  0.00           N
ATOM    262  CA  ASP A   7      50.919  58.979  73.155  1.00  0.00           C
ATOM    264  CB  ASP A   7      49.999  58.500  72.005  1.00  0.00           C
ATOM    267  CG  ASP A   7      48.609  59.069  72.095  1.00  0.00           C
ATOM    268  OD1 ASP A   7      47.679  58.470  71.485  1.00  0.00           O
ATOM    269  OD2 ASP A   7      48.469  60.190  72.655  1.00  0.00           O
ATOM    270  C   ASP A   7      50.559  58.300  74.466  1.00  0.00           C
ATOM    271  O   ASP A   7      49.619  57.520  74.545  1.00  0.00           O
ATOM    272  N   SER A   8      51.300  58.620  75.545  1.00  0.00           N
ATOM    274  CA  SER A   8      51.049  58.000  76.826  1.00  0.00           C
ATOM    276  CB  SER A   8      51.690  56.589  76.995  1.00  0.00           C
ATOM    279  OG  SER A   8      51.300  55.660  75.965  1.00  0.00           O
ATOM    281  C   SER A   8      51.559  58.889  77.945  1.00  0.00           C
ATOM    282  O   SER A   8      52.309  59.840  77.726  1.00  0.00           O
ATOM    283  N   ALA A   9      51.100  58.620  79.186  1.00  0.00           N
ATOM    285  CA  ALA A   9      51.239  59.500  80.316  1.00  0.00           C
ATOM    287  CB  ALA A   9      49.999  60.430  80.285  1.00  0.00           C
ATOM    291  C   ALA A   9      51.440  58.630  81.595  1.00  0.00           C
ATOM    292  O   ALA A   9      51.629  57.429  81.435  1.00  0.00           O
ATOM    293  N   PRO A  10      51.499  59.150  82.835  1.00  0.00           N
ATOM    294  CD  PRO A  10      51.319  60.579  83.126  1.00  0.00           C
ATOM    297  CA  PRO A  10      51.679  58.400  84.095  1.00  0.00           C
ATOM    299  CB  PRO A  10      51.239  59.410  85.165  1.00  0.00           C
ATOM    302  CG  PRO A  10      51.669  60.750  84.595  1.00  0.00           C
ATOM    305  C   PRO A  10      50.999  57.040  84.305  1.00  0.00           C
ATOM    306  O   PRO A  10      49.879  56.829  83.835  1.00  0.00           O
ATOM    307  N   HIS A  11      51.620  56.100  85.055  1.00  0.00           N
ATOM    309  CA  HIS A  11      51.090  54.750  85.246  1.00  0.00           C
ATOM    311  CB  HIS A  11      52.200  53.670  85.356  1.00  0.00           C
ATOM    314  ND1 HIS A  11      51.259  51.430  85.895  1.00  0.00           N
ATOM    315  CG  HIS A  11      51.779  52.280  84.945  1.00  0.00           C
ATOM    316  CE1 HIS A  11      51.269  50.240  85.325  1.00  0.00           C
ATOM    318  NE2 HIS A  11      51.729  50.279  84.055  1.00  0.00           N
ATOM    320  CD2 HIS A  11      52.049  51.590  83.805  1.00  0.00           C
ATOM    322  C   HIS A  11      50.170  54.630  86.466  1.00  0.00           C
ATOM    323  O   HIS A  11      50.379  55.260  87.495  1.00  0.00           O
ATOM    324  N   GLN A  12      49.120  53.790  86.356  1.00  0.00           N
ATOM    326  CA  GLN A  12      48.029  53.580  87.305  1.00  0.00           C
ATOM    328  CB  GLN A  12      47.149  52.420  86.756  1.00  0.00           C
ATOM    331  CG  GLN A  12      45.899  52.020  87.576  1.00  0.00           C
ATOM    334  CD  GLN A  12      45.139  50.870  86.905  1.00  0.00           C
ATOM    335  OE1 GLN A  12      45.479  50.419  85.805  1.00  0.00           O
ATOM    336  NE2 GLN A  12      44.069  50.360  87.565  1.00  0.00           N
ATOM    339  C   GLN A  12      48.469  53.190  88.716  1.00  0.00           C
ATOM    340  O   GLN A  12      49.409  52.429  88.865  1.00  0.00           O
ATOM    341  N   GLN A  13      47.809  53.660  89.796  1.00  0.00           N
ATOM    343  CA  GLN A  13      48.179  53.260  91.155  1.00  0.00           C
ATOM    345  CB  GLN A  13      47.410  54.049  92.246  1.00  0.00           C
ATOM    348  CG  GLN A  13      45.909  53.720  92.486  1.00  0.00           C
ATOM    351  CD  GLN A  13      44.910  54.019  91.345  1.00  0.00           C
ATOM    352  OE1 GLN A  13      45.190  54.600  90.296  1.00  0.00           O
ATOM    353  NE2 GLN A  13      43.639  53.620  91.606  1.00  0.00           N
ATOM    356  C   GLN A  13      48.069  51.759  91.415  1.00  0.00           C
ATOM    357  O   GLN A  13      47.119  51.109  90.985  1.00  0.00           O
ATOM    358  N   LEU A  14      49.080  51.170  92.095  1.00  0.00           N
ATOM    360  CA  LEU A  14      49.409  49.740  92.085  1.00  0.00           C
ATOM    362  CB  LEU A  14      50.909  49.620  91.736  1.00  0.00           C
ATOM    365  CG  LEU A  14      51.300  50.360  90.455  1.00  0.00           C
ATOM    367  CD1 LEU A  14      52.789  50.240  90.265  1.00  0.00           C
ATOM    371  CD2 LEU A  14      50.559  49.800  89.236  1.00  0.00           C
ATOM    375  C   LEU A  14      49.269  49.060  93.425  1.00  0.00           C
ATOM    376  O   LEU A  14      49.809  47.980  93.686  1.00  0.00           O
ATOM    377  N   LYS A  15      48.619  49.770  94.335  1.00  0.00           N
ATOM    379  CA  LYS A  15      48.679  49.550  95.755  1.00  0.00           C
ATOM    381  CB  LYS A  15      49.869  50.290  96.435  1.00  0.00           C
ATOM    384  CG  LYS A  15      49.879  51.840  96.466  1.00  0.00           C
ATOM    387  CD  LYS A  15      50.179  52.530  95.115  1.00  0.00           C
ATOM    390  CE  LYS A  15      50.330  54.049  95.235  1.00  0.00           C
ATOM    393  NZ  LYS A  15      50.649  54.700  93.945  1.00  0.00           N
ATOM    397  C   LYS A  15      47.369  50.150  96.186  1.00  0.00           C
ATOM    398  O   LYS A  15      46.870  51.010  95.445  1.00  0.00           O
ATOM    399  N   PRO A  16      46.769  49.760  97.296  1.00  0.00           N
ATOM    400  CD  PRO A  16      47.169  48.630  98.135  1.00  0.00           C
ATOM    403  CA  PRO A  16      45.539  50.360  97.775  1.00  0.00           C
ATOM    405  CB  PRO A  16      45.309  49.720  99.145  1.00  0.00           C
ATOM    408  CG  PRO A  16      45.939  48.330  98.985  1.00  0.00           C
ATOM    411  C   PRO A  16      45.539  51.880  97.805  1.00  0.00           C
ATOM    412  O   PRO A  16      46.569  52.499  98.076  1.00  0.00           O
ATOM    413  N   GLU A  17      44.399  52.490  97.496  1.00  0.00           N
ATOM    415  CA  GLU A  17      44.279  53.930  97.436  1.00  0.00           C
ATOM    417  CB  GLU A  17      42.949  54.290  96.746  1.00  0.00           C
ATOM    420  CG  GLU A  17      42.849  54.010  95.225  1.00  0.00           C
ATOM    423  CD  GLU A  17      42.730  52.540  94.875  1.00  0.00           C
ATOM    424  OE1 GLU A  17      41.849  51.840  95.445  1.00  0.00           O
ATOM    425  OE2 GLU A  17      43.520  52.050  94.025  1.00  0.00           O
ATOM    426  C   GLU A  17      44.330  54.570  98.826  1.00  0.00           C
ATOM    427  O   GLU A  17      44.559  55.770  99.005  1.00  0.00           O
ATOM    428  N   GLN A  18      44.139  53.720  99.846  1.00  0.00           N
ATOM    430  CA  GLN A  18      44.199  54.019 101.255  1.00  0.00           C
ATOM    432  CB  GLN A  18      42.769  54.010 101.835  1.00  0.00           C
ATOM    435  CG  GLN A  18      41.920  55.229 101.385  1.00  0.00           C
ATOM    438  CD  GLN A  18      40.519  55.210 101.995  1.00  0.00           C
ATOM    439  OE1 GLN A  18      39.529  55.319 101.265  1.00  0.00           O
ATOM    440  NE2 GLN A  18      40.429  55.030 103.335  1.00  0.00           N
ATOM    443  C   GLN A  18      45.079  53.030 101.995  1.00  0.00           C
ATOM    444  O   GLN A  18      45.089  51.829 101.706  1.00  0.00           O
ATOM    445  N   ILE A  19      45.869  53.510 102.986  1.00  0.00           N
ATOM    447  CA  ILE A  19      46.809  52.680 103.755  1.00  0.00           C
ATOM    449  CB  ILE A  19      47.789  53.510 104.606  1.00  0.00           C
ATOM    451  CG2 ILE A  19      48.590  54.420 103.635  1.00  0.00           C
ATOM    455  CG1 ILE A  19      47.109  54.350 105.725  1.00  0.00           C
ATOM    458  CD  ILE A  19      48.099  55.100 106.625  1.00  0.00           C
ATOM    462  C   ILE A  19      46.139  51.569 104.585  1.00  0.00           C
ATOM    463  O   ILE A  19      46.690  50.480 104.775  1.00  0.00           O
ATOM    464  N   LYS A  20      44.899  51.810 105.046  1.00  0.00           N
ATOM    466  CA  LYS A  20      43.949  50.840 105.576  1.00  0.00           C
ATOM    468  CB  LYS A  20      44.409  50.209 106.925  1.00  0.00           C
ATOM    471  CG  LYS A  20      43.670  48.910 107.315  1.00  0.00           C
ATOM    474  CD  LYS A  20      44.379  48.139 108.435  1.00  0.00           C
ATOM    477  CE  LYS A  20      43.489  47.050 109.046  1.00  0.00           C
ATOM    480  NZ  LYS A  20      44.289  46.140 109.885  1.00  0.00           N
ATOM    484  C   LYS A  20      42.639  51.599 105.736  1.00  0.00           C
ATOM    485  O   LYS A  20      42.359  52.510 104.966  1.00  0.00           O
ATOM    486  N   LEU A  21      41.809  51.280 106.746  1.00  0.00           N
ATOM    488  CA  LEU A  21      40.480  51.810 106.995  1.00  0.00           C
ATOM    490  CB  LEU A  21      40.389  53.350 107.085  1.00  0.00           C
ATOM    493  CG  LEU A  21      39.199  53.869 107.915  1.00  0.00           C
ATOM    495  CD1 LEU A  21      39.229  53.400 109.376  1.00  0.00           C
ATOM    499  CD2 LEU A  21      39.159  55.400 107.856  1.00  0.00           C
ATOM    503  C   LEU A  21      39.409  51.220 106.096  1.00  0.00           C
ATOM    504  O   LEU A  21      39.659  50.770 104.986  1.00  0.00           O
ATOM    505  N   ALA A  22      38.170  51.130 106.615  1.00  0.00           N
ATOM    507  CA  ALA A  22      37.049  50.639 105.865  1.00  0.00           C
ATOM    509  CB  ALA A  22      36.089  49.970 106.876  1.00  0.00           C
ATOM    513  C   ALA A  22      36.319  51.750 105.126  1.00  0.00           C
ATOM    514  O   ALA A  22      35.420  52.380 105.675  1.00  0.00           O
ATOM    515  N   ASP A  23      36.670  51.990 103.845  1.00  0.00           N
ATOM    517  CA  ASP A  23      36.029  53.000 103.025  1.00  0.00           C
ATOM    519  CB  ASP A  23      36.929  54.240 102.845  1.00  0.00           C
ATOM    522  CG  ASP A  23      37.079  55.020 104.135  1.00  0.00           C
ATOM    523  OD1 ASP A  23      36.359  56.050 104.296  1.00  0.00           O
ATOM    524  OD2 ASP A  23      37.889  54.580 104.996  1.00  0.00           O
ATOM    525  C   ASP A  23      35.689  52.449 101.656  1.00  0.00           C
ATOM    526  O   ASP A  23      36.170  51.410 101.225  1.00  0.00           O
ATOM    527  N   ASP A  24      34.819  53.179 100.935  1.00  0.00           N
ATOM    529  CA  ASP A  24      34.699  53.179  99.486  1.00  0.00           C
ATOM    531  CB  ASP A  24      33.319  53.720  99.046  1.00  0.00           C
ATOM    534  CG  ASP A  24      32.219  52.720  99.315  1.00  0.00           C
ATOM    535  OD1 ASP A  24      32.409  51.510  99.025  1.00  0.00           O
ATOM    536  OD2 ASP A  24      31.109  53.209  99.656  1.00  0.00           O
ATOM    537  C   ASP A  24      35.699  54.140  98.865  1.00  0.00           C
ATOM    538  O   ASP A  24      36.100  55.130  99.466  1.00  0.00           O
ATOM    539  N   ILE A  25      36.039  53.930  97.576  1.00  0.00           N
ATOM    541  CA  ILE A  25      36.949  54.800  96.826  1.00  0.00           C
ATOM    543  CB  ILE A  25      37.219  54.360  95.375  1.00  0.00           C
ATOM    545  CG2 ILE A  25      38.119  55.380  94.635  1.00  0.00           C
ATOM    549  CG1 ILE A  25      37.859  52.960  95.315  1.00  0.00           C
ATOM    552  CD  ILE A  25      37.729  52.300  93.926  1.00  0.00           C
ATOM    556  C   ILE A  25      36.489  56.249  96.835  1.00  0.00           C
ATOM    557  O   ILE A  25      37.269  57.179  97.005  1.00  0.00           O
ATOM    558  N   HIS A  26      35.159  56.449  96.736  1.00  0.00           N
ATOM    560  CA  HIS A  26      34.519  57.740  96.706  1.00  0.00           C
ATOM    562  CB  HIS A  26      33.010  57.549  96.405  1.00  0.00           C
ATOM    565  ND1 HIS A  26      32.719  57.740  93.966  1.00  0.00           N
ATOM    566  CG  HIS A  26      32.830  56.920  95.065  1.00  0.00           C
ATOM    567  CE1 HIS A  26      32.739  56.920  92.925  1.00  0.00           C
ATOM    569  NE2 HIS A  26      32.850  55.630  93.305  1.00  0.00           N
ATOM    571  CD2 HIS A  26      32.889  55.610  94.685  1.00  0.00           C
ATOM    573  C   HIS A  26      34.620  58.560  97.975  1.00  0.00           C
ATOM    574  O   HIS A  26      34.349  59.760  97.956  1.00  0.00           O
ATOM    575  N   LEU A  27      34.980  57.960  99.125  1.00  0.00           N
ATOM    577  CA  LEU A  27      34.989  58.650 100.395  1.00  0.00           C
ATOM    579  CB  LEU A  27      34.420  57.720 101.485  1.00  0.00           C
ATOM    582  CG  LEU A  27      32.969  57.300 101.186  1.00  0.00           C
ATOM    584  CD1 LEU A  27      32.469  56.350 102.275  1.00  0.00           C
ATOM    588  CD2 LEU A  27      32.059  58.540 101.046  1.00  0.00           C
ATOM    592  C   LEU A  27      36.370  59.089 100.816  1.00  0.00           C
ATOM    593  O   LEU A  27      36.549  59.760 101.835  1.00  0.00           O
ATOM    594  N   ALA A  28      37.389  58.799  99.996  1.00  0.00           N
ATOM    596  CA  ALA A  28      38.769  59.040 100.326  1.00  0.00           C
ATOM    598  CB  ALA A  28      39.639  58.100  99.475  1.00  0.00           C
ATOM    602  C   ALA A  28      39.159  60.480 100.055  1.00  0.00           C
ATOM    603  O   ALA A  28      39.170  60.950  98.915  1.00  0.00           O
ATOM    604  N   SER A  29      39.539  61.229 101.096  1.00  0.00           N
ATOM    606  CA  SER A  29      39.960  62.600 100.956  1.00  0.00           C
ATOM    608  CB  SER A  29      38.809  63.640 101.096  1.00  0.00           C
ATOM    611  OG  SER A  29      38.129  63.550 102.346  1.00  0.00           O
ATOM    613  C   SER A  29      41.009  62.869 101.975  1.00  0.00           C
ATOM    614  O   SER A  29      40.959  62.300 103.065  1.00  0.00           O
ATOM    615  N   SER A  30      42.019  63.700 101.656  1.00  0.00           N
ATOM    617  CA  SER A  30      43.039  64.030 102.645  1.00  0.00           C
ATOM    619  CB  SER A  30      44.139  62.939 102.705  1.00  0.00           C
ATOM    622  OG  SER A  30      45.149  63.230 103.675  1.00  0.00           O
ATOM    624  C   SER A  30      43.699  65.360 102.356  1.00  0.00           C
ATOM    625  O   SER A  30      43.889  65.730 101.195  1.00  0.00           O
ATOM    626  N   GLY A  31      44.120  66.100 103.406  1.00  0.00           N
ATOM    628  CA  GLY A  31      45.009  67.239 103.285  1.00  0.00           C
ATOM    631  C   GLY A  31      46.129  67.120 104.275  1.00  0.00           C
ATOM    632  O   GLY A  31      46.239  67.910 105.205  1.00  0.00           O
ATOM    633  N   TRP A  32      46.999  66.120 104.115  1.00  0.00           N
ATOM    635  CA  TRP A  32      48.069  65.890 105.065  1.00  0.00           C
ATOM    637  CB  TRP A  32      48.080  64.400 105.535  1.00  0.00           C
ATOM    640  CG  TRP A  32      49.169  64.010 106.505  1.00  0.00           C
ATOM    641  CD1 TRP A  32      50.199  63.160 106.236  1.00  0.00           C
ATOM    643  NE1 TRP A  32      51.100  63.150 107.275  1.00  0.00           N
ATOM    645  CE2 TRP A  32      50.659  63.999 108.245  1.00  0.00           C
ATOM    646  CD2 TRP A  32      49.429  64.549 107.815  1.00  0.00           C
ATOM    647  CE3 TRP A  32      48.749  65.439 108.646  1.00  0.00           C
ATOM    649  CZ3 TRP A  32      49.359  65.829 109.846  1.00  0.00           C
ATOM    651  CZ2 TRP A  32      51.249  64.369 109.445  1.00  0.00           C
ATOM    653  CH2 TRP A  32      50.599  65.319 110.225  1.00  0.00           C
ATOM    655  C   TRP A  32      49.389  66.310 104.445  1.00  0.00           C
ATOM    656  O   TRP A  32      49.700  65.989 103.295  1.00  0.00           O
ATOM    657  N   PRO A  33      50.160  67.070 105.185  1.00  0.00           N
ATOM    658  CD  PRO A  33      49.669  68.399 105.585  1.00  0.00           C
ATOM    661  CA  PRO A  33      51.589  67.090 104.955  1.00  0.00           C
ATOM    663  CB  PRO A  33      51.839  68.510 104.466  1.00  0.00           C
ATOM    666  CG  PRO A  33      50.849  69.349 105.285  1.00  0.00           C
ATOM    669  C   PRO A  33      52.259  66.829 106.285  1.00  0.00           C
ATOM    670  O   PRO A  33      51.669  67.009 107.356  1.00  0.00           O
ATOM    671  N   GLN A  34      53.530  66.389 106.246  1.00  0.00           N
ATOM    673  CA  GLN A  34      54.399  66.420 107.385  1.00  0.00           C
ATOM    675  CB  GLN A  34      55.739  65.689 107.076  1.00  0.00           C
ATOM    678  CG  GLN A  34      55.629  64.139 106.975  1.00  0.00           C
ATOM    681  CD  GLN A  34      54.939  63.530 108.195  1.00  0.00           C
ATOM    682  OE1 GLN A  34      54.980  64.030 109.315  1.00  0.00           O
ATOM    683  NE2 GLN A  34      54.279  62.359 107.986  1.00  0.00           N
ATOM    686  C   GLN A  34      54.649  67.810 107.986  1.00  0.00           C
ATOM    687  O   GLN A  34      54.570  68.850 107.325  1.00  0.00           O
ATOM    688  N   ALA A  35      54.959  67.880 109.285  1.00  0.00           N
ATOM    690  CA  ALA A  35      55.769  68.970 109.796  1.00  0.00           C
ATOM    692  CB  ALA A  35      55.599  69.069 111.315  1.00  0.00           C
ATOM    696  C   ALA A  35      57.249  68.910 109.385  1.00  0.00           C
ATOM    697  O   ALA A  35      57.819  67.840 109.206  1.00  0.00           O
ATOM    698  N   GLN A  36      57.909  70.090 109.285  1.00  0.00           N
ATOM    700  CA  GLN A  36      59.359  70.229 109.215  1.00  0.00           C
ATOM    702  CB  GLN A  36      59.710  71.750 109.206  1.00  0.00           C
ATOM    705  CG  GLN A  36      59.190  72.580 107.996  1.00  0.00           C
ATOM    708  CD  GLN A  36      59.739  72.179 106.625  1.00  0.00           C
ATOM    709  OE1 GLN A  36      60.510  72.928 106.016  1.00  0.00           O
ATOM    710  NE2 GLN A  36      59.269  71.060 106.046  1.00  0.00           N
ATOM    713  C   GLN A  36      60.149  69.520 110.356  1.00  0.00           C
ATOM    714  O   GLN A  36      59.649  69.390 111.466  1.00  0.00           O
ATOM    715  N   TRP A  37      61.389  69.010 110.135  1.00  0.00           N
ATOM    717  CA  TRP A  37      62.159  68.220 111.106  1.00  0.00           C
ATOM    719  CB  TRP A  37      63.399  67.440 110.525  1.00  0.00           C
ATOM    722  CG  TRP A  37      64.520  68.160 109.846  1.00  0.00           C
ATOM    723  CD1 TRP A  37      64.629  68.420 108.505  1.00  0.00           C
ATOM    725  NE1 TRP A  37      65.809  69.069 108.245  1.00  0.00           N
ATOM    727  CE2 TRP A  37      66.490  69.259 109.405  1.00  0.00           C
ATOM    728  CD2 TRP A  37      65.709  68.700 110.445  1.00  0.00           C
ATOM    729  CE3 TRP A  37      66.139  68.830 111.765  1.00  0.00           C
ATOM    731  CZ3 TRP A  37      67.289  69.579 112.016  1.00  0.00           C
ATOM    733  CZ2 TRP A  37      67.629  69.999 109.656  1.00  0.00           C
ATOM    735  CH2 TRP A  37      68.020  70.170 110.985  1.00  0.00           C
ATOM    737  C   TRP A  37      62.469  68.929 112.425  1.00  0.00           C
ATOM    738  O   TRP A  37      62.330  68.329 113.485  1.00  0.00           O
ATOM    739  N   TRP A  38      62.749  70.249 112.375  1.00  0.00           N
ATOM    741  CA  TRP A  38      62.760  71.190 113.505  1.00  0.00           C
ATOM    743  CB  TRP A  38      62.959  72.679 113.015  1.00  0.00           C
ATOM    746  CG  TRP A  38      64.349  73.110 112.655  1.00  0.00           C
ATOM    747  CD1 TRP A  38      64.819  73.560 111.435  1.00  0.00           C
ATOM    749  NE1 TRP A  38      66.169  73.819 111.535  1.00  0.00           N
ATOM    751  CE2 TRP A  38      66.580  73.609 112.805  1.00  0.00           C
ATOM    752  CD2 TRP A  38      65.449  73.220 113.565  1.00  0.00           C
ATOM    753  CE3 TRP A  38      65.580  73.049 114.945  1.00  0.00           C
ATOM    755  CZ3 TRP A  38      66.830  73.280 115.525  1.00  0.00           C
ATOM    757  CZ2 TRP A  38      67.839  73.719 113.365  1.00  0.00           C
ATOM    759  CH2 TRP A  38      67.940  73.570 114.755  1.00  0.00           C
ATOM    761  C   TRP A  38      61.489  71.190 114.365  1.00  0.00           C
ATOM    762  O   TRP A  38      61.480  71.549 115.546  1.00  0.00           O
ATOM    763  N   LYS A  39      60.339  70.810 113.765  1.00  0.00           N
ATOM    765  CA  LYS A  39      59.059  70.660 114.425  1.00  0.00           C
ATOM    767  CB  LYS A  39      57.929  71.229 113.516  1.00  0.00           C
ATOM    770  CG  LYS A  39      58.129  72.690 113.115  1.00  0.00           C
ATOM    773  CD  LYS A  39      56.859  73.310 112.505  1.00  0.00           C
ATOM    776  CE  LYS A  39      56.979  74.829 112.525  1.00  0.00           C
ATOM    779  NZ  LYS A  39      55.769  75.520 112.045  1.00  0.00           N
ATOM    783  C   LYS A  39      58.679  69.209 114.716  1.00  0.00           C
ATOM    784  O   LYS A  39      57.969  68.940 115.675  1.00  0.00           O
ATOM    785  N   GLN A  40      59.109  68.220 113.905  1.00  0.00           N
ATOM    787  CA  GLN A  40      58.899  66.819 114.225  1.00  0.00           C
ATOM    789  CB  GLN A  40      59.269  65.920 113.025  1.00  0.00           C
ATOM    792  CG  GLN A  40      58.279  65.980 111.845  1.00  0.00           C
ATOM    795  CD  GLN A  40      58.809  65.080 110.736  1.00  0.00           C
ATOM    796  OE1 GLN A  40      59.980  64.679 110.766  1.00  0.00           O
ATOM    797  NE2 GLN A  40      57.979  64.780 109.716  1.00  0.00           N
ATOM    800  C   GLN A  40      59.679  66.340 115.425  1.00  0.00           C
ATOM    801  O   GLN A  40      59.260  65.410 116.125  1.00  0.00           O
ATOM    802  N   LEU A  41      60.830  66.980 115.686  1.00  0.00           N
ATOM    804  CA  LEU A  41      61.739  66.580 116.725  1.00  0.00           C
ATOM    806  CB  LEU A  41      63.129  66.299 116.106  1.00  0.00           C
ATOM    809  CG  LEU A  41      63.179  65.369 114.865  1.00  0.00           C
ATOM    811  CD1 LEU A  41      64.559  65.450 114.195  1.00  0.00           C
ATOM    815  CD2 LEU A  41      62.859  63.910 115.216  1.00  0.00           C
ATOM    819  C   LEU A  41      61.809  67.679 117.775  1.00  0.00           C
ATOM    820  O   LEU A  41      62.049  68.850 117.505  1.00  0.00           O
ATOM    821  N   ASN A  42      61.580  67.320 119.055  1.00  0.00           N
ATOM    823  CA  ASN A  42      61.559  68.250 120.185  1.00  0.00           C
ATOM    825  CB  ASN A  42      60.399  67.920 121.176  1.00  0.00           C
ATOM    828  CG  ASN A  42      59.059  68.410 120.665  1.00  0.00           C
ATOM    829  OD1 ASN A  42      58.959  69.430 119.986  1.00  0.00           O
ATOM    830  ND2 ASN A  42      57.969  67.700 121.005  1.00  0.00           N
ATOM    833  C   ASN A  42      62.859  68.200 120.966  1.00  0.00           C
ATOM    834  O   ASN A  42      62.999  68.910 121.965  1.00  0.00           O
ATOM    835  N   ASP A  43      63.850  67.390 120.525  1.00  0.00           N
ATOM    837  CA  ASP A  43      65.139  67.320 121.186  1.00  0.00           C
ATOM    839  CB  ASP A  43      65.620  65.840 121.356  1.00  0.00           C
ATOM    842  CG  ASP A  43      66.779  65.709 122.335  1.00  0.00           C
ATOM    843  OD1 ASP A  43      67.440  66.740 122.615  1.00  0.00           O
ATOM    844  OD2 ASP A  43      67.059  64.570 122.795  1.00  0.00           O
ATOM    845  C   ASP A  43      66.129  68.209 120.406  1.00  0.00           C
ATOM    846  O   ASP A  43      66.539  67.850 119.296  1.00  0.00           O
ATOM    847  N   PRO A  44      66.569  69.380 120.915  1.00  0.00           N
ATOM    848  CD  PRO A  44      66.169  69.920 122.216  1.00  0.00           C
ATOM    851  CA  PRO A  44      67.419  70.310 120.176  1.00  0.00           C
ATOM    853  CB  PRO A  44      67.370  71.600 121.025  1.00  0.00           C
ATOM    856  CG  PRO A  44      67.119  71.100 122.455  1.00  0.00           C
ATOM    859  C   PRO A  44      68.850  69.829 120.085  1.00  0.00           C
ATOM    860  O   PRO A  44      69.649  70.410 119.345  1.00  0.00           O
ATOM    861  N   GLN A  45      69.209  68.799 120.885  1.00  0.00           N
ATOM    863  CA  GLN A  45      70.499  68.130 120.835  1.00  0.00           C
ATOM    865  CB  GLN A  45      70.580  67.079 121.975  1.00  0.00           C
ATOM    868  CG  GLN A  45      71.940  66.359 122.076  1.00  0.00           C
ATOM    871  CD  GLN A  45      72.959  67.230 122.815  1.00  0.00           C
ATOM    872  OE1 GLN A  45      73.599  68.110 122.245  1.00  0.00           O
ATOM    873  NE2 GLN A  45      73.120  66.959 124.126  1.00  0.00           N
ATOM    876  C   GLN A  45      70.669  67.400 119.535  1.00  0.00           C
ATOM    877  O   GLN A  45      71.659  67.530 118.826  1.00  0.00           O
ATOM    878  N   LEU A  46      69.629  66.630 119.145  1.00  0.00           N
ATOM    880  CA  LEU A  46      69.539  65.960 117.875  1.00  0.00           C
ATOM    882  CB  LEU A  46      68.319  65.010 117.885  1.00  0.00           C
ATOM    885  CG  LEU A  46      67.949  64.360 116.535  1.00  0.00           C
ATOM    887  CD1 LEU A  46      69.120  63.570 115.925  1.00  0.00           C
ATOM    891  CD2 LEU A  46      66.709  63.460 116.695  1.00  0.00           C
ATOM    895  C   LEU A  46      69.520  66.910 116.686  1.00  0.00           C
ATOM    896  O   LEU A  46      70.240  66.729 115.716  1.00  0.00           O
ATOM    897  N   ASP A  47      68.749  68.009 116.765  1.00  0.00           N
ATOM    899  CA  ASP A  47      68.730  69.049 115.755  1.00  0.00           C
ATOM    901  CB  ASP A  47      67.730  70.170 116.096  1.00  0.00           C
ATOM    904  CG  ASP A  47      66.289  69.760 115.906  1.00  0.00           C
ATOM    905  OD1 ASP A  47      66.009  68.900 115.035  1.00  0.00           O
ATOM    906  OD2 ASP A  47      65.429  70.369 116.595  1.00  0.00           O
ATOM    907  C   ASP A  47      70.069  69.710 115.546  1.00  0.00           C
ATOM    908  O   ASP A  47      70.449  70.060 114.425  1.00  0.00           O
ATOM    909  N   ALA A  48      70.859  69.900 116.615  1.00  0.00           N
ATOM    911  CA  ALA A  48      72.249  70.270 116.466  1.00  0.00           C
ATOM    913  CB  ALA A  48      72.899  70.450 117.845  1.00  0.00           C
ATOM    917  C   ALA A  48      73.069  69.259 115.655  1.00  0.00           C
ATOM    918  O   ALA A  48      73.769  69.640 114.716  1.00  0.00           O
ATOM    919  N   LEU A  49      72.949  67.950 115.966  1.00  0.00           N
ATOM    921  CA  LEU A  49      73.580  66.880 115.205  1.00  0.00           C
ATOM    923  CB  LEU A  49      73.270  65.479 115.785  1.00  0.00           C
ATOM    926  CG  LEU A  49      73.709  65.229 117.235  1.00  0.00           C
ATOM    928  CD1 LEU A  49      73.209  63.850 117.676  1.00  0.00           C
ATOM    932  CD2 LEU A  49      75.219  65.350 117.415  1.00  0.00           C
ATOM    936  C   LEU A  49      73.169  66.819 113.746  1.00  0.00           C
ATOM    937  O   LEU A  49      74.029  66.750 112.875  1.00  0.00           O
ATOM    938  N   ILE A  50      71.859  66.890 113.456  1.00  0.00           N
ATOM    940  CA  ILE A  50      71.330  66.890 112.095  1.00  0.00           C
ATOM    942  CB  ILE A  50      69.800  66.810 112.055  1.00  0.00           C
ATOM    944  CG2 ILE A  50      69.299  66.930 110.606  1.00  0.00           C
ATOM    948  CG1 ILE A  50      69.310  65.479 112.685  1.00  0.00           C
ATOM    951  CD  ILE A  50      67.800  65.459 112.936  1.00  0.00           C
ATOM    955  C   ILE A  50      71.830  68.060 111.285  1.00  0.00           C
ATOM    956  O   ILE A  50      72.239  67.939 110.126  1.00  0.00           O
ATOM    957  N   GLN A  51      71.870  69.259 111.876  1.00  0.00           N
ATOM    959  CA  GLN A  51      72.429  70.410 111.186  1.00  0.00           C
ATOM    961  CB  GLN A  51      72.209  71.670 112.025  1.00  0.00           C
ATOM    964  CG  GLN A  51      72.510  72.979 111.275  1.00  0.00           C
ATOM    967  CD  GLN A  51      71.639  73.099 110.015  1.00  0.00           C
ATOM    968  OE1 GLN A  51      70.429  72.889 110.015  1.00  0.00           O
ATOM    969  NE2 GLN A  51      72.289  73.399 108.865  1.00  0.00           N
ATOM    972  C   GLN A  51      73.910  70.270 110.835  1.00  0.00           C
ATOM    973  O   GLN A  51      74.349  70.630 109.746  1.00  0.00           O
ATOM    974  N   ARG A  52      74.709  69.719 111.785  1.00  0.00           N
ATOM    976  CA  ARG A  52      76.090  69.319 111.565  1.00  0.00           C
ATOM    978  CB  ARG A  52      76.760  68.840 112.895  1.00  0.00           C
ATOM    981  CG  ARG A  52      76.919  69.900 114.016  1.00  0.00           C
ATOM    984  CD  ARG A  52      77.340  69.270 115.365  1.00  0.00           C
ATOM    987  NE  ARG A  52      77.279  70.290 116.466  1.00  0.00           N
ATOM    989  CZ  ARG A  52      77.859  70.179 117.655  1.00  0.00           C
ATOM    990  NH1 ARG A  52      78.599  69.160 118.025  1.00  0.00           N
ATOM    993  NH2 ARG A  52      77.709  71.160 118.535  1.00  0.00           N
ATOM    996  C   ARG A  52      76.239  68.240 110.486  1.00  0.00           C
ATOM    997  O   ARG A  52      77.129  68.310 109.645  1.00  0.00           O
ATOM    998  N   THR A  53      75.380  67.189 110.475  1.00  0.00           N
ATOM   1000  CA  THR A  53      75.409  66.109 109.486  1.00  0.00           C
ATOM   1002  CB  THR A  53      74.520  64.900 109.805  1.00  0.00           C
ATOM   1004  OG1 THR A  53      73.130  65.170 109.766  1.00  0.00           O
ATOM   1006  CG2 THR A  53      74.859  64.349 111.205  1.00  0.00           C
ATOM   1010  C   THR A  53      75.129  66.580 108.065  1.00  0.00           C
ATOM   1011  O   THR A  53      75.830  66.240 107.115  1.00  0.00           O
ATOM   1012  N   LEU A  54      74.130  67.469 107.885  1.00  0.00           N
ATOM   1014  CA  LEU A  54      73.850  68.130 106.615  1.00  0.00           C
ATOM   1016  CB  LEU A  54      72.609  69.030 106.746  1.00  0.00           C
ATOM   1019  CG  LEU A  54      71.289  68.270 107.005  1.00  0.00           C
ATOM   1021  CD1 LEU A  54      70.209  69.270 107.396  1.00  0.00           C
ATOM   1025  CD2 LEU A  54      70.849  67.429 105.795  1.00  0.00           C
ATOM   1029  C   LEU A  54      75.019  68.940 106.055  1.00  0.00           C
ATOM   1030  O   LEU A  54      75.260  68.990 104.846  1.00  0.00           O
ATOM   1031  N   SER A  55      75.809  69.579 106.945  1.00  0.00           N
ATOM   1033  CA  SER A  55      76.989  70.350 106.565  1.00  0.00           C
ATOM   1035  CB  SER A  55      77.309  71.400 107.635  1.00  0.00           C
ATOM   1038  OG  SER A  55      76.209  72.270 107.835  1.00  0.00           O
ATOM   1040  C   SER A  55      78.289  69.570 106.435  1.00  0.00           C
ATOM   1041  O   SER A  55      79.270  70.090 105.895  1.00  0.00           O
ATOM   1042  N   GLY A  56      78.359  68.340 106.986  1.00  0.00           N
ATOM   1044  CA  GLY A  56      79.589  67.540 107.085  1.00  0.00           C
ATOM   1047  C   GLY A  56      79.540  66.090 106.665  1.00  0.00           C
ATOM   1048  O   GLY A  56      80.589  65.459 106.565  1.00  0.00           O
ATOM   1049  N   SER A  57      78.359  65.500 106.405  1.00  0.00           N
ATOM   1051  CA  SER A  57      78.229  64.130 105.915  1.00  0.00           C
ATOM   1053  CB  SER A  57      76.749  63.609 105.835  1.00  0.00           C
ATOM   1056  OG  SER A  57      76.589  62.290 105.296  1.00  0.00           O
ATOM   1058  C   SER A  57      78.850  63.970 104.545  1.00  0.00           C
ATOM   1059  O   SER A  57      78.450  64.640 103.585  1.00  0.00           O
ATOM   1060  N   HIS A  58      79.809  63.029 104.415  1.00  0.00           N
ATOM   1062  CA  HIS A  58      80.389  62.700 103.135  1.00  0.00           C
ATOM   1064  CB  HIS A  58      81.510  61.640 103.275  1.00  0.00           C
ATOM   1067  ND1 HIS A  58      83.279  63.300 103.705  1.00  0.00           N
ATOM   1068  CG  HIS A  58      82.669  62.120 104.095  1.00  0.00           C
ATOM   1069  CE1 HIS A  58      84.199  63.520 104.625  1.00  0.00           C
ATOM   1071  NE2 HIS A  58      84.230  62.540 105.555  1.00  0.00           N
ATOM   1073  CD2 HIS A  58      83.250  61.630 105.216  1.00  0.00           C
ATOM   1075  C   HIS A  58      79.389  62.210 102.095  1.00  0.00           C
ATOM   1076  O   HIS A  58      79.459  62.600 100.925  1.00  0.00           O
ATOM   1077  N   THR A  59      78.399  61.369 102.486  1.00  0.00           N
ATOM   1079  CA  THR A  59      77.459  60.760 101.535  1.00  0.00           C
ATOM   1081  CB  THR A  59      76.389  59.920 102.216  1.00  0.00           C
ATOM   1083  OG1 THR A  59      76.969  59.089 103.205  1.00  0.00           O
ATOM   1085  CG2 THR A  59      75.690  59.040 101.165  1.00  0.00           C
ATOM   1089  C   THR A  59      76.659  61.759 100.745  1.00  0.00           C
ATOM   1090  O   THR A  59      76.539  61.740  99.525  1.00  0.00           O
ATOM   1091  N   LEU A  60      76.090  62.720 101.496  1.00  0.00           N
ATOM   1093  CA  LEU A  60      75.249  63.770 100.996  1.00  0.00           C
ATOM   1095  CB  LEU A  60      74.609  64.500 102.185  1.00  0.00           C
ATOM   1098  CG  LEU A  60      73.679  65.670 101.826  1.00  0.00           C
ATOM   1100  CD1 LEU A  60      72.489  65.229 100.945  1.00  0.00           C
ATOM   1104  CD2 LEU A  60      73.160  66.359 103.106  1.00  0.00           C
ATOM   1108  C   LEU A  60      76.009  64.700 100.076  1.00  0.00           C
ATOM   1109  O   LEU A  60      75.520  65.100  99.025  1.00  0.00           O
ATOM   1110  N   ALA A  61      77.270  65.010 100.425  1.00  0.00           N
ATOM   1112  CA  ALA A  61      78.139  65.759  99.555  1.00  0.00           C
ATOM   1114  CB  ALA A  61      79.459  66.000 100.296  1.00  0.00           C
ATOM   1118  C   ALA A  61      78.389  65.080  98.216  1.00  0.00           C
ATOM   1119  O   ALA A  61      78.359  65.720  97.175  1.00  0.00           O
ATOM   1120  N   GLU A  62      78.599  63.749  98.195  1.00  0.00           N
ATOM   1122  CA  GLU A  62      78.679  63.020  96.945  1.00  0.00           C
ATOM   1124  CB  GLU A  62      79.099  61.549  97.165  1.00  0.00           C
ATOM   1127  CG  GLU A  62      79.499  60.880  95.826  1.00  0.00           C
ATOM   1130  CD  GLU A  62      79.999  59.459  95.985  1.00  0.00           C
ATOM   1131  OE1 GLU A  62      80.160  58.979  97.135  1.00  0.00           O
ATOM   1132  OE2 GLU A  62      80.270  58.830  94.925  1.00  0.00           O
ATOM   1133  C   GLU A  62      77.410  63.040  96.115  1.00  0.00           C
ATOM   1134  O   GLU A  62      77.449  63.209  94.905  1.00  0.00           O
ATOM   1135  N   ALA A  63      76.219  62.920  96.765  1.00  0.00           N
ATOM   1137  CA  ALA A  63      74.929  63.079  96.106  1.00  0.00           C
ATOM   1139  CB  ALA A  63      73.809  62.799  97.125  1.00  0.00           C
ATOM   1143  C   ALA A  63      74.719  64.459  95.465  1.00  0.00           C
ATOM   1144  O   ALA A  63      74.380  64.570  94.296  1.00  0.00           O
ATOM   1145  N   LYS A  64      75.059  65.529  96.205  1.00  0.00           N
ATOM   1147  CA  LYS A  64      75.179  66.890  95.695  1.00  0.00           C
ATOM   1149  CB  LYS A  64      75.639  67.790  96.856  1.00  0.00           C
ATOM   1152  CG  LYS A  64      74.569  68.060  97.925  1.00  0.00           C
ATOM   1155  CD  LYS A  64      75.149  68.850  99.115  1.00  0.00           C
ATOM   1158  CE  LYS A  64      74.120  69.369 100.126  1.00  0.00           C
ATOM   1161  NZ  LYS A  64      74.800  70.139 101.195  1.00  0.00           N
ATOM   1165  C   LYS A  64      76.129  67.079  94.505  1.00  0.00           C
ATOM   1166  O   LYS A  64      75.789  67.660  93.485  1.00  0.00           O
ATOM   1167  N   LEU A  65      77.349  66.499  94.555  1.00  0.00           N
ATOM   1169  CA  LEU A  65      78.249  66.470  93.415  1.00  0.00           C
ATOM   1171  CB  LEU A  65      79.629  65.899  93.835  1.00  0.00           C
ATOM   1174  CG  LEU A  65      80.419  66.779  94.815  1.00  0.00           C
ATOM   1176  CD1 LEU A  65      81.649  66.020  95.335  1.00  0.00           C
ATOM   1180  CD2 LEU A  65      80.809  68.110  94.186  1.00  0.00           C
ATOM   1184  C   LEU A  65      77.709  65.680  92.216  1.00  0.00           C
ATOM   1185  O   LEU A  65      77.940  66.030  91.046  1.00  0.00           O
ATOM   1186  N   ARG A  66      76.999  64.570  92.466  1.00  0.00           N
ATOM   1188  CA  ARG A  66      76.319  63.810  91.426  1.00  0.00           C
ATOM   1190  CB  ARG A  66      75.819  62.440  91.936  1.00  0.00           C
ATOM   1193  CG  ARG A  66      76.959  61.420  92.145  1.00  0.00           C
ATOM   1196  CD  ARG A  66      76.490  60.110  92.785  1.00  0.00           C
ATOM   1199  NE  ARG A  66      77.709  59.290  93.046  1.00  0.00           N
ATOM   1201  CZ  ARG A  66      78.200  58.370  92.225  1.00  0.00           C
ATOM   1202  NH1 ARG A  66      77.789  58.190  90.996  1.00  0.00           N
ATOM   1205  NH2 ARG A  66      79.109  57.549  92.705  1.00  0.00           N
ATOM   1208  C   ARG A  66      75.249  64.549  90.655  1.00  0.00           C
ATOM   1209  O   ARG A  66      75.160  64.410  89.435  1.00  0.00           O
ATOM   1210  N   GLU A  67      74.450  65.400  91.326  1.00  0.00           N
ATOM   1212  CA  GLU A  67      73.609  66.380  90.655  1.00  0.00           C
ATOM   1214  CB  GLU A  67      72.769  67.109  91.725  1.00  0.00           C
ATOM   1217  CG  GLU A  67      71.889  68.290  91.235  1.00  0.00           C
ATOM   1220  CD  GLU A  67      71.480  69.189  92.385  1.00  0.00           C
ATOM   1221  OE1 GLU A  67      71.599  68.770  93.565  1.00  0.00           O
ATOM   1222  OE2 GLU A  67      71.099  70.350  92.115  1.00  0.00           O
ATOM   1223  C   GLU A  67      74.370  67.380  89.775  1.00  0.00           C
ATOM   1224  O   GLU A  67      74.039  67.590  88.605  1.00  0.00           O
ATOM   1225  N   GLU A  68      75.499  67.959  90.235  1.00  0.00           N
ATOM   1227  CA  GLU A  68      76.330  68.850  89.425  1.00  0.00           C
ATOM   1229  CB  GLU A  68      77.609  69.310  90.165  1.00  0.00           C
ATOM   1232  CG  GLU A  68      77.410  70.119  91.466  1.00  0.00           C
ATOM   1235  CD  GLU A  68      78.760  70.420  92.095  1.00  0.00           C
ATOM   1236  OE1 GLU A  68      79.789  70.090  91.455  1.00  0.00           O
ATOM   1237  OE2 GLU A  68      78.800  71.010  93.205  1.00  0.00           O
ATOM   1238  C   GLU A  68      76.839  68.200  88.146  1.00  0.00           C
ATOM   1239  O   GLU A  68      76.870  68.780  87.055  1.00  0.00           O
ATOM   1240  N   LYS A  69      77.270  66.930  88.275  1.00  0.00           N
ATOM   1242  CA  LYS A  69      77.629  66.050  87.185  1.00  0.00           C
ATOM   1244  CB  LYS A  69      78.200  64.710  87.735  1.00  0.00           C
ATOM   1247  CG  LYS A  69      78.690  63.690  86.695  1.00  0.00           C
ATOM   1250  CD  LYS A  69      79.330  62.450  87.355  1.00  0.00           C
ATOM   1253  CE  LYS A  69      80.149  61.549  86.405  1.00  0.00           C
ATOM   1256  NZ  LYS A  69      80.539  60.299  87.095  1.00  0.00           N
ATOM   1260  C   LYS A  69      76.499  65.799  86.216  1.00  0.00           C
ATOM   1261  O   LYS A  69      76.659  65.859  84.995  1.00  0.00           O
ATOM   1262  N   ALA A  70      75.279  65.560  86.715  1.00  0.00           N
ATOM   1264  CA  ALA A  70      74.089  65.479  85.895  1.00  0.00           C
ATOM   1266  CB  ALA A  70      72.899  64.999  86.725  1.00  0.00           C
ATOM   1270  C   ALA A  70      73.769  66.759  85.135  1.00  0.00           C
ATOM   1271  O   ALA A  70      73.480  66.720  83.945  1.00  0.00           O
ATOM   1272  N   GLN A  71      73.870  67.939  85.786  1.00  0.00           N
ATOM   1274  CA  GLN A  71      73.749  69.229  85.135  1.00  0.00           C
ATOM   1276  CB  GLN A  71      73.839  70.369  86.186  1.00  0.00           C
ATOM   1279  CG  GLN A  71      73.289  71.729  85.685  1.00  0.00           C
ATOM   1282  CD  GLN A  71      73.130  72.749  86.815  1.00  0.00           C
ATOM   1283  OE1 GLN A  71      73.139  72.420  88.006  1.00  0.00           O
ATOM   1284  NE2 GLN A  71      72.940  74.040  86.455  1.00  0.00           N
ATOM   1287  C   GLN A  71      74.819  69.439  84.055  1.00  0.00           C
ATOM   1288  O   GLN A  71      74.539  69.859  82.945  1.00  0.00           O
ATOM   1289  N   SER A  72      76.080  69.080  84.345  1.00  0.00           N
ATOM   1291  CA  SER A  72      77.200  69.100  83.406  1.00  0.00           C
ATOM   1293  CB  SER A  72      78.569  68.810  84.085  1.00  0.00           C
ATOM   1296  OG  SER A  72      78.949  69.870  84.945  1.00  0.00           O
ATOM   1298  C   SER A  72      77.050  68.200  82.205  1.00  0.00           C
ATOM   1299  O   SER A  72      77.330  68.579  81.066  1.00  0.00           O
ATOM   1300  N   GLN A  73      76.559  66.959  82.405  1.00  0.00           N
ATOM   1302  CA  GLN A  73      76.179  66.070  81.315  1.00  0.00           C
ATOM   1304  CB  GLN A  73      75.809  64.679  81.896  1.00  0.00           C
ATOM   1307  CG  GLN A  73      75.549  63.560  80.845  1.00  0.00           C
ATOM   1310  CD  GLN A  73      76.770  63.300  79.945  1.00  0.00           C
ATOM   1311  OE1 GLN A  73      77.789  62.790  80.425  1.00  0.00           O
ATOM   1312  NE2 GLN A  73      76.649  63.630  78.646  1.00  0.00           N
ATOM   1315  C   GLN A  73      75.069  66.619  80.405  1.00  0.00           C
ATOM   1316  O   GLN A  73      75.129  66.470  79.186  1.00  0.00           O
ATOM   1317  N   ALA A  74      74.050  67.289  80.975  1.00  0.00           N
ATOM   1319  CA  ALA A  74      72.990  67.950  80.216  1.00  0.00           C
ATOM   1321  CB  ALA A  74      71.910  68.469  81.175  1.00  0.00           C
ATOM   1325  C   ALA A  74      73.489  69.090  79.335  1.00  0.00           C
ATOM   1326  O   ALA A  74      73.219  69.160  78.135  1.00  0.00           O
ATOM   1327  N   ASP A  75      74.310  69.969  79.925  1.00  0.00           N
ATOM   1329  CA  ASP A  75      74.919  71.109  79.285  1.00  0.00           C
ATOM   1331  CB  ASP A  75      75.660  71.920  80.375  1.00  0.00           C
ATOM   1334  CG  ASP A  75      74.669  72.560  81.345  1.00  0.00           C
ATOM   1335  OD1 ASP A  75      73.469  72.660  81.015  1.00  0.00           O
ATOM   1336  OD2 ASP A  75      75.120  73.130  82.375  1.00  0.00           O
ATOM   1337  C   ASP A  75      75.819  70.730  78.105  1.00  0.00           C
ATOM   1338  O   ASP A  75      75.749  71.350  77.036  1.00  0.00           O
ATOM   1339  N   LEU A  76      76.609  69.649  78.255  1.00  0.00           N
ATOM   1341  CA  LEU A  76      77.399  69.030  77.205  1.00  0.00           C
ATOM   1343  CB  LEU A  76      78.120  67.799  77.835  1.00  0.00           C
ATOM   1346  CG  LEU A  76      78.910  66.860  76.896  1.00  0.00           C
ATOM   1348  CD1 LEU A  76      79.960  67.619  76.075  1.00  0.00           C
ATOM   1352  CD2 LEU A  76      79.570  65.740  77.705  1.00  0.00           C
ATOM   1356  C   LEU A  76      76.569  68.609  75.996  1.00  0.00           C
ATOM   1357  O   LEU A  76      76.870  68.940  74.845  1.00  0.00           O
ATOM   1358  N   LEU A  77      75.440  67.920  76.216  1.00  0.00           N
ATOM   1360  CA  LEU A  77      74.550  67.530  75.145  1.00  0.00           C
ATOM   1362  CB  LEU A  77      73.620  66.389  75.595  1.00  0.00           C
ATOM   1365  CG  LEU A  77      74.389  65.109  76.005  1.00  0.00           C
ATOM   1367  CD1 LEU A  77      73.440  64.139  76.705  1.00  0.00           C
ATOM   1371  CD2 LEU A  77      75.080  64.420  74.816  1.00  0.00           C
ATOM   1375  C   LEU A  77      73.739  68.679  74.575  1.00  0.00           C
ATOM   1376  O   LEU A  77      73.459  68.729  73.375  1.00  0.00           O
ATOM   1377  N   ASP A  78      73.389  69.700  75.385  1.00  0.00           N
ATOM   1379  CA  ASP A  78      72.669  70.859  74.915  1.00  0.00           C
ATOM   1381  CB  ASP A  78      72.109  71.639  76.135  1.00  0.00           C
ATOM   1384  CG  ASP A  78      71.260  72.819  75.735  1.00  0.00           C
ATOM   1385  OD1 ASP A  78      70.219  72.630  75.045  1.00  0.00           O
ATOM   1386  OD2 ASP A  78      71.679  73.960  76.066  1.00  0.00           O
ATOM   1387  C   ASP A  78      73.509  71.670  73.915  1.00  0.00           C
ATOM   1388  O   ASP A  78      72.979  72.280  72.975  1.00  0.00           O
ATOM   1389  N   ALA A  79      74.849  71.569  74.025  1.00  0.00           N
ATOM   1391  CA  ALA A  79      75.800  72.109  73.065  1.00  0.00           C
ATOM   1393  CB  ALA A  79      77.179  72.250  73.745  1.00  0.00           C
ATOM   1397  C   ALA A  79      75.919  71.299  71.765  1.00  0.00           C
ATOM   1398  O   ALA A  79      76.410  71.810  70.775  1.00  0.00           O
ATOM   1399  N   GLY A  80      75.429  70.040  71.705  1.00  0.00           N
ATOM   1401  CA  GLY A  80      75.380  69.250  70.465  1.00  0.00           C
ATOM   1404  C   GLY A  80      74.299  69.739  69.545  1.00  0.00           C
ATOM   1405  O   GLY A  80      74.359  69.590  68.325  1.00  0.00           O
ATOM   1406  N   SER A  81      73.289  70.428  70.106  1.00  0.00           N
ATOM   1408  CA  SER A  81      72.200  70.969  69.305  1.00  0.00           C
ATOM   1410  CB  SER A  81      70.849  70.960  70.085  1.00  0.00           C
ATOM   1413  OG  SER A  81      70.779  71.880  71.186  1.00  0.00           O
ATOM   1415  C   SER A  81      72.519  72.370  68.815  1.00  0.00           C
ATOM   1416  O   SER A  81      71.669  73.020  68.205  1.00  0.00           O
ATOM   1417  N   GLN A  82      73.760  72.860  69.046  1.00  0.00           N
ATOM   1419  CA  GLN A  82      74.229  74.200  68.745  1.00  0.00           C
ATOM   1421  CB  GLN A  82      74.730  74.920  70.025  1.00  0.00           C
ATOM   1424  CG  GLN A  82      73.649  75.139  71.085  1.00  0.00           C
ATOM   1427  CD  GLN A  82      72.469  75.899  70.475  1.00  0.00           C
ATOM   1428  OE1 GLN A  82      72.639  77.020  69.985  1.00  0.00           O
ATOM   1429  NE2 GLN A  82      71.260  75.310  70.506  1.00  0.00           N
ATOM   1432  C   GLN A  82      75.409  74.220  67.796  1.00  0.00           C
ATOM   1433  O   GLN A  82      76.309  73.399  67.905  1.00  0.00           O
ATOM   1434  N   LEU A  83      75.479  75.190  66.876  1.00  0.00           N
ATOM   1436  CA  LEU A  83      76.609  75.319  65.945  1.00  0.00           C
ATOM   1438  CB  LEU A  83      76.379  76.470  64.936  1.00  0.00           C
ATOM   1441  CG  LEU A  83      76.350  77.869  65.555  1.00  0.00           C
ATOM   1443  CD1 LEU A  83      77.669  78.640  65.395  1.00  0.00           C
ATOM   1447  CD2 LEU A  83      75.199  78.690  64.975  1.00  0.00           C
ATOM   1451  C   LEU A  83      78.010  75.459  66.566  1.00  0.00           C
ATOM   1452  O   LEU A  83      78.209  76.010  67.645  1.00  0.00           O
ATOM   1453  N   GLN A  84      79.010  74.910  65.845  1.00  0.00           N
ATOM   1455  CA  GLN A  84      80.380  74.750  66.326  1.00  0.00           C
ATOM   1457  CB  GLN A  84      80.919  73.329  65.965  1.00  0.00           C
ATOM   1460  CG  GLN A  84      80.209  72.170  66.695  1.00  0.00           C
ATOM   1463  CD  GLN A  84      80.849  70.810  66.415  1.00  0.00           C
ATOM   1464  OE1 GLN A  84      80.389  69.960  65.655  1.00  0.00           O
ATOM   1465  NE2 GLN A  84      82.029  70.579  67.025  1.00  0.00           N
ATOM   1468  C   GLN A  84      81.350  75.799  65.745  1.00  0.00           C
ATOM   1469  O   GLN A  84      81.429  75.969  64.536  1.00  0.00           O
ATOM   1470  N   VAL A  85      82.129  76.510  66.585  1.00  0.00           N
ATOM   1472  CA  VAL A  85      83.120  77.490  66.135  1.00  0.00           C
ATOM   1474  CB  VAL A  85      82.649  78.879  66.606  1.00  0.00           C
ATOM   1476  CG1 VAL A  85      83.549  80.068  66.205  1.00  0.00           C
ATOM   1480  CG2 VAL A  85      81.230  79.160  66.066  1.00  0.00           C
ATOM   1484  C   VAL A  85      84.510  77.140  66.715  1.00  0.00           C
ATOM   1485  O   VAL A  85      84.749  77.400  67.885  1.00  0.00           O
ATOM   1486  N   ALA A  86      85.480  76.590  65.915  1.00  0.00           N
ATOM   1488  CA  ALA A  86      86.849  76.270  66.345  1.00  0.00           C
ATOM   1490  CB  ALA A  86      86.989  74.750  66.616  1.00  0.00           C
ATOM   1494  C   ALA A  86      87.989  76.720  65.385  1.00  0.00           C
ATOM   1495  O   ALA A  86      87.970  77.840  64.885  1.00  0.00           O
ATOM   1496  N   ALA A  87      89.039  75.870  65.155  1.00  0.00           N
ATOM   1498  CA  ALA A  87      90.189  76.150  64.305  1.00  0.00           C
ATOM   1500  CB  ALA A  87      91.119  77.210  64.915  1.00  0.00           C
ATOM   1504  C   ALA A  87      91.019  74.880  64.066  1.00  0.00           C
ATOM   1505  O   ALA A  87      90.969  73.929  64.825  1.00  0.00           O
ATOM   1506  N   LEU A  88      91.839  74.850  62.996  1.00  0.00           N
ATOM   1508  CA  LEU A  88      92.369  73.670  62.305  1.00  0.00           C
ATOM   1510  CB  LEU A  88      91.080  73.140  61.515  1.00  0.00           C
ATOM   1513  CG  LEU A  88      90.890  71.779  60.775  1.00  0.00           C
ATOM   1515  CD1 LEU A  88      91.529  70.590  61.455  1.00  0.00           C
ATOM   1519  CD2 LEU A  88      89.419  71.400  60.465  1.00  0.00           C
ATOM   1523  C   LEU A  88      93.649  74.340  61.655  1.00  0.00           C
ATOM   1524  O   LEU A  88      93.859  75.529  61.885  1.00  0.00           O
ATOM   1525  N   GLY A  89      94.600  73.690  60.926  1.00  0.00           N
ATOM   1527  CA  GLY A  89      95.769  74.349  60.265  1.00  0.00           C
ATOM   1530  C   GLY A  89      96.699  73.420  59.455  1.00  0.00           C
ATOM   1531  O   GLY A  89      97.420  72.650  60.055  1.00  0.00           O
ATOM   1532  N   MET A  90      96.730  73.390  58.076  1.00  0.00           N
ATOM   1534  CA  MET A  90      97.170  72.189  57.316  1.00  0.00           C
ATOM   1536  CB  MET A  90      96.130  71.650  56.265  1.00  0.00           C
ATOM   1539  CG  MET A  90      96.669  70.630  55.195  1.00  0.00           C
ATOM   1542  SD  MET A  90      95.470  69.770  54.135  1.00  0.00           S
ATOM   1543  CE  MET A  90      95.060  68.520  55.366  1.00  0.00           C
ATOM   1547  C   MET A  90      98.440  72.300  56.525  1.00  0.00           C
ATOM   1548  O   MET A  90      98.580  73.189  55.685  1.00  0.00           O
ATOM   1549  N   LEU A  91      99.319  71.270  56.665  1.00  0.00           N
ATOM   1551  CA  LEU A  91     100.380  70.980  55.735  1.00  0.00           C
ATOM   1553  CB  LEU A  91     101.690  71.499  56.365  1.00  0.00           C
ATOM   1556  CG  LEU A  91     101.870  73.040  56.466  1.00  0.00           C
ATOM   1558  CD1 LEU A  91     103.309  73.340  56.876  1.00  0.00           C
ATOM   1562  CD2 LEU A  91     101.529  73.880  55.216  1.00  0.00           C
ATOM   1566  C   LEU A  91     100.489  69.490  55.275  1.00  0.00           C
ATOM   1567  O   LEU A  91     100.769  68.600  56.066  1.00  0.00           O
ATOM   1568  N   ASN A  92     100.319  69.178  53.945  1.00  0.00           N
ATOM   1570  CA  ASN A  92     100.559  67.880  53.295  1.00  0.00           C
ATOM   1572  CB  ASN A  92      99.230  67.140  52.895  1.00  0.00           C
ATOM   1575  CG  ASN A  92      99.419  65.849  52.075  1.00  0.00           C
ATOM   1576  OD1 ASN A  92     100.309  65.060  52.345  1.00  0.00           O
ATOM   1577  ND2 ASN A  92      98.580  65.640  51.035  1.00  0.00           N
ATOM   1580  C   ASN A  92     101.510  67.979  52.075  1.00  0.00           C
ATOM   1581  O   ASN A  92     101.310  68.749  51.146  1.00  0.00           O
ATOM   1582  N   ARG A  93     102.560  67.140  51.985  1.00  0.00           N
ATOM   1584  CA  ARG A  93     103.379  67.009  50.795  1.00  0.00           C
ATOM   1586  CB  ARG A  93     104.889  67.289  51.125  1.00  0.00           C
ATOM   1589  CG  ARG A  93     105.419  68.719  51.395  1.00  0.00           C
ATOM   1592  CD  ARG A  93     106.969  68.850  51.535  1.00  0.00           C
ATOM   1595  NE  ARG A  93     107.330  70.280  51.835  1.00  0.00           N
ATOM   1597  CZ  ARG A  93     108.160  70.689  52.796  1.00  0.00           C
ATOM   1598  NH1 ARG A  93     108.919  69.900  53.525  1.00  0.00           N
ATOM   1601  NH2 ARG A  93     108.219  71.980  53.076  1.00  0.00           N
ATOM   1604  C   ARG A  93     103.209  65.610  50.125  1.00  0.00           C
ATOM   1605  O   ARG A  93     103.120  64.599  50.816  1.00  0.00           O
ATOM   1606  N   GLN A  94     103.199  65.490  48.775  1.00  0.00           N
ATOM   1608  CA  GLN A  94     103.120  64.200  48.065  1.00  0.00           C
ATOM   1610  CB  GLN A  94     101.650  63.889  47.695  1.00  0.00           C
ATOM   1613  CG  GLN A  94     101.019  65.030  46.865  1.00  0.00           C
ATOM   1616  CD  GLN A  94      99.550  64.800  46.566  1.00  0.00           C
ATOM   1617  OE1 GLN A  94      99.160  64.209  45.565  1.00  0.00           O
ATOM   1618  NE2 GLN A  94      98.689  65.310  47.466  1.00  0.00           N
ATOM   1621  C   GLN A  94     103.929  64.200  46.756  1.00  0.00           C
ATOM   1622  O   GLN A  94     103.969  65.179  46.025  1.00  0.00           O
ATOM   1623  N   ARG A  95     104.640  63.130  46.345  1.00  0.00           N
ATOM   1625  CA  ARG A  95     105.410  63.230  45.095  1.00  0.00           C
ATOM   1627  CB  ARG A  95     106.900  63.690  45.235  1.00  0.00           C
ATOM   1630  CG  ARG A  95     107.910  62.650  45.755  1.00  0.00           C
ATOM   1633  CD  ARG A  95     107.490  62.040  47.095  1.00  0.00           C
ATOM   1636  NE  ARG A  95     108.509  61.060  47.545  1.00  0.00           N
ATOM   1638  CZ  ARG A  95     108.560  60.600  48.786  1.00  0.00           C
ATOM   1639  NH1 ARG A  95     107.619  60.779  49.685  1.00  0.00           N
ATOM   1642  NH2 ARG A  95     109.619  59.920  49.165  1.00  0.00           N
ATOM   1645  C   ARG A  95     105.449  61.930  44.355  1.00  0.00           C
ATOM   1646  O   ARG A  95     105.340  60.830  44.905  1.00  0.00           O
ATOM   1647  N   VAL A  96     105.660  62.070  43.035  1.00  0.00           N
ATOM   1649  CA  VAL A  96     105.920  61.030  42.085  1.00  0.00           C
ATOM   1651  CB  VAL A  96     105.690  61.589  40.695  1.00  0.00           C
ATOM   1653  CG1 VAL A  96     104.220  62.010  40.606  1.00  0.00           C
ATOM   1657  CG2 VAL A  96     106.599  62.810  40.435  1.00  0.00           C
ATOM   1661  C   VAL A  96     107.269  60.330  42.225  1.00  0.00           C
ATOM   1662  O   VAL A  96     108.209  60.820  42.845  1.00  0.00           O
ATOM   1663  N   SER A  97     107.369  59.100  41.686  1.00  0.00           N
ATOM   1665  CA  SER A  97     108.440  58.180  42.036  1.00  0.00           C
ATOM   1667  CB  SER A  97     107.910  56.730  42.106  1.00  0.00           C
ATOM   1670  OG  SER A  97     108.850  55.840  42.716  1.00  0.00           O
ATOM   1672  C   SER A  97     109.550  58.240  41.005  1.00  0.00           C
ATOM   1673  O   SER A  97     109.339  57.900  39.845  1.00  0.00           O
ATOM   1674  N   ALA A  98     110.760  58.690  41.395  1.00  0.00           N
ATOM   1676  CA  ALA A  98     111.860  58.979  40.475  1.00  0.00           C
ATOM   1678  CB  ALA A  98     112.350  60.430  40.655  1.00  0.00           C
ATOM   1682  C   ALA A  98     113.020  57.990  40.595  1.00  0.00           C
ATOM   1683  O   ALA A  98     114.179  58.330  40.375  1.00  0.00           O
ATOM   1684  N   ASN A  99     112.740  56.720  40.945  1.00  0.00           N
ATOM   1686  CA  ASN A  99     113.710  55.650  40.915  1.00  0.00           C
ATOM   1688  CB  ASN A  99     114.550  55.600  42.235  1.00  0.00           C
ATOM   1691  CG  ASN A  99     115.340  54.310  42.455  1.00  0.00           C
ATOM   1692  OD1 ASN A  99     115.850  53.710  41.505  1.00  0.00           O
ATOM   1693  ND2 ASN A  99     115.449  53.860  43.725  1.00  0.00           N
ATOM   1696  C   ASN A  99     112.940  54.389  40.525  1.00  0.00           C
ATOM   1697  O   ASN A  99     111.760  54.259  40.835  1.00  0.00           O
ATOM   1698  N   GLY A 100     113.549  53.490  39.725  1.00  0.00           N
ATOM   1700  CA  GLY A 100     112.870  52.350  39.106  1.00  0.00           C
ATOM   1703  C   GLY A 100     111.919  52.720  37.985  1.00  0.00           C
ATOM   1704  O   GLY A 100     111.240  51.880  37.425  1.00  0.00           O
ATOM   1705  N   PHE A 101     111.889  54.019  37.655  1.00  0.00           N
ATOM   1707  CA  PHE A 101     110.979  54.679  36.746  1.00  0.00           C
ATOM   1709  CB  PHE A 101     110.169  55.650  37.635  1.00  0.00           C
ATOM   1712  CG  PHE A 101     108.789  56.010  37.145  1.00  0.00           C
ATOM   1713  CD1 PHE A 101     108.589  57.040  36.205  1.00  0.00           C
ATOM   1715  CE1 PHE A 101     107.350  57.680  36.115  1.00  0.00           C
ATOM   1717  CZ  PHE A 101     106.289  57.280  36.926  1.00  0.00           C
ATOM   1719  CD2 PHE A 101     107.669  55.540  37.865  1.00  0.00           C
ATOM   1721  CE2 PHE A 101     106.429  56.170  37.745  1.00  0.00           C
ATOM   1723  C   PHE A 101     111.849  55.430  35.735  1.00  0.00           C
ATOM   1724  O   PHE A 101     111.459  56.380  35.066  1.00  0.00           O
ATOM   1725  N   LEU A 102     113.139  55.040  35.635  1.00  0.00           N
ATOM   1727  CA  LEU A 102     114.029  55.520  34.585  1.00  0.00           C
ATOM   1729  CB  LEU A 102     115.470  55.579  35.145  1.00  0.00           C
ATOM   1732  CG  LEU A 102     116.520  56.270  34.255  1.00  0.00           C
ATOM   1734  CD1 LEU A 102     116.159  57.740  34.006  1.00  0.00           C
ATOM   1738  CD2 LEU A 102     117.919  56.179  34.875  1.00  0.00           C
ATOM   1742  C   LEU A 102     113.919  54.580  33.385  1.00  0.00           C
ATOM   1743  O   LEU A 102     114.260  54.900  32.255  1.00  0.00           O
ATOM   1744  N   SER A 103     113.350  53.380  33.625  1.00  0.00           N
ATOM   1746  CA  SER A 103     112.669  52.569  32.635  1.00  0.00           C
ATOM   1748  CB  SER A 103     112.240  51.190  33.205  1.00  0.00           C
ATOM   1751  OG  SER A 103     111.459  51.339  34.385  1.00  0.00           O
ATOM   1753  C   SER A 103     111.419  53.230  32.095  1.00  0.00           C
ATOM   1754  O   SER A 103     110.760  53.960  32.835  1.00  0.00           O
ATOM   1755  N   PRO A 104     111.019  52.990  30.856  1.00  0.00           N
ATOM   1756  CD  PRO A 104     111.879  52.510  29.765  1.00  0.00           C
ATOM   1759  CA  PRO A 104     109.659  53.220  30.375  1.00  0.00           C
ATOM   1761  CB  PRO A 104     109.609  52.479  29.045  1.00  0.00           C
ATOM   1764  CG  PRO A 104     111.030  52.650  28.505  1.00  0.00           C
ATOM   1767  C   PRO A 104     108.479  52.900  31.285  1.00  0.00           C
ATOM   1768  O   PRO A 104     108.549  52.110  32.225  1.00  0.00           O
ATOM   1769  N   TYR A 105     107.369  53.570  30.975  1.00  0.00           N
ATOM   1771  CA  TYR A 105     106.170  53.790  31.735  1.00  0.00           C
ATOM   1773  CB  TYR A 105     106.480  55.199  32.395  1.00  0.00           C
ATOM   1776  CG  TYR A 105     105.510  55.890  33.335  1.00  0.00           C
ATOM   1777  CD1 TYR A 105     104.999  55.280  34.485  1.00  0.00           C
ATOM   1779  CE1 TYR A 105     104.069  55.960  35.305  1.00  0.00           C
ATOM   1781  CZ  TYR A 105     103.649  57.250  34.975  1.00  0.00           C
ATOM   1782  OH  TYR A 105     102.660  57.890  35.735  1.00  0.00           O
ATOM   1784  CD2 TYR A 105     105.179  57.240  33.125  1.00  0.00           C
ATOM   1786  CE2 TYR A 105     104.230  57.910  33.905  1.00  0.00           C
ATOM   1788  C   TYR A 105     105.130  53.620  30.585  1.00  0.00           C
ATOM   1789  O   TYR A 105     105.520  53.699  29.426  1.00  0.00           O
ATOM   1790  N   SER A 106     103.810  53.310  30.786  1.00  0.00           N
ATOM   1792  CA  SER A 106     102.819  53.000  29.685  1.00  0.00           C
ATOM   1794  CB  SER A 106     101.599  52.220  30.235  1.00  0.00           C
ATOM   1797  OG  SER A 106     102.010  51.030  30.915  1.00  0.00           O
ATOM   1799  C   SER A 106     102.240  53.970  28.555  1.00  0.00           C
ATOM   1800  O   SER A 106     102.240  53.530  27.405  1.00  0.00           O
ATOM   1801  N   MET A 107     101.739  55.240  28.765  1.00  0.00           N
ATOM   1803  CA  MET A 107     101.049  56.140  27.775  1.00  0.00           C
ATOM   1805  CB  MET A 107      99.640  56.369  28.405  1.00  0.00           C
ATOM   1808  CG  MET A 107      98.729  57.499  27.865  1.00  0.00           C
ATOM   1811  SD  MET A 107      98.080  57.220  26.185  1.00  0.00           S
ATOM   1812  CE  MET A 107      96.709  56.160  26.685  1.00  0.00           C
ATOM   1816  C   MET A 107     101.630  57.510  27.185  1.00  0.00           C
ATOM   1817  O   MET A 107     101.130  57.980  26.175  1.00  0.00           O
ATOM   1818  N   ASP A 108     102.709  58.180  27.695  1.00  0.00           N
ATOM   1820  CA  ASP A 108     103.099  59.590  27.445  1.00  0.00           C
ATOM   1822  CB  ASP A 108     101.979  60.500  28.036  1.00  0.00           C
ATOM   1825  CG  ASP A 108     102.129  61.970  27.715  1.00  0.00           C
ATOM   1826  OD1 ASP A 108     102.409  62.300  26.535  1.00  0.00           O
ATOM   1827  OD2 ASP A 108     101.849  62.790  28.625  1.00  0.00           O
ATOM   1828  C   ASP A 108     104.459  59.979  28.135  1.00  0.00           C
ATOM   1829  O   ASP A 108     104.540  59.950  29.356  1.00  0.00           O
ATOM   1830  N   ALA A 109     105.599  60.229  27.405  1.00  0.00           N
ATOM   1832  CA  ALA A 109     106.969  60.010  27.966  1.00  0.00           C
ATOM   1834  CB  ALA A 109     107.600  58.710  27.415  1.00  0.00           C
ATOM   1838  C   ALA A 109     108.080  61.060  27.725  1.00  0.00           C
ATOM   1839  O   ALA A 109     108.399  61.350  26.565  1.00  0.00           O
ATOM   1840  N   PRO A 110     108.749  61.619  28.746  1.00  0.00           N
ATOM   1841  CD  PRO A 110     108.150  61.819  30.055  1.00  0.00           C
ATOM   1844  CA  PRO A 110     109.929  62.470  28.595  1.00  0.00           C
ATOM   1846  CB  PRO A 110     109.740  63.500  29.715  1.00  0.00           C
ATOM   1849  CG  PRO A 110     109.150  62.670  30.835  1.00  0.00           C
ATOM   1852  C   PRO A 110     111.289  61.800  28.765  1.00  0.00           C
ATOM   1853  O   PRO A 110     111.419  60.600  28.945  1.00  0.00           O
ATOM   1854  N   ALA A 111     112.339  62.660  28.665  1.00  0.00           N
ATOM   1856  CA  ALA A 111     113.759  62.440  28.746  1.00  0.00           C
ATOM   1858  CB  ALA A 111     114.430  63.760  28.305  1.00  0.00           C
ATOM   1862  C   ALA A 111     114.400  62.010  30.076  1.00  0.00           C
ATOM   1863  O   ALA A 111     115.330  61.200  30.085  1.00  0.00           O
ATOM   1864  N   LEU A 112     113.980  62.580  31.225  1.00  0.00           N
ATOM   1866  CA  LEU A 112     114.729  62.479  32.465  1.00  0.00           C
ATOM   1868  CB  LEU A 112     115.219  63.859  32.985  1.00  0.00           C
ATOM   1871  CG  LEU A 112     116.219  64.640  32.106  1.00  0.00           C
ATOM   1873  CD1 LEU A 112     116.520  66.010  32.735  1.00  0.00           C
ATOM   1877  CD2 LEU A 112     117.529  63.859  31.915  1.00  0.00           C
ATOM   1881  C   LEU A 112     113.899  61.889  33.585  1.00  0.00           C
ATOM   1882  O   LEU A 112     113.089  62.590  34.195  1.00  0.00           O
ATOM   1883  N   GLY A 113     114.150  60.610  33.935  1.00  0.00           N
ATOM   1885  CA  GLY A 113     113.469  59.910  35.025  1.00  0.00           C
ATOM   1888  C   GLY A 113     111.979  60.100  35.125  1.00  0.00           C
ATOM   1889  O   GLY A 113     111.270  60.060  34.135  1.00  0.00           O
ATOM   1890  N   MET A 114     111.490  60.319  36.345  1.00  0.00           N
ATOM   1892  CA  MET A 114     110.179  60.890  36.565  1.00  0.00           C
ATOM   1894  CB  MET A 114     109.400  60.119  37.655  1.00  0.00           C
ATOM   1897  CG  MET A 114     107.970  60.630  37.935  1.00  0.00           C
ATOM   1900  SD  MET A 114     107.059  61.150  36.455  1.00  0.00           S
ATOM   1901  CE  MET A 114     105.340  61.100  37.025  1.00  0.00           C
ATOM   1905  C   MET A 114     110.410  62.270  37.075  1.00  0.00           C
ATOM   1906  O   MET A 114     110.930  62.420  38.185  1.00  0.00           O
ATOM   1907  N   ASP A 115     110.049  63.310  36.295  1.00  0.00           N
ATOM   1909  CA  ASP A 115     109.540  64.609  36.716  1.00  0.00           C
ATOM   1911  CB  ASP A 115     108.199  64.969  36.035  1.00  0.00           C
ATOM   1914  CG  ASP A 115     108.359  65.069  34.525  1.00  0.00           C
ATOM   1915  OD1 ASP A 115     109.249  64.410  33.945  1.00  0.00           O
ATOM   1916  OD2 ASP A 115     107.499  65.770  33.935  1.00  0.00           O
ATOM   1917  C   ASP A 115     109.519  64.910  38.195  1.00  0.00           C
ATOM   1918  O   ASP A 115     108.490  64.900  38.865  1.00  0.00           O
ATOM   1919  N   GLY A 116     110.709  65.210  38.746  1.00  0.00           N
ATOM   1921  CA  GLY A 116     110.899  65.249  40.185  1.00  0.00           C
ATOM   1924  C   GLY A 116     110.779  66.560  40.905  1.00  0.00           C
ATOM   1925  O   GLY A 116     111.170  66.530  42.075  1.00  0.00           O
ATOM   1926  N   PRO A 117     110.410  67.770  40.445  1.00  0.00           N
ATOM   1927  CD  PRO A 117     109.780  68.060  39.146  1.00  0.00           C
ATOM   1930  CA  PRO A 117     110.200  68.880  41.365  1.00  0.00           C
ATOM   1932  CB  PRO A 117     109.889  70.080  40.455  1.00  0.00           C
ATOM   1935  CG  PRO A 117     109.160  69.450  39.275  1.00  0.00           C
ATOM   1938  C   PRO A 117     109.139  68.630  42.425  1.00  0.00           C
ATOM   1939  O   PRO A 117     108.120  67.979  42.205  1.00  0.00           O
ATOM   1940  N   TYR A 118     109.370  69.209  43.605  1.00  0.00           N
ATOM   1942  CA  TYR A 118     108.339  69.480  44.566  1.00  0.00           C
ATOM   1944  CB  TYR A 118     108.880  70.130  45.885  1.00  0.00           C
ATOM   1947  CG  TYR A 118     110.119  69.470  46.426  1.00  0.00           C
ATOM   1948  CD1 TYR A 118     111.380  69.750  45.875  1.00  0.00           C
ATOM   1950  CE1 TYR A 118     112.529  69.139  46.385  1.00  0.00           C
ATOM   1952  CZ  TYR A 118     112.439  68.280  47.485  1.00  0.00           C
ATOM   1953  OH  TYR A 118     113.600  67.660  47.955  1.00  0.00           O
ATOM   1955  CD2 TYR A 118     110.039  68.650  47.565  1.00  0.00           C
ATOM   1957  CE2 TYR A 118     111.200  68.060  48.095  1.00  0.00           C
ATOM   1959  C   TYR A 118     107.359  70.470  43.955  1.00  0.00           C
ATOM   1960  O   TYR A 118     107.689  71.639  43.745  1.00  0.00           O
ATOM   1961  N   TYR A 119     106.100  70.060  43.705  1.00  0.00           N
ATOM   1963  CA  TYR A 119     104.990  70.969  43.895  1.00  0.00           C
ATOM   1965  CB  TYR A 119     103.619  70.380  43.435  1.00  0.00           C
ATOM   1968  CG  TYR A 119     103.639  69.640  42.125  1.00  0.00           C
ATOM   1969  CD1 TYR A 119     103.190  70.249  40.945  1.00  0.00           C
ATOM   1971  CE1 TYR A 119     103.040  69.520  39.765  1.00  0.00           C
ATOM   1973  CZ  TYR A 119     103.330  68.150  39.746  1.00  0.00           C
ATOM   1974  OH  TYR A 119     103.120  67.410  38.555  1.00  0.00           O
ATOM   1976  CD2 TYR A 119     103.919  68.259  42.095  1.00  0.00           C
ATOM   1978  CE2 TYR A 119     103.770  67.520  40.905  1.00  0.00           C
ATOM   1980  C   TYR A 119     104.899  71.400  45.375  1.00  0.00           C
ATOM   1981  O   TYR A 119     105.660  70.929  46.235  1.00  0.00           O
ATOM   1982  N   THR A 120     103.959  72.260  45.755  1.00  0.00           N
ATOM   1984  CA  THR A 120     103.630  72.490  47.156  1.00  0.00           C
ATOM   1986  CB  THR A 120     104.640  73.320  47.936  1.00  0.00           C
ATOM   1988  OG1 THR A 120     105.629  72.440  48.465  1.00  0.00           O
ATOM   1990  CG2 THR A 120     104.080  74.060  49.155  1.00  0.00           C
ATOM   1994  C   THR A 120     102.240  73.049  47.085  1.00  0.00           C
ATOM   1995  O   THR A 120     101.849  73.460  46.005  1.00  0.00           O
ATOM   1996  N   GLU A 121     101.459  73.020  48.165  1.00  0.00           N
ATOM   1998  CA  GLU A 121     100.119  73.550  48.225  1.00  0.00           C
ATOM   2000  CB  GLU A 121      99.099  72.490  47.705  1.00  0.00           C
ATOM   2003  CG  GLU A 121      97.619  72.920  47.606  1.00  0.00           C
ATOM   2006  CD  GLU A 121      97.549  74.259  46.905  1.00  0.00           C
ATOM   2007  OE1 GLU A 121      97.269  74.310  45.685  1.00  0.00           O
ATOM   2008  OE2 GLU A 121      97.870  75.249  47.606  1.00  0.00           O
ATOM   2009  C   GLU A 121      99.960  74.100  49.645  1.00  0.00           C
ATOM   2010  O   GLU A 121     100.949  74.170  50.356  1.00  0.00           O
ATOM   2011  N   ALA A 122      98.779  74.549  50.106  1.00  0.00           N
ATOM   2013  CA  ALA A 122      98.539  74.890  51.496  1.00  0.00           C
ATOM   2015  CB  ALA A 122      99.179  76.240  51.885  1.00  0.00           C
ATOM   2019  C   ALA A 122      97.040  74.900  51.756  1.00  0.00           C
ATOM   2020  O   ALA A 122      96.259  74.940  50.805  1.00  0.00           O
ATOM   2021  N   THR A 123      96.539  74.859  53.025  1.00  0.00           N
ATOM   2023  CA  THR A 123      95.119  75.220  53.255  1.00  0.00           C
ATOM   2025  CB  THR A 123      94.080  74.189  52.775  1.00  0.00           C
ATOM   2027  OG1 THR A 123      92.740  74.609  52.955  1.00  0.00           O
ATOM   2029  CG2 THR A 123      94.230  72.869  53.515  1.00  0.00           C
ATOM   2033  C   THR A 123      94.820  75.780  54.656  1.00  0.00           C
ATOM   2034  O   THR A 123      95.370  75.360  55.675  1.00  0.00           O
ATOM   2035  N   VAL A 124      93.889  76.770  54.725  1.00  0.00           N
ATOM   2037  CA  VAL A 124      93.229  77.289  55.926  1.00  0.00           C
ATOM   2039  CB  VAL A 124      93.689  78.700  56.395  1.00  0.00           C
ATOM   2041  CG1 VAL A 124      92.709  79.609  57.185  1.00  0.00           C
ATOM   2045  CG2 VAL A 124      94.939  78.580  57.275  1.00  0.00           C
ATOM   2049  C   VAL A 124      91.739  77.270  55.626  1.00  0.00           C
ATOM   2050  O   VAL A 124      91.350  77.270  54.466  1.00  0.00           O
ATOM   2051  N   GLY A 125      90.850  77.280  56.625  1.00  0.00           N
ATOM   2053  CA  GLY A 125      89.459  77.639  56.405  1.00  0.00           C
ATOM   2056  C   GLY A 125      88.729  77.619  57.685  1.00  0.00           C
ATOM   2057  O   GLY A 125      89.290  77.329  58.725  1.00  0.00           O
ATOM   2058  N   LEU A 126      87.439  77.939  57.676  1.00  0.00           N
ATOM   2060  CA  LEU A 126      86.800  78.320  58.915  1.00  0.00           C
ATOM   2062  CB  LEU A 126      86.779  79.870  59.005  1.00  0.00           C
ATOM   2065  CG  LEU A 126      86.350  80.438  60.366  1.00  0.00           C
ATOM   2067  CD1 LEU A 126      87.499  80.529  61.375  1.00  0.00           C
ATOM   2071  CD2 LEU A 126      85.660  81.810  60.285  1.00  0.00           C
ATOM   2075  C   LEU A 126      85.410  77.700  58.976  1.00  0.00           C
ATOM   2076  O   LEU A 126      84.440  78.370  58.675  1.00  0.00           O
ATOM   2077  N   PHE A 127      85.289  76.400  59.305  1.00  0.00           N
ATOM   2079  CA  PHE A 127      84.050  75.650  59.285  1.00  0.00           C
ATOM   2081  CB  PHE A 127      84.249  74.130  58.875  1.00  0.00           C
ATOM   2084  CG  PHE A 127      84.419  73.029  59.905  1.00  0.00           C
ATOM   2085  CD1 PHE A 127      83.339  72.609  60.705  1.00  0.00           C
ATOM   2087  CE1 PHE A 127      83.449  71.510  61.566  1.00  0.00           C
ATOM   2089  CZ  PHE A 127      84.619  70.750  61.575  1.00  0.00           C
ATOM   2091  CD2 PHE A 127      85.589  72.239  59.936  1.00  0.00           C
ATOM   2093  CE2 PHE A 127      85.690  71.109  60.755  1.00  0.00           C
ATOM   2095  C   PHE A 127      83.209  75.780  60.535  1.00  0.00           C
ATOM   2096  O   PHE A 127      83.560  75.389  61.635  1.00  0.00           O
ATOM   2097  N   ALA A 128      81.969  76.240  60.385  1.00  0.00           N
ATOM   2099  CA  ALA A 128      80.909  75.870  61.286  1.00  0.00           C
ATOM   2101  CB  ALA A 128      79.899  77.009  61.535  1.00  0.00           C
ATOM   2105  C   ALA A 128      80.209  74.679  60.705  1.00  0.00           C
ATOM   2106  O   ALA A 128      80.169  74.470  59.495  1.00  0.00           O
ATOM   2107  N   GLY A 129      79.619  73.850  61.575  1.00  0.00           N
ATOM   2109  CA  GLY A 129      78.499  73.009  61.216  1.00  0.00           C
ATOM   2112  C   GLY A 129      77.389  73.380  62.145  1.00  0.00           C
ATOM   2113  O   GLY A 129      77.620  73.889  63.245  1.00  0.00           O
ATOM   2114  N   LEU A 130      76.169  73.110  61.695  1.00  0.00           N
ATOM   2116  CA  LEU A 130      74.940  73.209  62.436  1.00  0.00           C
ATOM   2118  CB  LEU A 130      74.219  74.530  62.055  1.00  0.00           C
ATOM   2121  CG  LEU A 130      72.789  74.730  62.606  1.00  0.00           C
ATOM   2123  CD1 LEU A 130      72.779  74.940  64.125  1.00  0.00           C
ATOM   2127  CD2 LEU A 130      72.129  75.910  61.896  1.00  0.00           C
ATOM   2131  C   LEU A 130      74.099  72.009  62.055  1.00  0.00           C
ATOM   2132  O   LEU A 130      73.919  71.729  60.856  1.00  0.00           O
ATOM   2133  N   ASP A 131      73.539  71.260  63.025  1.00  0.00           N
ATOM   2135  CA  ASP A 131      72.600  70.200  62.735  1.00  0.00           C
ATOM   2137  CB  ASP A 131      72.769  68.940  63.625  1.00  0.00           C
ATOM   2140  CG  ASP A 131      73.779  67.970  63.035  1.00  0.00           C
ATOM   2141  OD1 ASP A 131      74.730  68.399  62.345  1.00  0.00           O
ATOM   2142  OD2 ASP A 131      73.639  66.750  63.305  1.00  0.00           O
ATOM   2143  C   ASP A 131      71.209  70.770  62.905  1.00  0.00           C
ATOM   2144  O   ASP A 131      70.910  71.470  63.865  1.00  0.00           O
ATOM   2145  N   LEU A 132      70.300  70.540  61.935  1.00  0.00           N
ATOM   2147  CA  LEU A 132      69.109  71.380  61.885  1.00  0.00           C
ATOM   2149  CB  LEU A 132      68.609  71.450  60.425  1.00  0.00           C
ATOM   2152  CG  LEU A 132      68.080  72.860  60.065  1.00  0.00           C
ATOM   2154  CD1 LEU A 132      69.229  73.869  59.966  1.00  0.00           C
ATOM   2158  CD2 LEU A 132      67.330  72.810  58.735  1.00  0.00           C
ATOM   2162  C   LEU A 132      68.010  70.939  62.845  1.00  0.00           C
ATOM   2163  O   LEU A 132      67.080  71.700  63.126  1.00  0.00           O
ATOM   2164  N   ASP A 133      68.120  69.710  63.385  1.00  0.00           N
ATOM   2166  CA  ASP A 133      67.289  69.080  64.396  1.00  0.00           C
ATOM   2168  CB  ASP A 133      67.839  69.329  65.825  1.00  0.00           C
ATOM   2171  CG  ASP A 133      67.440  68.180  66.725  1.00  0.00           C
ATOM   2172  OD1 ASP A 133      67.589  67.009  66.305  1.00  0.00           O
ATOM   2173  OD2 ASP A 133      67.029  68.450  67.885  1.00  0.00           O
ATOM   2174  C   ASP A 133      65.770  69.310  64.275  1.00  0.00           C
ATOM   2175  O   ASP A 133      65.059  69.590  65.246  1.00  0.00           O
ATOM   2176  N   LEU A 134      65.249  69.209  63.035  1.00  0.00           N
ATOM   2178  CA  LEU A 134      63.899  69.570  62.645  1.00  0.00           C
ATOM   2180  CB  LEU A 134      63.719  69.259  61.135  1.00  0.00           C
ATOM   2183  CG  LEU A 134      64.619  70.080  60.176  1.00  0.00           C
ATOM   2185  CD1 LEU A 134      64.590  69.490  58.755  1.00  0.00           C
ATOM   2189  CD2 LEU A 134      64.169  71.540  60.145  1.00  0.00           C
ATOM   2193  C   LEU A 134      62.879  68.780  63.445  1.00  0.00           C
ATOM   2194  O   LEU A 134      61.879  69.279  63.985  1.00  0.00           O
ATOM   2195  N   TRP A 135      63.190  67.490  63.595  1.00  0.00           N
ATOM   2197  CA  TRP A 135      62.469  66.549  64.396  1.00  0.00           C
ATOM   2199  CB  TRP A 135      61.799  65.470  63.546  1.00  0.00           C
ATOM   2202  CG  TRP A 135      61.090  65.989  62.325  1.00  0.00           C
ATOM   2203  CD1 TRP A 135      61.729  66.410  61.186  1.00  0.00           C
ATOM   2205  NE1 TRP A 135      60.830  66.619  60.195  1.00  0.00           N
ATOM   2207  CE2 TRP A 135      59.580  66.319  60.635  1.00  0.00           C
ATOM   2208  CD2 TRP A 135      59.689  65.950  61.995  1.00  0.00           C
ATOM   2209  CE3 TRP A 135      58.539  65.630  62.705  1.00  0.00           C
ATOM   2211  CZ3 TRP A 135      57.319  65.610  62.036  1.00  0.00           C
ATOM   2213  CZ2 TRP A 135      58.369  66.299  59.966  1.00  0.00           C
ATOM   2215  CH2 TRP A 135      57.229  65.920  60.685  1.00  0.00           C
ATOM   2217  C   TRP A 135      63.550  65.980  65.265  1.00  0.00           C
ATOM   2218  O   TRP A 135      64.609  65.579  64.785  1.00  0.00           O
ATOM   2219  N   GLY A 136      63.349  66.100  66.575  1.00  0.00           N
ATOM   2221  CA  GLY A 136      64.450  66.400  67.466  1.00  0.00           C
ATOM   2224  C   GLY A 136      65.199  65.260  68.035  1.00  0.00           C
ATOM   2225  O   GLY A 136      64.980  64.940  69.195  1.00  0.00           O
ATOM   2226  N   VAL A 137      66.139  64.670  67.275  1.00  0.00           N
ATOM   2228  CA  VAL A 137      67.109  63.710  67.785  1.00  0.00           C
ATOM   2230  CB  VAL A 137      68.010  63.139  66.665  1.00  0.00           C
ATOM   2232  CG1 VAL A 137      68.870  61.990  67.225  1.00  0.00           C
ATOM   2236  CG2 VAL A 137      67.169  62.609  65.486  1.00  0.00           C
ATOM   2240  C   VAL A 137      68.010  64.369  68.826  1.00  0.00           C
ATOM   2241  O   VAL A 137      68.169  63.900  69.945  1.00  0.00           O
ATOM   2242  N   HIS A 138      68.590  65.549  68.505  1.00  0.00           N
ATOM   2244  CA  HIS A 138      69.410  66.280  69.466  1.00  0.00           C
ATOM   2246  CB  HIS A 138      70.240  67.400  68.805  1.00  0.00           C
ATOM   2249  ND1 HIS A 138      72.480  66.520  68.235  1.00  0.00           N
ATOM   2250  CG  HIS A 138      71.219  66.880  67.805  1.00  0.00           C
ATOM   2251  CE1 HIS A 138      73.169  66.310  67.125  1.00  0.00           C
ATOM   2253  NE2 HIS A 138      72.419  66.530  66.015  1.00  0.00           N
ATOM   2255  CD2 HIS A 138      71.169  66.910  66.445  1.00  0.00           C
ATOM   2257  C   HIS A 138      68.609  66.860  70.626  1.00  0.00           C
ATOM   2258  O   HIS A 138      68.969  66.720  71.785  1.00  0.00           O
ATOM   2259  N   ARG A 139      67.440  67.469  70.335  1.00  0.00           N
ATOM   2261  CA  ARG A 139      66.510  68.000  71.326  1.00  0.00           C
ATOM   2263  CB  ARG A 139      65.279  68.600  70.595  1.00  0.00           C
ATOM   2266  CG  ARG A 139      64.229  69.290  71.485  1.00  0.00           C
ATOM   2269  CD  ARG A 139      63.199  70.090  70.675  1.00  0.00           C
ATOM   2272  NE  ARG A 139      62.399  70.929  71.625  1.00  0.00           N
ATOM   2274  CZ  ARG A 139      61.379  71.689  71.245  1.00  0.00           C
ATOM   2275  NH1 ARG A 139      60.919  71.799  70.015  1.00  0.00           N
ATOM   2278  NH2 ARG A 139      60.769  72.429  72.145  1.00  0.00           N
ATOM   2281  C   ARG A 139      66.050  66.990  72.355  1.00  0.00           C
ATOM   2282  O   ARG A 139      65.830  67.329  73.515  1.00  0.00           O
ATOM   2283  N   SER A 140      65.899  65.720  71.955  1.00  0.00           N
ATOM   2285  CA  SER A 140      65.399  64.700  72.845  1.00  0.00           C
ATOM   2287  CB  SER A 140      64.440  63.770  72.085  1.00  0.00           C
ATOM   2290  OG  SER A 140      65.089  63.130  71.005  1.00  0.00           O
ATOM   2292  C   SER A 140      66.480  63.889  73.546  1.00  0.00           C
ATOM   2293  O   SER A 140      66.260  63.359  74.635  1.00  0.00           O
ATOM   2294  N   ALA A 141      67.719  63.869  72.996  1.00  0.00           N
ATOM   2296  CA  ALA A 141      68.899  63.530  73.765  1.00  0.00           C
ATOM   2298  CB  ALA A 141      70.139  63.440  72.835  1.00  0.00           C
ATOM   2302  C   ALA A 141      69.159  64.509  74.905  1.00  0.00           C
ATOM   2303  O   ALA A 141      69.459  64.110  76.035  1.00  0.00           O
ATOM   2304  N   VAL A 142      69.010  65.829  74.645  1.00  0.00           N
ATOM   2306  CA  VAL A 142      69.059  66.890  75.635  1.00  0.00           C
ATOM   2308  CB  VAL A 142      68.990  68.240  74.936  1.00  0.00           C
ATOM   2310  CG1 VAL A 142      68.879  69.420  75.935  1.00  0.00           C
ATOM   2314  CG2 VAL A 142      70.279  68.399  74.116  1.00  0.00           C
ATOM   2318  C   VAL A 142      67.969  66.790  76.686  1.00  0.00           C
ATOM   2319  O   VAL A 142      68.209  66.880  77.885  1.00  0.00           O
ATOM   2320  N   ALA A 143      66.719  66.530  76.245  1.00  0.00           N
ATOM   2322  CA  ALA A 143      65.580  66.330  77.115  1.00  0.00           C
ATOM   2324  CB  ALA A 143      64.319  66.179  76.255  1.00  0.00           C
ATOM   2328  C   ALA A 143      65.719  65.130  78.035  1.00  0.00           C
ATOM   2329  O   ALA A 143      65.469  65.229  79.236  1.00  0.00           O
ATOM   2330  N   ALA A 144      66.209  63.979  77.515  1.00  0.00           N
ATOM   2332  CA  ALA A 144      66.550  62.840  78.325  1.00  0.00           C
ATOM   2334  CB  ALA A 144      66.989  61.670  77.436  1.00  0.00           C
ATOM   2338  C   ALA A 144      67.620  63.139  79.376  1.00  0.00           C
ATOM   2339  O   ALA A 144      67.529  62.710  80.515  1.00  0.00           O
ATOM   2340  N   ALA A 145      68.649  63.929  78.996  1.00  0.00           N
ATOM   2342  CA  ALA A 145      69.649  64.439  79.915  1.00  0.00           C
ATOM   2344  CB  ALA A 145      70.749  65.139  79.095  1.00  0.00           C
ATOM   2348  C   ALA A 145      69.130  65.369  81.005  1.00  0.00           C
ATOM   2349  O   ALA A 145      69.419  65.190  82.185  1.00  0.00           O
ATOM   2350  N   ILE A 146      68.249  66.330  80.655  1.00  0.00           N
ATOM   2352  CA  ILE A 146      67.550  67.160  81.625  1.00  0.00           C
ATOM   2354  CB  ILE A 146      66.749  68.270  80.935  1.00  0.00           C
ATOM   2356  CG2 ILE A 146      65.859  69.040  81.935  1.00  0.00           C
ATOM   2360  CG1 ILE A 146      67.709  69.240  80.195  1.00  0.00           C
ATOM   2363  CD  ILE A 146      66.979  70.130  79.186  1.00  0.00           C
ATOM   2367  C   ILE A 146      66.690  66.319  82.555  1.00  0.00           C
ATOM   2368  O   ILE A 146      66.729  66.490  83.775  1.00  0.00           O
ATOM   2369  N   GLY A 147      65.950  65.319  82.025  1.00  0.00           N
ATOM   2371  CA  GLY A 147      65.190  64.369  82.835  1.00  0.00           C
ATOM   2374  C   GLY A 147      66.039  63.560  83.786  1.00  0.00           C
ATOM   2375  O   GLY A 147      65.679  63.359  84.945  1.00  0.00           O
ATOM   2376  N   ALA A 148      67.219  63.090  83.356  1.00  0.00           N
ATOM   2378  CA  ALA A 148      68.190  62.450  84.225  1.00  0.00           C
ATOM   2380  CB  ALA A 148      69.370  61.930  83.395  1.00  0.00           C
ATOM   2384  C   ALA A 148      68.730  63.330  85.345  1.00  0.00           C
ATOM   2385  O   ALA A 148      68.809  62.889  86.496  1.00  0.00           O
ATOM   2386  N   HIS A 149      69.059  64.599  85.045  1.00  0.00           N
ATOM   2388  CA  HIS A 149      69.389  65.640  86.025  1.00  0.00           C
ATOM   2390  CB  HIS A 149      69.809  66.950  85.285  1.00  0.00           C
ATOM   2393  ND1 HIS A 149      70.959  68.270  87.075  1.00  0.00           N
ATOM   2394  CG  HIS A 149      69.980  68.200  86.105  1.00  0.00           C
ATOM   2395  CE1 HIS A 149      70.869  69.490  87.576  1.00  0.00           C
ATOM   2397  NE2 HIS A 149      69.910  70.220  86.955  1.00  0.00           N
ATOM   2399  CD2 HIS A 149      69.339  69.400  86.005  1.00  0.00           C
ATOM   2401  C   HIS A 149      68.279  65.910  87.036  1.00  0.00           C
ATOM   2402  O   HIS A 149      68.499  65.960  88.245  1.00  0.00           O
ATOM   2403  N   ASN A 150      67.029  66.030  86.566  1.00  0.00           N
ATOM   2405  CA  ASN A 150      65.859  66.200  87.425  1.00  0.00           C
ATOM   2407  CB  ASN A 150      64.599  66.600  86.616  1.00  0.00           C
ATOM   2410  CG  ASN A 150      64.789  67.889  85.805  1.00  0.00           C
ATOM   2411  OD1 ASN A 150      65.800  68.609  85.845  1.00  0.00           O
ATOM   2412  ND2 ASN A 150      63.769  68.209  84.975  1.00  0.00           N
ATOM   2415  C   ASN A 150      65.589  65.010  88.345  1.00  0.00           C
ATOM   2416  O   ASN A 150      65.190  65.160  89.495  1.00  0.00           O
ATOM   2417  N   ALA A 151      65.819  63.770  87.856  1.00  0.00           N
ATOM   2419  CA  ALA A 151      65.950  62.580  88.675  1.00  0.00           C
ATOM   2421  CB  ALA A 151      66.029  61.330  87.785  1.00  0.00           C
ATOM   2425  C   ALA A 151      67.119  62.569  89.676  1.00  0.00           C
ATOM   2426  O   ALA A 151      66.950  62.160  90.825  1.00  0.00           O
ATOM   2427  N   ALA A 152      68.319  63.009  89.256  1.00  0.00           N
ATOM   2429  CA  ALA A 152      69.520  63.150  90.065  1.00  0.00           C
ATOM   2431  CB  ALA A 152      70.690  63.570  89.165  1.00  0.00           C
ATOM   2435  C   ALA A 152      69.389  64.110  91.245  1.00  0.00           C
ATOM   2436  O   ALA A 152      69.830  63.790  92.356  1.00  0.00           O
ATOM   2437  N   LEU A 153      68.730  65.280  91.066  1.00  0.00           N
ATOM   2439  CA  LEU A 153      68.279  66.130  92.165  1.00  0.00           C
ATOM   2441  CB  LEU A 153      67.609  67.420  91.616  1.00  0.00           C
ATOM   2444  CG  LEU A 153      66.929  68.349  92.655  1.00  0.00           C
ATOM   2446  CD1 LEU A 153      67.929  68.999  93.625  1.00  0.00           C
ATOM   2450  CD2 LEU A 153      66.149  69.459  91.936  1.00  0.00           C
ATOM   2454  C   LEU A 153      67.309  65.428  93.135  1.00  0.00           C
ATOM   2455  O   LEU A 153      67.370  65.610  94.345  1.00  0.00           O
ATOM   2456  N   ALA A 154      66.359  64.630  92.615  1.00  0.00           N
ATOM   2458  CA  ALA A 154      65.399  63.929  93.445  1.00  0.00           C
ATOM   2460  CB  ALA A 154      64.249  63.480  92.546  1.00  0.00           C
ATOM   2464  C   ALA A 154      66.020  62.770  94.236  1.00  0.00           C
ATOM   2465  O   ALA A 154      65.630  62.479  95.365  1.00  0.00           O
ATOM   2466  N   GLU A 155      67.059  62.120  93.665  1.00  0.00           N
ATOM   2468  CA  GLU A 155      67.979  61.270  94.405  1.00  0.00           C
ATOM   2470  CB  GLU A 155      68.990  60.560  93.456  1.00  0.00           C
ATOM   2473  CG  GLU A 155      68.330  59.490  92.546  1.00  0.00           C
ATOM   2476  CD  GLU A 155      69.330  58.780  91.635  1.00  0.00           C
ATOM   2477  OE1 GLU A 155      70.549  59.110  91.665  1.00  0.00           O
ATOM   2478  OE2 GLU A 155      68.879  57.860  90.885  1.00  0.00           O
ATOM   2479  C   GLU A 155      68.730  62.000  95.515  1.00  0.00           C
ATOM   2480  O   GLU A 155      68.800  61.530  96.656  1.00  0.00           O
ATOM   2481  N   THR A 156      69.260  63.230  95.255  1.00  0.00           N
ATOM   2483  CA  THR A 156      69.889  64.080  96.285  1.00  0.00           C
ATOM   2485  CB  THR A 156      70.479  65.389  95.745  1.00  0.00           C
ATOM   2487  OG1 THR A 156      71.440  65.109  94.746  1.00  0.00           O
ATOM   2489  CG2 THR A 156      71.230  66.160  96.845  1.00  0.00           C
ATOM   2493  C   THR A 156      68.959  64.430  97.436  1.00  0.00           C
ATOM   2494  O   THR A 156      69.310  64.279  98.606  1.00  0.00           O
ATOM   2495  N   ALA A 157      67.709  64.820  97.115  1.00  0.00           N
ATOM   2497  CA  ALA A 157      66.649  65.049  98.085  1.00  0.00           C
ATOM   2499  CB  ALA A 157      65.449  65.660  97.346  1.00  0.00           C
ATOM   2503  C   ALA A 157      66.260  63.819  98.895  1.00  0.00           C
ATOM   2504  O   ALA A 157      66.059  63.889 100.106  1.00  0.00           O
ATOM   2505  N   ALA A 158      66.199  62.630  98.255  1.00  0.00           N
ATOM   2507  CA  ALA A 158      66.029  61.350  98.926  1.00  0.00           C
ATOM   2509  CB  ALA A 158      65.950  60.190  97.915  1.00  0.00           C
ATOM   2513  C   ALA A 158      67.119  61.030  99.945  1.00  0.00           C
ATOM   2514  O   ALA A 158      66.819  60.600 101.065  1.00  0.00           O
ATOM   2515  N   VAL A 159      68.399  61.280  99.576  1.00  0.00           N
ATOM   2517  CA  VAL A 159      69.550  61.200 100.465  1.00  0.00           C
ATOM   2519  CB  VAL A 159      70.869  61.280  99.685  1.00  0.00           C
ATOM   2521  CG1 VAL A 159      72.099  61.249 100.635  1.00  0.00           C
ATOM   2525  CG2 VAL A 159      70.959  60.080  98.736  1.00  0.00           C
ATOM   2529  C   VAL A 159      69.510  62.179 101.635  1.00  0.00           C
ATOM   2530  O   VAL A 159      69.830  61.829 102.775  1.00  0.00           O
ATOM   2531  N   GLU A 160      69.089  63.450 101.405  1.00  0.00           N
ATOM   2533  CA  GLU A 160      69.010  64.470 102.445  1.00  0.00           C
ATOM   2535  CB  GLU A 160      68.649  65.849 101.805  1.00  0.00           C
ATOM   2538  CG  GLU A 160      68.509  67.030 102.815  1.00  0.00           C
ATOM   2541  CD  GLU A 160      68.410  68.439 102.216  1.00  0.00           C
ATOM   2542  OE1 GLU A 160      68.020  68.609 101.035  1.00  0.00           O
ATOM   2543  OE2 GLU A 160      68.760  69.430 102.925  1.00  0.00           O
ATOM   2544  C   GLU A 160      68.089  64.080 103.615  1.00  0.00           C
ATOM   2545  O   GLU A 160      68.480  64.080 104.785  1.00  0.00           O
ATOM   2546  N   LEU A 161      66.870  63.600 103.316  1.00  0.00           N
ATOM   2548  CA  LEU A 161      65.959  62.990 104.275  1.00  0.00           C
ATOM   2550  CB  LEU A 161      64.559  62.810 103.635  1.00  0.00           C
ATOM   2553  CG  LEU A 161      63.870  64.119 103.205  1.00  0.00           C
ATOM   2555  CD1 LEU A 161      62.569  63.830 102.436  1.00  0.00           C
ATOM   2559  CD2 LEU A 161      63.550  65.040 104.385  1.00  0.00           C
ATOM   2563  C   LEU A 161      66.429  61.670 104.936  1.00  0.00           C
ATOM   2564  O   LEU A 161      66.209  61.430 106.125  1.00  0.00           O
ATOM   2565  N   SER A 162      67.099  60.750 104.186  1.00  0.00           N
ATOM   2567  CA  SER A 162      67.669  59.520 104.755  1.00  0.00           C
ATOM   2569  CB  SER A 162      68.049  58.410 103.746  1.00  0.00           C
ATOM   2572  OG  SER A 162      68.980  58.819 102.746  1.00  0.00           O
ATOM   2574  C   SER A 162      68.809  59.760 105.736  1.00  0.00           C
ATOM   2575  O   SER A 162      68.929  59.080 106.765  1.00  0.00           O
ATOM   2576  N   LEU A 163      69.649  60.779 105.475  1.00  0.00           N
ATOM   2578  CA  LEU A 163      70.649  61.249 106.415  1.00  0.00           C
ATOM   2580  CB  LEU A 163      71.529  62.359 105.785  1.00  0.00           C
ATOM   2583  CG  LEU A 163      72.649  62.929 106.686  1.00  0.00           C
ATOM   2585  CD1 LEU A 163      73.649  61.860 107.175  1.00  0.00           C
ATOM   2589  CD2 LEU A 163      73.399  64.030 105.945  1.00  0.00           C
ATOM   2593  C   LEU A 163      70.080  61.740 107.735  1.00  0.00           C
ATOM   2594  O   LEU A 163      70.549  61.360 108.805  1.00  0.00           O
ATOM   2595  N   ALA A 164      68.980  62.540 107.695  1.00  0.00           N
ATOM   2597  CA  ALA A 164      68.260  62.990 108.865  1.00  0.00           C
ATOM   2599  CB  ALA A 164      67.050  63.799 108.365  1.00  0.00           C
ATOM   2603  C   ALA A 164      67.719  61.850 109.706  1.00  0.00           C
ATOM   2604  O   ALA A 164      67.870  61.770 110.925  1.00  0.00           O
ATOM   2605  N   THR A 165      67.109  60.890 108.985  1.00  0.00           N
ATOM   2607  CA  THR A 165      66.510  59.660 109.466  1.00  0.00           C
ATOM   2609  CB  THR A 165      65.899  58.900 108.295  1.00  0.00           C
ATOM   2611  OG1 THR A 165      64.840  59.660 107.735  1.00  0.00           O
ATOM   2613  CG2 THR A 165      65.319  57.530 108.665  1.00  0.00           C
ATOM   2617  C   THR A 165      67.469  58.729 110.176  1.00  0.00           C
ATOM   2618  O   THR A 165      67.190  58.220 111.255  1.00  0.00           O
ATOM   2619  N   GLY A 166      68.669  58.490 109.595  1.00  0.00           N
ATOM   2621  CA  GLY A 166      69.700  57.660 110.195  1.00  0.00           C
ATOM   2624  C   GLY A 166      70.359  58.300 111.376  1.00  0.00           C
ATOM   2625  O   GLY A 166      70.639  57.650 112.375  1.00  0.00           O
ATOM   2626  N   VAL A 167      70.609  59.620 111.305  1.00  0.00           N
ATOM   2628  CA  VAL A 167      71.120  60.420 112.405  1.00  0.00           C
ATOM   2630  CB  VAL A 167      71.419  61.829 111.915  1.00  0.00           C
ATOM   2632  CG1 VAL A 167      71.580  62.850 113.055  1.00  0.00           C
ATOM   2636  CG2 VAL A 167      72.690  61.740 111.046  1.00  0.00           C
ATOM   2640  C   VAL A 167      70.199  60.420 113.615  1.00  0.00           C
ATOM   2641  O   VAL A 167      70.639  60.150 114.735  1.00  0.00           O
ATOM   2642  N   ALA A 168      68.889  60.630 113.395  1.00  0.00           N
ATOM   2644  CA  ALA A 168      67.880  60.500 114.425  1.00  0.00           C
ATOM   2646  CB  ALA A 168      66.519  60.890 113.826  1.00  0.00           C
ATOM   2650  C   ALA A 168      67.830  59.119 115.065  1.00  0.00           C
ATOM   2651  O   ALA A 168      67.849  59.000 116.296  1.00  0.00           O
ATOM   2652  N   GLN A 169      67.839  58.040 114.265  1.00  0.00           N
ATOM   2654  CA  GLN A 169      67.979  56.689 114.785  1.00  0.00           C
ATOM   2656  CB  GLN A 169      67.809  55.639 113.665  1.00  0.00           C
ATOM   2659  CG  GLN A 169      66.379  55.610 113.076  1.00  0.00           C
ATOM   2662  CD  GLN A 169      66.260  54.540 111.986  1.00  0.00           C
ATOM   2663  OE1 GLN A 169      66.510  53.360 112.216  1.00  0.00           O
ATOM   2664  NE2 GLN A 169      65.859  54.950 110.755  1.00  0.00           N
ATOM   2667  C   GLN A 169      69.270  56.420 115.555  1.00  0.00           C
ATOM   2668  O   GLN A 169      69.249  55.880 116.665  1.00  0.00           O
ATOM   2669  N   LEU A 170      70.440  56.840 115.025  1.00  0.00           N
ATOM   2671  CA  LEU A 170      71.729  56.710 115.705  1.00  0.00           C
ATOM   2673  CB  LEU A 170      72.929  57.070 114.785  1.00  0.00           C
ATOM   2676  CG  LEU A 170      73.309  56.020 113.705  1.00  0.00           C
ATOM   2678  CD1 LEU A 170      74.510  56.530 112.906  1.00  0.00           C
ATOM   2682  CD2 LEU A 170      73.679  54.660 114.305  1.00  0.00           C
ATOM   2686  C   LEU A 170      71.839  57.479 117.005  1.00  0.00           C
ATOM   2687  O   LEU A 170      72.440  57.010 117.975  1.00  0.00           O
ATOM   2688  N   TYR A 171      71.249  58.690 117.085  1.00  0.00           N
ATOM   2690  CA  TYR A 171      71.120  59.410 118.335  1.00  0.00           C
ATOM   2692  CB  TYR A 171      70.569  60.830 118.076  1.00  0.00           C
ATOM   2695  CG  TYR A 171      70.309  61.610 119.345  1.00  0.00           C
ATOM   2696  CD1 TYR A 171      71.379  62.060 120.126  1.00  0.00           C
ATOM   2698  CE1 TYR A 171      71.149  62.790 121.305  1.00  0.00           C
ATOM   2700  CZ  TYR A 171      69.840  63.079 121.695  1.00  0.00           C
ATOM   2701  OH  TYR A 171      69.619  63.830 122.865  1.00  0.00           O
ATOM   2703  CD2 TYR A 171      68.999  61.880 119.766  1.00  0.00           C
ATOM   2705  CE2 TYR A 171      68.769  62.619 120.925  1.00  0.00           C
ATOM   2707  C   TYR A 171      70.289  58.679 119.385  1.00  0.00           C
ATOM   2708  O   TYR A 171      70.719  58.520 120.525  1.00  0.00           O
ATOM   2709  N   TYR A 172      69.109  58.150 119.025  1.00  0.00           N
ATOM   2711  CA  TYR A 172      68.309  57.420 119.986  1.00  0.00           C
ATOM   2713  CB  TYR A 172      66.810  57.410 119.585  1.00  0.00           C
ATOM   2716  CG  TYR A 172      66.279  58.819 119.675  1.00  0.00           C
ATOM   2717  CD1 TYR A 172      66.219  59.490 120.915  1.00  0.00           C
ATOM   2719  CE1 TYR A 172      65.719  60.800 120.985  1.00  0.00           C
ATOM   2721  CZ  TYR A 172      65.269  61.440 119.835  1.00  0.00           C
ATOM   2722  OH  TYR A 172      64.789  62.760 119.915  1.00  0.00           O
ATOM   2724  CD2 TYR A 172      65.819  59.480 118.525  1.00  0.00           C
ATOM   2726  CE2 TYR A 172      65.309  60.779 118.606  1.00  0.00           C
ATOM   2728  C   TYR A 172      68.819  56.030 120.315  1.00  0.00           C
ATOM   2729  O   TYR A 172      68.629  55.560 121.426  1.00  0.00           O
ATOM   2730  N   SER A 173      69.550  55.380 119.395  1.00  0.00           N
ATOM   2732  CA  SER A 173      70.389  54.220 119.695  1.00  0.00           C
ATOM   2734  CB  SER A 173      71.050  53.580 118.445  1.00  0.00           C
ATOM   2737  OG  SER A 173      70.069  53.090 117.535  1.00  0.00           O
ATOM   2739  C   SER A 173      71.499  54.529 120.686  1.00  0.00           C
ATOM   2740  O   SER A 173      71.760  53.760 121.596  1.00  0.00           O
ATOM   2741  N   MET A 174      72.190  55.680 120.546  1.00  0.00           N
ATOM   2743  CA  MET A 174      73.139  56.170 121.525  1.00  0.00           C
ATOM   2745  CB  MET A 174      73.850  57.420 120.945  1.00  0.00           C
ATOM   2748  CG  MET A 174      75.109  57.850 121.715  1.00  0.00           C
ATOM   2751  SD  MET A 174      75.910  59.389 121.176  1.00  0.00           S
ATOM   2752  CE  MET A 174      74.520  60.500 121.496  1.00  0.00           C
ATOM   2756  C   MET A 174      72.510  56.490 122.885  1.00  0.00           C
ATOM   2757  O   MET A 174      72.999  56.060 123.935  1.00  0.00           O
ATOM   2758  N   GLN A 175      71.359  57.190 122.905  1.00  0.00           N
ATOM   2760  CA  GLN A 175      70.580  57.440 124.106  1.00  0.00           C
ATOM   2762  CB  GLN A 175      69.440  58.470 123.865  1.00  0.00           C
ATOM   2765  CG  GLN A 175      69.899  59.910 123.475  1.00  0.00           C
ATOM   2768  CD  GLN A 175      70.899  60.590 124.425  1.00  0.00           C
ATOM   2769  OE1 GLN A 175      71.910  61.150 123.996  1.00  0.00           O
ATOM   2770  NE2 GLN A 175      70.620  60.610 125.745  1.00  0.00           N
ATOM   2773  C   GLN A 175      70.050  56.170 124.775  1.00  0.00           C
ATOM   2774  O   GLN A 175      70.050  56.050 125.995  1.00  0.00           O
ATOM   2775  N   ALA A 176      69.649  55.139 123.986  1.00  0.00           N
ATOM   2777  CA  ALA A 176      69.370  53.810 124.475  1.00  0.00           C
ATOM   2779  CB  ALA A 176      68.949  52.890 123.305  1.00  0.00           C
ATOM   2783  C   ALA A 176      70.560  53.139 125.155  1.00  0.00           C
ATOM   2784  O   ALA A 176      70.440  52.610 126.255  1.00  0.00           O
ATOM   2785  N   SER A 177      71.760  53.190 124.535  1.00  0.00           N
ATOM   2787  CA  SER A 177      72.979  52.670 125.155  1.00  0.00           C
ATOM   2789  CB  SER A 177      74.240  52.810 124.246  1.00  0.00           C
ATOM   2792  OG  SER A 177      74.050  52.250 122.956  1.00  0.00           O
ATOM   2794  C   SER A 177      73.309  53.370 126.466  1.00  0.00           C
ATOM   2795  O   SER A 177      73.699  52.750 127.445  1.00  0.00           O
ATOM   2796  N   TYR A 178      73.139  54.710 126.515  1.00  0.00           N
ATOM   2798  CA  TYR A 178      73.270  55.480 127.746  1.00  0.00           C
ATOM   2800  CB  TYR A 178      73.069  56.990 127.436  1.00  0.00           C
ATOM   2803  CG  TYR A 178      74.319  57.639 126.925  1.00  0.00           C
ATOM   2804  CD1 TYR A 178      75.479  57.619 127.716  1.00  0.00           C
ATOM   2806  CE1 TYR A 178      76.620  58.330 127.315  1.00  0.00           C
ATOM   2808  CZ  TYR A 178      76.609  59.069 126.135  1.00  0.00           C
ATOM   2809  OH  TYR A 178      77.760  59.770 125.725  1.00  0.00           O
ATOM   2811  CD2 TYR A 178      74.310  58.410 125.745  1.00  0.00           C
ATOM   2813  CE2 TYR A 178      75.449  59.119 125.356  1.00  0.00           C
ATOM   2815  C   TYR A 178      72.309  55.090 128.856  1.00  0.00           C
ATOM   2816  O   TYR A 178      72.730  54.810 129.975  1.00  0.00           O
ATOM   2817  N   GLN A 179      70.999  54.979 128.536  1.00  0.00           N
ATOM   2819  CA  GLN A 179      69.989  54.520 129.475  1.00  0.00           C
ATOM   2821  CB  GLN A 179      68.569  54.630 128.875  1.00  0.00           C
ATOM   2824  CG  GLN A 179      68.089  56.090 128.746  1.00  0.00           C
ATOM   2827  CD  GLN A 179      66.799  56.150 127.935  1.00  0.00           C
ATOM   2828  OE1 GLN A 179      66.539  55.319 127.065  1.00  0.00           O
ATOM   2829  NE2 GLN A 179      65.940  57.150 128.215  1.00  0.00           N
ATOM   2832  C   GLN A 179      70.209  53.120 129.996  1.00  0.00           C
ATOM   2833  O   GLN A 179      70.019  52.840 131.176  1.00  0.00           O
ATOM   2834  N   MET A 180      70.630  52.210 129.115  1.00  0.00           N
ATOM   2836  CA  MET A 180      71.029  50.870 129.495  1.00  0.00           C
ATOM   2838  CB  MET A 180      71.350  50.010 128.256  1.00  0.00           C
ATOM   2841  CG  MET A 180      70.100  49.620 127.455  1.00  0.00           C
ATOM   2844  SD  MET A 180      70.449  48.900 125.815  1.00  0.00           S
ATOM   2845  CE  MET A 180      71.149  47.330 126.395  1.00  0.00           C
ATOM   2849  C   MET A 180      72.169  50.820 130.496  1.00  0.00           C
ATOM   2850  O   MET A 180      72.139  50.030 131.435  1.00  0.00           O
ATOM   2851  N   LEU A 181      73.219  51.650 130.326  1.00  0.00           N
ATOM   2853  CA  LEU A 181      74.319  51.669 131.276  1.00  0.00           C
ATOM   2855  CB  LEU A 181      75.510  52.510 130.766  1.00  0.00           C
ATOM   2858  CG  LEU A 181      76.749  52.510 131.685  1.00  0.00           C
ATOM   2860  CD1 LEU A 181      77.289  51.090 131.925  1.00  0.00           C
ATOM   2864  CD2 LEU A 181      77.880  53.400 131.135  1.00  0.00           C
ATOM   2868  C   LEU A 181      73.929  52.080 132.695  1.00  0.00           C
ATOM   2869  O   LEU A 181      74.229  51.350 133.635  1.00  0.00           O
ATOM   2870  N   ASP A 182      73.160  53.179 132.865  1.00  0.00           N
ATOM   2872  CA  ASP A 182      72.660  53.630 134.165  1.00  0.00           C
ATOM   2874  CB  ASP A 182      71.669  54.810 133.966  1.00  0.00           C
ATOM   2877  CG  ASP A 182      72.279  56.170 133.716  1.00  0.00           C
ATOM   2878  OD1 ASP A 182      73.509  56.330 133.536  1.00  0.00           O
ATOM   2879  OD2 ASP A 182      71.429  57.100 133.665  1.00  0.00           O
ATOM   2880  C   ASP A 182      71.839  52.569 134.912  1.00  0.00           C
ATOM   2881  O   ASP A 182      72.080  52.290 136.093  1.00  0.00           O
ATOM   2882  N   LEU A 183      70.849  51.940 134.225  1.00  0.00           N
ATOM   2884  CA  LEU A 183      70.019  50.930 134.852  1.00  0.00           C
ATOM   2886  CB  LEU A 183      68.830  50.480 133.975  1.00  0.00           C
ATOM   2889  CG  LEU A 183      67.789  51.580 133.635  1.00  0.00           C
ATOM   2891  CD1 LEU A 183      66.529  50.950 133.025  1.00  0.00           C
ATOM   2895  CD2 LEU A 183      67.419  52.440 134.862  1.00  0.00           C
ATOM   2899  C   LEU A 183      70.819  49.740 135.312  1.00  0.00           C
ATOM   2900  O   LEU A 183      70.639  49.270 136.432  1.00  0.00           O
ATOM   2901  N   LEU A 184      71.770  49.259 134.495  1.00  0.00           N
ATOM   2903  CA  LEU A 184      72.730  48.270 134.922  1.00  0.00           C
ATOM   2905  CB  LEU A 184      73.580  47.830 133.716  1.00  0.00           C
ATOM   2908  CG  LEU A 184      72.769  47.070 132.655  1.00  0.00           C
ATOM   2910  CD1 LEU A 184      73.569  47.029 131.356  1.00  0.00           C
ATOM   2914  CD2 LEU A 184      72.419  45.670 133.186  1.00  0.00           C
ATOM   2918  C   LEU A 184      73.639  48.670 136.063  1.00  0.00           C
ATOM   2919  O   LEU A 184      73.819  47.890 136.992  1.00  0.00           O
ATOM   2920  N   GLU A 185      74.209  49.900 136.063  1.00  0.00           N
ATOM   2922  CA  GLU A 185      75.039  50.410 137.142  1.00  0.00           C
ATOM   2924  CB  GLU A 185      75.749  51.759 136.772  1.00  0.00           C
ATOM   2927  CG  GLU A 185      76.940  51.560 135.792  1.00  0.00           C
ATOM   2930  CD  GLU A 185      77.709  52.840 135.422  1.00  0.00           C
ATOM   2931  OE1 GLU A 185      77.309  53.960 135.813  1.00  0.00           O
ATOM   2932  OE2 GLU A 185      78.749  52.680 134.722  1.00  0.00           O
ATOM   2933  C   GLU A 185      74.310  50.500 138.482  1.00  0.00           C
ATOM   2934  O   GLU A 185      74.809  50.049 139.512  1.00  0.00           O
ATOM   2935  N   GLN A 186      73.060  50.990 138.512  1.00  0.00           N
ATOM   2937  CA  GLN A 186      72.319  51.000 139.773  1.00  0.00           C
ATOM   2939  CB  GLN A 186      71.260  52.140 139.762  1.00  0.00           C
ATOM   2942  CG  GLN A 186      70.039  51.940 138.842  1.00  0.00           C
ATOM   2945  CD  GLN A 186      69.019  51.000 139.472  1.00  0.00           C
ATOM   2946  OE1 GLN A 186      68.819  50.960 140.682  1.00  0.00           O
ATOM   2947  NE2 GLN A 186      68.369  50.180 138.612  1.00  0.00           N
ATOM   2950  C   GLN A 186      71.719  49.630 140.123  1.00  0.00           C
ATOM   2951  O   GLN A 186      71.519  49.290 141.293  1.00  0.00           O
ATOM   2952  N   THR A 187      71.510  48.729 139.152  1.00  0.00           N
ATOM   2954  CA  THR A 187      71.260  47.310 139.412  1.00  0.00           C
ATOM   2956  CB  THR A 187      70.770  46.510 138.203  1.00  0.00           C
ATOM   2958  OG1 THR A 187      69.550  47.070 137.772  1.00  0.00           O
ATOM   2960  CG2 THR A 187      70.429  45.060 138.593  1.00  0.00           C
ATOM   2964  C   THR A 187      72.410  46.610 140.123  1.00  0.00           C
ATOM   2965  O   THR A 187      72.190  45.800 141.032  1.00  0.00           O
ATOM   2966  N   HIS A 188      73.669  46.950 139.792  1.00  0.00           N
ATOM   2968  CA  HIS A 188      74.819  46.560 140.603  1.00  0.00           C
ATOM   2970  CB  HIS A 188      76.149  46.990 139.932  1.00  0.00           C
ATOM   2973  ND1 HIS A 188      77.749  45.470 141.042  1.00  0.00           N
ATOM   2974  CG  HIS A 188      77.389  46.759 140.732  1.00  0.00           C
ATOM   2975  CE1 HIS A 188      78.899  45.590 141.683  1.00  0.00           C
ATOM   2977  NE2 HIS A 188      79.289  46.880 141.802  1.00  0.00           N
ATOM   2979  CD2 HIS A 188      78.319  47.639 141.193  1.00  0.00           C
ATOM   2981  C   HIS A 188      74.719  47.070 142.052  1.00  0.00           C
ATOM   2982  O   HIS A 188      74.879  46.299 143.003  1.00  0.00           O
ATOM   2983  N   ASP A 189      74.319  48.350 142.242  1.00  0.00           N
ATOM   2985  CA  ASP A 189      74.059  48.910 143.572  1.00  0.00           C
ATOM   2987  CB  ASP A 189      73.639  50.410 143.562  1.00  0.00           C
ATOM   2990  CG  ASP A 189      74.779  51.389 143.392  1.00  0.00           C
ATOM   2991  OD1 ASP A 189      75.959  50.990 143.302  1.00  0.00           O
ATOM   2992  OD2 ASP A 189      74.479  52.610 143.523  1.00  0.00           O
ATOM   2993  C   ASP A 189      72.999  48.150 144.353  1.00  0.00           C
ATOM   2994  O   ASP A 189      73.120  47.919 145.563  1.00  0.00           O
ATOM   2995  N   VAL A 190      71.889  47.750 143.712  1.00  0.00           N
ATOM   2997  CA  VAL A 190      70.879  46.920 144.332  1.00  0.00           C
ATOM   2999  CB  VAL A 190      69.660  46.810 143.432  1.00  0.00           C
ATOM   3001  CG1 VAL A 190      68.629  45.800 143.973  1.00  0.00           C
ATOM   3005  CG2 VAL A 190      69.029  48.220 143.332  1.00  0.00           C
ATOM   3009  C   VAL A 190      71.410  45.560 144.782  1.00  0.00           C
ATOM   3010  O   VAL A 190      71.120  45.119 145.892  1.00  0.00           O
ATOM   3011  N   ILE A 191      72.209  44.870 143.942  1.00  0.00           N
ATOM   3013  CA  ILE A 191      72.690  43.530 144.262  1.00  0.00           C
ATOM   3015  CB  ILE A 191      73.039  42.709 143.022  1.00  0.00           C
ATOM   3017  CG2 ILE A 191      73.450  41.269 143.432  1.00  0.00           C
ATOM   3021  CG1 ILE A 191      71.849  42.630 142.042  1.00  0.00           C
ATOM   3024  CD  ILE A 191      72.259  42.210 140.633  1.00  0.00           C
ATOM   3028  C   ILE A 191      73.809  43.540 145.302  1.00  0.00           C
ATOM   3029  O   ILE A 191      73.879  42.660 146.163  1.00  0.00           O
ATOM   3030  N   ASP A 192      74.669  44.580 145.353  1.00  0.00           N
ATOM   3032  CA  ASP A 192      75.599  44.780 146.452  1.00  0.00           C
ATOM   3034  CB  ASP A 192      76.459  46.050 146.233  1.00  0.00           C
ATOM   3037  CG  ASP A 192      77.949  45.800 146.023  1.00  0.00           C
ATOM   3038  OD1 ASP A 192      78.450  44.680 146.282  1.00  0.00           O
ATOM   3039  OD2 ASP A 192      78.649  46.810 145.732  1.00  0.00           O
ATOM   3040  C   ASP A 192      74.879  44.949 147.793  1.00  0.00           C
ATOM   3041  O   ASP A 192      75.209  44.310 148.793  1.00  0.00           O
ATOM   3042  N   TYR A 193      73.819  45.779 147.853  1.00  0.00           N
ATOM   3044  CA  TYR A 193      72.999  45.900 149.043  1.00  0.00           C
ATOM   3046  CB  TYR A 193      71.959  47.040 148.842  1.00  0.00           C
ATOM   3049  CG  TYR A 193      71.149  47.230 150.092  1.00  0.00           C
ATOM   3050  CD1 TYR A 193      71.760  47.790 151.223  1.00  0.00           C
ATOM   3052  CE1 TYR A 193      71.059  47.900 152.432  1.00  0.00           C
ATOM   3054  CZ  TYR A 193      69.730  47.470 152.502  1.00  0.00           C
ATOM   3055  OH  TYR A 193      69.059  47.580 153.723  1.00  0.00           O
ATOM   3057  CD2 TYR A 193      69.809  46.800 150.183  1.00  0.00           C
ATOM   3059  CE2 TYR A 193      69.099  46.920 151.382  1.00  0.00           C
ATOM   3061  C   TYR A 193      72.340  44.570 149.423  1.00  0.00           C
ATOM   3062  O   TYR A 193      72.330  44.160 150.592  1.00  0.00           O
ATOM   3063  N   ALA A 194      71.819  43.830 148.422  1.00  0.00           N
ATOM   3065  CA  ALA A 194      71.309  42.490 148.582  1.00  0.00           C
ATOM   3067  CB  ALA A 194      70.700  42.040 147.242  1.00  0.00           C
ATOM   3071  C   ALA A 194      72.319  41.440 149.082  1.00  0.00           C
ATOM   3072  O   ALA A 194      72.010  40.679 149.992  1.00  0.00           O
ATOM   3073  N   VAL A 195      73.550  41.350 148.542  1.00  0.00           N
ATOM   3075  CA  VAL A 195      74.580  40.450 149.052  1.00  0.00           C
ATOM   3077  CB  VAL A 195      75.749  40.229 148.082  1.00  0.00           C
ATOM   3079  CG1 VAL A 195      76.819  41.330 148.162  1.00  0.00           C
ATOM   3083  CG2 VAL A 195      76.379  38.860 148.362  1.00  0.00           C
ATOM   3087  C   VAL A 195      75.050  40.830 150.452  1.00  0.00           C
ATOM   3088  O   VAL A 195      75.309  39.979 151.303  1.00  0.00           O
ATOM   3089  N   LYS A 196      75.129  42.130 150.773  1.00  0.00           N
ATOM   3091  CA  LYS A 196      75.409  42.619 152.122  1.00  0.00           C
ATOM   3093  CB  LYS A 196      75.679  44.130 152.133  1.00  0.00           C
ATOM   3096  CG  LYS A 196      76.999  44.520 151.462  1.00  0.00           C
ATOM   3099  CD  LYS A 196      77.080  46.040 151.282  1.00  0.00           C
ATOM   3102  CE  LYS A 196      78.279  46.479 150.442  1.00  0.00           C
ATOM   3105  NZ  LYS A 196      78.219  47.919 150.223  1.00  0.00           N
ATOM   3109  C   LYS A 196      74.380  42.290 153.192  1.00  0.00           C
ATOM   3110  O   LYS A 196      74.730  42.010 154.342  1.00  0.00           O
ATOM   3111  N   ALA A 197      73.069  42.320 152.853  1.00  0.00           N
ATOM   3113  CA  ALA A 197      72.020  41.959 153.793  1.00  0.00           C
ATOM   3115  CB  ALA A 197      70.660  42.090 153.092  1.00  0.00           C
ATOM   3119  C   ALA A 197      72.190  40.530 154.302  1.00  0.00           C
ATOM   3120  O   ALA A 197      72.109  40.240 155.503  1.00  0.00           O
ATOM   3121  N   HIS A 198      72.499  39.660 153.343  1.00  0.00           N
ATOM   3123  CA  HIS A 198      72.990  38.310 153.432  1.00  0.00           C
ATOM   3125  CB  HIS A 198      73.049  37.850 151.963  1.00  0.00           C
ATOM   3128  ND1 HIS A 198      70.599  37.930 151.613  1.00  0.00           N
ATOM   3129  CG  HIS A 198      71.779  37.200 151.543  1.00  0.00           C
ATOM   3130  CE1 HIS A 198      69.679  37.160 151.102  1.00  0.00           C
ATOM   3132  NE2 HIS A 198      70.190  35.980 150.682  1.00  0.00           N
ATOM   3134  CD2 HIS A 198      71.529  36.010 150.942  1.00  0.00           C
ATOM   3136  C   HIS A 198      74.319  38.090 154.173  1.00  0.00           C
ATOM   3137  O   HIS A 198      74.410  37.240 155.053  1.00  0.00           O
ATOM   3138  N   GLN A 199      75.399  38.880 153.922  1.00  0.00           N
ATOM   3140  CA  GLN A 199      76.599  38.850 154.742  1.00  0.00           C
ATOM   3142  CB  GLN A 199      77.760  39.740 154.173  1.00  0.00           C
ATOM   3145  CG  GLN A 199      78.419  39.189 152.872  1.00  0.00           C
ATOM   3148  CD  GLN A 199      79.510  40.119 152.322  1.00  0.00           C
ATOM   3149  OE1 GLN A 199      79.830  41.150 152.912  1.00  0.00           O
ATOM   3150  NE2 GLN A 199      80.130  39.730 151.172  1.00  0.00           N
ATOM   3153  C   GLN A 199      76.350  39.169 156.222  1.00  0.00           C
ATOM   3154  O   GLN A 199      76.899  38.540 157.133  1.00  0.00           O
ATOM   3155  N   SER A 200      75.440  40.130 156.512  1.00  0.00           N
ATOM   3157  CA  SER A 200      74.889  40.310 157.863  1.00  0.00           C
ATOM   3159  CB  SER A 200      73.980  41.560 158.012  1.00  0.00           C
ATOM   3162  OG  SER A 200      74.700  42.779 157.882  1.00  0.00           O
ATOM   3164  C   SER A 200      74.109  39.130 158.432  1.00  0.00           C
ATOM   3165  O   SER A 200      74.310  38.760 159.593  1.00  0.00           O
ATOM   3166  N   LYS A 201      73.219  38.480 157.642  1.00  0.00           N
ATOM   3168  CA  LYS A 201      72.469  37.290 158.033  1.00  0.00           C
ATOM   3170  CB  LYS A 201      71.419  36.900 156.963  1.00  0.00           C
ATOM   3173  CG  LYS A 201      70.199  37.840 156.902  1.00  0.00           C
ATOM   3176  CD  LYS A 201      69.289  37.460 155.722  1.00  0.00           C
ATOM   3179  CE  LYS A 201      68.049  38.340 155.552  1.00  0.00           C
ATOM   3182  NZ  LYS A 201      67.249  38.360 156.792  1.00  0.00           N
ATOM   3186  C   LYS A 201      73.309  36.070 158.372  1.00  0.00           C
ATOM   3187  O   LYS A 201      73.029  35.369 159.353  1.00  0.00           O
ATOM   3188  N   VAL A 202      74.370  35.790 157.592  1.00  0.00           N
ATOM   3190  CA  VAL A 202      75.219  34.620 157.793  1.00  0.00           C
ATOM   3192  CB  VAL A 202      75.980  34.250 156.512  1.00  0.00           C
ATOM   3194  CG1 VAL A 202      77.349  34.960 156.382  1.00  0.00           C
ATOM   3198  CG2 VAL A 202      76.149  32.720 156.433  1.00  0.00           C
ATOM   3202  C   VAL A 202      76.139  34.850 158.992  1.00  0.00           C
ATOM   3203  O   VAL A 202      76.580  33.920 159.672  1.00  0.00           O
ATOM   3204  N   ALA A 203      76.389  36.120 159.383  1.00  0.00           N
ATOM   3206  CA  ALA A 203      77.109  36.440 160.592  1.00  0.00           C
ATOM   3208  CB  ALA A 203      77.589  37.900 160.542  1.00  0.00           C
ATOM   3212  C   ALA A 203      76.289  36.200 161.842  1.00  0.00           C
ATOM   3213  O   ALA A 203      76.849  36.000 162.923  1.00  0.00           O
ATOM   3214  N   HIS A 204      74.949  36.160 161.722  1.00  0.00           N
ATOM   3216  CA  HIS A 204      74.029  35.800 162.793  1.00  0.00           C
ATOM   3218  CB  HIS A 204      72.769  36.710 162.713  1.00  0.00           C
ATOM   3221  ND1 HIS A 204      73.509  38.749 163.952  1.00  0.00           N
ATOM   3222  CG  HIS A 204      72.999  38.200 162.802  1.00  0.00           C
ATOM   3223  CE1 HIS A 204      73.499  40.060 163.752  1.00  0.00           C
ATOM   3225  NE2 HIS A 204      72.959  40.369 162.542  1.00  0.00           N
ATOM   3227  CD2 HIS A 204      72.639  39.180 161.932  1.00  0.00           C
ATOM   3229  C   HIS A 204      73.569  34.340 162.672  1.00  0.00           C
ATOM   3230  O   HIS A 204      72.849  33.819 163.523  1.00  0.00           O
ATOM   3231  N   GLY A 205      73.980  33.600 161.622  1.00  0.00           N
ATOM   3233  CA  GLY A 205      73.580  32.200 161.422  1.00  0.00           C
ATOM   3236  C   GLY A 205      72.190  31.990 160.862  1.00  0.00           C
ATOM   3237  O   GLY A 205      71.630  30.900 160.992  1.00  0.00           O
ATOM   3238  N   LEU A 206      71.599  33.030 160.232  1.00  0.00           N
ATOM   3240  CA  LEU A 206      70.179  33.160 159.943  1.00  0.00           C
ATOM   3242  CB  LEU A 206      69.709  34.610 160.253  1.00  0.00           C
ATOM   3245  CG  LEU A 206      69.779  35.000 161.743  1.00  0.00           C
ATOM   3247  CD1 LEU A 206      69.429  36.490 161.893  1.00  0.00           C
ATOM   3251  CD2 LEU A 206      68.830  34.150 162.592  1.00  0.00           C
ATOM   3255  C   LEU A 206      69.849  32.890 158.492  1.00  0.00           C
ATOM   3256  O   LEU A 206      68.809  33.340 157.972  1.00  0.00           O
ATOM   3257  N   GLU A 207      70.709  32.150 157.793  1.00  0.00           N
ATOM   3259  CA  GLU A 207      70.510  31.800 156.412  1.00  0.00           C
ATOM   3261  CB  GLU A 207      70.789  33.010 155.482  1.00  0.00           C
ATOM   3264  CG  GLU A 207      72.230  33.560 155.622  1.00  0.00           C
ATOM   3267  CD  GLU A 207      72.749  34.049 154.292  1.00  0.00           C
ATOM   3268  OE1 GLU A 207      72.109  34.950 153.682  1.00  0.00           O
ATOM   3269  OE2 GLU A 207      73.800  33.530 153.852  1.00  0.00           O
ATOM   3270  C   GLU A 207      71.399  30.610 156.053  1.00  0.00           C
ATOM   3271  O   GLU A 207      71.580  29.680 156.842  1.00  0.00           O
ATOM   3272  N   ALA A 208      71.940  30.600 154.843  1.00  0.00           N
ATOM   3274  CA  ALA A 208      72.629  29.470 154.313  1.00  0.00           C
ATOM   3276  CB  ALA A 208      71.649  28.390 153.822  1.00  0.00           C
ATOM   3280  C   ALA A 208      73.469  29.970 153.173  1.00  0.00           C
ATOM   3281  O   ALA A 208      73.169  30.940 152.492  1.00  0.00           O
ATOM   3282  N   GLN A 209      74.559  29.250 152.902  1.00  0.00           N
ATOM   3284  CA  GLN A 209      75.549  29.590 151.912  1.00  0.00           C
ATOM   3286  CB  GLN A 209      76.749  28.640 152.102  1.00  0.00           C
ATOM   3289  CG  GLN A 209      77.300  28.690 153.553  1.00  0.00           C
ATOM   3292  CD  GLN A 209      78.539  27.820 153.693  1.00  0.00           C
ATOM   3293  OE1 GLN A 209      79.120  27.410 152.692  1.00  0.00           O
ATOM   3294  NE2 GLN A 209      78.999  27.530 154.932  1.00  0.00           N
ATOM   3297  C   GLN A 209      75.050  29.620 150.472  1.00  0.00           C
ATOM   3298  O   GLN A 209      75.469  30.460 149.682  1.00  0.00           O
ATOM   3299  N   VAL A 210      74.089  28.740 150.092  1.00  0.00           N
ATOM   3301  CA  VAL A 210      73.489  28.730 148.763  1.00  0.00           C
ATOM   3303  CB  VAL A 210      72.529  27.550 148.572  1.00  0.00           C
ATOM   3305  CG1 VAL A 210      72.099  27.460 147.102  1.00  0.00           C
ATOM   3309  CG2 VAL A 210      73.209  26.240 148.982  1.00  0.00           C
ATOM   3313  C   VAL A 210      72.809  30.070 148.372  1.00  0.00           C
ATOM   3314  O   VAL A 210      73.049  30.570 147.273  1.00  0.00           O
ATOM   3315  N   PRO A 211      72.010  30.740 149.222  1.00  0.00           N
ATOM   3316  CD  PRO A 211      71.099  30.090 150.172  1.00  0.00           C
ATOM   3319  CA  PRO A 211      71.770  32.170 149.173  1.00  0.00           C
ATOM   3321  CB  PRO A 211      71.059  32.480 150.503  1.00  0.00           C
ATOM   3324  CG  PRO A 211      70.260  31.210 150.802  1.00  0.00           C
ATOM   3327  C   PRO A 211      72.940  33.110 148.922  1.00  0.00           C
ATOM   3328  O   PRO A 211      72.779  33.990 148.082  1.00  0.00           O
ATOM   3329  N   PHE A 212      74.099  32.980 149.633  1.00  0.00           N
ATOM   3331  CA  PHE A 212      75.269  33.840 149.412  1.00  0.00           C
ATOM   3333  CB  PHE A 212      76.440  33.510 150.402  1.00  0.00           C
ATOM   3336  CG  PHE A 212      77.690  34.330 150.142  1.00  0.00           C
ATOM   3337  CD1 PHE A 212      77.620  35.729 150.062  1.00  0.00           C
ATOM   3339  CE1 PHE A 212      78.760  36.479 149.762  1.00  0.00           C
ATOM   3341  CZ  PHE A 212      79.980  35.850 149.532  1.00  0.00           C
ATOM   3343  CD2 PHE A 212      78.919  33.700 149.902  1.00  0.00           C
ATOM   3345  CE2 PHE A 212      80.060  34.450 149.593  1.00  0.00           C
ATOM   3347  C   PHE A 212      75.830  33.760 148.012  1.00  0.00           C
ATOM   3348  O   PHE A 212      76.009  34.770 147.322  1.00  0.00           O
ATOM   3349  N   HIS A 213      76.050  32.530 147.543  1.00  0.00           N
ATOM   3351  CA  HIS A 213      76.539  32.240 146.223  1.00  0.00           C
ATOM   3353  CB  HIS A 213      76.649  30.720 146.123  1.00  0.00           C
ATOM   3356  ND1 HIS A 213      77.510  28.960 147.632  1.00  0.00           N
ATOM   3357  CG  HIS A 213      77.719  30.170 147.012  1.00  0.00           C
ATOM   3358  CE1 HIS A 213      78.669  28.660 148.192  1.00  0.00           C
ATOM   3360  NE2 HIS A 213      79.599  29.620 147.982  1.00  0.00           N
ATOM   3362  CD2 HIS A 213      78.990  30.600 147.222  1.00  0.00           C
ATOM   3364  C   HIS A 213      75.620  32.750 145.132  1.00  0.00           C
ATOM   3365  O   HIS A 213      76.009  33.440 144.192  1.00  0.00           O
ATOM   3366  N   GLY A 214      74.299  32.499 145.293  1.00  0.00           N
ATOM   3368  CA  GLY A 214      73.300  32.900 144.313  1.00  0.00           C
ATOM   3371  C   GLY A 214      73.130  34.390 144.213  1.00  0.00           C
ATOM   3372  O   GLY A 214      72.909  34.910 143.122  1.00  0.00           O
ATOM   3373  N   ALA A 215      73.229  35.120 145.342  1.00  0.00           N
ATOM   3375  CA  ALA A 215      73.309  36.560 145.323  1.00  0.00           C
ATOM   3377  CB  ALA A 215      73.219  37.040 146.772  1.00  0.00           C
ATOM   3381  C   ALA A 215      74.580  37.130 144.703  1.00  0.00           C
ATOM   3382  O   ALA A 215      74.539  38.060 143.903  1.00  0.00           O
ATOM   3383  N   ARG A 216      75.739  36.549 145.053  1.00  0.00           N
ATOM   3385  CA  ARG A 216      77.039  36.930 144.532  1.00  0.00           C
ATOM   3387  CB  ARG A 216      78.149  36.240 145.342  1.00  0.00           C
ATOM   3390  CG  ARG A 216      79.589  36.400 144.803  1.00  0.00           C
ATOM   3393  CD  ARG A 216      80.609  36.250 145.932  1.00  0.00           C
ATOM   3396  NE  ARG A 216      81.979  36.230 145.332  1.00  0.00           N
ATOM   3398  CZ  ARG A 216      83.080  36.070 146.042  1.00  0.00           C
ATOM   3399  NH1 ARG A 216      83.099  36.109 147.352  1.00  0.00           N
ATOM   3402  NH2 ARG A 216      84.220  35.890 145.423  1.00  0.00           N
ATOM   3405  C   ARG A 216      77.190  36.730 143.033  1.00  0.00           C
ATOM   3406  O   ARG A 216      77.740  37.580 142.343  1.00  0.00           O
ATOM   3407  N   ALA A 217      76.659  35.620 142.502  1.00  0.00           N
ATOM   3409  CA  ALA A 217      76.679  35.260 141.093  1.00  0.00           C
ATOM   3411  CB  ALA A 217      75.940  33.920 140.953  1.00  0.00           C
ATOM   3415  C   ALA A 217      76.039  36.290 140.162  1.00  0.00           C
ATOM   3416  O   ALA A 217      76.519  36.580 139.062  1.00  0.00           O
ATOM   3417  N   GLN A 218      74.940  36.910 140.622  1.00  0.00           N
ATOM   3419  CA  GLN A 218      74.279  38.010 139.973  1.00  0.00           C
ATOM   3421  CB  GLN A 218      72.919  38.320 140.643  1.00  0.00           C
ATOM   3424  CG  GLN A 218      71.979  37.090 140.662  1.00  0.00           C
ATOM   3427  CD  GLN A 218      70.560  37.470 141.062  1.00  0.00           C
ATOM   3428  OE1 GLN A 218      70.249  37.729 142.222  1.00  0.00           O
ATOM   3429  NE2 GLN A 218      69.629  37.490 140.083  1.00  0.00           N
ATOM   3432  C   GLN A 218      75.129  39.280 139.822  1.00  0.00           C
ATOM   3433  O   GLN A 218      75.019  39.979 138.822  1.00  0.00           O
ATOM   3434  N   ILE A 219      76.009  39.620 140.792  1.00  0.00           N
ATOM   3436  CA  ILE A 219      76.910  40.770 140.703  1.00  0.00           C
ATOM   3438  CB  ILE A 219      77.769  40.910 141.963  1.00  0.00           C
ATOM   3440  CG2 ILE A 219      78.739  42.100 141.792  1.00  0.00           C
ATOM   3444  CG1 ILE A 219      76.849  41.109 143.192  1.00  0.00           C
ATOM   3447  CD  ILE A 219      77.569  41.150 144.552  1.00  0.00           C
ATOM   3451  C   ILE A 219      77.819  40.679 139.493  1.00  0.00           C
ATOM   3452  O   ILE A 219      77.959  41.599 138.693  1.00  0.00           O
ATOM   3453  N   LEU A 220      78.419  39.490 139.292  1.00  0.00           N
ATOM   3455  CA  LEU A 220      79.300  39.160 138.203  1.00  0.00           C
ATOM   3457  CB  LEU A 220      79.939  37.790 138.502  1.00  0.00           C
ATOM   3460  CG  LEU A 220      80.580  37.720 139.913  1.00  0.00           C
ATOM   3462  CD1 LEU A 220      81.189  36.340 140.153  1.00  0.00           C
ATOM   3466  CD2 LEU A 220      81.609  38.830 140.142  1.00  0.00           C
ATOM   3470  C   LEU A 220      78.599  39.169 136.853  1.00  0.00           C
ATOM   3471  O   LEU A 220      79.109  39.640 135.832  1.00  0.00           O
ATOM   3472  N   ALA A 221      77.340  38.699 136.842  1.00  0.00           N
ATOM   3474  CA  ALA A 221      76.410  38.839 135.752  1.00  0.00           C
ATOM   3476  CB  ALA A 221      75.149  38.050 136.132  1.00  0.00           C
ATOM   3480  C   ALA A 221      76.039  40.279 135.382  1.00  0.00           C
ATOM   3481  O   ALA A 221      75.989  40.639 134.206  1.00  0.00           O
ATOM   3482  N   VAL A 222      75.770  41.160 136.363  1.00  0.00           N
ATOM   3484  CA  VAL A 222      75.589  42.589 136.142  1.00  0.00           C
ATOM   3486  CB  VAL A 222      74.840  43.279 137.272  1.00  0.00           C
ATOM   3488  CG1 VAL A 222      74.789  44.810 137.072  1.00  0.00           C
ATOM   3492  CG2 VAL A 222      73.399  42.720 137.272  1.00  0.00           C
ATOM   3496  C   VAL A 222      76.849  43.310 135.692  1.00  0.00           C
ATOM   3497  O   VAL A 222      76.819  44.040 134.703  1.00  0.00           O
ATOM   3498  N   ASP A 223      78.039  43.030 136.282  1.00  0.00           N
ATOM   3500  CA  ASP A 223      79.349  43.470 135.813  1.00  0.00           C
ATOM   3502  CB  ASP A 223      80.459  42.799 136.682  1.00  0.00           C
ATOM   3505  CG  ASP A 223      80.869  43.580 137.923  1.00  0.00           C
ATOM   3506  OD1 ASP A 223      80.809  44.840 137.923  1.00  0.00           O
ATOM   3507  OD2 ASP A 223      81.499  42.919 138.792  1.00  0.00           O
ATOM   3508  C   ASP A 223      79.599  43.109 134.345  1.00  0.00           C
ATOM   3509  O   ASP A 223      80.060  43.930 133.555  1.00  0.00           O
ATOM   3510  N   LYS A 224      79.240  41.880 133.926  1.00  0.00           N
ATOM   3512  CA  LYS A 224      79.190  41.490 132.526  1.00  0.00           C
ATOM   3514  CB  LYS A 224      78.889  39.970 132.356  1.00  0.00           C
ATOM   3517  CG  LYS A 224      78.580  39.459 130.925  1.00  0.00           C
ATOM   3520  CD  LYS A 224      77.090  39.480 130.505  1.00  0.00           C
ATOM   3523  CE  LYS A 224      76.859  38.979 129.065  1.00  0.00           C
ATOM   3526  NZ  LYS A 224      75.469  39.200 128.615  1.00  0.00           N
ATOM   3530  C   LYS A 224      78.260  42.330 131.645  1.00  0.00           C
ATOM   3531  O   LYS A 224      78.609  42.760 130.555  1.00  0.00           O
ATOM   3532  N   GLN A 225      77.029  42.619 132.116  1.00  0.00           N
ATOM   3534  CA  GLN A 225      76.129  43.500 131.395  1.00  0.00           C
ATOM   3536  CB  GLN A 225      74.690  43.410 131.945  1.00  0.00           C
ATOM   3539  CG  GLN A 225      74.029  42.040 131.675  1.00  0.00           C
ATOM   3542  CD  GLN A 225      72.779  41.840 132.535  1.00  0.00           C
ATOM   3543  OE1 GLN A 225      72.859  41.870 133.765  1.00  0.00           O
ATOM   3544  NE2 GLN A 225      71.609  41.580 131.906  1.00  0.00           N
ATOM   3547  C   GLN A 225      76.609  44.940 131.285  1.00  0.00           C
ATOM   3548  O   GLN A 225      76.510  45.560 130.225  1.00  0.00           O
ATOM   3549  N   ILE A 226      77.190  45.480 132.385  1.00  0.00           N
ATOM   3551  CA  ILE A 226      77.749  46.810 132.496  1.00  0.00           C
ATOM   3553  CB  ILE A 226      78.289  47.060 133.915  1.00  0.00           C
ATOM   3555  CG2 ILE A 226      79.300  48.220 133.996  1.00  0.00           C
ATOM   3559  CG1 ILE A 226      77.109  47.300 134.882  1.00  0.00           C
ATOM   3562  CD  ILE A 226      77.510  47.370 136.363  1.00  0.00           C
ATOM   3566  C   ILE A 226      78.819  47.070 131.445  1.00  0.00           C
ATOM   3567  O   ILE A 226      78.719  48.030 130.686  1.00  0.00           O
ATOM   3568  N   VAL A 227      79.820  46.170 131.276  1.00  0.00           N
ATOM   3570  CA  VAL A 227      80.859  46.350 130.265  1.00  0.00           C
ATOM   3572  CB  VAL A 227      82.129  45.550 130.535  1.00  0.00           C
ATOM   3574  CG1 VAL A 227      82.709  46.000 131.895  1.00  0.00           C
ATOM   3578  CG2 VAL A 227      81.889  44.020 130.486  1.00  0.00           C
ATOM   3582  C   VAL A 227      80.389  46.080 128.835  1.00  0.00           C
ATOM   3583  O   VAL A 227      80.919  46.640 127.876  1.00  0.00           O
ATOM   3584  N   ALA A 228      79.370  45.229 128.665  1.00  0.00           N
ATOM   3586  CA  ALA A 228      78.719  44.949 127.405  1.00  0.00           C
ATOM   3588  CB  ALA A 228      77.660  43.839 127.615  1.00  0.00           C
ATOM   3592  C   ALA A 228      78.039  46.170 126.795  1.00  0.00           C
ATOM   3593  O   ALA A 228      78.149  46.470 125.606  1.00  0.00           O
ATOM   3594  N   VAL A 229      77.319  46.920 127.645  1.00  0.00           N
ATOM   3596  CA  VAL A 229      76.679  48.160 127.266  1.00  0.00           C
ATOM   3598  CB  VAL A 229      75.529  48.420 128.195  1.00  0.00           C
ATOM   3600  CG1 VAL A 229      74.870  49.770 127.876  1.00  0.00           C
ATOM   3604  CG2 VAL A 229      74.520  47.280 127.986  1.00  0.00           C
ATOM   3608  C   VAL A 229      77.660  49.319 127.175  1.00  0.00           C
ATOM   3609  O   VAL A 229      77.469  50.229 126.365  1.00  0.00           O
ATOM   3610  N   LYS A 230      78.789  49.259 127.895  1.00  0.00           N
ATOM   3612  CA  LYS A 230      79.949  50.100 127.596  1.00  0.00           C
ATOM   3614  CB  LYS A 230      81.049  49.960 128.686  1.00  0.00           C
ATOM   3617  CG  LYS A 230      80.620  50.569 130.026  1.00  0.00           C
ATOM   3620  CD  LYS A 230      81.580  50.299 131.195  1.00  0.00           C
ATOM   3623  CE  LYS A 230      81.160  51.040 132.475  1.00  0.00           C
ATOM   3626  NZ  LYS A 230      82.320  51.249 133.366  1.00  0.00           N
ATOM   3630  C   LYS A 230      80.499  49.910 126.186  1.00  0.00           C
ATOM   3631  O   LYS A 230      80.739  50.870 125.456  1.00  0.00           O
ATOM   3632  N   GLY A 231      80.609  48.650 125.695  1.00  0.00           N
ATOM   3634  CA  GLY A 231      80.839  48.350 124.275  1.00  0.00           C
ATOM   3637  C   GLY A 231      79.820  48.940 123.315  1.00  0.00           C
ATOM   3638  O   GLY A 231      80.169  49.550 122.315  1.00  0.00           O
ATOM   3639  N   GLN A 232      78.529  48.780 123.615  1.00  0.00           N
ATOM   3641  CA  GLN A 232      77.449  49.319 122.806  1.00  0.00           C
ATOM   3643  CB  GLN A 232      76.090  48.810 123.345  1.00  0.00           C
ATOM   3646  CG  GLN A 232      74.959  48.860 122.286  1.00  0.00           C
ATOM   3649  CD  GLN A 232      73.709  48.190 122.846  1.00  0.00           C
ATOM   3650  OE1 GLN A 232      72.929  48.780 123.585  1.00  0.00           O
ATOM   3651  NE2 GLN A 232      73.499  46.900 122.496  1.00  0.00           N
ATOM   3654  C   GLN A 232      77.469  50.850 122.755  1.00  0.00           C
ATOM   3655  O   GLN A 232      77.239  51.459 121.706  1.00  0.00           O
ATOM   3656  N   ILE A 233      77.800  51.520 123.885  1.00  0.00           N
ATOM   3658  CA  ILE A 233      78.029  52.960 123.945  1.00  0.00           C
ATOM   3660  CB  ILE A 233      78.330  53.430 125.376  1.00  0.00           C
ATOM   3662  CG2 ILE A 233      79.099  54.770 125.435  1.00  0.00           C
ATOM   3666  CG1 ILE A 233      77.029  53.490 126.205  1.00  0.00           C
ATOM   3669  CD  ILE A 233      77.239  53.720 127.695  1.00  0.00           C
ATOM   3673  C   ILE A 233      79.099  53.440 122.996  1.00  0.00           C
ATOM   3674  O   ILE A 233      78.940  54.459 122.326  1.00  0.00           O
ATOM   3675  N   THR A 234      80.240  52.729 122.895  1.00  0.00           N
ATOM   3677  CA  THR A 234      81.319  53.160 122.006  1.00  0.00           C
ATOM   3679  CB  THR A 234      82.689  52.630 122.396  1.00  0.00           C
ATOM   3681  OG1 THR A 234      82.740  51.210 122.426  1.00  0.00           O
ATOM   3683  CG2 THR A 234      83.010  53.109 123.826  1.00  0.00           C
ATOM   3687  C   THR A 234      81.020  52.849 120.546  1.00  0.00           C
ATOM   3688  O   THR A 234      81.410  53.609 119.665  1.00  0.00           O
ATOM   3689  N   GLU A 235      80.289  51.750 120.235  1.00  0.00           N
ATOM   3691  CA  GLU A 235      79.809  51.440 118.885  1.00  0.00           C
ATOM   3693  CB  GLU A 235      79.099  50.049 118.856  1.00  0.00           C
ATOM   3696  CG  GLU A 235      80.089  48.869 119.046  1.00  0.00           C
ATOM   3699  CD  GLU A 235      79.449  47.530 119.405  1.00  0.00           C
ATOM   3700  OE1 GLU A 235      78.239  47.460 119.755  1.00  0.00           O
ATOM   3701  OE2 GLU A 235      80.209  46.520 119.356  1.00  0.00           O
ATOM   3702  C   GLU A 235      78.859  52.479 118.305  1.00  0.00           C
ATOM   3703  O   GLU A 235      79.010  52.939 117.165  1.00  0.00           O
ATOM   3704  N   THR A 236      77.870  52.910 119.125  1.00  0.00           N
ATOM   3706  CA  THR A 236      76.940  53.990 118.815  1.00  0.00           C
ATOM   3708  CB  THR A 236      75.809  54.170 119.825  1.00  0.00           C
ATOM   3710  OG1 THR A 236      76.300  54.290 121.155  1.00  0.00           O
ATOM   3712  CG2 THR A 236      74.899  52.939 119.746  1.00  0.00           C
ATOM   3716  C   THR A 236      77.600  55.339 118.596  1.00  0.00           C
ATOM   3717  O   THR A 236      77.300  55.990 117.595  1.00  0.00           O
ATOM   3718  N   ARG A 237      78.539  55.760 119.475  1.00  0.00           N
ATOM   3720  CA  ARG A 237      79.300  56.980 119.285  1.00  0.00           C
ATOM   3722  CB  ARG A 237      80.249  57.260 120.486  1.00  0.00           C
ATOM   3725  CG  ARG A 237      79.559  57.670 121.805  1.00  0.00           C
ATOM   3728  CD  ARG A 237      80.629  57.920 122.876  1.00  0.00           C
ATOM   3731  NE  ARG A 237      80.009  58.139 124.225  1.00  0.00           N
ATOM   3733  CZ  ARG A 237      80.650  57.920 125.365  1.00  0.00           C
ATOM   3734  NH1 ARG A 237      81.800  57.300 125.435  1.00  0.00           N
ATOM   3737  NH2 ARG A 237      80.100  58.359 126.475  1.00  0.00           N
ATOM   3740  C   ARG A 237      80.160  57.040 118.025  1.00  0.00           C
ATOM   3741  O   ARG A 237      80.109  58.020 117.285  1.00  0.00           O
ATOM   3742  N   GLU A 238      80.950  55.970 117.755  1.00  0.00           N
ATOM   3744  CA  GLU A 238      81.760  55.830 116.555  1.00  0.00           C
ATOM   3746  CB  GLU A 238      82.760  54.640 116.625  1.00  0.00           C
ATOM   3749  CG  GLU A 238      83.980  54.850 117.576  1.00  0.00           C
ATOM   3752  CD  GLU A 238      84.969  55.940 117.145  1.00  0.00           C
ATOM   3753  OE1 GLU A 238      85.179  56.100 115.906  1.00  0.00           O
ATOM   3754  OE2 GLU A 238      85.499  56.660 118.046  1.00  0.00           O
ATOM   3755  C   GLU A 238      80.919  55.790 115.266  1.00  0.00           C
ATOM   3756  O   GLU A 238      81.240  56.430 114.265  1.00  0.00           O
ATOM   3757  N   SER A 239      79.780  55.069 115.275  1.00  0.00           N
ATOM   3759  CA  SER A 239      78.800  55.100 114.186  1.00  0.00           C
ATOM   3761  CB  SER A 239      77.620  54.100 114.356  1.00  0.00           C
ATOM   3764  OG  SER A 239      78.069  52.750 114.335  1.00  0.00           O
ATOM   3766  C   SER A 239      78.169  56.460 113.945  1.00  0.00           C
ATOM   3767  O   SER A 239      78.010  56.910 112.815  1.00  0.00           O
ATOM   3768  N   LEU A 240      77.760  57.160 115.025  1.00  0.00           N
ATOM   3770  CA  LEU A 240      77.099  58.460 114.936  1.00  0.00           C
ATOM   3772  CB  LEU A 240      76.669  58.880 116.365  1.00  0.00           C
ATOM   3775  CG  LEU A 240      75.889  60.210 116.496  1.00  0.00           C
ATOM   3777  CD1 LEU A 240      74.529  60.130 115.785  1.00  0.00           C
ATOM   3781  CD2 LEU A 240      75.649  60.550 117.965  1.00  0.00           C
ATOM   3785  C   LEU A 240      77.969  59.510 114.255  1.00  0.00           C
ATOM   3786  O   LEU A 240      77.499  60.280 113.415  1.00  0.00           O
ATOM   3787  N   ARG A 241      79.279  59.529 114.585  1.00  0.00           N
ATOM   3789  CA  ARG A 241      80.249  60.500 114.115  1.00  0.00           C
ATOM   3791  CB  ARG A 241      81.559  60.530 114.975  1.00  0.00           C
ATOM   3794  CG  ARG A 241      82.379  59.220 114.986  1.00  0.00           C
ATOM   3797  CD  ARG A 241      83.819  59.300 115.515  1.00  0.00           C
ATOM   3800  NE  ARG A 241      83.759  59.590 116.975  1.00  0.00           N
ATOM   3802  CZ  ARG A 241      84.830  59.830 117.716  1.00  0.00           C
ATOM   3803  NH1 ARG A 241      86.070  59.670 117.305  1.00  0.00           N
ATOM   3806  NH2 ARG A 241      84.670  60.250 118.955  1.00  0.00           N
ATOM   3809  C   ARG A 241      80.650  60.319 112.665  1.00  0.00           C
ATOM   3810  O   ARG A 241      81.059  61.280 112.016  1.00  0.00           O
ATOM   3811  N   ALA A 242      80.520  59.110 112.095  1.00  0.00           N
ATOM   3813  CA  ALA A 242      80.650  58.869 110.675  1.00  0.00           C
ATOM   3815  CB  ALA A 242      80.629  57.340 110.475  1.00  0.00           C
ATOM   3819  C   ALA A 242      79.580  59.570 109.825  1.00  0.00           C
ATOM   3820  O   ALA A 242      79.869  60.190 108.805  1.00  0.00           O
ATOM   3821  N   LEU A 243      78.309  59.529 110.255  1.00  0.00           N
ATOM   3823  CA  LEU A 243      77.259  60.369 109.685  1.00  0.00           C
ATOM   3825  CB  LEU A 243      75.840  59.960 110.145  1.00  0.00           C
ATOM   3828  CG  LEU A 243      75.399  58.540 109.716  1.00  0.00           C
ATOM   3830  CD1 LEU A 243      73.910  58.320 110.015  1.00  0.00           C
ATOM   3834  CD2 LEU A 243      75.649  58.270 108.216  1.00  0.00           C
ATOM   3838  C   LEU A 243      77.459  61.870 109.885  1.00  0.00           C
ATOM   3839  O   LEU A 243      77.190  62.650 108.966  1.00  0.00           O
ATOM   3840  N   ILE A 244      77.959  62.310 111.065  1.00  0.00           N
ATOM   3842  CA  ILE A 244      78.359  63.700 111.305  1.00  0.00           C
ATOM   3844  CB  ILE A 244      78.749  63.999 112.766  1.00  0.00           C
ATOM   3846  CG2 ILE A 244      79.120  65.490 112.945  1.00  0.00           C
ATOM   3850  CG1 ILE A 244      77.600  63.660 113.746  1.00  0.00           C
ATOM   3853  CD  ILE A 244      78.010  63.620 115.225  1.00  0.00           C
ATOM   3857  C   ILE A 244      79.489  64.130 110.375  1.00  0.00           C
ATOM   3858  O   ILE A 244      79.519  65.249 109.865  1.00  0.00           O
ATOM   3859  N   GLY A 245      80.480  63.240 110.145  1.00  0.00           N
ATOM   3861  CA  GLY A 245      81.679  63.550 109.395  1.00  0.00           C
ATOM   3864  C   GLY A 245      82.700  64.150 110.315  1.00  0.00           C
ATOM   3865  O   GLY A 245      83.829  63.670 110.425  1.00  0.00           O
ATOM   3866  N   ALA A 246      82.320  65.210 111.035  1.00  0.00           N
ATOM   3868  CA  ALA A 246      83.129  65.870 112.035  1.00  0.00           C
ATOM   3870  CB  ALA A 246      82.560  67.280 112.315  1.00  0.00           C
ATOM   3874  C   ALA A 246      83.250  65.069 113.345  1.00  0.00           C
ATOM   3875  O   ALA A 246      82.560  65.330 114.326  1.00  0.00           O
ATOM   3876  N   GLY A 247      84.190  64.090 113.375  1.00  0.00           N
ATOM   3878  CA  GLY A 247      84.379  63.130 114.466  1.00  0.00           C
ATOM   3881  C   GLY A 247      85.410  63.520 115.496  1.00  0.00           C
ATOM   3882  O   GLY A 247      85.739  62.760 116.405  1.00  0.00           O
ATOM   3883  N   ALA A 248      85.940  64.739 115.395  1.00  0.00           N
ATOM   3885  CA  ALA A 248      86.849  65.290 116.385  1.00  0.00           C
ATOM   3887  CB  ALA A 248      87.980  66.030 115.655  1.00  0.00           C
ATOM   3891  C   ALA A 248      86.149  66.219 117.375  1.00  0.00           C
ATOM   3892  O   ALA A 248      86.800  66.930 118.135  1.00  0.00           O
ATOM   3893  N   SER A 249      84.799  66.219 117.375  1.00  0.00           N
ATOM   3895  CA  SER A 249      83.990  67.000 118.316  1.00  0.00           C
ATOM   3897  CB  SER A 249      82.809  67.780 117.626  1.00  0.00           C
ATOM   3900  OG  SER A 249      81.900  66.950 116.895  1.00  0.00           O
ATOM   3902  C   SER A 249      83.449  66.179 119.486  1.00  0.00           C
ATOM   3903  O   SER A 249      83.279  64.960 119.415  1.00  0.00           O
ATOM   3904  N   ASP A 250      83.169  66.819 120.635  1.00  0.00           N
ATOM   3906  CA  ASP A 250      82.529  66.179 121.775  1.00  0.00           C
ATOM   3908  CB  ASP A 250      82.410  67.170 122.945  1.00  0.00           C
ATOM   3911  CG  ASP A 250      83.740  67.450 123.606  1.00  0.00           C
ATOM   3912  OD1 ASP A 250      84.780  66.829 123.285  1.00  0.00           O
ATOM   3913  OD2 ASP A 250      83.700  68.259 124.555  1.00  0.00           O
ATOM   3914  C   ASP A 250      81.139  65.619 121.496  1.00  0.00           C
ATOM   3915  O   ASP A 250      80.260  66.280 120.925  1.00  0.00           O
ATOM   3916  N   MET A 251      80.890  64.380 121.925  1.00  0.00           N
ATOM   3918  CA  MET A 251      79.669  63.650 121.645  1.00  0.00           C
ATOM   3920  CB  MET A 251      79.939  62.120 121.685  1.00  0.00           C
ATOM   3923  CG  MET A 251      81.070  61.650 120.736  1.00  0.00           C
ATOM   3926  SD  MET A 251      80.839  62.000 118.966  1.00  0.00           S
ATOM   3927  CE  MET A 251      79.359  60.990 118.695  1.00  0.00           C
ATOM   3931  C   MET A 251      78.609  63.999 122.685  1.00  0.00           C
ATOM   3932  O   MET A 251      78.980  64.349 123.805  1.00  0.00           O
ATOM   3933  N   PRO A 252      77.309  63.960 122.415  1.00  0.00           N
ATOM   3934  CD  PRO A 252      76.729  63.900 121.076  1.00  0.00           C
ATOM   3937  CA  PRO A 252      76.279  64.119 123.445  1.00  0.00           C
ATOM   3939  CB  PRO A 252      74.949  63.990 122.706  1.00  0.00           C
ATOM   3942  CG  PRO A 252      75.289  64.390 121.255  1.00  0.00           C
ATOM   3945  C   PRO A 252      76.389  63.170 124.635  1.00  0.00           C
ATOM   3946  O   PRO A 252      76.569  61.959 124.455  1.00  0.00           O
ATOM   3947  N   GLU A 253      76.289  63.700 125.855  1.00  0.00           N
ATOM   3949  CA  GLU A 253      76.260  62.920 127.065  1.00  0.00           C
ATOM   3951  CB  GLU A 253      76.729  63.770 128.275  1.00  0.00           C
ATOM   3954  CG  GLU A 253      78.160  64.340 128.106  1.00  0.00           C
ATOM   3957  CD  GLU A 253      79.309  63.400 128.425  1.00  0.00           C
ATOM   3958  OE1 GLU A 253      79.419  62.920 129.585  1.00  0.00           O
ATOM   3959  OE2 GLU A 253      80.149  63.170 127.505  1.00  0.00           O
ATOM   3960  C   GLU A 253      74.840  62.410 127.286  1.00  0.00           C
ATOM   3961  O   GLU A 253      73.919  62.700 126.515  1.00  0.00           O
ATOM   3962  N   ILE A 254      74.599  61.610 128.335  1.00  0.00           N
ATOM   3964  CA  ILE A 254      73.260  61.210 128.695  1.00  0.00           C
ATOM   3966  CB  ILE A 254      73.249  60.199 129.826  1.00  0.00           C
ATOM   3968  CG2 ILE A 254      73.789  60.820 131.135  1.00  0.00           C
ATOM   3972  CG1 ILE A 254      71.859  59.550 130.005  1.00  0.00           C
ATOM   3975  CD  ILE A 254      71.929  58.300 130.866  1.00  0.00           C
ATOM   3979  C   ILE A 254      72.309  62.380 128.966  1.00  0.00           C
ATOM   3980  O   ILE A 254      72.699  63.450 129.436  1.00  0.00           O
ATOM   3981  N   ARG A 255      71.020  62.179 128.625  1.00  0.00           N
ATOM   3983  CA  ARG A 255      69.940  63.069 128.956  1.00  0.00           C
ATOM   3985  CB  ARG A 255      69.639  64.090 127.815  1.00  0.00           C
ATOM   3988  CG  ARG A 255      70.789  65.080 127.546  1.00  0.00           C
ATOM   3991  CD  ARG A 255      71.059  66.070 128.686  1.00  0.00           C
ATOM   3994  NE  ARG A 255      72.119  67.030 128.205  1.00  0.00           N
ATOM   3996  CZ  ARG A 255      73.410  66.939 128.485  1.00  0.00           C
ATOM   3997  NH1 ARG A 255      73.940  66.020 129.266  1.00  0.00           N
ATOM   4000  NH2 ARG A 255      74.209  67.850 127.956  1.00  0.00           N
ATOM   4003  C   ARG A 255      68.739  62.170 129.185  1.00  0.00           C
ATOM   4004  O   ARG A 255      68.749  61.020 128.735  1.00  0.00           O
ATOM   4005  N   PRO A 256      67.679  62.560 129.875  1.00  0.00           N
ATOM   4006  CD  PRO A 256      67.589  63.790 130.675  1.00  0.00           C
ATOM   4009  CA  PRO A 256      66.370  61.950 129.675  1.00  0.00           C
ATOM   4011  CB  PRO A 256      65.459  62.700 130.656  1.00  0.00           C
ATOM   4014  CG  PRO A 256      66.090  64.090 130.736  1.00  0.00           C
ATOM   4017  C   PRO A 256      65.879  62.050 128.245  1.00  0.00           C
ATOM   4018  O   PRO A 256      66.129  63.040 127.566  1.00  0.00           O
ATOM   4019  N   VAL A 257      65.190  61.000 127.765  1.00  0.00           N
ATOM   4021  CA  VAL A 257      64.489  60.990 126.496  1.00  0.00           C
ATOM   4023  CB  VAL A 257      65.209  60.020 125.535  1.00  0.00           C
ATOM   4025  CG1 VAL A 257      64.469  59.520 124.275  1.00  0.00           C
ATOM   4029  CG2 VAL A 257      66.490  60.750 125.076  1.00  0.00           C
ATOM   4033  C   VAL A 257      63.029  60.760 126.895  1.00  0.00           C
ATOM   4034  O   VAL A 257      62.609  61.290 127.925  1.00  0.00           O
ATOM   4035  N   ALA A 258      62.249  59.990 126.115  1.00  0.00           N
ATOM   4037  CA  ALA A 258      60.939  59.420 126.395  1.00  0.00           C
ATOM   4039  CB  ALA A 258      60.199  59.920 127.665  1.00  0.00           C
ATOM   4043  C   ALA A 258      60.089  59.580 125.145  1.00  0.00           C
ATOM   4044  O   ALA A 258      60.620  59.790 124.056  1.00  0.00           O
ATOM   4045  N   LEU A 259      58.759  59.420 125.236  1.00  0.00           N
ATOM   4047  CA  LEU A 259      57.870  59.679 124.115  1.00  0.00           C
ATOM   4049  CB  LEU A 259      56.449  59.119 124.415  1.00  0.00           C
ATOM   4052  CG  LEU A 259      55.469  59.060 123.225  1.00  0.00           C
ATOM   4054  CD1 LEU A 259      56.009  58.180 122.095  1.00  0.00           C
ATOM   4058  CD2 LEU A 259      54.089  58.520 123.646  1.00  0.00           C
ATOM   4062  C   LEU A 259      57.830  61.130 123.595  1.00  0.00           C
ATOM   4063  O   LEU A 259      57.969  61.260 122.375  1.00  0.00           O
ATOM   4064  N   PRO A 260      57.709  62.250 124.336  1.00  0.00           N
ATOM   4065  CD  PRO A 260      57.579  62.270 125.796  1.00  0.00           C
ATOM   4068  CA  PRO A 260      57.469  63.580 123.765  1.00  0.00           C
ATOM   4070  CB  PRO A 260      56.899  64.369 124.945  1.00  0.00           C
ATOM   4073  CG  PRO A 260      57.539  63.740 126.176  1.00  0.00           C
ATOM   4076  C   PRO A 260      58.689  64.270 123.175  1.00  0.00           C
ATOM   4077  O   PRO A 260      58.739  65.509 123.126  1.00  0.00           O
ATOM   4078  N   GLN A 261      59.669  63.500 122.695  1.00  0.00           N
ATOM   4080  CA  GLN A 261      60.769  63.990 121.895  1.00  0.00           C
ATOM   4082  CB  GLN A 261      62.029  63.130 122.165  1.00  0.00           C
ATOM   4085  CG  GLN A 261      62.509  63.130 123.635  1.00  0.00           C
ATOM   4088  CD  GLN A 261      63.010  64.490 124.126  1.00  0.00           C
ATOM   4089  OE1 GLN A 261      62.289  65.490 124.155  1.00  0.00           O
ATOM   4090  NE2 GLN A 261      64.279  64.540 124.616  1.00  0.00           N
ATOM   4093  C   GLN A 261      60.389  63.940 120.406  1.00  0.00           C
ATOM   4094  O   GLN A 261      60.989  64.620 119.576  1.00  0.00           O
ATOM   4095  N   VAL A 262      59.339  63.170 120.055  1.00  0.00           N
ATOM   4097  CA  VAL A 262      58.910  62.860 118.695  1.00  0.00           C
ATOM   4099  CB  VAL A 262      59.659  61.689 118.046  1.00  0.00           C
ATOM   4101  CG1 VAL A 262      61.149  62.040 117.856  1.00  0.00           C
ATOM   4105  CG2 VAL A 262      59.510  60.390 118.856  1.00  0.00           C
ATOM   4109  C   VAL A 262      57.420  62.490 118.746  1.00  0.00           C
ATOM   4110  O   VAL A 262      56.909  62.210 119.815  1.00  0.00           O
ATOM   4111  N   GLN A 263      56.719  62.470 117.585  1.00  0.00           N
ATOM   4113  CA  GLN A 263      55.440  61.800 117.305  1.00  0.00           C
ATOM   4115  CB  GLN A 263      54.629  61.160 118.485  1.00  0.00           C
ATOM   4118  CG  GLN A 263      55.160  59.820 119.106  1.00  0.00           C
ATOM   4121  CD  GLN A 263      55.419  58.700 118.106  1.00  0.00           C
ATOM   4122  OE1 GLN A 263      55.039  58.729 116.936  1.00  0.00           O
ATOM   4123  NE2 GLN A 263      56.149  57.650 118.565  1.00  0.00           N
ATOM   4126  C   GLN A 263      54.519  62.609 116.405  1.00  0.00           C
ATOM   4127  O   GLN A 263      54.629  63.830 116.275  1.00  0.00           O
ATOM   4128  N   THR A 264      53.619  61.910 115.686  1.00  0.00           N
ATOM   4130  CA  THR A 264      52.749  62.470 114.656  1.00  0.00           C
ATOM   4132  CB  THR A 264      53.190  62.109 113.236  1.00  0.00           C
ATOM   4134  OG1 THR A 264      53.520  60.730 113.135  1.00  0.00           O
ATOM   4136  CG2 THR A 264      54.449  62.910 112.865  1.00  0.00           C
ATOM   4140  C   THR A 264      51.319  61.970 114.775  1.00  0.00           C
ATOM   4141  O   THR A 264      51.069  60.920 115.365  1.00  0.00           O
ATOM   4142  N   GLY A 265      50.359  62.700 114.175  1.00  0.00           N
ATOM   4144  CA  GLY A 265      48.989  62.220 113.955  1.00  0.00           C
ATOM   4147  C   GLY A 265      48.709  62.120 112.475  1.00  0.00           C
ATOM   4148  O   GLY A 265      49.249  62.889 111.695  1.00  0.00           O
ATOM   4149  N   ILE A 266      47.839  61.190 112.045  1.00  0.00           N
ATOM   4151  CA  ILE A 266      47.530  60.910 110.655  1.00  0.00           C
ATOM   4153  CB  ILE A 266      48.129  59.580 110.176  1.00  0.00           C
ATOM   4155  CG2 ILE A 266      47.379  58.960 108.975  1.00  0.00           C
ATOM   4159  CG1 ILE A 266      49.640  59.740 109.865  1.00  0.00           C
ATOM   4162  CD  ILE A 266      50.330  58.380 109.635  1.00  0.00           C
ATOM   4166  C   ILE A 266      46.009  60.950 110.525  1.00  0.00           C
ATOM   4167  O   ILE A 266      45.319  60.470 111.426  1.00  0.00           O
ATOM   4168  N   PRO A 267      45.399  61.530 109.495  1.00  0.00           N
ATOM   4169  CD  PRO A 267      46.049  62.470 108.575  1.00  0.00           C
ATOM   4172  CA  PRO A 267      43.989  61.330 109.175  1.00  0.00           C
ATOM   4174  CB  PRO A 267      43.789  62.150 107.895  1.00  0.00           C
ATOM   4177  CG  PRO A 267      44.879  63.220 107.956  1.00  0.00           C
ATOM   4180  C   PRO A 267      43.569  59.880 108.945  1.00  0.00           C
ATOM   4181  O   PRO A 267      44.330  59.150 108.305  1.00  0.00           O
ATOM   4182  N   ALA A 268      42.379  59.450 109.405  1.00  0.00           N
ATOM   4184  CA  ALA A 268      41.940  58.090 109.175  1.00  0.00           C
ATOM   4186  CB  ALA A 268      40.629  57.869 109.945  1.00  0.00           C
ATOM   4190  C   ALA A 268      41.830  57.699 107.695  1.00  0.00           C
ATOM   4191  O   ALA A 268      42.340  56.650 107.296  1.00  0.00           O
ATOM   4192  N   THR A 269      41.239  58.570 106.845  1.00  0.00           N
ATOM   4194  CA  THR A 269      41.269  58.440 105.385  1.00  0.00           C
ATOM   4196  CB  THR A 269      39.999  58.880 104.635  1.00  0.00           C
ATOM   4198  OG1 THR A 269      39.630  60.229 104.915  1.00  0.00           O
ATOM   4200  CG2 THR A 269      38.849  57.970 105.065  1.00  0.00           C
ATOM   4204  C   THR A 269      42.469  59.140 104.755  1.00  0.00           C
ATOM   4205  O   THR A 269      42.329  59.960 103.835  1.00  0.00           O
ATOM   4206  N   LEU A 270      43.699  58.860 105.216  1.00  0.00           N
ATOM   4208  CA  LEU A 270      44.920  59.220 104.495  1.00  0.00           C
ATOM   4210  CB  LEU A 270      46.189  59.049 105.375  1.00  0.00           C
ATOM   4213  CG  LEU A 270      47.530  59.389 104.675  1.00  0.00           C
ATOM   4215  CD1 LEU A 270      47.579  60.830 104.156  1.00  0.00           C
ATOM   4219  CD2 LEU A 270      48.730  59.140 105.606  1.00  0.00           C
ATOM   4223  C   LEU A 270      45.109  58.510 103.155  1.00  0.00           C
ATOM   4224  O   LEU A 270      45.219  57.280 103.076  1.00  0.00           O
ATOM   4225  N   SER A 271      45.179  59.280 102.055  1.00  0.00           N
ATOM   4227  CA  SER A 271      45.339  58.770 100.705  1.00  0.00           C
ATOM   4229  CB  SER A 271      44.959  59.859  99.665  1.00  0.00           C
ATOM   4232  OG  SER A 271      45.019  59.360  98.335  1.00  0.00           O
ATOM   4234  C   SER A 271      46.729  58.190 100.395  1.00  0.00           C
ATOM   4235  O   SER A 271      47.709  58.380 101.106  1.00  0.00           O
ATOM   4236  N   TYR A 272      46.859  57.450  99.265  1.00  0.00           N
ATOM   4238  CA  TYR A 272      48.099  56.940  98.746  1.00  0.00           C
ATOM   4240  CB  TYR A 272      47.800  55.890  97.635  1.00  0.00           C
ATOM   4243  CG  TYR A 272      47.429  56.449  96.265  1.00  0.00           C
ATOM   4244  CD1 TYR A 272      48.429  56.860  95.365  1.00  0.00           C
ATOM   4246  CE1 TYR A 272      48.120  57.300  94.076  1.00  0.00           C
ATOM   4248  CZ  TYR A 272      46.789  57.310  93.655  1.00  0.00           C
ATOM   4249  OH  TYR A 272      46.469  57.699  92.346  1.00  0.00           O
ATOM   4251  CD2 TYR A 272      46.090  56.519  95.835  1.00  0.00           C
ATOM   4253  CE2 TYR A 272      45.769  56.940  94.535  1.00  0.00           C
ATOM   4255  C   TYR A 272      48.940  58.079  98.175  1.00  0.00           C
ATOM   4256  O   TYR A 272      50.149  57.960  97.986  1.00  0.00           O
ATOM   4257  N   GLU A 273      48.269  59.210  97.856  1.00  0.00           N
ATOM   4259  CA  GLU A 273      48.749  60.269  97.005  1.00  0.00           C
ATOM   4261  CB  GLU A 273      47.589  61.240  96.706  1.00  0.00           C
ATOM   4264  CG  GLU A 273      46.489  60.650  95.795  1.00  0.00           C
ATOM   4267  CD  GLU A 273      45.379  61.660  95.595  1.00  0.00           C
ATOM   4268  OE1 GLU A 273      44.549  61.810  96.535  1.00  0.00           O
ATOM   4269  OE2 GLU A 273      45.409  62.359  94.545  1.00  0.00           O
ATOM   4270  C   GLU A 273      49.889  61.070  97.606  1.00  0.00           C
ATOM   4271  O   GLU A 273      50.639  61.750  96.925  1.00  0.00           O
ATOM   4272  N   LEU A 274      50.059  60.970  98.935  1.00  0.00           N
ATOM   4274  CA  LEU A 274      51.179  61.530  99.645  1.00  0.00           C
ATOM   4276  CB  LEU A 274      50.939  61.340 101.155  1.00  0.00           C
ATOM   4279  CG  LEU A 274      51.839  62.200 102.045  1.00  0.00           C
ATOM   4281  CD1 LEU A 274      51.319  63.630 102.095  1.00  0.00           C
ATOM   4285  CD2 LEU A 274      51.879  61.569 103.435  1.00  0.00           C
ATOM   4289  C   LEU A 274      52.499  60.910  99.236  1.00  0.00           C
ATOM   4290  O   LEU A 274      53.530  61.580  99.165  1.00  0.00           O
ATOM   4291  N   LEU A 275      52.489  59.600  98.885  1.00  0.00           N
ATOM   4293  CA  LEU A 275      53.649  58.869  98.385  1.00  0.00           C
ATOM   4295  CB  LEU A 275      53.330  57.370  98.106  1.00  0.00           C
ATOM   4298  CG  LEU A 275      52.889  56.549  99.335  1.00  0.00           C
ATOM   4300  CD1 LEU A 275      52.179  55.250  98.915  1.00  0.00           C
ATOM   4304  CD2 LEU A 275      54.069  56.179 100.246  1.00  0.00           C
ATOM   4308  C   LEU A 275      54.219  59.510  97.145  1.00  0.00           C
ATOM   4309  O   LEU A 275      55.419  59.500  96.915  1.00  0.00           O
ATOM   4310  N   ALA A 276      53.369  60.130  96.305  1.00  0.00           N
ATOM   4312  CA  ALA A 276      53.769  60.830  95.115  1.00  0.00           C
ATOM   4314  CB  ALA A 276      52.519  61.340  94.385  1.00  0.00           C
ATOM   4318  C   ALA A 276      54.679  62.020  95.356  1.00  0.00           C
ATOM   4319  O   ALA A 276      55.399  62.450  94.455  1.00  0.00           O
ATOM   4320  N   ARG A 277      54.689  62.569  96.595  1.00  0.00           N
ATOM   4322  CA  ARG A 277      55.499  63.700  96.986  1.00  0.00           C
ATOM   4324  CB  ARG A 277      54.780  64.520  98.085  1.00  0.00           C
ATOM   4327  CG  ARG A 277      53.399  65.080  97.665  1.00  0.00           C
ATOM   4330  CD  ARG A 277      52.690  65.770  98.826  1.00  0.00           C
ATOM   4333  NE  ARG A 277      51.359  66.240  98.335  1.00  0.00           N
ATOM   4335  CZ  ARG A 277      50.549  67.009  99.046  1.00  0.00           C
ATOM   4336  NH1 ARG A 277      50.779  67.250 100.326  1.00  0.00           N
ATOM   4339  NH2 ARG A 277      49.499  67.540  98.445  1.00  0.00           N
ATOM   4342  C   ARG A 277      56.839  63.270  97.585  1.00  0.00           C
ATOM   4343  O   ARG A 277      57.679  64.139  97.856  1.00  0.00           O
ATOM   4344  N   ARG A 278      57.089  61.950  97.735  1.00  0.00           N
ATOM   4346  CA  ARG A 278      58.390  61.389  98.076  1.00  0.00           C
ATOM   4348  CB  ARG A 278      58.399  59.840  98.145  1.00  0.00           C
ATOM   4351  CG  ARG A 278      57.809  59.130  99.385  1.00  0.00           C
ATOM   4354  CD  ARG A 278      58.239  57.660  99.285  1.00  0.00           C
ATOM   4357  NE  ARG A 278      57.929  56.880 100.525  1.00  0.00           N
ATOM   4359  CZ  ARG A 278      58.609  55.770 100.816  1.00  0.00           C
ATOM   4360  NH1 ARG A 278      59.489  55.250  99.986  1.00  0.00           N
ATOM   4363  NH2 ARG A 278      58.379  55.139 101.945  1.00  0.00           N
ATOM   4366  C   ARG A 278      59.469  61.750  97.055  1.00  0.00           C
ATOM   4367  O   ARG A 278      59.179  61.720  95.856  1.00  0.00           O
ATOM   4368  N   PRO A 279      60.729  61.980  97.436  1.00  0.00           N
ATOM   4369  CD  PRO A 279      61.129  62.410  98.785  1.00  0.00           C
ATOM   4372  CA  PRO A 279      61.760  62.280  96.445  1.00  0.00           C
ATOM   4374  CB  PRO A 279      62.969  62.720  97.275  1.00  0.00           C
ATOM   4377  CG  PRO A 279      62.389  63.250  98.585  1.00  0.00           C
ATOM   4380  C   PRO A 279      62.109  61.080  95.615  1.00  0.00           C
ATOM   4381  O   PRO A 279      62.309  61.210  94.405  1.00  0.00           O
ATOM   4382  N   ASP A 280      62.210  59.880  96.205  1.00  0.00           N
ATOM   4384  CA  ASP A 280      62.609  58.670  95.505  1.00  0.00           C
ATOM   4386  CB  ASP A 280      62.769  57.520  96.546  1.00  0.00           C
ATOM   4389  CG  ASP A 280      61.589  57.300  97.486  1.00  0.00           C
ATOM   4390  OD1 ASP A 280      60.409  57.260  97.055  1.00  0.00           O
ATOM   4391  OD2 ASP A 280      61.849  57.109  98.705  1.00  0.00           O
ATOM   4392  C   ASP A 280      61.699  58.300  94.326  1.00  0.00           C
ATOM   4393  O   ASP A 280      62.140  58.050  93.195  1.00  0.00           O
ATOM   4394  N   LEU A 281      60.389  58.310  94.545  1.00  0.00           N
ATOM   4396  CA  LEU A 281      59.339  58.220  93.555  1.00  0.00           C
ATOM   4398  CB  LEU A 281      57.989  58.090  94.296  1.00  0.00           C
ATOM   4401  CG  LEU A 281      56.819  57.450  93.516  1.00  0.00           C
ATOM   4403  CD1 LEU A 281      57.159  56.130  92.815  1.00  0.00           C
ATOM   4407  CD2 LEU A 281      55.659  57.280  94.495  1.00  0.00           C
ATOM   4411  C   LEU A 281      59.339  59.360  92.546  1.00  0.00           C
ATOM   4412  O   LEU A 281      59.099  59.160  91.356  1.00  0.00           O
ATOM   4413  N   GLN A 282      59.619  60.610  92.965  1.00  0.00           N
ATOM   4415  CA  GLN A 282      59.889  61.710  92.045  1.00  0.00           C
ATOM   4417  CB  GLN A 282      60.039  63.090  92.746  1.00  0.00           C
ATOM   4420  CG  GLN A 282      58.699  63.660  93.245  1.00  0.00           C
ATOM   4423  CD  GLN A 282      58.879  65.090  93.746  1.00  0.00           C
ATOM   4424  OE1 GLN A 282      59.669  65.870  93.225  1.00  0.00           O
ATOM   4425  NE2 GLN A 282      58.029  65.479  94.725  1.00  0.00           N
ATOM   4428  C   GLN A 282      61.059  61.500  91.115  1.00  0.00           C
ATOM   4429  O   GLN A 282      60.989  61.829  89.936  1.00  0.00           O
ATOM   4430  N   ALA A 283      62.159  60.900  91.616  1.00  0.00           N
ATOM   4432  CA  ALA A 283      63.269  60.500  90.775  1.00  0.00           C
ATOM   4434  CB  ALA A 283      64.410  59.890  91.616  1.00  0.00           C
ATOM   4438  C   ALA A 283      62.830  59.540  89.676  1.00  0.00           C
ATOM   4439  O   ALA A 283      63.169  59.740  88.515  1.00  0.00           O
ATOM   4440  N   MET A 284      61.989  58.540  90.015  1.00  0.00           N
ATOM   4442  CA  MET A 284      61.359  57.650  89.046  1.00  0.00           C
ATOM   4444  CB  MET A 284      60.459  56.580  89.715  1.00  0.00           C
ATOM   4447  CG  MET A 284      61.149  55.650  90.725  1.00  0.00           C
ATOM   4450  SD  MET A 284      62.420  54.570  90.025  1.00  0.00           S
ATOM   4451  CE  MET A 284      63.859  55.569  90.465  1.00  0.00           C
ATOM   4455  C   MET A 284      60.510  58.380  88.015  1.00  0.00           C
ATOM   4456  O   MET A 284      60.639  58.160  86.815  1.00  0.00           O
ATOM   4457  N   ARG A 285      59.659  59.340  88.426  1.00  0.00           N
ATOM   4459  CA  ARG A 285      58.850  60.130  87.505  1.00  0.00           C
ATOM   4461  CB  ARG A 285      57.909  61.090  88.275  1.00  0.00           C
ATOM   4464  CG  ARG A 285      56.870  61.790  87.375  1.00  0.00           C
ATOM   4467  CD  ARG A 285      55.909  62.770  88.076  1.00  0.00           C
ATOM   4470  NE  ARG A 285      55.019  62.029  89.015  1.00  0.00           N
ATOM   4472  CZ  ARG A 285      54.949  62.280  90.316  1.00  0.00           C
ATOM   4473  NH1 ARG A 285      55.869  63.009  90.915  1.00  0.00           N
ATOM   4476  NH2 ARG A 285      54.010  61.819  91.115  1.00  0.00           N
ATOM   4479  C   ARG A 285      59.669  60.920  86.485  1.00  0.00           C
ATOM   4480  O   ARG A 285      59.349  61.000  85.296  1.00  0.00           O
ATOM   4481  N   TRP A 286      60.789  61.530  86.925  1.00  0.00           N
ATOM   4483  CA  TRP A 286      61.799  62.109  86.055  1.00  0.00           C
ATOM   4485  CB  TRP A 286      62.739  63.029  86.865  1.00  0.00           C
ATOM   4488  CG  TRP A 286      62.080  64.299  87.285  1.00  0.00           C
ATOM   4489  CD1 TRP A 286      61.849  64.750  88.555  1.00  0.00           C
ATOM   4491  NE1 TRP A 286      61.179  65.939  88.505  1.00  0.00           N
ATOM   4493  CE2 TRP A 286      60.950  66.280  87.215  1.00  0.00           C
ATOM   4494  CD2 TRP A 286      61.510  65.280  86.395  1.00  0.00           C
ATOM   4495  CE3 TRP A 286      61.459  65.410  85.005  1.00  0.00           C
ATOM   4497  CZ3 TRP A 286      60.809  66.520  84.466  1.00  0.00           C
ATOM   4499  CZ2 TRP A 286      60.289  67.370  86.675  1.00  0.00           C
ATOM   4501  CH2 TRP A 286      60.239  67.490  85.285  1.00  0.00           C
ATOM   4503  C   TRP A 286      62.589  61.160  85.165  1.00  0.00           C
ATOM   4504  O   TRP A 286      62.800  61.449  83.985  1.00  0.00           O
ATOM   4505  N   TYR A 287      63.010  59.970  85.665  1.00  0.00           N
ATOM   4507  CA  TYR A 287      63.550  58.910  84.825  1.00  0.00           C
ATOM   4509  CB  TYR A 287      64.050  57.690  85.646  1.00  0.00           C
ATOM   4512  CG  TYR A 287      65.389  57.890  86.315  1.00  0.00           C
ATOM   4513  CD1 TYR A 287      66.559  58.050  85.555  1.00  0.00           C
ATOM   4515  CE1 TYR A 287      67.819  58.120  86.186  1.00  0.00           C
ATOM   4517  CZ  TYR A 287      67.909  58.000  87.585  1.00  0.00           C
ATOM   4518  OH  TYR A 287      69.169  58.020  88.216  1.00  0.00           O
ATOM   4520  CD2 TYR A 287      65.499  57.769  87.705  1.00  0.00           C
ATOM   4522  CE2 TYR A 287      66.740  57.839  88.335  1.00  0.00           C
ATOM   4524  C   TYR A 287      62.569  58.400  83.755  1.00  0.00           C
ATOM   4525  O   TYR A 287      62.969  58.170  82.615  1.00  0.00           O
ATOM   4526  N   VAL A 288      61.269  58.230  84.095  1.00  0.00           N
ATOM   4528  CA  VAL A 288      60.199  57.930  83.135  1.00  0.00           C
ATOM   4530  CB  VAL A 288      58.829  57.720  83.805  1.00  0.00           C
ATOM   4532  CG1 VAL A 288      57.679  57.740  82.775  1.00  0.00           C
ATOM   4536  CG2 VAL A 288      58.780  56.380  84.545  1.00  0.00           C
ATOM   4540  C   VAL A 288      60.069  58.979  82.055  1.00  0.00           C
ATOM   4541  O   VAL A 288      59.969  58.660  80.875  1.00  0.00           O
ATOM   4542  N   GLN A 289      60.100  60.290  82.405  1.00  0.00           N
ATOM   4544  CA  GLN A 289      60.139  61.330  81.385  1.00  0.00           C
ATOM   4546  CB  GLN A 289      60.089  62.749  82.005  1.00  0.00           C
ATOM   4549  CG  GLN A 289      60.139  63.910  80.985  1.00  0.00           C
ATOM   4552  CD  GLN A 289      58.999  63.830  79.966  1.00  0.00           C
ATOM   4553  OE1 GLN A 289      57.830  63.889  80.366  1.00  0.00           O
ATOM   4554  NE2 GLN A 289      59.309  63.729  78.665  1.00  0.00           N
ATOM   4557  C   GLN A 289      61.359  61.229  80.475  1.00  0.00           C
ATOM   4558  O   GLN A 289      61.239  61.249  79.256  1.00  0.00           O
ATOM   4559  N   ALA A 290      62.569  61.000  81.046  1.00  0.00           N
ATOM   4561  CA  ALA A 290      63.769  60.800  80.255  1.00  0.00           C
ATOM   4563  CB  ALA A 290      64.980  60.660  81.186  1.00  0.00           C
ATOM   4567  C   ALA A 290      63.730  59.630  79.265  1.00  0.00           C
ATOM   4568  O   ALA A 290      64.260  59.720  78.165  1.00  0.00           O
ATOM   4569  N   SER A 291      63.099  58.480  79.625  1.00  0.00           N
ATOM   4571  CA  SER A 291      62.870  57.390  78.675  1.00  0.00           C
ATOM   4573  CB  SER A 291      62.569  56.030  79.345  1.00  0.00           C
ATOM   4576  OG  SER A 291      61.480  56.100  80.265  1.00  0.00           O
ATOM   4578  C   SER A 291      61.839  57.680  77.595  1.00  0.00           C
ATOM   4579  O   SER A 291      62.019  57.230  76.466  1.00  0.00           O
ATOM   4580  N   LEU A 292      60.779  58.480  77.875  1.00  0.00           N
ATOM   4582  CA  LEU A 292      59.910  59.000  76.815  1.00  0.00           C
ATOM   4584  CB  LEU A 292      58.769  59.910  77.355  1.00  0.00           C
ATOM   4587  CG  LEU A 292      57.769  59.210  78.305  1.00  0.00           C
ATOM   4589  CD1 LEU A 292      56.849  60.240  78.985  1.00  0.00           C
ATOM   4593  CD2 LEU A 292      56.969  58.139  77.555  1.00  0.00           C
ATOM   4597  C   LEU A 292      60.690  59.840  75.816  1.00  0.00           C
ATOM   4598  O   LEU A 292      60.569  59.670  74.606  1.00  0.00           O
ATOM   4599  N   ASP A 293      61.550  60.740  76.335  1.00  0.00           N
ATOM   4601  CA  ASP A 293      62.459  61.530  75.545  1.00  0.00           C
ATOM   4603  CB  ASP A 293      63.049  62.639  76.445  1.00  0.00           C
ATOM   4606  CG  ASP A 293      61.989  63.670  76.835  1.00  0.00           C
ATOM   4607  OD1 ASP A 293      61.189  64.080  75.945  1.00  0.00           O
ATOM   4608  OD2 ASP A 293      61.999  64.178  77.986  1.00  0.00           O
ATOM   4609  C   ASP A 293      63.480  60.709  74.725  1.00  0.00           C
ATOM   4610  O   ASP A 293      63.669  60.929  73.535  1.00  0.00           O
ATOM   4611  N   GLN A 294      64.089  59.660  75.296  1.00  0.00           N
ATOM   4613  CA  GLN A 294      64.849  58.700  74.495  1.00  0.00           C
ATOM   4615  CB  GLN A 294      65.589  57.660  75.356  1.00  0.00           C
ATOM   4618  CG  GLN A 294      66.740  58.310  76.135  1.00  0.00           C
ATOM   4621  CD  GLN A 294      67.529  57.260  76.876  1.00  0.00           C
ATOM   4622  OE1 GLN A 294      67.160  56.090  76.945  1.00  0.00           O
ATOM   4623  NE2 GLN A 294      68.669  57.670  77.485  1.00  0.00           N
ATOM   4626  C   GLN A 294      64.099  57.980  73.385  1.00  0.00           C
ATOM   4627  O   GLN A 294      64.660  57.710  72.316  1.00  0.00           O
ATOM   4628  N   VAL A 295      62.819  57.630  73.595  1.00  0.00           N
ATOM   4630  CA  VAL A 295      61.959  57.130  72.536  1.00  0.00           C
ATOM   4632  CB  VAL A 295      60.609  56.610  73.045  1.00  0.00           C
ATOM   4634  CG1 VAL A 295      59.609  56.340  71.896  1.00  0.00           C
ATOM   4638  CG2 VAL A 295      60.839  55.299  73.835  1.00  0.00           C
ATOM   4642  C   VAL A 295      61.809  58.130  71.385  1.00  0.00           C
ATOM   4643  O   VAL A 295      61.799  57.729  70.216  1.00  0.00           O
ATOM   4644  N   ASP A 296      61.729  59.450  71.655  1.00  0.00           N
ATOM   4646  CA  ASP A 296      61.760  60.490  70.626  1.00  0.00           C
ATOM   4648  CB  ASP A 296      61.309  61.860  71.275  1.00  0.00           C
ATOM   4651  CG  ASP A 296      61.280  63.170  70.465  1.00  0.00           C
ATOM   4652  OD1 ASP A 296      61.749  63.220  69.315  1.00  0.00           O
ATOM   4653  OD2 ASP A 296      60.779  64.189  71.046  1.00  0.00           O
ATOM   4654  C   ASP A 296      63.059  60.490  69.816  1.00  0.00           C
ATOM   4655  O   ASP A 296      63.049  60.410  68.585  1.00  0.00           O
ATOM   4656  N   SER A 297      64.209  60.400  70.506  1.00  0.00           N
ATOM   4658  CA  SER A 297      65.549  60.319  69.905  1.00  0.00           C
ATOM   4660  CB  SER A 297      66.630  60.229  71.035  1.00  0.00           C
ATOM   4663  OG  SER A 297      67.990  60.229  70.576  1.00  0.00           O
ATOM   4665  C   SER A 297      65.709  59.150  68.955  1.00  0.00           C
ATOM   4666  O   SER A 297      66.169  59.290  67.825  1.00  0.00           O
ATOM   4667  N   ALA A 298      65.260  57.950  69.365  1.00  0.00           N
ATOM   4669  CA  ALA A 298      65.249  56.770  68.515  1.00  0.00           C
ATOM   4671  CB  ALA A 298      64.809  55.560  69.355  1.00  0.00           C
ATOM   4675  C   ALA A 298      64.370  56.860  67.265  1.00  0.00           C
ATOM   4676  O   ALA A 298      64.719  56.389  66.186  1.00  0.00           O
ATOM   4677  N   ARG A 299      63.169  57.470  67.385  1.00  0.00           N
ATOM   4679  CA  ARG A 299      62.210  57.540  66.295  1.00  0.00           C
ATOM   4681  CB  ARG A 299      60.799  57.900  66.826  1.00  0.00           C
ATOM   4684  CG  ARG A 299      60.089  56.759  67.565  1.00  0.00           C
ATOM   4687  CD  ARG A 299      58.809  57.230  68.266  1.00  0.00           C
ATOM   4690  NE  ARG A 299      57.839  56.100  68.275  1.00  0.00           N
ATOM   4692  CZ  ARG A 299      56.639  56.210  68.826  1.00  0.00           C
ATOM   4693  NH1 ARG A 299      56.399  57.120  69.746  1.00  0.00           N
ATOM   4696  NH2 ARG A 299      55.639  55.480  68.356  1.00  0.00           N
ATOM   4699  C   ARG A 299      62.539  58.560  65.226  1.00  0.00           C
ATOM   4700  O   ARG A 299      62.129  58.410  64.075  1.00  0.00           O
ATOM   4701  N   ALA A 300      63.309  59.600  65.555  1.00  0.00           N
ATOM   4703  CA  ALA A 300      63.520  60.720  64.656  1.00  0.00           C
ATOM   4705  CB  ALA A 300      63.699  62.010  65.475  1.00  0.00           C
ATOM   4709  C   ALA A 300      64.700  60.430  63.725  1.00  0.00           C
ATOM   4710  O   ALA A 300      65.129  61.270  62.955  1.00  0.00           O
ATOM   4711  N   LEU A 301      65.160  59.160  63.735  1.00  0.00           N
ATOM   4713  CA  LEU A 301      66.090  58.560  62.816  1.00  0.00           C
ATOM   4715  CB  LEU A 301      66.919  57.470  63.555  1.00  0.00           C
ATOM   4718  CG  LEU A 301      67.669  57.910  64.835  1.00  0.00           C
ATOM   4720  CD1 LEU A 301      68.319  56.700  65.515  1.00  0.00           C
ATOM   4724  CD2 LEU A 301      68.739  58.979  64.555  1.00  0.00           C
ATOM   4728  C   LEU A 301      65.419  57.860  61.616  1.00  0.00           C
ATOM   4729  O   LEU A 301      66.099  57.190  60.856  1.00  0.00           O
ATOM   4730  N   PHE A 302      64.080  57.980  61.395  1.00  0.00           N
ATOM   4732  CA  PHE A 302      63.330  57.140  60.445  1.00  0.00           C
ATOM   4734  CB  PHE A 302      62.169  56.400  61.195  1.00  0.00           C
ATOM   4737  CG  PHE A 302      62.559  55.139  61.925  1.00  0.00           C
ATOM   4738  CD1 PHE A 302      63.099  55.180  63.225  1.00  0.00           C
ATOM   4740  CE1 PHE A 302      63.190  54.019  63.996  1.00  0.00           C
ATOM   4742  CZ  PHE A 302      62.749  52.799  63.485  1.00  0.00           C
ATOM   4744  CD2 PHE A 302      62.149  53.889  61.415  1.00  0.00           C
ATOM   4746  CE2 PHE A 302      62.249  52.729  62.176  1.00  0.00           C
ATOM   4748  C   PHE A 302      62.730  57.839  59.175  1.00  0.00           C
ATOM   4749  O   PHE A 302      61.879  57.270  58.505  1.00  0.00           O
ATOM   4750  N   TYR A 303      63.109  59.080  58.805  1.00  0.00           N
ATOM   4752  CA  TYR A 303      62.539  59.920  57.735  1.00  0.00           C
ATOM   4754  CB  TYR A 303      61.209  60.560  58.426  1.00  0.00           C
ATOM   4757  CG  TYR A 303      60.100  59.999  59.355  1.00  0.00           C
ATOM   4758  CD1 TYR A 303      58.399  60.250  58.865  1.00  0.00           C
ATOM   4760  CE1 TYR A 303      57.080  59.540  59.796  1.00  0.00           C
ATOM   4762  CZ  TYR A 303      57.429  58.570  61.286  1.00  0.00           C
ATOM   4763  OH  TYR A 303      56.410  57.819  61.885  1.00  0.00           O
ATOM   4765  CD2 TYR A 303      60.419  59.100  60.865  1.00  0.00           C
ATOM   4767  CE2 TYR A 303      59.120  58.370  61.805  1.00  0.00           C
ATOM   4769  C   TYR A 303      63.590  60.910  56.795  1.00  0.00           C
ATOM   4770  O   TYR A 303      63.649  60.509  55.635  1.00  0.00           O
ATOM   4771  N   PRO A 304      64.459  62.080  56.995  1.00  0.00           N
ATOM   4772  CD  PRO A 304      64.109  63.370  56.326  1.00  0.00           C
ATOM   4775  CA  PRO A 304      65.940  62.120  56.826  1.00  0.00           C
ATOM   4777  CB  PRO A 304      66.139  62.700  55.436  1.00  0.00           C
ATOM   4780  CG  PRO A 304      65.219  63.880  55.415  1.00  0.00           C
ATOM   4783  C   PRO A 304      66.609  63.099  57.825  1.00  0.00           C
ATOM   4784  O   PRO A 304      65.959  63.720  58.675  1.00  0.00           O
ATOM   4785  N   SER A 305      67.940  63.300  57.755  1.00  0.00           N
ATOM   4787  CA  SER A 305      68.639  64.279  58.595  1.00  0.00           C
ATOM   4789  CB  SER A 305      69.569  63.640  59.656  1.00  0.00           C
ATOM   4792  OG  SER A 305      70.490  62.690  59.116  1.00  0.00           O
ATOM   4794  C   SER A 305      69.370  65.319  57.765  1.00  0.00           C
ATOM   4795  O   SER A 305      70.109  65.010  56.835  1.00  0.00           O
ATOM   4796  N   PHE A 306      69.130  66.619  58.065  1.00  0.00           N
ATOM   4798  CA  PHE A 306      69.609  67.749  57.265  1.00  0.00           C
ATOM   4800  CB  PHE A 306      68.419  68.729  57.045  1.00  0.00           C
ATOM   4803  CG  PHE A 306      68.690  69.800  56.005  1.00  0.00           C
ATOM   4804  CD1 PHE A 306      68.099  69.710  54.725  1.00  0.00           C
ATOM   4806  CE1 PHE A 306      68.249  70.750  53.805  1.00  0.00           C
ATOM   4808  CZ  PHE A 306      68.949  71.900  54.155  1.00  0.00           C
ATOM   4810  CD2 PHE A 306      69.429  70.950  56.326  1.00  0.00           C
ATOM   4812  CE2 PHE A 306      69.559  71.990  55.405  1.00  0.00           C
ATOM   4814  C   PHE A 306      70.760  68.429  58.006  1.00  0.00           C
ATOM   4815  O   PHE A 306      70.660  68.710  59.205  1.00  0.00           O
ATOM   4816  N   ASP A 307      71.910  68.679  57.345  1.00  0.00           N
ATOM   4818  CA  ASP A 307      73.020  69.410  57.925  1.00  0.00           C
ATOM   4820  CB  ASP A 307      74.310  68.579  58.225  1.00  0.00           C
ATOM   4823  CG  ASP A 307      74.830  67.710  57.085  1.00  0.00           C
ATOM   4824  OD1 ASP A 307      74.019  67.040  56.395  1.00  0.00           O
ATOM   4825  OD2 ASP A 307      76.080  67.590  56.975  1.00  0.00           O
ATOM   4826  C   ASP A 307      73.369  70.630  57.095  1.00  0.00           C
ATOM   4827  O   ASP A 307      73.300  70.660  55.875  1.00  0.00           O
ATOM   4828  N   ILE A 308      73.749  71.720  57.796  1.00  0.00           N
ATOM   4830  CA  ILE A 308      74.289  72.910  57.176  1.00  0.00           C
ATOM   4832  CB  ILE A 308      73.499  74.178  57.485  1.00  0.00           C
ATOM   4834  CG2 ILE A 308      74.190  75.420  56.845  1.00  0.00           C
ATOM   4838  CG1 ILE A 308      72.059  73.979  56.966  1.00  0.00           C
ATOM   4841  CD  ILE A 308      71.169  75.220  57.045  1.00  0.00           C
ATOM   4845  C   ILE A 308      75.679  73.029  57.716  1.00  0.00           C
ATOM   4846  O   ILE A 308      75.919  72.880  58.915  1.00  0.00           O
ATOM   4847  N   LYS A 309      76.649  73.290  56.835  1.00  0.00           N
ATOM   4849  CA  LYS A 309      77.979  73.579  57.296  1.00  0.00           C
ATOM   4851  CB  LYS A 309      78.929  72.390  57.156  1.00  0.00           C
ATOM   4854  CG  LYS A 309      78.389  71.109  57.785  1.00  0.00           C
ATOM   4857  CD  LYS A 309      79.379  69.969  57.625  1.00  0.00           C
ATOM   4860  CE  LYS A 309      79.059  68.830  58.575  1.00  0.00           C
ATOM   4863  NZ  LYS A 309      80.069  67.790  58.375  1.00  0.00           N
ATOM   4867  C   LYS A 309      78.469  74.770  56.535  1.00  0.00           C
ATOM   4868  O   LYS A 309      78.060  75.030  55.405  1.00  0.00           O
ATOM   4869  N   ALA A 310      79.279  75.599  57.195  1.00  0.00           N
ATOM   4871  CA  ALA A 310      79.309  77.000  56.896  1.00  0.00           C
ATOM   4873  CB  ALA A 310      78.229  77.679  57.765  1.00  0.00           C
ATOM   4877  C   ALA A 310      80.739  77.469  57.106  1.00  0.00           C
ATOM   4878  O   ALA A 310      81.230  77.549  58.225  1.00  0.00           O
ATOM   4879  N   PHE A 311      81.490  77.710  56.025  1.00  0.00           N
ATOM   4881  CA  PHE A 311      82.929  77.639  55.955  1.00  0.00           C
ATOM   4883  CB  PHE A 311      83.379  76.590  54.875  1.00  0.00           C
ATOM   4886  CG  PHE A 311      82.760  75.200  54.975  1.00  0.00           C
ATOM   4887  CD1 PHE A 311      82.379  74.609  56.186  1.00  0.00           C
ATOM   4889  CE1 PHE A 311      81.979  73.270  56.255  1.00  0.00           C
ATOM   4891  CZ  PHE A 311      81.839  72.510  55.095  1.00  0.00           C
ATOM   4893  CD2 PHE A 311      82.639  74.410  53.815  1.00  0.00           C
ATOM   4895  CE2 PHE A 311      82.159  73.090  53.865  1.00  0.00           C
ATOM   4897  C   PHE A 311      83.530  78.990  55.535  1.00  0.00           C
ATOM   4898  O   PHE A 311      82.980  79.679  54.695  1.00  0.00           O
ATOM   4899  N   PHE A 312      84.719  79.400  56.035  1.00  0.00           N
ATOM   4901  CA  PHE A 312      85.680  80.149  55.205  1.00  0.00           C
ATOM   4903  CB  PHE A 312      86.340  81.430  55.825  1.00  0.00           C
ATOM   4906  CG  PHE A 312      85.349  82.530  56.146  1.00  0.00           C
ATOM   4907  CD1 PHE A 312      85.459  83.769  55.486  1.00  0.00           C
ATOM   4909  CE1 PHE A 312      84.600  84.839  55.795  1.00  0.00           C
ATOM   4911  CZ  PHE A 312      83.649  84.708  56.805  1.00  0.00           C
ATOM   4913  CD2 PHE A 312      84.370  82.410  57.145  1.00  0.00           C
ATOM   4915  CE2 PHE A 312      83.549  83.500  57.495  1.00  0.00           C
ATOM   4917  C   PHE A 312      86.720  79.189  54.625  1.00  0.00           C
ATOM   4918  O   PHE A 312      86.739  78.009  54.985  1.00  0.00           O
ATOM   4919  N   GLY A 313      87.609  79.619  53.686  1.00  0.00           N
ATOM   4921  CA  GLY A 313      88.490  78.660  53.025  1.00  0.00           C
ATOM   4924  C   GLY A 313      89.529  79.260  52.115  1.00  0.00           C
ATOM   4925  O   GLY A 313      89.349  80.339  51.555  1.00  0.00           O
ATOM   4926  N   LEU A 314      90.680  78.560  52.025  1.00  0.00           N
ATOM   4928  CA  LEU A 314      91.940  79.019  51.466  1.00  0.00           C
ATOM   4930  CB  LEU A 314      92.749  79.660  52.615  1.00  0.00           C
ATOM   4933  CG  LEU A 314      92.229  80.870  53.426  1.00  0.00           C
ATOM   4935  CD1 LEU A 314      91.130  80.660  54.485  1.00  0.00           C
ATOM   4939  CD2 LEU A 314      93.479  81.539  54.015  1.00  0.00           C
ATOM   4943  C   LEU A 314      92.819  77.869  50.885  1.00  0.00           C
ATOM   4944  O   LEU A 314      92.970  76.869  51.585  1.00  0.00           O
ATOM   4945  N   ASP A 315      93.490  77.970  49.685  1.00  0.00           N
ATOM   4947  CA  ASP A 315      94.600  77.079  49.236  1.00  0.00           C
ATOM   4949  CB  ASP A 315      94.039  75.799  48.546  1.00  0.00           C
ATOM   4952  CG  ASP A 315      92.980  76.060  47.485  1.00  0.00           C
ATOM   4953  OD1 ASP A 315      92.660  77.230  47.165  1.00  0.00           O
ATOM   4954  OD2 ASP A 315      92.429  75.030  47.016  1.00  0.00           O
ATOM   4955  C   ASP A 315      95.760  77.729  48.385  1.00  0.00           C
ATOM   4956  O   ASP A 315      95.489  78.488  47.455  1.00  0.00           O
ATOM   4957  N   SER A 316      97.080  77.549  48.755  1.00  0.00           N
ATOM   4959  CA  SER A 316      98.260  78.230  48.115  1.00  0.00           C
ATOM   4961  CB  SER A 316      98.689  79.509  48.895  1.00  0.00           C
ATOM   4964  OG  SER A 316      99.519  80.399  48.146  1.00  0.00           O
ATOM   4966  C   SER A 316      99.640  77.510  48.085  1.00  0.00           C
ATOM   4967  O   SER A 316     100.139  77.020  49.095  1.00  0.00           O
ATOM   4968  N   ILE A 317     100.380  77.569  46.966  1.00  0.00           N
ATOM   4970  CA  ILE A 317     101.550  76.700  46.725  1.00  0.00           C
ATOM   4972  CB  ILE A 317     101.749  76.499  45.205  1.00  0.00           C
ATOM   4974  CG2 ILE A 317     100.470  75.880  44.575  1.00  0.00           C
ATOM   4978  CG1 ILE A 317     102.119  77.799  44.475  1.00  0.00           C
ATOM   4981  CD  ILE A 317     102.859  77.580  43.155  1.00  0.00           C
ATOM   4985  C   ILE A 317     102.940  77.000  47.355  1.00  0.00           C
ATOM   4986  O   ILE A 317     103.910  76.359  46.966  1.00  0.00           O
ATOM   4987  N   HIS A 318     103.120  77.880  48.385  1.00  0.00           N
ATOM   4989  CA  HIS A 318     104.430  77.979  49.095  1.00  0.00           C
ATOM   4991  CB  HIS A 318     105.550  78.769  48.356  1.00  0.00           C
ATOM   4994  ND1 HIS A 318     106.879  77.530  46.725  1.00  0.00           N
ATOM   4995  CG  HIS A 318     105.820  78.370  46.955  1.00  0.00           C
ATOM   4996  CE1 HIS A 318     107.070  77.580  45.436  1.00  0.00           C
ATOM   4998  NE2 HIS A 318     106.210  78.429  44.825  1.00  0.00           N
ATOM   5000  CD2 HIS A 318     105.400  78.939  45.805  1.00  0.00           C
ATOM   5002  C   HIS A 318     104.339  78.629  50.475  1.00  0.00           C
ATOM   5003  O   HIS A 318     103.379  78.429  51.225  1.00  0.00           O
ATOM   5004  N   LEU A 319     105.340  79.490  50.856  1.00  0.00           N
ATOM   5006  CA  LEU A 319     105.179  80.510  51.885  1.00  0.00           C
ATOM   5008  CB  LEU A 319     105.669  79.979  53.255  1.00  0.00           C
ATOM   5011  CG  LEU A 319     104.929  80.578  54.475  1.00  0.00           C
ATOM   5013  CD1 LEU A 319     103.479  80.089  54.566  1.00  0.00           C
ATOM   5017  CD2 LEU A 319     105.680  80.299  55.786  1.00  0.00           C
ATOM   5021  C   LEU A 319     105.750  81.940  51.555  1.00  0.00           C
ATOM   5022  O   LEU A 319     106.679  82.390  52.205  1.00  0.00           O
ATOM   5023  N   HIS A 320     105.119  82.740  50.635  1.00  0.00           N
ATOM   5025  CA  HIS A 320     105.230  84.219  50.605  1.00  0.00           C
ATOM   5027  CB  HIS A 320     106.259  84.639  49.536  1.00  0.00           C
ATOM   5030  ND1 HIS A 320     106.779  86.870  50.486  1.00  0.00           N
ATOM   5031  CG  HIS A 320     106.380  86.129  49.396  1.00  0.00           C
ATOM   5032  CE1 HIS A 320     106.650  88.130  50.106  1.00  0.00           C
ATOM   5034  NE2 HIS A 320     106.200  88.218  48.835  1.00  0.00           N
ATOM   5036  CD2 HIS A 320     106.039  86.940  48.365  1.00  0.00           C
ATOM   5038  C   HIS A 320     103.919  85.068  50.395  1.00  0.00           C
ATOM   5039  O   HIS A 320     103.819  86.219  50.816  1.00  0.00           O
ATOM   5040  N   THR A 321     102.809  84.540  49.825  1.00  0.00           N
ATOM   5042  CA  THR A 321     101.480  85.159  49.775  1.00  0.00           C
ATOM   5044  CB  THR A 321     101.210  85.678  48.345  1.00  0.00           C
ATOM   5046  OG1 THR A 321     101.510  84.720  47.345  1.00  0.00           O
ATOM   5048  CG2 THR A 321     102.080  86.910  48.035  1.00  0.00           C
ATOM   5052  C   THR A 321     100.289  84.219  50.125  1.00  0.00           C
ATOM   5053  O   THR A 321      99.759  83.559  49.246  1.00  0.00           O
ATOM   5054  N   LEU A 322      99.729  84.170  51.385  1.00  0.00           N
ATOM   5056  CA  LEU A 322      98.460  83.428  51.665  1.00  0.00           C
ATOM   5058  CB  LEU A 322      98.399  82.639  53.025  1.00  0.00           C
ATOM   5061  CG  LEU A 322      99.309  81.409  53.205  1.00  0.00           C
ATOM   5063  CD1 LEU A 322      99.389  80.939  54.656  1.00  0.00           C
ATOM   5067  CD2 LEU A 322      99.220  80.299  52.165  1.00  0.00           C
ATOM   5071  C   LEU A 322      97.219  84.319  51.746  1.00  0.00           C
ATOM   5072  O   LEU A 322      96.229  84.139  51.055  1.00  0.00           O
ATOM   5073  N   PHE A 323      97.240  85.299  52.655  1.00  0.00           N
ATOM   5075  CA  PHE A 323      96.100  85.928  53.286  1.00  0.00           C
ATOM   5077  CB  PHE A 323      96.490  86.160  54.785  1.00  0.00           C
ATOM   5080  CG  PHE A 323      96.879  84.890  55.535  1.00  0.00           C
ATOM   5081  CD1 PHE A 323      95.909  83.909  55.766  1.00  0.00           C
ATOM   5083  CE1 PHE A 323      96.179  82.768  56.525  1.00  0.00           C
ATOM   5085  CZ  PHE A 323      97.460  82.579  57.075  1.00  0.00           C
ATOM   5087  CD2 PHE A 323      98.160  84.689  56.085  1.00  0.00           C
ATOM   5089  CE2 PHE A 323      98.449  83.540  56.845  1.00  0.00           C
ATOM   5091  C   PHE A 323      95.520  87.279  52.716  1.00  0.00           C
ATOM   5092  O   PHE A 323      94.699  87.899  53.395  1.00  0.00           O
ATOM   5093  N   LYS A 324      95.850  87.799  51.485  1.00  0.00           N
ATOM   5095  CA  LYS A 324      95.060  88.859  50.816  1.00  0.00           C
ATOM   5097  CB  LYS A 324      95.459  89.468  49.385  1.00  0.00           C
ATOM   5100  CG  LYS A 324      96.830  89.998  48.895  1.00  0.00           C
ATOM   5103  CD  LYS A 324      97.709  90.958  49.705  1.00  0.00           C
ATOM   5106  CE  LYS A 324      99.179  90.830  49.215  1.00  0.00           C
ATOM   5109  NZ  LYS A 324      99.929  92.099  49.256  1.00  0.00           N
ATOM   5113  C   LYS A 324      93.649  88.318  50.525  1.00  0.00           C
ATOM   5114  O   LYS A 324      93.330  87.150  50.655  1.00  0.00           O
ATOM   5115  N   LYS A 325      92.779  89.188  49.995  1.00  0.00           N
ATOM   5117  CA  LYS A 325      91.490  88.818  49.466  1.00  0.00           C
ATOM   5119  CB  LYS A 325      90.620  90.089  49.445  1.00  0.00           C
ATOM   5122  CG  LYS A 325      90.429  90.709  50.835  1.00  0.00           C
ATOM   5125  CD  LYS A 325      89.589  91.990  50.766  1.00  0.00           C
ATOM   5128  CE  LYS A 325      89.179  92.540  52.135  1.00  0.00           C
ATOM   5131  NZ  LYS A 325      88.589  93.890  52.025  1.00  0.00           N
ATOM   5135  C   LYS A 325      91.510  88.200  48.076  1.00  0.00           C
ATOM   5136  O   LYS A 325      90.510  87.639  47.645  1.00  0.00           O
ATOM   5137  N   THR A 326      92.639  88.290  47.325  1.00  0.00           N
ATOM   5139  CA  THR A 326      92.770  88.120  45.865  1.00  0.00           C
ATOM   5141  CB  THR A 326      94.239  88.069  45.445  1.00  0.00           C
ATOM   5143  OG1 THR A 326      94.869  89.289  45.805  1.00  0.00           O
ATOM   5145  CG2 THR A 326      94.419  87.870  43.926  1.00  0.00           C
ATOM   5149  C   THR A 326      92.129  86.889  45.316  1.00  0.00           C
ATOM   5150  O   THR A 326      91.399  86.919  44.326  1.00  0.00           O
ATOM   5151  N   SER A 327      92.389  85.770  46.005  1.00  0.00           N
ATOM   5153  CA  SER A 327      91.940  84.490  45.555  1.00  0.00           C
ATOM   5155  CB  SER A 327      93.110  83.479  45.705  1.00  0.00           C
ATOM   5158  OG  SER A 327      94.190  83.780  44.825  1.00  0.00           O
ATOM   5160  C   SER A 327      90.669  84.070  46.305  1.00  0.00           C
ATOM   5161  O   SER A 327      89.960  83.209  45.825  1.00  0.00           O
ATOM   5162  N   ARG A 328      90.289  84.708  47.455  1.00  0.00           N
ATOM   5164  CA  ARG A 328      89.360  84.109  48.426  1.00  0.00           C
ATOM   5166  CB  ARG A 328      89.220  84.910  49.765  1.00  0.00           C
ATOM   5169  CG  ARG A 328      88.549  84.089  50.906  1.00  0.00           C
ATOM   5172  CD  ARG A 328      87.809  84.879  51.995  1.00  0.00           C
ATOM   5175  NE  ARG A 328      88.740  85.420  53.035  1.00  0.00           N
ATOM   5177  CZ  ARG A 328      88.339  86.049  54.135  1.00  0.00           C
ATOM   5178  NH1 ARG A 328      87.080  86.350  54.355  1.00  0.00           N
ATOM   5181  NH2 ARG A 328      89.199  86.439  55.045  1.00  0.00           N
ATOM   5184  C   ARG A 328      87.940  83.809  47.895  1.00  0.00           C
ATOM   5185  O   ARG A 328      87.080  84.678  47.765  1.00  0.00           O
ATOM   5186  N   GLN A 329      87.700  82.509  47.635  1.00  0.00           N
ATOM   5188  CA  GLN A 329      86.450  81.870  47.255  1.00  0.00           C
ATOM   5190  CB  GLN A 329      86.770  80.350  47.125  1.00  0.00           C
ATOM   5193  CG  GLN A 329      85.580  79.380  46.945  1.00  0.00           C
ATOM   5196  CD  GLN A 329      86.070  77.959  46.686  1.00  0.00           C
ATOM   5197  OE1 GLN A 329      86.060  77.120  47.576  1.00  0.00           O
ATOM   5198  NE2 GLN A 329      86.520  77.690  45.436  1.00  0.00           N
ATOM   5201  C   GLN A 329      85.209  82.178  48.095  1.00  0.00           C
ATOM   5202  O   GLN A 329      85.300  82.609  49.236  1.00  0.00           O
ATOM   5203  N   PHE A 330      83.980  81.950  47.576  1.00  0.00           N
ATOM   5205  CA  PHE A 330      82.809  81.700  48.406  1.00  0.00           C
ATOM   5207  CB  PHE A 330      82.040  82.980  48.815  1.00  0.00           C
ATOM   5210  CG  PHE A 330      80.790  82.789  49.656  1.00  0.00           C
ATOM   5211  CD1 PHE A 330      80.830  82.410  51.015  1.00  0.00           C
ATOM   5213  CE1 PHE A 330      79.680  82.428  51.805  1.00  0.00           C
ATOM   5215  CZ  PHE A 330      78.459  82.810  51.255  1.00  0.00           C
ATOM   5217  CD2 PHE A 330      79.529  83.100  49.106  1.00  0.00           C
ATOM   5219  CE2 PHE A 330      78.379  83.130  49.896  1.00  0.00           C
ATOM   5221  C   PHE A 330      81.949  80.669  47.695  1.00  0.00           C
ATOM   5222  O   PHE A 330      82.159  80.389  46.525  1.00  0.00           O
ATOM   5223  N   ASN A 331      81.080  79.989  48.465  1.00  0.00           N
ATOM   5225  CA  ASN A 331      80.879  78.570  48.375  1.00  0.00           C
ATOM   5227  CB  ASN A 331      82.219  77.939  48.915  1.00  0.00           C
ATOM   5230  CG  ASN A 331      82.830  76.759  48.135  1.00  0.00           C
ATOM   5231  OD1 ASN A 331      83.409  75.880  48.755  1.00  0.00           O
ATOM   5232  ND2 ASN A 331      82.709  76.670  46.805  1.00  0.00           N
ATOM   5235  C   ASN A 331      79.659  78.359  49.315  1.00  0.00           C
ATOM   5236  O   ASN A 331      79.580  79.130  50.265  1.00  0.00           O
ATOM   5237  N   PHE A 332      78.699  77.400  49.125  1.00  0.00           N
ATOM   5239  CA  PHE A 332      77.629  77.130  50.125  1.00  0.00           C
ATOM   5241  CB  PHE A 332      76.659  78.349  50.385  1.00  0.00           C
ATOM   5244  CG  PHE A 332      75.679  78.189  51.535  1.00  0.00           C
ATOM   5245  CD1 PHE A 332      75.919  78.830  52.775  1.00  0.00           C
ATOM   5247  CE1 PHE A 332      75.019  78.700  53.845  1.00  0.00           C
ATOM   5249  CZ  PHE A 332      73.839  77.970  53.675  1.00  0.00           C
ATOM   5251  CD2 PHE A 332      74.469  77.490  51.385  1.00  0.00           C
ATOM   5253  CE2 PHE A 332      73.569  77.370  52.445  1.00  0.00           C
ATOM   5255  C   PHE A 332      76.839  75.829  49.865  1.00  0.00           C
ATOM   5256  O   PHE A 332      76.410  75.560  48.745  1.00  0.00           O
ATOM   5257  N   ILE A 333      76.659  74.990  50.935  1.00  0.00           N
ATOM   5259  CA  ILE A 333      76.050  73.650  50.935  1.00  0.00           C
ATOM   5261  CB  ILE A 333      77.059  72.490  51.015  1.00  0.00           C
ATOM   5263  CG2 ILE A 333      76.499  71.160  51.606  1.00  0.00           C
ATOM   5267  CG1 ILE A 333      77.669  72.160  49.635  1.00  0.00           C
ATOM   5270  CD  ILE A 333      78.969  71.380  49.785  1.00  0.00           C
ATOM   5274  C   ILE A 333      75.080  73.489  52.106  1.00  0.00           C
ATOM   5275  O   ILE A 333      75.469  73.620  53.275  1.00  0.00           O
ATOM   5276  N   PRO A 334      73.830  73.160  51.845  1.00  0.00           N
ATOM   5277  CD  PRO A 334      73.049  73.749  50.775  1.00  0.00           C
ATOM   5280  CA  PRO A 334      73.029  72.280  52.685  1.00  0.00           C
ATOM   5282  CB  PRO A 334      71.589  72.780  52.436  1.00  0.00           C
ATOM   5285  CG  PRO A 334      71.690  73.929  51.415  1.00  0.00           C
ATOM   5288  C   PRO A 334      73.160  70.820  52.246  1.00  0.00           C
ATOM   5289  O   PRO A 334      73.089  70.520  51.055  1.00  0.00           O
ATOM   5290  N   GLY A 335      73.340  69.880  53.195  1.00  0.00           N
ATOM   5292  CA  GLY A 335      73.410  68.439  52.945  1.00  0.00           C
ATOM   5295  C   GLY A 335      72.169  67.729  53.426  1.00  0.00           C
ATOM   5296  O   GLY A 335      71.429  68.240  54.265  1.00  0.00           O
ATOM   5297  N   LEU A 336      71.899  66.510  52.905  1.00  0.00           N
ATOM   5299  CA  LEU A 336      70.739  65.750  53.335  1.00  0.00           C
ATOM   5301  CB  LEU A 336      69.499  66.070  52.466  1.00  0.00           C
ATOM   5304  CG  LEU A 336      68.139  65.549  52.986  1.00  0.00           C
ATOM   5306  CD1 LEU A 336      67.889  65.989  54.435  1.00  0.00           C
ATOM   5310  CD2 LEU A 336      66.989  66.039  52.085  1.00  0.00           C
ATOM   5314  C   LEU A 336      71.029  64.250  53.305  1.00  0.00           C
ATOM   5315  O   LEU A 336      71.529  63.700  52.325  1.00  0.00           O
ATOM   5316  N   LYS A 337      70.729  63.560  54.415  1.00  0.00           N
ATOM   5318  CA  LYS A 337      71.080  62.170  54.606  1.00  0.00           C
ATOM   5320  CB  LYS A 337      71.999  62.000  55.825  1.00  0.00           C
ATOM   5323  CG  LYS A 337      73.300  62.790  55.695  1.00  0.00           C
ATOM   5326  CD  LYS A 337      74.260  62.470  56.845  1.00  0.00           C
ATOM   5329  CE  LYS A 337      75.639  63.069  56.606  1.00  0.00           C
ATOM   5332  NZ  LYS A 337      76.580  62.639  57.645  1.00  0.00           N
ATOM   5336  C   LYS A 337      69.870  61.290  54.796  1.00  0.00           C
ATOM   5337  O   LYS A 337      69.050  61.510  55.695  1.00  0.00           O
ATOM   5338  N   LEU A 338      69.730  60.260  53.945  1.00  0.00           N
ATOM   5340  CA  LEU A 338      68.539  59.450  53.826  1.00  0.00           C
ATOM   5342  CB  LEU A 338      67.999  60.030  52.415  1.00  0.00           C
ATOM   5345  CG  LEU A 338      66.529  59.979  51.845  1.00  0.00           C
ATOM   5347  CD1 LEU A 338      65.419  60.650  52.655  1.00  0.00           C
ATOM   5351  CD2 LEU A 338      66.490  60.569  50.425  1.00  0.00           C
ATOM   5355  C   LEU A 338      69.069  57.960  54.015  1.00  0.00           C
ATOM   5356  O   LEU A 338      69.719  57.420  53.126  1.00  0.00           O
ATOM   5357  N   PRO A 339      68.919  57.240  55.165  1.00  0.00           N
ATOM   5358  CD  PRO A 339      69.240  58.000  56.395  1.00  0.00           C
ATOM   5361  CA  PRO A 339      69.319  55.790  55.335  1.00  0.00           C
ATOM   5363  CB  PRO A 339      69.499  55.680  56.876  1.00  0.00           C
ATOM   5366  CG  PRO A 339      70.010  57.050  57.305  1.00  0.00           C
ATOM   5369  C   PRO A 339      68.340  54.609  54.975  1.00  0.00           C
ATOM   5370  O   PRO A 339      67.519  54.220  55.795  1.00  0.00           O
ATOM   5371  N   LEU A 340      68.359  54.000  53.755  1.00  0.00           N
ATOM   5373  CA  LEU A 340      67.179  53.270  53.235  1.00  0.00           C
ATOM   5375  CB  LEU A 340      67.289  53.150  51.705  1.00  0.00           C
ATOM   5378  CG  LEU A 340      66.219  52.420  50.856  1.00  0.00           C
ATOM   5380  CD1 LEU A 340      64.849  53.069  51.035  1.00  0.00           C
ATOM   5384  CD2 LEU A 340      66.669  52.540  49.385  1.00  0.00           C
ATOM   5388  C   LEU A 340      66.969  51.870  53.695  1.00  0.00           C
ATOM   5389  O   LEU A 340      65.859  51.350  53.735  1.00  0.00           O
ATOM   5390  N   PHE A 341      68.049  51.199  54.015  1.00  0.00           N
ATOM   5392  CA  PHE A 341      67.949  49.800  54.265  1.00  0.00           C
ATOM   5394  CB  PHE A 341      67.699  48.910  53.006  1.00  0.00           C
ATOM   5397  CG  PHE A 341      67.580  47.479  53.475  1.00  0.00           C
ATOM   5398  CD1 PHE A 341      66.429  47.050  54.155  1.00  0.00           C
ATOM   5400  CE1 PHE A 341      66.399  45.810  54.796  1.00  0.00           C
ATOM   5402  CZ  PHE A 341      67.519  44.970  54.755  1.00  0.00           C
ATOM   5404  CD2 PHE A 341      68.679  46.630  53.415  1.00  0.00           C
ATOM   5406  CE2 PHE A 341      68.669  45.390  54.075  1.00  0.00           C
ATOM   5408  C   PHE A 341      69.190  49.450  54.995  1.00  0.00           C
ATOM   5409  O   PHE A 341      70.260  49.180  54.445  1.00  0.00           O
ATOM   5410  N   ASP A 342      69.039  49.459  56.315  1.00  0.00           N
ATOM   5412  CA  ASP A 342      69.830  48.690  57.195  1.00  0.00           C
ATOM   5414  CB  ASP A 342      70.249  49.630  58.345  1.00  0.00           C
ATOM   5417  CG  ASP A 342      69.179  50.119  59.305  1.00  0.00           C
ATOM   5418  OD1 ASP A 342      68.249  49.350  59.645  1.00  0.00           O
ATOM   5419  OD2 ASP A 342      69.469  51.190  59.905  1.00  0.00           O
ATOM   5420  C   ASP A 342      68.969  47.479  57.536  1.00  0.00           C
ATOM   5421  O   ASP A 342      67.769  47.479  57.296  1.00  0.00           O
ATOM   5422  N   GLY A 343      69.559  46.400  58.085  1.00  0.00           N
ATOM   5424  CA  GLY A 343      68.760  45.229  58.435  1.00  0.00           C
ATOM   5427  C   GLY A 343      68.149  45.400  59.785  1.00  0.00           C
ATOM   5428  O   GLY A 343      68.489  44.660  60.705  1.00  0.00           O
ATOM   5429  N   GLY A 344      67.300  46.420  59.966  1.00  0.00           N
ATOM   5431  CA  GLY A 344      66.589  46.680  61.205  1.00  0.00           C
ATOM   5434  C   GLY A 344      67.410  47.280  62.325  1.00  0.00           C
ATOM   5435  O   GLY A 344      67.099  47.080  63.496  1.00  0.00           O
ATOM   5436  N   ARG A 345      68.459  48.050  62.036  1.00  0.00           N
ATOM   5438  CA  ARG A 345      69.229  48.710  63.085  1.00  0.00           C
ATOM   5440  CB  ARG A 345      70.459  49.440  62.505  1.00  0.00           C
ATOM   5443  CG  ARG A 345      71.419  48.520  61.736  1.00  0.00           C
ATOM   5446  CD  ARG A 345      72.649  49.300  61.275  1.00  0.00           C
ATOM   5449  NE  ARG A 345      73.739  48.340  60.906  1.00  0.00           N
ATOM   5451  CZ  ARG A 345      73.980  47.930  59.665  1.00  0.00           C
ATOM   5452  NH1 ARG A 345      73.049  47.880  58.745  1.00  0.00           N
ATOM   5455  NH2 ARG A 345      75.209  47.639  59.345  1.00  0.00           N
ATOM   5458  C   ARG A 345      68.410  49.730  63.845  1.00  0.00           C
ATOM   5459  O   ARG A 345      68.359  49.730  65.076  1.00  0.00           O
ATOM   5460  N   LEU A 346      67.660  50.569  63.085  1.00  0.00           N
ATOM   5462  CA  LEU A 346      66.699  51.520  63.615  1.00  0.00           C
ATOM   5464  CB  LEU A 346      66.069  52.359  62.475  1.00  0.00           C
ATOM   5467  CG  LEU A 346      67.069  53.160  61.606  1.00  0.00           C
ATOM   5469  CD1 LEU A 346      66.330  53.970  60.525  1.00  0.00           C
ATOM   5473  CD2 LEU A 346      67.919  54.080  62.475  1.00  0.00           C
ATOM   5477  C   LEU A 346      65.580  50.870  64.415  1.00  0.00           C
ATOM   5478  O   LEU A 346      65.249  51.290  65.515  1.00  0.00           O
ATOM   5479  N   ASN A 347      65.010  49.760  63.885  1.00  0.00           N
ATOM   5481  CA  ASN A 347      63.949  49.000  64.525  1.00  0.00           C
ATOM   5483  CB  ASN A 347      63.419  47.890  63.585  1.00  0.00           C
ATOM   5486  CG  ASN A 347      62.779  48.590  62.396  1.00  0.00           C
ATOM   5487  OD1 ASN A 347      61.929  49.459  62.585  1.00  0.00           O
ATOM   5488  ND2 ASN A 347      63.190  48.240  61.155  1.00  0.00           N
ATOM   5491  C   ASN A 347      64.359  48.410  65.865  1.00  0.00           C
ATOM   5492  O   ASN A 347      63.639  48.609  66.845  1.00  0.00           O
ATOM   5493  N   ALA A 348      65.539  47.770  65.935  1.00  0.00           N
ATOM   5495  CA  ALA A 348      66.129  47.230  67.145  1.00  0.00           C
ATOM   5497  CB  ALA A 348      67.480  46.590  66.785  1.00  0.00           C
ATOM   5501  C   ALA A 348      66.399  48.260  68.225  1.00  0.00           C
ATOM   5502  O   ALA A 348      66.129  48.090  69.415  1.00  0.00           O
ATOM   5503  N   ASN A 349      66.940  49.410  67.796  1.00  0.00           N
ATOM   5505  CA  ASN A 349      67.209  50.560  68.625  1.00  0.00           C
ATOM   5507  CB  ASN A 349      68.029  51.540  67.746  1.00  0.00           C
ATOM   5510  CG  ASN A 349      68.699  52.639  68.535  1.00  0.00           C
ATOM   5511  OD1 ASN A 349      68.309  53.799  68.475  1.00  0.00           O
ATOM   5512  ND2 ASN A 349      69.779  52.280  69.275  1.00  0.00           N
ATOM   5515  C   ASN A 349      65.940  51.190  69.236  1.00  0.00           C
ATOM   5516  O   ASN A 349      65.899  51.459  70.436  1.00  0.00           O
ATOM   5517  N   LEU A 350      64.870  51.360  68.426  1.00  0.00           N
ATOM   5519  CA  LEU A 350      63.539  51.800  68.805  1.00  0.00           C
ATOM   5521  CB  LEU A 350      62.719  52.160  67.536  1.00  0.00           C
ATOM   5524  CG  LEU A 350      61.269  52.639  67.775  1.00  0.00           C
ATOM   5526  CD1 LEU A 350      61.209  53.790  68.786  1.00  0.00           C
ATOM   5530  CD2 LEU A 350      60.609  53.069  66.455  1.00  0.00           C
ATOM   5534  C   LEU A 350      62.769  50.850  69.705  1.00  0.00           C
ATOM   5535  O   LEU A 350      62.119  51.260  70.665  1.00  0.00           O
ATOM   5536  N   GLU A 351      62.849  49.529  69.475  1.00  0.00           N
ATOM   5538  CA  GLU A 351      62.410  48.540  70.455  1.00  0.00           C
ATOM   5540  CB  GLU A 351      62.690  47.120  69.936  1.00  0.00           C
ATOM   5543  CG  GLU A 351      61.729  46.640  68.815  1.00  0.00           C
ATOM   5546  CD  GLU A 351      62.359  45.540  67.986  1.00  0.00           C
ATOM   5547  OE1 GLU A 351      63.499  45.080  68.316  1.00  0.00           O
ATOM   5548  OE2 GLU A 351      61.769  45.220  66.915  1.00  0.00           O
ATOM   5549  C   GLU A 351      63.149  48.690  71.775  1.00  0.00           C
ATOM   5550  O   GLU A 351      62.559  48.679  72.845  1.00  0.00           O
ATOM   5551  N   GLY A 352      64.479  48.889  71.705  1.00  0.00           N
ATOM   5553  CA  GLY A 352      65.339  49.069  72.866  1.00  0.00           C
ATOM   5556  C   GLY A 352      64.940  50.200  73.775  1.00  0.00           C
ATOM   5557  O   GLY A 352      64.840  50.010  74.985  1.00  0.00           O
ATOM   5558  N   THR A 353      64.679  51.400  73.205  1.00  0.00           N
ATOM   5560  CA  THR A 353      64.120  52.549  73.926  1.00  0.00           C
ATOM   5562  CB  THR A 353      64.179  53.850  73.135  1.00  0.00           C
ATOM   5564  OG1 THR A 353      63.520  53.720  71.885  1.00  0.00           O
ATOM   5566  CG2 THR A 353      65.639  54.220  72.856  1.00  0.00           C
ATOM   5570  C   THR A 353      62.699  52.359  74.405  1.00  0.00           C
ATOM   5571  O   THR A 353      62.330  52.779  75.506  1.00  0.00           O
ATOM   5572  N   ARG A 354      61.819  51.730  73.595  1.00  0.00           N
ATOM   5574  CA  ARG A 354      60.479  51.360  74.015  1.00  0.00           C
ATOM   5576  CB  ARG A 354      59.629  50.840  72.825  1.00  0.00           C
ATOM   5579  CG  ARG A 354      59.260  51.840  71.695  1.00  0.00           C
ATOM   5582  CD  ARG A 354      58.699  51.080  70.486  1.00  0.00           C
ATOM   5585  NE  ARG A 354      58.209  52.029  69.425  1.00  0.00           N
ATOM   5587  CZ  ARG A 354      57.159  51.770  68.646  1.00  0.00           C
ATOM   5588  NH1 ARG A 354      56.370  50.749  68.885  1.00  0.00           N
ATOM   5591  NH2 ARG A 354      56.919  52.589  67.635  1.00  0.00           N
ATOM   5594  C   ARG A 354      60.449  50.360  75.185  1.00  0.00           C
ATOM   5595  O   ARG A 354      59.710  50.540  76.146  1.00  0.00           O
ATOM   5596  N   ALA A 355      61.289  49.300  75.165  1.00  0.00           N
ATOM   5598  CA  ALA A 355      61.529  48.390  76.265  1.00  0.00           C
ATOM   5600  CB  ALA A 355      62.449  47.250  75.805  1.00  0.00           C
ATOM   5604  C   ALA A 355      62.129  49.080  77.485  1.00  0.00           C
ATOM   5605  O   ALA A 355      61.709  48.860  78.615  1.00  0.00           O
ATOM   5606  N   ALA A 356      63.109  49.979  77.275  1.00  0.00           N
ATOM   5608  CA  ALA A 356      63.669  50.810  78.325  1.00  0.00           C
ATOM   5610  CB  ALA A 356      64.849  51.630  77.775  1.00  0.00           C
ATOM   5614  C   ALA A 356      62.670  51.720  79.025  1.00  0.00           C
ATOM   5615  O   ALA A 356      62.699  51.829  80.246  1.00  0.00           O
ATOM   5616  N   SER A 357      61.729  52.350  78.286  1.00  0.00           N
ATOM   5618  CA  SER A 357      60.539  52.990  78.845  1.00  0.00           C
ATOM   5620  CB  SER A 357      59.649  53.660  77.775  1.00  0.00           C
ATOM   5623  OG  SER A 357      60.319  54.750  77.165  1.00  0.00           O
ATOM   5625  C   SER A 357      59.629  52.080  79.645  1.00  0.00           C
ATOM   5626  O   SER A 357      59.169  52.429  80.725  1.00  0.00           O
ATOM   5627  N   ASN A 358      59.359  50.870  79.145  1.00  0.00           N
ATOM   5629  CA  ASN A 358      58.619  49.859  79.865  1.00  0.00           C
ATOM   5631  CB  ASN A 358      58.359  48.630  78.966  1.00  0.00           C
ATOM   5634  CG  ASN A 358      57.459  48.990  77.785  1.00  0.00           C
ATOM   5635  OD1 ASN A 358      56.940  50.089  77.615  1.00  0.00           O
ATOM   5636  ND2 ASN A 358      57.280  48.000  76.876  1.00  0.00           N
ATOM   5639  C   ASN A 358      59.319  49.440  81.155  1.00  0.00           C
ATOM   5640  O   ASN A 358      58.709  49.329  82.215  1.00  0.00           O
ATOM   5641  N   MET A 359      60.659  49.290  81.125  1.00  0.00           N
ATOM   5643  CA  MET A 359      61.489  49.140  82.296  1.00  0.00           C
ATOM   5645  CB  MET A 359      62.959  48.799  81.925  1.00  0.00           C
ATOM   5648  CG  MET A 359      63.159  47.350  81.455  1.00  0.00           C
ATOM   5651  SD  MET A 359      64.870  46.910  81.015  1.00  0.00           S
ATOM   5652  CE  MET A 359      65.660  47.310  82.595  1.00  0.00           C
ATOM   5656  C   MET A 359      61.459  50.290  83.286  1.00  0.00           C
ATOM   5657  O   MET A 359      61.420  50.060  84.495  1.00  0.00           O
ATOM   5658  N   MET A 360      61.459  51.560  82.816  1.00  0.00           N
ATOM   5660  CA  MET A 360      61.179  52.720  83.625  1.00  0.00           C
ATOM   5662  CB  MET A 360      61.459  54.040  82.875  1.00  0.00           C
ATOM   5665  CG  MET A 360      62.949  54.280  82.565  1.00  0.00           C
ATOM   5668  SD  MET A 360      64.069  54.040  83.976  1.00  0.00           S
ATOM   5669  CE  MET A 360      65.569  54.410  83.055  1.00  0.00           C
ATOM   5673  C   MET A 360      59.809  52.750  84.265  1.00  0.00           C
ATOM   5674  O   MET A 360      59.689  53.069  85.445  1.00  0.00           O
ATOM   5675  N   ILE A 361      58.749  52.330  83.546  1.00  0.00           N
ATOM   5677  CA  ILE A 361      57.449  52.070  84.175  1.00  0.00           C
ATOM   5679  CB  ILE A 361      56.399  51.640  83.135  1.00  0.00           C
ATOM   5681  CG2 ILE A 361      55.160  51.030  83.826  1.00  0.00           C
ATOM   5685  CG1 ILE A 361      56.020  52.810  82.205  1.00  0.00           C
ATOM   5688  CD  ILE A 361      55.319  52.359  80.915  1.00  0.00           C
ATOM   5692  C   ILE A 361      57.539  51.050  85.296  1.00  0.00           C
ATOM   5693  O   ILE A 361      57.149  51.319  86.426  1.00  0.00           O
ATOM   5694  N   GLU A 362      58.179  49.880  85.065  1.00  0.00           N
ATOM   5696  CA  GLU A 362      58.390  48.880  86.085  1.00  0.00           C
ATOM   5698  CB  GLU A 362      58.850  47.540  85.465  1.00  0.00           C
ATOM   5701  CG  GLU A 362      57.789  46.870  84.525  1.00  0.00           C
ATOM   5704  CD  GLU A 362      56.420  46.669  85.165  1.00  0.00           C
ATOM   5705  OE1 GLU A 362      56.370  46.260  86.356  1.00  0.00           O
ATOM   5706  OE2 GLU A 362      55.379  46.920  84.475  1.00  0.00           O
ATOM   5707  C   GLU A 362      59.260  49.319  87.255  1.00  0.00           C
ATOM   5708  O   GLU A 362      59.029  48.990  88.406  1.00  0.00           O
ATOM   5709  N   ARG A 363      60.309  50.130  87.025  1.00  0.00           N
ATOM   5711  CA  ARG A 363      61.049  50.790  88.095  1.00  0.00           C
ATOM   5713  CB  ARG A 363      62.299  51.490  87.515  1.00  0.00           C
ATOM   5716  CG  ARG A 363      63.349  50.470  87.045  1.00  0.00           C
ATOM   5719  CD  ARG A 363      64.450  51.109  86.195  1.00  0.00           C
ATOM   5722  NE  ARG A 363      65.349  49.999  85.735  1.00  0.00           N
ATOM   5724  CZ  ARG A 363      66.449  50.209  85.025  1.00  0.00           C
ATOM   5725  NH1 ARG A 363      66.709  51.410  84.566  1.00  0.00           N
ATOM   5728  NH2 ARG A 363      67.309  49.230  84.796  1.00  0.00           N
ATOM   5731  C   ARG A 363      60.239  51.770  88.955  1.00  0.00           C
ATOM   5732  O   ARG A 363      60.309  51.750  90.185  1.00  0.00           O
ATOM   5733  N   TYR A 364      59.389  52.600  88.316  1.00  0.00           N
ATOM   5735  CA  TYR A 364      58.379  53.420  88.966  1.00  0.00           C
ATOM   5737  CB  TYR A 364      57.709  54.340  87.875  1.00  0.00           C
ATOM   5740  CG  TYR A 364      56.529  55.160  88.345  1.00  0.00           C
ATOM   5741  CD1 TYR A 364      55.209  54.690  88.185  1.00  0.00           C
ATOM   5743  CE1 TYR A 364      54.120  55.470  88.605  1.00  0.00           C
ATOM   5745  CZ  TYR A 364      54.330  56.730  89.175  1.00  0.00           C
ATOM   5746  OH  TYR A 364      53.229  57.470  89.645  1.00  0.00           O
ATOM   5748  CD2 TYR A 364      56.719  56.460  88.875  1.00  0.00           C
ATOM   5750  CE2 TYR A 364      55.629  57.240  89.285  1.00  0.00           C
ATOM   5752  C   TYR A 364      57.379  52.600  89.775  1.00  0.00           C
ATOM   5753  O   TYR A 364      56.999  52.960  90.895  1.00  0.00           O
ATOM   5754  N   ASN A 365      56.940  51.440  89.225  1.00  0.00           N
ATOM   5756  CA  ASN A 365      56.129  50.430  89.885  1.00  0.00           C
ATOM   5758  CB  ASN A 365      55.769  49.230  88.945  1.00  0.00           C
ATOM   5761  CG  ASN A 365      55.009  49.700  87.716  1.00  0.00           C
ATOM   5762  OD1 ASN A 365      54.580  50.850  87.606  1.00  0.00           O
ATOM   5763  ND2 ASN A 365      54.840  48.790  86.725  1.00  0.00           N
ATOM   5766  C   ASN A 365      56.769  49.810  91.115  1.00  0.00           C
ATOM   5767  O   ASN A 365      56.129  49.690  92.156  1.00  0.00           O
ATOM   5768  N   GLN A 366      58.059  49.420  91.005  1.00  0.00           N
ATOM   5770  CA  GLN A 366      58.809  48.810  92.076  1.00  0.00           C
ATOM   5772  CB  GLN A 366      60.190  48.290  91.546  1.00  0.00           C
ATOM   5775  CG  GLN A 366      60.050  46.970  90.735  1.00  0.00           C
ATOM   5778  CD  GLN A 366      61.329  46.520  90.025  1.00  0.00           C
ATOM   5779  OE1 GLN A 366      62.089  47.300  89.445  1.00  0.00           O
ATOM   5780  NE2 GLN A 366      61.539  45.180  89.985  1.00  0.00           N
ATOM   5783  C   GLN A 366      58.959  49.700  93.295  1.00  0.00           C
ATOM   5784  O   GLN A 366      58.649  49.310  94.425  1.00  0.00           O
ATOM   5785  N   SER A 367      59.349  50.970  93.055  1.00  0.00           N
ATOM   5787  CA  SER A 367      59.589  51.970  94.085  1.00  0.00           C
ATOM   5789  CB  SER A 367      60.219  53.290  93.555  1.00  0.00           C
ATOM   5792  OG  SER A 367      61.489  53.079  92.936  1.00  0.00           O
ATOM   5794  C   SER A 367      58.359  52.320  94.905  1.00  0.00           C
ATOM   5795  O   SER A 367      58.409  52.460  96.125  1.00  0.00           O
ATOM   5796  N   VAL A 368      57.149  52.449  94.285  1.00  0.00           N
ATOM   5798  CA  VAL A 368      55.969  52.799  95.076  1.00  0.00           C
ATOM   5800  CB  VAL A 368      54.809  53.350  94.255  1.00  0.00           C
ATOM   5802  CG1 VAL A 368      53.889  52.250  93.665  1.00  0.00           C
ATOM   5806  CG2 VAL A 368      53.980  54.319  95.135  1.00  0.00           C
ATOM   5810  C   VAL A 368      55.479  51.640  95.935  1.00  0.00           C
ATOM   5811  O   VAL A 368      54.840  51.840  96.975  1.00  0.00           O
ATOM   5812  N   LEU A 369      55.769  50.390  95.535  1.00  0.00           N
ATOM   5814  CA  LEU A 369      55.279  49.220  96.236  1.00  0.00           C
ATOM   5816  CB  LEU A 369      55.199  48.079  95.216  1.00  0.00           C
ATOM   5819  CG  LEU A 369      54.379  46.850  95.635  1.00  0.00           C
ATOM   5821  CD1 LEU A 369      52.899  47.170  95.925  1.00  0.00           C
ATOM   5825  CD2 LEU A 369      54.499  45.810  94.525  1.00  0.00           C
ATOM   5829  C   LEU A 369      56.189  48.880  97.415  1.00  0.00           C
ATOM   5830  O   LEU A 369      55.769  48.350  98.445  1.00  0.00           O
ATOM   5831  N   ASN A 370      57.469  49.290  97.296  1.00  0.00           N
ATOM   5833  CA  ASN A 370      58.369  49.510  98.406  1.00  0.00           C
ATOM   5835  CB  ASN A 370      59.749  49.880  97.785  1.00  0.00           C
ATOM   5838  CG  ASN A 370      60.839  49.960  98.835  1.00  0.00           C
ATOM   5839  OD1 ASN A 370      61.449  51.000  99.085  1.00  0.00           O
ATOM   5840  ND2 ASN A 370      61.109  48.790  99.455  1.00  0.00           N
ATOM   5843  C   ASN A 370      57.889  50.609  99.376  1.00  0.00           C
ATOM   5844  O   ASN A 370      57.779  50.439 100.585  1.00  0.00           O
ATOM   5845  N   ALA A 371      57.499  51.770  98.815  1.00  0.00           N
ATOM   5847  CA  ALA A 371      57.019  52.919  99.555  1.00  0.00           C
ATOM   5849  CB  ALA A 371      56.779  54.060  98.535  1.00  0.00           C
ATOM   5853  C   ALA A 371      55.769  52.720 100.406  1.00  0.00           C
ATOM   5854  O   ALA A 371      55.719  53.090 101.576  1.00  0.00           O
ATOM   5855  N   VAL A 372      54.729  52.070  99.835  1.00  0.00           N
ATOM   5857  CA  VAL A 372      53.539  51.650 100.535  1.00  0.00           C
ATOM   5859  CB  VAL A 372      52.439  51.220  99.555  1.00  0.00           C
ATOM   5861  CG1 VAL A 372      52.649  49.790  99.016  1.00  0.00           C
ATOM   5865  CG2 VAL A 372      51.069  51.360 100.235  1.00  0.00           C
ATOM   5869  C   VAL A 372      53.819  50.600 101.606  1.00  0.00           C
ATOM   5870  O   VAL A 372      53.219  50.630 102.685  1.00  0.00           O
ATOM   5871  N   ARG A 373      54.789  49.680 101.345  1.00  0.00           N
ATOM   5873  CA  ARG A 373      55.269  48.740 102.325  1.00  0.00           C
ATOM   5875  CB  ARG A 373      56.189  47.670 101.695  1.00  0.00           C
ATOM   5878  CG  ARG A 373      56.779  46.669 102.716  1.00  0.00           C
ATOM   5881  CD  ARG A 373      57.699  45.620 102.085  1.00  0.00           C
ATOM   5884  NE  ARG A 373      58.129  44.690 103.175  1.00  0.00           N
ATOM   5886  CZ  ARG A 373      59.089  44.929 104.065  1.00  0.00           C
ATOM   5887  NH1 ARG A 373      59.770  46.050 104.055  1.00  0.00           N
ATOM   5890  NH2 ARG A 373      59.419  43.979 104.915  1.00  0.00           N
ATOM   5893  C   ARG A 373      55.899  49.400 103.555  1.00  0.00           C
ATOM   5894  O   ARG A 373      55.599  49.000 104.685  1.00  0.00           O
ATOM   5895  N   ASP A 374      56.729  50.450 103.395  1.00  0.00           N
ATOM   5897  CA  ASP A 374      57.189  51.199 104.555  1.00  0.00           C
ATOM   5899  CB  ASP A 374      58.049  52.440 104.186  1.00  0.00           C
ATOM   5902  CG  ASP A 374      59.409  52.220 103.565  1.00  0.00           C
ATOM   5903  OD1 ASP A 374      59.920  51.080 103.555  1.00  0.00           O
ATOM   5904  OD2 ASP A 374      59.989  53.300 103.225  1.00  0.00           O
ATOM   5905  C   ASP A 374      56.069  51.810 105.395  1.00  0.00           C
ATOM   5906  O   ASP A 374      56.039  51.689 106.615  1.00  0.00           O
ATOM   5907  N   VAL A 375      55.120  52.510 104.746  1.00  0.00           N
ATOM   5909  CA  VAL A 375      54.039  53.230 105.425  1.00  0.00           C
ATOM   5911  CB  VAL A 375      53.249  54.130 104.475  1.00  0.00           C
ATOM   5913  CG1 VAL A 375      52.059  54.790 105.205  1.00  0.00           C
ATOM   5917  CG2 VAL A 375      54.190  55.229 103.955  1.00  0.00           C
ATOM   5921  C   VAL A 375      53.120  52.310 106.195  1.00  0.00           C
ATOM   5922  O   VAL A 375      52.749  52.610 107.346  1.00  0.00           O
ATOM   5923  N   ALA A 376      52.779  51.150 105.595  1.00  0.00           N
ATOM   5925  CA  ALA A 376      52.109  50.040 106.225  1.00  0.00           C
ATOM   5927  CB  ALA A 376      51.969  48.880 105.205  1.00  0.00           C
ATOM   5931  C   ALA A 376      52.800  49.490 107.455  1.00  0.00           C
ATOM   5932  O   ALA A 376      52.239  49.520 108.555  1.00  0.00           O
ATOM   5933  N   VAL A 377      54.039  48.990 107.305  1.00  0.00           N
ATOM   5935  CA  VAL A 377      54.789  48.300 108.345  1.00  0.00           C
ATOM   5937  CB  VAL A 377      56.090  47.750 107.766  1.00  0.00           C
ATOM   5939  CG1 VAL A 377      57.049  47.230 108.876  1.00  0.00           C
ATOM   5943  CG2 VAL A 377      55.719  46.619 106.785  1.00  0.00           C
ATOM   5947  C   VAL A 377      55.030  49.169 109.555  1.00  0.00           C
ATOM   5948  O   VAL A 377      54.830  48.769 110.695  1.00  0.00           O
ATOM   5949  N   ASN A 378      55.449  50.430 109.335  1.00  0.00           N
ATOM   5951  CA  ASN A 378      55.690  51.400 110.395  1.00  0.00           C
ATOM   5953  CB  ASN A 378      56.350  52.680 109.815  1.00  0.00           C
ATOM   5956  CG  ASN A 378      57.660  52.340 109.085  1.00  0.00           C
ATOM   5957  OD1 ASN A 378      58.229  51.249 109.156  1.00  0.00           O
ATOM   5958  ND2 ASN A 378      58.159  53.310 108.295  1.00  0.00           N
ATOM   5961  C   ASN A 378      54.429  51.750 111.195  1.00  0.00           C
ATOM   5962  O   ASN A 378      54.429  51.810 112.425  1.00  0.00           O
ATOM   5963  N   GLY A 379      53.289  51.929 110.496  1.00  0.00           N
ATOM   5965  CA  GLY A 379      51.999  52.170 111.135  1.00  0.00           C
ATOM   5968  C   GLY A 379      51.429  50.990 111.885  1.00  0.00           C
ATOM   5969  O   GLY A 379      50.919  51.140 113.005  1.00  0.00           O
ATOM   5970  N   THR A 380      51.499  49.760 111.305  1.00  0.00           N
ATOM   5972  CA  THR A 380      51.139  48.540 112.035  1.00  0.00           C
ATOM   5974  CB  THR A 380      51.009  47.260 111.205  1.00  0.00           C
ATOM   5976  OG1 THR A 380      52.179  46.910 110.475  1.00  0.00           O
ATOM   5978  CG2 THR A 380      49.879  47.429 110.185  1.00  0.00           C
ATOM   5982  C   THR A 380      52.049  48.279 113.216  1.00  0.00           C
ATOM   5983  O   THR A 380      51.569  47.930 114.296  1.00  0.00           O
ATOM   5984  N   ARG A 381      53.379  48.440 113.055  1.00  0.00           N
ATOM   5986  CA  ARG A 381      54.330  48.350 114.135  1.00  0.00           C
ATOM   5988  CB  ARG A 381      55.789  48.440 113.646  1.00  0.00           C
ATOM   5991  CG  ARG A 381      56.319  47.130 113.005  1.00  0.00           C
ATOM   5994  CD  ARG A 381      57.760  47.340 112.555  1.00  0.00           C
ATOM   5997  NE  ARG A 381      58.399  46.070 112.085  1.00  0.00           N
ATOM   5999  CZ  ARG A 381      59.419  46.070 111.225  1.00  0.00           C
ATOM   6000  NH1 ARG A 381      60.149  47.140 111.025  1.00  0.00           N
ATOM   6003  NH2 ARG A 381      59.700  44.990 110.535  1.00  0.00           N
ATOM   6006  C   ARG A 381      54.129  49.329 115.285  1.00  0.00           C
ATOM   6007  O   ARG A 381      54.319  48.970 116.445  1.00  0.00           O
ATOM   6008  N   LEU A 382      53.730  50.590 114.996  1.00  0.00           N
ATOM   6010  CA  LEU A 382      53.469  51.580 116.025  1.00  0.00           C
ATOM   6012  CB  LEU A 382      52.979  52.880 115.365  1.00  0.00           C
ATOM   6015  CG  LEU A 382      52.670  54.040 116.326  1.00  0.00           C
ATOM   6017  CD1 LEU A 382      53.879  54.440 117.185  1.00  0.00           C
ATOM   6021  CD2 LEU A 382      52.189  55.240 115.525  1.00  0.00           C
ATOM   6025  C   LEU A 382      52.429  51.140 117.025  1.00  0.00           C
ATOM   6026  O   LEU A 382      52.629  51.240 118.236  1.00  0.00           O
ATOM   6027  N   GLN A 383      51.319  50.550 116.546  1.00  0.00           N
ATOM   6029  CA  GLN A 383      50.279  49.990 117.385  1.00  0.00           C
ATOM   6031  CB  GLN A 383      49.169  49.429 116.445  1.00  0.00           C
ATOM   6034  CG  GLN A 383      47.949  48.799 117.165  1.00  0.00           C
ATOM   6037  CD  GLN A 383      47.089  49.870 117.845  1.00  0.00           C
ATOM   6038  OE1 GLN A 383      46.309  50.550 117.175  1.00  0.00           O
ATOM   6039  NE2 GLN A 383      47.219  50.030 119.186  1.00  0.00           N
ATOM   6042  C   GLN A 383      50.809  48.880 118.275  1.00  0.00           C
ATOM   6043  O   GLN A 383      50.719  48.930 119.495  1.00  0.00           O
ATOM   6044  N   THR A 384      51.539  47.930 117.676  1.00  0.00           N
ATOM   6046  CA  THR A 384      52.169  46.800 118.345  1.00  0.00           C
ATOM   6048  CB  THR A 384      52.870  45.940 117.325  1.00  0.00           C
ATOM   6050  OG1 THR A 384      51.879  45.500 116.426  1.00  0.00           O
ATOM   6052  CG2 THR A 384      53.549  44.700 117.915  1.00  0.00           C
ATOM   6056  C   THR A 384      53.159  47.200 119.415  1.00  0.00           C
ATOM   6057  O   THR A 384      53.089  46.700 120.535  1.00  0.00           O
ATOM   6058  N   LEU A 385      54.050  48.160 119.125  1.00  0.00           N
ATOM   6060  CA  LEU A 385      54.939  48.749 120.095  1.00  0.00           C
ATOM   6062  CB  LEU A 385      55.999  49.630 119.385  1.00  0.00           C
ATOM   6065  CG  LEU A 385      56.979  48.810 118.505  1.00  0.00           C
ATOM   6067  CD1 LEU A 385      57.809  49.740 117.626  1.00  0.00           C
ATOM   6071  CD2 LEU A 385      57.899  47.910 119.345  1.00  0.00           C
ATOM   6075  C   LEU A 385      54.260  49.520 121.216  1.00  0.00           C
ATOM   6076  O   LEU A 385      54.710  49.490 122.356  1.00  0.00           O
ATOM   6077  N   ASN A 386      53.149  50.260 120.966  1.00  0.00           N
ATOM   6079  CA  ASN A 386      52.369  50.860 122.046  1.00  0.00           C
ATOM   6081  CB  ASN A 386      51.149  51.650 121.475  1.00  0.00           C
ATOM   6084  CG  ASN A 386      51.489  52.849 120.606  1.00  0.00           C
ATOM   6085  OD1 ASN A 386      50.599  53.470 120.035  1.00  0.00           O
ATOM   6086  ND2 ASN A 386      52.779  53.240 120.515  1.00  0.00           N
ATOM   6089  C   ASN A 386      51.799  49.830 123.025  1.00  0.00           C
ATOM   6090  O   ASN A 386      51.979  49.910 124.236  1.00  0.00           O
ATOM   6091  N   ASP A 387      51.160  48.799 122.475  1.00  0.00           N
ATOM   6093  CA  ASP A 387      50.559  47.700 123.175  1.00  0.00           C
ATOM   6095  CB  ASP A 387      49.780  46.850 122.135  1.00  0.00           C
ATOM   6098  CG  ASP A 387      48.629  47.610 121.456  1.00  0.00           C
ATOM   6099  OD1 ASP A 387      48.600  48.860 121.435  1.00  0.00           O
ATOM   6100  OD2 ASP A 387      47.779  46.900 120.856  1.00  0.00           O
ATOM   6101  C   ASP A 387      51.599  46.859 123.945  1.00  0.00           C
ATOM   6102  O   ASP A 387      51.469  46.610 125.145  1.00  0.00           O
ATOM   6103  N   GLU A 388      52.730  46.510 123.275  1.00  0.00           N
ATOM   6105  CA  GLU A 388      53.870  45.820 123.885  1.00  0.00           C
ATOM   6107  CB  GLU A 388      55.089  45.530 122.915  1.00  0.00           C
ATOM   6110  CG  GLU A 388      54.929  44.370 121.876  1.00  0.00           C
ATOM   6113  CD  GLU A 388      56.259  43.860 121.265  1.00  0.00           C
ATOM   6114  OE1 GLU A 388      57.029  43.230 122.035  1.00  0.00           O
ATOM   6115  OE2 GLU A 388      56.539  44.060 120.055  1.00  0.00           O
ATOM   6116  C   GLU A 388      54.409  46.610 125.076  1.00  0.00           C
ATOM   6117  O   GLU A 388      54.609  46.030 126.146  1.00  0.00           O
ATOM   6118  N   ARG A 389      54.580  47.939 124.936  1.00  0.00           N
ATOM   6120  CA  ARG A 389      54.969  48.860 125.975  1.00  0.00           C
ATOM   6122  CB  ARG A 389      55.190  50.250 125.346  1.00  0.00           C
ATOM   6125  CG  ARG A 389      55.939  51.260 126.235  1.00  0.00           C
ATOM   6128  CD  ARG A 389      55.129  52.100 127.216  1.00  0.00           C
ATOM   6131  NE  ARG A 389      56.160  52.939 127.905  1.00  0.00           N
ATOM   6133  CZ  ARG A 389      55.919  53.660 128.986  1.00  0.00           C
ATOM   6134  NH1 ARG A 389      54.759  53.720 129.605  1.00  0.00           N
ATOM   6137  NH2 ARG A 389      56.899  54.340 129.525  1.00  0.00           N
ATOM   6140  C   ARG A 389      53.999  48.950 127.146  1.00  0.00           C
ATOM   6141  O   ARG A 389      54.399  48.950 128.315  1.00  0.00           O
ATOM   6142  N   GLU A 390      52.690  49.040 126.876  1.00  0.00           N
ATOM   6144  CA  GLU A 390      51.639  49.099 127.876  1.00  0.00           C
ATOM   6146  CB  GLU A 390      50.279  49.350 127.195  1.00  0.00           C
ATOM   6149  CG  GLU A 390      49.109  49.470 128.205  1.00  0.00           C
ATOM   6152  CD  GLU A 390      47.800  49.920 127.566  1.00  0.00           C
ATOM   6153  OE1 GLU A 390      47.830  50.330 126.375  1.00  0.00           O
ATOM   6154  OE2 GLU A 390      46.779  49.940 128.296  1.00  0.00           O
ATOM   6155  C   GLU A 390      51.569  47.890 128.785  1.00  0.00           C
ATOM   6156  O   GLU A 390      51.639  47.990 130.015  1.00  0.00           O
ATOM   6157  N   MET A 391      51.539  46.689 128.186  1.00  0.00           N
ATOM   6159  CA  MET A 391      51.589  45.410 128.856  1.00  0.00           C
ATOM   6161  CB  MET A 391      51.329  44.270 127.846  1.00  0.00           C
ATOM   6164  CG  MET A 391      49.920  44.310 127.216  1.00  0.00           C
ATOM   6167  SD  MET A 391      48.549  44.029 128.385  1.00  0.00           S
ATOM   6168  CE  MET A 391      48.159  45.770 128.705  1.00  0.00           C
ATOM   6172  C   MET A 391      52.879  45.180 129.595  1.00  0.00           C
ATOM   6173  O   MET A 391      52.899  44.690 130.725  1.00  0.00           O
ATOM   6174  N   GLN A 392      54.010  45.550 128.986  1.00  0.00           N
ATOM   6176  CA  GLN A 392      55.309  45.360 129.576  1.00  0.00           C
ATOM   6178  CB  GLN A 392      56.319  45.509 128.436  1.00  0.00           C
ATOM   6181  CG  GLN A 392      57.760  45.119 128.785  1.00  0.00           C
ATOM   6184  CD  GLN A 392      57.849  43.679 129.285  1.00  0.00           C
ATOM   6185  OE1 GLN A 392      57.420  42.720 128.646  1.00  0.00           O
ATOM   6186  NE2 GLN A 392      58.520  43.490 130.445  1.00  0.00           N
ATOM   6189  C   GLN A 392      55.639  46.310 130.725  1.00  0.00           C
ATOM   6190  O   GLN A 392      56.359  45.930 131.645  1.00  0.00           O
ATOM   6191  N   ALA A 393      55.100  47.540 130.756  1.00  0.00           N
ATOM   6193  CA  ALA A 393      55.050  48.380 131.936  1.00  0.00           C
ATOM   6195  CB  ALA A 393      54.619  49.800 131.565  1.00  0.00           C
ATOM   6199  C   ALA A 393      54.159  47.880 133.075  1.00  0.00           C
ATOM   6200  O   ALA A 393      54.539  47.930 134.246  1.00  0.00           O
ATOM   6201  N   GLU A 394      52.940  47.370 132.765  1.00  0.00           N
ATOM   6203  CA  GLU A 394      52.089  46.700 133.735  1.00  0.00           C
ATOM   6205  CB  GLU A 394      50.669  46.420 133.165  1.00  0.00           C
ATOM   6208  CG  GLU A 394      49.850  47.740 133.016  1.00  0.00           C
ATOM   6211  CD  GLU A 394      48.390  47.589 132.585  1.00  0.00           C
ATOM   6212  OE1 GLU A 394      47.859  46.450 132.625  1.00  0.00           O
ATOM   6213  OE2 GLU A 394      47.779  48.640 132.235  1.00  0.00           O
ATOM   6214  C   GLU A 394      52.730  45.450 134.336  1.00  0.00           C
ATOM   6215  O   GLU A 394      52.620  45.190 135.533  1.00  0.00           O
ATOM   6216  N   ARG A 395      53.489  44.690 133.516  1.00  0.00           N
ATOM   6218  CA  ARG A 395      54.389  43.640 133.986  1.00  0.00           C
ATOM   6220  CB  ARG A 395      54.969  42.900 132.746  1.00  0.00           C
ATOM   6223  CG  ARG A 395      55.739  41.599 133.055  1.00  0.00           C
ATOM   6226  CD  ARG A 395      56.319  40.910 131.805  1.00  0.00           C
ATOM   6229  NE  ARG A 395      57.280  39.880 132.305  1.00  0.00           N
ATOM   6231  CZ  ARG A 395      58.299  39.400 131.626  1.00  0.00           C
ATOM   6232  NH1 ARG A 395      58.499  39.520 130.335  1.00  0.00           N
ATOM   6235  NH2 ARG A 395      59.219  38.799 132.345  1.00  0.00           N
ATOM   6238  C   ARG A 395      55.479  44.150 134.943  1.00  0.00           C
ATOM   6239  O   ARG A 395      55.649  43.570 136.012  1.00  0.00           O
ATOM   6240  N   VAL A 396      56.170  45.279 134.663  1.00  0.00           N
ATOM   6242  CA  VAL A 396      57.210  45.830 135.552  1.00  0.00           C
ATOM   6244  CB  VAL A 396      57.940  47.010 134.912  1.00  0.00           C
ATOM   6246  CG1 VAL A 396      58.809  47.799 135.913  1.00  0.00           C
ATOM   6250  CG2 VAL A 396      58.859  46.470 133.796  1.00  0.00           C
ATOM   6254  C   VAL A 396      56.690  46.199 136.932  1.00  0.00           C
ATOM   6255  O   VAL A 396      57.299  45.880 137.962  1.00  0.00           O
ATOM   6256  N   GLU A 397      55.510  46.850 137.002  1.00  0.00           N
ATOM   6258  CA  GLU A 397      54.809  47.050 138.262  1.00  0.00           C
ATOM   6260  CB  GLU A 397      53.629  48.050 138.143  1.00  0.00           C
ATOM   6263  CG  GLU A 397      52.899  48.400 139.472  1.00  0.00           C
ATOM   6266  CD  GLU A 397      53.719  49.189 140.512  1.00  0.00           C
ATOM   6267  OE1 GLU A 397      54.920  49.480 140.282  1.00  0.00           O
ATOM   6268  OE2 GLU A 397      53.159  49.440 141.613  1.00  0.00           O
ATOM   6269  C   GLU A 397      54.370  45.740 138.942  1.00  0.00           C
ATOM   6270  O   GLU A 397      54.489  45.590 140.153  1.00  0.00           O
ATOM   6271  N   ALA A 398      53.859  44.730 138.203  1.00  0.00           N
ATOM   6273  CA  ALA A 398      53.539  43.440 138.812  1.00  0.00           C
ATOM   6275  CB  ALA A 398      52.870  42.510 137.782  1.00  0.00           C
ATOM   6279  C   ALA A 398      54.770  42.740 139.393  1.00  0.00           C
ATOM   6280  O   ALA A 398      54.789  42.359 140.563  1.00  0.00           O
ATOM   6281  N   THR A 399      55.849  42.660 138.602  1.00  0.00           N
ATOM   6283  CA  THR A 399      57.119  42.060 138.992  1.00  0.00           C
ATOM   6285  CB  THR A 399      58.049  41.889 137.802  1.00  0.00           C
ATOM   6287  OG1 THR A 399      57.359  41.240 136.743  1.00  0.00           O
ATOM   6289  CG2 THR A 399      59.209  40.950 138.133  1.00  0.00           C
ATOM   6293  C   THR A 399      57.769  42.810 140.142  1.00  0.00           C
ATOM   6294  O   THR A 399      58.339  42.210 141.053  1.00  0.00           O
ATOM   6295  N   ARG A 400      57.649  44.160 140.183  1.00  0.00           N
ATOM   6297  CA  ARG A 400      58.059  44.979 141.322  1.00  0.00           C
ATOM   6299  CB  ARG A 400      57.899  46.510 141.042  1.00  0.00           C
ATOM   6302  CG  ARG A 400      58.289  47.440 142.222  1.00  0.00           C
ATOM   6305  CD  ARG A 400      58.129  48.970 141.993  1.00  0.00           C
ATOM   6308  NE  ARG A 400      56.739  49.420 142.343  1.00  0.00           N
ATOM   6310  CZ  ARG A 400      56.209  49.510 143.553  1.00  0.00           C
ATOM   6311  NH1 ARG A 400      56.919  49.290 144.642  1.00  0.00           N
ATOM   6314  NH2 ARG A 400      54.929  49.750 143.693  1.00  0.00           N
ATOM   6317  C   ARG A 400      57.379  44.620 142.653  1.00  0.00           C
ATOM   6318  O   ARG A 400      58.049  44.490 143.672  1.00  0.00           O
ATOM   6319  N   PHE A 401      56.049  44.389 142.662  1.00  0.00           N
ATOM   6321  CA  PHE A 401      55.319  43.839 143.803  1.00  0.00           C
ATOM   6323  CB  PHE A 401      53.780  43.769 143.512  1.00  0.00           C
ATOM   6326  CG  PHE A 401      53.069  45.069 143.793  1.00  0.00           C
ATOM   6327  CD1 PHE A 401      53.139  45.609 145.092  1.00  0.00           C
ATOM   6329  CE1 PHE A 401      52.550  46.850 145.372  1.00  0.00           C
ATOM   6331  CZ  PHE A 401      51.879  47.549 144.372  1.00  0.00           C
ATOM   6333  CD2 PHE A 401      52.319  45.740 142.812  1.00  0.00           C
ATOM   6335  CE2 PHE A 401      51.749  46.990 143.092  1.00  0.00           C
ATOM   6337  C   PHE A 401      55.789  42.449 144.202  1.00  0.00           C
ATOM   6338  O   PHE A 401      56.059  42.170 145.372  1.00  0.00           O
ATOM   6339  N   THR A 402      55.989  41.569 143.203  1.00  0.00           N
ATOM   6341  CA  THR A 402      56.489  40.220 143.362  1.00  0.00           C
ATOM   6343  CB  THR A 402      56.459  39.459 142.042  1.00  0.00           C
ATOM   6345  OG1 THR A 402      55.139  39.490 141.532  1.00  0.00           O
ATOM   6347  CG2 THR A 402      56.830  37.980 142.203  1.00  0.00           C
ATOM   6351  C   THR A 402      57.859  40.170 144.003  1.00  0.00           C
ATOM   6352  O   THR A 402      58.099  39.359 144.892  1.00  0.00           O
ATOM   6353  N   GLN A 403      58.789  41.080 143.623  1.00  0.00           N
ATOM   6355  CA  GLN A 403      60.079  41.240 144.272  1.00  0.00           C
ATOM   6357  CB  GLN A 403      60.849  42.359 143.523  1.00  0.00           C
ATOM   6360  CG  GLN A 403      62.219  42.779 144.113  1.00  0.00           C
ATOM   6363  CD  GLN A 403      63.190  41.610 144.152  1.00  0.00           C
ATOM   6364  OE1 GLN A 403      63.499  40.990 143.133  1.00  0.00           O
ATOM   6365  NE2 GLN A 403      63.719  41.260 145.332  1.00  0.00           N
ATOM   6368  C   GLN A 403      60.019  41.590 145.752  1.00  0.00           C
ATOM   6369  O   GLN A 403      60.699  40.990 146.592  1.00  0.00           O
ATOM   6370  N   ARG A 404      59.179  42.569 146.132  1.00  0.00           N
ATOM   6372  CA  ARG A 404      58.980  42.980 147.502  1.00  0.00           C
ATOM   6374  CB  ARG A 404      58.089  44.240 147.502  1.00  0.00           C
ATOM   6377  CG  ARG A 404      58.699  45.520 146.893  1.00  0.00           C
ATOM   6380  CD  ARG A 404      59.869  46.120 147.692  1.00  0.00           C
ATOM   6383  NE  ARG A 404      61.170  45.560 147.172  1.00  0.00           N
ATOM   6385  CZ  ARG A 404      61.809  46.020 146.112  1.00  0.00           C
ATOM   6386  NH1 ARG A 404      61.319  46.929 145.293  1.00  0.00           N
ATOM   6389  NH2 ARG A 404      63.019  45.579 145.872  1.00  0.00           N
ATOM   6392  C   ARG A 404      58.379  41.910 148.422  1.00  0.00           C
ATOM   6393  O   ARG A 404      58.819  41.680 149.542  1.00  0.00           O
ATOM   6394  N   ALA A 405      57.350  41.199 147.933  1.00  0.00           N
ATOM   6396  CA  ALA A 405      56.739  40.060 148.582  1.00  0.00           C
ATOM   6398  CB  ALA A 405      55.559  39.610 147.702  1.00  0.00           C
ATOM   6402  C   ALA A 405      57.699  38.889 148.782  1.00  0.00           C
ATOM   6403  O   ALA A 405      57.730  38.240 149.822  1.00  0.00           O
ATOM   6404  N   ALA A 406      58.530  38.600 147.753  1.00  0.00           N
ATOM   6406  CA  ALA A 406      59.589  37.630 147.772  1.00  0.00           C
ATOM   6408  CB  ALA A 406      60.269  37.560 146.392  1.00  0.00           C
ATOM   6412  C   ALA A 406      60.659  37.900 148.812  1.00  0.00           C
ATOM   6413  O   ALA A 406      61.069  36.990 149.542  1.00  0.00           O
ATOM   6414  N   GLU A 407      61.100  39.169 148.962  1.00  0.00           N
ATOM   6416  CA  GLU A 407      61.949  39.620 150.053  1.00  0.00           C
ATOM   6418  CB  GLU A 407      62.270  41.150 149.922  1.00  0.00           C
ATOM   6421  CG  GLU A 407      63.179  41.510 148.712  1.00  0.00           C
ATOM   6424  CD  GLU A 407      63.089  42.970 148.273  1.00  0.00           C
ATOM   6425  OE1 GLU A 407      62.469  43.810 148.973  1.00  0.00           O
ATOM   6426  OE2 GLU A 407      63.649  43.290 147.192  1.00  0.00           O
ATOM   6427  C   GLU A 407      61.329  39.380 151.433  1.00  0.00           C
ATOM   6428  O   GLU A 407      61.959  38.799 152.312  1.00  0.00           O
ATOM   6429  N   ALA A 408      60.050  39.780 151.603  1.00  0.00           N
ATOM   6431  CA  ALA A 408      59.309  39.660 152.832  1.00  0.00           C
ATOM   6433  CB  ALA A 408      57.949  40.369 152.723  1.00  0.00           C
ATOM   6437  C   ALA A 408      59.109  38.220 153.302  1.00  0.00           C
ATOM   6438  O   ALA A 408      59.349  37.910 154.472  1.00  0.00           O
ATOM   6439  N   ALA A 409      58.730  37.310 152.392  1.00  0.00           N
ATOM   6441  CA  ALA A 409      58.689  35.880 152.613  1.00  0.00           C
ATOM   6443  CB  ALA A 409      58.019  35.200 151.403  1.00  0.00           C
ATOM   6447  C   ALA A 409      60.050  35.229 152.872  1.00  0.00           C
ATOM   6448  O   ALA A 409      60.190  34.400 153.772  1.00  0.00           O
ATOM   6449  N   TYR A 410      61.100  35.630 152.122  1.00  0.00           N
ATOM   6451  CA  TYR A 410      62.459  35.160 152.362  1.00  0.00           C
ATOM   6453  CB  TYR A 410      63.459  35.590 151.223  1.00  0.00           C
ATOM   6456  CG  TYR A 410      64.919  35.310 151.543  1.00  0.00           C
ATOM   6457  CD1 TYR A 410      65.370  33.979 151.632  1.00  0.00           C
ATOM   6459  CE1 TYR A 410      66.669  33.700 152.072  1.00  0.00           C
ATOM   6461  CZ  TYR A 410      67.550  34.730 152.422  1.00  0.00           C
ATOM   6462  OH  TYR A 410      68.819  34.390 152.952  1.00  0.00           O
ATOM   6464  CD2 TYR A 410      65.809  36.350 151.872  1.00  0.00           C
ATOM   6466  CE2 TYR A 410      67.109  36.060 152.322  1.00  0.00           C
ATOM   6468  C   TYR A 410      62.989  35.510 153.752  1.00  0.00           C
ATOM   6469  O   TYR A 410      63.590  34.690 154.432  1.00  0.00           O
ATOM   6470  N   GLN A 411      62.769  36.750 154.213  1.00  0.00           N
ATOM   6472  CA  GLN A 411      63.309  37.230 155.482  1.00  0.00           C
ATOM   6474  CB  GLN A 411      63.219  38.760 155.542  1.00  0.00           C
ATOM   6477  CG  GLN A 411      64.149  39.440 154.512  1.00  0.00           C
ATOM   6480  CD  GLN A 411      63.789  40.910 154.342  1.00  0.00           C
ATOM   6481  OE1 GLN A 411      62.909  41.479 155.013  1.00  0.00           O
ATOM   6482  NE2 GLN A 411      64.499  41.549 153.392  1.00  0.00           N
ATOM   6485  C   GLN A 411      62.649  36.619 156.702  1.00  0.00           C
ATOM   6486  O   GLN A 411      63.159  36.660 157.812  1.00  0.00           O
ATOM   6487  N   ARG A 412      61.469  36.020 156.482  1.00  0.00           N
ATOM   6489  CA  ARG A 412      60.690  35.390 157.502  1.00  0.00           C
ATOM   6491  CB  ARG A 412      59.239  35.950 157.413  1.00  0.00           C
ATOM   6494  CG  ARG A 412      59.209  37.470 157.713  1.00  0.00           C
ATOM   6497  CD  ARG A 412      57.839  38.140 157.522  1.00  0.00           C
ATOM   6500  NE  ARG A 412      57.940  39.570 157.982  1.00  0.00           N
ATOM   6502  CZ  ARG A 412      58.619  40.550 157.382  1.00  0.00           C
ATOM   6503  NH1 ARG A 412      59.219  40.400 156.222  1.00  0.00           N
ATOM   6506  NH2 ARG A 412      58.749  41.710 157.993  1.00  0.00           N
ATOM   6509  C   ARG A 412      60.749  33.880 157.392  1.00  0.00           C
ATOM   6510  O   ARG A 412      60.129  33.150 158.162  1.00  0.00           O
ATOM   6511  N   GLY A 413      61.580  33.360 156.463  1.00  0.00           N
ATOM   6513  CA  GLY A 413      61.909  31.940 156.392  1.00  0.00           C
ATOM   6516  C   GLY A 413      60.830  31.060 155.832  1.00  0.00           C
ATOM   6517  O   GLY A 413      60.749  29.880 156.163  1.00  0.00           O
ATOM   6518  N   LEU A 414      59.969  31.610 154.952  1.00  0.00           N
ATOM   6520  CA  LEU A 414      58.829  30.910 154.402  1.00  0.00           C
ATOM   6522  CB  LEU A 414      57.589  31.830 154.482  1.00  0.00           C
ATOM   6525  CG  LEU A 414      57.169  32.210 155.913  1.00  0.00           C
ATOM   6527  CD1 LEU A 414      56.100  33.300 155.802  1.00  0.00           C
ATOM   6531  CD2 LEU A 414      56.649  30.990 156.683  1.00  0.00           C
ATOM   6535  C   LEU A 414      59.039  30.540 152.952  1.00  0.00           C
ATOM   6536  O   LEU A 414      58.139  30.030 152.292  1.00  0.00           O
ATOM   6537  N   THR A 415      60.230  30.790 152.402  1.00  0.00           N
ATOM   6539  CA  THR A 415      60.529  30.460 151.023  1.00  0.00           C
ATOM   6541  CB  THR A 415      59.819  31.310 149.952  1.00  0.00           C
ATOM   6543  OG1 THR A 415      59.910  30.710 148.663  1.00  0.00           O
ATOM   6545  CG2 THR A 415      60.370  32.750 149.873  1.00  0.00           C
ATOM   6549  C   THR A 415      62.019  30.520 150.902  1.00  0.00           C
ATOM   6550  O   THR A 415      62.760  30.860 151.842  1.00  0.00           O
ATOM   6551  N   SER A 416      62.530  30.150 149.722  1.00  0.00           N
ATOM   6553  CA  SER A 416      63.929  30.110 149.423  1.00  0.00           C
ATOM   6555  CB  SER A 416      64.289  29.070 148.322  1.00  0.00           C
ATOM   6558  OG  SER A 416      63.839  29.450 147.023  1.00  0.00           O
ATOM   6560  C   SER A 416      64.419  31.470 148.982  1.00  0.00           C
ATOM   6561  O   SER A 416      63.669  32.410 148.702  1.00  0.00           O
ATOM   6562  N   ARG A 417      65.749  31.620 148.842  1.00  0.00           N
ATOM   6564  CA  ARG A 417      66.300  32.790 148.192  1.00  0.00           C
ATOM   6566  CB  ARG A 417      67.789  33.010 148.572  1.00  0.00           C
ATOM   6569  CG  ARG A 417      68.429  34.340 148.073  1.00  0.00           C
ATOM   6572  CD  ARG A 417      67.620  35.590 148.483  1.00  0.00           C
ATOM   6575  NE  ARG A 417      68.359  36.820 148.033  1.00  0.00           N
ATOM   6577  CZ  ARG A 417      68.160  38.030 148.523  1.00  0.00           C
ATOM   6578  NH1 ARG A 417      67.139  38.390 149.262  1.00  0.00           N
ATOM   6581  NH2 ARG A 417      69.019  38.990 148.282  1.00  0.00           N
ATOM   6584  C   ARG A 417      66.120  32.750 146.673  1.00  0.00           C
ATOM   6585  O   ARG A 417      66.179  33.790 146.012  1.00  0.00           O
ATOM   6586  N   LEU A 418      65.819  31.570 146.082  1.00  0.00           N
ATOM   6588  CA  LEU A 418      65.539  31.400 144.663  1.00  0.00           C
ATOM   6590  CB  LEU A 418      65.370  29.910 144.262  1.00  0.00           C
ATOM   6593  CG  LEU A 418      65.209  29.600 142.762  1.00  0.00           C
ATOM   6595  CD1 LEU A 418      66.410  30.080 141.923  1.00  0.00           C
ATOM   6599  CD2 LEU A 418      65.010  28.090 142.572  1.00  0.00           C
ATOM   6603  C   LEU A 418      64.349  32.220 144.202  1.00  0.00           C
ATOM   6604  O   LEU A 418      64.380  32.810 143.133  1.00  0.00           O
ATOM   6605  N   GLN A 419      63.319  32.370 145.062  1.00  0.00           N
ATOM   6607  CA  GLN A 419      62.179  33.229 144.832  1.00  0.00           C
ATOM   6609  CB  GLN A 419      61.230  33.160 146.053  1.00  0.00           C
ATOM   6612  CG  GLN A 419      59.910  33.950 145.902  1.00  0.00           C
ATOM   6615  CD  GLN A 419      58.969  33.260 144.913  1.00  0.00           C
ATOM   6616  OE1 GLN A 419      58.349  32.270 145.302  1.00  0.00           O
ATOM   6617  NE2 GLN A 419      58.839  33.780 143.672  1.00  0.00           N
ATOM   6620  C   GLN A 419      62.530  34.700 144.602  1.00  0.00           C
ATOM   6621  O   GLN A 419      62.010  35.340 143.682  1.00  0.00           O
ATOM   6622  N   ALA A 420      63.440  35.280 145.412  1.00  0.00           N
ATOM   6624  CA  ALA A 420      63.870  36.650 145.253  1.00  0.00           C
ATOM   6626  CB  ALA A 420      64.359  37.200 146.603  1.00  0.00           C
ATOM   6630  C   ALA A 420      64.969  36.790 144.192  1.00  0.00           C
ATOM   6631  O   ALA A 420      65.149  37.850 143.602  1.00  0.00           O
ATOM   6632  N   THR A 421      65.719  35.720 143.912  1.00  0.00           N
ATOM   6634  CA  THR A 421      66.760  35.640 142.882  1.00  0.00           C
ATOM   6636  CB  THR A 421      67.719  34.500 143.213  1.00  0.00           C
ATOM   6638  OG1 THR A 421      68.480  34.840 144.372  1.00  0.00           O
ATOM   6640  CG2 THR A 421      68.730  34.200 142.102  1.00  0.00           C
ATOM   6644  C   THR A 421      66.179  35.460 141.482  1.00  0.00           C
ATOM   6645  O   THR A 421      66.740  35.890 140.463  1.00  0.00           O
ATOM   6646  N   GLU A 422      64.980  34.859 141.422  1.00  0.00           N
ATOM   6648  CA  GLU A 422      64.069  34.770 140.293  1.00  0.00           C
ATOM   6650  CB  GLU A 422      63.300  33.420 140.332  1.00  0.00           C
ATOM   6653  CG  GLU A 422      62.359  33.110 139.132  1.00  0.00           C
ATOM   6656  CD  GLU A 422      63.019  33.310 137.782  1.00  0.00           C
ATOM   6657  OE1 GLU A 422      64.260  33.040 137.702  1.00  0.00           O
ATOM   6658  OE2 GLU A 422      62.319  33.609 136.783  1.00  0.00           O
ATOM   6659  C   GLU A 422      63.039  35.870 140.352  1.00  0.00           C
ATOM   6660  O   GLU A 422      62.200  36.000 139.482  1.00  0.00           O
ATOM   6661  N   ALA A 423      63.109  36.770 141.342  1.00  0.00           N
ATOM   6663  CA  ALA A 423      62.399  38.030 141.242  1.00  0.00           C
ATOM   6665  CB  ALA A 423      61.889  38.440 142.623  1.00  0.00           C
ATOM   6669  C   ALA A 423      63.319  39.069 140.622  1.00  0.00           C
ATOM   6670  O   ALA A 423      62.979  39.720 139.633  1.00  0.00           O
ATOM   6671  N   ARG A 424      64.559  39.180 141.132  1.00  0.00           N
ATOM   6673  CA  ARG A 424      65.539  40.110 140.582  1.00  0.00           C
ATOM   6675  CB  ARG A 424      66.849  40.110 141.412  1.00  0.00           C
ATOM   6678  CG  ARG A 424      66.699  40.770 142.802  1.00  0.00           C
ATOM   6681  CD  ARG A 424      68.020  40.990 143.562  1.00  0.00           C
ATOM   6684  NE  ARG A 424      68.709  39.660 143.723  1.00  0.00           N
ATOM   6686  CZ  ARG A 424      68.379  38.710 144.593  1.00  0.00           C
ATOM   6687  NH1 ARG A 424      67.370  38.830 145.423  1.00  0.00           N
ATOM   6690  NH2 ARG A 424      69.089  37.600 144.593  1.00  0.00           N
ATOM   6693  C   ARG A 424      65.869  39.920 139.113  1.00  0.00           C
ATOM   6694  O   ARG A 424      66.009  40.890 138.372  1.00  0.00           O
ATOM   6695  N   LEU A 425      66.039  38.660 138.652  1.00  0.00           N
ATOM   6697  CA  LEU A 425      66.319  38.390 137.242  1.00  0.00           C
ATOM   6699  CB  LEU A 425      66.880  36.950 137.063  1.00  0.00           C
ATOM   6702  CG  LEU A 425      67.200  36.510 135.612  1.00  0.00           C
ATOM   6704  CD1 LEU A 425      68.249  37.420 134.952  1.00  0.00           C
ATOM   6708  CD2 LEU A 425      67.699  35.050 135.592  1.00  0.00           C
ATOM   6712  C   LEU A 425      65.230  38.819 136.242  1.00  0.00           C
ATOM   6713  O   LEU A 425      65.560  39.499 135.272  1.00  0.00           O
ATOM   6714  N   PRO A 426      63.929  38.570 136.442  1.00  0.00           N
ATOM   6715  CD  PRO A 426      63.450  37.350 137.072  1.00  0.00           C
ATOM   6718  CA  PRO A 426      62.909  39.130 135.582  1.00  0.00           C
ATOM   6720  CB  PRO A 426      61.620  38.440 136.032  1.00  0.00           C
ATOM   6723  CG  PRO A 426      62.109  37.040 136.402  1.00  0.00           C
ATOM   6726  C   PRO A 426      62.769  40.630 135.652  1.00  0.00           C
ATOM   6727  O   PRO A 426      62.620  41.199 134.572  1.00  0.00           O
ATOM   6728  N   VAL A 427      62.859  41.290 136.842  1.00  0.00           N
ATOM   6730  CA  VAL A 427      62.769  42.740 136.963  1.00  0.00           C
ATOM   6732  CB  VAL A 427      62.999  43.220 138.402  1.00  0.00           C
ATOM   6734  CG1 VAL A 427      63.149  44.750 138.492  1.00  0.00           C
ATOM   6738  CG2 VAL A 427      61.809  42.799 139.283  1.00  0.00           C
ATOM   6742  C   VAL A 427      63.769  43.440 136.083  1.00  0.00           C
ATOM   6743  O   VAL A 427      63.419  44.310 135.282  1.00  0.00           O
ATOM   6744  N   LEU A 428      65.050  43.009 136.152  1.00  0.00           N
ATOM   6746  CA  LEU A 428      66.139  43.540 135.362  1.00  0.00           C
ATOM   6748  CB  LEU A 428      67.429  42.799 135.802  1.00  0.00           C
ATOM   6751  CG  LEU A 428      68.709  43.200 135.032  1.00  0.00           C
ATOM   6753  CD1 LEU A 428      68.919  44.720 135.102  1.00  0.00           C
ATOM   6757  CD2 LEU A 428      69.919  42.429 135.602  1.00  0.00           C
ATOM   6761  C   LEU A 428      65.950  43.390 133.865  1.00  0.00           C
ATOM   6762  O   LEU A 428      66.149  44.310 133.065  1.00  0.00           O
ATOM   6763  N   ALA A 429      65.539  42.190 133.415  1.00  0.00           N
ATOM   6765  CA  ALA A 429      65.279  41.889 132.025  1.00  0.00           C
ATOM   6767  CB  ALA A 429      64.999  40.380 131.885  1.00  0.00           C
ATOM   6771  C   ALA A 429      64.120  42.720 131.466  1.00  0.00           C
ATOM   6772  O   ALA A 429      64.179  43.260 130.365  1.00  0.00           O
ATOM   6773  N   GLU A 430      63.049  42.840 132.275  1.00  0.00           N
ATOM   6775  CA  GLU A 430      61.899  43.670 132.016  1.00  0.00           C
ATOM   6777  CB  GLU A 430      60.799  43.410 133.065  1.00  0.00           C
ATOM   6780  CG  GLU A 430      60.179  41.990 132.996  1.00  0.00           C
ATOM   6783  CD  GLU A 430      59.269  41.689 134.185  1.00  0.00           C
ATOM   6784  OE1 GLU A 430      58.590  42.610 134.682  1.00  0.00           O
ATOM   6785  OE2 GLU A 430      59.129  40.480 134.522  1.00  0.00           O
ATOM   6786  C   GLU A 430      62.239  45.160 131.925  1.00  0.00           C
ATOM   6787  O   GLU A 430      61.760  45.870 131.046  1.00  0.00           O
ATOM   6788  N   GLU A 431      63.120  45.670 132.806  1.00  0.00           N
ATOM   6790  CA  GLU A 431      63.690  46.999 132.655  1.00  0.00           C
ATOM   6792  CB  GLU A 431      64.599  47.320 133.875  1.00  0.00           C
ATOM   6795  CG  GLU A 431      63.830  47.569 135.192  1.00  0.00           C
ATOM   6798  CD  GLU A 431      64.719  47.589 136.442  1.00  0.00           C
ATOM   6799  OE1 GLU A 431      65.950  47.359 136.332  1.00  0.00           O
ATOM   6800  OE2 GLU A 431      64.159  47.819 137.542  1.00  0.00           O
ATOM   6801  C   GLU A 431      64.489  47.250 131.375  1.00  0.00           C
ATOM   6802  O   GLU A 431      64.289  48.260 130.686  1.00  0.00           O
ATOM   6803  N   MET A 432      65.409  46.339 131.005  1.00  0.00           N
ATOM   6805  CA  MET A 432      66.219  46.459 129.805  1.00  0.00           C
ATOM   6807  CB  MET A 432      67.330  45.380 129.796  1.00  0.00           C
ATOM   6810  CG  MET A 432      68.389  45.590 130.896  1.00  0.00           C
ATOM   6813  SD  MET A 432      69.639  44.290 130.995  1.00  0.00           S
ATOM   6814  CE  MET A 432      70.660  44.840 129.595  1.00  0.00           C
ATOM   6818  C   MET A 432      65.429  46.400 128.505  1.00  0.00           C
ATOM   6819  O   MET A 432      65.510  47.280 127.645  1.00  0.00           O
ATOM   6820  N   SER A 433      64.559  45.400 128.355  1.00  0.00           N
ATOM   6822  CA  SER A 433      63.660  45.250 127.225  1.00  0.00           C
ATOM   6824  CB  SER A 433      62.859  43.930 127.326  1.00  0.00           C
ATOM   6827  OG  SER A 433      63.639  42.819 126.925  1.00  0.00           O
ATOM   6829  C   SER A 433      62.719  46.430 126.995  1.00  0.00           C
ATOM   6830  O   SER A 433      62.369  46.770 125.866  1.00  0.00           O
ATOM   6831  N   LEU A 434      62.289  47.130 128.065  1.00  0.00           N
ATOM   6833  CA  LEU A 434      61.370  48.249 127.996  1.00  0.00           C
ATOM   6835  CB  LEU A 434      60.719  48.470 129.385  1.00  0.00           C
ATOM   6838  CG  LEU A 434      59.469  49.370 129.445  1.00  0.00           C
ATOM   6840  CD1 LEU A 434      58.349  48.860 128.525  1.00  0.00           C
ATOM   6844  CD2 LEU A 434      58.940  49.440 130.885  1.00  0.00           C
ATOM   6848  C   LEU A 434      62.029  49.520 127.455  1.00  0.00           C
ATOM   6849  O   LEU A 434      61.420  50.290 126.715  1.00  0.00           O
ATOM   6850  N   LEU A 435      63.340  49.730 127.736  1.00  0.00           N
ATOM   6852  CA  LEU A 435      64.190  50.660 127.006  1.00  0.00           C
ATOM   6854  CB  LEU A 435      65.639  50.700 127.576  1.00  0.00           C
ATOM   6857  CG  LEU A 435      65.809  51.160 129.035  1.00  0.00           C
ATOM   6859  CD1 LEU A 435      67.289  51.090 129.406  1.00  0.00           C
ATOM   6863  CD2 LEU A 435      65.269  52.589 129.236  1.00  0.00           C
ATOM   6867  C   LEU A 435      64.310  50.349 125.516  1.00  0.00           C
ATOM   6868  O   LEU A 435      64.219  51.240 124.675  1.00  0.00           O
ATOM   6869  N   MET A 436      64.489  49.069 125.155  1.00  0.00           N
ATOM   6871  CA  MET A 436      64.469  48.620 123.765  1.00  0.00           C
ATOM   6873  CB  MET A 436      64.899  47.140 123.615  1.00  0.00           C
ATOM   6876  CG  MET A 436      66.339  46.850 124.076  1.00  0.00           C
ATOM   6879  SD  MET A 436      67.649  47.830 123.275  1.00  0.00           S
ATOM   6880  CE  MET A 436      67.309  47.280 121.585  1.00  0.00           C
ATOM   6884  C   MET A 436      63.149  48.839 123.035  1.00  0.00           C
ATOM   6885  O   MET A 436      63.129  49.319 121.906  1.00  0.00           O
ATOM   6886  N   LEU A 437      61.999  48.550 123.676  1.00  0.00           N
ATOM   6888  CA  LEU A 437      60.690  48.880 123.156  1.00  0.00           C
ATOM   6890  CB  LEU A 437      59.570  48.360 124.096  1.00  0.00           C
ATOM   6893  CG  LEU A 437      59.359  46.829 124.135  1.00  0.00           C
ATOM   6895  CD1 LEU A 437      58.359  46.459 125.236  1.00  0.00           C
ATOM   6899  CD2 LEU A 437      58.879  46.280 122.785  1.00  0.00           C
ATOM   6903  C   LEU A 437      60.510  50.380 122.935  1.00  0.00           C
ATOM   6904  O   LEU A 437      60.050  50.800 121.865  1.00  0.00           O
ATOM   6905  N   ASP A 438      60.929  51.229 123.905  1.00  0.00           N
ATOM   6907  CA  ASP A 438      60.859  52.680 123.785  1.00  0.00           C
ATOM   6909  CB  ASP A 438      61.179  53.410 125.125  1.00  0.00           C
ATOM   6912  CG  ASP A 438      59.920  53.670 125.925  1.00  0.00           C
ATOM   6913  OD1 ASP A 438      58.800  53.490 125.376  1.00  0.00           O
ATOM   6914  OD2 ASP A 438      60.030  54.119 127.085  1.00  0.00           O
ATOM   6915  C   ASP A 438      61.719  53.240 122.685  1.00  0.00           C
ATOM   6916  O   ASP A 438      61.249  54.049 121.885  1.00  0.00           O
ATOM   6917  N   SER A 439      62.979  52.770 122.566  1.00  0.00           N
ATOM   6919  CA  SER A 439      63.850  53.079 121.445  1.00  0.00           C
ATOM   6921  CB  SER A 439      65.279  52.549 121.665  1.00  0.00           C
ATOM   6924  OG  SER A 439      65.849  53.220 122.785  1.00  0.00           O
ATOM   6926  C   SER A 439      63.330  52.619 120.106  1.00  0.00           C
ATOM   6927  O   SER A 439      63.340  53.380 119.145  1.00  0.00           O
ATOM   6928  N   ARG A 440      62.779  51.380 120.015  1.00  0.00           N
ATOM   6930  CA  ARG A 440      62.070  50.890 118.845  1.00  0.00           C
ATOM   6932  CB  ARG A 440      61.550  49.420 119.025  1.00  0.00           C
ATOM   6935  CG  ARG A 440      62.629  48.320 119.005  1.00  0.00           C
ATOM   6938  CD  ARG A 440      62.140  46.980 119.595  1.00  0.00           C
ATOM   6941  NE  ARG A 440      63.309  46.040 119.656  1.00  0.00           N
ATOM   6943  CZ  ARG A 440      63.209  44.810 120.135  1.00  0.00           C
ATOM   6944  NH1 ARG A 440      62.080  44.200 120.385  1.00  0.00           N
ATOM   6947  NH2 ARG A 440      64.339  44.150 120.315  1.00  0.00           N
ATOM   6950  C   ARG A 440      60.879  51.759 118.445  1.00  0.00           C
ATOM   6951  O   ARG A 440      60.709  52.080 117.275  1.00  0.00           O
ATOM   6952  N   ARG A 441      60.050  52.180 119.425  1.00  0.00           N
ATOM   6954  CA  ARG A 441      58.949  53.100 119.236  1.00  0.00           C
ATOM   6956  CB  ARG A 441      58.069  53.200 120.525  1.00  0.00           C
ATOM   6959  CG  ARG A 441      56.779  54.049 120.365  1.00  0.00           C
ATOM   6962  CD  ARG A 441      55.769  54.010 121.535  1.00  0.00           C
ATOM   6965  NE  ARG A 441      56.440  54.480 122.785  1.00  0.00           N
ATOM   6967  CZ  ARG A 441      55.839  54.660 123.956  1.00  0.00           C
ATOM   6968  NH1 ARG A 441      54.539  54.570 124.145  1.00  0.00           N
ATOM   6971  NH2 ARG A 441      56.559  54.940 125.015  1.00  0.00           N
ATOM   6974  C   ARG A 441      59.389  54.459 118.716  1.00  0.00           C
ATOM   6975  O   ARG A 441      58.759  54.999 117.805  1.00  0.00           O
ATOM   6976  N   VAL A 442      60.499  55.040 119.236  1.00  0.00           N
ATOM   6978  CA  VAL A 442      61.139  56.200 118.625  1.00  0.00           C
ATOM   6980  CB  VAL A 442      62.280  56.770 119.486  1.00  0.00           C
ATOM   6982  CG1 VAL A 442      62.940  57.960 118.765  1.00  0.00           C
ATOM   6986  CG2 VAL A 442      61.760  57.280 120.845  1.00  0.00           C
ATOM   6990  C   VAL A 442      61.679  55.950 117.216  1.00  0.00           C
ATOM   6991  O   VAL A 442      61.480  56.740 116.296  1.00  0.00           O
ATOM   6992  N   ILE A 443      62.369  54.820 116.975  1.00  0.00           N
ATOM   6994  CA  ILE A 443      62.849  54.459 115.645  1.00  0.00           C
ATOM   6996  CB  ILE A 443      63.769  53.240 115.716  1.00  0.00           C
ATOM   6998  CG2 ILE A 443      64.080  52.690 114.315  1.00  0.00           C
ATOM   7002  CG1 ILE A 443      65.069  53.620 116.455  1.00  0.00           C
ATOM   7005  CD  ILE A 443      65.789  52.410 117.035  1.00  0.00           C
ATOM   7009  C   ILE A 443      61.760  54.280 114.606  1.00  0.00           C
ATOM   7010  O   ILE A 443      61.879  54.780 113.485  1.00  0.00           O
ATOM   7011  N   GLN A 444      60.659  53.580 114.936  1.00  0.00           N
ATOM   7013  CA  GLN A 444      59.510  53.460 114.055  1.00  0.00           C
ATOM   7015  CB  GLN A 444      58.460  52.429 114.555  1.00  0.00           C
ATOM   7018  CG  GLN A 444      58.929  50.940 114.595  1.00  0.00           C
ATOM   7021  CD  GLN A 444      59.700  50.460 113.356  1.00  0.00           C
ATOM   7022  OE1 GLN A 444      59.149  49.850 112.445  1.00  0.00           O
ATOM   7023  NE2 GLN A 444      61.030  50.679 113.335  1.00  0.00           N
ATOM   7026  C   GLN A 444      58.829  54.780 113.716  1.00  0.00           C
ATOM   7027  O   GLN A 444      58.469  54.999 112.565  1.00  0.00           O
ATOM   7028  N   SER A 445      58.670  55.730 114.665  1.00  0.00           N
ATOM   7030  CA  SER A 445      58.149  57.050 114.326  1.00  0.00           C
ATOM   7032  CB  SER A 445      57.749  57.900 115.546  1.00  0.00           C
ATOM   7035  OG  SER A 445      58.819  58.040 116.475  1.00  0.00           O
ATOM   7037  C   SER A 445      59.019  57.860 113.395  1.00  0.00           C
ATOM   7038  O   SER A 445      58.539  58.450 112.425  1.00  0.00           O
ATOM   7039  N   ILE A 446      60.349  57.860 113.615  1.00  0.00           N
ATOM   7041  CA  ILE A 446      61.319  58.400 112.665  1.00  0.00           C
ATOM   7043  CB  ILE A 446      62.739  58.330 113.236  1.00  0.00           C
ATOM   7045  CG2 ILE A 446      63.789  58.760 112.185  1.00  0.00           C
ATOM   7049  CG1 ILE A 446      62.870  59.200 114.505  1.00  0.00           C
ATOM   7052  CD  ILE A 446      64.039  58.760 115.375  1.00  0.00           C
ATOM   7056  C   ILE A 446      61.249  57.720 111.305  1.00  0.00           C
ATOM   7057  O   ILE A 446      61.239  58.370 110.266  1.00  0.00           O
ATOM   7058  N   GLN A 447      61.129  56.369 111.255  1.00  0.00           N
ATOM   7060  CA  GLN A 447      60.820  55.670 110.025  1.00  0.00           C
ATOM   7062  CB  GLN A 447      60.939  54.119 110.165  1.00  0.00           C
ATOM   7065  CG  GLN A 447      62.379  53.609 110.415  1.00  0.00           C
ATOM   7068  CD  GLN A 447      62.480  52.070 110.425  1.00  0.00           C
ATOM   7069  OE1 GLN A 447      61.529  51.330 110.195  1.00  0.00           O
ATOM   7070  NE2 GLN A 447      63.709  51.569 110.675  1.00  0.00           N
ATOM   7073  C   GLN A 447      59.489  56.060 109.365  1.00  0.00           C
ATOM   7074  O   GLN A 447      59.429  56.260 108.155  1.00  0.00           O
ATOM   7075  N   LEU A 448      58.390  56.220 110.126  1.00  0.00           N
ATOM   7077  CA  LEU A 448      57.109  56.700 109.625  1.00  0.00           C
ATOM   7079  CB  LEU A 448      56.009  56.560 110.695  1.00  0.00           C
ATOM   7082  CG  LEU A 448      54.580  56.870 110.195  1.00  0.00           C
ATOM   7084  CD1 LEU A 448      54.120  55.910 109.076  1.00  0.00           C
ATOM   7088  CD2 LEU A 448      53.580  56.829 111.356  1.00  0.00           C
ATOM   7092  C   LEU A 448      57.129  58.120 109.055  1.00  0.00           C
ATOM   7093  O   LEU A 448      56.589  58.400 107.986  1.00  0.00           O
ATOM   7094  N   MET A 449      57.819  59.060 109.746  1.00  0.00           N
ATOM   7096  CA  MET A 449      58.089  60.410 109.265  1.00  0.00           C
ATOM   7098  CB  MET A 449      58.899  61.200 110.326  1.00  0.00           C
ATOM   7101  CG  MET A 449      58.129  61.540 111.615  1.00  0.00           C
ATOM   7104  SD  MET A 449      59.249  62.000 112.986  1.00  0.00           S
ATOM   7105  CE  MET A 449      57.979  62.470 114.186  1.00  0.00           C
ATOM   7109  C   MET A 449      58.859  60.430 107.945  1.00  0.00           C
ATOM   7110  O   MET A 449      58.499  61.130 107.005  1.00  0.00           O
ATOM   7111  N   LYS A 450      59.899  59.580 107.835  1.00  0.00           N
ATOM   7113  CA  LYS A 450      60.609  59.310 106.606  1.00  0.00           C
ATOM   7115  CB  LYS A 450      61.809  58.380 106.925  1.00  0.00           C
ATOM   7118  CG  LYS A 450      62.569  57.750 105.736  1.00  0.00           C
ATOM   7121  CD  LYS A 450      62.140  56.299 105.395  1.00  0.00           C
ATOM   7124  CE  LYS A 450      62.870  55.740 104.165  1.00  0.00           C
ATOM   7127  NZ  LYS A 450      62.369  54.410 103.755  1.00  0.00           N
ATOM   7131  C   LYS A 450      59.770  58.740 105.475  1.00  0.00           C
ATOM   7132  O   LYS A 450      59.840  59.210 104.335  1.00  0.00           O
ATOM   7133  N   SER A 451      58.920  57.729 105.766  1.00  0.00           N
ATOM   7135  CA  SER A 451      58.249  56.930 104.755  1.00  0.00           C
ATOM   7137  CB  SER A 451      57.800  55.550 105.296  1.00  0.00           C
ATOM   7140  OG  SER A 451      56.879  55.610 106.385  1.00  0.00           O
ATOM   7142  C   SER A 451      57.039  57.600 104.145  1.00  0.00           C
ATOM   7143  O   SER A 451      56.639  57.280 103.025  1.00  0.00           O
ATOM   7144  N   LEU A 452      56.489  58.590 104.856  1.00  0.00           N
ATOM   7146  CA  LEU A 452      55.419  59.440 104.385  1.00  0.00           C
ATOM   7148  CB  LEU A 452      54.539  59.870 105.576  1.00  0.00           C
ATOM   7151  CG  LEU A 452      53.699  58.729 106.155  1.00  0.00           C
ATOM   7153  CD1 LEU A 452      53.109  59.170 107.496  1.00  0.00           C
ATOM   7157  CD2 LEU A 452      52.559  58.300 105.225  1.00  0.00           C
ATOM   7161  C   LEU A 452      55.950  60.670 103.686  1.00  0.00           C
ATOM   7162  O   LEU A 452      55.209  61.589 103.335  1.00  0.00           O
ATOM   7163  N   GLY A 453      57.280  60.720 103.475  1.00  0.00           N
ATOM   7165  CA  GLY A 453      57.979  61.829 102.865  1.00  0.00           C
ATOM   7168  C   GLY A 453      58.209  62.929 103.856  1.00  0.00           C
ATOM   7169  O   GLY A 453      57.369  63.810 104.025  1.00  0.00           O
ATOM   7170  N   GLY A 454      59.389  62.920 104.505  1.00  0.00           N
ATOM   7172  CA  GLY A 454      59.809  63.900 105.515  1.00  0.00           C
ATOM   7175  C   GLY A 454      59.759  65.350 105.115  1.00  0.00           C
ATOM   7176  O   GLY A 454      59.679  65.700 103.935  1.00  0.00           O
ATOM   7177  N   GLY A 455      59.850  66.219 106.146  1.00  0.00           N
ATOM   7179  CA  GLY A 455      59.910  67.660 106.075  1.00  0.00           C
ATOM   7182  C   GLY A 455      61.319  68.119 106.455  1.00  0.00           C
ATOM   7183  OT1 GLY A 455      62.259  67.910 105.665  1.00  0.00           O
ATOM   7184  OT2 GLY A 455      61.519  68.719 107.546  1.00  0.00           O
ATOM   7185  NH3 POPEB 456     103.099  78.529  65.805  1.00  0.00           N
ATOM   7189  C12 POPEB 456     104.109  78.909  66.826  1.00  0.00           C
ATOM   7192  C11 POPEB 456     105.470  79.060  66.175  1.00  0.00           C
ATOM   7195  P   POPEB 456     107.889  79.719  66.715  1.00  0.00           P
ATOM   7196  O13 POPEB 456     108.180  81.150  66.935  1.00  0.00           O
ATOM   7197  O14 POPEB 456     108.759  78.739  67.415  1.00  0.00           O
ATOM   7198  O11 POPEB 456     107.840  79.400  65.155  1.00  0.00           O
ATOM   7199  O12 POPEB 456     106.399  79.450  67.176  1.00  0.00           O
ATOM   7200  C1  POPEB 456     108.589  80.170  64.205  1.00  0.00           C
ATOM   7203  C2  POPEB 456     108.040  79.979  62.755  1.00  0.00           C
ATOM   7205  O21 POPEB 456     108.880  80.600  61.775  1.00  0.00           O
ATOM   7206  C21 POPEB 456     109.960  79.940  61.426  1.00  0.00           C
ATOM   7207  O22 POPEB 456     110.470  79.000  62.016  1.00  0.00           O
ATOM   7208  C22 POPEB 456     110.459  80.510  60.085  1.00  0.00           C
ATOM   7211  C3  POPEB 456     106.630  80.600  62.576  1.00  0.00           C
ATOM   7214  O31 POPEB 456     106.229  80.550  61.186  1.00  0.00           O
ATOM   7215  C31 POPEB 456     105.039  81.089  60.926  1.00  0.00           C
ATOM   7216  O32 POPEB 456     104.199  81.350  61.775  1.00  0.00           O
ATOM   7217  C32 POPEB 456     104.969  81.378  59.415  1.00  0.00           C
ATOM   7220  C23 POPEB 456     109.510  80.289  58.875  1.00  0.00           C
ATOM   7223  C24 POPEB 456     110.160  80.809  57.576  1.00  0.00           C
ATOM   7226  C25 POPEB 456     109.309  80.858  56.295  1.00  0.00           C
ATOM   7229  C26 POPEB 456     110.200  81.140  55.065  1.00  0.00           C
ATOM   7232  C27 POPEB 456     109.410  81.359  53.755  1.00  0.00           C
ATOM   7235  C28 POPEB 456     110.300  81.299  52.495  1.00  0.00           C
ATOM   7238  C29 POPEB 456     109.589  81.700  51.225  1.00  0.00           C
ATOM   7240 0C21 POPEB 456     109.469  80.979  50.085  1.00  0.00           C
ATOM   7242 1C21 POPEB 456     110.069  79.630  49.805  1.00  0.00           C
ATOM   7245 2C21 POPEB 456     110.480  79.410  48.325  1.00  0.00           C
ATOM   7248 3C21 POPEB 456     111.009  77.990  48.095  1.00  0.00           C
ATOM   7251 4C21 POPEB 456     111.469  77.700  46.655  1.00  0.00           C
ATOM   7254 5C21 POPEB 456     110.480  76.920  45.766  1.00  0.00           C
ATOM   7257 6C21 POPEB 456     109.810  75.680  46.415  1.00  0.00           C
ATOM   7260 7C21 POPEB 456     109.510  74.500  45.475  1.00  0.00           C
ATOM   7263 8C21 POPEB 456     108.880  74.829  44.125  1.00  0.00           C
ATOM   7267  C33 POPEB 456     103.829  82.329  58.955  1.00  0.00           C
ATOM   7270  C34 POPEB 456     104.249  83.200  57.755  1.00  0.00           C
ATOM   7273  C35 POPEB 456     103.169  84.188  57.275  1.00  0.00           C
ATOM   7276  C36 POPEB 456     102.289  83.629  56.146  1.00  0.00           C
ATOM   7279  C37 POPEB 456     102.870  83.839  54.735  1.00  0.00           C
ATOM   7282  C38 POPEB 456     102.019  83.039  53.735  1.00  0.00           C
ATOM   7285  C39 POPEB 456     102.630  82.749  52.325  1.00  0.00           C
ATOM   7288 0C31 POPEB 456     101.969  81.730  51.286  1.00  0.00           C
ATOM   7291 1C31 POPEB 456     102.549  81.210  49.896  1.00  0.00           C
ATOM   7294 2C31 POPEB 456     102.409  81.910  48.525  1.00  0.00           C
ATOM   7297 3C31 POPEB 456     102.770  81.098  47.265  1.00  0.00           C
ATOM   7300 4C31 POPEB 456     103.110  81.999  46.055  1.00  0.00           C
ATOM   7303 5C31 POPEB 456     101.949  82.279  45.085  1.00  0.00           C
ATOM   7306 6C31 POPEB 456     101.510  81.059  44.275  1.00  0.00           C
ATOM   7310  NH3 POPEC 457       3.299  97.220  21.525  1.00  0.00           N
ATOM   7314  C12 POPEC 457       4.809  97.049  21.515  1.00  0.00           C
ATOM   7317  C11 POPEC 457       5.579  98.209  20.885  1.00  0.00           C
ATOM   7320  P   POPEC 457       7.949  97.208  20.385  1.00  0.00           P
ATOM   7321  O13 POPEC 457       7.279  96.868  19.105  1.00  0.00           O
ATOM   7322  O14 POPEC 457       9.289  97.829  20.225  1.00  0.00           O
ATOM   7323  O11 POPEC 457       8.019  95.870  21.246  1.00  0.00           O
ATOM   7324  O12 POPEC 457       6.969  98.130  21.246  1.00  0.00           O
ATOM   7325  C1  POPEC 457       8.429  95.818  22.625  1.00  0.00           C
ATOM   7328  C2  POPEC 457       8.289  94.380  23.255  1.00  0.00           C
ATOM   7330  O21 POPEC 457       9.019  94.319  24.495  1.00  0.00           O
ATOM   7331  C21 POPEC 457       8.329  94.298  25.625  1.00  0.00           C
ATOM   7332  O22 POPEC 457       7.129  94.438  25.735  1.00  0.00           O
ATOM   7333  C22 POPEC 457       9.309  94.039  26.775  1.00  0.00           C
ATOM   7336  C3  POPEC 457       8.909  93.309  22.325  1.00  0.00           C
ATOM   7339  O31 POPEC 457       8.589  91.950  22.735  1.00  0.00           O
ATOM   7340  C31 POPEC 457       9.339  91.020  22.145  1.00  0.00           C
ATOM   7341  O32 POPEC 457      10.509  91.140  21.795  1.00  0.00           O
ATOM   7342  C32 POPEC 457       8.489  89.790  21.855  1.00  0.00           C
ATOM   7345  C23 POPEC 457       8.659  93.710  28.135  1.00  0.00           C
ATOM   7348  C24 POPEC 457       9.729  93.428  29.216  1.00  0.00           C
ATOM   7351  C25 POPEC 457       9.149  92.999  30.575  1.00  0.00           C
ATOM   7354  C26 POPEC 457      10.219  92.659  31.625  1.00  0.00           C
ATOM   7357  C27 POPEC 457       9.659  91.760  32.745  1.00  0.00           C
ATOM   7360  C28 POPEC 457      10.639  91.549  33.915  1.00  0.00           C
ATOM   7363  C29 POPEC 457      10.619  92.710  34.885  1.00  0.00           C
ATOM   7365 0C21 POPEC 457      10.559  92.639  36.235  1.00  0.00           C
ATOM   7367 1C21 POPEC 457      10.549  91.378  37.066  1.00  0.00           C
ATOM   7370 2C21 POPEC 457      11.979  90.889  37.375  1.00  0.00           C
ATOM   7373 3C21 POPEC 457      12.729  91.789  38.375  1.00  0.00           C
ATOM   7376 4C21 POPEC 457      14.229  91.499  38.485  1.00  0.00           C
ATOM   7379 5C21 POPEC 457      15.059  91.840  37.235  1.00  0.00           C
ATOM   7382 6C21 POPEC 457      14.929  93.299  36.765  1.00  0.00           C
ATOM   7385 7C21 POPEC 457      15.909  93.660  35.645  1.00  0.00           C
ATOM   7388 8C21 POPEC 457      15.799  95.128  35.205  1.00  0.00           C
ATOM   7392  C33 POPEC 457       8.339  88.818  23.045  1.00  0.00           C
ATOM   7395  C34 POPEC 457       7.559  87.559  22.635  1.00  0.00           C
ATOM   7398  C35 POPEC 457       6.839  86.810  23.785  1.00  0.00           C
ATOM   7401  C36 POPEC 457       7.609  86.710  25.115  1.00  0.00           C
ATOM   7404  C37 POPEC 457       7.509  85.310  25.745  1.00  0.00           C
ATOM   7407  C38 POPEC 457       8.499  85.089  26.906  1.00  0.00           C
ATOM   7410  C39 POPEC 457       7.979  85.609  28.255  1.00  0.00           C
ATOM   7413 0C31 POPEC 457       8.879  85.210  29.435  1.00  0.00           C
ATOM   7416 1C31 POPEC 457       8.349  85.760  30.765  1.00  0.00           C
ATOM   7419 2C31 POPEC 457       8.769  84.939  31.996  1.00  0.00           C
ATOM   7422 3C31 POPEC 457       8.149  83.540  32.045  1.00  0.00           C
ATOM   7425 4C31 POPEC 457       8.189  82.889  33.435  1.00  0.00           C
ATOM   7428 5C31 POPEC 457       7.179  81.749  33.595  1.00  0.00           C
ATOM   7431 6C31 POPEC 457       7.089  81.219  35.025  1.00  0.00           C
ATOM   7435  NH3 POPED 458      96.520  46.580  17.055  1.00  0.00           N
ATOM   7439  C12 POPED 458      97.760  46.750  17.895  1.00  0.00           C
ATOM   7442  C11 POPED 458      97.989  45.509  18.765  1.00  0.00           C
ATOM   7445  P   POPED 458      97.719  43.350  17.246  1.00  0.00           P
ATOM   7446  O13 POPED 458      96.760  44.069  16.385  1.00  0.00           O
ATOM   7447  O14 POPED 458      98.719  42.490  16.585  1.00  0.00           O
ATOM   7448  O11 POPED 458      96.989  42.549  18.405  1.00  0.00           O
ATOM   7449  O12 POPED 458      98.549  44.440  18.015  1.00  0.00           O
ATOM   7450  C1  POPED 458      97.719  41.560  19.155  1.00  0.00           C
ATOM   7453  C2  POPED 458      96.790  40.609  19.985  1.00  0.00           C
ATOM   7455  O21 POPED 458      97.619  39.610  20.586  1.00  0.00           O
ATOM   7456  C21 POPED 458      97.940  39.600  21.895  1.00  0.00           C
ATOM   7457  O22 POPED 458      98.810  38.860  22.345  1.00  0.00           O
ATOM   7458  C22 POPED 458      97.210  40.600  22.805  1.00  0.00           C
ATOM   7461  C3  POPED 458      95.709  39.900  19.115  1.00  0.00           C
ATOM   7464  O31 POPED 458      95.060  38.780  19.746  1.00  0.00           O
ATOM   7465  C31 POPED 458      94.230  39.060  20.735  1.00  0.00           C
ATOM   7466  O32 POPED 458      94.029  40.170  21.205  1.00  0.00           O
ATOM   7467  C32 POPED 458      93.509  37.780  21.195  1.00  0.00           C
ATOM   7470  C23 POPED 458      97.609  40.460  24.305  1.00  0.00           C
ATOM   7473  C24 POPED 458      96.800  41.389  25.235  1.00  0.00           C
ATOM   7476  C25 POPED 458      97.040  41.090  26.725  1.00  0.00           C
ATOM   7479  C26 POPED 458      96.189  41.929  27.695  1.00  0.00           C
ATOM   7482  C27 POPED 458      96.289  41.420  29.146  1.00  0.00           C
ATOM   7485  C28 POPED 458      95.289  42.070  30.135  1.00  0.00           C
ATOM   7488  C29 POPED 458      95.620  43.510  30.455  1.00  0.00           C
ATOM   7490 0C21 POPED 458      95.820  44.060  31.675  1.00  0.00           C
ATOM   7492 1C21 POPED 458      95.769  43.390  33.025  1.00  0.00           C
ATOM   7495 2C21 POPED 458      94.570  43.819  33.895  1.00  0.00           C
ATOM   7498 3C21 POPED 458      94.540  45.330  34.195  1.00  0.00           C
ATOM   7501 4C21 POPED 458      93.469  45.740  35.225  1.00  0.00           C
ATOM   7504 5C21 POPED 458      93.910  45.509  36.675  1.00  0.00           C
ATOM   7507 6C21 POPED 458      92.889  46.010  37.705  1.00  0.00           C
ATOM   7510 7C21 POPED 458      93.519  46.269  39.076  1.00  0.00           C
ATOM   7513 8C21 POPED 458      92.529  46.790  40.115  1.00  0.00           C
ATOM   7517  C33 POPED 458      93.029  37.820  22.675  1.00  0.00           C
ATOM   7520  C34 POPED 458      92.649  36.430  23.216  1.00  0.00           C
ATOM   7523  C35 POPED 458      92.299  36.460  24.715  1.00  0.00           C
ATOM   7526  C36 POPED 458      91.690  35.160  25.235  1.00  0.00           C
ATOM   7529  C37 POPED 458      91.149  35.310  26.665  1.00  0.00           C
ATOM   7532  C38 POPED 458      90.459  34.030  27.185  1.00  0.00           C
ATOM   7535  C39 POPED 458      89.629  34.270  28.465  1.00  0.00           C
ATOM   7538 0C31 POPED 458      90.459  34.580  29.725  1.00  0.00           C
ATOM   7541 1C31 POPED 458      90.940  33.330  30.485  1.00  0.00           C
ATOM   7544 2C31 POPED 458      91.760  33.730  31.725  1.00  0.00           C
ATOM   7547 3C31 POPED 458      91.969  32.600  32.745  1.00  0.00           C
ATOM   7550 4C31 POPED 458      92.479  31.270  32.185  1.00  0.00           C
ATOM   7553 5C31 POPED 458      92.830  30.280  33.305  1.00  0.00           C
ATOM   7556 6C31 POPED 458      93.129  28.850  32.845  1.00  0.00           C
ATOM   7560  NH3 POPEE 459      59.169  -3.459  18.205  1.00  0.00           N
ATOM   7564  C12 POPEE 459      57.819  -3.279  17.555  1.00  0.00           C
ATOM   7567  C11 POPEE 459      57.489  -1.799  17.225  1.00  0.00           C
ATOM   7570  P   POPEE 459      55.120  -0.660  16.825  1.00  0.00           P
ATOM   7571  O13 POPEE 459      55.549   0.690  16.375  1.00  0.00           O
ATOM   7572  O14 POPEE 459      53.829  -1.129  16.285  1.00  0.00           O
ATOM   7573  O11 POPEE 459      55.069  -0.700  18.426  1.00  0.00           O
ATOM   7574  O12 POPEE 459      56.269  -1.710  16.475  1.00  0.00           O
ATOM   7575  C1  POPEE 459      54.939   0.571  19.115  1.00  0.00           C
ATOM   7578  C2  POPEE 459      54.840   0.471  20.685  1.00  0.00           C
ATOM   7580  O21 POPEE 459      53.980   1.471  21.275  1.00  0.00           O
ATOM   7581  C21 POPEE 459      54.309   2.751  21.115  1.00  0.00           C
ATOM   7582  O22 POPEE 459      55.139   3.181  20.325  1.00  0.00           O
ATOM   7583  C22 POPEE 459      53.479   3.621  22.055  1.00  0.00           C
ATOM   7586  C3  POPEE 459      56.239   0.491  21.355  1.00  0.00           C
ATOM   7589  O31 POPEE 459      56.170   0.501  22.815  1.00  0.00           O
ATOM   7590  C31 POPEE 459      57.019   1.331  23.415  1.00  0.00           C
ATOM   7591  O32 POPEE 459      57.769   2.101  22.835  1.00  0.00           O
ATOM   7592  C32 POPEE 459      56.969   1.170  24.935  1.00  0.00           C
ATOM   7595  C23 POPEE 459      53.769   3.370  23.555  1.00  0.00           C
ATOM   7598  C24 POPEE 459      52.760   4.090  24.455  1.00  0.00           C
ATOM   7601  C25 POPEE 459      52.940   3.750  25.945  1.00  0.00           C
ATOM   7604  C26 POPEE 459      53.910   4.690  26.675  1.00  0.00           C
ATOM   7607  C27 POPEE 459      54.260   4.190  28.085  1.00  0.00           C
ATOM   7610  C28 POPEE 459      55.109   5.210  28.875  1.00  0.00           C
ATOM   7613  C29 POPEE 459      55.769   4.580  30.076  1.00  0.00           C
ATOM   7615 0C21 POPEE 459      55.769   5.041  31.345  1.00  0.00           C
ATOM   7617 1C21 POPEE 459      55.109   6.291  31.865  1.00  0.00           C
ATOM   7620 2C21 POPEE 459      53.859   5.951  32.705  1.00  0.00           C
ATOM   7623 3C21 POPEE 459      54.149   5.370  34.095  1.00  0.00           C
ATOM   7626 4C21 POPEE 459      52.839   5.060  34.825  1.00  0.00           C
ATOM   7629 5C21 POPEE 459      53.029   4.650  36.285  1.00  0.00           C
ATOM   7632 6C21 POPEE 459      51.690   4.340  36.966  1.00  0.00           C
ATOM   7635 7C21 POPEE 459      51.849   3.920  38.435  1.00  0.00           C
ATOM   7638 8C21 POPEE 459      50.519   3.591  39.106  1.00  0.00           C
ATOM   7642  C33 POPEE 459      58.320   1.560  25.586  1.00  0.00           C
ATOM   7645  C34 POPEE 459      58.260   1.840  27.085  1.00  0.00           C
ATOM   7648  C35 POPEE 459      59.649   2.150  27.665  1.00  0.00           C
ATOM   7651  C36 POPEE 459      59.649   2.371  29.185  1.00  0.00           C
ATOM   7654  C37 POPEE 459      60.869   3.171  29.665  1.00  0.00           C
ATOM   7657  C38 POPEE 459      60.589   4.041  30.905  1.00  0.00           C
ATOM   7660  C39 POPEE 459      60.419   3.281  32.225  1.00  0.00           C
ATOM   7663 0C31 POPEE 459      59.209   3.820  33.005  1.00  0.00           C
ATOM   7666 1C31 POPEE 459      59.129   3.381  34.475  1.00  0.00           C
ATOM   7669 2C31 POPEE 459      60.100   4.141  35.396  1.00  0.00           C
ATOM   7672 3C31 POPEE 459      59.939   3.780  36.875  1.00  0.00           C
ATOM   7675 4C31 POPEE 459      58.549   4.111  37.445  1.00  0.00           C
ATOM   7678 5C31 POPEE 459      58.429   3.810  38.945  1.00  0.00           C
ATOM   7681 6C31 POPEE 459      57.049   4.190  39.505  1.00  0.00           C
ATOM   7685  NH3 POPEF 460     124.239 104.100  22.785  1.00  0.00           N
ATOM   7689  C12 POPEF 460     124.260 102.789  23.515  1.00  0.00           C
ATOM   7692  C11 POPEF 460     122.999 102.589  24.395  1.00  0.00           C
ATOM   7695  P   POPEF 460     123.740 100.870  26.295  1.00  0.00           P
ATOM   7696  O13 POPEF 460     123.880  99.400  26.265  1.00  0.00           O
ATOM   7697  O14 POPEF 460     124.979 101.658  26.355  1.00  0.00           O
ATOM   7698  O11 POPEF 460     122.749 101.329  27.435  1.00  0.00           O
ATOM   7699  O12 POPEF 460     122.959 101.278  24.975  1.00  0.00           O
ATOM   7700  C1  POPEF 460     123.110 101.189  28.816  1.00  0.00           C
ATOM   7703  C2  POPEF 460     122.040 101.840  29.755  1.00  0.00           C
ATOM   7705  O21 POPEF 460     121.930 101.049  30.955  1.00  0.00           O
ATOM   7706  C21 POPEF 460     122.910 101.160  31.825  1.00  0.00           C
ATOM   7707  O22 POPEF 460     123.799 101.999  31.825  1.00  0.00           O
ATOM   7708  C22 POPEF 460     122.749 100.028  32.835  1.00  0.00           C
ATOM   7711  C3  POPEF 460     120.629 101.880  29.085  1.00  0.00           C
ATOM   7714  O31 POPEF 460     119.690 102.710  29.796  1.00  0.00           O
ATOM   7715  C31 POPEF 460     118.819 102.139  30.595  1.00  0.00           C
ATOM   7716  O32 POPEF 460     118.859 100.989  31.015  1.00  0.00           O
ATOM   7717  C32 POPEF 460     117.709 103.150  30.895  1.00  0.00           C
ATOM   7720  C23 POPEF 460     123.869 100.040  33.885  1.00  0.00           C
ATOM   7723  C24 POPEF 460     123.630  98.999  34.975  1.00  0.00           C
ATOM   7726  C25 POPEF 460     124.740  98.988  36.025  1.00  0.00           C
ATOM   7729  C26 POPEF 460     124.780 100.268  36.865  1.00  0.00           C
ATOM   7732  C27 POPEF 460     125.769 100.140  38.036  1.00  0.00           C
ATOM   7735  C28 POPEF 460     126.009 101.469  38.765  1.00  0.00           C
ATOM   7738  C29 POPEF 460     127.129 101.339  39.755  1.00  0.00           C
ATOM   7740 0C21 POPEF 460     127.010 101.119  41.075  1.00  0.00           C
ATOM   7742 1C21 POPEF 460     125.739 100.949  41.855  1.00  0.00           C
ATOM   7745 2C21 POPEF 460     125.540  99.480  42.305  1.00  0.00           C
ATOM   7748 3C21 POPEF 460     124.309  99.289  43.195  1.00  0.00           C
ATOM   7751 4C21 POPEF 460     124.230  97.889  43.826  1.00  0.00           C
ATOM   7754 5C21 POPEF 460     124.160  96.760  42.785  1.00  0.00           C
ATOM   7757 6C21 POPEF 460     123.929  95.370  43.406  1.00  0.00           C
ATOM   7760 7C21 POPEF 460     123.710  94.279  42.345  1.00  0.00           C
ATOM   7763 8C21 POPEF 460     123.430  92.899  42.936  1.00  0.00           C
ATOM   7767  C33 POPEF 460     116.669 102.640  31.905  1.00  0.00           C
ATOM   7770  C34 POPEF 460     117.109 102.810  33.365  1.00  0.00           C
ATOM   7773  C35 POPEF 460     116.590 104.089  34.035  1.00  0.00           C
ATOM   7776  C36 POPEF 460     117.249 104.298  35.405  1.00  0.00           C
ATOM   7779  C37 POPEF 460     116.930 105.639  36.085  1.00  0.00           C
ATOM   7782  C38 POPEF 460     117.999 105.958  37.145  1.00  0.00           C
ATOM   7785  C39 POPEF 460     117.469 106.658  38.415  1.00  0.00           C
ATOM   7788 0C31 POPEF 460     116.879 108.060  38.195  1.00  0.00           C
ATOM   7791 1C31 POPEF 460     116.569 108.738  39.536  1.00  0.00           C
ATOM   7794 2C31 POPEF 460     115.940 110.128  39.385  1.00  0.00           C
ATOM   7797 3C31 POPEF 460     115.429 110.709  40.725  1.00  0.00           C
ATOM   7800 4C31 POPEF 460     116.510 110.910  41.785  1.00  0.00           C
ATOM   7803 5C31 POPEF 460     115.930 111.409  43.115  1.00  0.00           C
ATOM   7806 6C31 POPEF 460     116.989 111.639  44.205  1.00  0.00           C
ATOM   7810  NH3 POPEG 461      64.389  11.251  19.695  1.00  0.00           N
ATOM   7814  C12 POPEG 461      64.489  12.581  18.995  1.00  0.00           C
ATOM   7817  C11 POPEG 461      63.109  13.081  18.585  1.00  0.00           C
ATOM   7820  P   POPEG 461      62.219  15.350  17.525  1.00  0.00           P
ATOM   7821  O13 POPEG 461      62.919  16.650  17.505  1.00  0.00           O
ATOM   7822  O14 POPEG 461      61.510  14.950  16.285  1.00  0.00           O
ATOM   7823  O11 POPEG 461      61.160  15.280  18.725  1.00  0.00           O
ATOM   7824  O12 POPEG 461      63.300  14.260  17.835  1.00  0.00           O
ATOM   7825  C1  POPEG 461      61.459  15.720  20.045  1.00  0.00           C
ATOM   7828  C2  POPEG 461      60.190  16.180  20.786  1.00  0.00           C
ATOM   7830  O21 POPEG 461      60.609  16.820  21.995  1.00  0.00           O
ATOM   7831  C21 POPEG 461      59.759  17.110  22.955  1.00  0.00           C
ATOM   7832  O22 POPEG 461      58.559  16.980  22.945  1.00  0.00           O
ATOM   7833  C22 POPEG 461      60.580  17.610  24.145  1.00  0.00           C
ATOM   7836  C3  POPEG 461      59.149  15.020  20.965  1.00  0.00           C
ATOM   7839  O31 POPEG 461      59.319  14.230  22.165  1.00  0.00           O
ATOM   7840  C31 POPEG 461      58.260  13.431  22.365  1.00  0.00           C
ATOM   7841  O32 POPEG 461      57.319  13.321  21.605  1.00  0.00           O
ATOM   7842  C32 POPEG 461      58.390  12.751  23.715  1.00  0.00           C
ATOM   7845  C23 POPEG 461      60.120  16.990  25.485  1.00  0.00           C
ATOM   7848  C24 POPEG 461      58.999  17.780  26.185  1.00  0.00           C
ATOM   7851  C25 POPEG 461      59.219  17.890  27.705  1.00  0.00           C
ATOM   7854  C26 POPEG 461      60.370  18.840  28.055  1.00  0.00           C
ATOM   7857  C27 POPEG 461      60.690  18.930  29.545  1.00  0.00           C
ATOM   7860  C28 POPEG 461      62.019  19.670  29.825  1.00  0.00           C
ATOM   7863  C29 POPEG 461      62.019  21.110  29.395  1.00  0.00           C
ATOM   7865 0C21 POPEG 461      62.350  22.180  30.145  1.00  0.00           C
ATOM   7867 1C21 POPEG 461      62.789  22.150  31.595  1.00  0.00           C
ATOM   7870 2C21 POPEG 461      64.299  21.860  31.705  1.00  0.00           C
ATOM   7873 3C21 POPEG 461      64.830  21.930  33.145  1.00  0.00           C
ATOM   7876 4C21 POPEG 461      64.759  23.340  33.755  1.00  0.00           C
ATOM   7879 5C21 POPEG 461      66.109  23.810  34.315  1.00  0.00           C
ATOM   7882 6C21 POPEG 461      66.059  25.250  34.845  1.00  0.00           C
ATOM   7885 7C21 POPEG 461      67.459  25.820  35.115  1.00  0.00           C
ATOM   7888 8C21 POPEG 461      67.459  27.240  35.665  1.00  0.00           C
ATOM   7892  C33 POPEG 461      57.449  13.381  24.755  1.00  0.00           C
ATOM   7895  C34 POPEG 461      57.999  13.231  26.175  1.00  0.00           C
ATOM   7898  C35 POPEG 461      57.049  13.791  27.235  1.00  0.00           C
ATOM   7901  C36 POPEG 461      57.699  13.821  28.625  1.00  0.00           C
ATOM   7904  C37 POPEG 461      56.789  14.400  29.715  1.00  0.00           C
ATOM   7907  C38 POPEG 461      57.499  15.500  30.525  1.00  0.00           C
ATOM   7910  C39 POPEG 461      56.729  15.970  31.755  1.00  0.00           C
ATOM   7913 0C31 POPEG 461      55.599  16.960  31.435  1.00  0.00           C
ATOM   7916 1C31 POPEG 461      55.019  17.620  32.685  1.00  0.00           C
ATOM   7919 2C31 POPEG 461      54.089  18.800  32.365  1.00  0.00           C
ATOM   7922 3C31 POPEG 461      52.739  18.380  31.786  1.00  0.00           C
ATOM   7925 4C31 POPEG 461      51.989  19.550  31.135  1.00  0.00           C
ATOM   7928 5C31 POPEG 461      50.580  19.150  30.685  1.00  0.00           C
ATOM   7931 6C31 POPEG 461      49.840  20.290  29.975  1.00  0.00           C
ATOM   7935  NH3 POPEH 462     111.039 104.328  28.795  1.00  0.00           N
ATOM   7939  C12 POPEH 462     110.699 105.700  28.275  1.00  0.00           C
ATOM   7942  C11 POPEH 462     110.750 105.730  26.745  1.00  0.00           C
ATOM   7945  P   POPEH 462     108.420 106.630  25.965  1.00  0.00           P
ATOM   7946  O13 POPEH 462     108.110 106.938  24.555  1.00  0.00           O
ATOM   7947  O14 POPEH 462     107.910 105.329  26.445  1.00  0.00           O
ATOM   7948  O11 POPEH 462     107.789 107.768  26.855  1.00  0.00           O
ATOM   7949  O12 POPEH 462     109.960 106.810  26.246  1.00  0.00           O
ATOM   7950  C1  POPEH 462     106.969 107.348  27.955  1.00  0.00           C
ATOM   7953  C2  POPEH 462     106.550 108.589  28.765  1.00  0.00           C
ATOM   7955  O21 POPEH 462     106.139 108.258  30.115  1.00  0.00           O
ATOM   7956  C21 POPEH 462     107.140 107.880  30.905  1.00  0.00           C
ATOM   7957  O22 POPEH 462     108.300 107.738  30.585  1.00  0.00           O
ATOM   7958  C22 POPEH 462     106.630 107.689  32.325  1.00  0.00           C
ATOM   7961  C3  POPEH 462     105.410 109.340  28.015  1.00  0.00           C
ATOM   7964  O31 POPEH 462     104.680 110.289  28.805  1.00  0.00           O
ATOM   7965  C31 POPEH 462     105.370 111.309  29.286  1.00  0.00           C
ATOM   7966  O32 POPEH 462     106.559 111.539  29.135  1.00  0.00           O
ATOM   7967  C32 POPEH 462     104.440 112.199  30.105  1.00  0.00           C
ATOM   7970  C23 POPEH 462     107.679 106.928  33.155  1.00  0.00           C
ATOM   7973  C24 POPEH 462     107.269 106.798  34.615  1.00  0.00           C
ATOM   7976  C25 POPEH 462     108.010 105.669  35.326  1.00  0.00           C
ATOM   7979  C26 POPEH 462     107.509 105.438  36.765  1.00  0.00           C
ATOM   7982  C27 POPEH 462     108.050 106.480  37.756  1.00  0.00           C
ATOM   7985  C28 POPEH 462     107.560 106.229  39.195  1.00  0.00           C
ATOM   7988  C29 POPEH 462     106.130 106.658  39.395  1.00  0.00           C
ATOM   7990 0C21 POPEH 462     105.510 106.770  40.585  1.00  0.00           C
ATOM   7992 1C21 POPEH 462     106.119 106.418  41.925  1.00  0.00           C
ATOM   7995 2C21 POPEH 462     106.569 107.640  42.755  1.00  0.00           C
ATOM   7998 3C21 POPEH 462     107.749 108.400  42.145  1.00  0.00           C
ATOM   8001 4C21 POPEH 462     108.359 109.438  43.085  1.00  0.00           C
ATOM   8004 5C21 POPEH 462     109.449 110.280  42.405  1.00  0.00           C
ATOM   8007 6C21 POPEH 462     110.209 111.169  43.385  1.00  0.00           C
ATOM   8010 7C21 POPEH 462     111.299 112.008  42.695  1.00  0.00           C
ATOM   8013 8C21 POPEH 462     112.059 112.929  43.655  1.00  0.00           C
ATOM   8017  C33 POPEH 462     104.419 111.740  31.565  1.00  0.00           C
ATOM   8020  C34 POPEH 462     103.600 112.680  32.455  1.00  0.00           C
ATOM   8023  C35 POPEH 462     103.710 112.270  33.935  1.00  0.00           C
ATOM   8026  C36 POPEH 462     103.080 113.290  34.885  1.00  0.00           C
ATOM   8029  C37 POPEH 462     103.560 113.039  36.316  1.00  0.00           C
ATOM   8032  C38 POPEH 462     103.129 114.109  37.325  1.00  0.00           C
ATOM   8035  C39 POPEH 462     103.950 114.039  38.625  1.00  0.00           C
ATOM   8038 0C31 POPEH 462     103.560 112.880  39.555  1.00  0.00           C
ATOM   8041 1C31 POPEH 462     104.519 112.719  40.755  1.00  0.00           C
ATOM   8044 2C31 POPEH 462     104.640 113.960  41.655  1.00  0.00           C
ATOM   8047 3C31 POPEH 462     103.339 114.359  42.355  1.00  0.00           C
ATOM   8050 4C31 POPEH 462     103.499 115.560  43.295  1.00  0.00           C
ATOM   8053 5C31 POPEH 462     102.479 115.520  44.435  1.00  0.00           C
ATOM   8056 6C31 POPEH 462     102.420 116.789  45.275  1.00  0.00           C
ATOM   8060  NH3 POPEI 463     116.770 115.479  22.316  1.00  0.00           N
ATOM   8064  C12 POPEI 463     115.389 115.660  21.745  1.00  0.00           C
ATOM   8067  C11 POPEI 463     114.249 114.979  22.545  1.00  0.00           C
ATOM   8070  P   POPEI 463     115.160 112.789  23.505  1.00  0.00           P
ATOM   8071  O13 POPEI 463     116.410 112.889  22.705  1.00  0.00           O
ATOM   8072  O14 POPEI 463     114.109 111.889  23.015  1.00  0.00           O
ATOM   8073  O11 POPEI 463     115.589 112.379  24.975  1.00  0.00           O
ATOM   8074  O12 POPEI 463     114.659 114.279  23.715  1.00  0.00           O
ATOM   8075  C1  POPEI 463     116.299 113.340  25.775  1.00  0.00           C
ATOM   8078  C2  POPEI 463     115.330 113.909  26.836  1.00  0.00           C
ATOM   8080  O21 POPEI 463     115.410 115.350  26.966  1.00  0.00           O
ATOM   8081  C21 POPEI 463     116.590 115.840  27.355  1.00  0.00           C
ATOM   8082  O22 POPEI 463     117.569 115.180  27.645  1.00  0.00           O
ATOM   8083  C22 POPEI 463     116.529 117.369  27.375  1.00  0.00           C
ATOM   8086  C3  POPEI 463     115.419 113.130  28.176  1.00  0.00           C
ATOM   8089  O31 POPEI 463     114.160 113.160  28.875  1.00  0.00           O
ATOM   8090  C31 POPEI 463     113.990 114.200  29.655  1.00  0.00           C
ATOM   8091  O32 POPEI 463     114.810 115.070  29.905  1.00  0.00           O
ATOM   8092  C32 POPEI 463     112.579 114.130  30.225  1.00  0.00           C
ATOM   8095  C23 POPEI 463     116.319 117.969  28.785  1.00  0.00           C
ATOM   8098  C24 POPEI 463     115.029 118.799  28.905  1.00  0.00           C
ATOM   8101  C25 POPEI 463     114.649 119.039  30.385  1.00  0.00           C
ATOM   8104  C26 POPEI 463     113.269 119.669  30.555  1.00  0.00           C
ATOM   8107  C27 POPEI 463     112.749 119.540  32.005  1.00  0.00           C
ATOM   8110  C28 POPEI 463     111.299 120.040  32.165  1.00  0.00           C
ATOM   8113  C29 POPEI 463     110.750 119.699  33.525  1.00  0.00           C
ATOM   8115 0C21 POPEI 463     110.599 120.560  34.555  1.00  0.00           C
ATOM   8117 1C21 POPEI 463     110.969 122.020  34.525  1.00  0.00           C
ATOM   8120 2C21 POPEI 463     110.690 122.738  35.856  1.00  0.00           C
ATOM   8123 3C21 POPEI 463     110.990 124.240  35.765  1.00  0.00           C
ATOM   8126 4C21 POPEI 463     110.920 124.969  37.115  1.00  0.00           C
ATOM   8129 5C21 POPEI 463     111.200 126.469  36.975  1.00  0.00           C
ATOM   8132 6C21 POPEI 463     109.999 127.280  36.466  1.00  0.00           C
ATOM   8135 7C21 POPEI 463     110.300 128.779  36.335  1.00  0.00           C
ATOM   8138 8C21 POPEI 463     109.109 129.608  35.865  1.00  0.00           C
ATOM   8142  C33 POPEI 463     112.399 115.009  31.485  1.00  0.00           C
ATOM   8145  C34 POPEI 463     111.559 114.270  32.525  1.00  0.00           C
ATOM   8148  C35 POPEI 463     111.319 115.079  33.805  1.00  0.00           C
ATOM   8151  C36 POPEI 463     112.609 115.590  34.455  1.00  0.00           C
ATOM   8154  C37 POPEI 463     112.420 115.910  35.945  1.00  0.00           C
ATOM   8157  C38 POPEI 463     111.380 117.008  36.205  1.00  0.00           C
ATOM   8160  C39 POPEI 463     110.990 117.078  37.675  1.00  0.00           C
ATOM   8163 0C31 POPEI 463     110.020 118.218  37.985  1.00  0.00           C
ATOM   8166 1C31 POPEI 463     109.360 118.060  39.365  1.00  0.00           C
ATOM   8169 2C31 POPEI 463     108.560 119.289  39.805  1.00  0.00           C
ATOM   8172 3C31 POPEI 463     109.440 120.490  40.155  1.00  0.00           C
ATOM   8175 4C31 POPEI 463     108.619 121.649  40.735  1.00  0.00           C
ATOM   8178 5C31 POPEI 463     109.479 122.829  41.195  1.00  0.00           C
ATOM   8181 6C31 POPEI 463     108.670 123.949  41.855  1.00  0.00           C
ATOM   8185  NH3 POPEJ 464      29.509  18.770  58.966  1.00  0.00           N
ATOM   8189  C12 POPEJ 464      30.069  20.150  59.225  1.00  0.00           C
ATOM   8192  C11 POPEJ 464      31.530  20.280  58.745  1.00  0.00           C
ATOM   8195  P   POPEJ 464      32.319  22.550  59.875  1.00  0.00           P
ATOM   8196  O13 POPEJ 464      31.359  23.670  59.835  1.00  0.00           O
ATOM   8197  O14 POPEJ 464      32.369  21.730  61.095  1.00  0.00           O
ATOM   8198  O11 POPEJ 464      33.759  23.050  59.445  1.00  0.00           O
ATOM   8199  O12 POPEJ 464      31.929  21.640  58.635  1.00  0.00           O
ATOM   8200  C1  POPEJ 464      34.179  24.430  59.425  1.00  0.00           C
ATOM   8203  C2  POPEJ 464      34.620  24.840  57.975  1.00  0.00           C
ATOM   8205  O21 POPEJ 464      34.749  26.250  57.746  1.00  0.00           O
ATOM   8206  C21 POPEJ 464      35.299  27.090  58.595  1.00  0.00           C
ATOM   8207  O22 POPEJ 464      35.699  26.870  59.725  1.00  0.00           O
ATOM   8208  C22 POPEJ 464      35.369  28.450  57.885  1.00  0.00           C
ATOM   8211  C3  POPEJ 464      33.580  24.270  56.955  1.00  0.00           C
ATOM   8214  O31 POPEJ 464      33.469  24.900  55.665  1.00  0.00           O
ATOM   8215  C31 POPEJ 464      34.499  24.970  54.875  1.00  0.00           C
ATOM   8216  O32 POPEJ 464      35.639  24.590  55.076  1.00  0.00           O
ATOM   8217  C32 POPEJ 464      34.049  25.610  53.566  1.00  0.00           C
ATOM   8220  C23 POPEJ 464      36.799  28.820  57.396  1.00  0.00           C
ATOM   8223  C24 POPEJ 464      36.779  29.630  56.085  1.00  0.00           C
ATOM   8226  C25 POPEJ 464      36.069  30.990  56.195  1.00  0.00           C
ATOM   8229  C26 POPEJ 464      36.929  32.120  55.615  1.00  0.00           C
ATOM   8232  C27 POPEJ 464      36.179  33.430  55.296  1.00  0.00           C
ATOM   8235  C28 POPEJ 464      37.179  34.520  54.855  1.00  0.00           C
ATOM   8238  C29 POPEJ 464      36.549  35.780  54.326  1.00  0.00           C
ATOM   8240 0C21 POPEJ 464      37.009  37.040  54.525  1.00  0.00           C
ATOM   8242 1C21 POPEJ 464      38.209  37.440  55.335  1.00  0.00           C
ATOM   8245 2C21 POPEJ 464      39.239  38.340  54.625  1.00  0.00           C
ATOM   8248 3C21 POPEJ 464      40.089  37.630  53.555  1.00  0.00           C
ATOM   8251 4C21 POPEJ 464      39.719  38.010  52.115  1.00  0.00           C
ATOM   8254 5C21 POPEJ 464      40.149  39.429  51.736  1.00  0.00           C
ATOM   8257 6C21 POPEJ 464      41.639  39.570  51.365  1.00  0.00           C
ATOM   8260 7C21 POPEJ 464      41.990  41.050  51.125  1.00  0.00           C
ATOM   8263 8C21 POPEJ 464      43.379  41.269  50.525  1.00  0.00           C
ATOM   8267  C33 POPEJ 464      32.999  24.760  52.825  1.00  0.00           C
ATOM   8270  C34 POPEJ 464      32.519  25.450  51.546  1.00  0.00           C
ATOM   8273  C35 POPEJ 464      32.179  24.480  50.405  1.00  0.00           C
ATOM   8276  C36 POPEJ 464      33.449  23.990  49.695  1.00  0.00           C
ATOM   8279  C37 POPEJ 464      33.219  23.180  48.415  1.00  0.00           C
ATOM   8282  C38 POPEJ 464      34.569  22.830  47.755  1.00  0.00           C
ATOM   8285  C39 POPEJ 464      34.469  22.050  46.445  1.00  0.00           C
ATOM   8288 0C31 POPEJ 464      33.819  22.830  45.296  1.00  0.00           C
ATOM   8291 1C31 POPEJ 464      34.010  22.120  43.945  1.00  0.00           C
ATOM   8294 2C31 POPEJ 464      32.830  22.360  42.996  1.00  0.00           C
ATOM   8297 3C31 POPEJ 464      32.959  21.590  41.675  1.00  0.00           C
ATOM   8300 4C31 POPEJ 464      31.629  21.530  40.915  1.00  0.00           C
ATOM   8303 5C31 POPEJ 464      31.729  20.720  39.615  1.00  0.00           C
ATOM   8306 6C31 POPEJ 464      30.369  20.530  38.935  1.00  0.00           C
ATOM   8310  NH3 POPEK 465     102.880  61.100  18.635  1.00  0.00           N
ATOM   8314  C12 POPEK 465     103.309  59.720  19.075  1.00  0.00           C
ATOM   8317  C11 POPEK 465     103.209  58.640  17.965  1.00  0.00           C
ATOM   8320  P   POPEK 465     101.439  56.850  17.246  1.00  0.00           P
ATOM   8321  O13 POPEK 465     100.020  56.780  16.825  1.00  0.00           O
ATOM   8322  O14 POPEK 465     102.460  56.229  16.385  1.00  0.00           O
ATOM   8323  O11 POPEK 465     101.630  56.260  18.675  1.00  0.00           O
ATOM   8324  O12 POPEK 465     101.860  58.359  17.535  1.00  0.00           O
ATOM   8325  C1  POPEK 465     100.680  55.400  19.285  1.00  0.00           C
ATOM   8328  C2  POPEK 465     101.179  55.040  20.695  1.00  0.00           C
ATOM   8330  O21 POPEK 465     100.160  54.210  21.275  1.00  0.00           O
ATOM   8331  C21 POPEK 465     100.569  53.310  22.135  1.00  0.00           C
ATOM   8332  O22 POPEK 465     101.679  52.790  22.176  1.00  0.00           O
ATOM   8333  C22 POPEK 465      99.419  53.079  23.105  1.00  0.00           C
ATOM   8336  C3  POPEK 465     101.350  56.350  21.535  1.00  0.00           C
ATOM   8339  O31 POPEK 465     102.399  56.260  22.535  1.00  0.00           O
ATOM   8340  C31 POPEK 465     102.669  57.470  23.055  1.00  0.00           C
ATOM   8341  O32 POPEK 465     102.089  58.500  22.755  1.00  0.00           O
ATOM   8342  C32 POPEK 465     103.919  57.420  23.965  1.00  0.00           C
ATOM   8345  C23 POPEK 465      99.830  52.510  24.475  1.00  0.00           C
ATOM   8348  C24 POPEK 465      98.740  52.849  25.505  1.00  0.00           C
ATOM   8351  C25 POPEK 465      98.969  52.260  26.906  1.00  0.00           C
ATOM   8354  C26 POPEK 465      97.730  52.479  27.785  1.00  0.00           C
ATOM   8357  C27 POPEK 465      98.020  52.740  29.275  1.00  0.00           C
ATOM   8360  C28 POPEK 465      96.749  53.190  30.015  1.00  0.00           C
ATOM   8363  C29 POPEK 465      96.959  54.240  31.075  1.00  0.00           C
ATOM   8365 0C21 POPEK 465      97.450  54.019  32.305  1.00  0.00           C
ATOM   8367 1C21 POPEK 465      97.900  52.680  32.835  1.00  0.00           C
ATOM   8370 2C21 POPEK 465      97.840  52.619  34.375  1.00  0.00           C
ATOM   8373 3C21 POPEK 465      98.460  51.319  34.905  1.00  0.00           C
ATOM   8376 4C21 POPEK 465      98.740  51.360  36.415  1.00  0.00           C
ATOM   8379 5C21 POPEK 465      99.510  50.130  36.915  1.00  0.00           C
ATOM   8382 6C21 POPEK 465      98.679  48.839  36.935  1.00  0.00           C
ATOM   8385 7C21 POPEK 465      99.510  47.610  37.345  1.00  0.00           C
ATOM   8388 8C21 POPEK 465      98.740  46.290  37.275  1.00  0.00           C
ATOM   8392  C33 POPEK 465     104.029  56.319  25.055  1.00  0.00           C
ATOM   8395  C34 POPEK 465     104.999  56.730  26.195  1.00  0.00           C
ATOM   8398  C35 POPEK 465     104.749  56.000  27.545  1.00  0.00           C
ATOM   8401  C36 POPEK 465     105.039  56.730  28.895  1.00  0.00           C
ATOM   8404  C37 POPEK 465     104.080  56.500  30.125  1.00  0.00           C
ATOM   8407  C38 POPEK 465     102.989  57.470  30.695  1.00  0.00           C
ATOM   8410  C39 POPEK 465     101.969  56.940  31.755  1.00  0.00           C
ATOM   8413 0C31 POPEK 465     102.080  55.480  32.246  1.00  0.00           C
ATOM   8416 1C31 POPEK 465     100.979  55.030  33.246  1.00  0.00           C
ATOM   8419 2C31 POPEK 465     101.410  54.080  34.395  1.00  0.00           C
ATOM   8422 3C31 POPEK 465     102.240  52.840  34.025  1.00  0.00           C
ATOM   8425 4C31 POPEK 465     102.590  51.929  35.235  1.00  0.00           C
ATOM   8428 5C31 POPEK 465     103.679  52.490  36.165  1.00  0.00           C
ATOM   8431 6C31 POPEK 465     104.029  51.619  37.385  1.00  0.00           C
ATOM   8435  NH3 POPEL 466      31.549  30.900  15.505  1.00  0.00           N
ATOM   8439  C12 POPEL 466      30.589  29.780  15.215  1.00  0.00           C
ATOM   8442  C11 POPEL 466      29.339  30.320  14.515  1.00  0.00           C
ATOM   8445  P   POPEL 466      27.159  29.210  15.335  1.00  0.00           P
ATOM   8446  O13 POPEL 466      26.399  30.480  15.325  1.00  0.00           O
ATOM   8447  O14 POPEL 466      26.339  27.980  15.145  1.00  0.00           O
ATOM   8448  O11 POPEL 466      27.869  29.140  16.725  1.00  0.00           O
ATOM   8449  O12 POPEL 466      28.369  29.280  14.345  1.00  0.00           O
ATOM   8450  C1  POPEL 466      27.149  29.480  17.915  1.00  0.00           C
ATOM   8453  C2  POPEL 466      28.189  29.690  19.025  1.00  0.00           C
ATOM   8455  O21 POPEL 466      27.519  29.930  20.275  1.00  0.00           O
ATOM   8456  C21 POPEL 466      27.889  29.110  21.255  1.00  0.00           C
ATOM   8457  O22 POPEL 466      28.339  27.990  21.085  1.00  0.00           O
ATOM   8458  C22 POPEL 466      27.689  29.820  22.585  1.00  0.00           C
ATOM   8461  C3  POPEL 466      29.079  30.920  18.725  1.00  0.00           C
ATOM   8464  O31 POPEL 466      30.169  30.960  19.676  1.00  0.00           O
ATOM   8465  C31 POPEL 466      31.279  31.520  19.215  1.00  0.00           C
ATOM   8466  O32 POPEL 466      31.440  31.910  18.065  1.00  0.00           O
ATOM   8467  C32 POPEL 466      32.309  31.620  20.365  1.00  0.00           C
ATOM   8470  C23 POPEL 466      27.849  28.860  23.785  1.00  0.00           C
ATOM   8473  C24 POPEL 466      27.609  29.530  25.145  1.00  0.00           C
ATOM   8476  C25 POPEL 466      28.319  28.750  26.255  1.00  0.00           C
ATOM   8479  C26 POPEL 466      28.010  29.240  27.685  1.00  0.00           C
ATOM   8482  C27 POPEL 466      26.819  28.490  28.305  1.00  0.00           C
ATOM   8485  C28 POPEL 466      26.499  28.930  29.755  1.00  0.00           C
ATOM   8488  C29 POPEL 466      27.649  28.680  30.695  1.00  0.00           C
ATOM   8490 0C21 POPEL 466      27.779  27.640  31.545  1.00  0.00           C
ATOM   8492 1C21 POPEL 466      26.809  26.490  31.716  1.00  0.00           C
ATOM   8495 2C21 POPEL 466      25.959  26.650  32.985  1.00  0.00           C
ATOM   8498 3C21 POPEL 466      25.069  25.420  33.265  1.00  0.00           C
ATOM   8501 4C21 POPEL 466      24.239  25.520  34.555  1.00  0.00           C
ATOM   8504 5C21 POPEL 466      25.109  25.670  35.816  1.00  0.00           C
ATOM   8507 6C21 POPEL 466      24.309  25.610  37.125  1.00  0.00           C
ATOM   8510 7C21 POPEL 466      25.169  26.000  38.335  1.00  0.00           C
ATOM   8513 8C21 POPEL 466      24.439  25.900  39.685  1.00  0.00           C
ATOM   8517  C33 POPEL 466      31.739  32.060  21.735  1.00  0.00           C
ATOM   8520  C34 POPEL 466      32.509  31.510  22.945  1.00  0.00           C
ATOM   8523  C35 POPEL 466      31.789  31.850  24.255  1.00  0.00           C
ATOM   8526  C36 POPEL 466      32.389  31.190  25.505  1.00  0.00           C
ATOM   8529  C37 POPEL 466      31.589  31.520  26.775  1.00  0.00           C
ATOM   8532  C38 POPEL 466      32.179  30.920  28.055  1.00  0.00           C
ATOM   8535  C39 POPEL 466      31.359  31.310  29.305  1.00  0.00           C
ATOM   8538 0C31 POPEL 466      31.909  30.730  30.615  1.00  0.00           C
ATOM   8541 1C31 POPEL 466      31.100  31.220  31.835  1.00  0.00           C
ATOM   8544 2C31 POPEL 466      31.569  30.650  33.176  1.00  0.00           C
ATOM   8547 3C31 POPEL 466      30.739  31.190  34.345  1.00  0.00           C
ATOM   8550 4C31 POPEL 466      31.170  30.640  35.716  1.00  0.00           C
ATOM   8553 5C31 POPEL 466      30.299  31.150  36.865  1.00  0.00           C
ATOM   8556 6C31 POPEL 466      30.739  30.650  38.246  1.00  0.00           C
ATOM   8560  NH3 POPEM 467      97.590 124.270  17.375  1.00  0.00           N
ATOM   8564  C12 POPEM 467      98.980 124.699  17.805  1.00  0.00           C
ATOM   8567  C11 POPEM 467     100.069 123.638  17.535  1.00  0.00           C
ATOM   8570  P   POPEM 467     102.140 125.180  17.975  1.00  0.00           P
ATOM   8571  O13 POPEM 467     102.450 125.249  16.535  1.00  0.00           O
ATOM   8572  O14 POPEM 467     101.389 126.320  18.525  1.00  0.00           O
ATOM   8573  O11 POPEM 467     103.409 125.019  18.885  1.00  0.00           O
ATOM   8574  O12 POPEM 467     101.270 123.899  18.295  1.00  0.00           O
ATOM   8575  C1  POPEM 467     104.629 124.389  18.555  1.00  0.00           C
ATOM   8578  C2  POPEM 467     105.179 123.680  19.825  1.00  0.00           C
ATOM   8580  O21 POPEM 467     106.170 122.699  19.515  1.00  0.00           O
ATOM   8581  C21 POPEM 467     107.389 123.188  19.615  1.00  0.00           C
ATOM   8582  O22 POPEM 467     107.709 124.359  19.515  1.00  0.00           O
ATOM   8583  C22 POPEM 467     108.339 122.029  19.895  1.00  0.00           C
ATOM   8586  C3  POPEM 467     104.039 122.908  20.505  1.00  0.00           C
ATOM   8589  O31 POPEM 467     104.489 121.880  21.415  1.00  0.00           O
ATOM   8590  C31 POPEM 467     104.319 120.618  21.025  1.00  0.00           C
ATOM   8591  O32 POPEM 467     103.829 120.259  19.965  1.00  0.00           O
ATOM   8592  C32 POPEM 467     104.799 119.669  22.106  1.00  0.00           C
ATOM   8595  C23 POPEM 467     108.359 121.688  21.405  1.00  0.00           C
ATOM   8598  C24 POPEM 467     109.550 120.809  21.795  1.00  0.00           C
ATOM   8601  C25 POPEM 467     109.570 120.548  23.305  1.00  0.00           C
ATOM   8604  C26 POPEM 467     110.979 120.289  23.845  1.00  0.00           C
ATOM   8607  C27 POPEM 467     111.060 120.499  25.365  1.00  0.00           C
ATOM   8610  C28 POPEM 467     112.490 120.370  25.926  1.00  0.00           C
ATOM   8613  C29 POPEM 467     113.350 121.518  25.455  1.00  0.00           C
ATOM   8615 0C21 POPEM 467     113.420 122.730  26.035  1.00  0.00           C
ATOM   8617 1C21 POPEM 467     112.669 123.150  27.275  1.00  0.00           C
ATOM   8620 2C21 POPEM 467     113.609 123.270  28.496  1.00  0.00           C
ATOM   8623 3C21 POPEM 467     114.649 124.389  28.365  1.00  0.00           C
ATOM   8626 4C21 POPEM 467     115.440 124.639  29.655  1.00  0.00           C
ATOM   8629 5C21 POPEM 467     116.380 123.470  30.015  1.00  0.00           C
ATOM   8632 6C21 POPEM 467     117.180 123.699  31.295  1.00  0.00           C
ATOM   8635 7C21 POPEM 467     118.150 122.549  31.576  1.00  0.00           C
ATOM   8638 8C21 POPEM 467     118.880 122.659  32.915  1.00  0.00           C
ATOM   8642  C33 POPEM 467     105.669 118.559  21.495  1.00  0.00           C
ATOM   8645  C34 POPEM 467     106.179 117.519  22.505  1.00  0.00           C
ATOM   8648  C35 POPEM 467     105.109 116.789  23.356  1.00  0.00           C
ATOM   8651  C36 POPEM 467     104.990 117.360  24.775  1.00  0.00           C
ATOM   8654  C37 POPEM 467     104.199 116.480  25.755  1.00  0.00           C
ATOM   8657  C38 POPEM 467     104.010 117.178  27.106  1.00  0.00           C
ATOM   8660  C39 POPEM 467     103.300 116.299  28.145  1.00  0.00           C
ATOM   8663 0C31 POPEM 467     103.040 117.020  29.475  1.00  0.00           C
ATOM   8666 1C31 POPEM 467     102.259 116.138  30.466  1.00  0.00           C
ATOM   8669 2C31 POPEM 467     101.790 116.889  31.725  1.00  0.00           C
ATOM   8672 3C31 POPEM 467     102.940 117.439  32.585  1.00  0.00           C
ATOM   8675 4C31 POPEM 467     102.479 118.020  33.935  1.00  0.00           C
ATOM   8678 5C31 POPEM 467     101.450 119.149  33.795  1.00  0.00           C
ATOM   8681 6C31 POPEM 467     101.119 119.829  35.125  1.00  0.00           C
ATOM   8685  NH3 POPEN 468      16.339 121.659  59.475  1.00  0.00           N
ATOM   8689  C12 POPEN 468      14.869 121.899  59.256  1.00  0.00           C
ATOM   8692  C11 POPEN 468      14.529 123.370  59.525  1.00  0.00           C
ATOM   8695  P   POPEN 468      12.509 124.969  59.845  1.00  0.00           P
ATOM   8696  O13 POPEN 468      11.049 124.930  59.975  1.00  0.00           O
ATOM   8697  O14 POPEN 468      13.219 125.560  60.985  1.00  0.00           O
ATOM   8698  O11 POPEN 468      13.029 125.689  58.535  1.00  0.00           O
ATOM   8699  O12 POPEN 468      13.109 123.520  59.635  1.00  0.00           O
ATOM   8700  C1  POPEN 468      12.169 125.950  57.415  1.00  0.00           C
ATOM   8703  C2  POPEN 468      12.149 124.799  56.356  1.00  0.00           C
ATOM   8705  O21 POPEN 468      11.909 125.339  55.045  1.00  0.00           O
ATOM   8706  C21 POPEN 468      10.679 125.689  54.705  1.00  0.00           C
ATOM   8707  O22 POPEN 468       9.669 125.609  55.366  1.00  0.00           O
ATOM   8708  C22 POPEN 468      10.749 126.230  53.275  1.00  0.00           C
ATOM   8711  C3  POPEN 468      11.209 123.619  56.765  1.00  0.00           C
ATOM   8714  O31 POPEN 468      10.779 122.780  55.685  1.00  0.00           O
ATOM   8715  C31 POPEN 468      11.559 121.780  55.335  1.00  0.00           C
ATOM   8716  O32 POPEN 468      12.719 121.618  55.695  1.00  0.00           O
ATOM   8717  C32 POPEN 468      10.759 120.810  54.466  1.00  0.00           C
ATOM   8720  C23 POPEN 468       9.429 126.788  52.695  1.00  0.00           C
ATOM   8723  C24 POPEN 468       8.569 125.740  51.966  1.00  0.00           C
ATOM   8726  C25 POPEN 468       7.619 126.330  50.906  1.00  0.00           C
ATOM   8729  C26 POPEN 468       8.299 126.920  49.656  1.00  0.00           C
ATOM   8732  C27 POPEN 468       8.949 125.870  48.735  1.00  0.00           C
ATOM   8735  C28 POPEN 468       9.809 126.479  47.606  1.00  0.00           C
ATOM   8738  C29 POPEN 468      11.159 126.960  48.095  1.00  0.00           C
ATOM   8740 0C21 POPEN 468      11.919 127.938  47.576  1.00  0.00           C
ATOM   8742 1C21 POPEN 468      11.629 128.809  46.375  1.00  0.00           C
ATOM   8745 2C21 POPEN 468      12.489 128.419  45.155  1.00  0.00           C
ATOM   8748 3C21 POPEN 468      12.469 129.469  44.035  1.00  0.00           C
ATOM   8751 4C21 POPEN 468      12.989 128.919  42.705  1.00  0.00           C
ATOM   8754 5C21 POPEN 468      13.149 129.989  41.616  1.00  0.00           C
ATOM   8757 6C21 POPEN 468      13.339 129.368  40.216  1.00  0.00           C
ATOM   8760 7C21 POPEN 468      13.459 130.419  39.106  1.00  0.00           C
ATOM   8763 8C21 POPEN 468      13.439 129.809  37.695  1.00  0.00           C
ATOM   8767  C33 POPEN 468      11.619 119.749  53.725  1.00  0.00           C
ATOM   8770  C34 POPEN 468      11.479 119.869  52.195  1.00  0.00           C
ATOM   8773  C35 POPEN 468      12.169 121.110  51.606  1.00  0.00           C
ATOM   8776  C36 POPEN 468      11.719 121.370  50.155  1.00  0.00           C
ATOM   8779  C37 POPEN 468      12.269 122.669  49.566  1.00  0.00           C
ATOM   8782  C38 POPEN 468      11.499 123.160  48.325  1.00  0.00           C
ATOM   8785  C39 POPEN 468      11.679 122.290  47.066  1.00  0.00           C
ATOM   8788 0C31 POPEN 468      10.829 122.799  45.895  1.00  0.00           C
ATOM   8791 1C31 POPEN 468      11.069 122.020  44.595  1.00  0.00           C
ATOM   8794 2C31 POPEN 468       9.909 122.120  43.595  1.00  0.00           C
ATOM   8797 3C31 POPEN 468       9.629 123.529  43.055  1.00  0.00           C
ATOM   8800 4C31 POPEN 468      10.779 124.089  42.205  1.00  0.00           C
ATOM   8803 5C31 POPEN 468      10.359 125.320  41.385  1.00  0.00           C
ATOM   8806 6C31 POPEN 468      11.479 125.859  40.496  1.00  0.00           C
ATOM   8810  NH3 POPEO 469      23.489 124.549  56.975  1.00  0.00           N
ATOM   8814  C12 POPEO 469      21.989 124.739  56.905  1.00  0.00           C
ATOM   8817  C11 POPEO 469      21.359 125.040  58.286  1.00  0.00           C
ATOM   8820  P   POPEO 469      19.019 124.910  59.475  1.00  0.00           P
ATOM   8821  O13 POPEO 469      19.829 125.028  60.705  1.00  0.00           O
ATOM   8822  O14 POPEO 469      17.779 125.718  59.345  1.00  0.00           O
ATOM   8823  O11 POPEO 469      18.539 123.389  59.455  1.00  0.00           O
ATOM   8824  O12 POPEO 469      19.929 125.070  58.185  1.00  0.00           O
ATOM   8825  C1  POPEO 469      19.269 122.360  58.805  1.00  0.00           C
ATOM   8828  C2  POPEO 469      18.979 122.318  57.285  1.00  0.00           C
ATOM   8830  O21 POPEO 469      17.619 122.738  57.016  1.00  0.00           O
ATOM   8831  C21 POPEO 469      17.529 123.489  55.906  1.00  0.00           C
ATOM   8832  O22 POPEO 469      18.469 123.939  55.275  1.00  0.00           O
ATOM   8833  C22 POPEO 469      16.069 123.759  55.515  1.00  0.00           C
ATOM   8836  C3  POPEO 469      19.239 120.910  56.675  1.00  0.00           C
ATOM   8839  O31 POPEO 469      19.059 120.979  55.246  1.00  0.00           O
ATOM   8840  C31 POPEO 469      19.959 120.350  54.505  1.00  0.00           C
ATOM   8841  O32 POPEO 469      20.859 119.639  54.936  1.00  0.00           O
ATOM   8842  C32 POPEO 469      19.769 120.740  53.045  1.00  0.00           C
ATOM   8845  C23 POPEO 469      15.919 123.778  53.976  1.00  0.00           C
ATOM   8848  C24 POPEO 469      14.649 124.468  53.445  1.00  0.00           C
ATOM   8851  C25 POPEO 469      14.669 124.568  51.905  1.00  0.00           C
ATOM   8854  C26 POPEO 469      13.909 125.770  51.286  1.00  0.00           C
ATOM   8857  C27 POPEO 469      14.399 127.130  51.815  1.00  0.00           C
ATOM   8860  C28 POPEO 469      14.319 128.299  50.816  1.00  0.00           C
ATOM   8863  C29 POPEO 469      12.999 129.018  50.755  1.00  0.00           C
ATOM   8865 0C21 POPEO 469      12.809 130.329  51.005  1.00  0.00           C
ATOM   8867 1C21 POPEO 469      13.869 131.310  51.455  1.00  0.00           C
ATOM   8870 2C21 POPEO 469      14.949 131.700  50.415  1.00  0.00           C
ATOM   8873 3C21 POPEO 469      14.689 133.010  49.665  1.00  0.00           C
ATOM   8876 4C21 POPEO 469      15.929 133.519  48.915  1.00  0.00           C
ATOM   8879 5C21 POPEO 469      15.769 134.979  48.475  1.00  0.00           C
ATOM   8882 6C21 POPEO 469      16.969 135.560  47.705  1.00  0.00           C
ATOM   8885 7C21 POPEO 469      18.219 135.790  48.575  1.00  0.00           C
ATOM   8888 8C21 POPEO 469      19.169 136.850  48.015  1.00  0.00           C
ATOM   8892  C33 POPEO 469      20.149 119.650  52.016  1.00  0.00           C
ATOM   8895  C34 POPEO 469      18.969 118.750  51.575  1.00  0.00           C
ATOM   8898  C35 POPEO 469      19.469 117.619  50.665  1.00  0.00           C
ATOM   8901  C36 POPEO 469      18.429 116.950  49.746  1.00  0.00           C
ATOM   8904  C37 POPEO 469      19.079 115.828  48.926  1.00  0.00           C
ATOM   8907  C38 POPEO 469      18.219 115.370  47.735  1.00  0.00           C
ATOM   8910  C39 POPEO 469      18.699 114.049  47.106  1.00  0.00           C
ATOM   8913 0C31 POPEO 469      18.309 112.799  47.905  1.00  0.00           C
ATOM   8916 1C31 POPEO 469      18.969 111.509  47.396  1.00  0.00           C
ATOM   8919 2C31 POPEO 469      18.389 110.970  46.085  1.00  0.00           C
ATOM   8922 3C31 POPEO 469      19.379 110.059  45.345  1.00  0.00           C
ATOM   8925 4C31 POPEO 469      18.769 109.419  44.085  1.00  0.00           C
ATOM   8928 5C31 POPEO 469      19.829 108.918  43.105  1.00  0.00           C
ATOM   8931 6C31 POPEO 469      19.239 108.400  41.785  1.00  0.00           C
ATOM   8935  NH3 POPEP 470      61.739  48.340  21.235  1.00  0.00           N
ATOM   8939  C12 POPEP 470      60.799  49.510  21.165  1.00  0.00           C
ATOM   8942  C11 POPEP 470      60.529  50.150  22.545  1.00  0.00           C
ATOM   8945  P   POPEP 470      59.819  52.630  22.135  1.00  0.00           P
ATOM   8946  O13 POPEP 470      60.399  53.220  23.356  1.00  0.00           O
ATOM   8947  O14 POPEP 470      60.609  52.670  20.885  1.00  0.00           O
ATOM   8948  O11 POPEP 470      58.379  53.260  21.825  1.00  0.00           O
ATOM   8949  O12 POPEP 470      59.479  51.109  22.445  1.00  0.00           O
ATOM   8950  C1  POPEP 470      57.359  53.230  22.835  1.00  0.00           C
ATOM   8953  C2  POPEP 470      57.039  54.650  23.356  1.00  0.00           C
ATOM   8955  O21 POPEP 470      56.580  54.490  24.715  1.00  0.00           O
ATOM   8956  C21 POPEP 470      56.929  55.470  25.535  1.00  0.00           C
ATOM   8957  O22 POPEP 470      57.449  56.519  25.205  1.00  0.00           O
ATOM   8958  C22 POPEP 470      56.519  55.110  26.955  1.00  0.00           C
ATOM   8961  C3  POPEP 470      55.969  55.360  22.455  1.00  0.00           C
ATOM   8964  O31 POPEP 470      55.779  56.759  22.775  1.00  0.00           O
ATOM   8965  C31 POPEP 470      54.780  56.990  23.665  1.00  0.00           C
ATOM   8966  O32 POPEP 470      53.940  56.170  23.975  1.00  0.00           O
ATOM   8967  C32 POPEP 470      54.899  58.400  24.235  1.00  0.00           C
ATOM   8970  C23 POPEP 470      57.039  56.140  27.996  1.00  0.00           C
ATOM   8973  C24 POPEP 470      56.179  56.170  29.265  1.00  0.00           C
ATOM   8976  C25 POPEP 470      56.769  55.360  30.425  1.00  0.00           C
ATOM   8979  C26 POPEP 470      55.719  55.150  31.525  1.00  0.00           C
ATOM   8982  C27 POPEP 470      56.199  54.319  32.716  1.00  0.00           C
ATOM   8985  C28 POPEP 470      55.039  54.080  33.705  1.00  0.00           C
ATOM   8988  C29 POPEP 470      55.389  53.090  34.785  1.00  0.00           C
ATOM   8990 0C21 POPEP 470      54.710  52.930  35.935  1.00  0.00           C
ATOM   8992 1C21 POPEP 470      53.499  53.720  36.385  1.00  0.00           C
ATOM   8995 2C21 POPEP 470      53.569  54.010  37.896  1.00  0.00           C
ATOM   8998 3C21 POPEP 470      52.319  54.730  38.435  1.00  0.00           C
ATOM   9001 4C21 POPEP 470      52.280  54.700  39.965  1.00  0.00           C
ATOM   9004 5C21 POPEP 470      51.009  55.330  40.575  1.00  0.00           C
ATOM   9007 6C21 POPEP 470      50.659  54.700  41.935  1.00  0.00           C
ATOM   9010 7C21 POPEP 470      49.359  55.250  42.545  1.00  0.00           C
ATOM   9013 8C21 POPEP 470      48.829  54.400  43.716  1.00  0.00           C
ATOM   9017  C33 POPEP 470      53.910  58.679  25.415  1.00  0.00           C
ATOM   9020  C34 POPEP 470      54.399  58.120  26.755  1.00  0.00           C
ATOM   9023  C35 POPEP 470      53.439  58.320  27.955  1.00  0.00           C
ATOM   9026  C36 POPEP 470      53.099  59.770  28.295  1.00  0.00           C
ATOM   9029  C37 POPEP 470      52.330  59.890  29.625  1.00  0.00           C
ATOM   9032  C38 POPEP 470      51.779  61.299  29.885  1.00  0.00           C
ATOM   9035  C39 POPEP 470      51.139  61.479  31.275  1.00  0.00           C
ATOM   9038 0C31 POPEP 470      52.179  61.630  32.395  1.00  0.00           C
ATOM   9041 1C31 POPEP 470      51.580  61.900  33.785  1.00  0.00           C
ATOM   9044 2C31 POPEP 470      52.660  62.310  34.805  1.00  0.00           C
ATOM   9047 3C31 POPEP 470      52.270  62.109  36.275  1.00  0.00           C
ATOM   9050 4C31 POPEP 470      51.189  63.069  36.805  1.00  0.00           C
ATOM   9053 5C31 POPEP 470      50.989  62.929  38.316  1.00  0.00           C
ATOM   9056 6C31 POPEP 470      50.009  63.940  38.925  1.00  0.00           C
ATOM   9060  NH3 POPEQ 471      93.279  27.880  61.265  1.00  0.00           N
ATOM   9064  C12 POPEQ 471      93.399  27.910  59.765  1.00  0.00           C
ATOM   9067  C11 POPEQ 471      93.649  26.500  59.186  1.00  0.00           C
ATOM   9070  P   POPEQ 471      96.170  26.300  60.015  1.00  0.00           P
ATOM   9071  O13 POPEQ 471      97.109  25.170  59.825  1.00  0.00           O
ATOM   9072  O14 POPEQ 471      95.540  26.470  61.356  1.00  0.00           O
ATOM   9073  O11 POPEQ 471      96.849  27.650  59.525  1.00  0.00           O
ATOM   9074  O12 POPEQ 471      95.020  26.200  58.955  1.00  0.00           O
ATOM   9075  C1  POPEQ 471      97.809  27.670  58.455  1.00  0.00           C
ATOM   9078  C2  POPEQ 471      97.199  27.360  57.045  1.00  0.00           C
ATOM   9080  O21 POPEQ 471      98.190  27.270  56.015  1.00  0.00           O
ATOM   9081  C21 POPEQ 471      98.929  28.290  55.675  1.00  0.00           C
ATOM   9082  O22 POPEQ 471      99.069  29.350  56.265  1.00  0.00           O
ATOM   9083  C22 POPEQ 471      99.619  27.900  54.355  1.00  0.00           C
ATOM   9086  C3  POPEQ 471      96.030  28.290  56.606  1.00  0.00           C
ATOM   9089  O31 POPEQ 471      95.890  28.430  55.176  1.00  0.00           O
ATOM   9090  C31 POPEQ 471      95.330  27.530  54.355  1.00  0.00           C
ATOM   9091  O32 POPEQ 471      95.029  27.780  53.195  1.00  0.00           O
ATOM   9092  C32 POPEQ 471      95.160  26.120  54.936  1.00  0.00           C
ATOM   9095  C23 POPEQ 471     100.709  28.900  53.905  1.00  0.00           C
ATOM   9098  C24 POPEQ 471     100.139  30.110  53.146  1.00  0.00           C
ATOM   9101  C25 POPEQ 471     100.240  29.960  51.625  1.00  0.00           C
ATOM   9104  C26 POPEQ 471      99.850  31.249  50.895  1.00  0.00           C
ATOM   9107  C27 POPEQ 471     100.160  31.240  49.396  1.00  0.00           C
ATOM   9110  C28 POPEQ 471      99.799  32.580  48.725  1.00  0.00           C
ATOM   9113  C29 POPEQ 471     100.260  32.670  47.285  1.00  0.00           C
ATOM   9115 0C21 POPEQ 471     100.209  33.780  46.515  1.00  0.00           C
ATOM   9117 1C21 POPEQ 471      99.640  35.120  46.915  1.00  0.00           C
ATOM   9120 2C21 POPEQ 471      98.619  35.650  45.885  1.00  0.00           C
ATOM   9123 3C21 POPEQ 471      99.230  36.090  44.536  1.00  0.00           C
ATOM   9126 4C21 POPEQ 471      98.169  36.570  43.546  1.00  0.00           C
ATOM   9129 5C21 POPEQ 471      98.759  37.090  42.225  1.00  0.00           C
ATOM   9132 6C21 POPEQ 471      97.709  37.140  41.105  1.00  0.00           C
ATOM   9135 7C21 POPEQ 471      98.199  37.799  39.816  1.00  0.00           C
ATOM   9138 8C21 POPEQ 471      97.210  37.680  38.655  1.00  0.00           C
ATOM   9142  C33 POPEQ 471      94.300  25.190  54.035  1.00  0.00           C
ATOM   9145  C34 POPEQ 471      94.799  23.740  54.046  1.00  0.00           C
ATOM   9148  C35 POPEQ 471      93.889  22.780  53.255  1.00  0.00           C
ATOM   9151  C36 POPEQ 471      92.600  22.410  54.005  1.00  0.00           C
ATOM   9154  C37 POPEQ 471      92.129  20.970  53.735  1.00  0.00           C
ATOM   9157  C38 POPEQ 471      91.139  20.490  54.796  1.00  0.00           C
ATOM   9160  C39 POPEQ 471      91.009  18.970  54.855  1.00  0.00           C
ATOM   9163 0C31 POPEQ 471      89.859  18.410  54.005  1.00  0.00           C
ATOM   9166 1C31 POPEQ 471      89.780  16.870  54.066  1.00  0.00           C
ATOM   9169 2C31 POPEQ 471      90.869  16.150  53.245  1.00  0.00           C
ATOM   9172 3C31 POPEQ 471      90.589  16.120  51.746  1.00  0.00           C
ATOM   9175 4C31 POPEQ 471      91.609  15.270  50.965  1.00  0.00           C
ATOM   9178 5C31 POPEQ 471      91.240  15.120  49.485  1.00  0.00           C
ATOM   9181 6C31 POPEQ 471      92.219  14.250  48.695  1.00  0.00           C
ATOM   9185  NH3 POPER 472     126.009  44.450  56.476  1.00  0.00           N
ATOM   9189  C12 POPER 472     124.670  44.650  57.125  1.00  0.00           C
ATOM   9192  C11 POPER 472     123.600  43.959  56.245  1.00  0.00           C
ATOM   9195  P   POPER 472     123.869  41.389  56.675  1.00  0.00           P
ATOM   9196  O13 POPER 472     124.749  41.529  57.856  1.00  0.00           O
ATOM   9197  O14 POPER 472     122.439  41.100  56.865  1.00  0.00           O
ATOM   9198  O11 POPER 472     124.489  40.279  55.755  1.00  0.00           O
ATOM   9199  O12 POPER 472     124.039  42.690  55.766  1.00  0.00           O
ATOM   9200  C1  POPER 472     124.670  40.400  54.355  1.00  0.00           C
ATOM   9203  C2  POPER 472     123.399  39.890  53.615  1.00  0.00           C
ATOM   9205  O21 POPER 472     123.749  39.180  52.415  1.00  0.00           O
ATOM   9206  C21 POPER 472     124.510  39.770  51.496  1.00  0.00           C
ATOM   9207  O22 POPER 472     124.889  40.920  51.485  1.00  0.00           O
ATOM   9208  C22 POPER 472     124.899  38.690  50.475  1.00  0.00           C
ATOM   9211  C3  POPER 472     122.330  40.990  53.365  1.00  0.00           C
ATOM   9214  O31 POPER 472     121.130  40.480  52.765  1.00  0.00           O
ATOM   9215  C31 POPER 472     120.160  40.110  53.595  1.00  0.00           C
ATOM   9216  O32 POPER 472     120.240  39.990  54.805  1.00  0.00           O
ATOM   9217  C32 POPER 472     118.889  39.890  52.755  1.00  0.00           C
ATOM   9220  C23 POPER 472     124.830  39.150  48.996  1.00  0.00           C
ATOM   9223  C24 POPER 472     124.850  37.930  48.055  1.00  0.00           C
ATOM   9226  C25 POPER 472     124.670  38.270  46.566  1.00  0.00           C
ATOM   9229  C26 POPER 472     123.449  39.160  46.275  1.00  0.00           C
ATOM   9232  C27 POPER 472     122.949  39.110  44.825  1.00  0.00           C
ATOM   9235  C28 POPER 472     123.810  39.880  43.786  1.00  0.00           C
ATOM   9238  C29 POPER 472     125.179  39.310  43.525  1.00  0.00           C
ATOM   9240 0C21 POPER 472     125.459  38.110  42.986  1.00  0.00           C
ATOM   9242 1C21 POPER 472     124.449  37.110  42.475  1.00  0.00           C
ATOM   9245 2C21 POPER 472     125.009  36.380  41.245  1.00  0.00           C
ATOM   9248 3C21 POPER 472     124.029  35.360  40.665  1.00  0.00           C
ATOM   9251 4C21 POPER 472     124.690  34.500  39.585  1.00  0.00           C
ATOM   9254 5C21 POPER 472     123.799  33.350  39.115  1.00  0.00           C
ATOM   9257 6C21 POPER 472     124.410  32.620  37.915  1.00  0.00           C
ATOM   9260 7C21 POPER 472     123.430  31.670  37.235  1.00  0.00           C
ATOM   9263 8C21 POPER 472     124.090  30.840  36.145  1.00  0.00           C
ATOM   9267  C33 POPER 472     119.069  38.830  51.655  1.00  0.00           C
ATOM   9270  C34 POPER 472     118.040  38.910  50.506  1.00  0.00           C
ATOM   9273  C35 POPER 472     118.689  38.400  49.215  1.00  0.00           C
ATOM   9276  C36 POPER 472     117.849  38.430  47.945  1.00  0.00           C
ATOM   9279  C37 POPER 472     118.630  37.770  46.795  1.00  0.00           C
ATOM   9282  C38 POPER 472     117.789  37.440  45.555  1.00  0.00           C
ATOM   9285  C39 POPER 472     118.469  36.370  44.685  1.00  0.00           C
ATOM   9288 0C31 POPER 472     119.469  36.920  43.646  1.00  0.00           C
ATOM   9291 1C31 POPER 472     118.779  37.150  42.296  1.00  0.00           C
ATOM   9294 2C31 POPER 472     119.749  37.300  41.115  1.00  0.00           C
ATOM   9297 3C31 POPER 472     118.999  37.160  39.785  1.00  0.00           C
ATOM   9300 4C31 POPER 472     119.880  37.440  38.555  1.00  0.00           C
ATOM   9303 5C31 POPER 472     119.090  37.200  37.255  1.00  0.00           C
ATOM   9306 6C31 POPER 472     119.789  37.670  35.985  1.00  0.00           C
ATOM   9310  NH3 POPES 473      86.259   8.271  19.715  1.00  0.00           N
ATOM   9314  C12 POPES 473      84.969   8.721  20.355  1.00  0.00           C
ATOM   9317  C11 POPES 473      83.799   8.761  19.355  1.00  0.00           C
ATOM   9320  P   POPES 473      81.419   9.860  19.676  1.00  0.00           P
ATOM   9321  O13 POPES 473      81.440  10.051  18.205  1.00  0.00           O
ATOM   9322  O14 POPES 473      80.120   9.440  20.275  1.00  0.00           O
ATOM   9323  O11 POPES 473      81.910  11.201  20.355  1.00  0.00           O
ATOM   9324  O12 POPES 473      82.560   8.850  20.066  1.00  0.00           O
ATOM   9325  C1  POPES 473      82.029  11.331  21.775  1.00  0.00           C
ATOM   9328  C2  POPES 473      80.790  12.050  22.405  1.00  0.00           C
ATOM   9330  O21 POPES 473      81.149  12.961  23.475  1.00  0.00           O
ATOM   9331  C21 POPES 473      81.370  12.490  24.665  1.00  0.00           C
ATOM   9332  O22 POPES 473      81.480  11.310  24.965  1.00  0.00           O
ATOM   9333  C22 POPES 473      81.359  13.651  25.665  1.00  0.00           C
ATOM   9336  C3  POPES 473      79.640  11.061  22.765  1.00  0.00           C
ATOM   9339  O31 POPES 473      78.839  11.520  23.875  1.00  0.00           O
ATOM   9340  C31 POPES 473      78.080  10.561  24.365  1.00  0.00           C
ATOM   9341  O32 POPES 473      77.699   9.580  23.735  1.00  0.00           O
ATOM   9342  C32 POPES 473      77.760  10.860  25.835  1.00  0.00           C
ATOM   9345  C23 POPES 473      81.569  13.190  27.135  1.00  0.00           C
ATOM   9348  C24 POPES 473      81.090  14.249  28.135  1.00  0.00           C
ATOM   9351  C25 POPES 473      81.609  14.060  29.566  1.00  0.00           C
ATOM   9354  C26 POPES 473      81.070  12.800  30.256  1.00  0.00           C
ATOM   9357  C27 POPES 473      81.170  12.891  31.786  1.00  0.00           C
ATOM   9360  C28 POPES 473      80.800  11.581  32.515  1.00  0.00           C
ATOM   9363  C29 POPES 473      81.919  10.571  32.415  1.00  0.00           C
ATOM   9365 0C21 POPES 473      82.439   9.841  33.415  1.00  0.00           C
ATOM   9367 1C21 POPES 473      81.989   9.790  34.855  1.00  0.00           C
ATOM   9370 2C21 POPES 473      82.949  10.501  35.825  1.00  0.00           C
ATOM   9373 3C21 POPES 473      82.700  10.070  37.285  1.00  0.00           C
ATOM   9376 4C21 POPES 473      83.570  10.830  38.295  1.00  0.00           C
ATOM   9379 5C21 POPES 473      83.479  10.221  39.705  1.00  0.00           C
ATOM   9382 6C21 POPES 473      84.319  11.021  40.725  1.00  0.00           C
ATOM   9385 7C21 POPES 473      84.379  10.361  42.106  1.00  0.00           C
ATOM   9388 8C21 POPES 473      85.179  11.191  43.115  1.00  0.00           C
ATOM   9392  C33 POPES 473      77.839   9.571  26.665  1.00  0.00           C
ATOM   9395  C34 POPES 473      77.730   9.761  28.185  1.00  0.00           C
ATOM   9398  C35 POPES 473      77.880   8.430  28.955  1.00  0.00           C
ATOM   9401  C36 POPES 473      76.950   7.320  28.435  1.00  0.00           C
ATOM   9404  C37 POPES 473      77.039   6.000  29.216  1.00  0.00           C
ATOM   9407  C38 POPES 473      76.109   4.960  28.585  1.00  0.00           C
ATOM   9410  C39 POPES 473      76.029   3.621  29.335  1.00  0.00           C
ATOM   9413 0C31 POPES 473      77.259   2.721  29.115  1.00  0.00           C
ATOM   9416 1C31 POPES 473      76.910   1.240  29.315  1.00  0.00           C
ATOM   9419 2C31 POPES 473      78.020   0.200  29.125  1.00  0.00           C
ATOM   9422 3C31 POPES 473      79.099   0.191  30.205  1.00  0.00           C
ATOM   9425 4C31 POPES 473      80.370   0.970  29.855  1.00  0.00           C
ATOM   9428 5C31 POPES 473      81.469   0.771  30.905  1.00  0.00           C
ATOM   9431 6C31 POPES 473      82.760   1.481  30.515  1.00  0.00           C
ATOM   9435  NH3 POPET 474     104.389   5.881  62.415  1.00  0.00           N
ATOM   9439  C12 POPET 474     105.160   5.510  63.655  1.00  0.00           C
ATOM   9442  C11 POPET 474     104.519   4.351  64.466  1.00  0.00           C
ATOM   9445  P   POPET 474     101.910   4.410  64.676  1.00  0.00           P
ATOM   9446  O13 POPET 474     101.720   2.961  64.746  1.00  0.00           O
ATOM   9447  O14 POPET 474     100.899   5.270  65.325  1.00  0.00           O
ATOM   9448  O11 POPET 474     102.000   4.811  63.146  1.00  0.00           O
ATOM   9449  O12 POPET 474     103.369   4.790  65.195  1.00  0.00           O
ATOM   9450  C1  POPET 474     100.779   4.841  62.385  1.00  0.00           C
ATOM   9453  C2  POPET 474     100.669   3.661  61.395  1.00  0.00           C
ATOM   9455  O21 POPET 474     100.119   4.130  60.145  1.00  0.00           O
ATOM   9456  C21 POPET 474     101.019   4.661  59.335  1.00  0.00           C
ATOM   9457  O22 POPET 474     102.219   4.680  59.545  1.00  0.00           O
ATOM   9458  C22 POPET 474     100.359   5.210  58.065  1.00  0.00           C
ATOM   9461  C3  POPET 474      99.789   2.521  61.975  1.00  0.00           C
ATOM   9464  O31 POPET 474      99.670   1.390  61.085  1.00  0.00           O
ATOM   9465  C31 POPET 474     100.729   0.601  61.015  1.00  0.00           C
ATOM   9466  O32 POPET 474     101.720   0.660  61.715  1.00  0.00           O
ATOM   9467  C32 POPET 474     100.529  -0.380  59.855  1.00  0.00           C
ATOM   9470  C23 POPET 474     101.429   5.391  56.975  1.00  0.00           C
ATOM   9473  C24 POPET 474     100.920   5.690  55.555  1.00  0.00           C
ATOM   9476  C25 POPET 474     102.070   5.461  54.566  1.00  0.00           C
ATOM   9479  C26 POPET 474     101.790   5.760  53.095  1.00  0.00           C
ATOM   9482  C27 POPET 474     102.940   5.181  52.246  1.00  0.00           C
ATOM   9485  C28 POPET 474     102.910   5.531  50.755  1.00  0.00           C
ATOM   9488  C29 POPET 474     104.139   4.951  50.095  1.00  0.00           C
ATOM   9490 0C21 POPET 474     104.300   4.690  48.786  1.00  0.00           C
ATOM   9492 1C21 POPET 474     103.290   4.951  47.695  1.00  0.00           C
ATOM   9495 2C21 POPET 474     103.300   6.411  47.215  1.00  0.00           C
ATOM   9498 3C21 POPET 474     102.679   6.571  45.825  1.00  0.00           C
ATOM   9501 4C21 POPET 474     102.590   8.031  45.366  1.00  0.00           C
ATOM   9504 5C21 POPET 474     102.429   8.201  43.845  1.00  0.00           C
ATOM   9507 6C21 POPET 474     101.270   7.401  43.235  1.00  0.00           C
ATOM   9510 7C21 POPET 474     101.139   7.670  41.725  1.00  0.00           C
ATOM   9513 8C21 POPET 474     100.009   6.861  41.066  1.00  0.00           C
ATOM   9517  C33 POPET 474     101.889  -0.889  59.326  1.00  0.00           C
ATOM   9520  C34 POPET 474     101.860  -1.260  57.845  1.00  0.00           C
ATOM   9523  C35 POPET 474     101.080  -2.540  57.485  1.00  0.00           C
ATOM   9526  C36 POPET 474     101.870  -3.349  56.455  1.00  0.00           C
ATOM   9529  C37 POPET 474     101.039  -4.210  55.506  1.00  0.00           C
ATOM   9532  C38 POPET 474     101.900  -4.679  54.315  1.00  0.00           C
ATOM   9535  C39 POPET 474     101.089  -5.339  53.195  1.00  0.00           C
ATOM   9538 0C31 POPET 474     100.580  -6.740  53.546  1.00  0.00           C
ATOM   9541 1C31 POPET 474      99.880  -7.379  52.335  1.00  0.00           C
ATOM   9544 2C31 POPET 474      99.430  -8.820  52.606  1.00  0.00           C
ATOM   9547 3C31 POPET 474      99.999  -9.819  51.595  1.00  0.00           C
ATOM   9550 4C31 POPET 474      99.430  -9.639  50.185  1.00  0.00           C
ATOM   9553 5C31 POPET 474      99.979 -10.670  49.195  1.00  0.00           C
ATOM   9556 6C31 POPET 474      99.410 -10.509  47.785  1.00  0.00           C
ATOM   9560  NH3 POPEU 475     121.900 116.700  20.335  1.00  0.00           N
ATOM   9564  C12 POPEU 475     121.459 115.499  21.135  1.00  0.00           C
ATOM   9567  C11 POPEU 475     120.949 115.858  22.535  1.00  0.00           C
ATOM   9570  P   POPEU 475     119.950 114.549  24.585  1.00  0.00           P
ATOM   9571  O13 POPEU 475     118.700 115.350  24.645  1.00  0.00           O
ATOM   9572  O14 POPEU 475     119.880 113.118  24.955  1.00  0.00           O
ATOM   9573  O11 POPEU 475     121.100 115.310  25.385  1.00  0.00           O
ATOM   9574  O12 POPEU 475     120.410 114.660  23.086  1.00  0.00           O
ATOM   9575  C1  POPEU 475     121.879 114.650  26.385  1.00  0.00           C
ATOM   9578  C2  POPEU 475     121.279 114.860  27.805  1.00  0.00           C
ATOM   9580  O21 POPEU 475     122.350 115.040  28.765  1.00  0.00           O
ATOM   9581  C21 POPEU 475     122.050 115.809  29.816  1.00  0.00           C
ATOM   9582  O22 POPEU 475     121.089 116.560  29.905  1.00  0.00           O
ATOM   9583  C22 POPEU 475     123.129 115.650  30.885  1.00  0.00           C
ATOM   9586  C3  POPEU 475     120.359 113.680  28.235  1.00  0.00           C
ATOM   9589  O31 POPEU 475     119.670 114.070  29.435  1.00  0.00           O
ATOM   9590  C31 POPEU 475     118.980 113.169  30.085  1.00  0.00           C
ATOM   9591  O32 POPEU 475     118.869 111.990  29.816  1.00  0.00           O
ATOM   9592  C32 POPEU 475     118.330 113.859  31.295  1.00  0.00           C
ATOM   9595  C23 POPEU 475     122.619 115.958  32.316  1.00  0.00           C
ATOM   9598  C24 POPEU 475     123.570 115.490  33.435  1.00  0.00           C
ATOM   9601  C25 POPEU 475     123.580 113.960  33.675  1.00  0.00           C
ATOM   9604  C26 POPEU 475     122.339 113.428  34.426  1.00  0.00           C
ATOM   9607  C27 POPEU 475     122.320 111.900  34.566  1.00  0.00           C
ATOM   9610  C28 POPEU 475     121.240 111.399  35.555  1.00  0.00           C
ATOM   9613  C29 POPEU 475     120.999 109.910  35.415  1.00  0.00           C
ATOM   9615 0C21 POPEU 475     121.340 108.949  36.305  1.00  0.00           C
ATOM   9617 1C21 POPEU 475     122.040 109.188  37.615  1.00  0.00           C
ATOM   9620 2C21 POPEU 475     122.140 107.929  38.505  1.00  0.00           C
ATOM   9623 3C21 POPEU 475     123.020 106.819  37.905  1.00  0.00           C
ATOM   9626 4C21 POPEU 475     123.869 106.079  38.955  1.00  0.00           C
ATOM   9629 5C21 POPEU 475     123.069 105.249  39.975  1.00  0.00           C
ATOM   9632 6C21 POPEU 475     123.929 104.860  41.186  1.00  0.00           C
ATOM   9635 7C21 POPEU 475     123.199 103.918  42.165  1.00  0.00           C
ATOM   9638 8C21 POPEU 475     123.939 103.729  43.485  1.00  0.00           C
ATOM   9642  C33 POPEU 475     117.929 115.320  30.996  1.00  0.00           C
ATOM   9645  C34 POPEU 475     117.249 116.059  32.145  1.00  0.00           C
ATOM   9648  C35 POPEU 475     118.190 116.320  33.325  1.00  0.00           C
ATOM   9651  C36 POPEU 475     117.579 117.360  34.286  1.00  0.00           C
ATOM   9654  C37 POPEU 475     118.309 117.469  35.625  1.00  0.00           C
ATOM   9657  C38 POPEU 475     119.179 118.719  35.775  1.00  0.00           C
ATOM   9660  C39 POPEU 475     119.589 119.030  37.225  1.00  0.00           C
ATOM   9663 0C31 POPEU 475     118.379 119.188  38.165  1.00  0.00           C
ATOM   9666 1C31 POPEU 475     118.710 119.748  39.555  1.00  0.00           C
ATOM   9669 2C31 POPEU 475     117.479 119.860  40.466  1.00  0.00           C
ATOM   9672 3C31 POPEU 475     116.359 120.700  39.845  1.00  0.00           C
ATOM   9675 4C31 POPEU 475     115.240 121.059  40.825  1.00  0.00           C
ATOM   9678 5C31 POPEU 475     114.130 121.889  40.155  1.00  0.00           C
ATOM   9681 6C31 POPEU 475     113.080 122.400  41.135  1.00  0.00           C
ATOM   9685  NH3 POPEV 476     126.030  79.579  63.426  1.00  0.00           N
ATOM   9689  C12 POPEV 476     125.309  78.329  63.045  1.00  0.00           C
ATOM   9692  C11 POPEV 476     123.819  78.480  63.345  1.00  0.00           C
ATOM   9695  P   POPEV 476     122.560  76.720  61.855  1.00  0.00           P
ATOM   9696  O13 POPEV 476     123.619  76.210  60.965  1.00  0.00           O
ATOM   9697  O14 POPEV 476     121.490  75.780  62.265  1.00  0.00           O
ATOM   9698  O11 POPEV 476     121.949  78.049  61.265  1.00  0.00           O
ATOM   9699  O12 POPEV 476     123.199  77.219  63.195  1.00  0.00           O
ATOM   9700  C1  POPEV 476     122.280  78.469  59.936  1.00  0.00           C
ATOM   9703  C2  POPEV 476     121.809  79.928  59.685  1.00  0.00           C
ATOM   9705  O21 POPEV 476     122.310  80.359  58.406  1.00  0.00           O
ATOM   9706  C21 POPEV 476     121.620  79.940  57.365  1.00  0.00           C
ATOM   9707  O22 POPEV 476     120.489  79.469  57.385  1.00  0.00           O
ATOM   9708  C22 POPEV 476     122.520  80.119  56.135  1.00  0.00           C
ATOM   9711  C3  POPEV 476     122.369  80.880  60.786  1.00  0.00           C
ATOM   9714  O31 POPEV 476     122.140  82.279  60.506  1.00  0.00           O
ATOM   9715  C31 POPEV 476     123.110  82.880  59.816  1.00  0.00           C
ATOM   9716  O32 POPEV 476     124.090  82.329  59.355  1.00  0.00           O
ATOM   9717  C32 POPEV 476     122.770  84.370  59.645  1.00  0.00           C
ATOM   9720  C23 POPEV 476     121.790  80.009  54.775  1.00  0.00           C
ATOM   9723  C24 POPEV 476     120.979  81.229  54.315  1.00  0.00           C
ATOM   9726  C25 POPEV 476     121.819  82.279  53.566  1.00  0.00           C
ATOM   9729  C26 POPEV 476     121.039  83.500  53.055  1.00  0.00           C
ATOM   9732  C27 POPEV 476     121.490  83.969  51.665  1.00  0.00           C
ATOM   9735  C28 POPEV 476     120.709  85.199  51.155  1.00  0.00           C
ATOM   9738  C29 POPEV 476     121.149  85.620  49.775  1.00  0.00           C
ATOM   9740 0C21 POPEV 476     120.470  85.499  48.615  1.00  0.00           C
ATOM   9742 1C21 POPEV 476     119.109  84.890  48.395  1.00  0.00           C
ATOM   9745 2C21 POPEV 476     119.150  83.719  47.396  1.00  0.00           C
ATOM   9748 3C21 POPEV 476     119.120  84.120  45.915  1.00  0.00           C
ATOM   9751 4C21 POPEV 476     119.249  82.889  45.005  1.00  0.00           C
ATOM   9754 5C21 POPEV 476     119.109  83.190  43.515  1.00  0.00           C
ATOM   9757 6C21 POPEV 476     117.649  83.218  43.035  1.00  0.00           C
ATOM   9760 7C21 POPEV 476     117.539  83.318  41.505  1.00  0.00           C
ATOM   9763 8C21 POPEV 476     116.189  82.829  40.965  1.00  0.00           C
ATOM   9767  C33 POPEV 476     123.509  85.059  58.465  1.00  0.00           C
ATOM   9770  C34 POPEV 476     124.360  86.269  58.865  1.00  0.00           C
ATOM   9773  C35 POPEV 476     125.219  86.810  57.705  1.00  0.00           C
ATOM   9776  C36 POPEV 476     124.430  87.150  56.435  1.00  0.00           C
ATOM   9779  C37 POPEV 476     125.300  87.839  55.366  1.00  0.00           C
ATOM   9782  C38 POPEV 476     124.500  88.370  54.155  1.00  0.00           C
ATOM   9785  C39 POPEV 476     124.150  87.299  53.115  1.00  0.00           C
ATOM   9788 0C31 POPEV 476     125.300  87.010  52.125  1.00  0.00           C
ATOM   9791 1C31 POPEV 476     124.920  85.910  51.125  1.00  0.00           C
ATOM   9794 2C31 POPEV 476     126.060  85.499  50.176  1.00  0.00           C
ATOM   9797 3C31 POPEV 476     126.210  86.439  48.976  1.00  0.00           C
ATOM   9800 4C31 POPEV 476     127.249  85.928  47.955  1.00  0.00           C
ATOM   9803 5C31 POPEV 476     127.520  86.900  46.805  1.00  0.00           C
ATOM   9806 6C31 POPEV 476     128.499  86.318  45.786  1.00  0.00           C
ATOM   9810  NH3 POPEW 477      52.309  53.390  61.466  1.00  0.00           N
ATOM   9814  C12 POPEW 477      53.530  53.940  60.786  1.00  0.00           C
ATOM   9817  C11 POPEW 477      54.120  55.130  61.575  1.00  0.00           C
ATOM   9820  P   POPEW 477      56.319  54.270  62.816  1.00  0.00           P
ATOM   9821  O13 POPEW 477      57.109  55.509  62.986  1.00  0.00           O
ATOM   9822  O14 POPEW 477      56.420  53.290  63.915  1.00  0.00           O
ATOM   9823  O11 POPEW 477      56.580  53.560  61.405  1.00  0.00           O
ATOM   9824  O12 POPEW 477      54.789  54.690  62.755  1.00  0.00           O
ATOM   9825  C1  POPEW 477      57.129  54.270  60.275  1.00  0.00           C
ATOM   9828  C2  POPEW 477      57.389  53.370  59.015  1.00  0.00           C
ATOM   9830  O21 POPEW 477      57.410  54.130  57.796  1.00  0.00           O
ATOM   9831  C21 POPEW 477      58.499  54.060  56.995  1.00  0.00           C
ATOM   9832  O22 POPEW 477      59.459  53.330  57.165  1.00  0.00           O
ATOM   9833  C22 POPEW 477      58.260  54.970  55.755  1.00  0.00           C
ATOM   9836  C3  POPEW 477      56.280  52.300  58.856  1.00  0.00           C
ATOM   9839  O31 POPEW 477      56.559  51.459  57.705  1.00  0.00           O
ATOM   9840  C31 POPEW 477      55.659  51.479  56.736  1.00  0.00           C
ATOM   9841  O32 POPEW 477      54.499  51.850  56.845  1.00  0.00           O
ATOM   9842  C32 POPEW 477      56.249  50.920  55.445  1.00  0.00           C
ATOM   9845  C23 POPEW 477      59.330  56.060  55.405  1.00  0.00           C
ATOM   9848  C24 POPEW 477      59.069  56.720  54.025  1.00  0.00           C
ATOM   9851  C25 POPEW 477      60.120  57.780  53.615  1.00  0.00           C
ATOM   9854  C26 POPEW 477      60.199  58.050  52.095  1.00  0.00           C
ATOM   9857  C27 POPEW 477      59.780  59.459  51.645  1.00  0.00           C
ATOM   9860  C28 POPEW 477      60.190  59.780  50.185  1.00  0.00           C
ATOM   9863  C29 POPEW 477      59.809  61.179  49.775  1.00  0.00           C
ATOM   9865 0C21 POPEW 477      59.929  61.750  48.555  1.00  0.00           C
ATOM   9867 1C21 POPEW 477      60.459  61.120  47.285  1.00  0.00           C
ATOM   9870 2C21 POPEW 477      61.769  61.770  46.795  1.00  0.00           C
ATOM   9873 3C21 POPEW 477      62.119  61.430  45.335  1.00  0.00           C
ATOM   9876 4C21 POPEW 477      63.499  61.950  44.905  1.00  0.00           C
ATOM   9879 5C21 POPEW 477      63.839  61.670  43.435  1.00  0.00           C
ATOM   9882 6C21 POPEW 477      65.289  62.010  43.065  1.00  0.00           C
ATOM   9885 7C21 POPEW 477      65.589  61.829  41.575  1.00  0.00           C
ATOM   9888 8C21 POPEW 477      67.029  62.179  41.186  1.00  0.00           C
ATOM   9892  C33 POPEW 477      56.760  51.999  54.435  1.00  0.00           C
ATOM   9895  C34 POPEW 477      55.709  53.060  54.055  1.00  0.00           C
ATOM   9898  C35 POPEW 477      56.139  54.170  53.055  1.00  0.00           C
ATOM   9901  C36 POPEW 477      56.979  53.670  51.865  1.00  0.00           C
ATOM   9904  C37 POPEW 477      56.979  54.620  50.655  1.00  0.00           C
ATOM   9907  C38 POPEW 477      57.459  53.920  49.376  1.00  0.00           C
ATOM   9910  C39 POPEW 477      56.959  54.580  48.076  1.00  0.00           C
ATOM   9913 0C31 POPEW 477      57.949  55.620  47.545  1.00  0.00           C
ATOM   9916 1C31 POPEW 477      57.420  56.400  46.335  1.00  0.00           C
ATOM   9919 2C31 POPEW 477      58.339  57.560  45.955  1.00  0.00           C
ATOM   9922 3C31 POPEW 477      59.469  57.190  44.995  1.00  0.00           C
ATOM   9925 4C31 POPEW 477      58.959  57.029  43.555  1.00  0.00           C
ATOM   9928 5C31 POPEW 477      60.079  57.080  42.515  1.00  0.00           C
ATOM   9931 6C31 POPEW 477      59.539  57.350  41.115  1.00  0.00           C
ATOM   9935  NH3 POPEX 478      86.439  68.790  63.985  1.00  0.00           N
ATOM   9939  C12 POPEX 478      86.210  69.410  65.335  1.00  0.00           C
ATOM   9942  C11 POPEX 478      85.719  70.890  65.246  1.00  0.00           C
ATOM   9945  P   POPEX 478      87.980  71.849  64.165  1.00  0.00           P
ATOM   9946  O13 POPEX 478      88.619  72.160  65.465  1.00  0.00           O
ATOM   9947  O14 POPEX 478      88.390  70.569  63.535  1.00  0.00           O
ATOM   9948  O11 POPEX 478      88.139  73.079  63.165  1.00  0.00           O
ATOM   9949  O12 POPEX 478      86.419  71.740  64.355  1.00  0.00           O
ATOM   9950  C1  POPEX 478      86.969  73.810  62.726  1.00  0.00           C
ATOM   9953  C2  POPEX 478      87.320  75.109  61.955  1.00  0.00           C
ATOM   9955  O21 POPEX 478      86.119  75.920  61.925  1.00  0.00           O
ATOM   9956  C21 POPEX 478      86.289  77.210  62.215  1.00  0.00           C
ATOM   9957  O22 POPEX 478      87.339  77.790  62.066  1.00  0.00           O
ATOM   9958  C22 POPEX 478      85.100  77.720  63.065  1.00  0.00           C
ATOM   9961  C3  POPEX 478      88.099  74.929  60.585  1.00  0.00           C
ATOM   9964  O31 POPEX 478      87.399  74.719  59.305  1.00  0.00           O
ATOM   9965  C31 POPEX 478      88.290  74.270  58.356  1.00  0.00           C
ATOM   9966  O32 POPEX 478      89.440  73.990  58.625  1.00  0.00           O
ATOM   9967  C32 POPEX 478      87.719  74.160  56.935  1.00  0.00           C
ATOM   9970  C23 POPEX 478      84.339  79.079  62.866  1.00  0.00           C
ATOM   9973  C24 POPEX 478      82.959  79.070  62.176  1.00  0.00           C
ATOM   9976  C25 POPEX 478      82.789  80.109  61.066  1.00  0.00           C
ATOM   9979  C26 POPEX 478      81.450  80.079  60.296  1.00  0.00           C
ATOM   9982  C27 POPEX 478      81.609  80.749  58.915  1.00  0.00           C
ATOM   9985  C28 POPEX 478      80.340  80.870  58.035  1.00  0.00           C
ATOM   9988  C29 POPEX 478      80.719  81.420  56.675  1.00  0.00           C
ATOM   9990 0C21 POPEX 478      80.349  81.059  55.425  1.00  0.00           C
ATOM   9992 1C21 POPEX 478      79.410  79.979  54.955  1.00  0.00           C
ATOM   9995 2C21 POPEX 478      79.920  79.149  53.745  1.00  0.00           C
ATOM   9998 3C21 POPEX 478      79.010  77.950  53.415  1.00  0.00           C
ATOM  10001 4C21 POPEX 478      79.619  76.530  53.325  1.00  0.00           C
ATOM  10004 5C21 POPEX 478      80.489  76.260  52.095  1.00  0.00           C
ATOM  10007 6C21 POPEX 478      80.209  74.900  51.415  1.00  0.00           C
ATOM  10010 7C21 POPEX 478      80.999  74.750  50.106  1.00  0.00           C
ATOM  10013 8C21 POPEX 478      80.249  74.390  48.815  1.00  0.00           C
ATOM  10017  C33 POPEX 478      88.749  73.650  55.856  1.00  0.00           C
ATOM  10020  C34 POPEX 478      89.059  74.640  54.715  1.00  0.00           C
ATOM  10023  C35 POPEX 478      89.400  74.080  53.316  1.00  0.00           C
ATOM  10026  C36 POPEX 478      89.519  75.229  52.285  1.00  0.00           C
ATOM  10029  C37 POPEX 478      89.379  74.870  50.795  1.00  0.00           C
ATOM  10032  C38 POPEX 478      88.810  76.039  49.966  1.00  0.00           C
ATOM  10035  C39 POPEX 478      89.570  76.450  48.695  1.00  0.00           C
ATOM  10038 0C31 POPEX 478      89.150  75.670  47.436  1.00  0.00           C
ATOM  10041 1C31 POPEX 478      89.540  76.369  46.115  1.00  0.00           C
ATOM  10044 2C31 POPEX 478      89.120  75.599  44.865  1.00  0.00           C
ATOM  10047 3C31 POPEX 478      89.469  76.340  43.555  1.00  0.00           C
ATOM  10050 4C31 POPEX 478      90.949  76.190  43.175  1.00  0.00           C
ATOM  10053 5C31 POPEX 478      91.249  76.660  41.746  1.00  0.00           C
ATOM  10056 6C31 POPEX 478      92.740  76.678  41.405  1.00  0.00           C
ATOM  10060  NH3 POPEY 479       4.979   7.681  17.115  1.00  0.00           N
ATOM  10064  C12 POPEY 479       5.339   9.081  17.545  1.00  0.00           C
ATOM  10067  C11 POPEY 479       6.519   9.111  18.525  1.00  0.00           C
ATOM  10070  P   POPEY 479       9.099   9.531  18.525  1.00  0.00           P
ATOM  10071  O13 POPEY 479       9.259   8.901  19.845  1.00  0.00           O
ATOM  10072  O14 POPEY 479      10.209   9.371  17.545  1.00  0.00           O
ATOM  10073  O11 POPEY 479       8.819  11.081  18.685  1.00  0.00           O
ATOM  10074  O12 POPEY 479       7.759   9.091  17.805  1.00  0.00           O
ATOM  10075  C1  POPEY 479       9.449  11.831  19.735  1.00  0.00           C
ATOM  10078  C2  POPEY 479       8.429  12.821  20.365  1.00  0.00           C
ATOM  10080  O21 POPEY 479       9.029  14.030  20.885  1.00  0.00           O
ATOM  10081  C21 POPEY 479       9.749  13.900  21.985  1.00  0.00           C
ATOM  10082  O22 POPEY 479      10.469  12.971  22.275  1.00  0.00           O
ATOM  10083  C22 POPEY 479       9.389  15.050  22.925  1.00  0.00           C
ATOM  10086  C3  POPEY 479       7.489  12.131  21.405  1.00  0.00           C
ATOM  10089  O31 POPEY 479       6.549  13.091  21.935  1.00  0.00           O
ATOM  10090  C31 POPEY 479       6.079  12.801  23.156  1.00  0.00           C
ATOM  10091  O32 POPEY 479       6.439  11.851  23.825  1.00  0.00           O
ATOM  10092  C32 POPEY 479       5.119  13.900  23.625  1.00  0.00           C
ATOM  10095  C23 POPEY 479      10.459  15.280  24.015  1.00  0.00           C
ATOM  10098  C24 POPEY 479      10.009  16.320  25.045  1.00  0.00           C
ATOM  10101  C25 POPEY 479      11.079  16.620  26.105  1.00  0.00           C
ATOM  10104  C26 POPEY 479      10.619  17.660  27.125  1.00  0.00           C
ATOM  10107  C27 POPEY 479      11.709  18.020  28.155  1.00  0.00           C
ATOM  10110  C28 POPEY 479      11.259  19.060  29.185  1.00  0.00           C
ATOM  10113  C29 POPEY 479      12.379  19.390  30.135  1.00  0.00           C
ATOM  10115 0C21 POPEY 479      12.309  19.480  31.475  1.00  0.00           C
ATOM  10117 1C21 POPEY 479      11.069  19.330  32.316  1.00  0.00           C
ATOM  10120 2C21 POPEY 479      11.349  19.540  33.826  1.00  0.00           C
ATOM  10123 3C21 POPEY 479      12.279  18.480  34.435  1.00  0.00           C
ATOM  10126 4C21 POPEY 479      12.609  18.740  35.915  1.00  0.00           C
ATOM  10129 5C21 POPEY 479      11.449  18.440  36.885  1.00  0.00           C
ATOM  10132 6C21 POPEY 479      11.209  16.940  37.106  1.00  0.00           C
ATOM  10135 7C21 POPEY 479      10.109  16.660  38.135  1.00  0.00           C
ATOM  10138 8C21 POPEY 479       9.879  15.170  38.395  1.00  0.00           C
ATOM  10142  C33 POPEY 479       3.649  13.421  23.735  1.00  0.00           C
ATOM  10145  C34 POPEY 479       2.789  14.220  24.735  1.00  0.00           C
ATOM  10148  C35 POPEY 479       3.199  14.100  26.215  1.00  0.00           C
ATOM  10151  C36 POPEY 479       3.209  12.651  26.725  1.00  0.00           C
ATOM  10154  C37 POPEY 479       3.649  12.491  28.195  1.00  0.00           C
ATOM  10157  C38 POPEY 479       2.619  12.951  29.235  1.00  0.00           C
ATOM  10160  C39 POPEY 479       2.889  14.350  29.816  1.00  0.00           C
ATOM  10163 0C31 POPEY 479       2.030  14.640  31.055  1.00  0.00           C
ATOM  10166 1C31 POPEY 479       2.320  16.020  31.665  1.00  0.00           C
ATOM  10169 2C31 POPEY 479       1.520  16.300  32.945  1.00  0.00           C
ATOM  10172 3C31 POPEY 479       1.930  15.410  34.125  1.00  0.00           C
ATOM  10175 4C31 POPEY 479       1.310  15.870  35.445  1.00  0.00           C
ATOM  10178 5C31 POPEY 479       1.800  15.050  36.646  1.00  0.00           C
ATOM  10181 6C31 POPEY 479       1.350  15.630  37.996  1.00  0.00           C
ATOM  10185  NH3 POPEZ 480      83.020 109.860  20.985  1.00  0.00           N
ATOM  10189  C12 POPEZ 480      84.169 110.709  21.455  1.00  0.00           C
ATOM  10192  C11 POPEZ 480      85.440 110.490  20.586  1.00  0.00           C
ATOM  10195  P   POPEZ 480      85.760 107.979  21.555  1.00  0.00           P
ATOM  10196  O13 POPEZ 480      84.410 107.549  21.125  1.00  0.00           O
ATOM  10197  O14 POPEZ 480      86.790 106.910  21.485  1.00  0.00           O
ATOM  10198  O11 POPEZ 480      85.650 108.559  23.025  1.00  0.00           O
ATOM  10199  O12 POPEZ 480      86.139 109.249  20.735  1.00  0.00           O
ATOM  10200  C1  POPEZ 480      86.690 108.520  23.995  1.00  0.00           C
ATOM  10203  C2  POPEZ 480      86.119 108.118  25.395  1.00  0.00           C
ATOM  10205  O21 POPEZ 480      86.469 109.149  26.355  1.00  0.00           O
ATOM  10206  C21 POPEZ 480      85.569 109.328  27.316  1.00  0.00           C
ATOM  10207  O22 POPEZ 480      84.519 108.729  27.435  1.00  0.00           O
ATOM  10208  C22 POPEZ 480      86.009 110.450  28.255  1.00  0.00           C
ATOM  10211  C3  POPEZ 480      86.620 106.710  25.856  1.00  0.00           C
ATOM  10214  O31 POPEZ 480      85.809 106.098  26.875  1.00  0.00           O
ATOM  10215  C31 POPEZ 480      86.249 106.150  28.135  1.00  0.00           C
ATOM  10216  O32 POPEZ 480      87.289 106.649  28.515  1.00  0.00           O
ATOM  10217  C32 POPEZ 480      85.160 105.529  29.015  1.00  0.00           C
ATOM  10220  C23 POPEZ 480      85.359 110.299  29.645  1.00  0.00           C
ATOM  10223  C24 POPEZ 480      85.859 111.299  30.685  1.00  0.00           C
ATOM  10226  C25 POPEZ 480      85.240 111.040  32.075  1.00  0.00           C
ATOM  10229  C26 POPEZ 480      85.470 112.199  33.065  1.00  0.00           C
ATOM  10232  C27 POPEZ 480      84.859 111.938  34.455  1.00  0.00           C
ATOM  10235  C28 POPEZ 480      84.740 113.209  35.326  1.00  0.00           C
ATOM  10238  C29 POPEZ 480      86.060 113.848  35.685  1.00  0.00           C
ATOM  10240 0C21 POPEZ 480      86.340 114.540  36.805  1.00  0.00           C
ATOM  10242 1C21 POPEZ 480      85.400 114.848  37.955  1.00  0.00           C
ATOM  10245 2C21 POPEZ 480      84.789 116.259  37.845  1.00  0.00           C
ATOM  10248 3C21 POPEZ 480      84.059 116.688  39.125  1.00  0.00           C
ATOM  10251 4C21 POPEZ 480      83.290 118.010  38.975  1.00  0.00           C
ATOM  10254 5C21 POPEZ 480      81.929 117.850  38.275  1.00  0.00           C
ATOM  10257 6C21 POPEZ 480      81.189 119.179  38.125  1.00  0.00           C
ATOM  10260 7C21 POPEZ 480      79.749 119.018  37.615  1.00  0.00           C
ATOM  10263 8C21 POPEZ 480      79.039 120.350  37.375  1.00  0.00           C
ATOM  10267  C33 POPEZ 480      85.380 105.790  30.515  1.00  0.00           C
ATOM  10270  C34 POPEZ 480      84.209 105.268  31.365  1.00  0.00           C
ATOM  10273  C35 POPEZ 480      84.570 105.098  32.845  1.00  0.00           C
ATOM  10276  C36 POPEZ 480      85.079 106.378  33.525  1.00  0.00           C
ATOM  10279  C37 POPEZ 480      85.499 106.110  34.975  1.00  0.00           C
ATOM  10282  C38 POPEZ 480      86.240 107.270  35.645  1.00  0.00           C
ATOM  10285  C39 POPEZ 480      85.300 108.309  36.265  1.00  0.00           C
ATOM  10288 0C31 POPEZ 480      86.070 109.310  37.145  1.00  0.00           C
ATOM  10291 1C31 POPEZ 480      85.149 110.168  38.025  1.00  0.00           C
ATOM  10294 2C31 POPEZ 480      85.869 110.970  39.125  1.00  0.00           C
ATOM  10297 3C31 POPEZ 480      86.630 110.059  40.115  1.00  0.00           C
ATOM  10300 4C31 POPEZ 480      87.029 110.770  41.415  1.00  0.00           C
ATOM  10303 5C31 POPEZ 480      87.779 109.829  42.365  1.00  0.00           C
ATOM  10306 6C31 POPEZ 480      88.139 110.490  43.705  1.00  0.00           C
ATOM  10310  NH3 POPEa 481       6.039  82.920  60.565  1.00  0.00           N
ATOM  10314  C12 POPEa 481       6.479  82.859  61.985  1.00  0.00           C
ATOM  10317  C11 POPEa 481       5.369  83.389  62.895  1.00  0.00           C
ATOM  10320  P   POPEa 481       6.599  84.419  65.015  1.00  0.00           P
ATOM  10321  O13 POPEa 481       5.629  85.320  65.685  1.00  0.00           O
ATOM  10322  O14 POPEa 481       7.589  83.729  65.875  1.00  0.00           O
ATOM  10323  O11 POPEa 481       7.359  85.180  63.845  1.00  0.00           O
ATOM  10324  O12 POPEa 481       5.789  83.318  64.246  1.00  0.00           O
ATOM  10325  C1  POPEa 481       6.889  86.460  63.406  1.00  0.00           C
ATOM  10328  C2  POPEa 481       7.849  87.068  62.355  1.00  0.00           C
ATOM  10330  O21 POPEa 481       7.429  88.410  62.055  1.00  0.00           O
ATOM  10331  C21 POPEa 481       6.579  88.589  61.066  1.00  0.00           C
ATOM  10332  O22 POPEa 481       5.719  87.810  60.685  1.00  0.00           O
ATOM  10333  C22 POPEa 481       6.839  89.969  60.445  1.00  0.00           C
ATOM  10336  C3  POPEa 481       8.029  86.140  61.095  1.00  0.00           C
ATOM  10339  O31 POPEa 481       8.509  86.859  59.936  1.00  0.00           O
ATOM  10340  C31 POPEa 481       9.019  86.119  58.966  1.00  0.00           C
ATOM  10341  O32 POPEa 481       9.089  84.900  58.976  1.00  0.00           O
ATOM  10342  C32 POPEa 481       9.479  87.059  57.866  1.00  0.00           C
ATOM  10345  C23 POPEa 481       6.959  89.928  58.895  1.00  0.00           C
ATOM  10348  C24 POPEa 481       7.959  90.979  58.365  1.00  0.00           C
ATOM  10351  C25 POPEa 481       8.309  90.870  56.865  1.00  0.00           C
ATOM  10354  C26 POPEa 481       7.159  91.219  55.906  1.00  0.00           C
ATOM  10357  C27 POPEa 481       7.549  92.239  54.816  1.00  0.00           C
ATOM  10360  C28 POPEa 481       6.449  92.479  53.745  1.00  0.00           C
ATOM  10363  C29 POPEa 481       6.329  91.359  52.746  1.00  0.00           C
ATOM  10365 0C21 POPEa 481       6.369  91.439  51.405  1.00  0.00           C
ATOM  10367 1C21 POPEa 481       6.469  92.680  50.545  1.00  0.00           C
ATOM  10370 2C21 POPEa 481       5.609  92.568  49.265  1.00  0.00           C
ATOM  10373 3C21 POPEa 481       6.189  91.620  48.205  1.00  0.00           C
ATOM  10376 4C21 POPEa 481       5.129  91.098  47.225  1.00  0.00           C
ATOM  10379 5C21 POPEa 481       5.729  90.329  46.035  1.00  0.00           C
ATOM  10382 6C21 POPEa 481       6.199  91.248  44.896  1.00  0.00           C
ATOM  10385 7C21 POPEa 481       6.959  90.490  43.795  1.00  0.00           C
ATOM  10388 8C21 POPEa 481       7.239  91.339  42.555  1.00  0.00           C
ATOM  10392  C33 POPEa 481      10.549  86.449  56.935  1.00  0.00           C
ATOM  10395  C34 POPEa 481      10.899  87.400  55.786  1.00  0.00           C
ATOM  10398  C35 POPEa 481      11.749  88.608  56.195  1.00  0.00           C
ATOM  10401  C36 POPEa 481      11.979  89.590  55.036  1.00  0.00           C
ATOM  10404  C37 POPEa 481      13.189  90.520  55.235  1.00  0.00           C
ATOM  10407  C38 POPEa 481      13.369  91.490  54.055  1.00  0.00           C
ATOM  10410  C39 POPEa 481      14.709  92.239  54.046  1.00  0.00           C
ATOM  10413 0C31 POPEa 481      15.919  91.318  53.775  1.00  0.00           C
ATOM  10416 1C31 POPEa 481      16.799  91.119  55.015  1.00  0.00           C
ATOM  10419 2C31 POPEa 481      17.759  89.919  54.925  1.00  0.00           C
ATOM  10422 3C31 POPEa 481      17.019  88.570  54.985  1.00  0.00           C
ATOM  10425 4C31 POPEa 481      17.909  87.419  55.496  1.00  0.00           C
ATOM  10428 5C31 POPEa 481      17.109  86.150  55.805  1.00  0.00           C
ATOM  10431 6C31 POPEa 481      17.959  85.019  56.395  1.00  0.00           C
ATOM  10435  NH3 POPEb 482     116.510  52.200  56.415  1.00  0.00           N
ATOM  10439  C12 POPEb 482     117.569  51.199  56.835  1.00  0.00           C
ATOM  10442  C11 POPEb 482     117.000  49.970  57.595  1.00  0.00           C
ATOM  10445  P   POPEb 482     118.029  47.760  58.635  1.00  0.00           P
ATOM  10446  O13 POPEb 482     118.789  47.540  59.896  1.00  0.00           O
ATOM  10447  O14 POPEb 482     116.630  47.320  58.575  1.00  0.00           O
ATOM  10448  O11 POPEb 482     118.829  47.090  57.445  1.00  0.00           O
ATOM  10449  O12 POPEb 482     118.069  49.310  58.286  1.00  0.00           O
ATOM  10450  C1  POPEb 482     118.959  47.790  56.205  1.00  0.00           C
ATOM  10453  C2  POPEb 482     120.219  47.320  55.445  1.00  0.00           C
ATOM  10455  O21 POPEb 482     120.580  48.240  54.385  1.00  0.00           O
ATOM  10456  C21 POPEb 482     119.749  48.360  53.365  1.00  0.00           C
ATOM  10457  O22 POPEb 482     118.589  47.980  53.335  1.00  0.00           O
ATOM  10458  C22 POPEb 482     120.510  48.950  52.176  1.00  0.00           C
ATOM  10461  C3  POPEb 482     120.100  45.870  54.936  1.00  0.00           C
ATOM  10464  O31 POPEb 482     121.030  45.660  53.856  1.00  0.00           O
ATOM  10465  C31 POPEb 482     121.019  44.450  53.356  1.00  0.00           C
ATOM  10466  O32 POPEb 482     120.370  43.500  53.775  1.00  0.00           O
ATOM  10467  C32 POPEb 482     122.040  44.400  52.225  1.00  0.00           C
ATOM  10470  C23 POPEb 482     119.649  49.060  50.885  1.00  0.00           C
ATOM  10473  C24 POPEb 482     120.400  49.720  49.725  1.00  0.00           C
ATOM  10476  C25 POPEb 482     119.629  49.640  48.395  1.00  0.00           C
ATOM  10479  C26 POPEb 482     118.320  50.439  48.395  1.00  0.00           C
ATOM  10482  C27 POPEb 482     117.560  50.279  47.066  1.00  0.00           C
ATOM  10485  C28 POPEb 482     116.319  51.179  46.905  1.00  0.00           C
ATOM  10488  C29 POPEb 482     115.249  50.920  47.936  1.00  0.00           C
ATOM  10490 0C21 POPEb 482     114.139  50.160  47.825  1.00  0.00           C
ATOM  10492 1C21 POPEb 482     113.700  49.300  46.665  1.00  0.00           C
ATOM  10495 2C21 POPEb 482     113.379  49.960  45.305  1.00  0.00           C
ATOM  10498 3C21 POPEb 482     112.109  50.810  45.305  1.00  0.00           C
ATOM  10501 4C21 POPEb 482     112.040  51.700  44.046  1.00  0.00           C
ATOM  10504 5C21 POPEb 482     110.769  52.560  43.996  1.00  0.00           C
ATOM  10507 6C21 POPEb 482     110.790  53.860  44.816  1.00  0.00           C
ATOM  10510 7C21 POPEb 482     111.749  54.900  44.225  1.00  0.00           C
ATOM  10513 8C21 POPEb 482     111.529  56.360  44.625  1.00  0.00           C
ATOM  10517  C33 POPEb 482     121.469  43.710  50.975  1.00  0.00           C
ATOM  10520  C34 POPEb 482     122.420  43.790  49.765  1.00  0.00           C
ATOM  10523  C35 POPEb 482     122.749  42.420  49.155  1.00  0.00           C
ATOM  10526  C36 POPEb 482     121.539  41.660  48.615  1.00  0.00           C
ATOM  10529  C37 POPEb 482     120.930  42.260  47.335  1.00  0.00           C
ATOM  10532  C38 POPEb 482     119.670  41.490  46.935  1.00  0.00           C
ATOM  10535  C39 POPEb 482     118.959  42.070  45.705  1.00  0.00           C
ATOM  10538 0C31 POPEb 482     119.699  41.730  44.405  1.00  0.00           C
ATOM  10541 1C31 POPEb 482     118.829  41.829  43.146  1.00  0.00           C
ATOM  10544 2C31 POPEb 482     119.529  41.170  41.955  1.00  0.00           C
ATOM  10547 3C31 POPEb 482     118.609  40.850  40.765  1.00  0.00           C
ATOM  10550 4C31 POPEb 482     118.169  42.090  39.975  1.00  0.00           C
ATOM  10553 5C31 POPEb 482     117.450  41.720  38.665  1.00  0.00           C
ATOM  10556 6C31 POPEb 482     117.050  42.930  37.835  1.00  0.00           C
ATOM  10560  NH3 POPEc 483     100.729  37.600  16.246  1.00  0.00           N
ATOM  10564  C12 POPEc 483     102.149  37.120  16.365  1.00  0.00           C
ATOM  10567  C11 POPEc 483     102.809  37.640  17.645  1.00  0.00           C
ATOM  10570  P   POPEc 483     104.939  36.140  17.995  1.00  0.00           P
ATOM  10571  O13 POPEc 483     104.300  35.580  19.205  1.00  0.00           O
ATOM  10572  O14 POPEc 483     105.090  35.260  16.815  1.00  0.00           O
ATOM  10573  O11 POPEc 483     106.350  36.760  18.375  1.00  0.00           O
ATOM  10574  O12 POPEc 483     104.230  37.470  17.585  1.00  0.00           O
ATOM  10575  C1  POPEc 483     106.849  36.610  19.715  1.00  0.00           C
ATOM  10578  C2  POPEc 483     108.050  37.560  20.015  1.00  0.00           C
ATOM  10580  O21 POPEc 483     108.519  37.350  21.365  1.00  0.00           O
ATOM  10581  C21 POPEc 483     109.169  36.210  21.545  1.00  0.00           C
ATOM  10582  O22 POPEc 483     109.529  35.460  20.645  1.00  0.00           O
ATOM  10583  C22 POPEc 483     109.349  35.950  23.045  1.00  0.00           C
ATOM  10586  C3  POPEc 483     107.619  39.049  19.855  1.00  0.00           C
ATOM  10589  O31 POPEc 483     108.740  39.960  19.945  1.00  0.00           O
ATOM  10590  C31 POPEc 483     109.160  40.480  21.095  1.00  0.00           C
ATOM  10591  O32 POPEc 483     110.279  40.950  21.246  1.00  0.00           O
ATOM  10592  C32 POPEc 483     108.099  40.520  22.195  1.00  0.00           C
ATOM  10595  C23 POPEc 483     110.820  35.670  23.465  1.00  0.00           C
ATOM  10598  C24 POPEc 483     111.009  35.220  24.925  1.00  0.00           C
ATOM  10601  C25 POPEc 483     110.270  36.100  25.935  1.00  0.00           C
ATOM  10604  C26 POPEc 483     110.480  35.680  27.395  1.00  0.00           C
ATOM  10607  C27 POPEc 483     111.499  36.530  28.176  1.00  0.00           C
ATOM  10610  C28 POPEc 483     111.369  36.300  29.695  1.00  0.00           C
ATOM  10613  C29 POPEc 483     112.539  36.820  30.496  1.00  0.00           C
ATOM  10615 0C21 POPEc 483     112.549  37.850  31.365  1.00  0.00           C
ATOM  10617 1C21 POPEc 483     111.410  38.780  31.705  1.00  0.00           C
ATOM  10620 2C21 POPEc 483     110.550  38.320  32.896  1.00  0.00           C
ATOM  10623 3C21 POPEc 483     109.950  39.490  33.695  1.00  0.00           C
ATOM  10626 4C21 POPEc 483     108.859  39.029  34.676  1.00  0.00           C
ATOM  10629 5C21 POPEc 483     108.250  40.150  35.515  1.00  0.00           C
ATOM  10632 6C21 POPEc 483     109.029  40.470  36.805  1.00  0.00           C
ATOM  10635 7C21 POPEc 483     108.330  41.529  37.665  1.00  0.00           C
ATOM  10638 8C21 POPEc 483     108.969  41.750  39.035  1.00  0.00           C
ATOM  10642  C33 POPEc 483     108.530  41.350  23.435  1.00  0.00           C
ATOM  10645  C34 POPEc 483     107.900  40.810  24.725  1.00  0.00           C
ATOM  10648  C35 POPEc 483     108.589  39.540  25.215  1.00  0.00           C
ATOM  10651  C36 POPEc 483     107.800  38.799  26.295  1.00  0.00           C
ATOM  10654  C37 POPEc 483     107.639  39.570  27.605  1.00  0.00           C
ATOM  10657  C38 POPEc 483     106.849  38.790  28.665  1.00  0.00           C
ATOM  10660  C39 POPEc 483     107.479  37.450  29.035  1.00  0.00           C
ATOM  10663 0C31 POPEc 483     106.870  36.800  30.285  1.00  0.00           C
ATOM  10666 1C31 POPEc 483     107.460  35.410  30.555  1.00  0.00           C
ATOM  10669 2C31 POPEc 483     106.770  34.680  31.725  1.00  0.00           C
ATOM  10672 3C31 POPEc 483     107.119  35.229  33.115  1.00  0.00           C
ATOM  10675 4C31 POPEc 483     108.560  34.930  33.555  1.00  0.00           C
ATOM  10678 5C31 POPEc 483     108.789  35.190  35.045  1.00  0.00           C
ATOM  10681 6C31 POPEc 483     110.240  35.000  35.485  1.00  0.00           C
ATOM  10685  NH3 POPEd 484      61.949 114.919  21.005  1.00  0.00           N
ATOM  10689  C12 POPEd 484      61.899 116.390  20.725  1.00  0.00           C
ATOM  10692  C11 POPEd 484      60.999 116.719  19.545  1.00  0.00           C
ATOM  10695  P   POPEd 484      59.689 118.799  18.685  1.00  0.00           P
ATOM  10696  O13 POPEd 484      59.499 120.199  19.135  1.00  0.00           O
ATOM  10697  O14 POPEd 484      60.089 118.650  17.275  1.00  0.00           O
ATOM  10698  O11 POPEd 484      58.390 117.920  18.935  1.00  0.00           O
ATOM  10699  O12 POPEd 484      60.749 118.109  19.615  1.00  0.00           O
ATOM  10700  C1  POPEd 484      57.270 118.449  19.685  1.00  0.00           C
ATOM  10703  C2  POPEd 484      56.609 117.369  20.605  1.00  0.00           C
ATOM  10705  O21 POPEd 484      55.479 118.029  21.205  1.00  0.00           O
ATOM  10706  C21 POPEd 484      54.580 117.329  21.875  1.00  0.00           C
ATOM  10707  O22 POPEd 484      54.640 116.150  22.176  1.00  0.00           O
ATOM  10708  C22 POPEd 484      53.409 118.258  22.225  1.00  0.00           C
ATOM  10711  C3  POPEd 484      57.660 116.850  21.635  1.00  0.00           C
ATOM  10714  O31 POPEd 484      57.280 115.590  22.225  1.00  0.00           O
ATOM  10715  C31 POPEd 484      58.249 114.729  22.485  1.00  0.00           C
ATOM  10716  O32 POPEd 484      59.440 114.879  22.235  1.00  0.00           O
ATOM  10717  C32 POPEd 484      57.690 113.520  23.235  1.00  0.00           C
ATOM  10720  C23 POPEd 484      52.589 117.749  23.445  1.00  0.00           C
ATOM  10723  C24 POPEd 484      51.469 118.699  23.885  1.00  0.00           C
ATOM  10726  C25 POPEd 484      50.529 118.100  24.945  1.00  0.00           C
ATOM  10729  C26 POPEd 484      51.160 118.048  26.345  1.00  0.00           C
ATOM  10732  C27 POPEd 484      50.289 117.400  27.435  1.00  0.00           C
ATOM  10735  C28 POPEd 484      50.960 117.528  28.816  1.00  0.00           C
ATOM  10738  C29 POPEd 484      50.160 117.008  29.985  1.00  0.00           C
ATOM  10740 0C21 POPEd 484      50.599 116.990  31.255  1.00  0.00           C
ATOM  10742 1C21 POPEd 484      51.949 117.479  31.705  1.00  0.00           C
ATOM  10745 2C21 POPEd 484      52.089 117.570  33.246  1.00  0.00           C
ATOM  10748 3C21 POPEd 484      51.189 118.638  33.885  1.00  0.00           C
ATOM  10751 4C21 POPEd 484      50.230 118.078  34.945  1.00  0.00           C
ATOM  10754 5C21 POPEd 484      50.929 117.519  36.195  1.00  0.00           C
ATOM  10757 6C21 POPEd 484      49.910 117.059  37.255  1.00  0.00           C
ATOM  10760 7C21 POPEd 484      50.529 116.740  38.615  1.00  0.00           C
ATOM  10763 8C21 POPEd 484      49.499 116.439  39.695  1.00  0.00           C
ATOM  10767  C33 POPEd 484      56.649 113.820  24.336  1.00  0.00           C
ATOM  10770  C34 POPEd 484      57.280 114.319  25.645  1.00  0.00           C
ATOM  10773  C35 POPEd 484      57.859 115.730  25.525  1.00  0.00           C
ATOM  10776  C36 POPEd 484      58.409 116.269  26.845  1.00  0.00           C
ATOM  10779  C37 POPEd 484      58.809 117.749  26.705  1.00  0.00           C
ATOM  10782  C38 POPEd 484      58.999 118.439  28.065  1.00  0.00           C
ATOM  10785  C39 POPEd 484      60.079 117.780  28.925  1.00  0.00           C
ATOM  10788 0C31 POPEd 484      60.389 118.579  30.195  1.00  0.00           C
ATOM  10791 1C31 POPEd 484      61.510 117.908  31.015  1.00  0.00           C
ATOM  10794 2C31 POPEd 484      62.019 118.769  32.185  1.00  0.00           C
ATOM  10797 3C31 POPEd 484      60.919 119.240  33.145  1.00  0.00           C
ATOM  10800 4C31 POPEd 484      61.489 120.000  34.345  1.00  0.00           C
ATOM  10803 5C31 POPEd 484      60.440 120.280  35.425  1.00  0.00           C
ATOM  10806 6C31 POPEd 484      61.020 120.970  36.665  1.00  0.00           C
ATOM  10810  NH3 POPEe 485      26.549  56.310  13.015  1.00  0.00           N
ATOM  10814  C12 POPEe 485      25.379  55.680  12.316  1.00  0.00           C
ATOM  10817  C11 POPEe 485      25.569  54.150  12.246  1.00  0.00           C
ATOM  10820  P   POPEe 485      24.239  51.999  11.565  1.00  0.00           P
ATOM  10821  O13 POPEe 485      23.019  51.669  10.795  1.00  0.00           O
ATOM  10822  O14 POPEe 485      25.479  51.260  11.305  1.00  0.00           O
ATOM  10823  O11 POPEe 485      23.869  51.910  13.105  1.00  0.00           O
ATOM  10824  O12 POPEe 485      24.559  53.560  11.415  1.00  0.00           O
ATOM  10825  C1  POPEe 485      24.269  50.779  13.895  1.00  0.00           C
ATOM  10828  C2  POPEe 485      23.219  50.500  15.005  1.00  0.00           C
ATOM  10830  O21 POPEe 485      23.839  49.740  16.085  1.00  0.00           O
ATOM  10831  C21 POPEe 485      23.609  50.229  17.295  1.00  0.00           C
ATOM  10832  O22 POPEe 485      23.049  51.280  17.535  1.00  0.00           O
ATOM  10833  C22 POPEe 485      24.199  49.340  18.395  1.00  0.00           C
ATOM  10836  C3  POPEe 485      21.999  49.700  14.485  1.00  0.00           C
ATOM  10839  O31 POPEe 485      20.969  49.610  15.495  1.00  0.00           O
ATOM  10840  C31 POPEe 485      20.960  48.490  16.215  1.00  0.00           C
ATOM  10841  O32 POPEe 485      21.789  47.600  16.145  1.00  0.00           O
ATOM  10842  C32 POPEe 485      19.809  48.530  17.225  1.00  0.00           C
ATOM  10845  C23 POPEe 485      24.459  50.160  19.685  1.00  0.00           C
ATOM  10848  C24 POPEe 485      24.889  49.340  20.905  1.00  0.00           C
ATOM  10851  C25 POPEe 485      25.399  50.220  22.065  1.00  0.00           C
ATOM  10854  C26 POPEe 485      25.859  49.410  23.286  1.00  0.00           C
ATOM  10857  C27 POPEe 485      26.639  50.240  24.325  1.00  0.00           C
ATOM  10860  C28 POPEe 485      27.329  49.329  25.355  1.00  0.00           C
ATOM  10863  C29 POPEe 485      28.139  50.080  26.385  1.00  0.00           C
ATOM  10865 0C21 POPEe 485      28.299  49.710  27.675  1.00  0.00           C
ATOM  10867 1C21 POPEe 485      27.679  48.480  28.305  1.00  0.00           C
ATOM  10870 2C21 POPEe 485      27.589  48.560  29.835  1.00  0.00           C
ATOM  10873 3C21 POPEe 485      26.579  49.610  30.335  1.00  0.00           C
ATOM  10876 4C21 POPEe 485      26.499  49.730  31.865  1.00  0.00           C
ATOM  10879 5C21 POPEe 485      27.819  50.089  32.555  1.00  0.00           C
ATOM  10882 6C21 POPEe 485      28.419  51.410  32.055  1.00  0.00           C
ATOM  10885 7C21 POPEe 485      29.689  51.810  32.805  1.00  0.00           C
ATOM  10888 8C21 POPEe 485      30.329  53.090  32.265  1.00  0.00           C
ATOM  10892  C33 POPEe 485      20.109  49.459  18.426  1.00  0.00           C
ATOM  10895  C34 POPEe 485      18.969  49.420  19.445  1.00  0.00           C
ATOM  10898  C35 POPEe 485      19.019  50.550  20.495  1.00  0.00           C
ATOM  10901  C36 POPEe 485      20.159  50.430  21.505  1.00  0.00           C
ATOM  10904  C37 POPEe 485      20.149  51.580  22.525  1.00  0.00           C
ATOM  10907  C38 POPEe 485      21.439  51.689  23.345  1.00  0.00           C
ATOM  10910  C39 POPEe 485      21.429  50.840  24.625  1.00  0.00           C
ATOM  10913 0C31 POPEe 485      20.689  51.529  25.795  1.00  0.00           C
ATOM  10916 1C31 POPEe 485      20.669  50.670  27.065  1.00  0.00           C
ATOM  10919 2C31 POPEe 485      20.129  51.410  28.295  1.00  0.00           C
ATOM  10922 3C31 POPEe 485      19.869  50.490  29.496  1.00  0.00           C
ATOM  10925 4C31 POPEe 485      21.100  49.660  29.915  1.00  0.00           C
ATOM  10928 5C31 POPEe 485      20.799  48.699  31.075  1.00  0.00           C
ATOM  10931 6C31 POPEe 485      21.959  47.770  31.405  1.00  0.00           C
ATOM  10935  NH3 POPEf 486      20.289  70.780  15.175  1.00  0.00           N
ATOM  10939  C12 POPEf 486      21.039  69.509  14.845  1.00  0.00           C
ATOM  10942  C11 POPEf 486      22.580  69.670  14.825  1.00  0.00           C
ATOM  10945  P   POPEf 486      23.419  71.770  16.085  1.00  0.00           P
ATOM  10946  O13 POPEf 486      24.519  72.030  15.135  1.00  0.00           O
ATOM  10947  O14 POPEf 486      22.179  72.530  15.875  1.00  0.00           O
ATOM  10948  O11 POPEf 486      23.859  71.939  17.595  1.00  0.00           O
ATOM  10949  O12 POPEf 486      23.059  70.240  16.045  1.00  0.00           O
ATOM  10950  C1  POPEf 486      23.899  73.240  18.195  1.00  0.00           C
ATOM  10953  C2  POPEf 486      24.709  73.140  19.505  1.00  0.00           C
ATOM  10955  O21 POPEf 486      24.169  74.040  20.485  1.00  0.00           O
ATOM  10956  C21 POPEf 486      24.229  73.640  21.735  1.00  0.00           C
ATOM  10957  O22 POPEf 486      24.499  72.510  22.125  1.00  0.00           O
ATOM  10958  C22 POPEf 486      23.929  74.789  22.685  1.00  0.00           C
ATOM  10961  C3  POPEf 486      26.209  73.429  19.265  1.00  0.00           C
ATOM  10964  O31 POPEf 486      26.979  73.160  20.445  1.00  0.00           O
ATOM  10965  C31 POPEf 486      27.389  71.920  20.625  1.00  0.00           C
ATOM  10966  O32 POPEf 486      27.239  71.000  19.835  1.00  0.00           O
ATOM  10967  C32 POPEf 486      28.059  71.849  22.005  1.00  0.00           C
ATOM  10970  C23 POPEf 486      24.989  74.820  23.805  1.00  0.00           C
ATOM  10973  C24 POPEf 486      24.789  75.969  24.795  1.00  0.00           C
ATOM  10976  C25 POPEf 486      23.809  75.650  25.935  1.00  0.00           C
ATOM  10979  C26 POPEf 486      24.359  74.649  26.966  1.00  0.00           C
ATOM  10982  C27 POPEf 486      23.769  74.890  28.365  1.00  0.00           C
[truncated: 1,810,060 more chars]
