# Supplementary material for: Characterizing Membrane Association and Periplasmic Transfer of Bacterial Lipoproteins through Molecular Dynamics Simulations
Source: Structure. 2020 Apr 7;28(4):475–487.e3. doi: 10.1016/j.str.2020.01.012 (PMC7139219; doi:10.1016/j.str.2020.01.012)
Supplement: Data S3. Final Coordinates from Simulations (M–X), Related to Figure 3 [file mmc5.zip › M-X/MDTP-5-atomistic.pdb]

TITLE     Protein
REMARK    THIS IS A SIMULATION BOX
CRYST1  125.940  125.940  174.142  90.00  90.00  90.00 P 1           1
MODEL        1
ATOM      1  N   CYSTA   1      63.500  67.610  69.810  1.00  0.00           N
ATOM      3  CA  CYSTA   1      64.090  66.330  70.240  1.00  0.00           C
ATOM      5  C   CYSTA   1      63.070  65.150  70.310  1.00  0.00           C
ATOM      6  O   CYSTA   1      61.970  65.260  69.780  1.00  0.00           O
ATOM      7  CB  CYSTA   1      65.360  65.890  69.400  1.00  0.00           C
ATOM     10  SG  CYSTA   1      66.720  67.100  69.150  1.00  0.00           S
ATOM     11  C1  CYSTA   1      66.220  68.370  67.920  1.00  0.00           C
ATOM     14  CA1 CYSTA   1      62.940  67.920  68.630  1.00  0.00           C
ATOM     15  OA1 CYSTA   1      62.550  69.070  68.450  1.00  0.00           O
ATOM     16  CA2 CYSTA   1      62.790  66.950  67.490  1.00  0.00           C
ATOM     19  C11 CYSTA   1      67.350  69.290  67.360  1.00  0.00           C
ATOM     21  O11 CYSTA   1      68.280  68.520  66.600  1.00  0.00           O
ATOM     22  CX1 CYSTA   1      68.370  68.480  65.260  1.00  0.00           C
ATOM     23  OX1 CYSTA   1      69.110  67.730  64.670  1.00  0.00           O
ATOM     24  CX2 CYSTA   1      67.490  69.450  64.480  1.00  0.00           C
ATOM     27  C12 CYSTA   1      68.120  70.060  68.490  1.00  0.00           C
ATOM     30  O12 CYSTA   1      69.460  70.510  68.150  1.00  0.00           O
ATOM     31  CD1 CYSTA   1      69.540  71.430  67.190  1.00  0.00           C
ATOM     32  OD1 CYSTA   1      68.610  71.850  66.530  1.00  0.00           O
ATOM     33  CD2 CYSTA   1      70.990  71.930  67.100  1.00  0.00           C
ATOM     36  CA3 CYSTA   1      61.310  66.740  67.080  1.00  0.00           C
ATOM     39  CA4 CYSTA   1      61.080  65.290  66.620  1.00  0.00           C
ATOM     42  CA5 CYSTA   1      59.600  64.990  66.340  1.00  0.00           C
ATOM     45  CA6 CYSTA   1      59.170  65.270  64.900  1.00  0.00           C
ATOM     48  CA7 CYSTA   1      59.650  64.170  63.950  1.00  0.00           C
ATOM     51  CA8 CYSTA   1      59.130  64.340  62.520  1.00  0.00           C
ATOM     54  CA9 CYSTA   1      59.690  63.290  61.530  1.00  0.00           C
ATOM     57 0CA1 CYSTA   1      58.830  62.040  61.310  1.00  0.00           C
ATOM     60 1CA1 CYSTA   1      58.960  60.900  62.310  1.00  0.00           C
ATOM     63 2CA1 CYSTA   1      58.070  59.710  61.910  1.00  0.00           C
ATOM     66 3CA1 CYSTA   1      58.390  58.450  62.720  1.00  0.00           C
ATOM     69 4CA1 CYSTA   1      57.310  57.360  62.720  1.00  0.00           C
ATOM     72 5CA1 CYSTA   1      57.040  56.700  61.370  1.00  0.00           C
ATOM     75 6CA1 CYSTA   1      55.850  55.740  61.430  1.00  0.00           C
ATOM     79  CD3 CYSTA   1      71.610  71.750  65.690  1.00  0.00           C
ATOM     82  CD4 CYSTA   1      71.770  70.290  65.280  1.00  0.00           C
ATOM     85  CD5 CYSTA   1      72.520  70.110  63.950  1.00  0.00           C
ATOM     88  CD6 CYSTA   1      71.950  70.920  62.770  1.00  0.00           C
ATOM     91  CD7 CYSTA   1      72.130  70.160  61.440  1.00  0.00           C
ATOM     94  CD8 CYSTA   1      71.530  70.830  60.200  1.00  0.00           C
ATOM     97  CD9 CYSTA   1      71.720  69.980  58.930  1.00  0.00           C
ATOM    100 0CD1 CYSTA   1      71.130  70.600  57.660  1.00  0.00           C
ATOM    103 1CD1 CYSTA   1      71.490  69.830  56.370  1.00  0.00           C
ATOM    106 2CD1 CYSTA   1      70.830  70.440  55.120  1.00  0.00           C
ATOM    109 3CD1 CYSTA   1      71.250  69.790  53.790  1.00  0.00           C
ATOM    112 4CD1 CYSTA   1      70.750  68.360  53.590  1.00  0.00           C
ATOM    115 5CD1 CYSTA   1      71.100  67.790  52.210  1.00  0.00           C
ATOM    118 6CD1 CYSTA   1      70.610  66.350  51.990  1.00  0.00           C
ATOM    122  CX3 CYSTA   1      67.980  69.540  63.010  1.00  0.00           C
ATOM    125  CX4 CYSTA   1      67.010  70.250  62.070  1.00  0.00           C
ATOM    128  CX5 CYSTA   1      67.650  70.720  60.750  1.00  0.00           C
ATOM    131  CX6 CYSTA   1      66.600  70.780  59.640  1.00  0.00           C
ATOM    134  CX7 CYSTA   1      66.920  71.740  58.490  1.00  0.00           C
ATOM    137  CX8 CYSTA   1      65.910  71.520  57.350  1.00  0.00           C
ATOM    140  CX9 CYSTA   1      65.520  72.750  56.560  1.00  0.00           C
ATOM    142 0CX1 CYSTA   1      65.740  72.970  55.260  1.00  0.00           C
ATOM    144 1CX1 CYSTA   1      66.500  72.080  54.310  1.00  0.00           C
ATOM    147 2CX1 CYSTA   1      67.290  72.960  53.330  1.00  0.00           C
ATOM    150 3CX1 CYSTA   1      68.090  72.150  52.300  1.00  0.00           C
ATOM    153 4CX1 CYSTA   1      68.640  73.060  51.200  1.00  0.00           C
ATOM    156 5CX1 CYSTA   1      69.540  72.350  50.190  1.00  0.00           C
ATOM    159 6CX1 CYSTA   1      68.770  71.450  49.220  1.00  0.00           C
ATOM    162 7CX1 CYSTA   1      69.690  70.810  48.170  1.00  0.00           C
ATOM    165 8CX1 CYSTA   1      68.940  70.030  47.090  1.00  0.00           C
ATOM    169  N   ALA A   2      63.440  63.990  70.920  1.00  0.00           N
ATOM    171  CA  ALA A   2      63.000  62.600  70.690  1.00  0.00           C
ATOM    173  CB  ALA A   2      63.290  61.750  71.940  1.00  0.00           C
ATOM    177  C   ALA A   2      61.590  62.240  70.190  1.00  0.00           C
ATOM    178  O   ALA A   2      60.630  63.000  70.290  1.00  0.00           O
ATOM    179  N   LEU A   3      61.450  61.030  69.580  1.00  0.00           N
ATOM    181  CA  LEU A   3      60.480  60.800  68.530  1.00  0.00           C
ATOM    183  CB  LEU A   3      60.420  59.370  67.920  1.00  0.00           C
ATOM    186  CG  LEU A   3      59.610  59.390  66.590  1.00  0.00           C
ATOM    188  CD1 LEU A   3      58.890  58.090  66.270  1.00  0.00           C
ATOM    192  CD2 LEU A   3      60.530  59.880  65.470  1.00  0.00           C
ATOM    196  C   LEU A   3      59.060  61.130  68.850  1.00  0.00           C
ATOM    197  O   LEU A   3      58.340  60.370  69.490  1.00  0.00           O
ATOM    198  N   VAL A   4      58.630  62.300  68.300  1.00  0.00           N
ATOM    200  CA  VAL A   4      57.300  62.860  68.350  1.00  0.00           C
ATOM    202  CB  VAL A   4      56.420  62.240  67.270  1.00  0.00           C
ATOM    204  CG1 VAL A   4      55.020  62.850  67.100  1.00  0.00           C
ATOM    208  CG2 VAL A   4      57.130  62.380  65.910  1.00  0.00           C
ATOM    212  C   VAL A   4      56.790  62.730  69.750  1.00  0.00           C
ATOM    213  O   VAL A   4      55.690  62.270  70.020  1.00  0.00           O
ATOM    214  N   ARG A   5      57.620  63.120  70.730  1.00  0.00           N
ATOM    216  CA  ARG A   5      57.200  63.170  72.100  1.00  0.00           C
ATOM    218  CB  ARG A   5      57.840  62.010  72.960  1.00  0.00           C
ATOM    221  CG  ARG A   5      59.360  61.680  72.940  1.00  0.00           C
ATOM    224  CD  ARG A   5      59.870  60.960  74.230  1.00  0.00           C
ATOM    227  NE  ARG A   5      60.490  62.000  75.130  1.00  0.00           N
ATOM    229  CZ  ARG A   5      60.770  61.930  76.420  1.00  0.00           C
ATOM    230  NH1 ARG A   5      61.000  63.070  77.060  1.00  0.00           N
ATOM    233  NH2 ARG A   5      60.770  60.840  77.150  1.00  0.00           N
ATOM    236  C   ARG A   5      56.950  64.640  72.520  1.00  0.00           C
ATOM    237  O   ARG A   5      55.800  64.980  72.770  1.00  0.00           O
ATOM    238  N   LYS A   6      57.910  65.600  72.430  1.00  0.00           N
ATOM    240  CA  LYS A   6      57.730  67.060  72.460  1.00  0.00           C
ATOM    242  CB  LYS A   6      56.270  67.630  72.370  1.00  0.00           C
ATOM    245  CG  LYS A   6      56.160  69.160  72.190  1.00  0.00           C
ATOM    248  CD  LYS A   6      54.780  69.720  72.600  1.00  0.00           C
ATOM    251  CE  LYS A   6      53.630  69.510  71.600  1.00  0.00           C
ATOM    254  NZ  LYS A   6      53.320  70.760  70.880  1.00  0.00           N
ATOM    258  C   LYS A   6      58.410  67.740  73.660  1.00  0.00           C
ATOM    259  O   LYS A   6      57.800  67.960  74.710  1.00  0.00           O
ATOM    260  N   ASP A   7      59.680  68.150  73.480  1.00  0.00           N
ATOM    262  CA  ASP A   7      60.520  68.780  74.470  1.00  0.00           C
ATOM    264  CB  ASP A   7      61.910  68.100  74.480  1.00  0.00           C
ATOM    267  CG  ASP A   7      62.170  67.300  75.740  1.00  0.00           C
ATOM    268  OD1 ASP A   7      63.000  66.360  75.650  1.00  0.00           O
ATOM    269  OD2 ASP A   7      61.780  67.800  76.830  1.00  0.00           O
ATOM    270  C   ASP A   7      60.690  70.230  74.070  1.00  0.00           C
ATOM    271  O   ASP A   7      60.940  70.540  72.910  1.00  0.00           O
ATOM    272  N   SER A   8      60.560  71.170  75.030  1.00  0.00           N
ATOM    274  CA  SER A   8      60.520  72.590  74.730  1.00  0.00           C
ATOM    276  CB  SER A   8      59.090  73.160  74.510  1.00  0.00           C
ATOM    279  OG  SER A   8      58.220  72.260  73.810  1.00  0.00           O
ATOM    281  C   SER A   8      61.240  73.340  75.850  1.00  0.00           C
ATOM    282  O   SER A   8      62.000  72.760  76.630  1.00  0.00           O
ATOM    283  N   ALA A   9      61.120  74.680  75.960  1.00  0.00           N
ATOM    285  CA  ALA A   9      62.110  75.520  76.590  1.00  0.00           C
ATOM    287  CB  ALA A   9      62.900  76.210  75.470  1.00  0.00           C
ATOM    291  C   ALA A   9      61.450  76.580  77.460  1.00  0.00           C
ATOM    292  O   ALA A   9      60.240  76.740  77.340  1.00  0.00           O
ATOM    293  N   PRO A  10      62.180  77.280  78.350  1.00  0.00           N
ATOM    294  CD  PRO A  10      63.650  77.210  78.460  1.00  0.00           C
ATOM    297  CA  PRO A  10      61.660  78.350  79.190  1.00  0.00           C
ATOM    299  CB  PRO A  10      62.900  79.010  79.830  1.00  0.00           C
ATOM    302  CG  PRO A  10      63.970  77.920  79.770  1.00  0.00           C
ATOM    305  C   PRO A  10      60.710  79.360  78.570  1.00  0.00           C
ATOM    306  O   PRO A  10      60.730  79.590  77.370  1.00  0.00           O
ATOM    307  N   HIS A  11      59.870  79.980  79.420  1.00  0.00           N
ATOM    309  CA  HIS A  11      58.930  81.000  78.990  1.00  0.00           C
ATOM    311  CB  HIS A  11      57.520  80.770  79.590  1.00  0.00           C
ATOM    314  ND1 HIS A  11      56.120  82.810  79.200  1.00  0.00           N
ATOM    315  CG  HIS A  11      56.420  81.510  78.860  1.00  0.00           C
ATOM    316  CE1 HIS A  11      55.020  83.100  78.550  1.00  0.00           C
ATOM    318  NE2 HIS A  11      54.590  82.050  77.810  1.00  0.00           N
ATOM    320  CD2 HIS A  11      55.490  81.030  78.000  1.00  0.00           C
ATOM    322  C   HIS A  11      59.450  82.370  79.380  1.00  0.00           C
ATOM    323  O   HIS A  11      60.160  82.510  80.380  1.00  0.00           O
ATOM    324  N   GLN A  12      59.110  83.390  78.570  1.00  0.00           N
ATOM    326  CA  GLN A  12      59.410  84.810  78.740  1.00  0.00           C
ATOM    328  CB  GLN A  12      58.650  85.630  77.670  1.00  0.00           C
ATOM    331  CG  GLN A  12      58.910  87.160  77.610  1.00  0.00           C
ATOM    334  CD  GLN A  12      58.240  87.750  76.370  1.00  0.00           C
ATOM    335  OE1 GLN A  12      57.410  87.090  75.740  1.00  0.00           O
ATOM    336  NE2 GLN A  12      58.580  88.990  75.980  1.00  0.00           N
ATOM    339  C   GLN A  12      59.160  85.390  80.130  1.00  0.00           C
ATOM    340  O   GLN A  12      58.390  84.870  80.930  1.00  0.00           O
ATOM    341  N   GLN A  13      59.820  86.500  80.500  1.00  0.00           N
ATOM    343  CA  GLN A  13      59.530  87.160  81.750  1.00  0.00           C
ATOM    345  CB  GLN A  13      60.820  87.790  82.340  1.00  0.00           C
ATOM    348  CG  GLN A  13      61.320  89.120  81.720  1.00  0.00           C
ATOM    351  CD  GLN A  13      61.990  88.970  80.370  1.00  0.00           C
ATOM    352  OE1 GLN A  13      62.260  87.860  79.890  1.00  0.00           O
ATOM    353  NE2 GLN A  13      62.330  90.110  79.720  1.00  0.00           N
ATOM    356  C   GLN A  13      58.390  88.170  81.620  1.00  0.00           C
ATOM    357  O   GLN A  13      58.390  89.050  80.760  1.00  0.00           O
ATOM    358  N   LEU A  14      57.360  88.020  82.470  1.00  0.00           N
ATOM    360  CA  LEU A  14      56.030  88.600  82.270  1.00  0.00           C
ATOM    362  CB  LEU A  14      55.020  87.540  82.790  1.00  0.00           C
ATOM    365  CG  LEU A  14      55.120  86.160  82.120  1.00  0.00           C
ATOM    367  CD1 LEU A  14      54.960  85.080  83.190  1.00  0.00           C
ATOM    371  CD2 LEU A  14      54.070  85.930  81.020  1.00  0.00           C
ATOM    375  C   LEU A  14      55.800  89.850  83.100  1.00  0.00           C
ATOM    376  O   LEU A  14      54.880  90.640  82.920  1.00  0.00           O
ATOM    377  N   LYS A  15      56.680  90.010  84.100  1.00  0.00           N
ATOM    379  CA  LYS A  15      56.740  91.070  85.070  1.00  0.00           C
ATOM    381  CB  LYS A  15      56.950  90.520  86.510  1.00  0.00           C
ATOM    384  CG  LYS A  15      58.290  89.810  86.830  1.00  0.00           C
ATOM    387  CD  LYS A  15      58.520  88.440  86.140  1.00  0.00           C
ATOM    390  CE  LYS A  15      59.810  87.760  86.620  1.00  0.00           C
ATOM    393  NZ  LYS A  15      60.120  86.520  85.850  1.00  0.00           N
ATOM    397  C   LYS A  15      57.890  91.930  84.660  1.00  0.00           C
ATOM    398  O   LYS A  15      58.810  91.350  84.110  1.00  0.00           O
ATOM    399  N   PRO A  16      57.910  93.250  84.860  1.00  0.00           N
ATOM    400  CD  PRO A  16      56.850  93.960  85.560  1.00  0.00           C
ATOM    403  CA  PRO A  16      59.070  94.110  84.590  1.00  0.00           C
ATOM    405  CB  PRO A  16      58.740  95.400  85.350  1.00  0.00           C
ATOM    408  CG  PRO A  16      57.210  95.440  85.430  1.00  0.00           C
ATOM    411  C   PRO A  16      60.440  93.560  84.960  1.00  0.00           C
ATOM    412  O   PRO A  16      60.540  92.860  85.970  1.00  0.00           O
ATOM    413  N   GLU A  17      61.530  93.860  84.200  1.00  0.00           N
ATOM    415  CA  GLU A  17      62.850  93.310  84.460  1.00  0.00           C
ATOM    417  CB  GLU A  17      63.890  93.680  83.370  1.00  0.00           C
ATOM    420  CG  GLU A  17      63.720  93.000  81.990  1.00  0.00           C
ATOM    423  CD  GLU A  17      62.590  93.580  81.160  1.00  0.00           C
ATOM    424  OE1 GLU A  17      62.030  94.640  81.540  1.00  0.00           O
ATOM    425  OE2 GLU A  17      62.150  92.860  80.230  1.00  0.00           O
ATOM    426  C   GLU A  17      63.460  93.700  85.800  1.00  0.00           C
ATOM    427  O   GLU A  17      64.330  93.020  86.330  1.00  0.00           O
ATOM    428  N   GLN A  18      63.000  94.790  86.420  1.00  0.00           N
ATOM    430  CA  GLN A  18      63.500  95.260  87.680  1.00  0.00           C
ATOM    432  CB  GLN A  18      64.370  96.520  87.490  1.00  0.00           C
ATOM    435  CG  GLN A  18      65.760  96.180  86.900  1.00  0.00           C
ATOM    438  CD  GLN A  18      66.480  97.420  86.350  1.00  0.00           C
ATOM    439  OE1 GLN A  18      66.880  97.450  85.190  1.00  0.00           O
ATOM    440  NE2 GLN A  18      66.600  98.430  87.240  1.00  0.00           N
ATOM    443  C   GLN A  18      62.330  95.530  88.590  1.00  0.00           C
ATOM    444  O   GLN A  18      61.180  95.610  88.150  1.00  0.00           O
ATOM    445  N   ILE A  19      62.560  95.540  89.910  1.00  0.00           N
ATOM    447  CA  ILE A  19      61.510  95.790  90.900  1.00  0.00           C
ATOM    449  CB  ILE A  19      61.920  95.370  92.310  1.00  0.00           C
ATOM    451  CG2 ILE A  19      62.040  93.830  92.300  1.00  0.00           C
ATOM    455  CG1 ILE A  19      63.210  96.040  92.850  1.00  0.00           C
ATOM    458  CD  ILE A  19      63.490  95.710  94.320  1.00  0.00           C
ATOM    462  C   ILE A  19      60.960  97.200  90.870  1.00  0.00           C
ATOM    463  O   ILE A  19      59.750  97.410  90.830  1.00  0.00           O
ATOM    464  N   LYS A  20      61.850  98.210  90.860  1.00  0.00           N
ATOM    466  CA  LYS A  20      61.540  99.590  90.610  1.00  0.00           C
ATOM    468  CB  LYS A  20      60.790 100.280  91.780  1.00  0.00           C
ATOM    471  CG  LYS A  20      60.090 101.590  91.410  1.00  0.00           C
ATOM    474  CD  LYS A  20      59.110 101.960  92.530  1.00  0.00           C
ATOM    477  CE  LYS A  20      58.260 103.210  92.320  1.00  0.00           C
ATOM    480  NZ  LYS A  20      57.270 103.330  93.420  1.00  0.00           N
ATOM    484  C   LYS A  20      62.900 100.230  90.450  1.00  0.00           C
ATOM    485  O   LYS A  20      63.900  99.670  90.900  1.00  0.00           O
ATOM    486  N   LEU A  21      62.920 101.430  89.850  1.00  0.00           N
ATOM    488  CA  LEU A  21      64.040 102.340  89.650  1.00  0.00           C
ATOM    490  CB  LEU A  21      65.490 101.840  89.960  1.00  0.00           C
ATOM    493  CG  LEU A  21      66.600 102.920  90.010  1.00  0.00           C
ATOM    495  CD1 LEU A  21      66.440 103.790  91.270  1.00  0.00           C
ATOM    499  CD2 LEU A  21      68.010 102.310  89.960  1.00  0.00           C
ATOM    503  C   LEU A  21      63.890 102.830  88.220  1.00  0.00           C
ATOM    504  O   LEU A  21      63.280 102.180  87.370  1.00  0.00           O
ATOM    505  N   ALA A  22      64.360 104.040  87.910  1.00  0.00           N
ATOM    507  CA  ALA A  22      64.340 104.520  86.550  1.00  0.00           C
ATOM    509  CB  ALA A  22      64.310 106.050  86.550  1.00  0.00           C
ATOM    513  C   ALA A  22      65.570 104.050  85.790  1.00  0.00           C
ATOM    514  O   ALA A  22      66.660 104.590  86.010  1.00  0.00           O
ATOM    515  N   ASP A  23      65.430 103.070  84.880  1.00  0.00           N
ATOM    517  CA  ASP A  23      66.540 102.480  84.160  1.00  0.00           C
ATOM    519  CB  ASP A  23      67.050 101.190  84.830  1.00  0.00           C
ATOM    522  CG  ASP A  23      67.540 101.500  86.220  1.00  0.00           C
ATOM    523  OD1 ASP A  23      68.580 102.190  86.370  1.00  0.00           O
ATOM    524  OD2 ASP A  23      66.830 101.080  87.170  1.00  0.00           O
ATOM    525  C   ASP A  23      66.110 102.150  82.740  1.00  0.00           C
ATOM    526  O   ASP A  23      64.930 102.200  82.390  1.00  0.00           O
ATOM    527  N   ASP A  24      67.120 101.800  81.910  1.00  0.00           N
ATOM    529  CA  ASP A  24      66.940 101.110  80.650  1.00  0.00           C
ATOM    531  CB  ASP A  24      67.940 101.580  79.560  1.00  0.00           C
ATOM    534  CG  ASP A  24      67.740 103.010  79.140  1.00  0.00           C
ATOM    535  OD1 ASP A  24      66.600 103.380  78.800  1.00  0.00           O
ATOM    536  OD2 ASP A  24      68.770 103.730  79.050  1.00  0.00           O
ATOM    537  C   ASP A  24      67.270  99.660  80.880  1.00  0.00           C
ATOM    538  O   ASP A  24      68.130  99.320  81.700  1.00  0.00           O
ATOM    539  N   ILE A  25      66.690  98.760  80.040  1.00  0.00           N
ATOM    541  CA  ILE A  25      66.960  97.320  80.040  1.00  0.00           C
ATOM    543  CB  ILE A  25      66.220  96.620  78.890  1.00  0.00           C
ATOM    545  CG2 ILE A  25      66.620  95.130  78.780  1.00  0.00           C
ATOM    549  CG1 ILE A  25      64.680  96.740  79.040  1.00  0.00           C
ATOM    552  CD  ILE A  25      63.930  96.400  77.740  1.00  0.00           C
ATOM    556  C   ILE A  25      68.450  97.010  79.970  1.00  0.00           C
ATOM    557  O   ILE A  25      68.980  96.210  80.730  1.00  0.00           O
ATOM    558  N   HIS A  26      69.200  97.730  79.100  1.00  0.00           N
ATOM    560  CA  HIS A  26      70.630  97.520  78.890  1.00  0.00           C
ATOM    562  CB  HIS A  26      71.200  98.440  77.810  1.00  0.00           C
ATOM    565  ND1 HIS A  26      71.050  96.920  75.910  1.00  0.00           N
ATOM    566  CG  HIS A  26      70.610  98.070  76.510  1.00  0.00           C
ATOM    567  CE1 HIS A  26      70.360  96.820  74.800  1.00  0.00           C
ATOM    569  NE2 HIS A  26      69.520  97.880  74.650  1.00  0.00           N
ATOM    571  CD2 HIS A  26      69.680  98.690  75.750  1.00  0.00           C
ATOM    573  C   HIS A  26      71.520  97.680  80.100  1.00  0.00           C
ATOM    574  O   HIS A  26      72.560  97.050  80.210  1.00  0.00           O
ATOM    575  N   LEU A  27      71.130  98.620  80.980  1.00  0.00           N
ATOM    577  CA  LEU A  27      71.980  99.100  82.040  1.00  0.00           C
ATOM    579  CB  LEU A  27      71.480 100.510  82.450  1.00  0.00           C
ATOM    582  CG  LEU A  27      71.620 101.560  81.340  1.00  0.00           C
ATOM    584  CD1 LEU A  27      71.030 102.890  81.830  1.00  0.00           C
ATOM    588  CD2 LEU A  27      73.080 101.690  80.900  1.00  0.00           C
ATOM    592  C   LEU A  27      71.970  98.200  83.230  1.00  0.00           C
ATOM    593  O   LEU A  27      72.910  98.180  84.020  1.00  0.00           O
ATOM    594  N   ALA A  28      70.900  97.390  83.370  1.00  0.00           N
ATOM    596  CA  ALA A  28      70.660  96.490  84.460  1.00  0.00           C
ATOM    598  CB  ALA A  28      69.490  95.640  83.990  1.00  0.00           C
ATOM    602  C   ALA A  28      71.840  95.600  84.810  1.00  0.00           C
ATOM    603  O   ALA A  28      72.300  94.850  83.960  1.00  0.00           O
ATOM    604  N   SER A  29      72.310  95.610  86.080  1.00  0.00           N
ATOM    606  CA  SER A  29      73.240  94.590  86.550  1.00  0.00           C
ATOM    608  CB  SER A  29      74.750  94.860  86.220  1.00  0.00           C
ATOM    611  OG  SER A  29      75.380  95.890  86.980  1.00  0.00           O
ATOM    613  C   SER A  29      73.030  94.260  88.020  1.00  0.00           C
ATOM    614  O   SER A  29      72.750  95.120  88.850  1.00  0.00           O
ATOM    615  N   SER A  30      73.100  92.960  88.380  1.00  0.00           N
ATOM    617  CA  SER A  30      73.020  92.610  89.790  1.00  0.00           C
ATOM    619  CB  SER A  30      71.580  92.570  90.400  1.00  0.00           C
ATOM    622  OG  SER A  30      71.610  92.550  91.830  1.00  0.00           O
ATOM    624  C   SER A  30      73.770  91.350  90.150  1.00  0.00           C
ATOM    625  O   SER A  30      73.790  90.340  89.450  1.00  0.00           O
ATOM    626  N   GLY A  31      74.370  91.390  91.340  1.00  0.00           N
ATOM    628  CA  GLY A  31      74.990  90.280  92.030  1.00  0.00           C
ATOM    631  C   GLY A  31      74.520  90.410  93.440  1.00  0.00           C
ATOM    632  O   GLY A  31      75.200  90.990  94.290  1.00  0.00           O
ATOM    633  N   TRP A  32      73.290  89.940  93.710  1.00  0.00           N
ATOM    635  CA  TRP A  32      72.690  89.990  95.020  1.00  0.00           C
ATOM    637  CB  TRP A  32      71.510  91.010  95.050  1.00  0.00           C
ATOM    640  CG  TRP A  32      70.660  90.990  96.300  1.00  0.00           C
ATOM    641  CD1 TRP A  32      69.320  90.690  96.390  1.00  0.00           C
ATOM    643  NE1 TRP A  32      68.970  90.570  97.720  1.00  0.00           N
ATOM    645  CE2 TRP A  32      70.070  90.800  98.500  1.00  0.00           C
ATOM    646  CD2 TRP A  32      71.160  91.080  97.640  1.00  0.00           C
ATOM    647  CE3 TRP A  32      72.420  91.340  98.180  1.00  0.00           C
ATOM    649  CZ3 TRP A  32      72.560  91.370  99.580  1.00  0.00           C
ATOM    651  CZ2 TRP A  32      70.220  90.780  99.880  1.00  0.00           C
ATOM    653  CH2 TRP A  32      71.480  91.090 100.400  1.00  0.00           C
ATOM    655  C   TRP A  32      72.180  88.610  95.380  1.00  0.00           C
ATOM    656  O   TRP A  32      71.320  88.110  94.660  1.00  0.00           O
ATOM    657  N   PRO A  33      72.650  87.980  96.430  1.00  0.00           N
ATOM    658  CD  PRO A  33      74.100  87.970  96.690  1.00  0.00           C
ATOM    661  CA  PRO A  33      72.030  86.760  96.920  1.00  0.00           C
ATOM    663  CB  PRO A  33      73.160  85.730  96.740  1.00  0.00           C
ATOM    666  CG  PRO A  33      74.460  86.510  97.010  1.00  0.00           C
ATOM    669  C   PRO A  33      71.670  86.960  98.380  1.00  0.00           C
ATOM    670  O   PRO A  33      72.390  87.640  99.100  1.00  0.00           O
ATOM    671  N   GLN A  34      70.540  86.400  98.870  1.00  0.00           N
ATOM    673  CA  GLN A  34      70.300  86.360 100.300  1.00  0.00           C
ATOM    675  CB  GLN A  34      68.930  85.720 100.660  1.00  0.00           C
ATOM    678  CG  GLN A  34      67.680  86.560 100.330  1.00  0.00           C
ATOM    681  CD  GLN A  34      67.790  88.000 100.830  1.00  0.00           C
ATOM    682  OE1 GLN A  34      68.440  88.320 101.830  1.00  0.00           O
ATOM    683  NE2 GLN A  34      67.100  88.920 100.120  1.00  0.00           N
ATOM    686  C   GLN A  34      71.380  85.680 101.130  1.00  0.00           C
ATOM    687  O   GLN A  34      71.990  84.690 100.720  1.00  0.00           O
ATOM    688  N   ALA A  35      71.630  86.220 102.330  1.00  0.00           N
ATOM    690  CA  ALA A  35      72.400  85.530 103.340  1.00  0.00           C
ATOM    692  CB  ALA A  35      72.890  86.530 104.400  1.00  0.00           C
ATOM    696  C   ALA A  35      71.590  84.430 104.000  1.00  0.00           C
ATOM    697  O   ALA A  35      70.370  84.520 104.090  1.00  0.00           O
ATOM    698  N   GLN A  36      72.280  83.370 104.490  1.00  0.00           N
ATOM    700  CA  GLN A  36      71.730  82.360 105.380  1.00  0.00           C
ATOM    702  CB  GLN A  36      72.880  81.490 105.960  1.00  0.00           C
ATOM    705  CG  GLN A  36      73.710  80.710 104.910  1.00  0.00           C
ATOM    708  CD  GLN A  36      72.850  79.760 104.080  1.00  0.00           C
ATOM    709  OE1 GLN A  36      72.630  78.620 104.480  1.00  0.00           O
ATOM    710  NE2 GLN A  36      72.400  80.220 102.890  1.00  0.00           N
ATOM    713  C   GLN A  36      70.920  82.900 106.550  1.00  0.00           C
ATOM    714  O   GLN A  36      71.270  83.940 107.110  1.00  0.00           O
ATOM    715  N   TRP A  37      69.830  82.200 106.940  1.00  0.00           N
ATOM    717  CA  TRP A  37      68.860  82.660 107.930  1.00  0.00           C
ATOM    719  CB  TRP A  37      67.630  81.720 108.060  1.00  0.00           C
ATOM    722  CG  TRP A  37      67.840  80.300 108.520  1.00  0.00           C
ATOM    723  CD1 TRP A  37      67.880  79.200 107.700  1.00  0.00           C
ATOM    725  NE1 TRP A  37      67.950  78.060 108.460  1.00  0.00           N
ATOM    727  CE2 TRP A  37      67.960  78.380 109.780  1.00  0.00           C
ATOM    728  CD2 TRP A  37      67.910  79.800 109.870  1.00  0.00           C
ATOM    729  CE3 TRP A  37      67.920  80.380 111.140  1.00  0.00           C
ATOM    731  CZ3 TRP A  37      67.980  79.550 112.260  1.00  0.00           C
ATOM    733  CZ2 TRP A  37      67.980  77.560 110.890  1.00  0.00           C
ATOM    735  CH2 TRP A  37      67.990  78.170 112.140  1.00  0.00           C
ATOM    737  C   TRP A  37      69.460  82.970 109.290  1.00  0.00           C
ATOM    738  O   TRP A  37      69.160  84.000 109.900  1.00  0.00           O
ATOM    739  N   TRP A  38      70.420  82.130 109.740  1.00  0.00           N
ATOM    741  CA  TRP A  38      71.360  82.350 110.830  1.00  0.00           C
ATOM    743  CB  TRP A  38      72.400  81.200 110.790  1.00  0.00           C
ATOM    746  CG  TRP A  38      71.880  79.870 111.230  1.00  0.00           C
ATOM    747  CD1 TRP A  38      71.580  78.750 110.490  1.00  0.00           C
ATOM    749  NE1 TRP A  38      71.230  77.720 111.350  1.00  0.00           N
ATOM    751  CE2 TRP A  38      71.290  78.160 112.640  1.00  0.00           C
ATOM    752  CD2 TRP A  38      71.720  79.500 112.610  1.00  0.00           C
ATOM    753  CE3 TRP A  38      71.930  80.180 113.810  1.00  0.00           C
ATOM    755  CZ3 TRP A  38      71.760  79.490 115.010  1.00  0.00           C
ATOM    757  CZ2 TRP A  38      71.060  77.490 113.830  1.00  0.00           C
ATOM    759  CH2 TRP A  38      71.340  78.160 115.020  1.00  0.00           C
ATOM    761  C   TRP A  38      72.150  83.660 110.800  1.00  0.00           C
ATOM    762  O   TRP A  38      72.600  84.170 111.820  1.00  0.00           O
ATOM    763  N   LYS A  39      72.370  84.230 109.600  1.00  0.00           N
ATOM    765  CA  LYS A  39      72.980  85.550 109.450  1.00  0.00           C
ATOM    767  CB  LYS A  39      74.000  85.580 108.280  1.00  0.00           C
ATOM    770  CG  LYS A  39      75.190  84.610 108.400  1.00  0.00           C
ATOM    773  CD  LYS A  39      76.190  84.860 107.260  1.00  0.00           C
ATOM    776  CE  LYS A  39      77.480  84.040 107.390  1.00  0.00           C
ATOM    779  NZ  LYS A  39      78.480  84.460 106.390  1.00  0.00           N
ATOM    783  C   LYS A  39      71.940  86.600 109.100  1.00  0.00           C
ATOM    784  O   LYS A  39      72.250  87.790 108.980  1.00  0.00           O
ATOM    785  N   GLN A  40      70.670  86.190 108.900  1.00  0.00           N
ATOM    787  CA  GLN A  40      69.570  87.110 108.700  1.00  0.00           C
ATOM    789  CB  GLN A  40      68.430  86.560 107.800  1.00  0.00           C
ATOM    792  CG  GLN A  40      68.810  86.430 106.310  1.00  0.00           C
ATOM    795  CD  GLN A  40      67.620  85.940 105.480  1.00  0.00           C
ATOM    796  OE1 GLN A  40      66.620  85.450 106.000  1.00  0.00           O
ATOM    797  NE2 GLN A  40      67.700  86.090 104.140  1.00  0.00           N
ATOM    800  C   GLN A  40      68.970  87.570 110.000  1.00  0.00           C
ATOM    801  O   GLN A  40      68.480  88.700 110.090  1.00  0.00           O
ATOM    802  N   LEU A  41      69.030  86.700 111.020  1.00  0.00           N
ATOM    804  CA  LEU A  41      68.410  86.860 112.310  1.00  0.00           C
ATOM    806  CB  LEU A  41      67.500  85.640 112.570  1.00  0.00           C
ATOM    809  CG  LEU A  41      66.450  85.340 111.460  1.00  0.00           C
ATOM    811  CD1 LEU A  41      65.780  83.990 111.720  1.00  0.00           C
ATOM    815  CD2 LEU A  41      65.400  86.440 111.310  1.00  0.00           C
ATOM    819  C   LEU A  41      69.470  87.010 113.410  1.00  0.00           C
ATOM    820  O   LEU A  41      70.250  86.120 113.740  1.00  0.00           O
ATOM    821  N   ASN A  42      69.510  88.190 114.040  1.00  0.00           N
ATOM    823  CA  ASN A  42      70.500  88.510 115.060  1.00  0.00           C
ATOM    825  CB  ASN A  42      70.910  90.000 114.960  1.00  0.00           C
ATOM    828  CG  ASN A  42      71.540  90.370 113.620  1.00  0.00           C
ATOM    829  OD1 ASN A  42      72.070  89.580 112.840  1.00  0.00           O
ATOM    830  ND2 ASN A  42      71.510  91.680 113.290  1.00  0.00           N
ATOM    833  C   ASN A  42      69.940  88.220 116.460  1.00  0.00           C
ATOM    834  O   ASN A  42      70.650  88.340 117.460  1.00  0.00           O
ATOM    835  N   ASP A  43      68.660  87.770 116.570  1.00  0.00           N
ATOM    837  CA  ASP A  43      68.080  87.310 117.820  1.00  0.00           C
ATOM    839  CB  ASP A  43      66.570  87.680 117.950  1.00  0.00           C
ATOM    842  CG  ASP A  43      66.030  87.470 119.360  1.00  0.00           C
ATOM    843  OD1 ASP A  43      66.480  86.540 120.070  1.00  0.00           O
ATOM    844  OD2 ASP A  43      65.070  88.180 119.750  1.00  0.00           O
ATOM    845  C   ASP A  43      68.320  85.800 118.010  1.00  0.00           C
ATOM    846  O   ASP A  43      67.730  84.980 117.310  1.00  0.00           O
ATOM    847  N   PRO A  44      69.150  85.350 118.960  1.00  0.00           N
ATOM    848  CD  PRO A  44      69.790  86.190 119.980  1.00  0.00           C
ATOM    851  CA  PRO A  44      69.500  83.950 119.100  1.00  0.00           C
ATOM    853  CB  PRO A  44      70.710  83.980 120.050  1.00  0.00           C
ATOM    856  CG  PRO A  44      70.450  85.210 120.940  1.00  0.00           C
ATOM    859  C   PRO A  44      68.370  83.150 119.700  1.00  0.00           C
ATOM    860  O   PRO A  44      68.410  81.920 119.610  1.00  0.00           O
ATOM    861  N   GLN A  45      67.380  83.790 120.360  1.00  0.00           N
ATOM    863  CA  GLN A  45      66.210  83.110 120.910  1.00  0.00           C
ATOM    865  CB  GLN A  45      65.380  84.130 121.720  1.00  0.00           C
ATOM    868  CG  GLN A  45      64.270  83.530 122.620  1.00  0.00           C
ATOM    871  CD  GLN A  45      64.830  83.030 123.950  1.00  0.00           C
ATOM    872  OE1 GLN A  45      65.440  81.970 124.050  1.00  0.00           O
ATOM    873  NE2 GLN A  45      64.580  83.810 125.030  1.00  0.00           N
ATOM    876  C   GLN A  45      65.370  82.520 119.790  1.00  0.00           C
ATOM    877  O   GLN A  45      64.940  81.360 119.830  1.00  0.00           O
ATOM    878  N   LEU A  46      65.170  83.310 118.710  1.00  0.00           N
ATOM    880  CA  LEU A  46      64.480  82.910 117.500  1.00  0.00           C
ATOM    882  CB  LEU A  46      64.280  84.130 116.570  1.00  0.00           C
ATOM    885  CG  LEU A  46      63.640  83.820 115.190  1.00  0.00           C
ATOM    887  CD1 LEU A  46      62.350  82.990 115.290  1.00  0.00           C
ATOM    891  CD2 LEU A  46      63.370  85.120 114.430  1.00  0.00           C
ATOM    895  C   LEU A  46      65.150  81.770 116.750  1.00  0.00           C
ATOM    896  O   LEU A  46      64.510  80.780 116.390  1.00  0.00           O
ATOM    897  N   ASP A  47      66.480  81.830 116.560  1.00  0.00           N
ATOM    899  CA  ASP A  47      67.220  80.790 115.860  1.00  0.00           C
ATOM    901  CB  ASP A  47      68.720  81.140 115.820  1.00  0.00           C
ATOM    904  CG  ASP A  47      68.990  82.300 114.890  1.00  0.00           C
ATOM    905  OD1 ASP A  47      68.180  82.520 113.950  1.00  0.00           O
ATOM    906  OD2 ASP A  47      70.100  82.870 115.060  1.00  0.00           O
ATOM    907  C   ASP A  47      67.090  79.410 116.490  1.00  0.00           C
ATOM    908  O   ASP A  47      66.950  78.380 115.830  1.00  0.00           O
ATOM    909  N   ALA A  48      67.070  79.370 117.830  1.00  0.00           N
ATOM    911  CA  ALA A  48      66.780  78.160 118.560  1.00  0.00           C
ATOM    913  CB  ALA A  48      66.930  78.450 120.070  1.00  0.00           C
ATOM    917  C   ALA A  48      65.400  77.560 118.280  1.00  0.00           C
ATOM    918  O   ALA A  48      65.270  76.360 118.080  1.00  0.00           O
ATOM    919  N   LEU A  49      64.340  78.410 118.230  1.00  0.00           N
ATOM    921  CA  LEU A  49      63.000  78.000 117.830  1.00  0.00           C
ATOM    923  CB  LEU A  49      61.980  79.160 117.900  1.00  0.00           C
ATOM    926  CG  LEU A  49      61.830  79.830 119.280  1.00  0.00           C
ATOM    928  CD1 LEU A  49      60.940  81.080 119.130  1.00  0.00           C
ATOM    932  CD2 LEU A  49      61.270  78.870 120.330  1.00  0.00           C
ATOM    936  C   LEU A  49      62.950  77.460 116.420  1.00  0.00           C
ATOM    937  O   LEU A  49      62.390  76.390 116.190  1.00  0.00           O
ATOM    938  N   ILE A  50      63.580  78.140 115.450  1.00  0.00           N
ATOM    940  CA  ILE A  50      63.640  77.700 114.060  1.00  0.00           C
ATOM    942  CB  ILE A  50      64.270  78.760 113.160  1.00  0.00           C
ATOM    944  CG2 ILE A  50      64.500  78.210 111.730  1.00  0.00           C
ATOM    948  CG1 ILE A  50      63.370  80.020 113.130  1.00  0.00           C
ATOM    951  CD  ILE A  50      63.990  81.200 112.390  1.00  0.00           C
ATOM    955  C   ILE A  50      64.320  76.340 113.920  1.00  0.00           C
ATOM    956  O   ILE A  50      63.830  75.430 113.240  1.00  0.00           O
ATOM    957  N   GLN A  51      65.430  76.140 114.630  1.00  0.00           N
ATOM    959  CA  GLN A  51      66.130  74.870 114.650  1.00  0.00           C
ATOM    961  CB  GLN A  51      67.440  75.030 115.460  1.00  0.00           C
ATOM    964  CG  GLN A  51      68.410  73.840 115.320  1.00  0.00           C
ATOM    967  CD  GLN A  51      68.660  73.520 113.840  1.00  0.00           C
ATOM    968  OE1 GLN A  51      69.290  74.280 113.110  1.00  0.00           O
ATOM    969  NE2 GLN A  51      68.110  72.370 113.370  1.00  0.00           N
ATOM    972  C   GLN A  51      65.300  73.710 115.200  1.00  0.00           C
ATOM    973  O   GLN A  51      65.360  72.570 114.730  1.00  0.00           O
ATOM    974  N   ARG A  52      64.490  73.990 116.240  1.00  0.00           N
ATOM    976  CA  ARG A  52      63.480  73.080 116.740  1.00  0.00           C
ATOM    978  CB  ARG A  52      62.910  73.570 118.110  1.00  0.00           C
ATOM    981  CG  ARG A  52      63.910  73.550 119.290  1.00  0.00           C
ATOM    984  CD  ARG A  52      63.360  74.270 120.530  1.00  0.00           C
ATOM    987  NE  ARG A  52      64.350  74.180 121.660  1.00  0.00           N
ATOM    989  CZ  ARG A  52      64.130  74.700 122.860  1.00  0.00           C
ATOM    990  NH1 ARG A  52      63.020  75.340 123.140  1.00  0.00           N
ATOM    993  NH2 ARG A  52      65.020  74.620 123.820  1.00  0.00           N
ATOM    996  C   ARG A  52      62.360  72.770 115.740  1.00  0.00           C
ATOM    997  O   ARG A  52      61.980  71.610 115.580  1.00  0.00           O
ATOM    998  N   THR A  53      61.810  73.800 115.050  1.00  0.00           N
ATOM   1000  CA  THR A  53      60.700  73.660 114.100  1.00  0.00           C
ATOM   1002  CB  THR A  53      60.040  74.980 113.650  1.00  0.00           C
ATOM   1004  OG1 THR A  53      60.890  75.790 112.860  1.00  0.00           O
ATOM   1006  CG2 THR A  53      59.590  75.800 114.870  1.00  0.00           C
ATOM   1010  C   THR A  53      61.050  72.840 112.870  1.00  0.00           C
ATOM   1011  O   THR A  53      60.260  72.020 112.410  1.00  0.00           O
ATOM   1012  N   LEU A  54      62.280  73.010 112.340  1.00  0.00           N
ATOM   1014  CA  LEU A  54      62.810  72.210 111.250  1.00  0.00           C
ATOM   1016  CB  LEU A  54      64.240  72.670 110.860  1.00  0.00           C
ATOM   1019  CG  LEU A  54      64.300  74.080 110.260  1.00  0.00           C
ATOM   1021  CD1 LEU A  54      65.750  74.570 110.240  1.00  0.00           C
ATOM   1025  CD2 LEU A  54      63.680  74.120 108.860  1.00  0.00           C
ATOM   1029  C   LEU A  54      62.860  70.730 111.560  1.00  0.00           C
ATOM   1030  O   LEU A  54      62.570  69.880 110.720  1.00  0.00           O
ATOM   1031  N   SER A  55      63.250  70.390 112.800  1.00  0.00           N
ATOM   1033  CA  SER A  55      63.310  69.030 113.300  1.00  0.00           C
ATOM   1035  CB  SER A  55      64.190  68.930 114.580  1.00  0.00           C
ATOM   1038  OG  SER A  55      65.560  69.270 114.300  1.00  0.00           O
ATOM   1040  C   SER A  55      61.960  68.420 113.670  1.00  0.00           C
ATOM   1041  O   SER A  55      61.840  67.210 113.670  1.00  0.00           O
ATOM   1042  N   GLY A  56      60.950  69.250 114.030  1.00  0.00           N
ATOM   1044  CA  GLY A  56      59.710  68.780 114.660  1.00  0.00           C
ATOM   1047  C   GLY A  56      58.400  69.230 114.070  1.00  0.00           C
ATOM   1048  O   GLY A  56      57.350  68.770 114.510  1.00  0.00           O
ATOM   1049  N   SER A  57      58.370  70.140 113.080  1.00  0.00           N
ATOM   1051  CA  SER A  57      57.130  70.590 112.460  1.00  0.00           C
ATOM   1053  CB  SER A  57      57.360  71.840 111.570  1.00  0.00           C
ATOM   1056  OG  SER A  57      56.190  72.320 110.890  1.00  0.00           O
ATOM   1058  C   SER A  57      56.450  69.530 111.610  1.00  0.00           C
ATOM   1059  O   SER A  57      56.980  69.100 110.580  1.00  0.00           O
ATOM   1060  N   HIS A  58      55.200  69.150 111.970  1.00  0.00           N
ATOM   1062  CA  HIS A  58      54.390  68.170 111.250  1.00  0.00           C
ATOM   1064  CB  HIS A  58      52.970  68.020 111.870  1.00  0.00           C
ATOM   1067  ND1 HIS A  58      53.560  66.330 113.550  1.00  0.00           N
ATOM   1068  CG  HIS A  58      52.980  67.550 113.280  1.00  0.00           C
ATOM   1069  CE1 HIS A  58      53.540  66.220 114.860  1.00  0.00           C
ATOM   1071  NE2 HIS A  58      52.920  67.260 115.450  1.00  0.00           N
ATOM   1073  CD2 HIS A  58      52.550  68.130 114.440  1.00  0.00           C
ATOM   1075  C   HIS A  58      54.220  68.510 109.770  1.00  0.00           C
ATOM   1076  O   HIS A  58      54.310  67.650 108.890  1.00  0.00           O
ATOM   1077  N   THR A  59      54.010  69.810 109.480  1.00  0.00           N
ATOM   1079  CA  THR A  59      53.820  70.360 108.150  1.00  0.00           C
ATOM   1081  CB  THR A  59      53.490  71.850 108.230  1.00  0.00           C
ATOM   1083  OG1 THR A  59      52.280  72.090 108.930  1.00  0.00           O
ATOM   1085  CG2 THR A  59      53.280  72.450 106.840  1.00  0.00           C
ATOM   1089  C   THR A  59      55.020  70.180 107.230  1.00  0.00           C
ATOM   1090  O   THR A  59      54.890  69.820 106.060  1.00  0.00           O
ATOM   1091  N   LEU A  60      56.240  70.400 107.750  1.00  0.00           N
ATOM   1093  CA  LEU A  60      57.460  70.120 107.020  1.00  0.00           C
ATOM   1095  CB  LEU A  60      58.630  70.890 107.680  1.00  0.00           C
ATOM   1098  CG  LEU A  60      60.030  70.670 107.060  1.00  0.00           C
ATOM   1100  CD1 LEU A  60      60.080  71.080 105.580  1.00  0.00           C
ATOM   1104  CD2 LEU A  60      61.070  71.470 107.860  1.00  0.00           C
ATOM   1108  C   LEU A  60      57.790  68.640 106.960  1.00  0.00           C
ATOM   1109  O   LEU A  60      58.340  68.140 105.990  1.00  0.00           O
ATOM   1110  N   ALA A  61      57.410  67.870 108.000  1.00  0.00           N
ATOM   1112  CA  ALA A  61      57.510  66.430 107.990  1.00  0.00           C
ATOM   1114  CB  ALA A  61      57.140  65.960 109.410  1.00  0.00           C
ATOM   1118  C   ALA A  61      56.690  65.750 106.890  1.00  0.00           C
ATOM   1119  O   ALA A  61      57.240  64.970 106.100  1.00  0.00           O
ATOM   1120  N   GLU A  62      55.410  66.140 106.690  1.00  0.00           N
ATOM   1122  CA  GLU A  62      54.580  65.710 105.570  1.00  0.00           C
ATOM   1124  CB  GLU A  62      53.130  66.230 105.700  1.00  0.00           C
ATOM   1127  CG  GLU A  62      52.190  65.850 104.530  1.00  0.00           C
ATOM   1130  CD  GLU A  62      50.750  66.290 104.750  1.00  0.00           C
ATOM   1131  OE1 GLU A  62      50.420  66.620 105.920  1.00  0.00           O
ATOM   1132  OE2 GLU A  62      49.950  66.280 103.770  1.00  0.00           O
ATOM   1133  C   GLU A  62      55.120  66.070 104.190  1.00  0.00           C
ATOM   1134  O   GLU A  62      55.100  65.280 103.240  1.00  0.00           O
ATOM   1135  N   ALA A  63      55.680  67.290 104.020  1.00  0.00           N
ATOM   1137  CA  ALA A  63      56.370  67.650 102.790  1.00  0.00           C
ATOM   1139  CB  ALA A  63      56.840  69.120 102.900  1.00  0.00           C
ATOM   1143  C   ALA A  63      57.560  66.740 102.450  1.00  0.00           C
ATOM   1144  O   ALA A  63      57.690  66.260 101.320  1.00  0.00           O
ATOM   1145  N   LYS A  64      58.410  66.410 103.440  1.00  0.00           N
ATOM   1147  CA  LYS A  64      59.490  65.450 103.280  1.00  0.00           C
ATOM   1149  CB  LYS A  64      60.350  65.390 104.560  1.00  0.00           C
ATOM   1152  CG  LYS A  64      61.190  66.650 104.830  1.00  0.00           C
ATOM   1155  CD  LYS A  64      61.820  66.540 106.220  1.00  0.00           C
ATOM   1158  CE  LYS A  64      62.780  67.670 106.630  1.00  0.00           C
ATOM   1161  NZ  LYS A  64      63.280  67.420 108.000  1.00  0.00           N
ATOM   1165  C   LYS A  64      59.060  64.040 102.890  1.00  0.00           C
ATOM   1166  O   LYS A  64      59.630  63.450 101.980  1.00  0.00           O
ATOM   1167  N   LEU A  65      58.020  63.480 103.530  1.00  0.00           N
ATOM   1169  CA  LEU A  65      57.390  62.240 103.110  1.00  0.00           C
ATOM   1171  CB  LEU A  65      56.310  61.780 104.110  1.00  0.00           C
ATOM   1174  CG  LEU A  65      56.840  61.480 105.520  1.00  0.00           C
ATOM   1176  CD1 LEU A  65      55.670  61.270 106.480  1.00  0.00           C
ATOM   1180  CD2 LEU A  65      57.740  60.250 105.550  1.00  0.00           C
ATOM   1184  C   LEU A  65      56.750  62.290 101.730  1.00  0.00           C
ATOM   1185  O   LEU A  65      56.780  61.320 100.980  1.00  0.00           O
ATOM   1186  N   ARG A  66      56.140  63.430 101.330  1.00  0.00           N
ATOM   1188  CA  ARG A  66      55.670  63.610  99.960  1.00  0.00           C
ATOM   1190  CB  ARG A  66      54.840  64.900  99.780  1.00  0.00           C
ATOM   1193  CG  ARG A  66      53.420  64.790 100.370  1.00  0.00           C
ATOM   1196  CD  ARG A  66      52.650  66.110 100.310  1.00  0.00           C
ATOM   1199  NE  ARG A  66      51.320  65.890 100.970  1.00  0.00           N
ATOM   1201  CZ  ARG A  66      50.170  65.630 100.370  1.00  0.00           C
ATOM   1202  NH1 ARG A  66      50.050  65.320  99.110  1.00  0.00           N
ATOM   1205  NH2 ARG A  66      49.110  65.630 101.160  1.00  0.00           N
ATOM   1208  C   ARG A  66      56.770  63.490  98.920  1.00  0.00           C
ATOM   1209  O   ARG A  66      56.600  62.800  97.920  1.00  0.00           O
ATOM   1210  N   GLU A  67      57.960  64.070  99.170  1.00  0.00           N
ATOM   1212  CA  GLU A  67      59.130  63.850  98.330  1.00  0.00           C
ATOM   1214  CB  GLU A  67      60.290  64.720  98.840  1.00  0.00           C
ATOM   1217  CG  GLU A  67      61.640  64.520  98.110  1.00  0.00           C
ATOM   1220  CD  GLU A  67      62.820  65.200  98.790  1.00  0.00           C
ATOM   1221  OE1 GLU A  67      62.640  65.930  99.800  1.00  0.00           O
ATOM   1222  OE2 GLU A  67      63.940  64.940  98.290  1.00  0.00           O
ATOM   1223  C   GLU A  67      59.550  62.380  98.240  1.00  0.00           C
ATOM   1224  O   GLU A  67      59.740  61.830  97.150  1.00  0.00           O
ATOM   1225  N   GLU A  68      59.600  61.660  99.390  1.00  0.00           N
ATOM   1227  CA  GLU A  68      59.830  60.220  99.440  1.00  0.00           C
ATOM   1229  CB  GLU A  68      59.800  59.700 100.920  1.00  0.00           C
ATOM   1232  CG  GLU A  68      60.940  60.220 101.850  1.00  0.00           C
ATOM   1235  CD  GLU A  68      60.840  59.800 103.320  1.00  0.00           C
ATOM   1236  OE1 GLU A  68      60.050  58.890 103.680  1.00  0.00           O
ATOM   1237  OE2 GLU A  68      61.580  60.390 104.160  1.00  0.00           O
ATOM   1238  C   GLU A  68      58.830  59.420  98.580  1.00  0.00           C
ATOM   1239  O   GLU A  68      59.210  58.560  97.790  1.00  0.00           O
ATOM   1240  N   LYS A  69      57.520  59.750  98.670  1.00  0.00           N
ATOM   1242  CA  LYS A  69      56.450  59.190  97.860  1.00  0.00           C
ATOM   1244  CB  LYS A  69      55.080  59.750  98.350  1.00  0.00           C
ATOM   1247  CG  LYS A  69      53.820  59.210  97.630  1.00  0.00           C
ATOM   1250  CD  LYS A  69      52.500  59.830  98.160  1.00  0.00           C
ATOM   1253  CE  LYS A  69      51.250  58.990  97.840  1.00  0.00           C
ATOM   1256  NZ  LYS A  69      49.990  59.610  98.290  1.00  0.00           N
ATOM   1260  C   LYS A  69      56.580  59.440  96.350  1.00  0.00           C
ATOM   1261  O   LYS A  69      56.330  58.560  95.530  1.00  0.00           O
ATOM   1262  N   ALA A  70      56.980  60.660  95.950  1.00  0.00           N
ATOM   1264  CA  ALA A  70      57.220  61.040  94.570  1.00  0.00           C
ATOM   1266  CB  ALA A  70      57.450  62.560  94.500  1.00  0.00           C
ATOM   1270  C   ALA A  70      58.380  60.290  93.930  1.00  0.00           C
ATOM   1271  O   ALA A  70      58.290  59.850  92.780  1.00  0.00           O
ATOM   1272  N   GLN A  71      59.470  60.090  94.690  1.00  0.00           N
ATOM   1274  CA  GLN A  71      60.600  59.270  94.320  1.00  0.00           C
ATOM   1276  CB  GLN A  71      61.610  59.250  95.480  1.00  0.00           C
ATOM   1279  CG  GLN A  71      62.910  58.540  95.070  1.00  0.00           C
ATOM   1282  CD  GLN A  71      63.890  58.380  96.220  1.00  0.00           C
ATOM   1283  OE1 GLN A  71      63.600  58.530  97.410  1.00  0.00           O
ATOM   1284  NE2 GLN A  71      65.110  57.980  95.810  1.00  0.00           N
ATOM   1287  C   GLN A  71      60.200  57.830  94.050  1.00  0.00           C
ATOM   1288  O   GLN A  71      60.510  57.250  93.020  1.00  0.00           O
ATOM   1289  N   SER A  72      59.400  57.250  94.960  1.00  0.00           N
ATOM   1291  CA  SER A  72      58.860  55.900  94.860  1.00  0.00           C
ATOM   1293  CB  SER A  72      58.070  55.490  96.130  1.00  0.00           C
ATOM   1296  OG  SER A  72      58.900  55.620  97.280  1.00  0.00           O
ATOM   1298  C   SER A  72      57.990  55.700  93.640  1.00  0.00           C
ATOM   1299  O   SER A  72      58.040  54.680  92.960  1.00  0.00           O
ATOM   1300  N   GLN A  73      57.180  56.720  93.300  1.00  0.00           N
ATOM   1302  CA  GLN A  73      56.410  56.760  92.080  1.00  0.00           C
ATOM   1304  CB  GLN A  73      55.480  58.000  92.130  1.00  0.00           C
ATOM   1307  CG  GLN A  73      54.450  58.100  90.980  1.00  0.00           C
ATOM   1310  CD  GLN A  73      53.640  56.810  90.850  1.00  0.00           C
ATOM   1311  OE1 GLN A  73      52.900  56.390  91.740  1.00  0.00           O
ATOM   1312  NE2 GLN A  73      53.780  56.150  89.680  1.00  0.00           N
ATOM   1315  C   GLN A  73      57.260  56.760  90.810  1.00  0.00           C
ATOM   1316  O   GLN A  73      56.930  56.090  89.830  1.00  0.00           O
ATOM   1317  N   ALA A  74      58.380  57.520  90.790  1.00  0.00           N
ATOM   1319  CA  ALA A  74      59.350  57.520  89.710  1.00  0.00           C
ATOM   1321  CB  ALA A  74      60.390  58.640  89.960  1.00  0.00           C
ATOM   1325  C   ALA A  74      60.030  56.180  89.480  1.00  0.00           C
ATOM   1326  O   ALA A  74      60.020  55.660  88.360  1.00  0.00           O
ATOM   1327  N   ASP A  75      60.530  55.540  90.560  1.00  0.00           N
ATOM   1329  CA  ASP A  75      61.100  54.200  90.570  1.00  0.00           C
ATOM   1331  CB  ASP A  75      61.560  53.820  92.000  1.00  0.00           C
ATOM   1334  CG  ASP A  75      62.580  54.800  92.580  1.00  0.00           C
ATOM   1335  OD1 ASP A  75      63.200  55.580  91.810  1.00  0.00           O
ATOM   1336  OD2 ASP A  75      62.810  54.710  93.820  1.00  0.00           O
ATOM   1337  C   ASP A  75      60.110  53.150  90.090  1.00  0.00           C
ATOM   1338  O   ASP A  75      60.440  52.280  89.290  1.00  0.00           O
ATOM   1339  N   LEU A  76      58.830  53.240  90.530  1.00  0.00           N
ATOM   1341  CA  LEU A  76      57.770  52.370  90.070  1.00  0.00           C
ATOM   1343  CB  LEU A  76      56.470  52.780  90.840  1.00  0.00           C
ATOM   1346  CG  LEU A  76      55.140  52.130  90.410  1.00  0.00           C
ATOM   1348  CD1 LEU A  76      55.190  50.610  90.550  1.00  0.00           C
ATOM   1352  CD2 LEU A  76      53.980  52.680  91.250  1.00  0.00           C
ATOM   1356  C   LEU A  76      57.560  52.370  88.550  1.00  0.00           C
ATOM   1357  O   LEU A  76      57.540  51.340  87.890  1.00  0.00           O
ATOM   1358  N   LEU A  77      57.510  53.560  87.920  1.00  0.00           N
ATOM   1360  CA  LEU A  77      57.480  53.700  86.480  1.00  0.00           C
ATOM   1362  CB  LEU A  77      57.040  55.130  86.090  1.00  0.00           C
ATOM   1365  CG  LEU A  77      55.650  55.500  86.670  1.00  0.00           C
ATOM   1367  CD1 LEU A  77      55.410  57.010  86.540  1.00  0.00           C
ATOM   1371  CD2 LEU A  77      54.510  54.700  86.040  1.00  0.00           C
ATOM   1375  C   LEU A  77      58.760  53.280  85.790  1.00  0.00           C
ATOM   1376  O   LEU A  77      58.740  52.720  84.700  1.00  0.00           O
ATOM   1377  N   ASP A  78      59.930  53.490  86.410  1.00  0.00           N
ATOM   1379  CA  ASP A  78      61.220  53.160  85.830  1.00  0.00           C
ATOM   1381  CB  ASP A  78      62.300  53.990  86.580  1.00  0.00           C
ATOM   1384  CG  ASP A  78      63.630  54.100  85.870  1.00  0.00           C
ATOM   1385  OD1 ASP A  78      63.710  53.960  84.620  1.00  0.00           O
ATOM   1386  OD2 ASP A  78      64.620  54.350  86.600  1.00  0.00           O
ATOM   1387  C   ASP A  78      61.480  51.650  85.830  1.00  0.00           C
ATOM   1388  O   ASP A  78      62.240  51.110  85.040  1.00  0.00           O
ATOM   1389  N   ALA A  79      60.760  50.880  86.680  1.00  0.00           N
ATOM   1391  CA  ALA A  79      60.640  49.440  86.580  1.00  0.00           C
ATOM   1393  CB  ALA A  79      60.050  48.900  87.900  1.00  0.00           C
ATOM   1397  C   ALA A  79      59.760  49.010  85.430  1.00  0.00           C
ATOM   1398  O   ALA A  79      59.860  47.900  84.910  1.00  0.00           O
ATOM   1399  N   GLY A  80      58.890  49.900  84.930  1.00  0.00           N
ATOM   1401  CA  GLY A  80      57.980  49.620  83.830  1.00  0.00           C
ATOM   1404  C   GLY A  80      58.640  49.690  82.470  1.00  0.00           C
ATOM   1405  O   GLY A  80      58.100  49.170  81.500  1.00  0.00           O
ATOM   1406  N   SER A  81      59.840  50.300  82.380  1.00  0.00           N
ATOM   1408  CA  SER A  81      60.640  50.330  81.160  1.00  0.00           C
ATOM   1410  CB  SER A  81      61.530  51.620  81.060  1.00  0.00           C
ATOM   1413  OG  SER A  81      62.730  51.610  81.860  1.00  0.00           O
ATOM   1415  C   SER A  81      61.520  49.090  81.120  1.00  0.00           C
ATOM   1416  O   SER A  81      62.120  48.750  80.100  1.00  0.00           O
ATOM   1417  N   GLN A  82      61.580  48.350  82.250  1.00  0.00           N
ATOM   1419  CA  GLN A  82      62.410  47.200  82.440  1.00  0.00           C
ATOM   1421  CB  GLN A  82      63.070  47.210  83.840  1.00  0.00           C
ATOM   1424  CG  GLN A  82      64.040  48.390  84.040  1.00  0.00           C
ATOM   1427  CD  GLN A  82      65.150  48.420  82.990  1.00  0.00           C
ATOM   1428  OE1 GLN A  82      66.070  47.610  83.010  1.00  0.00           O
ATOM   1429  NE2 GLN A  82      65.070  49.380  82.030  1.00  0.00           N
ATOM   1432  C   GLN A  82      61.690  45.890  82.220  1.00  0.00           C
ATOM   1433  O   GLN A  82      60.470  45.760  82.350  1.00  0.00           O
ATOM   1434  N   LEU A  83      62.480  44.860  81.850  1.00  0.00           N
ATOM   1436  CA  LEU A  83      62.030  43.500  81.680  1.00  0.00           C
ATOM   1438  CB  LEU A  83      63.150  42.570  81.120  1.00  0.00           C
ATOM   1441  CG  LEU A  83      64.290  42.260  82.110  1.00  0.00           C
ATOM   1443  CD1 LEU A  83      64.180  40.840  82.680  1.00  0.00           C
ATOM   1447  CD2 LEU A  83      65.680  42.490  81.490  1.00  0.00           C
ATOM   1451  C   LEU A  83      61.440  42.900  82.950  1.00  0.00           C
ATOM   1452  O   LEU A  83      61.860  43.170  84.080  1.00  0.00           O
ATOM   1453  N   GLN A  84      60.430  42.050  82.790  1.00  0.00           N
ATOM   1455  CA  GLN A  84      59.810  41.350  83.890  1.00  0.00           C
ATOM   1457  CB  GLN A  84      58.270  41.470  83.840  1.00  0.00           C
ATOM   1460  CG  GLN A  84      57.740  42.910  83.830  1.00  0.00           C
ATOM   1463  CD  GLN A  84      56.220  42.860  83.750  1.00  0.00           C
ATOM   1464  OE1 GLN A  84      55.620  43.080  82.690  1.00  0.00           O
ATOM   1465  NE2 GLN A  84      55.580  42.440  84.860  1.00  0.00           N
ATOM   1468  C   GLN A  84      60.170  39.900  83.760  1.00  0.00           C
ATOM   1469  O   GLN A  84      60.360  39.410  82.650  1.00  0.00           O
ATOM   1470  N   VAL A  85      60.280  39.190  84.890  1.00  0.00           N
ATOM   1472  CA  VAL A  85      60.370  37.740  84.900  1.00  0.00           C
ATOM   1474  CB  VAL A  85      61.770  37.190  85.170  1.00  0.00           C
ATOM   1476  CG1 VAL A  85      61.790  35.650  85.020  1.00  0.00           C
ATOM   1480  CG2 VAL A  85      62.770  37.780  84.160  1.00  0.00           C
ATOM   1484  C   VAL A  85      59.370  37.340  85.970  1.00  0.00           C
ATOM   1485  O   VAL A  85      59.230  38.030  86.990  1.00  0.00           O
ATOM   1486  N   ALA A  86      58.610  36.250  85.720  1.00  0.00           N
ATOM   1488  CA  ALA A  86      57.510  35.790  86.530  1.00  0.00           C
ATOM   1490  CB  ALA A  86      56.250  36.580  86.190  1.00  0.00           C
ATOM   1494  C   ALA A  86      57.350  34.310  86.210  1.00  0.00           C
ATOM   1495  O   ALA A  86      58.100  33.770  85.400  1.00  0.00           O
ATOM   1496  N   ALA A  87      56.420  33.590  86.860  1.00  0.00           N
ATOM   1498  CA  ALA A  87      56.190  32.190  86.580  1.00  0.00           C
ATOM   1500  CB  ALA A  87      56.980  31.290  87.570  1.00  0.00           C
ATOM   1504  C   ALA A  87      54.690  31.870  86.630  1.00  0.00           C
ATOM   1505  O   ALA A  87      53.930  32.520  87.330  1.00  0.00           O
ATOM   1506  N   LEU A  88      54.260  30.850  85.860  1.00  0.00           N
ATOM   1508  CA  LEU A  88      52.880  30.380  85.740  1.00  0.00           C
ATOM   1510  CB  LEU A  88      52.340  30.560  84.290  1.00  0.00           C
ATOM   1513  CG  LEU A  88      50.900  30.070  84.050  1.00  0.00           C
ATOM   1515  CD1 LEU A  88      49.880  30.930  84.800  1.00  0.00           C
ATOM   1519  CD2 LEU A  88      50.580  30.070  82.550  1.00  0.00           C
ATOM   1523  C   LEU A  88      52.800  28.910  86.080  1.00  0.00           C
ATOM   1524  O   LEU A  88      53.640  28.110  85.670  1.00  0.00           O
ATOM   1525  N   GLY A  89      51.790  28.480  86.860  1.00  0.00           N
ATOM   1527  CA  GLY A  89      51.490  27.070  87.050  1.00  0.00           C
ATOM   1530  C   GLY A  89      50.030  26.830  86.800  1.00  0.00           C
ATOM   1531  O   GLY A  89      49.170  27.530  87.330  1.00  0.00           O
ATOM   1532  N   MET A  90      49.680  25.800  86.020  1.00  0.00           N
ATOM   1534  CA  MET A  90      48.290  25.550  85.660  1.00  0.00           C
ATOM   1536  CB  MET A  90      47.940  26.230  84.300  1.00  0.00           C
ATOM   1539  CG  MET A  90      46.530  25.940  83.740  1.00  0.00           C
ATOM   1542  SD  MET A  90      46.170  26.710  82.120  1.00  0.00           S
ATOM   1543  CE  MET A  90      46.500  28.440  82.550  1.00  0.00           C
ATOM   1547  C   MET A  90      47.980  24.070  85.630  1.00  0.00           C
ATOM   1548  O   MET A  90      48.780  23.230  85.210  1.00  0.00           O
ATOM   1549  N   LEU A  91      46.770  23.710  86.100  1.00  0.00           N
ATOM   1551  CA  LEU A  91      46.200  22.390  85.840  1.00  0.00           C
ATOM   1553  CB  LEU A  91      46.010  21.490  87.090  1.00  0.00           C
ATOM   1556  CG  LEU A  91      47.290  21.200  87.900  1.00  0.00           C
ATOM   1558  CD1 LEU A  91      46.950  20.650  89.290  1.00  0.00           C
ATOM   1562  CD2 LEU A  91      48.210  20.230  87.150  1.00  0.00           C
ATOM   1566  C   LEU A  91      44.850  22.600  85.190  1.00  0.00           C
ATOM   1567  O   LEU A  91      44.030  23.420  85.610  1.00  0.00           O
ATOM   1568  N   ASN A  92      44.590  21.850  84.130  1.00  0.00           N
ATOM   1570  CA  ASN A  92      43.350  21.910  83.410  1.00  0.00           C
ATOM   1572  CB  ASN A  92      43.640  22.410  81.990  1.00  0.00           C
ATOM   1575  CG  ASN A  92      42.370  22.770  81.230  1.00  0.00           C
ATOM   1576  OD1 ASN A  92      41.250  22.600  81.700  1.00  0.00           O
ATOM   1577  ND2 ASN A  92      42.580  23.330  80.010  1.00  0.00           N
ATOM   1580  C   ASN A  92      42.760  20.530  83.480  1.00  0.00           C
ATOM   1581  O   ASN A  92      43.450  19.530  83.270  1.00  0.00           O
ATOM   1582  N   ARG A  93      41.460  20.430  83.810  1.00  0.00           N
ATOM   1584  CA  ARG A  93      40.720  19.200  83.670  1.00  0.00           C
ATOM   1586  CB  ARG A  93      40.220  18.640  85.000  1.00  0.00           C
ATOM   1589  CG  ARG A  93      41.340  18.100  85.870  1.00  0.00           C
ATOM   1592  CD  ARG A  93      40.720  17.660  87.180  1.00  0.00           C
ATOM   1595  NE  ARG A  93      41.770  16.900  87.890  1.00  0.00           N
ATOM   1597  CZ  ARG A  93      41.530  16.330  89.050  1.00  0.00           C
ATOM   1598  NH1 ARG A  93      40.320  16.320  89.590  1.00  0.00           N
ATOM   1601  NH2 ARG A  93      42.510  15.920  89.800  1.00  0.00           N
ATOM   1604  C   ARG A  93      39.490  19.510  82.900  1.00  0.00           C
ATOM   1605  O   ARG A  93      38.750  20.430  83.240  1.00  0.00           O
ATOM   1606  N   GLN A  94      39.200  18.730  81.870  1.00  0.00           N
ATOM   1608  CA  GLN A  94      38.060  19.020  81.060  1.00  0.00           C
ATOM   1610  CB  GLN A  94      38.450  19.960  79.900  1.00  0.00           C
ATOM   1613  CG  GLN A  94      39.380  19.340  78.820  1.00  0.00           C
ATOM   1616  CD  GLN A  94      39.700  20.360  77.740  1.00  0.00           C
ATOM   1617  OE1 GLN A  94      39.240  20.240  76.600  1.00  0.00           O
ATOM   1618  NE2 GLN A  94      40.510  21.380  78.090  1.00  0.00           N
ATOM   1621  C   GLN A  94      37.560  17.690  80.590  1.00  0.00           C
ATOM   1622  O   GLN A  94      38.280  16.700  80.600  1.00  0.00           O
ATOM   1623  N   ARG A  95      36.280  17.620  80.210  1.00  0.00           N
ATOM   1625  CA  ARG A  95      35.760  16.390  79.630  1.00  0.00           C
ATOM   1627  CB  ARG A  95      35.480  15.260  80.650  1.00  0.00           C
ATOM   1630  CG  ARG A  95      34.170  15.350  81.480  1.00  0.00           C
ATOM   1633  CD  ARG A  95      34.040  16.640  82.290  1.00  0.00           C
ATOM   1636  NE  ARG A  95      32.850  16.470  83.180  1.00  0.00           N
ATOM   1638  CZ  ARG A  95      32.710  17.160  84.300  1.00  0.00           C
ATOM   1639  NH1 ARG A  95      33.470  18.210  84.560  1.00  0.00           N
ATOM   1642  NH2 ARG A  95      31.850  16.750  85.220  1.00  0.00           N
ATOM   1645  C   ARG A  95      34.490  16.740  78.920  1.00  0.00           C
ATOM   1646  O   ARG A  95      33.850  17.770  79.150  1.00  0.00           O
ATOM   1647  N   VAL A  96      34.060  15.850  78.020  1.00  0.00           N
ATOM   1649  CA  VAL A  96      32.900  16.050  77.210  1.00  0.00           C
ATOM   1651  CB  VAL A  96      33.050  15.260  75.930  1.00  0.00           C
ATOM   1653  CG1 VAL A  96      34.170  15.910  75.090  1.00  0.00           C
ATOM   1657  CG2 VAL A  96      33.380  13.780  76.240  1.00  0.00           C
ATOM   1661  C   VAL A  96      31.630  15.710  77.970  1.00  0.00           C
ATOM   1662  O   VAL A  96      31.620  15.050  79.010  1.00  0.00           O
ATOM   1663  N   SER A  97      30.470  16.210  77.500  1.00  0.00           N
ATOM   1665  CA  SER A  97      29.190  15.890  78.110  1.00  0.00           C
ATOM   1667  CB  SER A  97      28.160  17.020  77.840  1.00  0.00           C
ATOM   1670  OG  SER A  97      26.920  16.820  78.520  1.00  0.00           O
ATOM   1672  C   SER A  97      28.640  14.560  77.620  1.00  0.00           C
ATOM   1673  O   SER A  97      28.290  14.400  76.460  1.00  0.00           O
ATOM   1674  N   ALA A  98      28.550  13.550  78.520  1.00  0.00           N
ATOM   1676  CA  ALA A  98      27.980  12.270  78.160  1.00  0.00           C
ATOM   1678  CB  ALA A  98      28.770  11.100  78.800  1.00  0.00           C
ATOM   1682  C   ALA A  98      26.520  12.180  78.540  1.00  0.00           C
ATOM   1683  O   ALA A  98      25.880  11.190  78.190  1.00  0.00           O
ATOM   1684  N   ASN A  99      25.940  13.200  79.210  1.00  0.00           N
ATOM   1686  CA  ASN A  99      24.530  13.260  79.530  1.00  0.00           C
ATOM   1688  CB  ASN A  99      24.270  13.990  80.880  1.00  0.00           C
ATOM   1691  CG  ASN A  99      22.820  13.850  81.350  1.00  0.00           C
ATOM   1692  OD1 ASN A  99      22.000  13.140  80.770  1.00  0.00           O
ATOM   1693  ND2 ASN A  99      22.480  14.590  82.430  1.00  0.00           N
ATOM   1696  C   ASN A  99      23.730  13.880  78.390  1.00  0.00           C
ATOM   1697  O   ASN A  99      23.790  15.070  78.130  1.00  0.00           O
ATOM   1698  N   GLY A 100      22.910  13.050  77.720  1.00  0.00           N
ATOM   1700  CA  GLY A 100      22.070  13.430  76.600  1.00  0.00           C
ATOM   1703  C   GLY A 100      22.750  13.220  75.280  1.00  0.00           C
ATOM   1704  O   GLY A 100      22.300  13.740  74.250  1.00  0.00           O
ATOM   1705  N   PHE A 101      23.860  12.470  75.310  1.00  0.00           N
ATOM   1707  CA  PHE A 101      24.620  11.990  74.160  1.00  0.00           C
ATOM   1709  CB  PHE A 101      26.090  12.460  74.340  1.00  0.00           C
ATOM   1712  CG  PHE A 101      26.890  12.630  73.050  1.00  0.00           C
ATOM   1713  CD1 PHE A 101      27.310  11.530  72.280  1.00  0.00           C
ATOM   1715  CE1 PHE A 101      28.180  11.670  71.200  1.00  0.00           C
ATOM   1717  CZ  PHE A 101      28.620  12.940  70.830  1.00  0.00           C
ATOM   1719  CD2 PHE A 101      27.400  13.900  72.680  1.00  0.00           C
ATOM   1721  CE2 PHE A 101      28.230  14.060  71.570  1.00  0.00           C
ATOM   1723  C   PHE A 101      24.480  10.460  74.170  1.00  0.00           C
ATOM   1724  O   PHE A 101      25.240   9.710  73.580  1.00  0.00           O
ATOM   1725  N   LEU A 102      23.470   9.910  74.860  1.00  0.00           N
ATOM   1727  CA  LEU A 102      23.150   8.500  74.680  1.00  0.00           C
ATOM   1729  CB  LEU A 102      22.490   7.950  75.960  1.00  0.00           C
ATOM   1732  CG  LEU A 102      22.340   6.420  76.010  1.00  0.00           C
ATOM   1734  CD1 LEU A 102      23.700   5.740  76.100  1.00  0.00           C
ATOM   1738  CD2 LEU A 102      21.520   5.980  77.220  1.00  0.00           C
ATOM   1742  C   LEU A 102      22.280   8.330  73.450  1.00  0.00           C
ATOM   1743  O   LEU A 102      22.290   7.280  72.790  1.00  0.00           O
ATOM   1744  N   SER A 103      21.570   9.420  73.060  1.00  0.00           N
ATOM   1746  CA  SER A 103      21.000   9.690  71.760  1.00  0.00           C
ATOM   1748  CB  SER A 103      20.050  10.930  71.800  1.00  0.00           C
ATOM   1751  OG  SER A 103      20.640  12.040  72.480  1.00  0.00           O
ATOM   1753  C   SER A 103      22.050   9.860  70.660  1.00  0.00           C
ATOM   1754  O   SER A 103      23.160  10.300  70.970  1.00  0.00           O
ATOM   1755  N   PRO A 104      21.810   9.500  69.400  1.00  0.00           N
ATOM   1756  CD  PRO A 104      20.490   9.060  68.940  1.00  0.00           C
ATOM   1759  CA  PRO A 104      22.730   9.750  68.280  1.00  0.00           C
ATOM   1761  CB  PRO A 104      21.860   9.610  67.020  1.00  0.00           C
ATOM   1764  CG  PRO A 104      20.630   8.810  67.440  1.00  0.00           C
ATOM   1767  C   PRO A 104      23.500  11.070  68.240  1.00  0.00           C
ATOM   1768  O   PRO A 104      22.890  12.130  68.330  1.00  0.00           O
ATOM   1769  N   TYR A 105      24.830  11.010  68.010  1.00  0.00           N
ATOM   1771  CA  TYR A 105      25.580  12.170  67.570  1.00  0.00           C
ATOM   1773  CB  TYR A 105      27.110  11.940  67.710  1.00  0.00           C
ATOM   1776  CG  TYR A 105      27.920  13.210  67.550  1.00  0.00           C
ATOM   1777  CD1 TYR A 105      27.600  14.380  68.270  1.00  0.00           C
ATOM   1779  CE1 TYR A 105      28.450  15.490  68.240  1.00  0.00           C
ATOM   1781  CZ  TYR A 105      29.630  15.440  67.490  1.00  0.00           C
ATOM   1782  OH  TYR A 105      30.580  16.470  67.560  1.00  0.00           O
ATOM   1784  CD2 TYR A 105      29.060  13.230  66.730  1.00  0.00           C
ATOM   1786  CE2 TYR A 105      29.920  14.320  66.710  1.00  0.00           C
ATOM   1788  C   TYR A 105      25.260  12.500  66.120  1.00  0.00           C
ATOM   1789  O   TYR A 105      24.780  11.670  65.350  1.00  0.00           O
ATOM   1790  N   SER A 106      25.560  13.740  65.740  1.00  0.00           N
ATOM   1792  CA  SER A 106      25.340  14.330  64.440  1.00  0.00           C
ATOM   1794  CB  SER A 106      25.830  15.800  64.520  1.00  0.00           C
ATOM   1797  OG  SER A 106      25.190  16.490  65.590  1.00  0.00           O
ATOM   1799  C   SER A 106      26.090  13.680  63.290  1.00  0.00           C
ATOM   1800  O   SER A 106      25.730  13.850  62.130  1.00  0.00           O
ATOM   1801  N   MET A 107      27.170  12.930  63.590  1.00  0.00           N
ATOM   1803  CA  MET A 107      28.020  12.430  62.540  1.00  0.00           C
ATOM   1805  CB  MET A 107      29.110  13.490  62.300  1.00  0.00           C
ATOM   1808  CG  MET A 107      29.950  13.240  61.040  1.00  0.00           C
ATOM   1811  SD  MET A 107      28.920  13.250  59.550  1.00  0.00           S
ATOM   1812  CE  MET A 107      28.860  15.040  59.280  1.00  0.00           C
ATOM   1816  C   MET A 107      28.620  11.070  62.900  1.00  0.00           C
ATOM   1817  O   MET A 107      28.230  10.040  62.350  1.00  0.00           O
ATOM   1818  N   ASP A 108      29.580  11.050  63.840  1.00  0.00           N
ATOM   1820  CA  ASP A 108      30.280   9.880  64.290  1.00  0.00           C
ATOM   1822  CB  ASP A 108      31.780  10.270  64.390  1.00  0.00           C
ATOM   1825  CG  ASP A 108      32.620   9.230  65.110  1.00  0.00           C
ATOM   1826  OD1 ASP A 108      32.270   8.040  64.980  1.00  0.00           O
ATOM   1827  OD2 ASP A 108      33.650   9.610  65.720  1.00  0.00           O
ATOM   1828  C   ASP A 108      29.690   9.470  65.640  1.00  0.00           C
ATOM   1829  O   ASP A 108      29.800  10.210  66.620  1.00  0.00           O
ATOM   1830  N   ALA A 109      29.010   8.330  65.750  1.00  0.00           N
ATOM   1832  CA  ALA A 109      28.250   8.000  66.940  1.00  0.00           C
ATOM   1834  CB  ALA A 109      26.820   7.560  66.560  1.00  0.00           C
ATOM   1838  C   ALA A 109      28.930   6.880  67.700  1.00  0.00           C
ATOM   1839  O   ALA A 109      28.970   5.760  67.180  1.00  0.00           O
ATOM   1840  N   PRO A 110      29.450   7.060  68.910  1.00  0.00           N
ATOM   1841  CD  PRO A 110      29.840   8.350  69.480  1.00  0.00           C
ATOM   1844  CA  PRO A 110      30.060   5.950  69.630  1.00  0.00           C
ATOM   1846  CB  PRO A 110      30.940   6.620  70.700  1.00  0.00           C
ATOM   1849  CG  PRO A 110      31.150   8.040  70.170  1.00  0.00           C
ATOM   1852  C   PRO A 110      29.000   5.070  70.280  1.00  0.00           C
ATOM   1853  O   PRO A 110      27.910   5.550  70.600  1.00  0.00           O
ATOM   1854  N   ALA A 111      29.320   3.780  70.470  1.00  0.00           N
ATOM   1856  CA  ALA A 111      28.460   2.800  71.110  1.00  0.00           C
ATOM   1858  CB  ALA A 111      29.220   1.450  71.170  1.00  0.00           C
ATOM   1862  C   ALA A 111      28.030   3.170  72.530  1.00  0.00           C
ATOM   1863  O   ALA A 111      26.870   3.020  72.930  1.00  0.00           O
ATOM   1864  N   LEU A 112      28.970   3.690  73.340  1.00  0.00           N
ATOM   1866  CA  LEU A 112      28.660   4.170  74.680  1.00  0.00           C
ATOM   1868  CB  LEU A 112      29.750   3.840  75.730  1.00  0.00           C
ATOM   1871  CG  LEU A 112      30.200   2.370  75.860  1.00  0.00           C
ATOM   1873  CD1 LEU A 112      31.290   2.300  76.930  1.00  0.00           C
ATOM   1877  CD2 LEU A 112      29.050   1.410  76.210  1.00  0.00           C
ATOM   1881  C   LEU A 112      28.580   5.680  74.670  1.00  0.00           C
ATOM   1882  O   LEU A 112      29.560   6.310  74.300  1.00  0.00           O
ATOM   1883  N   GLY A 113      27.480   6.290  75.150  1.00  0.00           N
ATOM   1885  CA  GLY A 113      27.410   7.730  75.470  1.00  0.00           C
ATOM   1888  C   GLY A 113      28.230   8.690  74.620  1.00  0.00           C
ATOM   1889  O   GLY A 113      28.150   8.660  73.400  1.00  0.00           O
ATOM   1890  N   MET A 114      29.060   9.550  75.250  1.00  0.00           N
ATOM   1892  CA  MET A 114      29.960  10.470  74.560  1.00  0.00           C
ATOM   1894  CB  MET A 114      29.700  11.940  74.990  1.00  0.00           C
ATOM   1897  CG  MET A 114      30.430  13.100  74.240  1.00  0.00           C
ATOM   1900  SD  MET A 114      31.230  12.740  72.640  1.00  0.00           S
ATOM   1901  CE  MET A 114      32.030  14.340  72.320  1.00  0.00           C
ATOM   1905  C   MET A 114      31.400  10.130  74.890  1.00  0.00           C
ATOM   1906  O   MET A 114      32.280  10.980  74.820  1.00  0.00           O
ATOM   1907  N   ASP A 115      31.680   8.890  75.320  1.00  0.00           N
ATOM   1909  CA  ASP A 115      33.010   8.500  75.760  1.00  0.00           C
ATOM   1911  CB  ASP A 115      33.970   8.450  74.540  1.00  0.00           C
ATOM   1914  CG  ASP A 115      33.540   7.430  73.500  1.00  0.00           C
ATOM   1915  OD1 ASP A 115      32.600   6.640  73.750  1.00  0.00           O
ATOM   1916  OD2 ASP A 115      34.200   7.380  72.440  1.00  0.00           O
ATOM   1917  C   ASP A 115      33.570   9.360  76.910  1.00  0.00           C
ATOM   1918  O   ASP A 115      34.200  10.400  76.700  1.00  0.00           O
ATOM   1919  N   GLY A 116      33.340   8.970  78.190  1.00  0.00           N
ATOM   1921  CA  GLY A 116      33.610   9.850  79.340  1.00  0.00           C
ATOM   1924  C   GLY A 116      34.960   9.940  80.040  1.00  0.00           C
ATOM   1925  O   GLY A 116      34.900  10.530  81.120  1.00  0.00           O
ATOM   1926  N   PRO A 117      36.170   9.440  79.710  1.00  0.00           N
ATOM   1927  CD  PRO A 117      36.500   8.880  78.400  1.00  0.00           C
ATOM   1930  CA  PRO A 117      37.380   9.820  80.420  1.00  0.00           C
ATOM   1932  CB  PRO A 117      38.480   8.970  79.750  1.00  0.00           C
ATOM   1935  CG  PRO A 117      38.030   8.830  78.300  1.00  0.00           C
ATOM   1938  C   PRO A 117      37.670  11.320  80.410  1.00  0.00           C
ATOM   1939  O   PRO A 117      37.180  12.060  79.560  1.00  0.00           O
ATOM   1940  N   TYR A 118      38.460  11.790  81.390  1.00  0.00           N
ATOM   1942  CA  TYR A 118      38.700  13.190  81.610  1.00  0.00           C
ATOM   1944  CB  TYR A 118      38.620  13.540  83.120  1.00  0.00           C
ATOM   1947  CG  TYR A 118      37.210  13.500  83.650  1.00  0.00           C
ATOM   1948  CD1 TYR A 118      36.470  12.310  83.750  1.00  0.00           C
ATOM   1950  CE1 TYR A 118      35.190  12.300  84.310  1.00  0.00           C
ATOM   1952  CZ  TYR A 118      34.640  13.480  84.830  1.00  0.00           C
ATOM   1953  OH  TYR A 118      33.370  13.490  85.440  1.00  0.00           O
ATOM   1955  CD2 TYR A 118      36.640  14.680  84.170  1.00  0.00           C
ATOM   1957  CE2 TYR A 118      35.380  14.660  84.770  1.00  0.00           C
ATOM   1959  C   TYR A 118      40.080  13.570  81.100  1.00  0.00           C
ATOM   1960  O   TYR A 118      41.090  13.060  81.580  1.00  0.00           O
ATOM   1961  N   TYR A 119      40.140  14.520  80.160  1.00  0.00           N
ATOM   1963  CA  TYR A 119      41.390  15.100  79.710  1.00  0.00           C
ATOM   1965  CB  TYR A 119      41.230  15.910  78.410  1.00  0.00           C
ATOM   1968  CG  TYR A 119      40.750  15.010  77.310  1.00  0.00           C
ATOM   1969  CD1 TYR A 119      41.680  14.220  76.610  1.00  0.00           C
ATOM   1971  CE1 TYR A 119      41.260  13.420  75.540  1.00  0.00           C
ATOM   1973  CZ  TYR A 119      39.920  13.430  75.150  1.00  0.00           C
ATOM   1974  OH  TYR A 119      39.520  12.690  74.030  1.00  0.00           O
ATOM   1976  CD2 TYR A 119      39.400  14.980  76.930  1.00  0.00           C
ATOM   1978  CE2 TYR A 119      38.980  14.190  75.850  1.00  0.00           C
ATOM   1980  C   TYR A 119      41.990  15.970  80.810  1.00  0.00           C
ATOM   1981  O   TYR A 119      41.420  16.980  81.220  1.00  0.00           O
ATOM   1982  N   THR A 120      43.150  15.550  81.320  1.00  0.00           N
ATOM   1984  CA  THR A 120      43.860  16.240  82.390  1.00  0.00           C
ATOM   1986  CB  THR A 120      44.170  15.390  83.630  1.00  0.00           C
ATOM   1988  OG1 THR A 120      42.970  15.110  84.330  1.00  0.00           O
ATOM   1990  CG2 THR A 120      45.080  16.120  84.640  1.00  0.00           C
ATOM   1994  C   THR A 120      45.150  16.650  81.790  1.00  0.00           C
ATOM   1995  O   THR A 120      45.880  15.820  81.260  1.00  0.00           O
ATOM   1996  N   GLU A 121      45.460  17.950  81.880  1.00  0.00           N
ATOM   1998  CA  GLU A 121      46.680  18.500  81.350  1.00  0.00           C
ATOM   2000  CB  GLU A 121      46.350  19.390  80.130  1.00  0.00           C
ATOM   2003  CG  GLU A 121      47.570  19.740  79.270  1.00  0.00           C
ATOM   2006  CD  GLU A 121      48.280  18.510  78.710  1.00  0.00           C
ATOM   2007  OE1 GLU A 121      47.670  17.750  77.920  1.00  0.00           O
ATOM   2008  OE2 GLU A 121      49.460  18.330  79.080  1.00  0.00           O
ATOM   2009  C   GLU A 121      47.330  19.330  82.440  1.00  0.00           C
ATOM   2010  O   GLU A 121      46.650  19.930  83.280  1.00  0.00           O
ATOM   2011  N   ALA A 122      48.670  19.350  82.500  1.00  0.00           N
ATOM   2013  CA  ALA A 122      49.420  20.220  83.360  1.00  0.00           C
ATOM   2015  CB  ALA A 122      50.230  19.410  84.400  1.00  0.00           C
ATOM   2019  C   ALA A 122      50.340  21.050  82.510  1.00  0.00           C
ATOM   2020  O   ALA A 122      50.870  20.610  81.490  1.00  0.00           O
ATOM   2021  N   THR A 123      50.560  22.310  82.910  1.00  0.00           N
ATOM   2023  CA  THR A 123      51.520  23.160  82.230  1.00  0.00           C
ATOM   2025  CB  THR A 123      50.990  23.950  81.020  1.00  0.00           C
ATOM   2027  OG1 THR A 123      51.950  24.850  80.480  1.00  0.00           O
ATOM   2029  CG2 THR A 123      49.770  24.800  81.390  1.00  0.00           C
ATOM   2033  C   THR A 123      52.210  24.030  83.260  1.00  0.00           C
ATOM   2034  O   THR A 123      51.660  24.440  84.290  1.00  0.00           O
ATOM   2035  N   VAL A 124      53.510  24.250  83.010  1.00  0.00           N
ATOM   2037  CA  VAL A 124      54.330  25.160  83.770  1.00  0.00           C
ATOM   2039  CB  VAL A 124      55.510  24.470  84.450  1.00  0.00           C
ATOM   2041  CG1 VAL A 124      56.180  25.460  85.430  1.00  0.00           C
ATOM   2045  CG2 VAL A 124      55.040  23.240  85.250  1.00  0.00           C
ATOM   2049  C   VAL A 124      54.850  26.180  82.800  1.00  0.00           C
ATOM   2050  O   VAL A 124      55.370  25.850  81.730  1.00  0.00           O
ATOM   2051  N   GLY A 125      54.760  27.480  83.140  1.00  0.00           N
ATOM   2053  CA  GLY A 125      55.340  28.550  82.340  1.00  0.00           C
ATOM   2056  C   GLY A 125      56.320  29.290  83.190  1.00  0.00           C
ATOM   2057  O   GLY A 125      56.090  29.520  84.370  1.00  0.00           O
ATOM   2058  N   LEU A 126      57.470  29.690  82.630  1.00  0.00           N
ATOM   2060  CA  LEU A 126      58.420  30.550  83.300  1.00  0.00           C
ATOM   2062  CB  LEU A 126      59.720  29.780  83.680  1.00  0.00           C
ATOM   2065  CG  LEU A 126      60.840  30.630  84.340  1.00  0.00           C
ATOM   2067  CD1 LEU A 126      60.390  31.170  85.700  1.00  0.00           C
ATOM   2071  CD2 LEU A 126      62.140  29.830  84.490  1.00  0.00           C
ATOM   2075  C   LEU A 126      58.760  31.620  82.300  1.00  0.00           C
ATOM   2076  O   LEU A 126      59.230  31.310  81.220  1.00  0.00           O
ATOM   2077  N   PHE A 127      58.500  32.910  82.580  1.00  0.00           N
ATOM   2079  CA  PHE A 127      58.380  33.830  81.460  1.00  0.00           C
ATOM   2081  CB  PHE A 127      56.890  33.940  81.010  1.00  0.00           C
ATOM   2084  CG  PHE A 127      55.960  34.470  82.060  1.00  0.00           C
ATOM   2085  CD1 PHE A 127      55.680  35.840  82.080  1.00  0.00           C
ATOM   2087  CE1 PHE A 127      54.680  36.340  82.900  1.00  0.00           C
ATOM   2089  CZ  PHE A 127      53.960  35.480  83.740  1.00  0.00           C
ATOM   2091  CD2 PHE A 127      55.240  33.600  82.900  1.00  0.00           C
ATOM   2093  CE2 PHE A 127      54.240  34.110  83.740  1.00  0.00           C
ATOM   2095  C   PHE A 127      58.990  35.180  81.720  1.00  0.00           C
ATOM   2096  O   PHE A 127      58.890  35.710  82.820  1.00  0.00           O
ATOM   2097  N   ALA A 128      59.600  35.770  80.670  1.00  0.00           N
ATOM   2099  CA  ALA A 128      60.100  37.110  80.680  1.00  0.00           C
ATOM   2101  CB  ALA A 128      61.640  37.140  80.560  1.00  0.00           C
ATOM   2105  C   ALA A 128      59.490  37.920  79.550  1.00  0.00           C
ATOM   2106  O   ALA A 128      59.300  37.430  78.440  1.00  0.00           O
ATOM   2107  N   GLY A 129      59.160  39.200  79.800  1.00  0.00           N
ATOM   2109  CA  GLY A 129      58.780  40.140  78.760  1.00  0.00           C
ATOM   2112  C   GLY A 129      59.640  41.370  78.840  1.00  0.00           C
ATOM   2113  O   GLY A 129      60.200  41.680  79.880  1.00  0.00           O
ATOM   2114  N   LEU A 130      59.740  42.080  77.700  1.00  0.00           N
ATOM   2116  CA  LEU A 130      60.410  43.360  77.580  1.00  0.00           C
ATOM   2118  CB  LEU A 130      61.870  43.130  77.110  1.00  0.00           C
ATOM   2121  CG  LEU A 130      62.700  44.400  76.780  1.00  0.00           C
ATOM   2123  CD1 LEU A 130      62.840  45.330  78.000  1.00  0.00           C
ATOM   2127  CD2 LEU A 130      64.100  44.000  76.290  1.00  0.00           C
ATOM   2131  C   LEU A 130      59.670  44.200  76.550  1.00  0.00           C
ATOM   2132  O   LEU A 130      59.290  43.700  75.490  1.00  0.00           O
ATOM   2133  N   ASP A 131      59.450  45.490  76.820  1.00  0.00           N
ATOM   2135  CA  ASP A 131      59.050  46.440  75.800  1.00  0.00           C
ATOM   2137  CB  ASP A 131      58.040  47.500  76.310  1.00  0.00           C
ATOM   2140  CG  ASP A 131      56.630  46.980  76.400  1.00  0.00           C
ATOM   2141  OD1 ASP A 131      56.370  45.760  76.540  1.00  0.00           O
ATOM   2142  OD2 ASP A 131      55.710  47.850  76.330  1.00  0.00           O
ATOM   2143  C   ASP A 131      60.310  47.150  75.330  1.00  0.00           C
ATOM   2144  O   ASP A 131      61.070  47.710  76.130  1.00  0.00           O
ATOM   2145  N   LEU A 132      60.610  47.140  74.020  1.00  0.00           N
ATOM   2147  CA  LEU A 132      61.820  47.770  73.500  1.00  0.00           C
ATOM   2149  CB  LEU A 132      62.020  47.430  72.000  1.00  0.00           C
ATOM   2152  CG  LEU A 132      63.410  46.860  71.680  1.00  0.00           C
ATOM   2154  CD1 LEU A 132      63.600  45.470  72.320  1.00  0.00           C
ATOM   2158  CD2 LEU A 132      63.630  46.770  70.170  1.00  0.00           C
ATOM   2162  C   LEU A 132      61.890  49.270  73.730  1.00  0.00           C
ATOM   2163  O   LEU A 132      62.920  49.810  74.100  1.00  0.00           O
ATOM   2164  N   ASP A 133      60.760  49.990  73.510  1.00  0.00           N
ATOM   2166  CA  ASP A 133      60.660  51.420  73.780  1.00  0.00           C
ATOM   2168  CB  ASP A 133      60.970  51.780  75.270  1.00  0.00           C
ATOM   2171  CG  ASP A 133      60.230  53.000  75.780  1.00  0.00           C
ATOM   2172  OD1 ASP A 133      58.990  53.060  75.550  1.00  0.00           O
ATOM   2173  OD2 ASP A 133      60.830  53.880  76.460  1.00  0.00           O
ATOM   2174  C   ASP A 133      61.420  52.270  72.730  1.00  0.00           C
ATOM   2175  O   ASP A 133      62.020  53.290  73.060  1.00  0.00           O
ATOM   2176  N   LEU A 134      61.400  51.850  71.420  1.00  0.00           N
ATOM   2178  CA  LEU A 134      62.120  52.520  70.330  1.00  0.00           C
ATOM   2180  CB  LEU A 134      61.830  51.880  68.920  1.00  0.00           C
ATOM   2183  CG  LEU A 134      62.220  50.410  68.630  1.00  0.00           C
ATOM   2185  CD1 LEU A 134      61.650  49.980  67.280  1.00  0.00           C
ATOM   2189  CD2 LEU A 134      63.720  50.200  68.510  1.00  0.00           C
ATOM   2193  C   LEU A 134      61.680  53.960  70.180  1.00  0.00           C
ATOM   2194  O   LEU A 134      62.460  54.910  70.070  1.00  0.00           O
ATOM   2195  N   TRP A 135      60.360  54.140  70.220  1.00  0.00           N
ATOM   2197  CA  TRP A 135      59.710  55.400  70.310  1.00  0.00           C
ATOM   2199  CB  TRP A 135      58.590  55.470  69.260  1.00  0.00           C
ATOM   2202  CG  TRP A 135      58.990  54.960  67.890  1.00  0.00           C
ATOM   2203  CD1 TRP A 135      58.240  54.110  67.120  1.00  0.00           C
ATOM   2205  NE1 TRP A 135      58.770  54.060  65.840  1.00  0.00           N
ATOM   2207  CE2 TRP A 135      59.900  54.830  65.790  1.00  0.00           C
ATOM   2208  CD2 TRP A 135      60.120  55.350  67.080  1.00  0.00           C
ATOM   2209  CE3 TRP A 135      61.260  56.130  67.310  1.00  0.00           C
ATOM   2211  CZ3 TRP A 135      62.040  56.520  66.220  1.00  0.00           C
ATOM   2213  CZ2 TRP A 135      60.670  55.220  64.700  1.00  0.00           C
ATOM   2215  CH2 TRP A 135      61.710  56.120  64.930  1.00  0.00           C
ATOM   2217  C   TRP A 135      59.240  55.410  71.750  1.00  0.00           C
ATOM   2218  O   TRP A 135      58.400  54.600  72.150  1.00  0.00           O
ATOM   2219  N   GLY A 136      59.880  56.270  72.570  1.00  0.00           N
ATOM   2221  CA  GLY A 136      60.120  55.970  73.970  1.00  0.00           C
ATOM   2224  C   GLY A 136      59.020  56.340  74.910  1.00  0.00           C
ATOM   2225  O   GLY A 136      59.220  57.190  75.770  1.00  0.00           O
ATOM   2226  N   VAL A 137      57.870  55.650  74.760  1.00  0.00           N
ATOM   2228  CA  VAL A 137      56.620  55.750  75.480  1.00  0.00           C
ATOM   2230  CB  VAL A 137      55.620  54.700  74.960  1.00  0.00           C
ATOM   2232  CG1 VAL A 137      54.350  54.610  75.820  1.00  0.00           C
ATOM   2236  CG2 VAL A 137      55.190  55.020  73.530  1.00  0.00           C
ATOM   2240  C   VAL A 137      56.810  55.540  76.970  1.00  0.00           C
ATOM   2241  O   VAL A 137      56.150  56.190  77.780  1.00  0.00           O
ATOM   2242  N   HIS A 138      57.700  54.590  77.350  1.00  0.00           N
ATOM   2244  CA  HIS A 138      58.010  54.290  78.730  1.00  0.00           C
ATOM   2246  CB  HIS A 138      58.420  52.820  78.910  1.00  0.00           C
ATOM   2249  ND1 HIS A 138      56.180  51.800  79.290  1.00  0.00           N
ATOM   2250  CG  HIS A 138      57.320  51.880  78.510  1.00  0.00           C
ATOM   2251  CE1 HIS A 138      55.500  50.790  78.800  1.00  0.00           C
ATOM   2253  NE2 HIS A 138      56.130  50.210  77.750  1.00  0.00           N
ATOM   2255  CD2 HIS A 138      57.300  50.920  77.550  1.00  0.00           C
ATOM   2257  C   HIS A 138      59.080  55.200  79.300  1.00  0.00           C
ATOM   2258  O   HIS A 138      58.950  55.660  80.430  1.00  0.00           O
ATOM   2259  N   ARG A 139      60.120  55.580  78.510  1.00  0.00           N
ATOM   2261  CA  ARG A 139      61.130  56.570  78.880  1.00  0.00           C
ATOM   2263  CB  ARG A 139      62.170  56.760  77.740  1.00  0.00           C
ATOM   2266  CG  ARG A 139      63.400  57.630  78.120  1.00  0.00           C
ATOM   2269  CD  ARG A 139      64.550  57.580  77.100  1.00  0.00           C
ATOM   2272  NE  ARG A 139      65.660  58.480  77.570  1.00  0.00           N
ATOM   2274  CZ  ARG A 139      66.770  58.750  76.890  1.00  0.00           C
ATOM   2275  NH1 ARG A 139      67.070  58.210  75.730  1.00  0.00           N
ATOM   2278  NH2 ARG A 139      67.660  59.590  77.370  1.00  0.00           N
ATOM   2281  C   ARG A 139      60.480  57.900  79.220  1.00  0.00           C
ATOM   2282  O   ARG A 139      60.780  58.540  80.230  1.00  0.00           O
ATOM   2283  N   SER A 140      59.480  58.260  78.390  1.00  0.00           N
ATOM   2285  CA  SER A 140      58.140  58.660  78.780  1.00  0.00           C
ATOM   2287  CB  SER A 140      57.590  59.780  77.880  1.00  0.00           C
ATOM   2290  OG  SER A 140      57.580  59.330  76.520  1.00  0.00           O
ATOM   2292  C   SER A 140      57.780  59.060  80.190  1.00  0.00           C
ATOM   2293  O   SER A 140      58.270  60.040  80.740  1.00  0.00           O
ATOM   2294  N   ALA A 141      56.840  58.310  80.800  1.00  0.00           N
ATOM   2296  CA  ALA A 141      56.250  58.630  82.080  1.00  0.00           C
ATOM   2298  CB  ALA A 141      55.100  57.650  82.390  1.00  0.00           C
ATOM   2302  C   ALA A 141      57.250  58.600  83.220  1.00  0.00           C
ATOM   2303  O   ALA A 141      57.090  59.310  84.210  1.00  0.00           O
ATOM   2304  N   VAL A 142      58.350  57.830  83.070  1.00  0.00           N
ATOM   2306  CA  VAL A 142      59.530  57.860  83.940  1.00  0.00           C
ATOM   2308  CB  VAL A 142      60.620  56.940  83.380  1.00  0.00           C
ATOM   2310  CG1 VAL A 142      61.920  57.000  84.210  1.00  0.00           C
ATOM   2314  CG2 VAL A 142      60.080  55.510  83.400  1.00  0.00           C
ATOM   2318  C   VAL A 142      60.090  59.260  84.110  1.00  0.00           C
ATOM   2319  O   VAL A 142      60.160  59.780  85.220  1.00  0.00           O
ATOM   2320  N   ALA A 143      60.410  59.950  83.000  1.00  0.00           N
ATOM   2322  CA  ALA A 143      61.000  61.280  83.000  1.00  0.00           C
ATOM   2324  CB  ALA A 143      61.320  61.710  81.560  1.00  0.00           C
ATOM   2328  C   ALA A 143      60.090  62.310  83.640  1.00  0.00           C
ATOM   2329  O   ALA A 143      60.480  63.150  84.450  1.00  0.00           O
ATOM   2330  N   ALA A 144      58.790  62.190  83.360  1.00  0.00           N
ATOM   2332  CA  ALA A 144      57.760  63.040  83.890  1.00  0.00           C
ATOM   2334  CB  ALA A 144      56.490  62.700  83.090  1.00  0.00           C
ATOM   2338  C   ALA A 144      57.480  62.840  85.370  1.00  0.00           C
ATOM   2339  O   ALA A 144      57.000  63.740  86.060  1.00  0.00           O
ATOM   2340  N   ALA A 145      57.760  61.640  85.920  1.00  0.00           N
ATOM   2342  CA  ALA A 145      57.680  61.380  87.340  1.00  0.00           C
ATOM   2344  CB  ALA A 145      57.390  59.890  87.560  1.00  0.00           C
ATOM   2348  C   ALA A 145      58.970  61.760  88.040  1.00  0.00           C
ATOM   2349  O   ALA A 145      58.990  62.200  89.180  1.00  0.00           O
ATOM   2350  N   ILE A 146      60.100  61.680  87.320  1.00  0.00           N
ATOM   2352  CA  ILE A 146      61.380  62.240  87.700  1.00  0.00           C
ATOM   2354  CB  ILE A 146      62.460  61.740  86.740  1.00  0.00           C
ATOM   2356  CG2 ILE A 146      63.770  62.530  86.860  1.00  0.00           C
ATOM   2360  CG1 ILE A 146      62.750  60.240  86.980  1.00  0.00           C
ATOM   2363  CD  ILE A 146      63.650  59.640  85.900  1.00  0.00           C
ATOM   2367  C   ILE A 146      61.320  63.760  87.830  1.00  0.00           C
ATOM   2368  O   ILE A 146      61.810  64.350  88.800  1.00  0.00           O
ATOM   2369  N   GLY A 147      60.630  64.440  86.880  1.00  0.00           N
ATOM   2371  CA  GLY A 147      60.260  65.850  86.960  1.00  0.00           C
ATOM   2374  C   GLY A 147      59.300  66.160  88.080  1.00  0.00           C
ATOM   2375  O   GLY A 147      59.480  67.120  88.820  1.00  0.00           O
ATOM   2376  N   ALA A 148      58.260  65.330  88.270  1.00  0.00           N
ATOM   2378  CA  ALA A 148      57.350  65.480  89.400  1.00  0.00           C
ATOM   2380  CB  ALA A 148      56.200  64.460  89.280  1.00  0.00           C
ATOM   2384  C   ALA A 148      58.030  65.350  90.770  1.00  0.00           C
ATOM   2385  O   ALA A 148      57.760  66.140  91.670  1.00  0.00           O
ATOM   2386  N   HIS A 149      58.960  64.390  90.940  1.00  0.00           N
ATOM   2388  CA  HIS A 149      59.870  64.280  92.090  1.00  0.00           C
ATOM   2390  CB  HIS A 149      60.760  63.010  91.940  1.00  0.00           C
ATOM   2393  ND1 HIS A 149      61.630  62.650  94.240  1.00  0.00           N
ATOM   2394  CG  HIS A 149      61.910  62.830  92.900  1.00  0.00           C
ATOM   2395  CE1 HIS A 149      62.800  62.370  94.800  1.00  0.00           C
ATOM   2397  NE2 HIS A 149      63.800  62.360  93.890  1.00  0.00           N
ATOM   2399  CD2 HIS A 149      63.240  62.650  92.670  1.00  0.00           C
ATOM   2401  C   HIS A 149      60.760  65.500  92.330  1.00  0.00           C
ATOM   2402  O   HIS A 149      60.840  66.040  93.430  1.00  0.00           O
ATOM   2403  N   ASN A 150      61.400  66.040  91.270  1.00  0.00           N
ATOM   2405  CA  ASN A 150      62.140  67.280  91.340  1.00  0.00           C
ATOM   2407  CB  ASN A 150      62.890  67.580  90.020  1.00  0.00           C
ATOM   2410  CG  ASN A 150      64.080  66.650  89.880  1.00  0.00           C
ATOM   2411  OD1 ASN A 150      64.600  66.110  90.850  1.00  0.00           O
ATOM   2412  ND2 ASN A 150      64.550  66.420  88.630  1.00  0.00           N
ATOM   2415  C   ASN A 150      61.300  68.490  91.720  1.00  0.00           C
ATOM   2416  O   ASN A 150      61.730  69.340  92.510  1.00  0.00           O
ATOM   2417  N   ALA A 151      60.060  68.600  91.190  1.00  0.00           N
ATOM   2419  CA  ALA A 151      59.070  69.550  91.650  1.00  0.00           C
ATOM   2421  CB  ALA A 151      57.830  69.500  90.730  1.00  0.00           C
ATOM   2425  C   ALA A 151      58.630  69.380  93.110  1.00  0.00           C
ATOM   2426  O   ALA A 151      58.490  70.360  93.840  1.00  0.00           O
ATOM   2427  N   ALA A 152      58.430  68.140  93.590  1.00  0.00           N
ATOM   2429  CA  ALA A 152      58.140  67.830  94.980  1.00  0.00           C
ATOM   2431  CB  ALA A 152      57.820  66.330  95.150  1.00  0.00           C
ATOM   2435  C   ALA A 152      59.250  68.250  95.940  1.00  0.00           C
ATOM   2436  O   ALA A 152      58.990  68.850  96.990  1.00  0.00           O
ATOM   2437  N   LEU A 153      60.530  68.010  95.590  1.00  0.00           N
ATOM   2439  CA  LEU A 153      61.690  68.520  96.330  1.00  0.00           C
ATOM   2441  CB  LEU A 153      62.980  67.990  95.660  1.00  0.00           C
ATOM   2444  CG  LEU A 153      64.330  68.580  96.140  1.00  0.00           C
ATOM   2446  CD1 LEU A 153      64.580  68.320  97.630  1.00  0.00           C
ATOM   2450  CD2 LEU A 153      65.480  68.000  95.300  1.00  0.00           C
ATOM   2454  C   LEU A 153      61.730  70.050  96.420  1.00  0.00           C
ATOM   2455  O   LEU A 153      61.990  70.640  97.470  1.00  0.00           O
ATOM   2456  N   ALA A 154      61.430  70.720  95.300  1.00  0.00           N
ATOM   2458  CA  ALA A 154      61.220  72.150  95.240  1.00  0.00           C
ATOM   2460  CB  ALA A 154      61.060  72.540  93.760  1.00  0.00           C
ATOM   2464  C   ALA A 154      60.060  72.670  96.090  1.00  0.00           C
ATOM   2465  O   ALA A 154      60.210  73.670  96.800  1.00  0.00           O
ATOM   2466  N   GLU A 155      58.900  71.970  96.110  1.00  0.00           N
ATOM   2468  CA  GLU A 155      57.830  72.180  97.060  1.00  0.00           C
ATOM   2470  CB  GLU A 155      56.620  71.270  96.790  1.00  0.00           C
ATOM   2473  CG  GLU A 155      55.820  71.580  95.510  1.00  0.00           C
ATOM   2476  CD  GLU A 155      54.760  70.530  95.180  1.00  0.00           C
ATOM   2477  OE1 GLU A 155      54.600  69.550  95.950  1.00  0.00           O
ATOM   2478  OE2 GLU A 155      54.090  70.710  94.120  1.00  0.00           O
ATOM   2479  C   GLU A 155      58.250  71.990  98.510  1.00  0.00           C
ATOM   2480  O   GLU A 155      57.890  72.790  99.370  1.00  0.00           O
ATOM   2481  N   THR A 156      59.050  70.950  98.830  1.00  0.00           N
ATOM   2483  CA  THR A 156      59.600  70.730 100.180  1.00  0.00           C
ATOM   2485  CB  THR A 156      60.420  69.430 100.310  1.00  0.00           C
ATOM   2487  OG1 THR A 156      59.620  68.300 100.020  1.00  0.00           O
ATOM   2489  CG2 THR A 156      60.910  69.220 101.750  1.00  0.00           C
ATOM   2493  C   THR A 156      60.480  71.860 100.670  1.00  0.00           C
ATOM   2494  O   THR A 156      60.330  72.360 101.780  1.00  0.00           O
ATOM   2495  N   ALA A 157      61.400  72.360  99.810  1.00  0.00           N
ATOM   2497  CA  ALA A 157      62.220  73.530 100.070  1.00  0.00           C
ATOM   2499  CB  ALA A 157      63.150  73.720  98.870  1.00  0.00           C
ATOM   2503  C   ALA A 157      61.410  74.800 100.280  1.00  0.00           C
ATOM   2504  O   ALA A 157      61.690  75.620 101.160  1.00  0.00           O
ATOM   2505  N   ALA A 158      60.350  74.980  99.490  1.00  0.00           N
ATOM   2507  CA  ALA A 158      59.370  76.030  99.680  1.00  0.00           C
ATOM   2509  CB  ALA A 158      58.360  76.000  98.530  1.00  0.00           C
ATOM   2513  C   ALA A 158      58.640  75.980 101.020  1.00  0.00           C
ATOM   2514  O   ALA A 158      58.380  77.010 101.630  1.00  0.00           O
ATOM   2515  N   VAL A 159      58.250  74.780 101.510  1.00  0.00           N
ATOM   2517  CA  VAL A 159      57.710  74.590 102.860  1.00  0.00           C
ATOM   2519  CB  VAL A 159      57.160  73.170 103.050  1.00  0.00           C
ATOM   2521  CG1 VAL A 159      56.740  72.880 104.500  1.00  0.00           C
ATOM   2525  CG2 VAL A 159      55.940  72.990 102.130  1.00  0.00           C
ATOM   2529  C   VAL A 159      58.680  74.940 103.990  1.00  0.00           C
ATOM   2530  O   VAL A 159      58.330  75.540 105.000  1.00  0.00           O
ATOM   2531  N   GLU A 160      59.950  74.540 103.830  1.00  0.00           N
ATOM   2533  CA  GLU A 160      61.040  74.760 104.760  1.00  0.00           C
ATOM   2535  CB  GLU A 160      62.290  74.040 104.190  1.00  0.00           C
ATOM   2538  CG  GLU A 160      63.610  74.180 105.000  1.00  0.00           C
ATOM   2541  CD  GLU A 160      64.670  73.170 104.550  1.00  0.00           C
ATOM   2542  OE1 GLU A 160      64.350  72.270 103.740  1.00  0.00           O
ATOM   2543  OE2 GLU A 160      65.810  73.170 105.100  1.00  0.00           O
ATOM   2544  C   GLU A 160      61.360  76.220 105.080  1.00  0.00           C
ATOM   2545  O   GLU A 160      61.440  76.630 106.230  1.00  0.00           O
ATOM   2546  N   LEU A 161      61.470  77.070 104.040  1.00  0.00           N
ATOM   2548  CA  LEU A 161      61.520  78.510 104.190  1.00  0.00           C
ATOM   2550  CB  LEU A 161      61.860  79.150 102.820  1.00  0.00           C
ATOM   2553  CG  LEU A 161      63.270  78.780 102.280  1.00  0.00           C
ATOM   2555  CD1 LEU A 161      63.510  79.380 100.890  1.00  0.00           C
ATOM   2559  CD2 LEU A 161      64.380  79.280 103.220  1.00  0.00           C
ATOM   2563  C   LEU A 161      60.240  79.110 104.790  1.00  0.00           C
ATOM   2564  O   LEU A 161      60.260  79.930 105.710  1.00  0.00           O
ATOM   2565  N   SER A 162      59.040  78.700 104.340  1.00  0.00           N
ATOM   2567  CA  SER A 162      57.800  79.270 104.830  1.00  0.00           C
ATOM   2569  CB  SER A 162      56.560  78.860 104.000  1.00  0.00           C
ATOM   2572  OG  SER A 162      56.360  77.450 104.040  1.00  0.00           O
ATOM   2574  C   SER A 162      57.560  78.990 106.300  1.00  0.00           C
ATOM   2575  O   SER A 162      57.070  79.840 107.050  1.00  0.00           O
ATOM   2576  N   LEU A 163      57.980  77.800 106.760  1.00  0.00           N
ATOM   2578  CA  LEU A 163      58.050  77.480 108.170  1.00  0.00           C
ATOM   2580  CB  LEU A 163      58.520  76.010 108.340  1.00  0.00           C
ATOM   2583  CG  LEU A 163      58.520  75.480 109.780  1.00  0.00           C
ATOM   2585  CD1 LEU A 163      57.130  75.490 110.430  1.00  0.00           C
ATOM   2589  CD2 LEU A 163      59.130  74.080 109.800  1.00  0.00           C
ATOM   2593  C   LEU A 163      58.980  78.390 108.960  1.00  0.00           C
ATOM   2594  O   LEU A 163      58.590  78.890 110.010  1.00  0.00           O
ATOM   2595  N   ALA A 164      60.200  78.680 108.450  1.00  0.00           N
ATOM   2597  CA  ALA A 164      61.130  79.600 109.080  1.00  0.00           C
ATOM   2599  CB  ALA A 164      62.440  79.610 108.260  1.00  0.00           C
ATOM   2603  C   ALA A 164      60.560  81.010 109.200  1.00  0.00           C
ATOM   2604  O   ALA A 164      60.490  81.590 110.280  1.00  0.00           O
ATOM   2605  N   THR A 165      60.000  81.510 108.080  1.00  0.00           N
ATOM   2607  CA  THR A 165      59.280  82.780 107.950  1.00  0.00           C
ATOM   2609  CB  THR A 165      58.650  82.910 106.540  1.00  0.00           C
ATOM   2611  OG1 THR A 165      59.590  83.320 105.580  1.00  0.00           O
ATOM   2613  CG2 THR A 165      57.540  83.970 106.430  1.00  0.00           C
ATOM   2617  C   THR A 165      58.130  82.920 108.920  1.00  0.00           C
ATOM   2618  O   THR A 165      57.940  83.950 109.580  1.00  0.00           O
ATOM   2619  N   GLY A 166      57.310  81.850 109.040  1.00  0.00           N
ATOM   2621  CA  GLY A 166      56.150  81.800 109.920  1.00  0.00           C
ATOM   2624  C   GLY A 166      56.490  81.740 111.380  1.00  0.00           C
ATOM   2625  O   GLY A 166      55.850  82.370 112.210  1.00  0.00           O
ATOM   2626  N   VAL A 167      57.530  80.960 111.740  1.00  0.00           N
ATOM   2628  CA  VAL A 167      58.090  80.880 113.090  1.00  0.00           C
ATOM   2630  CB  VAL A 167      59.100  79.740 113.170  1.00  0.00           C
ATOM   2632  CG1 VAL A 167      59.930  79.760 114.480  1.00  0.00           C
ATOM   2636  CG2 VAL A 167      58.310  78.420 113.050  1.00  0.00           C
ATOM   2640  C   VAL A 167      58.690  82.210 113.530  1.00  0.00           C
ATOM   2641  O   VAL A 167      58.410  82.690 114.630  1.00  0.00           O
ATOM   2642  N   ALA A 168      59.470  82.860 112.640  1.00  0.00           N
ATOM   2644  CA  ALA A 168      59.990  84.190 112.840  1.00  0.00           C
ATOM   2646  CB  ALA A 168      60.900  84.560 111.650  1.00  0.00           C
ATOM   2650  C   ALA A 168      58.920  85.240 113.040  1.00  0.00           C
ATOM   2651  O   ALA A 168      58.970  86.000 114.010  1.00  0.00           O
ATOM   2652  N   GLN A 169      57.860  85.270 112.210  1.00  0.00           N
ATOM   2654  CA  GLN A 169      56.710  86.110 112.480  1.00  0.00           C
ATOM   2656  CB  GLN A 169      55.690  86.100 111.310  1.00  0.00           C
ATOM   2659  CG  GLN A 169      56.240  86.850 110.070  1.00  0.00           C
ATOM   2662  CD  GLN A 169      55.220  86.840 108.940  1.00  0.00           C
ATOM   2663  OE1 GLN A 169      54.100  87.360 109.040  1.00  0.00           O
ATOM   2664  NE2 GLN A 169      55.600  86.220 107.800  1.00  0.00           N
ATOM   2667  C   GLN A 169      56.000  85.840 113.800  1.00  0.00           C
ATOM   2668  O   GLN A 169      55.750  86.780 114.540  1.00  0.00           O
ATOM   2669  N   LEU A 170      55.730  84.570 114.160  1.00  0.00           N
ATOM   2671  CA  LEU A 170      55.100  84.220 115.440  1.00  0.00           C
ATOM   2673  CB  LEU A 170      54.630  82.750 115.530  1.00  0.00           C
ATOM   2676  CG  LEU A 170      53.400  82.400 114.670  1.00  0.00           C
ATOM   2678  CD1 LEU A 170      53.070  80.920 114.860  1.00  0.00           C
ATOM   2682  CD2 LEU A 170      52.160  83.240 115.020  1.00  0.00           C
ATOM   2686  C   LEU A 170      55.900  84.550 116.680  1.00  0.00           C
ATOM   2687  O   LEU A 170      55.340  84.960 117.700  1.00  0.00           O
ATOM   2688  N   TYR A 171      57.240  84.390 116.660  1.00  0.00           N
ATOM   2690  CA  TYR A 171      58.080  84.880 117.740  1.00  0.00           C
ATOM   2692  CB  TYR A 171      59.550  84.420 117.520  1.00  0.00           C
ATOM   2695  CG  TYR A 171      60.540  85.040 118.490  1.00  0.00           C
ATOM   2696  CD1 TYR A 171      60.580  84.660 119.850  1.00  0.00           C
ATOM   2698  CE1 TYR A 171      61.470  85.280 120.740  1.00  0.00           C
ATOM   2700  CZ  TYR A 171      62.350  86.270 120.270  1.00  0.00           C
ATOM   2701  OH  TYR A 171      63.260  86.900 121.130  1.00  0.00           O
ATOM   2703  CD2 TYR A 171      61.420  86.040 118.050  1.00  0.00           C
ATOM   2705  CE2 TYR A 171      62.330  86.640 118.930  1.00  0.00           C
ATOM   2707  C   TYR A 171      57.990  86.390 117.940  1.00  0.00           C
ATOM   2708  O   TYR A 171      57.810  86.870 119.050  1.00  0.00           O
ATOM   2709  N   TYR A 172      58.040  87.190 116.860  1.00  0.00           N
ATOM   2711  CA  TYR A 172      57.900  88.620 116.970  1.00  0.00           C
ATOM   2713  CB  TYR A 172      58.540  89.330 115.750  1.00  0.00           C
ATOM   2716  CG  TYR A 172      60.040  89.110 115.740  1.00  0.00           C
ATOM   2717  CD1 TYR A 172      60.840  89.560 116.810  1.00  0.00           C
ATOM   2719  CE1 TYR A 172      62.230  89.400 116.770  1.00  0.00           C
ATOM   2721  CZ  TYR A 172      62.840  88.800 115.670  1.00  0.00           C
ATOM   2722  OH  TYR A 172      64.240  88.620 115.670  1.00  0.00           O
ATOM   2724  CD2 TYR A 172      60.670  88.510 114.640  1.00  0.00           C
ATOM   2726  CE2 TYR A 172      62.060  88.360 114.600  1.00  0.00           C
ATOM   2728  C   TYR A 172      56.470  89.090 117.210  1.00  0.00           C
ATOM   2729  O   TYR A 172      56.250  90.120 117.840  1.00  0.00           O
ATOM   2730  N   SER A 173      55.450  88.310 116.810  1.00  0.00           N
ATOM   2732  CA  SER A 173      54.100  88.420 117.340  1.00  0.00           C
ATOM   2734  CB  SER A 173      53.120  87.410 116.690  1.00  0.00           C
ATOM   2737  OG  SER A 173      52.890  87.640 115.300  1.00  0.00           O
ATOM   2739  C   SER A 173      54.020  88.180 118.840  1.00  0.00           C
ATOM   2740  O   SER A 173      53.410  88.960 119.570  1.00  0.00           O
ATOM   2741  N   MET A 174      54.650  87.110 119.360  1.00  0.00           N
ATOM   2743  CA  MET A 174      54.700  86.840 120.780  1.00  0.00           C
ATOM   2745  CB  MET A 174      55.330  85.440 121.000  1.00  0.00           C
ATOM   2748  CG  MET A 174      55.280  84.940 122.450  1.00  0.00           C
ATOM   2751  SD  MET A 174      56.030  83.310 122.710  1.00  0.00           S
ATOM   2752  CE  MET A 174      57.730  83.880 122.430  1.00  0.00           C
ATOM   2756  C   MET A 174      55.430  87.910 121.580  1.00  0.00           C
ATOM   2757  O   MET A 174      54.940  88.400 122.590  1.00  0.00           O
ATOM   2758  N   GLN A 175      56.600  88.370 121.080  1.00  0.00           N
ATOM   2760  CA  GLN A 175      57.320  89.500 121.620  1.00  0.00           C
ATOM   2762  CB  GLN A 175      58.720  89.650 120.970  1.00  0.00           C
ATOM   2765  CG  GLN A 175      59.710  88.490 121.260  1.00  0.00           C
ATOM   2768  CD  GLN A 175      59.770  88.120 122.730  1.00  0.00           C
ATOM   2769  OE1 GLN A 175      59.370  87.030 123.160  1.00  0.00           O
ATOM   2770  NE2 GLN A 175      60.250  89.060 123.570  1.00  0.00           N
ATOM   2773  C   GLN A 175      56.550  90.810 121.600  1.00  0.00           C
ATOM   2774  O   GLN A 175      56.630  91.580 122.560  1.00  0.00           O
ATOM   2775  N   ALA A 176      55.760  91.090 120.550  1.00  0.00           N
ATOM   2777  CA  ALA A 176      54.840  92.220 120.510  1.00  0.00           C
ATOM   2779  CB  ALA A 176      54.080  92.220 119.170  1.00  0.00           C
ATOM   2783  C   ALA A 176      53.790  92.210 121.610  1.00  0.00           C
ATOM   2784  O   ALA A 176      53.580  93.200 122.310  1.00  0.00           O
ATOM   2785  N   SER A 177      53.160  91.040 121.830  1.00  0.00           N
ATOM   2787  CA  SER A 177      52.240  90.800 122.930  1.00  0.00           C
ATOM   2789  CB  SER A 177      51.630  89.370 122.910  1.00  0.00           C
ATOM   2792  OG  SER A 177      51.110  89.020 121.630  1.00  0.00           O
ATOM   2794  C   SER A 177      52.880  90.980 124.300  1.00  0.00           C
ATOM   2795  O   SER A 177      52.320  91.650 125.170  1.00  0.00           O
ATOM   2796  N   TYR A 178      54.100  90.430 124.520  1.00  0.00           N
ATOM   2798  CA  TYR A 178      54.850  90.690 125.730  1.00  0.00           C
ATOM   2800  CB  TYR A 178      56.240  89.980 125.700  1.00  0.00           C
ATOM   2803  CG  TYR A 178      56.220  88.560 126.200  1.00  0.00           C
ATOM   2804  CD1 TYR A 178      55.720  88.270 127.480  1.00  0.00           C
ATOM   2806  CE1 TYR A 178      55.870  86.990 128.030  1.00  0.00           C
ATOM   2808  CZ  TYR A 178      56.550  86.000 127.310  1.00  0.00           C
ATOM   2809  OH  TYR A 178      56.690  84.720 127.870  1.00  0.00           O
ATOM   2811  CD2 TYR A 178      56.910  87.560 125.500  1.00  0.00           C
ATOM   2813  CE2 TYR A 178      57.080  86.290 126.050  1.00  0.00           C
ATOM   2815  C   TYR A 178      55.130  92.160 126.000  1.00  0.00           C
ATOM   2816  O   TYR A 178      54.890  92.650 127.100  1.00  0.00           O
ATOM   2817  N   GLN A 179      55.600  92.900 124.960  1.00  0.00           N
ATOM   2819  CA  GLN A 179      55.830  94.340 125.040  1.00  0.00           C
ATOM   2821  CB  GLN A 179      56.480  94.880 123.730  1.00  0.00           C
ATOM   2824  CG  GLN A 179      57.970  94.490 123.550  1.00  0.00           C
ATOM   2827  CD  GLN A 179      58.520  94.980 122.200  1.00  0.00           C
ATOM   2828  OE1 GLN A 179      57.820  95.170 121.200  1.00  0.00           O
ATOM   2829  NE2 GLN A 179      59.860  95.150 122.130  1.00  0.00           N
ATOM   2832  C   GLN A 179      54.600  95.170 125.350  1.00  0.00           C
ATOM   2833  O   GLN A 179      54.650  96.110 126.150  1.00  0.00           O
ATOM   2834  N   MET A 180      53.450  94.840 124.730  1.00  0.00           N
ATOM   2836  CA  MET A 180      52.180  95.470 125.030  1.00  0.00           C
ATOM   2838  CB  MET A 180      51.050  94.960 124.100  1.00  0.00           C
ATOM   2841  CG  MET A 180      51.120  95.510 122.660  1.00  0.00           C
ATOM   2844  SD  MET A 180      49.940  94.690 121.550  1.00  0.00           S
ATOM   2845  CE  MET A 180      48.460  95.620 122.020  1.00  0.00           C
ATOM   2849  C   MET A 180      51.740  95.320 126.470  1.00  0.00           C
ATOM   2850  O   MET A 180      51.270  96.270 127.090  1.00  0.00           O
ATOM   2851  N   LEU A 181      51.900  94.110 127.060  1.00  0.00           N
ATOM   2853  CA  LEU A 181      51.550  93.890 128.450  1.00  0.00           C
ATOM   2855  CB  LEU A 181      51.690  92.410 128.870  1.00  0.00           C
ATOM   2858  CG  LEU A 181      51.190  92.090 130.310  1.00  0.00           C
ATOM   2860  CD1 LEU A 181      49.690  92.370 130.470  1.00  0.00           C
ATOM   2864  CD2 LEU A 181      51.470  90.640 130.710  1.00  0.00           C
ATOM   2868  C   LEU A 181      52.340  94.770 129.400  1.00  0.00           C
ATOM   2869  O   LEU A 181      51.730  95.420 130.250  1.00  0.00           O
ATOM   2870  N   ASP A 182      53.670  94.890 129.240  1.00  0.00           N
ATOM   2872  CA  ASP A 182      54.540  95.730 130.050  1.00  0.00           C
ATOM   2874  CB  ASP A 182      55.990  95.580 129.540  1.00  0.00           C
ATOM   2877  CG  ASP A 182      56.680  94.310 130.000  1.00  0.00           C
ATOM   2878  OD1 ASP A 182      56.020  93.400 130.560  1.00  0.00           O
ATOM   2879  OD2 ASP A 182      57.920  94.260 129.780  1.00  0.00           O
ATOM   2880  C   ASP A 182      54.180  97.220 130.020  1.00  0.00           C
ATOM   2881  O   ASP A 182      54.070  97.880 131.050  1.00  0.00           O
ATOM   2882  N   LEU A 183      53.950  97.780 128.820  1.00  0.00           N
ATOM   2884  CA  LEU A 183      53.460  99.140 128.660  1.00  0.00           C
ATOM   2886  CB  LEU A 183      53.470  99.610 127.190  1.00  0.00           C
ATOM   2889  CG  LEU A 183      54.880  99.680 126.550  1.00  0.00           C
ATOM   2891  CD1 LEU A 183      54.800 100.420 125.210  1.00  0.00           C
ATOM   2895  CD2 LEU A 183      55.920 100.350 127.460  1.00  0.00           C
ATOM   2899  C   LEU A 183      52.090  99.410 129.270  1.00  0.00           C
ATOM   2900  O   LEU A 183      51.860 100.470 129.850  1.00  0.00           O
ATOM   2901  N   LEU A 184      51.150  98.450 129.140  1.00  0.00           N
ATOM   2903  CA  LEU A 184      49.880  98.480 129.830  1.00  0.00           C
ATOM   2905  CB  LEU A 184      48.930  97.410 129.260  1.00  0.00           C
ATOM   2908  CG  LEU A 184      48.500  97.670 127.810  1.00  0.00           C
ATOM   2910  CD1 LEU A 184      47.900  96.400 127.200  1.00  0.00           C
ATOM   2914  CD2 LEU A 184      47.490  98.830 127.760  1.00  0.00           C
ATOM   2918  C   LEU A 184      49.950  98.340 131.350  1.00  0.00           C
ATOM   2919  O   LEU A 184      49.330  99.140 132.050  1.00  0.00           O
ATOM   2920  N   GLU A 185      50.740  97.390 131.890  1.00  0.00           N
ATOM   2922  CA  GLU A 185      50.990  97.280 133.320  1.00  0.00           C
ATOM   2924  CB  GLU A 185      51.610  95.890 133.750  1.00  0.00           C
ATOM   2927  CG  GLU A 185      50.590  94.700 133.590  1.00  0.00           C
ATOM   2930  CD  GLU A 185      50.900  93.310 134.210  1.00  0.00           C
ATOM   2931  OE1 GLU A 185      52.050  92.990 134.600  1.00  0.00           O
ATOM   2932  OE2 GLU A 185      49.910  92.510 134.320  1.00  0.00           O
ATOM   2933  C   GLU A 185      51.650  98.540 133.890  1.00  0.00           C
ATOM   2934  O   GLU A 185      51.220  99.030 134.930  1.00  0.00           O
ATOM   2935  N   GLN A 186      52.630  99.190 133.210  1.00  0.00           N
ATOM   2937  CA  GLN A 186      53.210 100.400 133.780  1.00  0.00           C
ATOM   2939  CB  GLN A 186      54.640 100.640 133.210  1.00  0.00           C
ATOM   2942  CG  GLN A 186      54.730 101.000 131.700  1.00  0.00           C
ATOM   2945  CD  GLN A 186      54.490 102.490 131.450  1.00  0.00           C
ATOM   2946  OE1 GLN A 186      54.940 103.340 132.220  1.00  0.00           O
ATOM   2947  NE2 GLN A 186      53.820 102.840 130.330  1.00  0.00           N
ATOM   2950  C   GLN A 186      52.310 101.640 133.630  1.00  0.00           C
ATOM   2951  O   GLN A 186      52.310 102.540 134.460  1.00  0.00           O
ATOM   2952  N   THR A 187      51.470 101.710 132.570  1.00  0.00           N
ATOM   2954  CA  THR A 187      50.420 102.720 132.420  1.00  0.00           C
ATOM   2956  CB  THR A 187      49.760 102.810 131.040  1.00  0.00           C
ATOM   2958  OG1 THR A 187      50.690 103.290 130.090  1.00  0.00           O
ATOM   2960  CG2 THR A 187      48.630 103.850 131.000  1.00  0.00           C
ATOM   2964  C   THR A 187      49.380 102.630 133.520  1.00  0.00           C
ATOM   2965  O   THR A 187      48.900 103.650 134.020  1.00  0.00           O
ATOM   2966  N   HIS A 188      49.030 101.400 133.970  1.00  0.00           N
ATOM   2968  CA  HIS A 188      48.200 101.220 135.160  1.00  0.00           C
ATOM   2970  CB  HIS A 188      47.990  99.710 135.450  1.00  0.00           C
ATOM   2973  ND1 HIS A 188      45.950  99.630 136.850  1.00  0.00           N
ATOM   2974  CG  HIS A 188      47.300  99.400 136.740  1.00  0.00           C
ATOM   2975  CE1 HIS A 188      45.630  99.280 138.080  1.00  0.00           C
ATOM   2977  NE2 HIS A 188      46.710  98.820 138.760  1.00  0.00           N
ATOM   2979  CD2 HIS A 188      47.780  98.870 137.900  1.00  0.00           C
ATOM   2981  C   HIS A 188      48.750 101.910 136.420  1.00  0.00           C
ATOM   2982  O   HIS A 188      48.060 102.680 137.080  1.00  0.00           O
ATOM   2983  N   ASP A 189      50.040 101.720 136.730  1.00  0.00           N
ATOM   2985  CA  ASP A 189      50.790 102.370 137.810  1.00  0.00           C
ATOM   2987  CB  ASP A 189      52.260 101.890 137.830  1.00  0.00           C
ATOM   2990  CG  ASP A 189      52.430 100.390 138.050  1.00  0.00           C
ATOM   2991  OD1 ASP A 189      51.430  99.680 138.290  1.00  0.00           O
ATOM   2992  OD2 ASP A 189      53.610  99.960 138.040  1.00  0.00           O
ATOM   2993  C   ASP A 189      50.840 103.890 137.730  1.00  0.00           C
ATOM   2994  O   ASP A 189      50.740 104.600 138.740  1.00  0.00           O
ATOM   2995  N   VAL A 190      51.010 104.420 136.500  1.00  0.00           N
ATOM   2997  CA  VAL A 190      50.890 105.840 136.190  1.00  0.00           C
ATOM   2999  CB  VAL A 190      51.280 106.110 134.730  1.00  0.00           C
ATOM   3001  CG1 VAL A 190      50.960 107.550 134.290  1.00  0.00           C
ATOM   3005  CG2 VAL A 190      52.790 105.840 134.570  1.00  0.00           C
ATOM   3009  C   VAL A 190      49.510 106.420 136.480  1.00  0.00           C
ATOM   3010  O   VAL A 190      49.390 107.480 137.100  1.00  0.00           O
ATOM   3011  N   ILE A 191      48.430 105.730 136.080  1.00  0.00           N
ATOM   3013  CA  ILE A 191      47.070 106.200 136.310  1.00  0.00           C
ATOM   3015  CB  ILE A 191      46.060 105.580 135.340  1.00  0.00           C
ATOM   3017  CG2 ILE A 191      44.620 106.050 135.650  1.00  0.00           C
ATOM   3021  CG1 ILE A 191      46.410 105.910 133.870  1.00  0.00           C
ATOM   3024  CD  ILE A 191      45.700 104.970 132.900  1.00  0.00           C
ATOM   3028  C   ILE A 191      46.660 106.020 137.770  1.00  0.00           C
ATOM   3029  O   ILE A 191      45.980 106.860 138.360  1.00  0.00           O
ATOM   3030  N   ASP A 192      47.170 104.980 138.460  1.00  0.00           N
ATOM   3032  CA  ASP A 192      47.040 104.810 139.900  1.00  0.00           C
ATOM   3034  CB  ASP A 192      47.750 103.510 140.410  1.00  0.00           C
ATOM   3037  CG  ASP A 192      46.880 102.290 140.730  1.00  0.00           C
ATOM   3038  OD1 ASP A 192      45.630 102.300 140.640  1.00  0.00           O
ATOM   3039  OD2 ASP A 192      47.530 101.330 141.240  1.00  0.00           O
ATOM   3040  C   ASP A 192      47.660 105.990 140.650  1.00  0.00           C
ATOM   3041  O   ASP A 192      47.070 106.540 141.590  1.00  0.00           O
ATOM   3042  N   TYR A 193      48.860 106.460 140.270  1.00  0.00           N
ATOM   3044  CA  TYR A 193      49.460 107.640 140.860  1.00  0.00           C
ATOM   3046  CB  TYR A 193      50.890 107.840 140.300  1.00  0.00           C
ATOM   3049  CG  TYR A 193      51.570 109.010 140.960  1.00  0.00           C
ATOM   3050  CD1 TYR A 193      52.010 108.890 142.290  1.00  0.00           C
ATOM   3052  CE1 TYR A 193      52.550 109.990 142.950  1.00  0.00           C
ATOM   3054  CZ  TYR A 193      52.700 111.210 142.280  1.00  0.00           C
ATOM   3055  OH  TYR A 193      53.370 112.260 142.940  1.00  0.00           O
ATOM   3057  CD2 TYR A 193      51.680 110.250 140.310  1.00  0.00           C
ATOM   3059  CE2 TYR A 193      52.230 111.350 140.970  1.00  0.00           C
ATOM   3061  C   TYR A 193      48.650 108.920 140.640  1.00  0.00           C
ATOM   3062  O   TYR A 193      48.490 109.770 141.510  1.00  0.00           O
ATOM   3063  N   ALA A 194      48.140 109.060 139.420  1.00  0.00           N
ATOM   3065  CA  ALA A 194      47.290 110.140 139.010  1.00  0.00           C
ATOM   3067  CB  ALA A 194      47.200 110.040 137.490  1.00  0.00           C
ATOM   3071  C   ALA A 194      45.930 110.220 139.740  1.00  0.00           C
ATOM   3072  O   ALA A 194      45.550 111.290 140.210  1.00  0.00           O
ATOM   3073  N   VAL A 195      45.210 109.090 139.950  1.00  0.00           N
ATOM   3075  CA  VAL A 195      44.060 109.040 140.860  1.00  0.00           C
ATOM   3077  CB  VAL A 195      43.200 107.780 140.700  1.00  0.00           C
ATOM   3079  CG1 VAL A 195      43.680 106.610 141.560  1.00  0.00           C
ATOM   3083  CG2 VAL A 195      41.740 108.090 141.060  1.00  0.00           C
ATOM   3087  C   VAL A 195      44.420 109.320 142.330  1.00  0.00           C
ATOM   3088  O   VAL A 195      43.710 110.040 143.030  1.00  0.00           O
ATOM   3089  N   LYS A 196      45.570 108.800 142.840  1.00  0.00           N
ATOM   3091  CA  LYS A 196      46.100 109.110 144.182  1.00  0.00           C
ATOM   3093  CB  LYS A 196      47.340 108.240 144.542  1.00  0.00           C
ATOM   3096  CG  LYS A 196      47.040 106.760 144.792  1.00  0.00           C
ATOM   3099  CD  LYS A 196      48.330 105.920 144.982  1.00  0.00           C
ATOM   3102  CE  LYS A 196      48.060 104.410 145.032  1.00  0.00           C
ATOM   3105  NZ  LYS A 196      49.320 103.650 145.152  1.00  0.00           N
ATOM   3109  C   LYS A 196      46.440 110.580 144.392  1.00  0.00           C
ATOM   3110  O   LYS A 196      46.160 111.180 145.432  1.00  0.00           O
ATOM   3111  N   ALA A 197      47.030 111.240 143.370  1.00  0.00           N
ATOM   3113  CA  ALA A 197      47.220 112.670 143.370  1.00  0.00           C
ATOM   3115  CB  ALA A 197      48.010 113.090 142.110  1.00  0.00           C
ATOM   3119  C   ALA A 197      45.950 113.480 143.470  1.00  0.00           C
ATOM   3120  O   ALA A 197      45.860 114.430 144.242  1.00  0.00           O
ATOM   3121  N   HIS A 198      44.920 113.090 142.700  1.00  0.00           N
ATOM   3123  CA  HIS A 198      43.570 113.590 142.810  1.00  0.00           C
ATOM   3125  CB  HIS A 198      42.730 113.030 141.660  1.00  0.00           C
ATOM   3128  ND1 HIS A 198      44.090 114.440 140.030  1.00  0.00           N
ATOM   3129  CG  HIS A 198      42.890 113.830 140.410  1.00  0.00           C
ATOM   3130  CE1 HIS A 198      43.770 115.190 139.010  1.00  0.00           C
ATOM   3132  NE2 HIS A 198      42.450 115.130 138.730  1.00  0.00           N
ATOM   3134  CD2 HIS A 198      41.890 114.250 139.610  1.00  0.00           C
ATOM   3136  C   HIS A 198      42.890 113.360 144.152  1.00  0.00           C
ATOM   3137  O   HIS A 198      42.300 114.280 144.722  1.00  0.00           O
ATOM   3138  N   GLN A 199      43.010 112.150 144.742  1.00  0.00           N
ATOM   3140  CA  GLN A 199      42.560 111.860 146.102  1.00  0.00           C
ATOM   3142  CB  GLN A 199      42.830 110.370 146.462  1.00  0.00           C
ATOM   3145  CG  GLN A 199      41.910 109.380 145.722  1.00  0.00           C
ATOM   3148  CD  GLN A 199      42.300 107.920 145.942  1.00  0.00           C
ATOM   3149  OE1 GLN A 199      43.280 107.560 146.612  1.00  0.00           O
ATOM   3150  NE2 GLN A 199      41.500 106.990 145.352  1.00  0.00           N
ATOM   3153  C   GLN A 199      43.150 112.780 147.162  1.00  0.00           C
ATOM   3154  O   GLN A 199      42.420 113.350 147.982  1.00  0.00           O
ATOM   3155  N   SER A 200      44.480 113.010 147.082  1.00  0.00           N
ATOM   3157  CA  SER A 200      45.170 114.050 147.842  1.00  0.00           C
ATOM   3159  CB  SER A 200      46.710 114.090 147.652  1.00  0.00           C
ATOM   3162  OG  SER A 200      47.360 112.990 148.282  1.00  0.00           O
ATOM   3164  C   SER A 200      44.670 115.460 147.592  1.00  0.00           C
ATOM   3165  O   SER A 200      44.550 116.240 148.522  1.00  0.00           O
ATOM   3166  N   LYS A 201      44.380 115.850 146.332  1.00  0.00           N
ATOM   3168  CA  LYS A 201      43.720 117.120 146.042  1.00  0.00           C
ATOM   3170  CB  LYS A 201      43.580 117.400 144.522  1.00  0.00           C
ATOM   3173  CG  LYS A 201      44.920 117.710 143.860  1.00  0.00           C
ATOM   3176  CD  LYS A 201      44.760 117.960 142.350  1.00  0.00           C
ATOM   3179  CE  LYS A 201      46.090 118.210 141.640  1.00  0.00           C
ATOM   3182  NZ  LYS A 201      46.780 119.380 142.220  1.00  0.00           N
ATOM   3186  C   LYS A 201      42.350 117.330 146.652  1.00  0.00           C
ATOM   3187  O   LYS A 201      42.080 118.380 147.222  1.00  0.00           O
ATOM   3188  N   VAL A 202      41.450 116.330 146.582  1.00  0.00           N
ATOM   3190  CA  VAL A 202      40.080 116.540 146.982  1.00  0.00           C
ATOM   3192  CB  VAL A 202      39.170 115.510 146.362  1.00  0.00           C
ATOM   3194  CG1 VAL A 202      39.080 114.200 147.152  1.00  0.00           C
ATOM   3198  CG2 VAL A 202      37.780 116.120 146.182  1.00  0.00           C
ATOM   3202  C   VAL A 202      39.920 116.570 148.492  1.00  0.00           C
ATOM   3203  O   VAL A 202      39.060 117.270 149.022  1.00  0.00           O
ATOM   3204  N   ALA A 203      40.860 115.910 149.212  1.00  0.00           N
ATOM   3206  CA  ALA A 203      41.030 116.020 150.642  1.00  0.00           C
ATOM   3208  CB  ALA A 203      42.250 115.170 151.072  1.00  0.00           C
ATOM   3212  C   ALA A 203      41.250 117.450 151.122  1.00  0.00           C
ATOM   3213  O   ALA A 203      40.780 117.860 152.182  1.00  0.00           O
ATOM   3214  N   HIS A 204      41.980 118.250 150.322  1.00  0.00           N
ATOM   3216  CA  HIS A 204      42.230 119.660 150.572  1.00  0.00           C
ATOM   3218  CB  HIS A 204      43.670 120.020 150.162  1.00  0.00           C
ATOM   3221  ND1 HIS A 204      44.940 119.020 152.112  1.00  0.00           N
ATOM   3222  CG  HIS A 204      44.730 119.120 150.742  1.00  0.00           C
ATOM   3223  CE1 HIS A 204      45.960 118.170 152.232  1.00  0.00           C
ATOM   3225  NE2 HIS A 204      46.420 117.770 151.022  1.00  0.00           N
ATOM   3227  CD2 HIS A 204      45.650 118.380 150.072  1.00  0.00           C
ATOM   3229  C   HIS A 204      41.270 120.550 149.792  1.00  0.00           C
ATOM   3230  O   HIS A 204      41.430 121.770 149.772  1.00  0.00           O
ATOM   3231  N   GLY A 205      40.260 119.970 149.112  1.00  0.00           N
ATOM   3233  CA  GLY A 205      39.230 120.670 148.352  1.00  0.00           C
ATOM   3236  C   GLY A 205      39.670 121.310 147.052  1.00  0.00           C
ATOM   3237  O   GLY A 205      38.940 122.130 146.502  1.00  0.00           O
ATOM   3238  N   LEU A 206      40.830 120.900 146.512  1.00  0.00           N
ATOM   3240  CA  LEU A 206      41.530 121.570 145.432  1.00  0.00           C
ATOM   3242  CB  LEU A 206      43.060 121.490 145.672  1.00  0.00           C
ATOM   3245  CG  LEU A 206      43.560 122.140 146.992  1.00  0.00           C
ATOM   3247  CD1 LEU A 206      45.060 121.850 147.202  1.00  0.00           C
ATOM   3251  CD2 LEU A 206      43.290 123.640 147.072  1.00  0.00           C
ATOM   3255  C   LEU A 206      41.190 121.010 144.052  1.00  0.00           C
ATOM   3256  O   LEU A 206      41.840 121.300 143.050  1.00  0.00           O
ATOM   3257  N   GLU A 207      40.120 120.190 143.992  1.00  0.00           N
ATOM   3259  CA  GLU A 207      39.560 119.670 142.770  1.00  0.00           C
ATOM   3261  CB  GLU A 207      40.210 118.310 142.360  1.00  0.00           C
ATOM   3264  CG  GLU A 207      39.950 117.130 143.340  1.00  0.00           C
ATOM   3267  CD  GLU A 207      40.000 115.760 142.670  1.00  0.00           C
ATOM   3268  OE1 GLU A 207      40.890 115.580 141.800  1.00  0.00           O
ATOM   3269  OE2 GLU A 207      39.190 114.870 143.050  1.00  0.00           O
ATOM   3270  C   GLU A 207      38.060 119.540 142.960  1.00  0.00           C
ATOM   3271  O   GLU A 207      37.470 120.200 143.820  1.00  0.00           O
ATOM   3272  N   ALA A 208      37.410 118.690 142.140  1.00  0.00           N
ATOM   3274  CA  ALA A 208      36.010 118.410 142.190  1.00  0.00           C
ATOM   3276  CB  ALA A 208      35.200 119.340 141.260  1.00  0.00           C
ATOM   3280  C   ALA A 208      35.840 116.990 141.720  1.00  0.00           C
ATOM   3281  O   ALA A 208      36.750 116.410 141.140  1.00  0.00           O
ATOM   3282  N   GLN A 209      34.650 116.400 141.940  1.00  0.00           N
ATOM   3284  CA  GLN A 209      34.390 114.990 141.670  1.00  0.00           C
ATOM   3286  CB  GLN A 209      33.020 114.550 142.230  1.00  0.00           C
ATOM   3289  CG  GLN A 209      32.990 114.680 143.770  1.00  0.00           C
ATOM   3292  CD  GLN A 209      31.600 114.800 144.402  1.00  0.00           C
ATOM   3293  OE1 GLN A 209      30.550 114.990 143.780  1.00  0.00           O
ATOM   3294  NE2 GLN A 209      31.610 114.750 145.742  1.00  0.00           N
ATOM   3297  C   GLN A 209      34.540 114.550 140.220  1.00  0.00           C
ATOM   3298  O   GLN A 209      35.000 113.450 139.940  1.00  0.00           O
ATOM   3299  N   VAL A 210      34.170 115.420 139.260  1.00  0.00           N
ATOM   3301  CA  VAL A 210      34.290 115.130 137.840  1.00  0.00           C
ATOM   3303  CB  VAL A 210      33.680 116.280 137.020  1.00  0.00           C
ATOM   3305  CG1 VAL A 210      33.780 116.020 135.500  1.00  0.00           C
ATOM   3309  CG2 VAL A 210      32.210 116.470 137.420  1.00  0.00           C
ATOM   3313  C   VAL A 210      35.710 114.770 137.380  1.00  0.00           C
ATOM   3314  O   VAL A 210      35.850 113.750 136.690  1.00  0.00           O
ATOM   3315  N   PRO A 211      36.800 115.470 137.710  1.00  0.00           N
ATOM   3316  CD  PRO A 211      36.790 116.920 137.950  1.00  0.00           C
ATOM   3319  CA  PRO A 211      38.160 114.950 137.680  1.00  0.00           C
ATOM   3321  CB  PRO A 211      38.970 116.010 138.440  1.00  0.00           C
ATOM   3324  CG  PRO A 211      38.260 117.320 138.140  1.00  0.00           C
ATOM   3327  C   PRO A 211      38.420 113.560 138.220  1.00  0.00           C
ATOM   3328  O   PRO A 211      38.990 112.760 137.480  1.00  0.00           O
ATOM   3329  N   PHE A 212      38.050 113.260 139.470  1.00  0.00           N
ATOM   3331  CA  PHE A 212      38.270 111.970 140.100  1.00  0.00           C
ATOM   3333  CB  PHE A 212      37.880 112.020 141.610  1.00  0.00           C
ATOM   3336  CG  PHE A 212      37.850 110.650 142.260  1.00  0.00           C
ATOM   3337  CD1 PHE A 212      39.030 110.030 142.690  1.00  0.00           C
ATOM   3339  CE1 PHE A 212      39.000 108.710 143.160  1.00  0.00           C
ATOM   3341  CZ  PHE A 212      37.800 107.990 143.180  1.00  0.00           C
ATOM   3343  CD2 PHE A 212      36.650 109.940 142.330  1.00  0.00           C
ATOM   3345  CE2 PHE A 212      36.620 108.610 142.740  1.00  0.00           C
ATOM   3347  C   PHE A 212      37.610 110.800 139.380  1.00  0.00           C
ATOM   3348  O   PHE A 212      38.200 109.740 139.210  1.00  0.00           O
ATOM   3349  N   HIS A 213      36.360 110.980 138.910  1.00  0.00           N
ATOM   3351  CA  HIS A 213      35.670 109.990 138.100  1.00  0.00           C
ATOM   3353  CB  HIS A 213      34.250 110.490 137.820  1.00  0.00           C
ATOM   3356  ND1 HIS A 213      32.290 111.290 139.030  1.00  0.00           N
ATOM   3357  CG  HIS A 213      33.460 110.570 139.060  1.00  0.00           C
ATOM   3358  CE1 HIS A 213      31.760 111.130 140.220  1.00  0.00           C
ATOM   3360  NE2 HIS A 213      32.530 110.350 141.020  1.00  0.00           N
ATOM   3362  CD2 HIS A 213      33.630 109.990 140.280  1.00  0.00           C
ATOM   3364  C   HIS A 213      36.350 109.680 136.790  1.00  0.00           C
ATOM   3365  O   HIS A 213      36.460 108.520 136.380  1.00  0.00           O
ATOM   3366  N   GLY A 214      36.860 110.730 136.130  1.00  0.00           N
ATOM   3368  CA  GLY A 214      37.590 110.590 134.880  1.00  0.00           C
ATOM   3371  C   GLY A 214      38.920 109.910 135.030  1.00  0.00           C
ATOM   3372  O   GLY A 214      39.310 109.130 134.160  1.00  0.00           O
ATOM   3373  N   ALA A 215      39.620 110.170 136.150  1.00  0.00           N
ATOM   3375  CA  ALA A 215      40.820 109.450 136.530  1.00  0.00           C
ATOM   3377  CB  ALA A 215      41.350 110.110 137.820  1.00  0.00           C
ATOM   3381  C   ALA A 215      40.600 107.960 136.800  1.00  0.00           C
ATOM   3382  O   ALA A 215      41.220 107.060 136.230  1.00  0.00           O
ATOM   3383  N   ARG A 216      39.600 107.660 137.640  1.00  0.00           N
ATOM   3385  CA  ARG A 216      39.210 106.320 138.010  1.00  0.00           C
ATOM   3387  CB  ARG A 216      38.130 106.400 139.110  1.00  0.00           C
ATOM   3390  CG  ARG A 216      37.420 105.090 139.460  1.00  0.00           C
ATOM   3393  CD  ARG A 216      37.060 105.080 140.940  1.00  0.00           C
ATOM   3396  NE  ARG A 216      36.140 103.940 141.240  1.00  0.00           N
ATOM   3398  CZ  ARG A 216      35.920 103.570 142.500  1.00  0.00           C
ATOM   3399  NH1 ARG A 216      36.540 104.140 143.510  1.00  0.00           N
ATOM   3402  NH2 ARG A 216      35.060 102.620 142.810  1.00  0.00           N
ATOM   3405  C   ARG A 216      38.770 105.450 136.850  1.00  0.00           C
ATOM   3406  O   ARG A 216      39.060 104.260 136.780  1.00  0.00           O
ATOM   3407  N   ALA A 217      38.070 106.060 135.890  1.00  0.00           N
ATOM   3409  CA  ALA A 217      37.640 105.430 134.660  1.00  0.00           C
ATOM   3411  CB  ALA A 217      36.820 106.460 133.860  1.00  0.00           C
ATOM   3415  C   ALA A 217      38.770 104.850 133.820  1.00  0.00           C
ATOM   3416  O   ALA A 217      38.640 103.780 133.230  1.00  0.00           O
ATOM   3417  N   GLN A 218      39.930 105.550 133.720  1.00  0.00           N
ATOM   3419  CA  GLN A 218      41.040 105.100 132.910  1.00  0.00           C
ATOM   3421  CB  GLN A 218      41.990 106.260 132.560  1.00  0.00           C
ATOM   3424  CG  GLN A 218      41.370 107.260 131.560  1.00  0.00           C
ATOM   3427  CD  GLN A 218      42.370 108.340 131.220  1.00  0.00           C
ATOM   3428  OE1 GLN A 218      42.610 109.230 132.030  1.00  0.00           O
ATOM   3429  NE2 GLN A 218      43.010 108.310 130.030  1.00  0.00           N
ATOM   3432  C   GLN A 218      41.800 103.920 133.500  1.00  0.00           C
ATOM   3433  O   GLN A 218      42.370 103.140 132.750  1.00  0.00           O
ATOM   3434  N   ILE A 219      41.740 103.720 134.840  1.00  0.00           N
ATOM   3436  CA  ILE A 219      42.250 102.530 135.510  1.00  0.00           C
ATOM   3438  CB  ILE A 219      42.010 102.580 137.020  1.00  0.00           C
ATOM   3440  CG2 ILE A 219      42.480 101.260 137.670  1.00  0.00           C
ATOM   3444  CG1 ILE A 219      42.690 103.830 137.640  1.00  0.00           C
ATOM   3447  CD  ILE A 219      42.450 104.010 139.140  1.00  0.00           C
ATOM   3451  C   ILE A 219      41.560 101.300 134.980  1.00  0.00           C
ATOM   3452  O   ILE A 219      42.180 100.330 134.550  1.00  0.00           O
ATOM   3453  N   LEU A 220      40.220 101.370 134.930  1.00  0.00           N
ATOM   3455  CA  LEU A 220      39.370 100.290 134.520  1.00  0.00           C
ATOM   3457  CB  LEU A 220      37.920 100.620 134.940  1.00  0.00           C
ATOM   3460  CG  LEU A 220      37.740 100.900 136.450  1.00  0.00           C
ATOM   3462  CD1 LEU A 220      36.320 101.410 136.730  1.00  0.00           C
ATOM   3466  CD2 LEU A 220      38.060  99.660 137.300  1.00  0.00           C
ATOM   3470  C   LEU A 220      39.420 100.090 133.020  1.00  0.00           C
ATOM   3471  O   LEU A 220      39.160  98.990 132.510  1.00  0.00           O
ATOM   3472  N   ALA A 221      39.740 101.150 132.270  1.00  0.00           N
ATOM   3474  CA  ALA A 221      40.070 101.050 130.860  1.00  0.00           C
ATOM   3476  CB  ALA A 221      40.130 102.450 130.240  1.00  0.00           C
ATOM   3480  C   ALA A 221      41.370 100.310 130.590  1.00  0.00           C
ATOM   3481  O   ALA A 221      41.400  99.440 129.720  1.00  0.00           O
ATOM   3482  N   VAL A 222      42.440 100.640 131.330  1.00  0.00           N
ATOM   3484  CA  VAL A 222      43.730  99.970 131.290  1.00  0.00           C
ATOM   3486  CB  VAL A 222      44.810 100.820 131.920  1.00  0.00           C
ATOM   3488  CG1 VAL A 222      46.140 100.040 132.040  1.00  0.00           C
ATOM   3492  CG2 VAL A 222      45.010 102.020 130.980  1.00  0.00           C
ATOM   3496  C   VAL A 222      43.700  98.540 131.760  1.00  0.00           C
ATOM   3497  O   VAL A 222      44.210  97.670 131.060  1.00  0.00           O
ATOM   3498  N   ASP A 223      43.010  98.210 132.880  1.00  0.00           N
ATOM   3500  CA  ASP A 223      42.740  96.840 133.310  1.00  0.00           C
ATOM   3502  CB  ASP A 223      41.730  96.800 134.510  1.00  0.00           C
ATOM   3505  CG  ASP A 223      42.270  97.210 135.870  1.00  0.00           C
ATOM   3506  OD1 ASP A 223      43.500  97.330 136.060  1.00  0.00           O
ATOM   3507  OD2 ASP A 223      41.430  97.260 136.800  1.00  0.00           O
ATOM   3508  C   ASP A 223      42.100  96.000 132.190  1.00  0.00           C
ATOM   3509  O   ASP A 223      42.490  94.860 131.930  1.00  0.00           O
ATOM   3510  N   LYS A 224      41.120  96.590 131.460  1.00  0.00           N
ATOM   3512  CA  LYS A 224      40.520  95.950 130.300  1.00  0.00           C
ATOM   3514  CB  LYS A 224      39.340  96.800 129.710  1.00  0.00           C
ATOM   3517  CG  LYS A 224      38.850  96.450 128.290  1.00  0.00           C
ATOM   3520  CD  LYS A 224      39.600  97.060 127.080  1.00  0.00           C
ATOM   3523  CE  LYS A 224      38.870  96.830 125.750  1.00  0.00           C
ATOM   3526  NZ  LYS A 224      39.730  97.030 124.570  1.00  0.00           N
ATOM   3530  C   LYS A 224      41.510  95.600 129.220  1.00  0.00           C
ATOM   3531  O   LYS A 224      41.510  94.490 128.680  1.00  0.00           O
ATOM   3532  N   GLN A 225      42.430  96.520 128.890  1.00  0.00           N
ATOM   3534  CA  GLN A 225      43.510  96.260 127.960  1.00  0.00           C
ATOM   3536  CB  GLN A 225      44.200  97.590 127.580  1.00  0.00           C
ATOM   3539  CG  GLN A 225      43.280  98.540 126.770  1.00  0.00           C
ATOM   3542  CD  GLN A 225      43.860  99.960 126.660  1.00  0.00           C
ATOM   3543  OE1 GLN A 225      44.430 100.470 127.620  1.00  0.00           O
ATOM   3544  NE2 GLN A 225      43.670 100.630 125.500  1.00  0.00           N
ATOM   3547  C   GLN A 225      44.510  95.200 128.440  1.00  0.00           C
ATOM   3548  O   GLN A 225      44.960  94.350 127.670  1.00  0.00           O
ATOM   3549  N   ILE A 226      44.860  95.200 129.740  1.00  0.00           N
ATOM   3551  CA  ILE A 226      45.790  94.260 130.360  1.00  0.00           C
ATOM   3553  CB  ILE A 226      46.050  94.630 131.830  1.00  0.00           C
ATOM   3555  CG2 ILE A 226      46.680  93.460 132.630  1.00  0.00           C
ATOM   3559  CG1 ILE A 226      46.940  95.890 131.890  1.00  0.00           C
ATOM   3562  CD  ILE A 226      47.060  96.510 133.290  1.00  0.00           C
ATOM   3566  C   ILE A 226      45.380  92.800 130.240  1.00  0.00           C
ATOM   3567  O   ILE A 226      46.160  91.950 129.830  1.00  0.00           O
ATOM   3568  N   VAL A 227      44.100  92.480 130.530  1.00  0.00           N
ATOM   3570  CA  VAL A 227      43.590  91.130 130.460  1.00  0.00           C
ATOM   3572  CB  VAL A 227      42.330  90.960 131.300  1.00  0.00           C
ATOM   3574  CG1 VAL A 227      42.680  91.350 132.750  1.00  0.00           C
ATOM   3578  CG2 VAL A 227      41.150  91.800 130.770  1.00  0.00           C
ATOM   3582  C   VAL A 227      43.340  90.690 129.030  1.00  0.00           C
ATOM   3583  O   VAL A 227      43.270  89.500 128.710  1.00  0.00           O
ATOM   3584  N   ALA A 228      43.220  91.680 128.110  1.00  0.00           N
ATOM   3586  CA  ALA A 228      43.230  91.500 126.680  1.00  0.00           C
ATOM   3588  CB  ALA A 228      42.930  92.820 125.950  1.00  0.00           C
ATOM   3592  C   ALA A 228      44.540  90.990 126.130  1.00  0.00           C
ATOM   3593  O   ALA A 228      44.590  90.060 125.330  1.00  0.00           O
ATOM   3594  N   VAL A 229      45.650  91.620 126.560  1.00  0.00           N
ATOM   3596  CA  VAL A 229      46.970  91.300 126.080  1.00  0.00           C
ATOM   3598  CB  VAL A 229      47.870  92.520 126.150  1.00  0.00           C
ATOM   3600  CG1 VAL A 229      49.290  92.170 125.680  1.00  0.00           C
ATOM   3604  CG2 VAL A 229      47.290  93.600 125.210  1.00  0.00           C
ATOM   3608  C   VAL A 229      47.530  90.090 126.790  1.00  0.00           C
ATOM   3609  O   VAL A 229      48.290  89.330 126.200  1.00  0.00           O
ATOM   3610  N   LYS A 230      47.030  89.760 128.010  1.00  0.00           N
ATOM   3612  CA  LYS A 230      47.200  88.420 128.550  1.00  0.00           C
ATOM   3614  CB  LYS A 230      46.630  88.330 129.990  1.00  0.00           C
ATOM   3617  CG  LYS A 230      47.500  89.090 131.010  1.00  0.00           C
ATOM   3620  CD  LYS A 230      46.930  89.020 132.440  1.00  0.00           C
ATOM   3623  CE  LYS A 230      47.790  89.710 133.510  1.00  0.00           C
ATOM   3626  NZ  LYS A 230      47.190  89.540 134.850  1.00  0.00           N
ATOM   3630  C   LYS A 230      46.620  87.320 127.640  1.00  0.00           C
ATOM   3631  O   LYS A 230      47.310  86.350 127.320  1.00  0.00           O
ATOM   3632  N   GLY A 231      45.390  87.540 127.100  1.00  0.00           N
ATOM   3634  CA  GLY A 231      44.780  86.700 126.080  1.00  0.00           C
ATOM   3637  C   GLY A 231      45.580  86.580 124.810  1.00  0.00           C
ATOM   3638  O   GLY A 231      45.780  85.480 124.300  1.00  0.00           O
ATOM   3639  N   GLN A 232      46.090  87.710 124.300  1.00  0.00           N
ATOM   3641  CA  GLN A 232      46.940  87.760 123.110  1.00  0.00           C
ATOM   3643  CB  GLN A 232      47.210  89.230 122.690  1.00  0.00           C
ATOM   3646  CG  GLN A 232      47.630  89.350 121.200  1.00  0.00           C
ATOM   3649  CD  GLN A 232      47.870  90.800 120.760  1.00  0.00           C
ATOM   3650  OE1 GLN A 232      48.700  91.530 121.310  1.00  0.00           O
ATOM   3651  NE2 GLN A 232      47.120  91.250 119.730  1.00  0.00           N
ATOM   3654  C   GLN A 232      48.260  87.020 123.290  1.00  0.00           C
ATOM   3655  O   GLN A 232      48.710  86.290 122.410  1.00  0.00           O
ATOM   3656  N   ILE A 233      48.900  87.170 124.480  1.00  0.00           N
ATOM   3658  CA  ILE A 233      50.060  86.400 124.900  1.00  0.00           C
ATOM   3660  CB  ILE A 233      50.560  86.900 126.270  1.00  0.00           C
ATOM   3662  CG2 ILE A 233      51.420  85.860 127.000  1.00  0.00           C
ATOM   3666  CG1 ILE A 233      51.290  88.260 126.120  1.00  0.00           C
ATOM   3669  CD  ILE A 233      51.630  88.950 127.440  1.00  0.00           C
ATOM   3673  C   ILE A 233      49.790  84.900 124.950  1.00  0.00           C
ATOM   3674  O   ILE A 233      50.570  84.080 124.450  1.00  0.00           O
ATOM   3675  N   THR A 234      48.670  84.470 125.550  1.00  0.00           N
ATOM   3677  CA  THR A 234      48.280  83.060 125.500  1.00  0.00           C
ATOM   3679  CB  THR A 234      47.230  82.660 126.510  1.00  0.00           C
ATOM   3681  OG1 THR A 234      46.140  83.560 126.570  1.00  0.00           O
ATOM   3683  CG2 THR A 234      47.900  82.690 127.890  1.00  0.00           C
ATOM   3687  C   THR A 234      47.940  82.500 124.130  1.00  0.00           C
ATOM   3688  O   THR A 234      48.350  81.390 123.810  1.00  0.00           O
ATOM   3689  N   GLU A 235      47.230  83.260 123.270  1.00  0.00           N
ATOM   3691  CA  GLU A 235      47.050  82.890 121.880  1.00  0.00           C
ATOM   3693  CB  GLU A 235      46.140  83.930 121.160  1.00  0.00           C
ATOM   3696  CG  GLU A 235      44.660  83.900 121.620  1.00  0.00           C
ATOM   3699  CD  GLU A 235      43.840  85.090 121.110  1.00  0.00           C
ATOM   3700  OE1 GLU A 235      44.030  85.500 119.940  1.00  0.00           O
ATOM   3701  OE2 GLU A 235      42.960  85.580 121.870  1.00  0.00           O
ATOM   3702  C   GLU A 235      48.350  82.760 121.100  1.00  0.00           C
ATOM   3703  O   GLU A 235      48.550  81.760 120.410  1.00  0.00           O
ATOM   3704  N   THR A 236      49.290  83.720 121.230  1.00  0.00           N
ATOM   3706  CA  THR A 236      50.580  83.670 120.520  1.00  0.00           C
ATOM   3708  CB  THR A 236      51.460  84.910 120.620  1.00  0.00           C
ATOM   3710  OG1 THR A 236      51.590  85.360 121.960  1.00  0.00           O
ATOM   3712  CG2 THR A 236      50.820  86.040 119.800  1.00  0.00           C
ATOM   3716  C   THR A 236      51.450  82.490 120.860  1.00  0.00           C
ATOM   3717  O   THR A 236      52.010  81.840 119.970  1.00  0.00           O
ATOM   3718  N   ARG A 237      51.590  82.160 122.170  1.00  0.00           N
ATOM   3720  CA  ARG A 237      52.290  80.970 122.600  1.00  0.00           C
ATOM   3722  CB  ARG A 237      52.300  80.880 124.140  1.00  0.00           C
ATOM   3725  CG  ARG A 237      53.160  81.920 124.880  1.00  0.00           C
ATOM   3728  CD  ARG A 237      52.950  81.810 126.400  1.00  0.00           C
ATOM   3731  NE  ARG A 237      53.680  82.920 127.090  1.00  0.00           N
ATOM   3733  CZ  ARG A 237      53.310  83.440 128.260  1.00  0.00           C
ATOM   3734  NH1 ARG A 237      52.130  83.130 128.760  1.00  0.00           N
ATOM   3737  NH2 ARG A 237      54.080  84.290 128.900  1.00  0.00           N
ATOM   3740  C   ARG A 237      51.690  79.670 122.060  1.00  0.00           C
ATOM   3741  O   ARG A 237      52.420  78.830 121.540  1.00  0.00           O
ATOM   3742  N   GLU A 238      50.350  79.510 122.130  1.00  0.00           N
ATOM   3744  CA  GLU A 238      49.660  78.350 121.570  1.00  0.00           C
ATOM   3746  CB  GLU A 238      48.170  78.280 122.010  1.00  0.00           C
ATOM   3749  CG  GLU A 238      47.930  78.010 123.530  1.00  0.00           C
ATOM   3752  CD  GLU A 238      48.650  76.810 124.140  1.00  0.00           C
ATOM   3753  OE1 GLU A 238      48.400  75.650 123.720  1.00  0.00           O
ATOM   3754  OE2 GLU A 238      49.450  77.030 125.100  1.00  0.00           O
ATOM   3755  C   GLU A 238      49.810  78.210 120.040  1.00  0.00           C
ATOM   3756  O   GLU A 238      50.010  77.110 119.530  1.00  0.00           O
ATOM   3757  N   SER A 239      49.770  79.330 119.280  1.00  0.00           N
ATOM   3759  CA  SER A 239      50.120  79.330 117.850  1.00  0.00           C
ATOM   3761  CB  SER A 239      49.920  80.730 117.180  1.00  0.00           C
ATOM   3764  OG  SER A 239      48.550  81.150 117.190  1.00  0.00           O
ATOM   3766  C   SER A 239      51.550  78.910 117.580  1.00  0.00           C
ATOM   3767  O   SER A 239      51.850  78.100 116.700  1.00  0.00           O
ATOM   3768  N   LEU A 240      52.500  79.470 118.360  1.00  0.00           N
ATOM   3770  CA  LEU A 240      53.930  79.260 118.180  1.00  0.00           C
ATOM   3772  CB  LEU A 240      54.710  80.210 119.130  1.00  0.00           C
ATOM   3775  CG  LEU A 240      56.250  80.110 119.070  1.00  0.00           C
ATOM   3777  CD1 LEU A 240      56.790  80.340 117.650  1.00  0.00           C
ATOM   3781  CD2 LEU A 240      56.890  81.110 120.040  1.00  0.00           C
ATOM   3785  C   LEU A 240      54.370  77.810 118.360  1.00  0.00           C
ATOM   3786  O   LEU A 240      55.130  77.260 117.550  1.00  0.00           O
ATOM   3787  N   ARG A 241      53.850  77.150 119.420  1.00  0.00           N
ATOM   3789  CA  ARG A 241      54.140  75.760 119.760  1.00  0.00           C
ATOM   3791  CB  ARG A 241      53.600  75.340 121.150  1.00  0.00           C
ATOM   3794  CG  ARG A 241      52.080  75.410 121.340  1.00  0.00           C
ATOM   3797  CD  ARG A 241      51.540  74.780 122.630  1.00  0.00           C
ATOM   3800  NE  ARG A 241      52.180  75.460 123.790  1.00  0.00           N
ATOM   3802  CZ  ARG A 241      51.890  75.150 125.050  1.00  0.00           C
ATOM   3803  NH1 ARG A 241      51.170  74.100 125.370  1.00  0.00           N
ATOM   3806  NH2 ARG A 241      52.330  75.910 126.030  1.00  0.00           N
ATOM   3809  C   ARG A 241      53.660  74.760 118.730  1.00  0.00           C
ATOM   3810  O   ARG A 241      54.280  73.710 118.530  1.00  0.00           O
ATOM   3811  N   ALA A 242      52.550  75.060 118.030  1.00  0.00           N
ATOM   3813  CA  ALA A 242      52.040  74.220 116.980  1.00  0.00           C
ATOM   3815  CB  ALA A 242      50.720  74.840 116.470  1.00  0.00           C
ATOM   3819  C   ALA A 242      53.040  74.020 115.840  1.00  0.00           C
ATOM   3820  O   ALA A 242      53.300  72.890 115.440  1.00  0.00           O
ATOM   3821  N   LEU A 243      53.690  75.120 115.380  1.00  0.00           N
ATOM   3823  CA  LEU A 243      54.800  75.060 114.450  1.00  0.00           C
ATOM   3825  CB  LEU A 243      55.170  76.470 113.910  1.00  0.00           C
ATOM   3828  CG  LEU A 243      54.070  77.170 113.090  1.00  0.00           C
ATOM   3830  CD1 LEU A 243      54.590  78.490 112.510  1.00  0.00           C
ATOM   3834  CD2 LEU A 243      53.550  76.300 111.930  1.00  0.00           C
ATOM   3838  C   LEU A 243      56.050  74.350 114.980  1.00  0.00           C
ATOM   3839  O   LEU A 243      56.700  73.610 114.250  1.00  0.00           O
ATOM   3840  N   ILE A 244      56.390  74.550 116.270  1.00  0.00           N
ATOM   3842  CA  ILE A 244      57.510  73.860 116.920  1.00  0.00           C
ATOM   3844  CB  ILE A 244      57.790  74.390 118.330  1.00  0.00           C
ATOM   3846  CG2 ILE A 244      58.930  73.600 119.010  1.00  0.00           C
ATOM   3850  CG1 ILE A 244      58.160  75.890 118.290  1.00  0.00           C
ATOM   3853  CD  ILE A 244      58.150  76.580 119.660  1.00  0.00           C
ATOM   3857  C   ILE A 244      57.370  72.350 116.920  1.00  0.00           C
ATOM   3858  O   ILE A 244      58.350  71.620 116.740  1.00  0.00           O
ATOM   3859  N   GLY A 245      56.150  71.840 117.190  1.00  0.00           N
ATOM   3861  CA  GLY A 245      55.860  70.410 117.220  1.00  0.00           C
ATOM   3864  C   GLY A 245      56.210  69.790 118.540  1.00  0.00           C
ATOM   3865  O   GLY A 245      55.840  68.660 118.830  1.00  0.00           O
ATOM   3866  N   ALA A 246      56.920  70.550 119.380  1.00  0.00           N
ATOM   3868  CA  ALA A 246      57.100  70.240 120.770  1.00  0.00           C
ATOM   3870  CB  ALA A 246      58.590  70.020 121.070  1.00  0.00           C
ATOM   3874  C   ALA A 246      56.550  71.430 121.530  1.00  0.00           C
ATOM   3875  O   ALA A 246      57.200  72.470 121.650  1.00  0.00           O
ATOM   3876  N   GLY A 247      55.330  71.290 122.070  1.00  0.00           N
ATOM   3878  CA  GLY A 247      54.640  72.300 122.850  1.00  0.00           C
ATOM   3881  C   GLY A 247      54.580  71.940 124.290  1.00  0.00           C
ATOM   3882  O   GLY A 247      53.900  72.580 125.090  1.00  0.00           O
ATOM   3883  N   ALA A 248      55.340  70.910 124.680  1.00  0.00           N
ATOM   3885  CA  ALA A 248      55.480  70.530 126.060  1.00  0.00           C
ATOM   3887  CB  ALA A 248      55.490  69.000 126.190  1.00  0.00           C
ATOM   3891  C   ALA A 248      56.760  71.120 126.630  1.00  0.00           C
ATOM   3892  O   ALA A 248      57.170  70.780 127.740  1.00  0.00           O
ATOM   3893  N   SER A 249      57.420  72.030 125.880  1.00  0.00           N
ATOM   3895  CA  SER A 249      58.610  72.740 126.310  1.00  0.00           C
ATOM   3897  CB  SER A 249      59.690  72.830 125.190  1.00  0.00           C
ATOM   3900  OG  SER A 249      59.270  73.620 124.080  1.00  0.00           O
ATOM   3902  C   SER A 249      58.280  74.150 126.780  1.00  0.00           C
ATOM   3903  O   SER A 249      57.290  74.760 126.380  1.00  0.00           O
ATOM   3904  N   ASP A 250      59.140  74.710 127.640  1.00  0.00           N
ATOM   3906  CA  ASP A 250      59.020  76.070 128.130  1.00  0.00           C
ATOM   3908  CB  ASP A 250      60.070  76.380 129.220  1.00  0.00           C
ATOM   3911  CG  ASP A 250      59.980  75.380 130.350  1.00  0.00           C
ATOM   3912  OD1 ASP A 250      58.880  74.940 130.740  1.00  0.00           O
ATOM   3913  OD2 ASP A 250      61.090  75.020 130.840  1.00  0.00           O
ATOM   3914  C   ASP A 250      59.180  77.100 127.020  1.00  0.00           C
ATOM   3915  O   ASP A 250      60.210  77.200 126.360  1.00  0.00           O
ATOM   3916  N   MET A 251      58.130  77.910 126.800  1.00  0.00           N
ATOM   3918  CA  MET A 251      58.130  78.980 125.820  1.00  0.00           C
ATOM   3920  CB  MET A 251      56.700  79.530 125.660  1.00  0.00           C
ATOM   3923  CG  MET A 251      55.590  78.470 125.470  1.00  0.00           C
ATOM   3926  SD  MET A 251      55.780  77.380 124.020  1.00  0.00           S
ATOM   3927  CE  MET A 251      55.660  78.660 122.750  1.00  0.00           C
ATOM   3931  C   MET A 251      59.110  80.110 126.160  1.00  0.00           C
ATOM   3932  O   MET A 251      59.370  80.340 127.340  1.00  0.00           O
ATOM   3933  N   PRO A 252      59.740  80.850 125.230  1.00  0.00           N
ATOM   3934  CD  PRO A 252      59.630  80.620 123.790  1.00  0.00           C
ATOM   3937  CA  PRO A 252      60.560  82.030 125.540  1.00  0.00           C
ATOM   3939  CB  PRO A 252      60.880  82.650 124.180  1.00  0.00           C
ATOM   3942  CG  PRO A 252      60.740  81.490 123.190  1.00  0.00           C
ATOM   3945  C   PRO A 252      59.990  83.070 126.490  1.00  0.00           C
ATOM   3946  O   PRO A 252      58.810  83.420 126.400  1.00  0.00           O
ATOM   3947  N   GLU A 253      60.830  83.630 127.370  1.00  0.00           N
ATOM   3949  CA  GLU A 253      60.500  84.800 128.150  1.00  0.00           C
ATOM   3951  CB  GLU A 253      61.340  84.850 129.450  1.00  0.00           C
ATOM   3954  CG  GLU A 253      60.880  83.800 130.480  1.00  0.00           C
ATOM   3957  CD  GLU A 253      59.380  83.880 130.700  1.00  0.00           C
ATOM   3958  OE1 GLU A 253      58.850  84.980 131.020  1.00  0.00           O
ATOM   3959  OE2 GLU A 253      58.730  82.830 130.480  1.00  0.00           O
ATOM   3960  C   GLU A 253      60.670  86.090 127.380  1.00  0.00           C
ATOM   3961  O   GLU A 253      61.260  86.140 126.300  1.00  0.00           O
ATOM   3962  N   ILE A 254      60.130  87.190 127.920  1.00  0.00           N
ATOM   3964  CA  ILE A 254      60.300  88.510 127.350  1.00  0.00           C
ATOM   3966  CB  ILE A 254      59.450  89.530 128.100  1.00  0.00           C
ATOM   3968  CG2 ILE A 254      59.890  89.630 129.580  1.00  0.00           C
ATOM   3972  CG1 ILE A 254      59.430  90.900 127.380  1.00  0.00           C
ATOM   3975  CD  ILE A 254      58.540  91.940 128.060  1.00  0.00           C
ATOM   3979  C   ILE A 254      61.780  88.940 127.190  1.00  0.00           C
ATOM   3980  O   ILE A 254      62.620  88.740 128.060  1.00  0.00           O
ATOM   3981  N   ARG A 255      62.140  89.530 126.020  1.00  0.00           N
ATOM   3983  CA  ARG A 255      63.510  89.930 125.720  1.00  0.00           C
ATOM   3985  CB  ARG A 255      64.270  88.860 124.900  1.00  0.00           C
ATOM   3988  CG  ARG A 255      64.590  87.590 125.690  1.00  0.00           C
ATOM   3991  CD  ARG A 255      65.500  87.860 126.880  1.00  0.00           C
ATOM   3994  NE  ARG A 255      65.740  86.520 127.500  1.00  0.00           N
ATOM   3996  CZ  ARG A 255      65.040  86.000 128.510  1.00  0.00           C
ATOM   3997  NH1 ARG A 255      64.100  86.650 129.160  1.00  0.00           N
ATOM   4000  NH2 ARG A 255      65.410  84.780 128.830  1.00  0.00           N
ATOM   4003  C   ARG A 255      63.450  91.170 124.860  1.00  0.00           C
ATOM   4004  O   ARG A 255      62.640  91.140 123.940  1.00  0.00           O
ATOM   4005  N   PRO A 256      64.220  92.240 125.050  1.00  0.00           N
ATOM   4006  CD  PRO A 256      65.380  92.270 125.940  1.00  0.00           C
ATOM   4009  CA  PRO A 256      64.130  93.440 124.230  1.00  0.00           C
ATOM   4011  CB  PRO A 256      65.130  94.400 124.870  1.00  0.00           C
ATOM   4014  CG  PRO A 256      66.190  93.470 125.460  1.00  0.00           C
ATOM   4017  C   PRO A 256      64.410  93.180 122.760  1.00  0.00           C
ATOM   4018  O   PRO A 256      65.450  92.600 122.430  1.00  0.00           O
ATOM   4019  N   VAL A 257      63.480  93.560 121.870  1.00  0.00           N
ATOM   4021  CA  VAL A 257      63.560  93.290 120.440  1.00  0.00           C
ATOM   4023  CB  VAL A 257      62.220  92.710 119.950  1.00  0.00           C
ATOM   4025  CG1 VAL A 257      61.890  92.810 118.440  1.00  0.00           C
ATOM   4029  CG2 VAL A 257      62.260  91.210 120.330  1.00  0.00           C
ATOM   4033  C   VAL A 257      64.240  94.430 119.680  1.00  0.00           C
ATOM   4034  O   VAL A 257      65.450  94.580 119.830  1.00  0.00           O
ATOM   4035  N   ALA A 258      63.510  95.250 118.890  1.00  0.00           N
ATOM   4037  CA  ALA A 258      63.990  96.390 118.130  1.00  0.00           C
ATOM   4039  CB  ALA A 258      64.920  97.350 118.920  1.00  0.00           C
ATOM   4043  C   ALA A 258      64.530  96.050 116.740  1.00  0.00           C
ATOM   4044  O   ALA A 258      64.680  94.900 116.350  1.00  0.00           O
ATOM   4045  N   LEU A 259      64.840  97.090 115.930  1.00  0.00           N
ATOM   4047  CA  LEU A 259      65.310  96.930 114.570  1.00  0.00           C
ATOM   4049  CB  LEU A 259      65.460  98.340 113.940  1.00  0.00           C
ATOM   4052  CG  LEU A 259      65.620  98.380 112.400  1.00  0.00           C
ATOM   4054  CD1 LEU A 259      64.430  97.710 111.700  1.00  0.00           C
ATOM   4058  CD2 LEU A 259      65.780  99.830 111.920  1.00  0.00           C
ATOM   4062  C   LEU A 259      66.580  96.090 114.320  1.00  0.00           C
ATOM   4063  O   LEU A 259      66.540  95.320 113.360  1.00  0.00           O
ATOM   4064  N   PRO A 260      67.710  96.120 115.050  1.00  0.00           N
ATOM   4065  CD  PRO A 260      67.950  96.920 116.260  1.00  0.00           C
ATOM   4068  CA  PRO A 260      68.920  95.380 114.670  1.00  0.00           C
ATOM   4070  CB  PRO A 260      69.990  96.010 115.560  1.00  0.00           C
ATOM   4073  CG  PRO A 260      69.220  96.320 116.830  1.00  0.00           C
ATOM   4076  C   PRO A 260      68.850  93.900 114.940  1.00  0.00           C
ATOM   4077  O   PRO A 260      69.870  93.240 114.820  1.00  0.00           O
ATOM   4078  N   GLN A 261      67.660  93.320 115.250  1.00  0.00           N
ATOM   4080  CA  GLN A 261      67.440  91.900 115.320  1.00  0.00           C
ATOM   4082  CB  GLN A 261      66.110  91.580 116.060  1.00  0.00           C
ATOM   4085  CG  GLN A 261      66.020  92.080 117.530  1.00  0.00           C
ATOM   4088  CD  GLN A 261      67.020  91.440 118.490  1.00  0.00           C
ATOM   4089  OE1 GLN A 261      68.130  91.010 118.160  1.00  0.00           O
ATOM   4090  NE2 GLN A 261      66.640  91.380 119.790  1.00  0.00           N
ATOM   4093  C   GLN A 261      67.380  91.280 113.920  1.00  0.00           C
ATOM   4094  O   GLN A 261      67.560  90.080 113.750  1.00  0.00           O
ATOM   4095  N   VAL A 262      67.140  92.110 112.880  1.00  0.00           N
ATOM   4097  CA  VAL A 262      66.950  91.710 111.490  1.00  0.00           C
ATOM   4099  CB  VAL A 262      65.500  91.330 111.140  1.00  0.00           C
ATOM   4101  CG1 VAL A 262      65.150  89.970 111.770  1.00  0.00           C
ATOM   4105  CG2 VAL A 262      64.510  92.420 111.600  1.00  0.00           C
ATOM   4109  C   VAL A 262      67.400  92.840 110.580  1.00  0.00           C
ATOM   4110  O   VAL A 262      67.820  93.890 111.070  1.00  0.00           O
ATOM   4111  N   GLN A 263      67.340  92.640 109.240  1.00  0.00           N
ATOM   4113  CA  GLN A 263      67.340  93.650 108.160  1.00  0.00           C
ATOM   4115  CB  GLN A 263      67.310  95.160 108.540  1.00  0.00           C
ATOM   4118  CG  GLN A 263      66.010  95.670 109.240  1.00  0.00           C
ATOM   4121  CD  GLN A 263      64.760  95.630 108.360  1.00  0.00           C
ATOM   4122  OE1 GLN A 263      64.810  95.480 107.140  1.00  0.00           O
ATOM   4123  NE2 GLN A 263      63.560  95.750 108.980  1.00  0.00           N
ATOM   4126  C   GLN A 263      68.310  93.340 107.020  1.00  0.00           C
ATOM   4127  O   GLN A 263      69.350  92.690 107.190  1.00  0.00           O
ATOM   4128  N   THR A 264      67.930  93.760 105.790  1.00  0.00           N
ATOM   4130  CA  THR A 264      68.580  93.410 104.530  1.00  0.00           C
ATOM   4132  CB  THR A 264      67.790  92.430 103.640  1.00  0.00           C
ATOM   4134  OG1 THR A 264      66.390  92.690 103.660  1.00  0.00           O
ATOM   4136  CG2 THR A 264      67.970  91.030 104.210  1.00  0.00           C
ATOM   4140  C   THR A 264      68.830  94.640 103.690  1.00  0.00           C
ATOM   4141  O   THR A 264      68.050  95.590 103.700  1.00  0.00           O
ATOM   4142  N   GLY A 265      69.910  94.640 102.890  1.00  0.00           N
ATOM   4144  CA  GLY A 265      70.100  95.640 101.840  1.00  0.00           C
ATOM   4147  C   GLY A 265      69.790  95.000 100.520  1.00  0.00           C
ATOM   4148  O   GLY A 265      69.790  93.790 100.390  1.00  0.00           O
ATOM   4149  N   ILE A 266      69.530  95.840  99.510  1.00  0.00           N
ATOM   4151  CA  ILE A 266      69.190  95.410  98.170  1.00  0.00           C
ATOM   4153  CB  ILE A 266      67.670  95.340  97.960  1.00  0.00           C
ATOM   4155  CG2 ILE A 266      67.340  95.160  96.470  1.00  0.00           C
ATOM   4159  CG1 ILE A 266      67.030  94.190  98.780  1.00  0.00           C
ATOM   4162  CD  ILE A 266      65.500  94.180  98.710  1.00  0.00           C
ATOM   4166  C   ILE A 266      69.810  96.430  97.210  1.00  0.00           C
ATOM   4167  O   ILE A 266      69.640  97.630  97.460  1.00  0.00           O
ATOM   4168  N   PRO A 267      70.500  96.060  96.130  1.00  0.00           N
ATOM   4169  CD  PRO A 267      71.090  94.740  95.930  1.00  0.00           C
ATOM   4172  CA  PRO A 267      70.850  96.960  95.030  1.00  0.00           C
ATOM   4174  CB  PRO A 267      71.510  96.050  93.990  1.00  0.00           C
ATOM   4177  CG  PRO A 267      72.150  94.970  94.860  1.00  0.00           C
ATOM   4180  C   PRO A 267      69.730  97.790  94.420  1.00  0.00           C
ATOM   4181  O   PRO A 267      68.590  97.330  94.330  1.00  0.00           O
ATOM   4182  N   ALA A 268      70.040  99.020  93.970  1.00  0.00           N
ATOM   4184  CA  ALA A 268      69.070  99.880  93.320  1.00  0.00           C
ATOM   4186  CB  ALA A 268      69.710 101.250  93.080  1.00  0.00           C
ATOM   4190  C   ALA A 268      68.520  99.290  92.020  1.00  0.00           C
ATOM   4191  O   ALA A 268      67.310  99.240  91.790  1.00  0.00           O
ATOM   4192  N   THR A 269      69.410  98.730  91.190  1.00  0.00           N
ATOM   4194  CA  THR A 269      69.110  98.030  89.960  1.00  0.00           C
ATOM   4196  CB  THR A 269      70.230  98.260  88.940  1.00  0.00           C
ATOM   4198  OG1 THR A 269      71.540  98.130  89.530  1.00  0.00           O
ATOM   4200  CG2 THR A 269      70.100  99.710  88.480  1.00  0.00           C
ATOM   4204  C   THR A 269      68.910  96.540  90.180  1.00  0.00           C
ATOM   4205  O   THR A 269      69.450  95.700  89.470  1.00  0.00           O
ATOM   4206  N   LEU A 270      68.130  96.120  91.210  1.00  0.00           N
ATOM   4208  CA  LEU A 270      67.880  94.690  91.410  1.00  0.00           C
ATOM   4210  CB  LEU A 270      67.290  94.350  92.810  1.00  0.00           C
ATOM   4213  CG  LEU A 270      67.080  92.830  93.050  1.00  0.00           C
ATOM   4215  CD1 LEU A 270      68.390  92.030  92.930  1.00  0.00           C
ATOM   4219  CD2 LEU A 270      66.420  92.530  94.400  1.00  0.00           C
ATOM   4223  C   LEU A 270      67.030  94.020  90.320  1.00  0.00           C
ATOM   4224  O   LEU A 270      65.840  94.280  90.180  1.00  0.00           O
ATOM   4225  N   SER A 271      67.650  93.100  89.560  1.00  0.00           N
ATOM   4227  CA  SER A 271      67.000  92.230  88.590  1.00  0.00           C
ATOM   4229  CB  SER A 271      68.040  91.310  87.880  1.00  0.00           C
ATOM   4232  OG  SER A 271      67.460  90.440  86.900  1.00  0.00           O
ATOM   4234  C   SER A 271      65.910  91.340  89.140  1.00  0.00           C
ATOM   4235  O   SER A 271      65.980  90.800  90.240  1.00  0.00           O
ATOM   4236  N   TYR A 272      64.900  91.080  88.280  1.00  0.00           N
ATOM   4238  CA  TYR A 272      63.860  90.090  88.430  1.00  0.00           C
ATOM   4240  CB  TYR A 272      62.940  90.130  87.170  1.00  0.00           C
ATOM   4243  CG  TYR A 272      63.430  89.340  85.960  1.00  0.00           C
ATOM   4244  CD1 TYR A 272      63.150  87.960  85.870  1.00  0.00           C
ATOM   4246  CE1 TYR A 272      63.480  87.230  84.730  1.00  0.00           C
ATOM   4248  CZ  TYR A 272      64.120  87.860  83.670  1.00  0.00           C
ATOM   4249  OH  TYR A 272      64.460  87.130  82.530  1.00  0.00           O
ATOM   4251  CD2 TYR A 272      64.090  89.950  84.890  1.00  0.00           C
ATOM   4253  CE2 TYR A 272      64.430  89.220  83.740  1.00  0.00           C
ATOM   4255  C   TYR A 272      64.390  88.670  88.640  1.00  0.00           C
ATOM   4256  O   TYR A 272      63.690  87.820  89.190  1.00  0.00           O
ATOM   4257  N   GLU A 273      65.600  88.350  88.140  1.00  0.00           N
ATOM   4259  CA  GLU A 273      66.070  87.000  87.890  1.00  0.00           C
ATOM   4261  CB  GLU A 273      67.330  87.040  87.000  1.00  0.00           C
ATOM   4264  CG  GLU A 273      67.030  87.600  85.590  1.00  0.00           C
ATOM   4267  CD  GLU A 273      68.260  87.970  84.780  1.00  0.00           C
ATOM   4268  OE1 GLU A 273      69.280  88.410  85.380  1.00  0.00           O
ATOM   4269  OE2 GLU A 273      68.220  87.760  83.540  1.00  0.00           O
ATOM   4270  C   GLU A 273      66.350  86.230  89.160  1.00  0.00           C
ATOM   4271  O   GLU A 273      66.270  85.010  89.200  1.00  0.00           O
ATOM   4272  N   LEU A 274      66.500  86.960  90.280  1.00  0.00           N
ATOM   4274  CA  LEU A 274      66.510  86.430  91.610  1.00  0.00           C
ATOM   4276  CB  LEU A 274      66.560  87.590  92.630  1.00  0.00           C
ATOM   4279  CG  LEU A 274      67.060  87.190  94.030  1.00  0.00           C
ATOM   4281  CD1 LEU A 274      68.550  86.820  94.030  1.00  0.00           C
ATOM   4285  CD2 LEU A 274      66.800  88.340  95.010  1.00  0.00           C
ATOM   4289  C   LEU A 274      65.290  85.560  91.890  1.00  0.00           C
ATOM   4290  O   LEU A 274      65.420  84.520  92.530  1.00  0.00           O
ATOM   4291  N   LEU A 275      64.100  85.900  91.340  1.00  0.00           N
ATOM   4293  CA  LEU A 275      62.880  85.130  91.490  1.00  0.00           C
ATOM   4295  CB  LEU A 275      61.650  85.880  90.890  1.00  0.00           C
ATOM   4298  CG  LEU A 275      61.360  87.260  91.520  1.00  0.00           C
ATOM   4300  CD1 LEU A 275      60.330  88.050  90.690  1.00  0.00           C
ATOM   4304  CD2 LEU A 275      60.850  87.150  92.970  1.00  0.00           C
ATOM   4308  C   LEU A 275      62.960  83.750  90.830  1.00  0.00           C
ATOM   4309  O   LEU A 275      62.220  82.840  91.200  1.00  0.00           O
ATOM   4310  N   ALA A 276      63.900  83.550  89.880  1.00  0.00           N
ATOM   4312  CA  ALA A 276      64.170  82.260  89.260  1.00  0.00           C
ATOM   4314  CB  ALA A 276      65.200  82.420  88.120  1.00  0.00           C
ATOM   4318  C   ALA A 276      64.650  81.230  90.270  1.00  0.00           C
ATOM   4319  O   ALA A 276      64.420  80.030  90.100  1.00  0.00           O
ATOM   4320  N   ARG A 277      65.330  81.730  91.330  1.00  0.00           N
ATOM   4322  CA  ARG A 277      65.980  80.980  92.400  1.00  0.00           C
ATOM   4324  CB  ARG A 277      67.250  81.720  92.900  1.00  0.00           C
ATOM   4327  CG  ARG A 277      68.290  82.150  91.850  1.00  0.00           C
ATOM   4330  CD  ARG A 277      69.440  82.920  92.520  1.00  0.00           C
ATOM   4333  NE  ARG A 277      70.480  83.280  91.510  1.00  0.00           N
ATOM   4335  CZ  ARG A 277      71.510  84.080  91.740  1.00  0.00           C
ATOM   4336  NH1 ARG A 277      71.740  84.650  92.900  1.00  0.00           N
ATOM   4339  NH2 ARG A 277      72.280  84.420  90.720  1.00  0.00           N
ATOM   4342  C   ARG A 277      65.070  80.820  93.620  1.00  0.00           C
ATOM   4343  O   ARG A 277      65.510  80.390  94.680  1.00  0.00           O
ATOM   4344  N   ARG A 278      63.770  81.150  93.510  1.00  0.00           N
ATOM   4346  CA  ARG A 278      62.770  80.680  94.430  1.00  0.00           C
ATOM   4348  CB  ARG A 278      61.410  81.390  94.250  1.00  0.00           C
ATOM   4351  CG  ARG A 278      61.250  82.790  94.870  1.00  0.00           C
ATOM   4354  CD  ARG A 278      59.750  83.120  94.880  1.00  0.00           C
ATOM   4357  NE  ARG A 278      59.430  84.330  95.690  1.00  0.00           N
ATOM   4359  CZ  ARG A 278      58.180  84.550  96.090  1.00  0.00           C
ATOM   4360  NH1 ARG A 278      57.230  83.660  95.960  1.00  0.00           N
ATOM   4363  NH2 ARG A 278      57.930  85.710  96.660  1.00  0.00           N
ATOM   4366  C   ARG A 278      62.510  79.170  94.330  1.00  0.00           C
ATOM   4367  O   ARG A 278      62.480  78.640  93.210  1.00  0.00           O
ATOM   4368  N   PRO A 279      62.180  78.460  95.410  1.00  0.00           N
ATOM   4369  CD  PRO A 279      62.540  78.830  96.780  1.00  0.00           C
ATOM   4372  CA  PRO A 279      61.850  77.050  95.300  1.00  0.00           C
ATOM   4374  CB  PRO A 279      61.760  76.570  96.750  1.00  0.00           C
ATOM   4377  CG  PRO A 279      62.710  77.500  97.510  1.00  0.00           C
ATOM   4380  C   PRO A 279      60.530  76.840  94.600  1.00  0.00           C
ATOM   4381  O   PRO A 279      60.400  75.900  93.820  1.00  0.00           O
ATOM   4382  N   ASP A 280      59.540  77.710  94.850  1.00  0.00           N
ATOM   4384  CA  ASP A 280      58.230  77.620  94.240  1.00  0.00           C
ATOM   4386  CB  ASP A 280      57.260  78.670  94.900  1.00  0.00           C
ATOM   4389  CG  ASP A 280      57.680  80.130  94.890  1.00  0.00           C
ATOM   4390  OD1 ASP A 280      58.330  80.580  93.910  1.00  0.00           O
ATOM   4391  OD2 ASP A 280      57.260  80.880  95.820  1.00  0.00           O
ATOM   4392  C   ASP A 280      58.280  77.690  92.710  1.00  0.00           C
ATOM   4393  O   ASP A 280      57.720  76.850  92.000  1.00  0.00           O
ATOM   4394  N   LEU A 281      59.030  78.650  92.140  1.00  0.00           N
ATOM   4396  CA  LEU A 281      59.230  78.780  90.720  1.00  0.00           C
ATOM   4398  CB  LEU A 281      59.770  80.180  90.410  1.00  0.00           C
ATOM   4401  CG  LEU A 281      59.660  80.630  88.940  1.00  0.00           C
ATOM   4403  CD1 LEU A 281      58.220  80.580  88.420  1.00  0.00           C
ATOM   4407  CD2 LEU A 281      60.180  82.050  88.820  1.00  0.00           C
ATOM   4411  C   LEU A 281      60.120  77.700  90.110  1.00  0.00           C
ATOM   4412  O   LEU A 281      59.900  77.260  88.980  1.00  0.00           O
ATOM   4413  N   GLN A 282      61.110  77.200  90.880  1.00  0.00           N
ATOM   4415  CA  GLN A 282      61.810  75.970  90.530  1.00  0.00           C
ATOM   4417  CB  GLN A 282      62.980  75.670  91.500  1.00  0.00           C
ATOM   4420  CG  GLN A 282      64.190  76.610  91.320  1.00  0.00           C
ATOM   4423  CD  GLN A 282      65.260  76.290  92.360  1.00  0.00           C
ATOM   4424  OE1 GLN A 282      65.130  75.380  93.170  1.00  0.00           O
ATOM   4425  NE2 GLN A 282      66.360  77.070  92.350  1.00  0.00           N
ATOM   4428  C   GLN A 282      60.910  74.750  90.420  1.00  0.00           C
ATOM   4429  O   GLN A 282      61.040  73.960  89.480  1.00  0.00           O
ATOM   4430  N   ALA A 283      59.930  74.590  91.330  1.00  0.00           N
ATOM   4432  CA  ALA A 283      58.900  73.580  91.210  1.00  0.00           C
ATOM   4434  CB  ALA A 283      57.970  73.610  92.440  1.00  0.00           C
ATOM   4438  C   ALA A 283      58.050  73.730  89.960  1.00  0.00           C
ATOM   4439  O   ALA A 283      57.790  72.760  89.250  1.00  0.00           O
ATOM   4440  N   MET A 284      57.640  74.960  89.610  1.00  0.00           N
ATOM   4442  CA  MET A 284      56.950  75.210  88.350  1.00  0.00           C
ATOM   4444  CB  MET A 284      56.510  76.690  88.230  1.00  0.00           C
ATOM   4447  CG  MET A 284      55.460  77.150  89.250  1.00  0.00           C
ATOM   4450  SD  MET A 284      53.900  76.220  89.220  1.00  0.00           S
ATOM   4451  CE  MET A 284      54.260  75.190  90.670  1.00  0.00           C
ATOM   4455  C   MET A 284      57.750  74.850  87.110  1.00  0.00           C
ATOM   4456  O   MET A 284      57.230  74.250  86.170  1.00  0.00           O
ATOM   4457  N   ARG A 285      59.050  75.180  87.100  1.00  0.00           N
ATOM   4459  CA  ARG A 285      59.960  74.820  86.020  1.00  0.00           C
ATOM   4461  CB  ARG A 285      61.350  75.470  86.290  1.00  0.00           C
ATOM   4464  CG  ARG A 285      62.240  75.570  85.030  1.00  0.00           C
ATOM   4467  CD  ARG A 285      63.610  76.220  85.260  1.00  0.00           C
ATOM   4470  NE  ARG A 285      63.390  77.660  85.680  1.00  0.00           N
ATOM   4472  CZ  ARG A 285      63.610  78.150  86.900  1.00  0.00           C
ATOM   4473  NH1 ARG A 285      64.190  77.480  87.870  1.00  0.00           N
ATOM   4476  NH2 ARG A 285      63.280  79.400  87.200  1.00  0.00           N
ATOM   4479  C   ARG A 285      60.100  73.310  85.850  1.00  0.00           C
ATOM   4480  O   ARG A 285      59.970  72.770  84.750  1.00  0.00           O
ATOM   4481  N   TRP A 286      60.250  72.560  86.960  1.00  0.00           N
ATOM   4483  CA  TRP A 286      60.140  71.110  86.950  1.00  0.00           C
ATOM   4485  CB  TRP A 286      60.540  70.500  88.310  1.00  0.00           C
ATOM   4488  CG  TRP A 286      61.990  70.660  88.620  1.00  0.00           C
ATOM   4489  CD1 TRP A 286      62.570  71.280  89.700  1.00  0.00           C
ATOM   4491  NE1 TRP A 286      63.930  71.200  89.600  1.00  0.00           N
ATOM   4493  CE2 TRP A 286      64.270  70.540  88.460  1.00  0.00           C
ATOM   4494  CD2 TRP A 286      63.070  70.170  87.810  1.00  0.00           C
ATOM   4495  CE3 TRP A 286      63.130  69.420  86.630  1.00  0.00           C
ATOM   4497  CZ3 TRP A 286      64.390  69.160  86.080  1.00  0.00           C
ATOM   4499  CZ2 TRP A 286      65.510  70.210  87.950  1.00  0.00           C
ATOM   4501  CH2 TRP A 286      65.550  69.560  86.720  1.00  0.00           C
ATOM   4503  C   TRP A 286      58.810  70.530  86.530  1.00  0.00           C
ATOM   4504  O   TRP A 286      58.750  69.550  85.780  1.00  0.00           O
ATOM   4505  N   TYR A 287      57.670  71.110  86.960  1.00  0.00           N
ATOM   4507  CA  TYR A 287      56.350  70.760  86.450  1.00  0.00           C
ATOM   4509  CB  TYR A 287      55.200  71.490  87.190  1.00  0.00           C
ATOM   4512  CG  TYR A 287      54.830  70.830  88.490  1.00  0.00           C
ATOM   4513  CD1 TYR A 287      54.420  69.480  88.510  1.00  0.00           C
ATOM   4515  CE1 TYR A 287      54.020  68.870  89.700  1.00  0.00           C
ATOM   4517  CZ  TYR A 287      53.990  69.600  90.890  1.00  0.00           C
ATOM   4518  OH  TYR A 287      53.560  68.970  92.090  1.00  0.00           O
ATOM   4520  CD2 TYR A 287      54.800  71.560  89.690  1.00  0.00           C
ATOM   4522  CE2 TYR A 287      54.380  70.950  90.880  1.00  0.00           C
ATOM   4524  C   TYR A 287      56.180  70.970  84.970  1.00  0.00           C
ATOM   4525  O   TYR A 287      55.570  70.150  84.290  1.00  0.00           O
ATOM   4526  N   VAL A 288      56.730  72.070  84.420  1.00  0.00           N
ATOM   4528  CA  VAL A 288      56.820  72.270  82.980  1.00  0.00           C
ATOM   4530  CB  VAL A 288      57.400  73.630  82.640  1.00  0.00           C
ATOM   4532  CG1 VAL A 288      57.710  73.750  81.130  1.00  0.00           C
ATOM   4536  CG2 VAL A 288      56.400  74.720  83.070  1.00  0.00           C
ATOM   4540  C   VAL A 288      57.600  71.180  82.280  1.00  0.00           C
ATOM   4541  O   VAL A 288      57.090  70.600  81.330  1.00  0.00           O
ATOM   4542  N   GLN A 289      58.810  70.810  82.770  1.00  0.00           N
ATOM   4544  CA  GLN A 289      59.560  69.680  82.220  1.00  0.00           C
ATOM   4546  CB  GLN A 289      60.970  69.520  82.860  1.00  0.00           C
ATOM   4549  CG  GLN A 289      61.840  68.340  82.340  1.00  0.00           C
ATOM   4552  CD  GLN A 289      62.190  68.390  80.830  1.00  0.00           C
ATOM   4553  OE1 GLN A 289      63.060  69.180  80.420  1.00  0.00           O
ATOM   4554  NE2 GLN A 289      61.550  67.550  79.990  1.00  0.00           N
ATOM   4557  C   GLN A 289      58.790  68.380  82.310  1.00  0.00           C
ATOM   4558  O   GLN A 289      58.630  67.670  81.330  1.00  0.00           O
ATOM   4559  N   ALA A 290      58.150  68.110  83.470  1.00  0.00           N
ATOM   4561  CA  ALA A 290      57.230  67.000  83.630  1.00  0.00           C
ATOM   4563  CB  ALA A 290      56.670  66.980  85.060  1.00  0.00           C
ATOM   4567  C   ALA A 290      56.070  66.960  82.640  1.00  0.00           C
ATOM   4568  O   ALA A 290      55.740  65.890  82.140  1.00  0.00           O
ATOM   4569  N   SER A 291      55.410  68.090  82.310  1.00  0.00           N
ATOM   4571  CA  SER A 291      54.400  68.090  81.250  1.00  0.00           C
ATOM   4573  CB  SER A 291      53.330  69.200  81.360  1.00  0.00           C
ATOM   4576  OG  SER A 291      53.890  70.510  81.490  1.00  0.00           O
ATOM   4578  C   SER A 291      54.950  68.120  79.840  1.00  0.00           C
ATOM   4579  O   SER A 291      54.250  67.710  78.920  1.00  0.00           O
ATOM   4580  N   LEU A 292      56.220  68.530  79.600  1.00  0.00           N
ATOM   4582  CA  LEU A 292      56.900  68.190  78.350  1.00  0.00           C
ATOM   4584  CB  LEU A 292      58.300  68.860  78.220  1.00  0.00           C
ATOM   4587  CG  LEU A 292      58.310  70.410  78.230  1.00  0.00           C
ATOM   4589  CD1 LEU A 292      59.720  70.980  78.380  1.00  0.00           C
ATOM   4593  CD2 LEU A 292      57.610  71.000  77.010  1.00  0.00           C
ATOM   4597  C   LEU A 292      57.010  66.670  78.220  1.00  0.00           C
ATOM   4598  O   LEU A 292      56.450  66.080  77.300  1.00  0.00           O
ATOM   4599  N   ASP A 293      57.520  66.040  79.310  1.00  0.00           N
ATOM   4601  CA  ASP A 293      57.660  64.620  79.540  1.00  0.00           C
ATOM   4603  CB  ASP A 293      58.480  64.350  80.810  1.00  0.00           C
ATOM   4606  CG  ASP A 293      59.960  64.610  80.590  1.00  0.00           C
ATOM   4607  OD1 ASP A 293      60.530  63.970  79.660  1.00  0.00           O
ATOM   4608  OD2 ASP A 293      60.550  65.330  81.430  1.00  0.00           O
ATOM   4609  C   ASP A 293      56.340  63.790  79.550  1.00  0.00           C
ATOM   4610  O   ASP A 293      56.350  62.550  79.460  1.00  0.00           O
ATOM   4611  N   GLN A 294      55.170  64.440  79.530  1.00  0.00           N
ATOM   4613  CA  GLN A 294      53.890  63.790  79.300  1.00  0.00           C
ATOM   4615  CB  GLN A 294      52.840  64.320  80.280  1.00  0.00           C
ATOM   4618  CG  GLN A 294      53.150  63.770  81.680  1.00  0.00           C
ATOM   4621  CD  GLN A 294      52.140  64.220  82.710  1.00  0.00           C
ATOM   4622  OE1 GLN A 294      51.620  65.340  82.670  1.00  0.00           O
ATOM   4623  NE2 GLN A 294      51.800  63.330  83.670  1.00  0.00           N
ATOM   4626  C   GLN A 294      53.330  63.880  77.900  1.00  0.00           C
ATOM   4627  O   GLN A 294      52.650  62.960  77.450  1.00  0.00           O
ATOM   4628  N   VAL A 295      53.610  64.960  77.140  1.00  0.00           N
ATOM   4630  CA  VAL A 295      53.300  65.020  75.720  1.00  0.00           C
ATOM   4632  CB  VAL A 295      53.600  66.390  75.140  1.00  0.00           C
ATOM   4634  CG1 VAL A 295      53.050  66.450  73.700  1.00  0.00           C
ATOM   4638  CG2 VAL A 295      52.920  67.470  75.980  1.00  0.00           C
ATOM   4642  C   VAL A 295      54.110  63.990  74.960  1.00  0.00           C
ATOM   4643  O   VAL A 295      53.580  63.140  74.240  1.00  0.00           O
ATOM   4644  N   ASP A 296      55.400  63.960  75.320  1.00  0.00           N
ATOM   4646  CA  ASP A 296      55.990  62.850  75.970  1.00  0.00           C
ATOM   4648  CB  ASP A 296      57.450  63.140  76.430  1.00  0.00           C
ATOM   4651  CG  ASP A 296      58.400  64.140  75.760  1.00  0.00           C
ATOM   4652  OD1 ASP A 296      58.690  64.030  74.560  1.00  0.00           O
ATOM   4653  OD2 ASP A 296      59.090  64.860  76.510  1.00  0.00           O
ATOM   4654  C   ASP A 296      55.540  61.420  75.670  1.00  0.00           C
ATOM   4655  O   ASP A 296      55.790  60.770  74.660  1.00  0.00           O
ATOM   4656  N   SER A 297      54.790  60.860  76.640  1.00  0.00           N
ATOM   4658  CA  SER A 297      54.070  59.600  76.550  1.00  0.00           C
ATOM   4660  CB  SER A 297      53.270  59.360  77.870  1.00  0.00           C
ATOM   4663  OG  SER A 297      52.550  58.120  77.910  1.00  0.00           O
ATOM   4665  C   SER A 297      53.090  59.590  75.390  1.00  0.00           C
ATOM   4666  O   SER A 297      53.070  58.660  74.590  1.00  0.00           O
ATOM   4667  N   ALA A 298      52.290  60.670  75.250  1.00  0.00           N
ATOM   4669  CA  ALA A 298      51.160  60.740  74.350  1.00  0.00           C
ATOM   4671  CB  ALA A 298      50.460  62.110  74.510  1.00  0.00           C
ATOM   4675  C   ALA A 298      51.490  60.530  72.870  1.00  0.00           C
ATOM   4676  O   ALA A 298      50.920  59.660  72.210  1.00  0.00           O
ATOM   4677  N   ARG A 299      52.470  61.260  72.310  1.00  0.00           N
ATOM   4679  CA  ARG A 299      52.630  61.270  70.860  1.00  0.00           C
ATOM   4681  CB  ARG A 299      52.430  62.640  70.140  1.00  0.00           C
ATOM   4684  CG  ARG A 299      52.940  64.000  70.690  1.00  0.00           C
ATOM   4687  CD  ARG A 299      54.210  64.620  70.070  1.00  0.00           C
ATOM   4690  NE  ARG A 299      54.020  66.040  69.650  1.00  0.00           N
ATOM   4692  CZ  ARG A 299      54.970  66.740  69.020  1.00  0.00           C
ATOM   4693  NH1 ARG A 299      56.240  66.460  69.130  1.00  0.00           N
ATOM   4696  NH2 ARG A 299      54.570  67.780  68.320  1.00  0.00           N
ATOM   4699  C   ARG A 299      53.620  60.260  70.310  1.00  0.00           C
ATOM   4700  O   ARG A 299      53.810  60.150  69.100  1.00  0.00           O
ATOM   4701  N   ALA A 300      54.100  59.370  71.190  1.00  0.00           N
ATOM   4703  CA  ALA A 300      54.820  58.160  70.830  1.00  0.00           C
ATOM   4705  CB  ALA A 300      55.890  57.990  71.920  1.00  0.00           C
ATOM   4709  C   ALA A 300      53.900  56.930  70.740  1.00  0.00           C
ATOM   4710  O   ALA A 300      54.310  55.850  70.300  1.00  0.00           O
ATOM   4711  N   LEU A 301      52.590  57.080  71.070  1.00  0.00           N
ATOM   4713  CA  LEU A 301      51.540  56.070  71.000  1.00  0.00           C
ATOM   4715  CB  LEU A 301      50.300  56.490  71.830  1.00  0.00           C
ATOM   4718  CG  LEU A 301      50.580  56.630  73.330  1.00  0.00           C
ATOM   4720  CD1 LEU A 301      49.380  57.290  74.040  1.00  0.00           C
ATOM   4724  CD2 LEU A 301      50.920  55.280  73.970  1.00  0.00           C
ATOM   4728  C   LEU A 301      51.000  55.820  69.600  1.00  0.00           C
ATOM   4729  O   LEU A 301      50.260  54.860  69.360  1.00  0.00           O
ATOM   4730  N   PHE A 302      51.330  56.700  68.660  1.00  0.00           N
ATOM   4732  CA  PHE A 302      50.850  56.680  67.300  1.00  0.00           C
ATOM   4734  CB  PHE A 302      51.090  58.070  66.680  1.00  0.00           C
ATOM   4737  CG  PHE A 302      50.070  59.060  67.140  1.00  0.00           C
ATOM   4738  CD1 PHE A 302      50.370  59.960  68.170  1.00  0.00           C
ATOM   4740  CE1 PHE A 302      49.470  60.980  68.530  1.00  0.00           C
ATOM   4742  CZ  PHE A 302      48.250  61.100  67.850  1.00  0.00           C
ATOM   4744  CD2 PHE A 302      48.830  59.170  66.490  1.00  0.00           C
ATOM   4746  CE2 PHE A 302      47.930  60.180  66.850  1.00  0.00           C
ATOM   4748  C   PHE A 302      51.550  55.640  66.440  1.00  0.00           C
ATOM   4749  O   PHE A 302      51.150  55.330  65.310  1.00  0.00           O
ATOM   4750  N   TYR A 303      52.640  55.100  66.960  1.00  0.00           N
ATOM   4752  CA  TYR A 303      53.710  54.550  66.170  1.00  0.00           C
ATOM   4754  CB  TYR A 303      54.990  55.380  66.380  1.00  0.00           C
ATOM   4757  CG  TYR A 303      54.820  56.740  65.780  1.00  0.00           C
ATOM   4758  CD1 TYR A 303      54.140  56.990  64.570  1.00  0.00           C
ATOM   4760  CE1 TYR A 303      54.050  58.290  64.050  1.00  0.00           C
ATOM   4762  CZ  TYR A 303      54.690  59.340  64.710  1.00  0.00           C
ATOM   4763  OH  TYR A 303      54.650  60.670  64.260  1.00  0.00           O
ATOM   4765  CD2 TYR A 303      55.450  57.810  66.430  1.00  0.00           C
ATOM   4767  CE2 TYR A 303      55.400  59.080  65.870  1.00  0.00           C
ATOM   4769  C   TYR A 303      53.960  53.120  66.550  1.00  0.00           C
ATOM   4770  O   TYR A 303      53.450  52.650  67.570  1.00  0.00           O
ATOM   4771  N   PRO A 304      54.670  52.360  65.720  1.00  0.00           N
ATOM   4772  CD  PRO A 304      55.190  52.780  64.410  1.00  0.00           C
ATOM   4775  CA  PRO A 304      54.910  50.950  65.970  1.00  0.00           C
ATOM   4777  CB  PRO A 304      55.780  50.500  64.780  1.00  0.00           C
ATOM   4780  CG  PRO A 304      55.450  51.480  63.660  1.00  0.00           C
ATOM   4783  C   PRO A 304      55.530  50.620  67.320  1.00  0.00           C
ATOM   4784  O   PRO A 304      56.610  51.120  67.620  1.00  0.00           O
ATOM   4785  N   SER A 305      54.900  49.750  68.130  1.00  0.00           N
ATOM   4787  CA  SER A 305      55.440  49.370  69.430  1.00  0.00           C
ATOM   4789  CB  SER A 305      54.500  49.690  70.630  1.00  0.00           C
ATOM   4792  OG  SER A 305      53.240  49.030  70.560  1.00  0.00           O
ATOM   4794  C   SER A 305      55.840  47.900  69.400  1.00  0.00           C
ATOM   4795  O   SER A 305      55.090  47.050  68.930  1.00  0.00           O
ATOM   4796  N   PHE A 306      57.080  47.590  69.820  1.00  0.00           N
ATOM   4798  CA  PHE A 306      57.760  46.330  69.540  1.00  0.00           C
ATOM   4800  CB  PHE A 306      59.080  46.530  68.720  1.00  0.00           C
ATOM   4803  CG  PHE A 306      59.770  45.260  68.230  1.00  0.00           C
ATOM   4804  CD1 PHE A 306      59.610  44.840  66.900  1.00  0.00           C
ATOM   4806  CE1 PHE A 306      60.340  43.760  66.380  1.00  0.00           C
ATOM   4808  CZ  PHE A 306      61.260  43.100  67.190  1.00  0.00           C
ATOM   4810  CD2 PHE A 306      60.690  44.560  69.040  1.00  0.00           C
ATOM   4812  CE2 PHE A 306      61.430  43.490  68.520  1.00  0.00           C
ATOM   4814  C   PHE A 306      58.090  45.740  70.880  1.00  0.00           C
ATOM   4815  O   PHE A 306      58.810  46.320  71.700  1.00  0.00           O
ATOM   4816  N   ASP A 307      57.530  44.560  71.150  1.00  0.00           N
ATOM   4818  CA  ASP A 307      57.670  43.830  72.370  1.00  0.00           C
ATOM   4820  CB  ASP A 307      56.290  43.520  73.030  1.00  0.00           C
ATOM   4823  CG  ASP A 307      55.210  42.920  72.120  1.00  0.00           C
ATOM   4824  OD1 ASP A 307      55.210  43.200  70.900  1.00  0.00           O
ATOM   4825  OD2 ASP A 307      54.260  42.320  72.700  1.00  0.00           O
ATOM   4826  C   ASP A 307      58.510  42.600  72.090  1.00  0.00           C
ATOM   4827  O   ASP A 307      58.490  42.010  71.010  1.00  0.00           O
ATOM   4828  N   ILE A 308      59.320  42.190  73.080  1.00  0.00           N
ATOM   4830  CA  ILE A 308      60.080  40.960  73.010  1.00  0.00           C
ATOM   4832  CB  ILE A 308      61.600  41.150  72.960  1.00  0.00           C
ATOM   4834  CG2 ILE A 308      62.330  39.800  73.110  1.00  0.00           C
ATOM   4838  CG1 ILE A 308      61.990  41.840  71.640  1.00  0.00           C
ATOM   4841  CD  ILE A 308      63.500  42.100  71.510  1.00  0.00           C
ATOM   4845  C   ILE A 308      59.730  40.120  74.210  1.00  0.00           C
ATOM   4846  O   ILE A 308      59.940  40.500  75.360  1.00  0.00           O
ATOM   4847  N   LYS A 309      59.220  38.910  73.970  1.00  0.00           N
ATOM   4849  CA  LYS A 309      58.850  38.040  75.040  1.00  0.00           C
ATOM   4851  CB  LYS A 309      57.320  37.880  75.120  1.00  0.00           C
ATOM   4854  CG  LYS A 309      56.460  39.160  75.250  1.00  0.00           C
ATOM   4857  CD  LYS A 309      54.990  38.780  75.570  1.00  0.00           C
ATOM   4860  CE  LYS A 309      54.060  39.980  75.810  1.00  0.00           C
ATOM   4863  NZ  LYS A 309      52.720  39.510  76.220  1.00  0.00           N
ATOM   4867  C   LYS A 309      59.580  36.720  74.840  1.00  0.00           C
ATOM   4868  O   LYS A 309      59.590  36.140  73.760  1.00  0.00           O
ATOM   4869  N   ALA A 310      60.280  36.260  75.910  1.00  0.00           N
ATOM   4871  CA  ALA A 310      61.120  35.090  75.850  1.00  0.00           C
ATOM   4873  CB  ALA A 310      62.550  35.440  75.410  1.00  0.00           C
ATOM   4877  C   ALA A 310      61.120  34.440  77.220  1.00  0.00           C
ATOM   4878  O   ALA A 310      61.050  35.100  78.250  1.00  0.00           O
ATOM   4879  N   PHE A 311      61.070  33.110  77.260  1.00  0.00           N
ATOM   4881  CA  PHE A 311      60.490  32.410  78.380  1.00  0.00           C
ATOM   4883  CB  PHE A 311      58.950  32.180  78.150  1.00  0.00           C
ATOM   4886  CG  PHE A 311      58.280  33.170  77.240  1.00  0.00           C
ATOM   4887  CD1 PHE A 311      57.850  34.370  77.810  1.00  0.00           C
ATOM   4889  CE1 PHE A 311      56.940  35.200  77.160  1.00  0.00           C
ATOM   4891  CZ  PHE A 311      56.560  34.900  75.850  1.00  0.00           C
ATOM   4893  CD2 PHE A 311      57.930  32.920  75.900  1.00  0.00           C
ATOM   4895  CE2 PHE A 311      57.100  33.800  75.190  1.00  0.00           C
ATOM   4897  C   PHE A 311      61.220  31.080  78.530  1.00  0.00           C
ATOM   4898  O   PHE A 311      62.330  30.900  78.020  1.00  0.00           O
ATOM   4899  N   PHE A 312      60.580  30.110  79.200  1.00  0.00           N
ATOM   4901  CA  PHE A 312      60.850  28.680  79.200  1.00  0.00           C
ATOM   4903  CB  PHE A 312      61.900  28.330  80.290  1.00  0.00           C
ATOM   4906  CG  PHE A 312      63.270  28.860  80.000  1.00  0.00           C
ATOM   4907  CD1 PHE A 312      64.040  28.250  79.000  1.00  0.00           C
ATOM   4909  CE1 PHE A 312      65.350  28.660  78.770  1.00  0.00           C
ATOM   4911  CZ  PHE A 312      65.900  29.720  79.490  1.00  0.00           C
ATOM   4913  CD2 PHE A 312      63.830  29.910  80.740  1.00  0.00           C
ATOM   4915  CE2 PHE A 312      65.130  30.360  80.480  1.00  0.00           C
ATOM   4917  C   PHE A 312      59.510  27.990  79.500  1.00  0.00           C
ATOM   4918  O   PHE A 312      58.700  28.560  80.220  1.00  0.00           O
ATOM   4919  N   GLY A 313      59.200  26.790  78.940  1.00  0.00           N
ATOM   4921  CA  GLY A 313      57.890  26.140  79.160  1.00  0.00           C
ATOM   4924  C   GLY A 313      57.920  24.640  79.050  1.00  0.00           C
ATOM   4925  O   GLY A 313      58.850  24.080  78.470  1.00  0.00           O
ATOM   4926  N   LEU A 314      56.920  23.960  79.660  1.00  0.00           N
ATOM   4928  CA  LEU A 314      56.750  22.510  79.690  1.00  0.00           C
ATOM   4930  CB  LEU A 314      57.400  21.850  80.940  1.00  0.00           C
ATOM   4933  CG  LEU A 314      58.920  22.060  81.130  1.00  0.00           C
ATOM   4935  CD1 LEU A 314      59.200  23.250  82.060  1.00  0.00           C
ATOM   4939  CD2 LEU A 314      59.500  20.800  81.760  1.00  0.00           C
ATOM   4943  C   LEU A 314      55.260  22.160  79.810  1.00  0.00           C
ATOM   4944  O   LEU A 314      54.550  22.860  80.530  1.00  0.00           O
ATOM   4945  N   ASP A 315      54.790  21.050  79.190  1.00  0.00           N
ATOM   4947  CA  ASP A 315      53.460  20.530  79.450  1.00  0.00           C
ATOM   4949  CB  ASP A 315      52.370  21.200  78.540  1.00  0.00           C
ATOM   4952  CG  ASP A 315      52.480  20.940  77.040  1.00  0.00           C
ATOM   4953  OD1 ASP A 315      52.450  19.760  76.620  1.00  0.00           O
ATOM   4954  OD2 ASP A 315      52.420  21.950  76.280  1.00  0.00           O
ATOM   4955  C   ASP A 315      53.440  19.000  79.510  1.00  0.00           C
ATOM   4956  O   ASP A 315      54.390  18.310  79.170  1.00  0.00           O
ATOM   4957  N   SER A 316      52.370  18.390  80.060  1.00  0.00           N
ATOM   4959  CA  SER A 316      52.250  16.930  80.200  1.00  0.00           C
ATOM   4961  CB  SER A 316      53.350  16.220  81.060  1.00  0.00           C
ATOM   4964  OG  SER A 316      53.150  14.790  81.130  1.00  0.00           O
ATOM   4966  C   SER A 316      50.930  16.530  80.830  1.00  0.00           C
ATOM   4967  O   SER A 316      50.410  17.150  81.760  1.00  0.00           O
ATOM   4968  N   ILE A 317      50.390  15.370  80.390  1.00  0.00           N
ATOM   4970  CA  ILE A 317      49.090  14.880  80.790  1.00  0.00           C
ATOM   4972  CB  ILE A 317      48.610  13.770  79.850  1.00  0.00           C
ATOM   4974  CG2 ILE A 317      48.310  14.390  78.470  1.00  0.00           C
ATOM   4978  CG1 ILE A 317      49.590  12.580  79.750  1.00  0.00           C
ATOM   4981  CD  ILE A 317      48.910  11.370  79.120  1.00  0.00           C
ATOM   4985  C   ILE A 317      49.080  14.350  82.220  1.00  0.00           C
ATOM   4986  O   ILE A 317      48.030  14.180  82.830  1.00  0.00           O
ATOM   4987  N   HIS A 318      50.280  14.090  82.790  1.00  0.00           N
ATOM   4989  CA  HIS A 318      50.420  13.600  84.150  1.00  0.00           C
ATOM   4991  CB  HIS A 318      50.460  12.060  84.270  1.00  0.00           C
ATOM   4994  ND1 HIS A 318      48.090  11.320  84.700  1.00  0.00           N
ATOM   4995  CG  HIS A 318      49.170  11.400  83.840  1.00  0.00           C
ATOM   4996  CE1 HIS A 318      47.190  10.600  84.060  1.00  0.00           C
ATOM   4998  NE2 HIS A 318      47.630  10.210  82.840  1.00  0.00           N
ATOM   5000  CD2 HIS A 318      48.910  10.710  82.710  1.00  0.00           C
ATOM   5002  C   HIS A 318      51.660  14.220  84.770  1.00  0.00           C
ATOM   5003  O   HIS A 318      52.650  14.520  84.120  1.00  0.00           O
ATOM   5004  N   LEU A 319      51.590  14.460  86.090  1.00  0.00           N
ATOM   5006  CA  LEU A 319      52.530  15.220  86.890  1.00  0.00           C
ATOM   5008  CB  LEU A 319      51.930  15.330  88.310  1.00  0.00           C
ATOM   5011  CG  LEU A 319      51.760  16.770  88.790  1.00  0.00           C
ATOM   5013  CD1 LEU A 319      50.900  17.640  87.860  1.00  0.00           C
ATOM   5017  CD2 LEU A 319      51.150  16.700  90.190  1.00  0.00           C
ATOM   5021  C   LEU A 319      53.950  14.670  86.940  1.00  0.00           C
ATOM   5022  O   LEU A 319      54.940  15.390  86.810  1.00  0.00           O
ATOM   5023  N   HIS A 320      54.080  13.340  87.080  1.00  0.00           N
ATOM   5025  CA  HIS A 320      55.330  12.600  87.130  1.00  0.00           C
ATOM   5027  CB  HIS A 320      55.000  11.100  87.170  1.00  0.00           C
ATOM   5030  ND1 HIS A 320      56.980  10.260  88.400  1.00  0.00           N
ATOM   5031  CG  HIS A 320      56.190  10.200  87.270  1.00  0.00           C
ATOM   5032  CE1 HIS A 320      57.910   9.360  88.200  1.00  0.00           C
ATOM   5034  NE2 HIS A 320      57.760   8.720  87.020  1.00  0.00           N
ATOM   5036  CD2 HIS A 320      56.640   9.250  86.420  1.00  0.00           C
ATOM   5038  C   HIS A 320      56.250  12.860  85.950  1.00  0.00           C
ATOM   5039  O   HIS A 320      57.480  12.840  86.080  1.00  0.00           O
ATOM   5040  N   THR A 321      55.690  13.130  84.760  1.00  0.00           N
ATOM   5042  CA  THR A 321      56.430  13.430  83.550  1.00  0.00           C
ATOM   5044  CB  THR A 321      55.990  12.570  82.370  1.00  0.00           C
ATOM   5046  OG1 THR A 321      54.580  12.370  82.390  1.00  0.00           O
ATOM   5048  CG2 THR A 321      56.640  11.190  82.560  1.00  0.00           C
ATOM   5052  C   THR A 321      56.390  14.900  83.150  1.00  0.00           C
ATOM   5053  O   THR A 321      56.930  15.260  82.110  1.00  0.00           O
ATOM   5054  N   LEU A 322      55.790  15.790  83.970  1.00  0.00           N
ATOM   5056  CA  LEU A 322      55.680  17.220  83.700  1.00  0.00           C
ATOM   5058  CB  LEU A 322      54.880  17.880  84.850  1.00  0.00           C
ATOM   5061  CG  LEU A 322      53.990  19.100  84.520  1.00  0.00           C
ATOM   5063  CD1 LEU A 322      53.680  19.850  85.820  1.00  0.00           C
ATOM   5067  CD2 LEU A 322      54.560  20.070  83.460  1.00  0.00           C
ATOM   5071  C   LEU A 322      57.010  17.960  83.570  1.00  0.00           C
ATOM   5072  O   LEU A 322      57.220  18.730  82.650  1.00  0.00           O
ATOM   5073  N   PHE A 323      57.960  17.710  84.480  1.00  0.00           N
ATOM   5075  CA  PHE A 323      59.160  18.510  84.630  1.00  0.00           C
ATOM   5077  CB  PHE A 323      59.550  18.670  86.110  1.00  0.00           C
ATOM   5080  CG  PHE A 323      58.670  19.710  86.730  1.00  0.00           C
ATOM   5081  CD1 PHE A 323      58.880  21.070  86.410  1.00  0.00           C
ATOM   5083  CE1 PHE A 323      58.090  22.060  86.990  1.00  0.00           C
ATOM   5085  CZ  PHE A 323      57.080  21.710  87.900  1.00  0.00           C
ATOM   5087  CD2 PHE A 323      57.670  19.370  87.650  1.00  0.00           C
ATOM   5089  CE2 PHE A 323      56.870  20.360  88.220  1.00  0.00           C
ATOM   5091  C   PHE A 323      60.320  17.940  83.870  1.00  0.00           C
ATOM   5092  O   PHE A 323      61.420  18.500  83.910  1.00  0.00           O
ATOM   5093  N   LYS A 324      60.070  16.830  83.160  1.00  0.00           N
ATOM   5095  CA  LYS A 324      60.990  16.130  82.290  1.00  0.00           C
ATOM   5097  CB  LYS A 324      60.350  14.880  81.620  1.00  0.00           C
ATOM   5100  CG  LYS A 324      60.060  13.710  82.570  1.00  0.00           C
ATOM   5103  CD  LYS A 324      61.330  12.960  83.020  1.00  0.00           C
ATOM   5106  CE  LYS A 324      61.030  11.780  83.960  1.00  0.00           C
ATOM   5109  NZ  LYS A 324      62.270  11.010  84.250  1.00  0.00           N
ATOM   5113  C   LYS A 324      61.560  16.980  81.190  1.00  0.00           C
ATOM   5114  O   LYS A 324      60.900  17.830  80.600  1.00  0.00           O
ATOM   5115  N   LYS A 325      62.830  16.720  80.830  1.00  0.00           N
ATOM   5117  CA  LYS A 325      63.500  17.430  79.750  1.00  0.00           C
ATOM   5119  CB  LYS A 325      65.010  17.100  79.770  1.00  0.00           C
ATOM   5122  CG  LYS A 325      65.670  17.460  81.100  1.00  0.00           C
ATOM   5125  CD  LYS A 325      67.150  17.050  81.130  1.00  0.00           C
ATOM   5128  CE  LYS A 325      67.770  17.260  82.520  1.00  0.00           C
ATOM   5131  NZ  LYS A 325      69.230  17.190  82.460  1.00  0.00           N
ATOM   5135  C   LYS A 325      62.940  17.080  78.390  1.00  0.00           C
ATOM   5136  O   LYS A 325      63.060  17.850  77.450  1.00  0.00           O
ATOM   5137  N   THR A 326      62.270  15.910  78.320  1.00  0.00           N
ATOM   5139  CA  THR A 326      61.410  15.380  77.270  1.00  0.00           C
ATOM   5141  CB  THR A 326      60.770  14.080  77.750  1.00  0.00           C
ATOM   5143  OG1 THR A 326      61.730  13.270  78.400  1.00  0.00           O
ATOM   5145  CG2 THR A 326      60.220  13.270  76.570  1.00  0.00           C
ATOM   5149  C   THR A 326      60.260  16.290  76.930  1.00  0.00           C
ATOM   5150  O   THR A 326      59.860  16.440  75.780  1.00  0.00           O
ATOM   5151  N   SER A 327      59.670  16.880  77.970  1.00  0.00           N
ATOM   5153  CA  SER A 327      58.390  17.530  77.870  1.00  0.00           C
ATOM   5155  CB  SER A 327      57.500  17.130  79.090  1.00  0.00           C
ATOM   5158  OG  SER A 327      57.420  15.710  79.310  1.00  0.00           O
ATOM   5160  C   SER A 327      58.680  19.020  77.930  1.00  0.00           C
ATOM   5161  O   SER A 327      58.270  19.710  78.850  1.00  0.00           O
ATOM   5162  N   ARG A 328      59.500  19.560  77.000  1.00  0.00           N
ATOM   5164  CA  ARG A 328      59.980  20.920  77.150  1.00  0.00           C
ATOM   5166  CB  ARG A 328      61.220  20.960  78.070  1.00  0.00           C
ATOM   5169  CG  ARG A 328      61.850  22.360  78.150  1.00  0.00           C
ATOM   5172  CD  ARG A 328      63.020  22.520  79.090  1.00  0.00           C
ATOM   5175  NE  ARG A 328      62.540  22.080  80.430  1.00  0.00           N
ATOM   5177  CZ  ARG A 328      63.320  22.000  81.490  1.00  0.00           C
ATOM   5178  NH1 ARG A 328      64.570  22.380  81.380  1.00  0.00           N
ATOM   5181  NH2 ARG A 328      62.840  21.610  82.640  1.00  0.00           N
ATOM   5184  C   ARG A 328      60.320  21.720  75.890  1.00  0.00           C
ATOM   5185  O   ARG A 328      61.200  21.360  75.110  1.00  0.00           O
ATOM   5186  N   GLN A 329      59.730  22.930  75.760  1.00  0.00           N
ATOM   5188  CA  GLN A 329      59.870  23.780  74.590  1.00  0.00           C
ATOM   5190  CB  GLN A 329      58.450  24.060  74.050  1.00  0.00           C
ATOM   5193  CG  GLN A 329      58.380  25.070  72.880  1.00  0.00           C
ATOM   5196  CD  GLN A 329      56.980  25.150  72.270  1.00  0.00           C
ATOM   5197  OE1 GLN A 329      56.010  25.680  72.830  1.00  0.00           O
ATOM   5198  NE2 GLN A 329      56.870  24.690  71.000  1.00  0.00           N
ATOM   5201  C   GLN A 329      60.650  25.090  74.830  1.00  0.00           C
ATOM   5202  O   GLN A 329      60.570  25.710  75.890  1.00  0.00           O
ATOM   5203  N   PHE A 330      61.400  25.570  73.800  1.00  0.00           N
ATOM   5205  CA  PHE A 330      61.990  26.900  73.690  1.00  0.00           C
ATOM   5207  CB  PHE A 330      63.560  26.680  73.680  1.00  0.00           C
ATOM   5210  CG  PHE A 330      64.500  27.800  74.100  1.00  0.00           C
ATOM   5211  CD1 PHE A 330      64.370  28.460  75.340  1.00  0.00           C
ATOM   5213  CE1 PHE A 330      65.250  29.490  75.700  1.00  0.00           C
ATOM   5215  CZ  PHE A 330      66.340  29.800  74.890  1.00  0.00           C
ATOM   5217  CD2 PHE A 330      65.610  28.120  73.300  1.00  0.00           C
ATOM   5219  CE2 PHE A 330      66.530  29.110  73.690  1.00  0.00           C
ATOM   5221  C   PHE A 330      61.390  27.530  72.390  1.00  0.00           C
ATOM   5222  O   PHE A 330      61.530  27.000  71.290  1.00  0.00           O
ATOM   5223  N   ASN A 331      60.630  28.650  72.500  1.00  0.00           N
ATOM   5225  CA  ASN A 331      59.680  29.250  71.560  1.00  0.00           C
ATOM   5227  CB  ASN A 331      58.370  28.540  72.020  1.00  0.00           C
ATOM   5230  CG  ASN A 331      57.020  29.220  71.890  1.00  0.00           C
ATOM   5231  OD1 ASN A 331      56.700  30.190  72.570  1.00  0.00           O
ATOM   5232  ND2 ASN A 331      56.140  28.620  71.080  1.00  0.00           N
ATOM   5235  C   ASN A 331      59.640  30.830  71.570  1.00  0.00           C
ATOM   5236  O   ASN A 331      59.120  31.450  72.480  1.00  0.00           O
ATOM   5237  N   PHE A 332      60.240  31.590  70.610  1.00  0.00           N
ATOM   5239  CA  PHE A 332      60.560  33.030  70.830  1.00  0.00           C
ATOM   5241  CB  PHE A 332      62.060  33.270  70.440  1.00  0.00           C
ATOM   5244  CG  PHE A 332      62.650  34.660  70.480  1.00  0.00           C
ATOM   5245  CD1 PHE A 332      63.030  35.200  71.720  1.00  0.00           C
ATOM   5247  CE1 PHE A 332      63.790  36.380  71.780  1.00  0.00           C
ATOM   5249  CZ  PHE A 332      64.180  37.030  70.610  1.00  0.00           C
ATOM   5251  CD2 PHE A 332      63.060  35.320  69.300  1.00  0.00           C
ATOM   5253  CE2 PHE A 332      63.830  36.490  69.370  1.00  0.00           C
ATOM   5255  C   PHE A 332      59.720  34.040  70.050  1.00  0.00           C
ATOM   5256  O   PHE A 332      59.540  33.900  68.840  1.00  0.00           O
ATOM   5257  N   ILE A 333      59.260  35.140  70.700  1.00  0.00           N
ATOM   5259  CA  ILE A 333      58.580  36.230  69.990  1.00  0.00           C
ATOM   5261  CB  ILE A 333      57.120  36.430  70.410  1.00  0.00           C
ATOM   5263  CG2 ILE A 333      56.530  37.770  69.910  1.00  0.00           C
ATOM   5267  CG1 ILE A 333      56.320  35.250  69.830  1.00  0.00           C
ATOM   5270  CD  ILE A 333      54.800  35.350  69.990  1.00  0.00           C
ATOM   5274  C   ILE A 333      59.320  37.560  70.070  1.00  0.00           C
ATOM   5275  O   ILE A 333      59.470  38.150  71.140  1.00  0.00           O
ATOM   5276  N   PRO A 334      59.740  38.100  68.930  1.00  0.00           N
ATOM   5277  CD  PRO A 334      60.260  37.340  67.800  1.00  0.00           C
ATOM   5280  CA  PRO A 334      59.740  39.530  68.660  1.00  0.00           C
ATOM   5282  CB  PRO A 334      60.880  39.690  67.620  1.00  0.00           C
ATOM   5285  CG  PRO A 334      61.370  38.260  67.300  1.00  0.00           C
ATOM   5288  C   PRO A 334      58.400  39.930  68.040  1.00  0.00           C
ATOM   5289  O   PRO A 334      58.050  39.380  67.000  1.00  0.00           O
ATOM   5290  N   GLY A 335      57.620  40.850  68.640  1.00  0.00           N
ATOM   5292  CA  GLY A 335      56.320  41.260  68.120  1.00  0.00           C
ATOM   5295  C   GLY A 335      56.300  42.670  67.630  1.00  0.00           C
ATOM   5296  O   GLY A 335      57.170  43.460  67.950  1.00  0.00           O
ATOM   5297  N   LEU A 336      55.260  43.060  66.860  1.00  0.00           N
ATOM   5299  CA  LEU A 336      55.120  44.460  66.510  1.00  0.00           C
ATOM   5301  CB  LEU A 336      55.830  44.820  65.170  1.00  0.00           C
ATOM   5304  CG  LEU A 336      55.840  46.330  64.830  1.00  0.00           C
ATOM   5306  CD1 LEU A 336      56.720  47.110  65.820  1.00  0.00           C
ATOM   5310  CD2 LEU A 336      56.350  46.580  63.400  1.00  0.00           C
ATOM   5314  C   LEU A 336      53.650  44.820  66.410  1.00  0.00           C
ATOM   5315  O   LEU A 336      52.890  44.180  65.690  1.00  0.00           O
ATOM   5316  N   LYS A 337      53.240  45.890  67.090  1.00  0.00           N
ATOM   5318  CA  LYS A 337      51.920  46.460  66.940  1.00  0.00           C
ATOM   5320  CB  LYS A 337      51.320  46.780  68.330  1.00  0.00           C
ATOM   5323  CG  LYS A 337      51.330  45.520  69.220  1.00  0.00           C
ATOM   5326  CD  LYS A 337      50.630  45.690  70.580  1.00  0.00           C
ATOM   5329  CE  LYS A 337      50.490  44.340  71.280  1.00  0.00           C
ATOM   5332  NZ  LYS A 337      49.930  44.540  72.630  1.00  0.00           N
ATOM   5336  C   LYS A 337      52.060  47.720  66.130  1.00  0.00           C
ATOM   5337  O   LYS A 337      52.780  48.640  66.510  1.00  0.00           O
ATOM   5338  N   LEU A 338      51.360  47.820  64.980  1.00  0.00           N
ATOM   5340  CA  LEU A 338      51.250  49.050  64.230  1.00  0.00           C
ATOM   5342  CB  LEU A 338      51.490  48.810  62.710  1.00  0.00           C
ATOM   5345  CG  LEU A 338      51.110  49.960  61.750  1.00  0.00           C
ATOM   5347  CD1 LEU A 338      51.840  51.290  62.050  1.00  0.00           C
ATOM   5351  CD2 LEU A 338      51.390  49.550  60.300  1.00  0.00           C
ATOM   5355  C   LEU A 338      49.870  49.650  64.460  1.00  0.00           C
ATOM   5356  O   LEU A 338      48.890  49.060  64.000  1.00  0.00           O
ATOM   5357  N   PRO A 339      49.720  50.770  65.160  1.00  0.00           N
ATOM   5358  CD  PRO A 339      50.730  51.350  66.040  1.00  0.00           C
ATOM   5361  CA  PRO A 339      48.510  51.580  65.120  1.00  0.00           C
ATOM   5363  CB  PRO A 339      48.850  52.770  66.040  1.00  0.00           C
ATOM   5366  CG  PRO A 339      49.930  52.240  66.970  1.00  0.00           C
ATOM   5369  C   PRO A 339      48.100  52.010  63.700  1.00  0.00           C
ATOM   5370  O   PRO A 339      48.940  52.540  62.980  1.00  0.00           O
ATOM   5371  N   LEU A 340      46.830  51.800  63.280  1.00  0.00           N
ATOM   5373  CA  LEU A 340      46.390  52.150  61.940  1.00  0.00           C
ATOM   5375  CB  LEU A 340      46.140  50.880  61.060  1.00  0.00           C
ATOM   5378  CG  LEU A 340      45.790  51.190  59.580  1.00  0.00           C
ATOM   5380  CD1 LEU A 340      46.970  51.850  58.860  1.00  0.00           C
ATOM   5384  CD2 LEU A 340      45.360  49.920  58.840  1.00  0.00           C
ATOM   5388  C   LEU A 340      45.140  53.020  61.890  1.00  0.00           C
ATOM   5389  O   LEU A 340      45.110  54.020  61.190  1.00  0.00           O
ATOM   5390  N   PHE A 341      44.050  52.720  62.630  1.00  0.00           N
ATOM   5392  CA  PHE A 341      42.970  53.690  62.720  1.00  0.00           C
ATOM   5394  CB  PHE A 341      42.000  53.620  61.490  1.00  0.00           C
ATOM   5397  CG  PHE A 341      40.710  54.390  61.670  1.00  0.00           C
ATOM   5398  CD1 PHE A 341      40.670  55.770  61.450  1.00  0.00           C
ATOM   5400  CE1 PHE A 341      39.490  56.490  61.680  1.00  0.00           C
ATOM   5402  CZ  PHE A 341      38.340  55.840  62.140  1.00  0.00           C
ATOM   5404  CD2 PHE A 341      39.540  53.730  62.100  1.00  0.00           C
ATOM   5406  CE2 PHE A 341      38.370  54.450  62.350  1.00  0.00           C
ATOM   5408  C   PHE A 341      42.250  53.610  64.050  1.00  0.00           C
ATOM   5409  O   PHE A 341      41.860  52.540  64.510  1.00  0.00           O
ATOM   5410  N   ASP A 342      42.010  54.780  64.670  1.00  0.00           N
ATOM   5412  CA  ASP A 342      41.020  54.960  65.690  1.00  0.00           C
ATOM   5414  CB  ASP A 342      41.650  54.860  67.100  1.00  0.00           C
ATOM   5417  CG  ASP A 342      42.480  56.010  67.650  1.00  0.00           C
ATOM   5418  OD1 ASP A 342      42.260  57.190  67.320  1.00  0.00           O
ATOM   5419  OD2 ASP A 342      43.270  55.700  68.580  1.00  0.00           O
ATOM   5420  C   ASP A 342      40.360  56.290  65.390  1.00  0.00           C
ATOM   5421  O   ASP A 342      40.870  57.070  64.590  1.00  0.00           O
ATOM   5422  N   GLY A 343      39.190  56.570  65.990  1.00  0.00           N
ATOM   5424  CA  GLY A 343      38.520  57.850  65.780  1.00  0.00           C
ATOM   5427  C   GLY A 343      39.030  58.900  66.700  1.00  0.00           C
ATOM   5428  O   GLY A 343      38.320  59.410  67.550  1.00  0.00           O
ATOM   5429  N   GLY A 344      40.300  59.290  66.540  1.00  0.00           N
ATOM   5431  CA  GLY A 344      40.890  60.410  67.260  1.00  0.00           C
ATOM   5434  C   GLY A 344      41.070  60.200  68.730  1.00  0.00           C
ATOM   5435  O   GLY A 344      41.030  61.150  69.510  1.00  0.00           O
ATOM   5436  N   ARG A 345      41.260  58.950  69.190  1.00  0.00           N
ATOM   5438  CA  ARG A 345      41.500  58.690  70.600  1.00  0.00           C
ATOM   5440  CB  ARG A 345      41.390  57.200  70.970  1.00  0.00           C
ATOM   5443  CG  ARG A 345      40.030  56.510  70.770  1.00  0.00           C
ATOM   5446  CD  ARG A 345      40.230  55.020  71.110  1.00  0.00           C
ATOM   5449  NE  ARG A 345      39.000  54.160  71.150  1.00  0.00           N
ATOM   5451  CZ  ARG A 345      38.220  53.820  70.130  1.00  0.00           C
ATOM   5452  NH1 ARG A 345      38.410  54.270  68.920  1.00  0.00           N
ATOM   5455  NH2 ARG A 345      37.220  52.980  70.280  1.00  0.00           N
ATOM   5458  C   ARG A 345      42.870  59.170  71.040  1.00  0.00           C
ATOM   5459  O   ARG A 345      43.030  59.860  72.050  1.00  0.00           O
ATOM   5460  N   LEU A 346      43.890  58.850  70.220  1.00  0.00           N
ATOM   5462  CA  LEU A 346      45.220  59.420  70.310  1.00  0.00           C
ATOM   5464  CB  LEU A 346      46.190  58.740  69.300  1.00  0.00           C
ATOM   5467  CG  LEU A 346      46.410  57.230  69.500  1.00  0.00           C
ATOM   5469  CD1 LEU A 346      47.540  56.750  68.590  1.00  0.00           C
ATOM   5473  CD2 LEU A 346      46.760  56.890  70.950  1.00  0.00           C
ATOM   5477  C   LEU A 346      45.310  60.940  70.140  1.00  0.00           C
ATOM   5478  O   LEU A 346      46.060  61.600  70.850  1.00  0.00           O
ATOM   5479  N   ASN A 347      44.560  61.550  69.210  1.00  0.00           N
ATOM   5481  CA  ASN A 347      44.460  63.010  69.080  1.00  0.00           C
ATOM   5483  CB  ASN A 347      43.490  63.370  67.930  1.00  0.00           C
ATOM   5486  CG  ASN A 347      44.030  63.140  66.530  1.00  0.00           C
ATOM   5487  OD1 ASN A 347      44.080  64.080  65.740  1.00  0.00           O
ATOM   5488  ND2 ASN A 347      44.350  61.880  66.170  1.00  0.00           N
ATOM   5491  C   ASN A 347      43.900  63.680  70.340  1.00  0.00           C
ATOM   5492  O   ASN A 347      44.460  64.590  70.930  1.00  0.00           O
ATOM   5493  N   ALA A 348      42.790  63.130  70.860  1.00  0.00           N
ATOM   5495  CA  ALA A 348      42.200  63.580  72.100  1.00  0.00           C
ATOM   5497  CB  ALA A 348      40.870  62.820  72.320  1.00  0.00           C
ATOM   5501  C   ALA A 348      43.100  63.440  73.340  1.00  0.00           C
ATOM   5502  O   ALA A 348      43.130  64.310  74.210  1.00  0.00           O
ATOM   5503  N   ASN A 349      43.860  62.330  73.440  1.00  0.00           N
ATOM   5505  CA  ASN A 349      44.910  62.150  74.430  1.00  0.00           C
ATOM   5507  CB  ASN A 349      45.480  60.700  74.330  1.00  0.00           C
ATOM   5510  CG  ASN A 349      46.490  60.340  75.430  1.00  0.00           C
ATOM   5511  OD1 ASN A 349      47.660  60.080  75.140  1.00  0.00           O
ATOM   5512  ND2 ASN A 349      46.040  60.280  76.700  1.00  0.00           N
ATOM   5515  C   ASN A 349      46.050  63.170  74.340  1.00  0.00           C
ATOM   5516  O   ASN A 349      46.470  63.730  75.360  1.00  0.00           O
ATOM   5517  N   LEU A 350      46.540  63.450  73.120  1.00  0.00           N
ATOM   5519  CA  LEU A 350      47.520  64.470  72.810  1.00  0.00           C
ATOM   5521  CB  LEU A 350      48.070  64.240  71.380  1.00  0.00           C
ATOM   5524  CG  LEU A 350      49.040  65.300  70.840  1.00  0.00           C
ATOM   5526  CD1 LEU A 350      50.210  65.520  71.820  1.00  0.00           C
ATOM   5530  CD2 LEU A 350      49.540  64.870  69.450  1.00  0.00           C
ATOM   5534  C   LEU A 350      47.070  65.910  73.050  1.00  0.00           C
ATOM   5535  O   LEU A 350      47.810  66.730  73.590  1.00  0.00           O
ATOM   5536  N   GLU A 351      45.820  66.290  72.720  1.00  0.00           N
ATOM   5538  CA  GLU A 351      45.290  67.620  73.030  1.00  0.00           C
ATOM   5540  CB  GLU A 351      43.840  67.810  72.510  1.00  0.00           C
ATOM   5543  CG  GLU A 351      43.780  67.920  70.970  1.00  0.00           C
ATOM   5546  CD  GLU A 351      42.380  67.780  70.380  1.00  0.00           C
ATOM   5547  OE1 GLU A 351      41.670  66.800  70.730  1.00  0.00           O
ATOM   5548  OE2 GLU A 351      42.000  68.650  69.550  1.00  0.00           O
ATOM   5549  C   GLU A 351      45.330  67.930  74.520  1.00  0.00           C
ATOM   5550  O   GLU A 351      45.710  69.020  74.950  1.00  0.00           O
ATOM   5551  N   GLY A 352      45.010  66.900  75.330  1.00  0.00           N
ATOM   5553  CA  GLY A 352      45.020  66.890  76.780  1.00  0.00           C
ATOM   5556  C   GLY A 352      46.360  67.090  77.430  1.00  0.00           C
ATOM   5557  O   GLY A 352      46.440  67.570  78.570  1.00  0.00           O
ATOM   5558  N   THR A 353      47.450  66.700  76.730  1.00  0.00           N
ATOM   5560  CA  THR A 353      48.820  66.950  77.160  1.00  0.00           C
ATOM   5562  CB  THR A 353      49.780  65.820  76.810  1.00  0.00           C
ATOM   5564  OG1 THR A 353      49.830  65.570  75.410  1.00  0.00           O
ATOM   5566  CG2 THR A 353      49.310  64.520  77.480  1.00  0.00           C
ATOM   5570  C   THR A 353      49.340  68.260  76.570  1.00  0.00           C
ATOM   5571  O   THR A 353      50.040  69.030  77.220  1.00  0.00           O
ATOM   5572  N   ARG A 354      48.940  68.600  75.320  1.00  0.00           N
ATOM   5574  CA  ARG A 354      49.220  69.890  74.700  1.00  0.00           C
ATOM   5576  CB  ARG A 354      48.760  69.940  73.220  1.00  0.00           C
ATOM   5579  CG  ARG A 354      49.740  69.250  72.270  1.00  0.00           C
ATOM   5582  CD  ARG A 354      49.230  69.180  70.820  1.00  0.00           C
ATOM   5585  NE  ARG A 354      50.230  68.400  70.010  1.00  0.00           N
ATOM   5587  CZ  ARG A 354      50.700  68.730  68.820  1.00  0.00           C
ATOM   5588  NH1 ARG A 354      50.530  69.910  68.270  1.00  0.00           N
ATOM   5591  NH2 ARG A 354      51.410  67.830  68.170  1.00  0.00           N
ATOM   5594  C   ARG A 354      48.690  71.100  75.450  1.00  0.00           C
ATOM   5595  O   ARG A 354      49.390  72.080  75.710  1.00  0.00           O
ATOM   5596  N   ALA A 355      47.430  70.990  75.880  1.00  0.00           N
ATOM   5598  CA  ALA A 355      46.800  71.860  76.830  1.00  0.00           C
ATOM   5600  CB  ALA A 355      45.330  71.450  76.890  1.00  0.00           C
ATOM   5604  C   ALA A 355      47.400  71.830  78.230  1.00  0.00           C
ATOM   5605  O   ALA A 355      47.630  72.880  78.830  1.00  0.00           O
ATOM   5606  N   ALA A 356      47.730  70.650  78.790  1.00  0.00           N
ATOM   5608  CA  ALA A 356      48.380  70.540  80.080  1.00  0.00           C
ATOM   5610  CB  ALA A 356      48.580  69.060  80.480  1.00  0.00           C
ATOM   5614  C   ALA A 356      49.720  71.250  80.170  1.00  0.00           C
ATOM   5615  O   ALA A 356      49.980  71.960  81.140  1.00  0.00           O
ATOM   5616  N   SER A 357      50.560  71.150  79.120  1.00  0.00           N
ATOM   5618  CA  SER A 357      51.770  71.950  78.970  1.00  0.00           C
ATOM   5620  CB  SER A 357      52.520  71.540  77.680  1.00  0.00           C
ATOM   5623  OG  SER A 357      52.970  70.190  77.760  1.00  0.00           O
ATOM   5625  C   SER A 357      51.550  73.450  78.920  1.00  0.00           C
ATOM   5626  O   SER A 357      52.220  74.210  79.620  1.00  0.00           O
ATOM   5627  N   ASN A 358      50.550  73.920  78.150  1.00  0.00           N
ATOM   5629  CA  ASN A 358      50.100  75.310  78.160  1.00  0.00           C
ATOM   5631  CB  ASN A 358      49.020  75.570  77.080  1.00  0.00           C
ATOM   5634  CG  ASN A 358      49.530  75.280  75.670  1.00  0.00           C
ATOM   5635  OD1 ASN A 358      50.730  75.110  75.420  1.00  0.00           O
ATOM   5636  ND2 ASN A 358      48.600  75.250  74.680  1.00  0.00           N
ATOM   5639  C   ASN A 358      49.590  75.760  79.530  1.00  0.00           C
ATOM   5640  O   ASN A 358      49.830  76.860  80.000  1.00  0.00           O
ATOM   5641  N   MET A 359      48.860  74.890  80.240  1.00  0.00           N
ATOM   5643  CA  MET A 359      48.520  75.100  81.630  1.00  0.00           C
ATOM   5645  CB  MET A 359      47.480  74.070  82.090  1.00  0.00           C
ATOM   5648  CG  MET A 359      46.110  74.150  81.400  1.00  0.00           C
ATOM   5651  SD  MET A 359      45.070  72.690  81.730  1.00  0.00           S
ATOM   5652  CE  MET A 359      44.820  73.080  83.490  1.00  0.00           C
ATOM   5656  C   MET A 359      49.710  75.160  82.600  1.00  0.00           C
ATOM   5657  O   MET A 359      49.740  75.990  83.500  1.00  0.00           O
ATOM   5658  N   MET A 360      50.740  74.300  82.440  1.00  0.00           N
ATOM   5660  CA  MET A 360      51.980  74.410  83.200  1.00  0.00           C
ATOM   5662  CB  MET A 360      52.910  73.180  83.090  1.00  0.00           C
ATOM   5665  CG  MET A 360      52.330  71.860  83.640  1.00  0.00           C
ATOM   5668  SD  MET A 360      51.690  71.880  85.320  1.00  0.00           S
ATOM   5669  CE  MET A 360      51.380  70.110  85.310  1.00  0.00           C
ATOM   5673  C   MET A 360      52.780  75.650  82.870  1.00  0.00           C
ATOM   5674  O   MET A 360      53.420  76.230  83.750  1.00  0.00           O
ATOM   5675  N   ILE A 361      52.730  76.120  81.600  1.00  0.00           N
ATOM   5677  CA  ILE A 361      53.210  77.450  81.250  1.00  0.00           C
ATOM   5679  CB  ILE A 361      53.160  77.700  79.740  1.00  0.00           C
ATOM   5681  CG2 ILE A 361      53.270  79.200  79.410  1.00  0.00           C
ATOM   5685  CG1 ILE A 361      54.250  76.880  79.010  1.00  0.00           C
ATOM   5688  CD  ILE A 361      54.030  76.730  77.500  1.00  0.00           C
ATOM   5692  C   ILE A 361      52.480  78.510  82.050  1.00  0.00           C
ATOM   5693  O   ILE A 361      53.100  79.280  82.780  1.00  0.00           O
ATOM   5694  N   GLU A 362      51.150  78.500  82.040  1.00  0.00           N
ATOM   5696  CA  GLU A 362      50.360  79.400  82.850  1.00  0.00           C
ATOM   5698  CB  GLU A 362      48.880  79.340  82.430  1.00  0.00           C
ATOM   5701  CG  GLU A 362      48.630  80.070  81.090  1.00  0.00           C
ATOM   5704  CD  GLU A 362      48.940  81.560  81.180  1.00  0.00           C
ATOM   5705  OE1 GLU A 362      48.250  82.270  81.960  1.00  0.00           O
ATOM   5706  OE2 GLU A 362      49.890  82.010  80.490  1.00  0.00           O
ATOM   5707  C   GLU A 362      50.570  79.320  84.360  1.00  0.00           C
ATOM   5708  O   GLU A 362      50.660  80.320  85.050  1.00  0.00           O
ATOM   5709  N   ARG A 363      50.730  78.130  84.940  1.00  0.00           N
ATOM   5711  CA  ARG A 363      51.120  77.980  86.330  1.00  0.00           C
ATOM   5713  CB  ARG A 363      51.030  76.500  86.750  1.00  0.00           C
ATOM   5716  CG  ARG A 363      49.580  75.990  86.740  1.00  0.00           C
ATOM   5719  CD  ARG A 363      49.520  74.470  86.680  1.00  0.00           C
ATOM   5722  NE  ARG A 363      48.080  74.090  86.680  1.00  0.00           N
ATOM   5724  CZ  ARG A 363      47.680  72.840  86.840  1.00  0.00           C
ATOM   5725  NH1 ARG A 363      48.520  71.850  87.020  1.00  0.00           N
ATOM   5728  NH2 ARG A 363      46.400  72.540  86.850  1.00  0.00           N
ATOM   5731  C   ARG A 363      52.480  78.560  86.690  1.00  0.00           C
ATOM   5732  O   ARG A 363      52.660  79.170  87.740  1.00  0.00           O
ATOM   5733  N   TYR A 364      53.480  78.420  85.800  1.00  0.00           N
ATOM   5735  CA  TYR A 364      54.750  79.130  85.910  1.00  0.00           C
ATOM   5737  CB  TYR A 364      55.720  78.600  84.800  1.00  0.00           C
ATOM   5740  CG  TYR A 364      57.070  79.270  84.740  1.00  0.00           C
ATOM   5741  CD1 TYR A 364      57.290  80.380  83.900  1.00  0.00           C
ATOM   5743  CE1 TYR A 364      58.570  80.940  83.780  1.00  0.00           C
ATOM   5745  CZ  TYR A 364      59.640  80.410  84.500  1.00  0.00           C
ATOM   5746  OH  TYR A 364      60.920  80.960  84.370  1.00  0.00           O
ATOM   5748  CD2 TYR A 364      58.160  78.730  85.450  1.00  0.00           C
ATOM   5750  CE2 TYR A 364      59.440  79.310  85.350  1.00  0.00           C
ATOM   5752  C   TYR A 364      54.570  80.650  85.870  1.00  0.00           C
ATOM   5753  O   TYR A 364      55.110  81.390  86.700  1.00  0.00           O
ATOM   5754  N   ASN A 365      53.740  81.130  84.930  1.00  0.00           N
ATOM   5756  CA  ASN A 365      53.340  82.510  84.740  1.00  0.00           C
ATOM   5758  CB  ASN A 365      52.460  82.670  83.460  1.00  0.00           C
ATOM   5761  CG  ASN A 365      53.240  82.230  82.220  1.00  0.00           C
ATOM   5762  OD1 ASN A 365      54.420  81.890  82.290  1.00  0.00           O
ATOM   5763  ND2 ASN A 365      52.590  82.220  81.040  1.00  0.00           N
ATOM   5766  C   ASN A 365      52.590  83.140  85.920  1.00  0.00           C
ATOM   5767  O   ASN A 365      52.850  84.280  86.310  1.00  0.00           O
ATOM   5768  N   GLN A 366      51.650  82.380  86.520  1.00  0.00           N
ATOM   5770  CA  GLN A 366      50.960  82.730  87.740  1.00  0.00           C
ATOM   5772  CB  GLN A 366      49.880  81.660  88.090  1.00  0.00           C
ATOM   5775  CG  GLN A 366      48.660  81.700  87.140  1.00  0.00           C
ATOM   5778  CD  GLN A 366      47.650  80.590  87.430  1.00  0.00           C
ATOM   5779  OE1 GLN A 366      47.910  79.450  87.850  1.00  0.00           O
ATOM   5780  NE2 GLN A 366      46.370  80.930  87.150  1.00  0.00           N
ATOM   5783  C   GLN A 366      51.880  82.870  88.930  1.00  0.00           C
ATOM   5784  O   GLN A 366      51.870  83.870  89.630  1.00  0.00           O
ATOM   5785  N   SER A 367      52.780  81.870  89.120  1.00  0.00           N
ATOM   5787  CA  SER A 367      53.720  81.850  90.240  1.00  0.00           C
ATOM   5789  CB  SER A 367      54.610  80.580  90.320  1.00  0.00           C
ATOM   5792  OG  SER A 367      53.870  79.450  90.770  1.00  0.00           O
ATOM   5794  C   SER A 367      54.640  83.030  90.300  1.00  0.00           C
ATOM   5795  O   SER A 367      54.890  83.610  91.350  1.00  0.00           O
ATOM   5796  N   VAL A 368      55.170  83.440  89.140  1.00  0.00           N
ATOM   5798  CA  VAL A 368      56.160  84.490  89.120  1.00  0.00           C
ATOM   5800  CB  VAL A 368      57.060  84.330  87.910  1.00  0.00           C
ATOM   5802  CG1 VAL A 368      56.430  84.900  86.620  1.00  0.00           C
ATOM   5806  CG2 VAL A 368      58.430  84.950  88.250  1.00  0.00           C
ATOM   5810  C   VAL A 368      55.520  85.870  89.240  1.00  0.00           C
ATOM   5811  O   VAL A 368      56.140  86.810  89.730  1.00  0.00           O
ATOM   5812  N   LEU A 369      54.230  85.990  88.850  1.00  0.00           N
ATOM   5814  CA  LEU A 369      53.480  87.220  89.040  1.00  0.00           C
ATOM   5816  CB  LEU A 369      52.310  87.280  88.040  1.00  0.00           C
ATOM   5819  CG  LEU A 369      51.540  88.620  87.980  1.00  0.00           C
ATOM   5821  CD1 LEU A 369      52.500  89.800  87.770  1.00  0.00           C
ATOM   5825  CD2 LEU A 369      50.480  88.620  86.870  1.00  0.00           C
ATOM   5829  C   LEU A 369      52.980  87.350  90.470  1.00  0.00           C
ATOM   5830  O   LEU A 369      52.890  88.460  91.010  1.00  0.00           O
ATOM   5831  N   ASN A 370      52.720  86.220  91.160  1.00  0.00           N
ATOM   5833  CA  ASN A 370      52.620  86.200  92.620  1.00  0.00           C
ATOM   5835  CB  ASN A 370      52.100  84.800  93.100  1.00  0.00           C
ATOM   5838  CG  ASN A 370      51.960  84.680  94.620  1.00  0.00           C
ATOM   5839  OD1 ASN A 370      52.640  83.880  95.280  1.00  0.00           O
ATOM   5840  ND2 ASN A 370      51.060  85.480  95.220  1.00  0.00           N
ATOM   5843  C   ASN A 370      53.930  86.610  93.300  1.00  0.00           C
ATOM   5844  O   ASN A 370      53.940  87.480  94.170  1.00  0.00           O
ATOM   5845  N   ALA A 371      55.070  86.030  92.870  1.00  0.00           N
ATOM   5847  CA  ALA A 371      56.370  86.290  93.450  1.00  0.00           C
ATOM   5849  CB  ALA A 371      57.380  85.360  92.740  1.00  0.00           C
ATOM   5853  C   ALA A 371      56.840  87.740  93.380  1.00  0.00           C
ATOM   5854  O   ALA A 371      57.310  88.310  94.370  1.00  0.00           O
ATOM   5855  N   VAL A 372      56.690  88.400  92.220  1.00  0.00           N
ATOM   5857  CA  VAL A 372      57.000  89.810  92.040  1.00  0.00           C
ATOM   5859  CB  VAL A 372      57.040  90.180  90.560  1.00  0.00           C
ATOM   5861  CG1 VAL A 372      55.640  90.480  89.980  1.00  0.00           C
ATOM   5865  CG2 VAL A 372      57.990  91.380  90.350  1.00  0.00           C
ATOM   5869  C   VAL A 372      56.130  90.740  92.880  1.00  0.00           C
ATOM   5870  O   VAL A 372      56.630  91.690  93.480  1.00  0.00           O
ATOM   5871  N   ARG A 373      54.810  90.450  93.010  1.00  0.00           N
ATOM   5873  CA  ARG A 373      53.910  91.190  93.870  1.00  0.00           C
ATOM   5875  CB  ARG A 373      52.450  90.700  93.700  1.00  0.00           C
ATOM   5878  CG  ARG A 373      51.460  91.310  94.720  1.00  0.00           C
ATOM   5881  CD  ARG A 373      49.990  90.940  94.470  1.00  0.00           C
ATOM   5884  NE  ARG A 373      49.200  91.560  95.590  1.00  0.00           N
ATOM   5886  CZ  ARG A 373      49.040  91.060  96.810  1.00  0.00           C
ATOM   5887  NH1 ARG A 373      49.670  89.960  97.180  1.00  0.00           N
ATOM   5890  NH2 ARG A 373      48.270  91.680  97.670  1.00  0.00           N
ATOM   5893  C   ARG A 373      54.310  91.190  95.340  1.00  0.00           C
ATOM   5894  O   ARG A 373      54.270  92.230  96.000  1.00  0.00           O
ATOM   5895  N   ASP A 374      54.770  90.030  95.870  1.00  0.00           N
ATOM   5897  CA  ASP A 374      55.380  89.950  97.190  1.00  0.00           C
ATOM   5899  CB  ASP A 374      56.010  88.550  97.510  1.00  0.00           C
ATOM   5902  CG  ASP A 374      55.120  87.420  97.980  1.00  0.00           C
ATOM   5903  OD1 ASP A 374      53.940  87.660  98.330  1.00  0.00           O
ATOM   5904  OD2 ASP A 374      55.710  86.310  98.190  1.00  0.00           O
ATOM   5905  C   ASP A 374      56.530  90.940  97.360  1.00  0.00           C
ATOM   5906  O   ASP A 374      56.490  91.800  98.240  1.00  0.00           O
ATOM   5907  N   VAL A 375      57.560  90.850  96.490  1.00  0.00           N
ATOM   5909  CA  VAL A 375      58.770  91.670  96.590  1.00  0.00           C
ATOM   5911  CB  VAL A 375      59.790  91.290  95.520  1.00  0.00           C
ATOM   5913  CG1 VAL A 375      61.000  92.260  95.540  1.00  0.00           C
ATOM   5917  CG2 VAL A 375      60.300  89.860  95.760  1.00  0.00           C
ATOM   5921  C   VAL A 375      58.470  93.160  96.520  1.00  0.00           C
ATOM   5922  O   VAL A 375      58.890  93.920  97.390  1.00  0.00           O
ATOM   5923  N   ALA A 376      57.640  93.570  95.550  1.00  0.00           N
ATOM   5925  CA  ALA A 376      57.180  94.930  95.380  1.00  0.00           C
ATOM   5927  CB  ALA A 376      56.250  94.910  94.140  1.00  0.00           C
ATOM   5931  C   ALA A 376      56.410  95.510  96.560  1.00  0.00           C
ATOM   5932  O   ALA A 376      56.700  96.600  97.040  1.00  0.00           O
ATOM   5933  N   VAL A 377      55.430  94.750  97.090  1.00  0.00           N
ATOM   5935  CA  VAL A 377      54.620  95.120  98.240  1.00  0.00           C
ATOM   5937  CB  VAL A 377      53.450  94.150  98.450  1.00  0.00           C
ATOM   5939  CG1 VAL A 377      52.760  94.320  99.810  1.00  0.00           C
ATOM   5943  CG2 VAL A 377      52.420  94.390  97.330  1.00  0.00           C
ATOM   5947  C   VAL A 377      55.440  95.250  99.510  1.00  0.00           C
ATOM   5948  O   VAL A 377      55.250  96.160 100.310  1.00  0.00           O
ATOM   5949  N   ASN A 378      56.380  94.310  99.730  1.00  0.00           N
ATOM   5951  CA  ASN A 378      57.220  94.280 100.920  1.00  0.00           C
ATOM   5953  CB  ASN A 378      57.920  92.900 101.070  1.00  0.00           C
ATOM   5956  CG  ASN A 378      56.920  91.740 101.110  1.00  0.00           C
ATOM   5957  OD1 ASN A 378      55.690  91.850 101.180  1.00  0.00           O
ATOM   5958  ND2 ASN A 378      57.470  90.510 100.980  1.00  0.00           N
ATOM   5961  C   ASN A 378      58.240  95.420 100.880  1.00  0.00           C
ATOM   5962  O   ASN A 378      58.630  95.960 101.920  1.00  0.00           O
ATOM   5963  N   GLY A 379      58.640  95.850  99.660  1.00  0.00           N
ATOM   5965  CA  GLY A 379      59.450  97.030  99.430  1.00  0.00           C
ATOM   5968  C   GLY A 379      58.720  98.330  99.640  1.00  0.00           C
ATOM   5969  O   GLY A 379      59.200  99.220 100.330  1.00  0.00           O
ATOM   5970  N   THR A 380      57.520  98.530  99.060  1.00  0.00           N
ATOM   5972  CA  THR A 380      56.700  99.720  99.320  1.00  0.00           C
ATOM   5974  CB  THR A 380      55.490  99.870  98.420  1.00  0.00           C
ATOM   5976  OG1 THR A 380      54.720  98.680  98.360  1.00  0.00           O
ATOM   5978  CG2 THR A 380      55.990 100.130  96.990  1.00  0.00           C
ATOM   5982  C   THR A 380      56.280  99.880 100.760  1.00  0.00           C
ATOM   5983  O   THR A 380      56.360 100.960 101.340  1.00  0.00           O
ATOM   5984  N   ARG A 381      55.900  98.760 101.400  1.00  0.00           N
ATOM   5986  CA  ARG A 381      55.730  98.660 102.830  1.00  0.00           C
ATOM   5988  CB  ARG A 381      55.170  97.290 103.240  1.00  0.00           C
ATOM   5991  CG  ARG A 381      53.680  97.110 102.880  1.00  0.00           C
ATOM   5994  CD  ARG A 381      53.230  95.690 103.160  1.00  0.00           C
ATOM   5997  NE  ARG A 381      51.760  95.520 102.940  1.00  0.00           N
ATOM   5999  CZ  ARG A 381      51.180  94.330 103.090  1.00  0.00           C
ATOM   6000  NH1 ARG A 381      51.860  93.270 103.470  1.00  0.00           N
ATOM   6003  NH2 ARG A 381      49.900  94.160 102.910  1.00  0.00           N
ATOM   6006  C   ARG A 381      56.950  98.980 103.680  1.00  0.00           C
ATOM   6007  O   ARG A 381      56.800  99.690 104.670  1.00  0.00           O
ATOM   6008  N   LEU A 382      58.170  98.520 103.330  1.00  0.00           N
ATOM   6010  CA  LEU A 382      59.370  98.910 104.070  1.00  0.00           C
ATOM   6012  CB  LEU A 382      60.620  98.270 103.410  1.00  0.00           C
ATOM   6015  CG  LEU A 382      61.990  98.640 104.030  1.00  0.00           C
ATOM   6017  CD1 LEU A 382      62.090  98.280 105.520  1.00  0.00           C
ATOM   6021  CD2 LEU A 382      63.130  97.920 103.290  1.00  0.00           C
ATOM   6025  C   LEU A 382      59.570 100.420 104.170  1.00  0.00           C
ATOM   6026  O   LEU A 382      59.740 100.950 105.270  1.00  0.00           O
ATOM   6027  N   GLN A 383      59.460 101.150 103.040  1.00  0.00           N
ATOM   6029  CA  GLN A 383      59.480 102.610 103.070  1.00  0.00           C
ATOM   6031  CB  GLN A 383      59.370 103.160 101.630  1.00  0.00           C
ATOM   6034  CG  GLN A 383      59.500 104.710 101.500  1.00  0.00           C
ATOM   6037  CD  GLN A 383      60.890 105.230 101.900  1.00  0.00           C
ATOM   6038  OE1 GLN A 383      61.800 105.220 101.060  1.00  0.00           O
ATOM   6039  NE2 GLN A 383      61.050 105.710 103.150  1.00  0.00           N
ATOM   6042  C   GLN A 383      58.350 103.220 103.900  1.00  0.00           C
ATOM   6043  O   GLN A 383      58.570 104.040 104.780  1.00  0.00           O
ATOM   6044  N   THR A 384      57.090 102.740 103.680  1.00  0.00           N
ATOM   6046  CA  THR A 384      55.920 103.210 104.420  1.00  0.00           C
ATOM   6048  CB  THR A 384      54.620 102.500 104.010  1.00  0.00           C
ATOM   6050  OG1 THR A 384      54.260 102.800 102.670  1.00  0.00           O
ATOM   6052  CG2 THR A 384      53.420 102.940 104.840  1.00  0.00           C
ATOM   6056  C   THR A 384      56.050 103.040 105.920  1.00  0.00           C
ATOM   6057  O   THR A 384      55.850 103.970 106.680  1.00  0.00           O
ATOM   6058  N   LEU A 385      56.440 101.840 106.390  1.00  0.00           N
ATOM   6060  CA  LEU A 385      56.520 101.550 107.810  1.00  0.00           C
ATOM   6062  CB  LEU A 385      56.610 100.030 108.080  1.00  0.00           C
ATOM   6065  CG  LEU A 385      55.300  99.270 107.740  1.00  0.00           C
ATOM   6067  CD1 LEU A 385      55.550  97.760 107.690  1.00  0.00           C
ATOM   6071  CD2 LEU A 385      54.160  99.590 108.730  1.00  0.00           C
ATOM   6075  C   LEU A 385      57.680 102.260 108.470  1.00  0.00           C
ATOM   6076  O   LEU A 385      57.570 102.660 109.630  1.00  0.00           O
ATOM   6077  N   ASN A 386      58.800 102.500 107.760  1.00  0.00           N
ATOM   6079  CA  ASN A 386      59.830 103.400 108.260  1.00  0.00           C
ATOM   6081  CB  ASN A 386      61.040 103.410 107.270  1.00  0.00           C
ATOM   6084  CG  ASN A 386      61.780 102.080 107.220  1.00  0.00           C
ATOM   6085  OD1 ASN A 386      62.410 101.660 106.250  1.00  0.00           O
ATOM   6086  ND2 ASN A 386      61.780 101.370 108.370  1.00  0.00           N
ATOM   6089  C   ASN A 386      59.330 104.820 108.510  1.00  0.00           C
ATOM   6090  O   ASN A 386      59.480 105.350 109.610  1.00  0.00           O
ATOM   6091  N   ASP A 387      58.650 105.410 107.520  1.00  0.00           N
ATOM   6093  CA  ASP A 387      58.040 106.710 107.610  1.00  0.00           C
ATOM   6095  CB  ASP A 387      57.540 107.180 106.220  1.00  0.00           C
ATOM   6098  CG  ASP A 387      58.670 107.380 105.220  1.00  0.00           C
ATOM   6099  OD1 ASP A 387      59.800 106.890 105.460  1.00  0.00           O
ATOM   6100  OD2 ASP A 387      58.410 108.030 104.170  1.00  0.00           O
ATOM   6101  C   ASP A 387      56.910 106.800 108.640  1.00  0.00           C
ATOM   6102  O   ASP A 387      56.900 107.710 109.450  1.00  0.00           O
ATOM   6103  N   GLU A 388      55.970 105.830 108.690  1.00  0.00           N
ATOM   6105  CA  GLU A 388      54.910 105.800 109.710  1.00  0.00           C
ATOM   6107  CB  GLU A 388      53.930 104.590 109.590  1.00  0.00           C
ATOM   6110  CG  GLU A 388      52.890 104.660 108.440  1.00  0.00           C
ATOM   6113  CD  GLU A 388      51.870 103.520 108.530  1.00  0.00           C
ATOM   6114  OE1 GLU A 388      51.140 103.490 109.560  1.00  0.00           O
ATOM   6115  OE2 GLU A 388      51.770 102.680 107.600  1.00  0.00           O
ATOM   6116  C   GLU A 388      55.460 105.790 111.130  1.00  0.00           C
ATOM   6117  O   GLU A 388      55.010 106.530 112.010  1.00  0.00           O
ATOM   6118  N   ARG A 389      56.490 104.960 111.380  1.00  0.00           N
ATOM   6120  CA  ARG A 389      57.220 104.880 112.630  1.00  0.00           C
ATOM   6122  CB  ARG A 389      58.220 103.700 112.520  1.00  0.00           C
ATOM   6125  CG  ARG A 389      58.770 103.120 113.840  1.00  0.00           C
ATOM   6128  CD  ARG A 389      59.970 103.870 114.420  1.00  0.00           C
ATOM   6131  NE  ARG A 389      60.430 103.120 115.630  1.00  0.00           N
ATOM   6133  CZ  ARG A 389      61.590 103.360 116.210  1.00  0.00           C
ATOM   6134  NH1 ARG A 389      62.470 104.210 115.740  1.00  0.00           N
ATOM   6137  NH2 ARG A 389      61.950 102.680 117.270  1.00  0.00           N
ATOM   6140  C   ARG A 389      57.920 106.180 113.010  1.00  0.00           C
ATOM   6141  O   ARG A 389      57.890 106.550 114.180  1.00  0.00           O
ATOM   6142  N   GLU A 390      58.560 106.890 112.060  1.00  0.00           N
ATOM   6144  CA  GLU A 390      59.250 108.160 112.330  1.00  0.00           C
ATOM   6146  CB  GLU A 390      60.050 108.680 111.090  1.00  0.00           C
ATOM   6149  CG  GLU A 390      60.880 109.950 111.450  1.00  0.00           C
ATOM   6152  CD  GLU A 390      62.050 110.340 110.530  1.00  0.00           C
ATOM   6153  OE1 GLU A 390      61.970 110.200 109.290  1.00  0.00           O
ATOM   6154  OE2 GLU A 390      63.070 110.800 111.130  1.00  0.00           O
ATOM   6155  C   GLU A 390      58.320 109.260 112.800  1.00  0.00           C
ATOM   6156  O   GLU A 390      58.510 109.880 113.850  1.00  0.00           O
ATOM   6157  N   MET A 391      57.230 109.460 112.040  1.00  0.00           N
ATOM   6159  CA  MET A 391      56.230 110.480 112.280  1.00  0.00           C
ATOM   6161  CB  MET A 391      55.260 110.510 111.070  1.00  0.00           C
ATOM   6164  CG  MET A 391      55.970 110.840 109.740  1.00  0.00           C
ATOM   6167  SD  MET A 391      56.570 112.550 109.620  1.00  0.00           S
ATOM   6168  CE  MET A 391      58.320 112.090 109.630  1.00  0.00           C
ATOM   6172  C   MET A 391      55.490 110.240 113.580  1.00  0.00           C
ATOM   6173  O   MET A 391      55.270 111.150 114.390  1.00  0.00           O
ATOM   6174  N   GLN A 392      55.170 108.950 113.840  1.00  0.00           N
ATOM   6176  CA  GLN A 392      54.590 108.480 115.080  1.00  0.00           C
ATOM   6178  CB  GLN A 392      54.340 106.950 115.010  1.00  0.00           C
ATOM   6181  CG  GLN A 392      53.400 106.340 116.080  1.00  0.00           C
ATOM   6184  CD  GLN A 392      52.030 106.990 116.070  1.00  0.00           C
ATOM   6185  OE1 GLN A 392      51.520 107.400 115.020  1.00  0.00           O
ATOM   6186  NE2 GLN A 392      51.400 107.100 117.260  1.00  0.00           N
ATOM   6189  C   GLN A 392      55.460 108.770 116.290  1.00  0.00           C
ATOM   6190  O   GLN A 392      54.960 109.020 117.380  1.00  0.00           O
ATOM   6191  N   ALA A 393      56.800 108.670 116.190  1.00  0.00           N
ATOM   6193  CA  ALA A 393      57.690 108.880 117.320  1.00  0.00           C
ATOM   6195  CB  ALA A 393      59.010 108.180 117.030  1.00  0.00           C
ATOM   6199  C   ALA A 393      57.920 110.330 117.670  1.00  0.00           C
ATOM   6200  O   ALA A 393      58.060 110.680 118.840  1.00  0.00           O
ATOM   6201  N   GLU A 394      57.890 111.230 116.670  1.00  0.00           N
ATOM   6203  CA  GLU A 394      57.850 112.650 116.940  1.00  0.00           C
ATOM   6205  CB  GLU A 394      58.200 113.400 115.650  1.00  0.00           C
ATOM   6208  CG  GLU A 394      59.660 113.110 115.220  1.00  0.00           C
ATOM   6211  CD  GLU A 394      60.020 113.820 113.940  1.00  0.00           C
ATOM   6212  OE1 GLU A 394      59.110 113.990 113.100  1.00  0.00           O
ATOM   6213  OE2 GLU A 394      61.220 114.190 113.750  1.00  0.00           O
ATOM   6214  C   GLU A 394      56.550 113.120 117.560  1.00  0.00           C
ATOM   6215  O   GLU A 394      56.530 113.970 118.460  1.00  0.00           O
ATOM   6216  N   ARG A 395      55.440 112.510 117.130  1.00  0.00           N
ATOM   6218  CA  ARG A 395      54.150 112.610 117.750  1.00  0.00           C
ATOM   6220  CB  ARG A 395      53.160 111.820 116.880  1.00  0.00           C
ATOM   6223  CG  ARG A 395      51.710 111.940 117.330  1.00  0.00           C
ATOM   6226  CD  ARG A 395      50.780 111.090 116.480  1.00  0.00           C
ATOM   6229  NE  ARG A 395      49.420 111.390 117.000  1.00  0.00           N
ATOM   6231  CZ  ARG A 395      48.440 110.510 117.090  1.00  0.00           C
ATOM   6232  NH1 ARG A 395      48.400 109.470 116.290  1.00  0.00           N
ATOM   6235  NH2 ARG A 395      47.520 110.660 118.020  1.00  0.00           N
ATOM   6238  C   ARG A 395      54.120 112.120 119.210  1.00  0.00           C
ATOM   6239  O   ARG A 395      53.620 112.830 120.080  1.00  0.00           O
ATOM   6240  N   VAL A 396      54.730 110.950 119.530  1.00  0.00           N
ATOM   6242  CA  VAL A 396      54.810 110.460 120.900  1.00  0.00           C
ATOM   6244  CB  VAL A 396      55.460 109.080 120.970  1.00  0.00           C
ATOM   6246  CG1 VAL A 396      55.850 108.700 122.410  1.00  0.00           C
ATOM   6250  CG2 VAL A 396      54.450 108.030 120.460  1.00  0.00           C
ATOM   6254  C   VAL A 396      55.520 111.420 121.840  1.00  0.00           C
ATOM   6255  O   VAL A 396      55.040 111.730 122.930  1.00  0.00           O
ATOM   6256  N   GLU A 397      56.670 111.990 121.400  1.00  0.00           N
ATOM   6258  CA  GLU A 397      57.400 113.010 122.120  1.00  0.00           C
ATOM   6260  CB  GLU A 397      58.710 113.360 121.380  1.00  0.00           C
ATOM   6263  CG  GLU A 397      59.610 114.440 122.050  1.00  0.00           C
ATOM   6266  CD  GLU A 397      60.210 114.060 123.390  1.00  0.00           C
ATOM   6267  OE1 GLU A 397      59.900 112.990 123.980  1.00  0.00           O
ATOM   6268  OE2 GLU A 397      61.050 114.840 123.900  1.00  0.00           O
ATOM   6269  C   GLU A 397      56.630 114.300 122.340  1.00  0.00           C
ATOM   6270  O   GLU A 397      56.650 114.890 123.420  1.00  0.00           O
ATOM   6271  N   ALA A 398      55.900 114.770 121.310  1.00  0.00           N
ATOM   6273  CA  ALA A 398      55.030 115.920 121.420  1.00  0.00           C
ATOM   6275  CB  ALA A 398      54.410 116.180 120.040  1.00  0.00           C
ATOM   6279  C   ALA A 398      53.920 115.740 122.430  1.00  0.00           C
ATOM   6280  O   ALA A 398      53.720 116.550 123.350  1.00  0.00           O
ATOM   6281  N   THR A 399      53.210 114.600 122.370  1.00  0.00           N
ATOM   6283  CA  THR A 399      52.160 114.250 123.310  1.00  0.00           C
ATOM   6285  CB  THR A 399      51.330 113.050 122.890  1.00  0.00           C
ATOM   6287  OG1 THR A 399      51.050 113.130 121.520  1.00  0.00           O
ATOM   6289  CG2 THR A 399      49.960 113.070 123.570  1.00  0.00           C
ATOM   6293  C   THR A 399      52.710 114.050 124.710  1.00  0.00           C
ATOM   6294  O   THR A 399      52.060 114.350 125.720  1.00  0.00           O
ATOM   6295  N   ARG A 400      53.970 113.570 124.840  1.00  0.00           N
ATOM   6297  CA  ARG A 400      54.690 113.560 126.100  1.00  0.00           C
ATOM   6299  CB  ARG A 400      56.070 112.850 125.940  1.00  0.00           C
ATOM   6302  CG  ARG A 400      56.790 112.490 127.250  1.00  0.00           C
ATOM   6305  CD  ARG A 400      58.260 112.070 127.110  1.00  0.00           C
ATOM   6308  NE  ARG A 400      59.040 113.220 126.550  1.00  0.00           N
ATOM   6310  CZ  ARG A 400      59.770 114.090 127.230  1.00  0.00           C
ATOM   6311  NH1 ARG A 400      59.840 114.130 128.550  1.00  0.00           N
ATOM   6314  NH2 ARG A 400      60.450 115.010 126.580  1.00  0.00           N
ATOM   6317  C   ARG A 400      54.900 114.950 126.710  1.00  0.00           C
ATOM   6318  O   ARG A 400      54.710 115.140 127.920  1.00  0.00           O
ATOM   6319  N   PHE A 401      55.300 115.970 125.930  1.00  0.00           N
ATOM   6321  CA  PHE A 401      55.260 117.380 126.340  1.00  0.00           C
ATOM   6323  CB  PHE A 401      55.930 118.280 125.280  1.00  0.00           C
ATOM   6326  CG  PHE A 401      57.410 118.200 125.480  1.00  0.00           C
ATOM   6327  CD1 PHE A 401      57.970 118.790 126.630  1.00  0.00           C
ATOM   6329  CE1 PHE A 401      59.350 118.780 126.820  1.00  0.00           C
ATOM   6331  CZ  PHE A 401      60.180 118.220 125.840  1.00  0.00           C
ATOM   6333  CD2 PHE A 401      58.240 117.590 124.540  1.00  0.00           C
ATOM   6335  CE2 PHE A 401      59.630 117.610 124.710  1.00  0.00           C
ATOM   6337  C   PHE A 401      53.900 117.960 126.670  1.00  0.00           C
ATOM   6338  O   PHE A 401      53.720 118.630 127.690  1.00  0.00           O
ATOM   6339  N   THR A 402      52.900 117.650 125.820  1.00  0.00           N
ATOM   6341  CA  THR A 402      51.500 118.020 126.010  1.00  0.00           C
ATOM   6343  CB  THR A 402      50.610 117.640 124.810  1.00  0.00           C
ATOM   6345  OG1 THR A 402      50.970 118.440 123.680  1.00  0.00           O
ATOM   6347  CG2 THR A 402      49.120 117.880 125.090  1.00  0.00           C
ATOM   6351  C   THR A 402      50.980 117.490 127.340  1.00  0.00           C
ATOM   6352  O   THR A 402      50.370 118.230 128.100  1.00  0.00           O
ATOM   6353  N   GLN A 403      51.350 116.250 127.740  1.00  0.00           N
ATOM   6355  CA  GLN A 403      51.020 115.710 129.060  1.00  0.00           C
ATOM   6357  CB  GLN A 403      51.750 114.370 129.330  1.00  0.00           C
ATOM   6360  CG  GLN A 403      51.310 113.550 130.580  1.00  0.00           C
ATOM   6363  CD  GLN A 403      49.810 113.310 130.800  1.00  0.00           C
ATOM   6364  OE1 GLN A 403      48.980 113.240 129.910  1.00  0.00           O
ATOM   6365  NE2 GLN A 403      49.410 113.260 132.090  1.00  0.00           N
ATOM   6368  C   GLN A 403      51.470 116.580 130.240  1.00  0.00           C
ATOM   6369  O   GLN A 403      50.720 116.840 131.170  1.00  0.00           O
ATOM   6370  N   ARG A 404      52.740 117.050 130.240  1.00  0.00           N
ATOM   6372  CA  ARG A 404      53.320 117.790 131.340  1.00  0.00           C
ATOM   6374  CB  ARG A 404      54.850 117.890 131.150  1.00  0.00           C
ATOM   6377  CG  ARG A 404      55.600 116.550 131.150  1.00  0.00           C
ATOM   6380  CD  ARG A 404      55.830 115.860 132.500  1.00  0.00           C
ATOM   6383  NE  ARG A 404      54.700 114.930 132.860  1.00  0.00           N
ATOM   6385  CZ  ARG A 404      54.570 113.690 132.430  1.00  0.00           C
ATOM   6386  NH1 ARG A 404      55.490 113.130 131.680  1.00  0.00           N
ATOM   6389  NH2 ARG A 404      53.510 112.960 132.730  1.00  0.00           N
ATOM   6392  C   ARG A 404      52.840 119.220 131.470  1.00  0.00           C
ATOM   6393  O   ARG A 404      52.730 119.780 132.550  1.00  0.00           O
ATOM   6394  N   ALA A 405      52.580 119.850 130.310  1.00  0.00           N
ATOM   6396  CA  ALA A 405      51.970 121.160 130.170  1.00  0.00           C
ATOM   6398  CB  ALA A 405      52.040 121.580 128.680  1.00  0.00           C
ATOM   6402  C   ALA A 405      50.530 121.180 130.630  1.00  0.00           C
ATOM   6403  O   ALA A 405      50.110 122.060 131.390  1.00  0.00           O
ATOM   6404  N   ALA A 406      49.740 120.170 130.210  1.00  0.00           N
ATOM   6406  CA  ALA A 406      48.400 119.900 130.670  1.00  0.00           C
ATOM   6408  CB  ALA A 406      47.870 118.720 129.840  1.00  0.00           C
ATOM   6412  C   ALA A 406      48.290 119.590 132.150  1.00  0.00           C
ATOM   6413  O   ALA A 406      47.430 120.130 132.850  1.00  0.00           O
ATOM   6414  N   GLU A 407      49.200 118.750 132.700  1.00  0.00           N
ATOM   6416  CA  GLU A 407      49.380 118.610 134.150  1.00  0.00           C
ATOM   6418  CB  GLU A 407      50.510 117.570 134.490  1.00  0.00           C
ATOM   6421  CG  GLU A 407      50.150 116.070 134.280  1.00  0.00           C
ATOM   6424  CD  GLU A 407      51.360 115.140 134.240  1.00  0.00           C
ATOM   6425  OE1 GLU A 407      52.510 115.610 134.400  1.00  0.00           O
ATOM   6426  OE2 GLU A 407      51.190 113.910 134.020  1.00  0.00           O
ATOM   6427  C   GLU A 407      49.710 119.920 134.870  1.00  0.00           C
ATOM   6428  O   GLU A 407      49.080 120.270 135.870  1.00  0.00           O
ATOM   6429  N   ALA A 408      50.670 120.720 134.380  1.00  0.00           N
ATOM   6431  CA  ALA A 408      51.030 121.990 134.990  1.00  0.00           C
ATOM   6433  CB  ALA A 408      52.270 122.580 134.300  1.00  0.00           C
ATOM   6437  C   ALA A 408      49.910 123.030 135.010  1.00  0.00           C
ATOM   6438  O   ALA A 408      49.680 123.660 136.040  1.00  0.00           O
ATOM   6439  N   ALA A 409      49.180 123.190 133.880  1.00  0.00           N
ATOM   6441  CA  ALA A 409      48.010 124.030 133.780  1.00  0.00           C
ATOM   6443  CB  ALA A 409      47.520 124.020 132.320  1.00  0.00           C
ATOM   6447  C   ALA A 409      46.870 123.620 134.700  1.00  0.00           C
ATOM   6448  O   ALA A 409      46.310 124.450 135.420  1.00  0.00           O
ATOM   6449  N   TYR A 410      46.520 122.310 134.760  1.00  0.00           N
ATOM   6451  CA  TYR A 410      45.470 121.790 135.640  1.00  0.00           C
ATOM   6453  CB  TYR A 410      45.190 120.270 135.340  1.00  0.00           C
ATOM   6456  CG  TYR A 410      44.240 119.630 136.350  1.00  0.00           C
ATOM   6457  CD1 TYR A 410      42.880 119.950 136.310  1.00  0.00           C
ATOM   6459  CE1 TYR A 410      42.000 119.470 137.300  1.00  0.00           C
ATOM   6461  CZ  TYR A 410      42.480 118.640 138.320  1.00  0.00           C
ATOM   6462  OH  TYR A 410      41.550 118.190 139.280  1.00  0.00           O
ATOM   6464  CD2 TYR A 410      44.710 118.800 137.380  1.00  0.00           C
ATOM   6466  CE2 TYR A 410      43.840 118.310 138.360  1.00  0.00           C
ATOM   6468  C   TYR A 410      45.730 122.030 137.130  1.00  0.00           C
ATOM   6469  O   TYR A 410      44.830 122.400 137.890  1.00  0.00           O
ATOM   6470  N   GLN A 411      46.980 121.850 137.600  1.00  0.00           N
ATOM   6472  CA  GLN A 411      47.270 121.930 139.030  1.00  0.00           C
ATOM   6474  CB  GLN A 411      48.640 121.280 139.340  1.00  0.00           C
ATOM   6477  CG  GLN A 411      48.650 119.750 139.080  1.00  0.00           C
ATOM   6480  CD  GLN A 411      50.030 119.110 139.260  1.00  0.00           C
ATOM   6481  OE1 GLN A 411      50.900 119.590 139.990  1.00  0.00           O
ATOM   6482  NE2 GLN A 411      50.210 117.940 138.630  1.00  0.00           N
ATOM   6485  C   GLN A 411      47.200 123.360 139.550  1.00  0.00           C
ATOM   6486  O   GLN A 411      47.000 123.620 140.730  1.00  0.00           O
ATOM   6487  N   ARG A 412      47.300 124.300 138.590  1.00  0.00           N
ATOM   6489  CA  ARG A 412      47.200 125.720 138.800  1.00  0.00           C
ATOM   6491  CB  ARG A 412      48.250 126.390 137.910  1.00  0.00           C
ATOM   6494  CG  ARG A 412      49.660 126.050 138.430  1.00  0.00           C
ATOM   6497  CD  ARG A 412      50.730 126.540 137.470  1.00  0.00           C
ATOM   6500  NE  ARG A 412      52.060 126.320 138.110  1.00  0.00           N
ATOM   6502  CZ  ARG A 412      52.560 125.130 138.420  1.00  0.00           C
ATOM   6503  NH1 ARG A 412      52.000 124.000 138.040  1.00  0.00           N
ATOM   6506  NH2 ARG A 412      53.740 125.040 138.980  1.00  0.00           N
ATOM   6509  C   ARG A 412      45.840 126.280 138.480  1.00  0.00           C
ATOM   6510  O   ARG A 412      45.640 127.500 138.570  1.00  0.00           O
ATOM   6511  N   GLY A 413      44.860 125.420 138.100  1.00  0.00           N
ATOM   6513  CA  GLY A 413      43.470 125.790 137.890  1.00  0.00           C
ATOM   6516  C   GLY A 413      43.200 126.540 136.630  1.00  0.00           C
ATOM   6517  O   GLY A 413      42.170 127.210 136.510  1.00  0.00           O
ATOM   6518  N   LEU A 414      44.090 126.430 135.640  1.00  0.00           N
ATOM   6520  CA  LEU A 414      44.010 127.220 134.430  1.00  0.00           C
ATOM   6522  CB  LEU A 414      45.450 127.550 133.980  1.00  0.00           C
ATOM   6525  CG  LEU A 414      46.260 128.400 134.980  1.00  0.00           C
ATOM   6527  CD1 LEU A 414      47.690 128.580 134.450  1.00  0.00           C
ATOM   6531  CD2 LEU A 414      45.630 129.780 135.200  1.00  0.00           C
ATOM   6535  C   LEU A 414      43.290 126.450 133.330  1.00  0.00           C
ATOM   6536  O   LEU A 414      42.810 127.000 132.330  1.00  0.00           O
ATOM   6537  N   THR A 415      43.150 125.130 133.520  1.00  0.00           N
ATOM   6539  CA  THR A 415      42.420 124.240 132.630  1.00  0.00           C
ATOM   6541  CB  THR A 415      43.260 123.640 131.510  1.00  0.00           C
ATOM   6543  OG1 THR A 415      42.440 123.030 130.500  1.00  0.00           O
ATOM   6545  CG2 THR A 415      44.260 122.590 132.010  1.00  0.00           C
ATOM   6549  C   THR A 415      41.780 123.160 133.470  1.00  0.00           C
ATOM   6550  O   THR A 415      42.090 122.970 134.650  1.00  0.00           O
ATOM   6551  N   SER A 416      40.840 122.430 132.840  1.00  0.00           N
ATOM   6553  CA  SER A 416      40.090 121.340 133.420  1.00  0.00           C
ATOM   6555  CB  SER A 416      38.730 121.150 132.680  1.00  0.00           C
ATOM   6558  OG  SER A 416      38.910 120.810 131.310  1.00  0.00           O
ATOM   6560  C   SER A 416      40.870 120.040 133.380  1.00  0.00           C
ATOM   6561  O   SER A 416      41.930 119.930 132.760  1.00  0.00           O
ATOM   6562  N   ARG A 417      40.370 118.970 134.030  1.00  0.00           N
ATOM   6564  CA  ARG A 417      41.080 117.700 134.010  1.00  0.00           C
ATOM   6566  CB  ARG A 417      40.600 116.770 135.160  1.00  0.00           C
ATOM   6569  CG  ARG A 417      41.340 115.420 135.350  1.00  0.00           C
ATOM   6572  CD  ARG A 417      42.850 115.540 135.630  1.00  0.00           C
ATOM   6575  NE  ARG A 417      43.370 114.160 135.950  1.00  0.00           N
ATOM   6577  CZ  ARG A 417      44.620 113.950 136.360  1.00  0.00           C
ATOM   6578  NH1 ARG A 417      45.560 114.860 136.190  1.00  0.00           N
ATOM   6581  NH2 ARG A 417      44.990 112.830 136.940  1.00  0.00           N
ATOM   6584  C   ARG A 417      40.980 117.010 132.650  1.00  0.00           C
ATOM   6585  O   ARG A 417      41.800 116.160 132.320  1.00  0.00           O
ATOM   6586  N   LEU A 418      40.010 117.430 131.800  1.00  0.00           N
ATOM   6588  CA  LEU A 418      39.820 116.930 130.440  1.00  0.00           C
ATOM   6590  CB  LEU A 418      38.590 117.540 129.730  1.00  0.00           C
ATOM   6593  CG  LEU A 418      38.220 116.880 128.380  1.00  0.00           C
ATOM   6595  CD1 LEU A 418      38.050 115.360 128.510  1.00  0.00           C
ATOM   6599  CD2 LEU A 418      36.930 117.460 127.800  1.00  0.00           C
ATOM   6603  C   LEU A 418      41.040 117.130 129.570  1.00  0.00           C
ATOM   6604  O   LEU A 418      41.390 116.270 128.760  1.00  0.00           O
ATOM   6605  N   GLN A 419      41.770 118.260 129.770  1.00  0.00           N
ATOM   6607  CA  GLN A 419      43.000 118.550 129.070  1.00  0.00           C
ATOM   6609  CB  GLN A 419      43.550 119.920 129.550  1.00  0.00           C
ATOM   6612  CG  GLN A 419      44.800 120.410 128.780  1.00  0.00           C
ATOM   6615  CD  GLN A 419      44.480 120.520 127.290  1.00  0.00           C
ATOM   6616  OE1 GLN A 419      43.710 121.420 126.930  1.00  0.00           O
ATOM   6617  NE2 GLN A 419      45.030 119.610 126.450  1.00  0.00           N
ATOM   6620  C   GLN A 419      44.080 117.510 129.280  1.00  0.00           C
ATOM   6621  O   GLN A 419      44.800 117.140 128.360  1.00  0.00           O
ATOM   6622  N   ALA A 420      44.230 117.010 130.510  1.00  0.00           N
ATOM   6624  CA  ALA A 420      45.220 116.000 130.830  1.00  0.00           C
ATOM   6626  CB  ALA A 420      45.610 116.180 132.310  1.00  0.00           C
ATOM   6630  C   ALA A 420      44.740 114.580 130.540  1.00  0.00           C
ATOM   6631  O   ALA A 420      45.510 113.630 130.430  1.00  0.00           O
ATOM   6632  N   THR A 421      43.410 114.420 130.420  1.00  0.00           N
ATOM   6634  CA  THR A 421      42.730 113.140 130.220  1.00  0.00           C
ATOM   6636  CB  THR A 421      41.290 113.230 130.730  1.00  0.00           C
ATOM   6638  OG1 THR A 421      41.290 113.240 132.150  1.00  0.00           O
ATOM   6640  CG2 THR A 421      40.410 112.060 130.340  1.00  0.00           C
ATOM   6644  C   THR A 421      42.770 112.760 128.760  1.00  0.00           C
ATOM   6645  O   THR A 421      43.040 111.610 128.400  1.00  0.00           O
ATOM   6646  N   GLU A 422      42.640 113.790 127.900  1.00  0.00           N
ATOM   6648  CA  GLU A 422      42.830 113.750 126.470  1.00  0.00           C
ATOM   6650  CB  GLU A 422      41.930 114.850 125.850  1.00  0.00           C
ATOM   6653  CG  GLU A 422      41.780 114.830 124.310  1.00  0.00           C
ATOM   6656  CD  GLU A 422      41.380 113.460 123.770  1.00  0.00           C
ATOM   6657  OE1 GLU A 422      40.300 112.960 124.170  1.00  0.00           O
ATOM   6658  OE2 GLU A 422      42.130 112.890 122.930  1.00  0.00           O
ATOM   6659  C   GLU A 422      44.290 114.010 126.120  1.00  0.00           C
ATOM   6660  O   GLU A 422      44.700 114.140 124.980  1.00  0.00           O
ATOM   6661  N   ALA A 423      45.170 114.020 127.140  1.00  0.00           N
ATOM   6663  CA  ALA A 423      46.590 113.880 126.950  1.00  0.00           C
ATOM   6665  CB  ALA A 423      47.320 114.910 127.840  1.00  0.00           C
ATOM   6669  C   ALA A 423      47.000 112.440 127.260  1.00  0.00           C
ATOM   6670  O   ALA A 423      47.720 111.800 126.490  1.00  0.00           O
ATOM   6671  N   ARG A 424      46.540 111.830 128.390  1.00  0.00           N
ATOM   6673  CA  ARG A 424      46.840 110.430 128.680  1.00  0.00           C
ATOM   6675  CB  ARG A 424      46.380 110.000 130.090  1.00  0.00           C
ATOM   6678  CG  ARG A 424      47.340 110.510 131.190  1.00  0.00           C
ATOM   6681  CD  ARG A 424      47.130 109.860 132.570  1.00  0.00           C
ATOM   6684  NE  ARG A 424      45.700 110.040 132.920  1.00  0.00           N
ATOM   6686  CZ  ARG A 424      45.130 111.210 133.110  1.00  0.00           C
ATOM   6687  NH1 ARG A 424      45.800 112.330 133.300  1.00  0.00           N
ATOM   6690  NH2 ARG A 424      43.830 111.320 133.050  1.00  0.00           N
ATOM   6693  C   ARG A 424      46.360 109.390 127.700  1.00  0.00           C
ATOM   6694  O   ARG A 424      47.080 108.450 127.370  1.00  0.00           O
ATOM   6695  N   LEU A 425      45.120 109.530 127.210  1.00  0.00           N
ATOM   6697  CA  LEU A 425      44.580 108.620 126.220  1.00  0.00           C
ATOM   6699  CB  LEU A 425      43.060 108.830 126.090  1.00  0.00           C
ATOM   6702  CG  LEU A 425      42.340 107.920 125.090  1.00  0.00           C
ATOM   6704  CD1 LEU A 425      42.410 106.460 125.540  1.00  0.00           C
ATOM   6708  CD2 LEU A 425      40.880 108.390 124.930  1.00  0.00           C
ATOM   6712  C   LEU A 425      45.370 108.560 124.910  1.00  0.00           C
ATOM   6713  O   LEU A 425      45.720 107.450 124.480  1.00  0.00           O
ATOM   6714  N   PRO A 426      45.790 109.670 124.290  1.00  0.00           N
ATOM   6715  CD  PRO A 426      45.010 110.910 124.250  1.00  0.00           C
ATOM   6718  CA  PRO A 426      46.630 109.570 123.100  1.00  0.00           C
ATOM   6720  CB  PRO A 426      46.680 111.000 122.570  1.00  0.00           C
ATOM   6723  CG  PRO A 426      45.290 111.530 122.880  1.00  0.00           C
ATOM   6726  C   PRO A 426      48.000 108.970 123.350  1.00  0.00           C
ATOM   6727  O   PRO A 426      48.380 108.130 122.540  1.00  0.00           O
ATOM   6728  N   VAL A 427      48.730 109.310 124.450  1.00  0.00           N
ATOM   6730  CA  VAL A 427      50.050 108.720 124.730  1.00  0.00           C
ATOM   6732  CB  VAL A 427      50.650 109.190 126.080  1.00  0.00           C
ATOM   6734  CG1 VAL A 427      51.850 108.340 126.570  1.00  0.00           C
ATOM   6738  CG2 VAL A 427      51.130 110.630 125.910  1.00  0.00           C
ATOM   6742  C   VAL A 427      50.000 107.210 124.750  1.00  0.00           C
ATOM   6743  O   VAL A 427      50.760 106.540 124.050  1.00  0.00           O
ATOM   6744  N   LEU A 428      49.030 106.650 125.490  1.00  0.00           N
ATOM   6746  CA  LEU A 428      48.840 105.220 125.550  1.00  0.00           C
ATOM   6748  CB  LEU A 428      47.700 104.920 126.560  1.00  0.00           C
ATOM   6751  CG  LEU A 428      47.380 103.430 126.750  1.00  0.00           C
ATOM   6753  CD1 LEU A 428      48.620 102.620 127.140  1.00  0.00           C
ATOM   6757  CD2 LEU A 428      46.280 103.240 127.800  1.00  0.00           C
ATOM   6761  C   LEU A 428      48.530 104.570 124.200  1.00  0.00           C
ATOM   6762  O   LEU A 428      49.130 103.570 123.810  1.00  0.00           O
ATOM   6763  N   ALA A 429      47.600 105.140 123.420  1.00  0.00           N
ATOM   6765  CA  ALA A 429      47.250 104.630 122.110  1.00  0.00           C
ATOM   6767  CB  ALA A 429      46.040 105.430 121.590  1.00  0.00           C
ATOM   6771  C   ALA A 429      48.390 104.700 121.110  1.00  0.00           C
ATOM   6772  O   ALA A 429      48.620 103.790 120.320  1.00  0.00           O
ATOM   6773  N   GLU A 430      49.120 105.820 121.140  1.00  0.00           N
ATOM   6775  CA  GLU A 430      50.290 106.060 120.330  1.00  0.00           C
ATOM   6777  CB  GLU A 430      50.770 107.520 120.510  1.00  0.00           C
ATOM   6780  CG  GLU A 430      49.800 108.560 119.900  1.00  0.00           C
ATOM   6783  CD  GLU A 430      50.110 109.970 120.380  1.00  0.00           C
ATOM   6784  OE1 GLU A 430      51.310 110.320 120.490  1.00  0.00           O
ATOM   6785  OE2 GLU A 430      49.160 110.770 120.550  1.00  0.00           O
ATOM   6786  C   GLU A 430      51.410 105.070 120.590  1.00  0.00           C
ATOM   6787  O   GLU A 430      51.990 104.520 119.650  1.00  0.00           O
ATOM   6788  N   GLU A 431      51.650 104.780 121.890  1.00  0.00           N
ATOM   6790  CA  GLU A 431      52.540 103.740 122.370  1.00  0.00           C
ATOM   6792  CB  GLU A 431      52.640 103.730 123.930  1.00  0.00           C
ATOM   6795  CG  GLU A 431      53.530 104.830 124.560  1.00  0.00           C
ATOM   6798  CD  GLU A 431      53.710 104.690 126.070  1.00  0.00           C
ATOM   6799  OE1 GLU A 431      53.080 103.800 126.700  1.00  0.00           O
ATOM   6800  OE2 GLU A 431      54.560 105.450 126.620  1.00  0.00           O
ATOM   6801  C   GLU A 431      52.160 102.330 121.910  1.00  0.00           C
ATOM   6802  O   GLU A 431      53.010 101.580 121.420  1.00  0.00           O
ATOM   6803  N   MET A 432      50.880 101.930 122.010  1.00  0.00           N
ATOM   6805  CA  MET A 432      50.380 100.660 121.510  1.00  0.00           C
ATOM   6807  CB  MET A 432      48.880 100.490 121.900  1.00  0.00           C
ATOM   6810  CG  MET A 432      48.670 100.320 123.420  1.00  0.00           C
ATOM   6813  SD  MET A 432      46.950 100.210 123.960  1.00  0.00           S
ATOM   6814  CE  MET A 432      46.810  98.450 123.510  1.00  0.00           C
ATOM   6818  C   MET A 432      50.540 100.440 120.010  1.00  0.00           C
ATOM   6819  O   MET A 432      51.030  99.410 119.540  1.00  0.00           O
ATOM   6820  N   SER A 433      50.210 101.490 119.230  1.00  0.00           N
ATOM   6822  CA  SER A 433      50.430 101.590 117.800  1.00  0.00           C
ATOM   6824  CB  SER A 433      49.940 102.930 117.210  1.00  0.00           C
ATOM   6827  OG  SER A 433      48.540 103.090 117.360  1.00  0.00           O
ATOM   6829  C   SER A 433      51.870 101.500 117.390  1.00  0.00           C
ATOM   6830  O   SER A 433      52.210 100.880 116.390  1.00  0.00           O
ATOM   6831  N   LEU A 434      52.780 102.160 118.130  1.00  0.00           N
ATOM   6833  CA  LEU A 434      54.200 102.150 117.820  1.00  0.00           C
ATOM   6835  CB  LEU A 434      54.970 103.140 118.720  1.00  0.00           C
ATOM   6838  CG  LEU A 434      56.470 103.260 118.380  1.00  0.00           C
ATOM   6840  CD1 LEU A 434      56.660 103.680 116.910  1.00  0.00           C
ATOM   6844  CD2 LEU A 434      57.160 104.190 119.380  1.00  0.00           C
ATOM   6848  C   LEU A 434      54.820 100.780 117.910  1.00  0.00           C
ATOM   6849  O   LEU A 434      55.550 100.350 117.010  1.00  0.00           O
ATOM   6850  N   LEU A 435      54.470 100.000 118.960  1.00  0.00           N
ATOM   6852  CA  LEU A 435      54.780  98.590 119.070  1.00  0.00           C
ATOM   6854  CB  LEU A 435      54.180  97.990 120.370  1.00  0.00           C
ATOM   6857  CG  LEU A 435      54.760  98.480 121.710  1.00  0.00           C
ATOM   6859  CD1 LEU A 435      54.060  97.740 122.850  1.00  0.00           C
ATOM   6863  CD2 LEU A 435      56.260  98.220 121.800  1.00  0.00           C
ATOM   6867  C   LEU A 435      54.230  97.780 117.910  1.00  0.00           C
ATOM   6868  O   LEU A 435      54.920  96.940 117.330  1.00  0.00           O
ATOM   6869  N   MET A 436      52.970  98.060 117.500  1.00  0.00           N
ATOM   6871  CA  MET A 436      52.370  97.480 116.320  1.00  0.00           C
ATOM   6873  CB  MET A 436      50.870  97.850 116.170  1.00  0.00           C
ATOM   6876  CG  MET A 436      49.960  97.160 117.200  1.00  0.00           C
ATOM   6879  SD  MET A 436      49.950  95.340 117.070  1.00  0.00           S
ATOM   6880  CE  MET A 436      49.420  95.090 115.360  1.00  0.00           C
ATOM   6884  C   MET A 436      53.070  97.800 115.020  1.00  0.00           C
ATOM   6885  O   MET A 436      53.330  96.900 114.220  1.00  0.00           O
ATOM   6886  N   LEU A 437      53.450  99.070 114.780  1.00  0.00           N
ATOM   6888  CA  LEU A 437      54.230  99.470 113.630  1.00  0.00           C
ATOM   6890  CB  LEU A 437      54.420 101.010 113.560  1.00  0.00           C
ATOM   6893  CG  LEU A 437      53.140 101.770 113.150  1.00  0.00           C
ATOM   6895  CD1 LEU A 437      53.330 103.280 113.370  1.00  0.00           C
ATOM   6899  CD2 LEU A 437      52.770 101.500 111.690  1.00  0.00           C
ATOM   6903  C   LEU A 437      55.590  98.810 113.610  1.00  0.00           C
ATOM   6904  O   LEU A 437      55.990  98.260 112.580  1.00  0.00           O
ATOM   6905  N   ASP A 438      56.310  98.810 114.750  1.00  0.00           N
ATOM   6907  CA  ASP A 438      57.610  98.170 114.930  1.00  0.00           C
ATOM   6909  CB  ASP A 438      58.160  98.410 116.370  1.00  0.00           C
ATOM   6912  CG  ASP A 438      59.220  99.490 116.460  1.00  0.00           C
ATOM   6913  OD1 ASP A 438      59.680 100.020 115.420  1.00  0.00           O
ATOM   6914  OD2 ASP A 438      59.700  99.730 117.610  1.00  0.00           O
ATOM   6915  C   ASP A 438      57.530  96.680 114.650  1.00  0.00           C
ATOM   6916  O   ASP A 438      58.340  96.140 113.900  1.00  0.00           O
ATOM   6917  N   SER A 439      56.510  95.990 115.190  1.00  0.00           N
ATOM   6919  CA  SER A 439      56.220  94.600 114.880  1.00  0.00           C
ATOM   6921  CB  SER A 439      55.100  94.040 115.780  1.00  0.00           C
ATOM   6924  OG  SER A 439      55.480  94.170 117.140  1.00  0.00           O
ATOM   6926  C   SER A 439      55.870  94.300 113.430  1.00  0.00           C
ATOM   6927  O   SER A 439      56.370  93.340 112.840  1.00  0.00           O
ATOM   6928  N   ARG A 440      55.030  95.140 112.780  1.00  0.00           N
ATOM   6930  CA  ARG A 440      54.760  95.100 111.350  1.00  0.00           C
ATOM   6932  CB  ARG A 440      53.760  96.210 110.890  1.00  0.00           C
ATOM   6935  CG  ARG A 440      52.290  96.040 111.320  1.00  0.00           C
ATOM   6938  CD  ARG A 440      51.480  97.340 111.100  1.00  0.00           C
ATOM   6941  NE  ARG A 440      50.070  97.100 111.530  1.00  0.00           N
ATOM   6943  CZ  ARG A 440      49.080  97.980 111.510  1.00  0.00           C
ATOM   6944  NH1 ARG A 440      49.250  99.240 111.170  1.00  0.00           N
ATOM   6947  NH2 ARG A 440      47.880  97.540 111.850  1.00  0.00           N
ATOM   6950  C   ARG A 440      56.020  95.250 110.510  1.00  0.00           C
ATOM   6951  O   ARG A 440      56.200  94.550 109.520  1.00  0.00           O
ATOM   6952  N   ARG A 441      56.930  96.160 110.910  1.00  0.00           N
ATOM   6954  CA  ARG A 441      58.230  96.370 110.290  1.00  0.00           C
ATOM   6956  CB  ARG A 441      58.890  97.650 110.880  1.00  0.00           C
ATOM   6959  CG  ARG A 441      60.340  97.930 110.450  1.00  0.00           C
ATOM   6962  CD  ARG A 441      60.870  99.350 110.750  1.00  0.00           C
ATOM   6965  NE  ARG A 441      61.110  99.540 112.220  1.00  0.00           N
ATOM   6967  CZ  ARG A 441      61.730 100.590 112.750  1.00  0.00           C
ATOM   6968  NH1 ARG A 441      62.200 101.560 112.000  1.00  0.00           N
ATOM   6971  NH2 ARG A 441      61.930 100.680 114.040  1.00  0.00           N
ATOM   6974  C   ARG A 441      59.150  95.150 110.320  1.00  0.00           C
ATOM   6975  O   ARG A 441      59.760  94.790 109.310  1.00  0.00           O
ATOM   6976  N   VAL A 442      59.230  94.460 111.470  1.00  0.00           N
ATOM   6978  CA  VAL A 442      59.910  93.180 111.560  1.00  0.00           C
ATOM   6980  CB  VAL A 442      60.110  92.760 113.020  1.00  0.00           C
ATOM   6982  CG1 VAL A 442      60.820  91.390 113.090  1.00  0.00           C
ATOM   6986  CG2 VAL A 442      60.980  93.820 113.730  1.00  0.00           C
ATOM   6990  C   VAL A 442      59.240  92.080 110.740  1.00  0.00           C
ATOM   6991  O   VAL A 442      59.900  91.330 110.020  1.00  0.00           O
ATOM   6992  N   ILE A 443      57.900  92.000 110.750  1.00  0.00           N
ATOM   6994  CA  ILE A 443      57.140  91.100 109.880  1.00  0.00           C
ATOM   6996  CB  ILE A 443      55.640  91.190 110.200  1.00  0.00           C
ATOM   6998  CG2 ILE A 443      54.780  90.540 109.090  1.00  0.00           C
ATOM   7002  CG1 ILE A 443      55.350  90.540 111.570  1.00  0.00           C
ATOM   7005  CD  ILE A 443      54.010  90.980 112.170  1.00  0.00           C
ATOM   7009  C   ILE A 443      57.390  91.310 108.380  1.00  0.00           C
ATOM   7010  O   ILE A 443      57.660  90.360 107.650  1.00  0.00           O
ATOM   7011  N   GLN A 444      57.370  92.570 107.890  1.00  0.00           N
ATOM   7013  CA  GLN A 444      57.680  92.900 106.510  1.00  0.00           C
ATOM   7015  CB  GLN A 444      57.270  94.340 106.140  1.00  0.00           C
ATOM   7018  CG  GLN A 444      55.740  94.580 106.170  1.00  0.00           C
ATOM   7021  CD  GLN A 444      54.950  93.550 105.360  1.00  0.00           C
ATOM   7022  OE1 GLN A 444      54.940  93.540 104.130  1.00  0.00           O
ATOM   7023  NE2 GLN A 444      54.190  92.670 106.050  1.00  0.00           N
ATOM   7026  C   GLN A 444      59.110  92.620 106.050  1.00  0.00           C
ATOM   7027  O   GLN A 444      59.320  92.190 104.920  1.00  0.00           O
ATOM   7028  N   SER A 445      60.150  92.840 106.870  1.00  0.00           N
ATOM   7030  CA  SER A 445      61.490  92.400 106.500  1.00  0.00           C
ATOM   7032  CB  SER A 445      62.610  93.000 107.370  1.00  0.00           C
ATOM   7035  OG  SER A 445      62.330  92.820 108.750  1.00  0.00           O
ATOM   7037  C   SER A 445      61.690  90.890 106.390  1.00  0.00           C
ATOM   7038  O   SER A 445      62.310  90.430 105.440  1.00  0.00           O
ATOM   7039  N   ILE A 446      61.120  90.070 107.300  1.00  0.00           N
ATOM   7041  CA  ILE A 446      61.070  88.620 107.170  1.00  0.00           C
ATOM   7043  CB  ILE A 446      60.430  87.980 108.400  1.00  0.00           C
ATOM   7045  CG2 ILE A 446      60.290  86.450 108.240  1.00  0.00           C
ATOM   7049  CG1 ILE A 446      61.240  88.300 109.680  1.00  0.00           C
ATOM   7052  CD  ILE A 446      60.390  88.180 110.950  1.00  0.00           C
ATOM   7056  C   ILE A 446      60.340  88.180 105.900  1.00  0.00           C
ATOM   7057  O   ILE A 446      60.810  87.350 105.120  1.00  0.00           O
ATOM   7058  N   GLN A 447      59.190  88.820 105.600  1.00  0.00           N
ATOM   7060  CA  GLN A 447      58.510  88.640 104.330  1.00  0.00           C
ATOM   7062  CB  GLN A 447      57.110  89.330 104.290  1.00  0.00           C
ATOM   7065  CG  GLN A 447      56.100  88.660 105.250  1.00  0.00           C
ATOM   7068  CD  GLN A 447      54.670  89.220 105.120  1.00  0.00           C
ATOM   7069  OE1 GLN A 447      54.190  89.640 104.060  1.00  0.00           O
ATOM   7070  NE2 GLN A 447      53.910  89.160 106.240  1.00  0.00           N
ATOM   7073  C   GLN A 447      59.330  89.040 103.100  1.00  0.00           C
ATOM   7074  O   GLN A 447      59.300  88.360 102.080  1.00  0.00           O
ATOM   7075  N   LEU A 448      60.080  90.160 103.150  1.00  0.00           N
ATOM   7077  CA  LEU A 448      61.020  90.570 102.130  1.00  0.00           C
ATOM   7079  CB  LEU A 448      61.560  91.970 102.440  1.00  0.00           C
ATOM   7082  CG  LEU A 448      62.510  92.560 101.380  1.00  0.00           C
ATOM   7084  CD1 LEU A 448      61.810  92.670 100.010  1.00  0.00           C
ATOM   7088  CD2 LEU A 448      63.030  93.910 101.880  1.00  0.00           C
ATOM   7092  C   LEU A 448      62.200  89.630 101.890  1.00  0.00           C
ATOM   7093  O   LEU A 448      62.540  89.330 100.750  1.00  0.00           O
ATOM   7094  N   MET A 449      62.850  89.130 102.970  1.00  0.00           N
ATOM   7096  CA  MET A 449      63.890  88.130 102.900  1.00  0.00           C
ATOM   7098  CB  MET A 449      64.340  87.760 104.330  1.00  0.00           C
ATOM   7101  CG  MET A 449      65.070  88.850 105.130  1.00  0.00           C
ATOM   7104  SD  MET A 449      64.950  88.550 106.930  1.00  0.00           S
ATOM   7105  CE  MET A 449      66.070  89.890 107.380  1.00  0.00           C
ATOM   7109  C   MET A 449      63.410  86.860 102.220  1.00  0.00           C
ATOM   7110  O   MET A 449      64.000  86.390 101.250  1.00  0.00           O
ATOM   7111  N   LYS A 450      62.220  86.390 102.650  1.00  0.00           N
ATOM   7113  CA  LYS A 450      61.470  85.290 102.090  1.00  0.00           C
ATOM   7115  CB  LYS A 450      60.150  85.150 102.880  1.00  0.00           C
ATOM   7118  CG  LYS A 450      59.080  84.200 102.300  1.00  0.00           C
ATOM   7121  CD  LYS A 450      57.960  84.780 101.420  1.00  0.00           C
ATOM   7124  CE  LYS A 450      57.060  83.680 100.830  1.00  0.00           C
ATOM   7127  NZ  LYS A 450      55.910  84.230 100.070  1.00  0.00           N
ATOM   7131  C   LYS A 450      61.130  85.450 100.640  1.00  0.00           C
ATOM   7132  O   LYS A 450      61.300  84.530  99.830  1.00  0.00           O
ATOM   7133  N   SER A 451      60.650  86.640 100.240  1.00  0.00           N
ATOM   7135  CA  SER A 451      60.100  86.830  98.920  1.00  0.00           C
ATOM   7137  CB  SER A 451      59.120  88.040  98.800  1.00  0.00           C
ATOM   7140  OG  SER A 451      59.670  89.300  99.140  1.00  0.00           O
ATOM   7142  C   SER A 451      61.160  86.900  97.860  1.00  0.00           C
ATOM   7143  O   SER A 451      60.880  86.620  96.690  1.00  0.00           O
ATOM   7144  N   LEU A 452      62.410  87.170  98.280  1.00  0.00           N
ATOM   7146  CA  LEU A 452      63.580  87.210  97.440  1.00  0.00           C
ATOM   7148  CB  LEU A 452      64.520  88.310  97.990  1.00  0.00           C
ATOM   7151  CG  LEU A 452      63.940  89.730  97.840  1.00  0.00           C
ATOM   7153  CD1 LEU A 452      64.710  90.750  98.690  1.00  0.00           C
ATOM   7157  CD2 LEU A 452      63.920  90.210  96.380  1.00  0.00           C
ATOM   7161  C   LEU A 452      64.280  85.860  97.410  1.00  0.00           C
ATOM   7162  O   LEU A 452      65.300  85.670  96.740  1.00  0.00           O
ATOM   7163  N   GLY A 453      63.700  84.860  98.100  1.00  0.00           N
ATOM   7165  CA  GLY A 453      64.260  83.540  98.290  1.00  0.00           C
ATOM   7168  C   GLY A 453      65.150  83.550  99.490  1.00  0.00           C
ATOM   7169  O   GLY A 453      66.320  83.920  99.400  1.00  0.00           O
ATOM   7170  N   GLY A 454      64.580  83.150 100.650  1.00  0.00           N
ATOM   7172  CA  GLY A 454      65.240  83.040 101.940  1.00  0.00           C
ATOM   7175  C   GLY A 454      66.490  82.190 101.970  1.00  0.00           C
ATOM   7176  O   GLY A 454      66.740  81.340 101.110  1.00  0.00           O
ATOM   7177  N   GLY A 455      67.310  82.440 103.010  1.00  0.00           N
ATOM   7179  CA  GLY A 455      68.520  81.660 103.270  1.00  0.00           C
ATOM   7182  C   GLY A 455      68.330  80.580 104.340  1.00  0.00           C
ATOM   7183  OT1 GLY A 455      67.200  80.070 104.540  1.00  0.00           O
ATOM   7184  OT2 GLY A 455      69.350  80.220 104.990  1.00  0.00           O
ATOM   7185  NH3 POPEB 456      21.680  68.930  71.200  1.00  0.00           N
ATOM   7189  C12 POPEB 456      22.160  69.770  72.360  1.00  0.00           C
ATOM   7192  C11 POPEB 456      21.040  70.350  73.260  1.00  0.00           C
ATOM   7195  P   POPEB 456      20.470  72.680  74.390  1.00  0.00           P
ATOM   7196  O13 POPEB 456      19.270  72.010  74.940  1.00  0.00           O
ATOM   7197  O14 POPEB 456      21.160  73.640  75.280  1.00  0.00           O
ATOM   7198  O11 POPEB 456      20.100  73.450  73.050  1.00  0.00           O
ATOM   7199  O12 POPEB 456      21.490  71.560  73.890  1.00  0.00           O
ATOM   7200  C1  POPEB 456      21.060  73.590  72.000  1.00  0.00           C
ATOM   7203  C2  POPEB 456      20.640  72.760  70.780  1.00  0.00           C
ATOM   7205  O21 POPEB 456      21.490  73.140  69.680  1.00  0.00           O
ATOM   7206  C21 POPEB 456      21.750  72.140  68.850  1.00  0.00           C
ATOM   7207  O22 POPEB 456      21.450  70.970  69.060  1.00  0.00           O
ATOM   7208  C22 POPEB 456      22.500  72.660  67.630  1.00  0.00           C
ATOM   7211  C3  POPEB 456      19.140  72.990  70.440  1.00  0.00           C
ATOM   7214  O31 POPEB 456      18.780  72.530  69.110  1.00  0.00           O
ATOM   7215  C31 POPEB 456      18.640  73.500  68.220  1.00  0.00           C
ATOM   7216  O32 POPEB 456      18.990  74.660  68.420  1.00  0.00           O
ATOM   7217  C32 POPEB 456      17.940  73.000  66.950  1.00  0.00           C
ATOM   7220  C23 POPEB 456      21.630  72.770  66.360  1.00  0.00           C
ATOM   7223  C24 POPEB 456      22.430  73.250  65.140  1.00  0.00           C
ATOM   7226  C25 POPEB 456      23.120  72.100  64.390  1.00  0.00           C
ATOM   7229  C26 POPEB 456      23.930  72.490  63.150  1.00  0.00           C
ATOM   7232  C27 POPEB 456      24.470  71.240  62.440  1.00  0.00           C
ATOM   7235  C28 POPEB 456      25.270  71.530  61.150  1.00  0.00           C
ATOM   7238  C29 POPEB 456      26.560  72.240  61.450  1.00  0.00           C
ATOM   7240 0C21 POPEB 456      27.220  73.050  60.610  1.00  0.00           C
ATOM   7242 1C21 POPEB 456      26.810  73.390  59.200  1.00  0.00           C
ATOM   7245 2C21 POPEB 456      27.390  72.410  58.150  1.00  0.00           C
ATOM   7248 3C21 POPEB 456      28.920  72.340  58.140  1.00  0.00           C
ATOM   7251 4C21 POPEB 456      29.470  71.510  56.970  1.00  0.00           C
ATOM   7254 5C21 POPEB 456      31.000  71.360  56.990  1.00  0.00           C
ATOM   7257 6C21 POPEB 456      31.500  70.510  55.820  1.00  0.00           C
ATOM   7260 7C21 POPEB 456      32.980  70.130  55.930  1.00  0.00           C
ATOM   7263 8C21 POPEB 456      33.410  69.110  54.870  1.00  0.00           C
ATOM   7267  C33 POPEB 456      18.110  71.500  66.640  1.00  0.00           C
ATOM   7270  C34 POPEB 456      17.370  71.080  65.360  1.00  0.00           C
ATOM   7273  C35 POPEB 456      17.860  69.770  64.740  1.00  0.00           C
ATOM   7276  C36 POPEB 456      19.120  69.980  63.890  1.00  0.00           C
ATOM   7279  C37 POPEB 456      19.630  68.700  63.210  1.00  0.00           C
ATOM   7282  C38 POPEB 456      19.140  68.530  61.760  1.00  0.00           C
ATOM   7285  C39 POPEB 456      19.940  69.380  60.750  1.00  0.00           C
ATOM   7288 0C31 POPEB 456      19.710  68.950  59.290  1.00  0.00           C
ATOM   7291 1C31 POPEB 456      20.660  69.680  58.320  1.00  0.00           C
ATOM   7294 2C31 POPEB 456      20.480  69.230  56.860  1.00  0.00           C
ATOM   7297 3C31 POPEB 456      21.420  69.980  55.900  1.00  0.00           C
ATOM   7300 4C31 POPEB 456      21.150  69.650  54.420  1.00  0.00           C
ATOM   7303 5C31 POPEB 456      22.090  70.410  53.470  1.00  0.00           C
ATOM   7306 6C31 POPEB 456      21.390  71.410  52.550  1.00  0.00           C
ATOM   7310  NH3 POPEC 457      21.140  39.010  27.340  1.00  0.00           N
ATOM   7314  C12 POPEC 457      20.990  37.520  27.180  1.00  0.00           C
ATOM   7317  C11 POPEC 457      21.420  36.740  28.440  1.00  0.00           C
ATOM   7320  P   POPEC 457      21.310  34.170  27.920  1.00  0.00           P
ATOM   7321  O13 POPEC 457      20.160  33.340  27.530  1.00  0.00           O
ATOM   7322  O14 POPEC 457      22.240  34.560  26.850  1.00  0.00           O
ATOM   7323  O11 POPEC 457      22.080  33.440  29.080  1.00  0.00           O
ATOM   7324  O12 POPEC 457      20.710  35.500  28.550  1.00  0.00           O
ATOM   7325  C1  POPEC 457      22.240  33.900  30.420  1.00  0.00           C
ATOM   7328  C2  POPEC 457      21.530  32.960  31.420  1.00  0.00           C
ATOM   7330  O21 POPEC 457      21.170  33.710  32.590  1.00  0.00           O
ATOM   7331  C21 POPEC 457      22.140  34.120  33.390  1.00  0.00           C
ATOM   7332  O22 POPEC 457      23.340  33.980  33.230  1.00  0.00           O
ATOM   7333  C22 POPEC 457      21.470  34.830  34.570  1.00  0.00           C
ATOM   7336  C3  POPEC 457      22.310  31.650  31.760  1.00  0.00           C
ATOM   7339  O31 POPEC 457      21.830  31.020  32.970  1.00  0.00           O
ATOM   7340  C31 POPEC 457      21.050  29.970  32.820  1.00  0.00           C
ATOM   7341  O32 POPEC 457      20.650  29.500  31.780  1.00  0.00           O
ATOM   7342  C32 POPEC 457      20.780  29.330  34.180  1.00  0.00           C
ATOM   7345  C23 POPEC 457      22.280  34.770  35.880  1.00  0.00           C
ATOM   7348  C24 POPEC 457      21.480  35.410  37.020  1.00  0.00           C
ATOM   7351  C25 POPEC 457      22.320  35.780  38.240  1.00  0.00           C
ATOM   7354  C26 POPEC 457      22.730  34.570  39.090  1.00  0.00           C
ATOM   7357  C27 POPEC 457      23.460  35.000  40.370  1.00  0.00           C
ATOM   7360  C28 POPEC 457      23.640  33.870  41.400  1.00  0.00           C
ATOM   7363  C29 POPEC 457      24.560  32.780  40.920  1.00  0.00           C
ATOM   7365 0C21 POPEC 457      25.120  31.850  41.710  1.00  0.00           C
ATOM   7367 1C21 POPEC 457      24.880  31.720  43.200  1.00  0.00           C
ATOM   7370 2C21 POPEC 457      26.050  32.280  44.040  1.00  0.00           C
ATOM   7373 3C21 POPEC 457      25.650  32.470  45.500  1.00  0.00           C
ATOM   7376 4C21 POPEC 457      26.770  33.090  46.340  1.00  0.00           C
ATOM   7379 5C21 POPEC 457      26.270  33.730  47.650  1.00  0.00           C
ATOM   7382 6C21 POPEC 457      25.650  32.750  48.650  1.00  0.00           C
ATOM   7385 7C21 POPEC 457      24.990  33.490  49.830  1.00  0.00           C
ATOM   7388 8C21 POPEC 457      24.460  32.560  50.920  1.00  0.00           C
ATOM   7392  C33 POPEC 457      20.370  30.360  35.240  1.00  0.00           C
ATOM   7395  C34 POPEC 457      19.500  29.730  36.330  1.00  0.00           C
ATOM   7398  C35 POPEC 457      18.040  29.500  35.910  1.00  0.00           C
ATOM   7401  C36 POPEC 457      17.240  28.910  37.080  1.00  0.00           C
ATOM   7404  C37 POPEC 457      15.740  28.820  36.780  1.00  0.00           C
ATOM   7407  C38 POPEC 457      14.880  28.490  38.010  1.00  0.00           C
ATOM   7410  C39 POPEC 457      14.950  29.570  39.100  1.00  0.00           C
ATOM   7413 0C31 POPEC 457      13.910  29.350  40.220  1.00  0.00           C
ATOM   7416 1C31 POPEC 457      13.910  30.480  41.250  1.00  0.00           C
ATOM   7419 2C31 POPEC 457      12.730  30.370  42.220  1.00  0.00           C
ATOM   7422 3C31 POPEC 457      12.510  31.620  43.070  1.00  0.00           C
ATOM   7425 4C31 POPEC 457      11.300  31.470  44.000  1.00  0.00           C
ATOM   7428 5C31 POPEC 457      10.740  32.810  44.490  1.00  0.00           C
ATOM   7431 6C31 POPEC 457       9.510  32.660  45.390  1.00  0.00           C
ATOM   7435  NH3 POPED 458     116.110  -0.670  26.490  1.00  0.00           N
ATOM   7439  C12 POPED 458     116.340   0.800  26.750  1.00  0.00           C
ATOM   7442  C11 POPED 458     116.920   1.530  25.510  1.00  0.00           C
ATOM   7445  P   POPED 458     116.550   4.150  25.050  1.00  0.00           P
ATOM   7446  O13 POPED 458     117.610   5.010  24.490  1.00  0.00           O
ATOM   7447  O14 POPED 458     115.480   3.730  24.100  1.00  0.00           O
ATOM   7448  O11 POPED 458     115.790   4.970  26.170  1.00  0.00           O
ATOM   7449  O12 POPED 458     117.140   2.910  25.810  1.00  0.00           O
ATOM   7450  C1  POPED 458     114.920   4.350  27.120  1.00  0.00           C
ATOM   7453  C2  POPED 458     115.430   4.520  28.580  1.00  0.00           C
ATOM   7455  O21 POPED 458     114.360   4.260  29.520  1.00  0.00           O
ATOM   7456  C21 POPED 458     114.400   3.020  29.990  1.00  0.00           C
ATOM   7457  O22 POPED 458     115.110   2.120  29.570  1.00  0.00           O
ATOM   7458  C22 POPED 458     113.360   2.820  31.100  1.00  0.00           C
ATOM   7461  C3  POPED 458     115.970   5.950  28.840  1.00  0.00           C
ATOM   7464  O31 POPED 458     116.440   6.020  30.200  1.00  0.00           O
ATOM   7465  C31 POPED 458     117.560   6.650  30.410  1.00  0.00           C
ATOM   7466  O32 POPED 458     118.160   7.360  29.600  1.00  0.00           O
ATOM   7467  C32 POPED 458     118.040   6.380  31.820  1.00  0.00           C
ATOM   7470  C23 POPED 458     113.940   2.100  32.350  1.00  0.00           C
ATOM   7473  C24 POPED 458     112.850   1.680  33.340  1.00  0.00           C
ATOM   7476  C25 POPED 458     113.380   0.980  34.620  1.00  0.00           C
ATOM   7479  C26 POPED 458     114.180   1.810  35.640  1.00  0.00           C
ATOM   7482  C27 POPED 458     114.260   1.110  37.020  1.00  0.00           C
ATOM   7485  C28 POPED 458     114.960   1.920  38.140  1.00  0.00           C
ATOM   7488  C29 POPED 458     114.430   1.620  39.530  1.00  0.00           C
ATOM   7490 0C21 POPED 458     115.100   1.100  40.580  1.00  0.00           C
ATOM   7492 1C21 POPED 458     116.550   0.700  40.630  1.00  0.00           C
ATOM   7495 2C21 POPED 458     117.090   0.680  42.080  1.00  0.00           C
ATOM   7498 3C21 POPED 458     118.490   0.070  42.190  1.00  0.00           C
ATOM   7501 4C21 POPED 458     119.030   0.060  43.630  1.00  0.00           C
ATOM   7504 5C21 POPED 458     120.260  -0.840  43.830  1.00  0.00           C
ATOM   7507 6C21 POPED 458     121.430  -0.500  42.900  1.00  0.00           C
ATOM   7510 7C21 POPED 458     122.630  -1.440  43.080  1.00  0.00           C
ATOM   7513 8C21 POPED 458     123.700  -1.260  42.000  1.00  0.00           C
ATOM   7517  C33 POPED 458     119.240   5.410  31.840  1.00  0.00           C
ATOM   7520  C34 POPED 458     119.610   4.980  33.260  1.00  0.00           C
ATOM   7523  C35 POPED 458     121.050   5.310  33.600  1.00  0.00           C
ATOM   7526  C36 POPED 458     121.400   4.910  35.030  1.00  0.00           C
ATOM   7529  C37 POPED 458     122.880   5.170  35.310  1.00  0.00           C
ATOM   7532  C38 POPED 458     123.290   4.630  36.680  1.00  0.00           C
ATOM   7535  C39 POPED 458     124.800   4.690  36.900  1.00  0.00           C
ATOM   7538 0C31 POPED 458     125.150   4.170  38.300  1.00  0.00           C
ATOM   7541 1C31 POPED 458     126.650   4.260  38.620  1.00  0.00           C
ATOM   7544 2C31 POPED 458     127.080   3.220  39.660  1.00  0.00           C
ATOM   7547 3C31 POPED 458     126.410   3.350  41.040  1.00  0.00           C
ATOM   7550 4C31 POPED 458     126.350   1.990  41.750  1.00  0.00           C
ATOM   7553 5C31 POPED 458     126.540   2.070  43.270  1.00  0.00           C
ATOM   7556 6C31 POPED 458     126.510   0.690  43.930  1.00  0.00           C
ATOM   7560  NH3 POPEE 459      60.080  44.760  33.130  1.00  0.00           N
ATOM   7564  C12 POPEE 459      59.420  43.400  33.090  1.00  0.00           C
ATOM   7567  C11 POPEE 459      59.320  42.840  31.670  1.00  0.00           C
ATOM   7570  P   POPEE 459      59.720  40.200  31.550  1.00  0.00           P
ATOM   7571  O13 POPEE 459      59.010  39.110  30.840  1.00  0.00           O
ATOM   7572  O14 POPEE 459      61.110  40.550  31.170  1.00  0.00           O
ATOM   7573  O11 POPEE 459      59.800  39.810  33.070  1.00  0.00           O
ATOM   7574  O12 POPEE 459      58.810  41.500  31.640  1.00  0.00           O
ATOM   7575  C1  POPEE 459      58.620  39.800  33.870  1.00  0.00           C
ATOM   7578  C2  POPEE 459      59.070  39.790  35.340  1.00  0.00           C
ATOM   7580  O21 POPEE 459      58.020  39.300  36.180  1.00  0.00           O
ATOM   7581  C21 POPEE 459      57.200  40.180  36.720  1.00  0.00           C
ATOM   7582  O22 POPEE 459      57.060  41.340  36.380  1.00  0.00           O
ATOM   7583  C22 POPEE 459      56.510  39.510  37.900  1.00  0.00           C
ATOM   7586  C3  POPEE 459      59.760  41.140  35.730  1.00  0.00           C
ATOM   7589  O31 POPEE 459      60.040  41.260  37.140  1.00  0.00           O
ATOM   7590  C31 POPEE 459      61.260  40.910  37.510  1.00  0.00           C
ATOM   7591  O32 POPEE 459      62.140  40.490  36.780  1.00  0.00           O
ATOM   7592  C32 POPEE 459      61.390  41.100  39.000  1.00  0.00           C
ATOM   7595  C23 POPEE 459      56.110  40.520  38.990  1.00  0.00           C
ATOM   7598  C24 POPEE 459      55.880  39.840  40.350  1.00  0.00           C
ATOM   7601  C25 POPEE 459      57.170  39.520  41.120  1.00  0.00           C
ATOM   7604  C26 POPEE 459      56.900  39.070  42.570  1.00  0.00           C
ATOM   7607  C27 POPEE 459      58.180  38.690  43.320  1.00  0.00           C
ATOM   7610  C28 POPEE 459      58.050  38.650  44.860  1.00  0.00           C
ATOM   7613  C29 POPEE 459      57.160  37.560  45.380  1.00  0.00           C
ATOM   7615 0C21 POPEE 459      56.720  37.460  46.650  1.00  0.00           C
ATOM   7617 1C21 POPEE 459      57.050  38.410  47.770  1.00  0.00           C
ATOM   7620 2C21 POPEE 459      57.970  37.790  48.840  1.00  0.00           C
ATOM   7623 3C21 POPEE 459      57.320  36.640  49.620  1.00  0.00           C
ATOM   7626 4C21 POPEE 459      58.120  36.230  50.870  1.00  0.00           C
ATOM   7629 5C21 POPEE 459      57.430  35.110  51.650  1.00  0.00           C
ATOM   7632 6C21 POPEE 459      57.970  34.920  53.070  1.00  0.00           C
ATOM   7635 7C21 POPEE 459      57.080  34.020  53.930  1.00  0.00           C
ATOM   7638 8C21 POPEE 459      57.510  33.980  55.400  1.00  0.00           C
ATOM   7642  C33 POPEE 459      60.960  39.830  39.750  1.00  0.00           C
ATOM   7645  C34 POPEE 459      60.870  40.070  41.260  1.00  0.00           C
ATOM   7648  C35 POPEE 459      62.180  40.610  41.840  1.00  0.00           C
ATOM   7651  C36 POPEE 459      62.270  40.460  43.350  1.00  0.00           C
ATOM   7654  C37 POPEE 459      63.580  41.060  43.880  1.00  0.00           C
ATOM   7657  C38 POPEE 459      63.490  42.560  44.180  1.00  0.00           C
ATOM   7660  C39 POPEE 459      62.550  42.910  45.350  1.00  0.00           C
ATOM   7663 0C31 POPEE 459      62.850  42.080  46.610  1.00  0.00           C
ATOM   7666 1C31 POPEE 459      62.220  42.660  47.880  1.00  0.00           C
ATOM   7669 2C31 POPEE 459      62.470  41.740  49.080  1.00  0.00           C
ATOM   7672 3C31 POPEE 459      62.510  42.510  50.400  1.00  0.00           C
ATOM   7675 4C31 POPEE 459      61.190  43.190  50.790  1.00  0.00           C
ATOM   7678 5C31 POPEE 459      61.330  43.940  52.120  1.00  0.00           C
ATOM   7681 6C31 POPEE 459      61.290  45.460  51.980  1.00  0.00           C
ATOM   7685  NH3 POPEF 460      88.870  17.570  31.340  1.00  0.00           N
ATOM   7689  C12 POPEF 460      88.720  18.240  32.670  1.00  0.00           C
ATOM   7692  C11 POPEF 460      89.380  19.640  32.630  1.00  0.00           C
ATOM   7695  P   POPEF 460      91.800  20.600  33.140  1.00  0.00           P
ATOM   7696  O13 POPEF 460      93.050  19.940  33.580  1.00  0.00           O
ATOM   7697  O14 POPEF 460      91.930  21.740  32.200  1.00  0.00           O
ATOM   7698  O11 POPEF 460      91.050  21.160  34.410  1.00  0.00           O
ATOM   7699  O12 POPEF 460      90.800  19.520  32.560  1.00  0.00           O
ATOM   7700  C1  POPEF 460      91.240  20.630  35.710  1.00  0.00           C
ATOM   7703  C2  POPEF 460      90.140  21.220  36.620  1.00  0.00           C
ATOM   7705  O21 POPEF 460      90.520  21.180  38.010  1.00  0.00           O
ATOM   7706  C21 POPEF 460      90.630  19.990  38.570  1.00  0.00           C
ATOM   7707  O22 POPEF 460      90.410  18.920  38.040  1.00  0.00           O
ATOM   7708  C22 POPEF 460      91.100  20.150  40.020  1.00  0.00           C
ATOM   7711  C3  POPEF 460      88.750  20.580  36.270  1.00  0.00           C
ATOM   7714  O31 POPEF 460      87.770  20.750  37.300  1.00  0.00           O
ATOM   7715  C31 POPEF 460      87.280  21.960  37.470  1.00  0.00           C
ATOM   7716  O32 POPEF 460      87.540  22.960  36.820  1.00  0.00           O
ATOM   7717  C32 POPEF 460      86.240  21.890  38.590  1.00  0.00           C
ATOM   7720  C23 POPEF 460      91.130  18.780  40.730  1.00  0.00           C
ATOM   7723  C24 POPEF 460      91.320  18.820  42.250  1.00  0.00           C
ATOM   7726  C25 POPEF 460      92.730  19.150  42.770  1.00  0.00           C
ATOM   7729  C26 POPEF 460      92.900  18.740  44.250  1.00  0.00           C
ATOM   7732  C27 POPEF 460      94.360  18.720  44.750  1.00  0.00           C
ATOM   7735  C28 POPEF 460      94.600  17.750  45.930  1.00  0.00           C
ATOM   7738  C29 POPEF 460      94.180  18.250  47.280  1.00  0.00           C
ATOM   7740 0C21 POPEF 460      94.720  17.880  48.460  1.00  0.00           C
ATOM   7742 1C21 POPEF 460      95.790  16.830  48.680  1.00  0.00           C
ATOM   7745 2C21 POPEF 460      95.480  15.970  49.920  1.00  0.00           C
ATOM   7748 3C21 POPEF 460      96.420  14.760  50.120  1.00  0.00           C
ATOM   7751 4C21 POPEF 460      96.030  13.960  51.380  1.00  0.00           C
ATOM   7754 5C21 POPEF 460      96.670  12.560  51.510  1.00  0.00           C
ATOM   7757 6C21 POPEF 460      98.170  12.580  51.840  1.00  0.00           C
ATOM   7760 7C21 POPEF 460      98.630  11.290  52.530  1.00  0.00           C
ATOM   7763 8C21 POPEF 460     100.130  11.250  52.830  1.00  0.00           C
ATOM   7767  C33 POPEF 460      86.630  21.070  39.850  1.00  0.00           C
ATOM   7770  C34 POPEF 460      85.450  20.280  40.430  1.00  0.00           C
ATOM   7773  C35 POPEF 460      85.760  19.630  41.790  1.00  0.00           C
ATOM   7776  C36 POPEF 460      85.650  20.610  42.960  1.00  0.00           C
ATOM   7779  C37 POPEF 460      85.460  19.910  44.310  1.00  0.00           C
ATOM   7782  C38 POPEF 460      85.060  20.910  45.390  1.00  0.00           C
ATOM   7785  C39 POPEF 460      84.650  20.260  46.710  1.00  0.00           C
ATOM   7788 0C31 POPEF 460      84.410  21.310  47.810  1.00  0.00           C
ATOM   7791 1C31 POPEF 460      84.140  20.690  49.190  1.00  0.00           C
ATOM   7794 2C31 POPEF 460      84.500  21.620  50.360  1.00  0.00           C
ATOM   7797 3C31 POPEF 460      86.020  21.730  50.560  1.00  0.00           C
ATOM   7800 4C31 POPEF 460      86.420  22.570  51.780  1.00  0.00           C
ATOM   7803 5C31 POPEF 460      87.950  22.610  51.960  1.00  0.00           C
ATOM   7806 6C31 POPEF 460      88.390  23.380  53.200  1.00  0.00           C
ATOM   7810  NH3 POPEG 461      82.380  -2.040  32.320  1.00  0.00           N
ATOM   7814  C12 POPEG 461      81.350  -0.960  32.090  1.00  0.00           C
ATOM   7817  C11 POPEG 461      81.910   0.220  31.270  1.00  0.00           C
ATOM   7820  P   POPEG 461      80.610   2.200  32.420  1.00  0.00           P
ATOM   7821  O13 POPEG 461      80.160   3.560  32.030  1.00  0.00           O
ATOM   7822  O14 POPEG 461      79.670   1.410  33.240  1.00  0.00           O
ATOM   7823  O11 POPEG 461      81.970   2.320  33.220  1.00  0.00           O
ATOM   7824  O12 POPEG 461      80.980   1.310  31.170  1.00  0.00           O
ATOM   7825  C1  POPEG 461      81.950   2.480  34.650  1.00  0.00           C
ATOM   7828  C2  POPEG 461      82.700   3.760  35.110  1.00  0.00           C
ATOM   7830  O21 POPEG 461      82.630   3.810  36.540  1.00  0.00           O
ATOM   7831  C21 POPEG 461      83.360   2.970  37.230  1.00  0.00           C
ATOM   7832  O22 POPEG 461      84.190   2.180  36.800  1.00  0.00           O
ATOM   7833  C22 POPEG 461      82.950   3.160  38.690  1.00  0.00           C
ATOM   7836  C3  POPEG 461      82.020   5.050  34.560  1.00  0.00           C
ATOM   7839  O31 POPEG 461      82.310   6.160  35.440  1.00  0.00           O
ATOM   7840  C31 POPEG 461      83.210   7.010  35.010  1.00  0.00           C
ATOM   7841  O32 POPEG 461      83.280   7.480  33.890  1.00  0.00           O
ATOM   7842  C32 POPEG 461      84.230   7.200  36.130  1.00  0.00           C
ATOM   7845  C23 POPEG 461      83.980   2.580  39.680  1.00  0.00           C
ATOM   7848  C24 POPEG 461      85.210   3.490  39.780  1.00  0.00           C
ATOM   7851  C25 POPEG 461      86.240   3.000  40.800  1.00  0.00           C
ATOM   7854  C26 POPEG 461      87.310   4.060  41.090  1.00  0.00           C
ATOM   7857  C27 POPEG 461      88.700   3.510  41.420  1.00  0.00           C
ATOM   7860  C28 POPEG 461      89.640   4.590  42.000  1.00  0.00           C
ATOM   7863  C29 POPEG 461      89.620   5.880  41.230  1.00  0.00           C
ATOM   7865 0C21 POPEG 461      90.340   6.180  40.130  1.00  0.00           C
ATOM   7867 1C21 POPEG 461      91.310   5.280  39.420  1.00  0.00           C
ATOM   7870 2C21 POPEG 461      92.750   5.840  39.450  1.00  0.00           C
ATOM   7873 3C21 POPEG 461      93.370   5.780  40.850  1.00  0.00           C
ATOM   7876 4C21 POPEG 461      94.900   5.690  40.830  1.00  0.00           C
ATOM   7879 5C21 POPEG 461      95.560   6.950  40.280  1.00  0.00           C
ATOM   7882 6C21 POPEG 461      97.070   6.810  40.070  1.00  0.00           C
ATOM   7885 7C21 POPEG 461      97.700   8.190  39.910  1.00  0.00           C
ATOM   7888 8C21 POPEG 461      99.150   8.190  39.430  1.00  0.00           C
ATOM   7892  C33 POPEG 461      85.590   7.750  35.630  1.00  0.00           C
ATOM   7895  C34 POPEG 461      86.800   7.250  36.420  1.00  0.00           C
ATOM   7898  C35 POPEG 461      86.790   7.560  37.920  1.00  0.00           C
ATOM   7901  C36 POPEG 461      87.040   9.030  38.280  1.00  0.00           C
ATOM   7904  C37 POPEG 461      87.120   9.230  39.800  1.00  0.00           C
ATOM   7907  C38 POPEG 461      87.560  10.640  40.210  1.00  0.00           C
ATOM   7910  C39 POPEG 461      87.950  10.810  41.690  1.00  0.00           C
ATOM   7913 0C31 POPEG 461      88.970   9.770  42.210  1.00  0.00           C
ATOM   7916 1C31 POPEG 461      89.670  10.230  43.490  1.00  0.00           C
ATOM   7919 2C31 POPEG 461      90.390   9.110  44.280  1.00  0.00           C
ATOM   7922 3C31 POPEG 461      91.420   8.320  43.470  1.00  0.00           C
ATOM   7925 4C31 POPEG 461      92.080   7.180  44.260  1.00  0.00           C
ATOM   7928 5C31 POPEG 461      93.250   7.650  45.130  1.00  0.00           C
ATOM   7931 6C31 POPEG 461      94.070   6.510  45.740  1.00  0.00           C
ATOM   7935  NH3 POPEH 462      33.490   8.380  27.720  1.00  0.00           N
ATOM   7939  C12 POPEH 462      33.030   7.040  27.250  1.00  0.00           C
ATOM   7942  C11 POPEH 462      34.230   6.120  26.970  1.00  0.00           C
ATOM   7945  P   POPEH 462      36.430   5.270  28.040  1.00  0.00           P
ATOM   7946  O13 POPEH 462      37.390   6.390  27.940  1.00  0.00           O
ATOM   7947  O14 POPEH 462      36.470   4.280  26.940  1.00  0.00           O
ATOM   7948  O11 POPEH 462      36.620   4.530  29.400  1.00  0.00           O
ATOM   7949  O12 POPEH 462      34.990   5.920  28.150  1.00  0.00           O
ATOM   7950  C1  POPEH 462      36.550   5.120  30.690  1.00  0.00           C
ATOM   7953  C2  POPEH 462      36.550   4.010  31.780  1.00  0.00           C
ATOM   7955  O21 POPEH 462      36.710   4.560  33.090  1.00  0.00           O
ATOM   7956  C21 POPEH 462      35.590   5.040  33.590  1.00  0.00           C
ATOM   7957  O22 POPEH 462      34.530   5.150  33.000  1.00  0.00           O
ATOM   7958  C22 POPEH 462      35.820   5.450  35.030  1.00  0.00           C
ATOM   7961  C3  POPEH 462      37.670   2.940  31.610  1.00  0.00           C
ATOM   7964  O31 POPEH 462      37.410   1.780  32.420  1.00  0.00           O
ATOM   7965  C31 POPEH 462      37.650   1.750  33.750  1.00  0.00           C
ATOM   7966  O32 POPEH 462      36.990   1.070  34.530  1.00  0.00           O
ATOM   7967  C32 POPEH 462      38.850   2.600  34.210  1.00  0.00           C
ATOM   7970  C23 POPEH 462      34.630   5.050  35.910  1.00  0.00           C
ATOM   7973  C24 POPEH 462      34.960   5.120  37.400  1.00  0.00           C
ATOM   7976  C25 POPEH 462      35.690   6.410  37.810  1.00  0.00           C
ATOM   7979  C26 POPEH 462      35.900   6.520  39.330  1.00  0.00           C
ATOM   7982  C27 POPEH 462      34.590   6.630  40.100  1.00  0.00           C
ATOM   7985  C28 POPEH 462      34.810   7.010  41.570  1.00  0.00           C
ATOM   7988  C29 POPEH 462      33.500   7.300  42.220  1.00  0.00           C
ATOM   7990 0C21 POPEH 462      33.340   7.980  43.370  1.00  0.00           C
ATOM   7992 1C21 POPEH 462      34.440   8.580  44.200  1.00  0.00           C
ATOM   7995 2C21 POPEH 462      33.960   9.820  44.970  1.00  0.00           C
ATOM   7998 3C21 POPEH 462      33.010   9.460  46.130  1.00  0.00           C
ATOM   8001 4C21 POPEH 462      32.120  10.640  46.570  1.00  0.00           C
ATOM   8004 5C21 POPEH 462      30.930  10.190  47.430  1.00  0.00           C
ATOM   8007 6C21 POPEH 462      29.810   9.530  46.610  1.00  0.00           C
ATOM   8010 7C21 POPEH 462      28.690   8.940  47.470  1.00  0.00           C
ATOM   8013 8C21 POPEH 462      27.530   9.910  47.700  1.00  0.00           C
ATOM   8017  C33 POPEH 462      39.340   2.240  35.640  1.00  0.00           C
ATOM   8020  C34 POPEH 462      40.470   3.120  36.200  1.00  0.00           C
ATOM   8023  C35 POPEH 462      41.010   2.580  37.540  1.00  0.00           C
ATOM   8026  C36 POPEH 462      42.180   3.380  38.130  1.00  0.00           C
ATOM   8029  C37 POPEH 462      42.740   2.800  39.440  1.00  0.00           C
ATOM   8032  C38 POPEH 462      41.930   3.160  40.700  1.00  0.00           C
ATOM   8035  C39 POPEH 462      42.070   4.630  41.150  1.00  0.00           C
ATOM   8038 0C31 POPEH 462      41.560   4.840  42.590  1.00  0.00           C
ATOM   8041 1C31 POPEH 462      41.650   6.290  43.110  1.00  0.00           C
ATOM   8044 2C31 POPEH 462      41.230   6.400  44.580  1.00  0.00           C
ATOM   8047 3C31 POPEH 462      41.230   7.840  45.130  1.00  0.00           C
ATOM   8050 4C31 POPEH 462      40.740   7.930  46.580  1.00  0.00           C
ATOM   8053 5C31 POPEH 462      40.570   9.370  47.060  1.00  0.00           C
ATOM   8056 6C31 POPEH 462      40.070   9.480  48.500  1.00  0.00           C
ATOM   8060  NH3 POPEI 463      36.150 107.210  28.330  1.00  0.00           N
ATOM   8064  C12 POPEI 463      35.460 105.980  28.870  1.00  0.00           C
ATOM   8067  C11 POPEI 463      36.280 104.680  28.700  1.00  0.00           C
ATOM   8070  P   POPEI 463      36.340 102.190  29.530  1.00  0.00           P
ATOM   8071  O13 POPEI 463      35.410 101.180  30.090  1.00  0.00           O
ATOM   8072  O14 POPEI 463      36.970 101.820  28.250  1.00  0.00           O
ATOM   8073  O11 POPEI 463      37.440 102.510  30.620  1.00  0.00           O
ATOM   8074  O12 POPEI 463      35.620 103.600  29.380  1.00  0.00           O
ATOM   8075  C1  POPEI 463      37.030 103.140  31.850  1.00  0.00           C
ATOM   8078  C2  POPEI 463      38.210 103.190  32.880  1.00  0.00           C
ATOM   8080  O21 POPEI 463      37.800 103.650  34.180  1.00  0.00           O
ATOM   8081  C21 POPEI 463      37.200 102.750  34.940  1.00  0.00           C
ATOM   8082  O22 POPEI 463      36.680 101.710  34.570  1.00  0.00           O
ATOM   8083  C22 POPEI 463      37.330 103.170  36.390  1.00  0.00           C
ATOM   8086  C3  POPEI 463      39.350 104.130  32.370  1.00  0.00           C
ATOM   8089  O31 POPEI 463      40.350 104.470  33.360  1.00  0.00           O
ATOM   8090  C31 POPEI 463      41.230 103.520  33.680  1.00  0.00           C
ATOM   8091  O32 POPEI 463      41.140 102.350  33.350  1.00  0.00           O
ATOM   8092  C32 POPEI 463      42.430 104.110  34.410  1.00  0.00           C
ATOM   8095  C23 POPEI 463      38.580 102.540  37.040  1.00  0.00           C
ATOM   8098  C24 POPEI 463      38.680 102.930  38.510  1.00  0.00           C
ATOM   8101  C25 POPEI 463      39.880 102.270  39.210  1.00  0.00           C
ATOM   8104  C26 POPEI 463      39.900 102.650  40.690  1.00  0.00           C
ATOM   8107  C27 POPEI 463      41.020 101.980  41.490  1.00  0.00           C
ATOM   8110  C28 POPEI 463      41.300 102.690  42.830  1.00  0.00           C
ATOM   8113  C29 POPEI 463      40.080 102.900  43.690  1.00  0.00           C
ATOM   8115 0C21 POPEI 463      39.930 102.560  44.980  1.00  0.00           C
ATOM   8117 1C21 POPEI 463      40.960 101.900  45.870  1.00  0.00           C
ATOM   8120 2C21 POPEI 463      40.370 100.800  46.770  1.00  0.00           C
ATOM   8123 3C21 POPEI 463      39.470 101.350  47.890  1.00  0.00           C
ATOM   8126 4C21 POPEI 463      38.960 100.270  48.850  1.00  0.00           C
ATOM   8129 5C21 POPEI 463      40.070  99.580  49.660  1.00  0.00           C
ATOM   8132 6C21 POPEI 463      39.520  98.540  50.650  1.00  0.00           C
ATOM   8135 7C21 POPEI 463      40.620  97.960  51.550  1.00  0.00           C
ATOM   8138 8C21 POPEI 463      40.110  96.930  52.550  1.00  0.00           C
ATOM   8142  C33 POPEI 463      42.570 103.700  35.900  1.00  0.00           C
ATOM   8145  C34 POPEI 463      43.820 104.370  36.490  1.00  0.00           C
ATOM   8148  C35 POPEI 463      44.070 104.170  37.990  1.00  0.00           C
ATOM   8151  C36 POPEI 463      44.480 102.740  38.370  1.00  0.00           C
ATOM   8154  C37 POPEI 463      45.070 102.680  39.780  1.00  0.00           C
ATOM   8157  C38 POPEI 463      45.120 101.240  40.320  1.00  0.00           C
ATOM   8160  C39 POPEI 463      45.790 101.110  41.700  1.00  0.00           C
ATOM   8163 0C31 POPEI 463      45.270 102.120  42.720  1.00  0.00           C
ATOM   8166 1C31 POPEI 463      45.640 101.780  44.170  1.00  0.00           C
ATOM   8169 2C31 POPEI 463      45.490 103.000  45.100  1.00  0.00           C
ATOM   8172 3C31 POPEI 463      45.640 102.670  46.590  1.00  0.00           C
ATOM   8175 4C31 POPEI 463      44.320 102.240  47.240  1.00  0.00           C
ATOM   8178 5C31 POPEI 463      44.470 101.940  48.740  1.00  0.00           C
ATOM   8181 6C31 POPEI 463      43.150 101.630  49.440  1.00  0.00           C
ATOM   8185  NH3 POPEJ 464     111.240  47.350  74.550  1.00  0.00           N
ATOM   8189  C12 POPEJ 464     110.540  46.030  74.730  1.00  0.00           C
ATOM   8192  C11 POPEJ 464     111.470  44.840  74.430  1.00  0.00           C
ATOM   8195  P   POPEJ 464     109.880  42.840  73.760  1.00  0.00           P
ATOM   8196  O13 POPEJ 464     110.630  41.810  73.020  1.00  0.00           O
ATOM   8197  O14 POPEJ 464     108.620  42.440  74.430  1.00  0.00           O
ATOM   8198  O11 POPEJ 464     109.510  44.000  72.760  1.00  0.00           O
ATOM   8199  O12 POPEJ 464     110.840  43.610  74.790  1.00  0.00           O
ATOM   8200  C1  POPEJ 464     108.430  43.880  71.840  1.00  0.00           C
ATOM   8203  C2  POPEJ 464     108.930  43.800  70.380  1.00  0.00           C
ATOM   8205  O21 POPEJ 464     108.620  42.530  69.770  1.00  0.00           O
ATOM   8206  C21 POPEJ 464     107.430  42.480  69.210  1.00  0.00           C
ATOM   8207  O22 POPEJ 464     106.560  43.330  69.290  1.00  0.00           O
ATOM   8208  C22 POPEJ 464     107.420  41.260  68.300  1.00  0.00           C
ATOM   8211  C3  POPEJ 464     110.460  44.050  70.270  1.00  0.00           C
ATOM   8214  O31 POPEJ 464     110.860  43.980  68.880  1.00  0.00           O
ATOM   8215  C31 POPEJ 464     111.630  42.960  68.540  1.00  0.00           C
ATOM   8216  O32 POPEJ 464     112.010  42.050  69.250  1.00  0.00           O
ATOM   8217  C32 POPEJ 464     111.960  43.070  67.060  1.00  0.00           C
ATOM   8220  C23 POPEJ 464     106.140  41.000  67.470  1.00  0.00           C
ATOM   8223  C24 POPEJ 464     106.380  39.680  66.740  1.00  0.00           C
ATOM   8226  C25 POPEJ 464     105.350  39.230  65.700  1.00  0.00           C
ATOM   8229  C26 POPEJ 464     105.780  37.850  65.180  1.00  0.00           C
ATOM   8232  C27 POPEJ 464     104.990  37.290  63.990  1.00  0.00           C
ATOM   8235  C28 POPEJ 464     105.610  35.950  63.520  1.00  0.00           C
ATOM   8238  C29 POPEJ 464     105.000  35.350  62.280  1.00  0.00           C
ATOM   8240 0C21 POPEJ 464     105.610  34.520  61.420  1.00  0.00           C
ATOM   8242 1C21 POPEJ 464     107.020  34.000  61.520  1.00  0.00           C
ATOM   8245 2C21 POPEJ 464     107.210  32.930  62.620  1.00  0.00           C
ATOM   8248 3C21 POPEJ 464     106.430  31.630  62.430  1.00  0.00           C
ATOM   8251 4C21 POPEJ 464     106.730  30.650  63.570  1.00  0.00           C
ATOM   8254 5C21 POPEJ 464     105.950  29.330  63.490  1.00  0.00           C
ATOM   8257 6C21 POPEJ 464     106.210  28.440  64.710  1.00  0.00           C
ATOM   8260 7C21 POPEJ 464     105.430  27.120  64.690  1.00  0.00           C
ATOM   8263 8C21 POPEJ 464     105.760  26.220  65.890  1.00  0.00           C
ATOM   8267  C33 POPEJ 464     111.400  41.890  66.250  1.00  0.00           C
ATOM   8270  C34 POPEJ 464     111.470  42.160  64.740  1.00  0.00           C
ATOM   8273  C35 POPEJ 464     110.190  42.800  64.190  1.00  0.00           C
ATOM   8276  C36 POPEJ 464     109.230  41.730  63.650  1.00  0.00           C
ATOM   8279  C37 POPEJ 464     107.910  42.230  63.040  1.00  0.00           C
ATOM   8282  C38 POPEJ 464     107.280  41.090  62.220  1.00  0.00           C
ATOM   8285  C39 POPEJ 464     105.840  41.310  61.730  1.00  0.00           C
ATOM   8288 0C31 POPEJ 464     105.680  42.460  60.740  1.00  0.00           C
ATOM   8291 1C31 POPEJ 464     104.300  42.450  60.070  1.00  0.00           C
ATOM   8294 2C31 POPEJ 464     104.040  43.660  59.170  1.00  0.00           C
ATOM   8297 3C31 POPEJ 464     102.650  43.620  58.510  1.00  0.00           C
ATOM   8300 4C31 POPEJ 464     101.500  44.020  59.440  1.00  0.00           C
ATOM   8303 5C31 POPEJ 464     100.120  43.730  58.840  1.00  0.00           C
ATOM   8306 6C31 POPEJ 464      98.960  44.200  59.720  1.00  0.00           C
ATOM   8310  NH3 POPEK 465      33.920  78.320  26.360  1.00  0.00           N
ATOM   8314  C12 POPEK 465      35.250  77.830  26.840  1.00  0.00           C
ATOM   8317  C11 POPEK 465      35.610  76.530  26.110  1.00  0.00           C
ATOM   8320  P   POPEK 465      37.460  74.740  25.940  1.00  0.00           P
ATOM   8321  O13 POPEK 465      36.520  73.600  25.940  1.00  0.00           O
ATOM   8322  O14 POPEK 465      38.000  75.200  24.630  1.00  0.00           O
ATOM   8323  O11 POPEK 465      38.690  74.460  26.910  1.00  0.00           O
ATOM   8324  O12 POPEK 465      36.790  75.960  26.690  1.00  0.00           O
ATOM   8325  C1  POPEK 465      38.470  74.240  28.310  1.00  0.00           C
ATOM   8328  C2  POPEK 465      39.790  74.160  29.150  1.00  0.00           C
ATOM   8330  O21 POPEK 465      39.390  74.100  30.540  1.00  0.00           O
ATOM   8331  C21 POPEK 465      40.260  73.650  31.440  1.00  0.00           C
ATOM   8332  O22 POPEK 465      41.370  73.170  31.200  1.00  0.00           O
ATOM   8333  C22 POPEK 465      39.610  73.690  32.830  1.00  0.00           C
ATOM   8336  C3  POPEK 465      40.700  75.400  28.870  1.00  0.00           C
ATOM   8339  O31 POPEK 465      41.920  75.350  29.650  1.00  0.00           O
ATOM   8340  C31 POPEK 465      42.120  76.410  30.430  1.00  0.00           C
ATOM   8341  O32 POPEK 465      41.610  77.510  30.270  1.00  0.00           O
ATOM   8342  C32 POPEK 465      42.890  76.000  31.670  1.00  0.00           C
ATOM   8345  C23 POPEK 465      40.570  74.070  33.990  1.00  0.00           C
ATOM   8348  C24 POPEK 465      40.040  73.540  35.320  1.00  0.00           C
ATOM   8351  C25 POPEK 465      40.660  74.200  36.560  1.00  0.00           C
ATOM   8354  C26 POPEK 465      41.920  73.510  37.110  1.00  0.00           C
ATOM   8357  C27 POPEK 465      42.170  73.870  38.600  1.00  0.00           C
ATOM   8360  C28 POPEK 465      43.600  73.600  39.110  1.00  0.00           C
ATOM   8363  C29 POPEK 465      43.960  72.130  39.120  1.00  0.00           C
ATOM   8365 0C21 POPEK 465      44.570  71.430  40.100  1.00  0.00           C
ATOM   8367 1C21 POPEK 465      45.040  71.930  41.440  1.00  0.00           C
ATOM   8370 2C21 POPEK 465      44.780  70.910  42.570  1.00  0.00           C
ATOM   8373 3C21 POPEK 465      45.410  71.330  43.910  1.00  0.00           C
ATOM   8376 4C21 POPEK 465      46.160  70.180  44.600  1.00  0.00           C
ATOM   8379 5C21 POPEK 465      46.840  70.580  45.920  1.00  0.00           C
ATOM   8382 6C21 POPEK 465      45.850  71.020  47.010  1.00  0.00           C
ATOM   8385 7C21 POPEK 465      46.500  71.090  48.400  1.00  0.00           C
ATOM   8388 8C21 POPEK 465      45.570  71.590  49.500  1.00  0.00           C
ATOM   8392  C33 POPEK 465      43.900  77.090  32.100  1.00  0.00           C
ATOM   8395  C34 POPEK 465      44.290  76.950  33.570  1.00  0.00           C
ATOM   8398  C35 POPEK 465      43.240  77.520  34.530  1.00  0.00           C
ATOM   8401  C36 POPEK 465      43.680  77.390  36.000  1.00  0.00           C
ATOM   8404  C37 POPEK 465      42.700  78.130  36.930  1.00  0.00           C
ATOM   8407  C38 POPEK 465      43.390  79.030  37.970  1.00  0.00           C
ATOM   8410  C39 POPEK 465      44.010  78.280  39.150  1.00  0.00           C
ATOM   8413 0C31 POPEK 465      42.970  77.610  40.050  1.00  0.00           C
ATOM   8416 1C31 POPEK 465      43.570  76.970  41.300  1.00  0.00           C
ATOM   8419 2C31 POPEK 465      42.520  76.200  42.110  1.00  0.00           C
ATOM   8422 3C31 POPEK 465      43.100  75.530  43.360  1.00  0.00           C
ATOM   8425 4C31 POPEK 465      42.100  74.550  44.000  1.00  0.00           C
ATOM   8428 5C31 POPEK 465      42.660  73.910  45.270  1.00  0.00           C
ATOM   8431 6C31 POPEK 465      41.790  72.780  45.830  1.00  0.00           C
ATOM   8435  NH3 POPEL 466      61.480  29.690  35.510  1.00  0.00           N
ATOM   8439  C12 POPEL 466      61.720  28.220  35.290  1.00  0.00           C
ATOM   8442  C11 POPEL 466      62.590  28.000  34.060  1.00  0.00           C
ATOM   8445  P   POPEL 466      64.560  29.750  33.680  1.00  0.00           P
ATOM   8446  O13 POPEL 466      65.990  29.810  33.990  1.00  0.00           O
ATOM   8447  O14 POPEL 466      64.190  29.810  32.260  1.00  0.00           O
ATOM   8448  O11 POPEL 466      63.810  30.890  34.520  1.00  0.00           O
ATOM   8449  O12 POPEL 466      63.930  28.440  34.310  1.00  0.00           O
ATOM   8450  C1  POPEL 466      64.600  31.730  35.400  1.00  0.00           C
ATOM   8453  C2  POPEL 466      64.480  31.290  36.890  1.00  0.00           C
ATOM   8455  O21 POPEL 466      64.720  32.360  37.810  1.00  0.00           O
ATOM   8456  C21 POPEL 466      65.980  32.690  38.040  1.00  0.00           C
ATOM   8457  O22 POPEL 466      66.920  32.470  37.280  1.00  0.00           O
ATOM   8458  C22 POPEL 466      66.110  33.440  39.360  1.00  0.00           C
ATOM   8461  C3  POPEL 466      65.220  29.960  37.270  1.00  0.00           C
ATOM   8464  O31 POPEL 466      65.050  29.690  38.680  1.00  0.00           O
ATOM   8465  C31 POPEL 466      63.840  29.310  39.060  1.00  0.00           C
ATOM   8466  O32 POPEL 466      62.910  29.040  38.310  1.00  0.00           O
ATOM   8467  C32 POPEL 466      63.760  29.340  40.580  1.00  0.00           C
ATOM   8470  C23 POPEL 466      65.540  32.650  40.560  1.00  0.00           C
ATOM   8473  C24 POPEL 466      65.630  33.410  41.890  1.00  0.00           C
ATOM   8476  C25 POPEL 466      65.330  32.490  43.070  1.00  0.00           C
ATOM   8479  C26 POPEL 466      65.590  33.100  44.450  1.00  0.00           C
ATOM   8482  C27 POPEL 466      65.540  32.040  45.570  1.00  0.00           C
ATOM   8485  C28 POPEL 466      65.930  32.600  46.950  1.00  0.00           C
ATOM   8488  C29 POPEL 466      66.310  31.510  47.920  1.00  0.00           C
ATOM   8490 0C21 POPEL 466      65.960  31.390  49.210  1.00  0.00           C
ATOM   8492 1C21 POPEL 466      65.080  32.330  50.000  1.00  0.00           C
ATOM   8495 2C21 POPEL 466      65.890  33.270  50.930  1.00  0.00           C
ATOM   8498 3C21 POPEL 466      66.570  32.530  52.090  1.00  0.00           C
ATOM   8501 4C21 POPEL 466      67.400  33.430  53.020  1.00  0.00           C
ATOM   8504 5C21 POPEL 466      66.580  34.460  53.810  1.00  0.00           C
ATOM   8507 6C21 POPEL 466      67.400  35.090  54.950  1.00  0.00           C
ATOM   8510 7C21 POPEL 466      66.650  36.200  55.700  1.00  0.00           C
ATOM   8513 8C21 POPEL 466      67.440  36.760  56.880  1.00  0.00           C
ATOM   8517  C33 POPEL 466      62.330  29.360  41.160  1.00  0.00           C
ATOM   8520  C34 POPEL 466      62.310  30.070  42.520  1.00  0.00           C
ATOM   8523  C35 POPEL 466      60.940  30.120  43.220  1.00  0.00           C
ATOM   8526  C36 POPEL 466      60.480  28.740  43.720  1.00  0.00           C
ATOM   8529  C37 POPEL 466      59.310  28.830  44.700  1.00  0.00           C
ATOM   8532  C38 POPEL 466      59.350  27.720  45.760  1.00  0.00           C
ATOM   8535  C39 POPEL 466      58.470  28.020  46.990  1.00  0.00           C
ATOM   8538 0C31 POPEL 466      56.970  28.110  46.680  1.00  0.00           C
ATOM   8541 1C31 POPEL 466      56.470  29.540  46.440  1.00  0.00           C
ATOM   8544 2C31 POPEL 466      54.950  29.590  46.290  1.00  0.00           C
ATOM   8547 3C31 POPEL 466      54.390  30.980  45.960  1.00  0.00           C
ATOM   8550 4C31 POPEL 466      54.280  31.930  47.160  1.00  0.00           C
ATOM   8553 5C31 POPEL 466      53.390  33.150  46.860  1.00  0.00           C
ATOM   8556 6C31 POPEL 466      53.250  34.130  48.020  1.00  0.00           C
ATOM   8560  NH3 POPEM 467      69.090 111.880  26.990  1.00  0.00           N
ATOM   8564  C12 POPEM 467      67.940 112.410  26.180  1.00  0.00           C
ATOM   8567  C11 POPEM 467      67.590 111.510  24.960  1.00  0.00           C
ATOM   8570  P   POPEM 467      67.390 109.000  25.680  1.00  0.00           P
ATOM   8571  O13 POPEM 467      67.590 108.130  24.500  1.00  0.00           O
ATOM   8572  O14 POPEM 467      68.590 109.290  26.500  1.00  0.00           O
ATOM   8573  O11 POPEM 467      66.300 108.350  26.620  1.00  0.00           O
ATOM   8574  O12 POPEM 467      66.760 110.390  25.300  1.00  0.00           O
ATOM   8575  C1  POPEM 467      65.670 109.130  27.650  1.00  0.00           C
ATOM   8578  C2  POPEM 467      66.490 109.200  28.970  1.00  0.00           C
ATOM   8580  O21 POPEM 467      66.460 107.880  29.560  1.00  0.00           O
ATOM   8581  C21 POPEM 467      67.240 107.730  30.610  1.00  0.00           C
ATOM   8582  O22 POPEM 467      68.210 108.430  30.880  1.00  0.00           O
ATOM   8583  C22 POPEM 467      66.750 106.570  31.470  1.00  0.00           C
ATOM   8586  C3  POPEM 467      65.920 110.290  29.940  1.00  0.00           C
ATOM   8589  O31 POPEM 467      66.900 110.870  30.840  1.00  0.00           O
ATOM   8590  C31 POPEM 467      67.600 111.880  30.360  1.00  0.00           C
ATOM   8591  O32 POPEM 467      67.470 112.360  29.250  1.00  0.00           O
ATOM   8592  C32 POPEM 467      68.570 112.450  31.400  1.00  0.00           C
ATOM   8595  C23 POPEM 467      67.650 106.330  32.710  1.00  0.00           C
ATOM   8598  C24 POPEM 467      66.900 105.710  33.890  1.00  0.00           C
ATOM   8601  C25 POPEM 467      65.970 106.720  34.590  1.00  0.00           C
ATOM   8604  C26 POPEM 467      65.160 106.090  35.730  1.00  0.00           C
ATOM   8607  C27 POPEM 467      63.880 106.880  36.010  1.00  0.00           C
ATOM   8610  C28 POPEM 467      62.980 106.260  37.090  1.00  0.00           C
ATOM   8613  C29 POPEM 467      63.550 106.430  38.480  1.00  0.00           C
ATOM   8615 0C21 POPEM 467      63.530 105.500  39.450  1.00  0.00           C
ATOM   8617 1C21 POPEM 467      62.920 104.130  39.350  1.00  0.00           C
ATOM   8620 2C21 POPEM 467      63.280 103.230  40.560  1.00  0.00           C
ATOM   8623 3C21 POPEM 467      64.770 102.860  40.640  1.00  0.00           C
ATOM   8626 4C21 POPEM 467      65.090 101.880  41.770  1.00  0.00           C
ATOM   8629 5C21 POPEM 467      65.020 102.510  43.170  1.00  0.00           C
ATOM   8632 6C21 POPEM 467      65.110 101.470  44.290  1.00  0.00           C
ATOM   8635 7C21 POPEM 467      65.030 102.110  45.690  1.00  0.00           C
ATOM   8638 8C21 POPEM 467      64.940 101.070  46.810  1.00  0.00           C
ATOM   8642  C33 POPEM 467      68.150 112.270  32.880  1.00  0.00           C
ATOM   8645  C34 POPEM 467      68.830 111.060  33.520  1.00  0.00           C
ATOM   8648  C35 POPEM 467      68.400 110.820  34.970  1.00  0.00           C
ATOM   8651  C36 POPEM 467      69.070 109.580  35.590  1.00  0.00           C
ATOM   8654  C37 POPEM 467      68.360 109.130  36.880  1.00  0.00           C
ATOM   8657  C38 POPEM 467      68.690 107.690  37.290  1.00  0.00           C
ATOM   8660  C39 POPEM 467      67.690 107.110  38.300  1.00  0.00           C
ATOM   8663 0C31 POPEM 467      67.940 107.450  39.770  1.00  0.00           C
ATOM   8666 1C31 POPEM 467      66.810 106.890  40.650  1.00  0.00           C
ATOM   8669 2C31 POPEM 467      67.070 106.940  42.160  1.00  0.00           C
ATOM   8672 3C31 POPEM 467      65.910 106.360  42.980  1.00  0.00           C
ATOM   8675 4C31 POPEM 467      64.640 107.210  42.930  1.00  0.00           C
ATOM   8678 5C31 POPEM 467      63.450 106.630  43.710  1.00  0.00           C
ATOM   8681 6C31 POPEM 467      62.180 107.470  43.580  1.00  0.00           C
ATOM   8685  NH3 POPEN 468      87.020 121.690  74.380  1.00  0.00           N
ATOM   8689  C12 POPEN 468      86.920 121.180  75.790  1.00  0.00           C
ATOM   8692  C11 POPEN 468      85.560 121.590  76.350  1.00  0.00           C
ATOM   8695  P   POPEN 468      83.340 120.260  75.910  1.00  0.00           P
ATOM   8696  O13 POPEN 468      82.280 121.130  76.460  1.00  0.00           O
ATOM   8697  O14 POPEN 468      83.840 119.240  76.850  1.00  0.00           O
ATOM   8698  O11 POPEN 468      82.930 119.580  74.550  1.00  0.00           O
ATOM   8699  O12 POPEN 468      84.550 121.160  75.440  1.00  0.00           O
ATOM   8700  C1  POPEN 468      82.270 120.310  73.500  1.00  0.00           C
ATOM   8703  C2  POPEN 468      83.260 121.020  72.540  1.00  0.00           C
ATOM   8705  O21 POPEN 468      82.620 121.480  71.330  1.00  0.00           O
ATOM   8706  C21 POPEN 468      82.230 120.630  70.390  1.00  0.00           C
ATOM   8707  O22 POPEN 468      82.240 119.410  70.460  1.00  0.00           O
ATOM   8708  C22 POPEN 468      81.800 121.420  69.150  1.00  0.00           C
ATOM   8711  C3  POPEN 468      84.540 120.180  72.270  1.00  0.00           C
ATOM   8714  O31 POPEN 468      85.630 121.040  71.850  1.00  0.00           O
ATOM   8715  C31 POPEN 468      85.640 121.290  70.540  1.00  0.00           C
ATOM   8716  O32 POPEN 468      85.070 120.630  69.690  1.00  0.00           O
ATOM   8717  C32 POPEN 468      86.440 122.570  70.300  1.00  0.00           C
ATOM   8720  C23 POPEN 468      82.180 120.730  67.820  1.00  0.00           C
ATOM   8723  C24 POPEN 468      81.990 121.660  66.610  1.00  0.00           C
ATOM   8726  C25 POPEN 468      82.350 120.990  65.270  1.00  0.00           C
ATOM   8729  C26 POPEN 468      82.600 122.000  64.140  1.00  0.00           C
ATOM   8732  C27 POPEN 468      82.950 121.300  62.820  1.00  0.00           C
ATOM   8735  C28 POPEN 468      83.660 122.190  61.780  1.00  0.00           C
ATOM   8738  C29 POPEN 468      82.800 123.240  61.120  1.00  0.00           C
ATOM   8740 0C21 POPEN 468      82.550 123.350  59.800  1.00  0.00           C
ATOM   8742 1C21 POPEN 468      83.050 122.430  58.720  1.00  0.00           C
ATOM   8745 2C21 POPEN 468      84.400 122.820  58.080  1.00  0.00           C
ATOM   8748 3C21 POPEN 468      84.280 123.760  56.870  1.00  0.00           C
ATOM   8751 4C21 POPEN 468      85.650 124.240  56.350  1.00  0.00           C
ATOM   8754 5C21 POPEN 468      86.450 123.170  55.610  1.00  0.00           C
ATOM   8757 6C21 POPEN 468      87.950 123.490  55.550  1.00  0.00           C
ATOM   8760 7C21 POPEN 468      88.760 122.560  54.640  1.00  0.00           C
ATOM   8763 8C21 POPEN 468      90.270 122.780  54.730  1.00  0.00           C
ATOM   8767  C33 POPEN 468      86.610 122.870  68.800  1.00  0.00           C
ATOM   8770  C34 POPEN 468      86.770 124.350  68.450  1.00  0.00           C
ATOM   8773  C35 POPEN 468      86.930 124.500  66.930  1.00  0.00           C
ATOM   8776  C36 POPEN 468      86.970 125.950  66.450  1.00  0.00           C
ATOM   8779  C37 POPEN 468      87.160 126.060  64.930  1.00  0.00           C
ATOM   8782  C38 POPEN 468      87.230 127.530  64.470  1.00  0.00           C
ATOM   8785  C39 POPEN 468      87.560 127.700  62.980  1.00  0.00           C
ATOM   8788 0C31 POPEN 468      86.340 127.930  62.080  1.00  0.00           C
ATOM   8791 1C31 POPEN 468      85.530 126.660  61.760  1.00  0.00           C
ATOM   8794 2C31 POPEN 468      84.410 126.890  60.740  1.00  0.00           C
ATOM   8797 3C31 POPEN 468      84.910 127.250  59.330  1.00  0.00           C
ATOM   8800 4C31 POPEN 468      83.770 127.390  58.310  1.00  0.00           C
ATOM   8803 5C31 POPEN 468      84.300 127.750  56.920  1.00  0.00           C
ATOM   8806 6C31 POPEN 468      83.270 127.620  55.800  1.00  0.00           C
ATOM   8810  NH3 POPEO 469     132.550  18.610  70.670  1.00  0.00           N
ATOM   8814  C12 POPEO 469     131.400  18.190  69.790  1.00  0.00           C
ATOM   8817  C11 POPEO 469     130.080  18.710  70.360  1.00  0.00           C
ATOM   8820  P   POPEO 469     127.550  18.600  70.040  1.00  0.00           P
ATOM   8821  O13 POPEO 469     127.360  17.860  71.300  1.00  0.00           O
ATOM   8822  O14 POPEO 469     127.330  20.070  70.120  1.00  0.00           O
ATOM   8823  O11 POPEO 469     126.530  18.030  68.990  1.00  0.00           O
ATOM   8824  O12 POPEO 469     129.000  18.310  69.500  1.00  0.00           O
ATOM   8825  C1  POPEO 469     126.640  18.250  67.590  1.00  0.00           C
ATOM   8828  C2  POPEO 469     126.280  16.950  66.810  1.00  0.00           C
ATOM   8830  O21 POPEO 469     126.160  17.210  65.400  1.00  0.00           O
ATOM   8831  C21 POPEO 469     127.310  17.340  64.770  1.00  0.00           C
ATOM   8832  O22 POPEO 469     128.400  17.510  65.270  1.00  0.00           O
ATOM   8833  C22 POPEO 469     127.040  17.180  63.280  1.00  0.00           C
ATOM   8836  C3  POPEO 469     124.950  16.290  67.260  1.00  0.00           C
ATOM   8839  O31 POPEO 469     124.770  15.020  66.610  1.00  0.00           O
ATOM   8840  C31 POPEO 469     124.030  14.810  65.520  1.00  0.00           C
ATOM   8841  O32 POPEO 469     124.200  13.850  64.780  1.00  0.00           O
ATOM   8842  C32 POPEO 469     122.890  15.820  65.320  1.00  0.00           C
ATOM   8845  C23 POPEO 469     128.280  17.580  62.460  1.00  0.00           C
ATOM   8848  C24 POPEO 469     128.120  17.220  60.990  1.00  0.00           C
ATOM   8851  C25 POPEO 469     128.800  15.890  60.660  1.00  0.00           C
ATOM   8854  C26 POPEO 469     128.690  15.560  59.170  1.00  0.00           C
ATOM   8857  C27 POPEO 469     127.300  15.030  58.790  1.00  0.00           C
ATOM   8860  C28 POPEO 469     127.060  14.980  57.270  1.00  0.00           C
ATOM   8863  C29 POPEO 469     128.080  14.100  56.600  1.00  0.00           C
ATOM   8865 0C21 POPEO 469     127.850  12.990  55.870  1.00  0.00           C
ATOM   8867 1C21 POPEO 469     126.520  12.380  55.520  1.00  0.00           C
ATOM   8870 2C21 POPEO 469     126.380  10.940  56.060  1.00  0.00           C
ATOM   8873 3C21 POPEO 469     125.300  10.130  55.320  1.00  0.00           C
ATOM   8876 4C21 POPEO 469     125.560   8.620  55.330  1.00  0.00           C
ATOM   8879 5C21 POPEO 469     124.940   7.910  54.120  1.00  0.00           C
ATOM   8882 6C21 POPEO 469     125.690   6.620  53.780  1.00  0.00           C
ATOM   8885 7C21 POPEO 469     125.170   5.930  52.510  1.00  0.00           C
ATOM   8888 8C21 POPEO 469     126.090   4.800  52.060  1.00  0.00           C
ATOM   8892  C33 POPEO 469     122.170  15.650  63.960  1.00  0.00           C
ATOM   8895  C34 POPEO 469     122.890  16.400  62.830  1.00  0.00           C
ATOM   8898  C35 POPEO 469     122.550  15.830  61.450  1.00  0.00           C
ATOM   8901  C36 POPEO 469     123.220  16.580  60.300  1.00  0.00           C
ATOM   8904  C37 POPEO 469     122.450  17.840  59.870  1.00  0.00           C
ATOM   8907  C38 POPEO 469     123.190  18.610  58.770  1.00  0.00           C
ATOM   8910  C39 POPEO 469     122.430  19.850  58.270  1.00  0.00           C
ATOM   8913 0C31 POPEO 469     121.350  19.510  57.240  1.00  0.00           C
ATOM   8916 1C31 POPEO 469     120.690  20.760  56.630  1.00  0.00           C
ATOM   8919 2C31 POPEO 469     120.010  20.460  55.290  1.00  0.00           C
ATOM   8922 3C31 POPEO 469     121.000  20.390  54.120  1.00  0.00           C
ATOM   8925 4C31 POPEO 469     120.570  19.340  53.080  1.00  0.00           C
ATOM   8928 5C31 POPEO 469     121.520  19.150  51.900  1.00  0.00           C
ATOM   8931 6C31 POPEO 469     120.950  18.140  50.880  1.00  0.00           C
ATOM   8935  NH3 POPEP 470      14.520 114.860  25.010  1.00  0.00           N
ATOM   8939  C12 POPEP 470      13.850 114.530  23.720  1.00  0.00           C
ATOM   8942  C11 POPEP 470      12.360 114.890  23.720  1.00  0.00           C
ATOM   8945  P   POPEP 470      11.540 116.430  25.700  1.00  0.00           P
ATOM   8946  O13 POPEP 470      10.790 115.240  26.150  1.00  0.00           O
ATOM   8947  O14 POPEP 470      10.810 117.710  25.820  1.00  0.00           O
ATOM   8948  O11 POPEP 470      12.890 116.540  26.510  1.00  0.00           O
ATOM   8949  O12 POPEP 470      12.090 116.200  24.240  1.00  0.00           O
ATOM   8950  C1  POPEP 470      12.950 117.300  27.730  1.00  0.00           C
ATOM   8953  C2  POPEP 470      13.510 116.380  28.850  1.00  0.00           C
ATOM   8955  O21 POPEP 470      13.100 116.740  30.180  1.00  0.00           O
ATOM   8956  C21 POPEP 470      11.810 116.750  30.480  1.00  0.00           C
ATOM   8957  O22 POPEP 470      10.880 116.570  29.720  1.00  0.00           O
ATOM   8958  C22 POPEP 470      11.630 116.940  32.000  1.00  0.00           C
ATOM   8961  C3  POPEP 470      15.070 116.390  28.790  1.00  0.00           C
ATOM   8964  O31 POPEP 470      15.650 115.230  29.420  1.00  0.00           O
ATOM   8965  C31 POPEP 470      15.640 114.150  28.630  1.00  0.00           C
ATOM   8966  O32 POPEP 470      15.200 114.120  27.490  1.00  0.00           O
ATOM   8967  C32 POPEP 470      16.250 112.950  29.330  1.00  0.00           C
ATOM   8970  C23 POPEP 470      12.510 118.040  32.650  1.00  0.00           C
ATOM   8973  C24 POPEP 470      13.930 117.600  33.030  1.00  0.00           C
ATOM   8976  C25 POPEP 470      13.960 116.460  34.060  1.00  0.00           C
ATOM   8979  C26 POPEP 470      14.640 116.850  35.380  1.00  0.00           C
ATOM   8982  C27 POPEP 470      14.960 115.610  36.240  1.00  0.00           C
ATOM   8985  C28 POPEP 470      15.700 115.910  37.550  1.00  0.00           C
ATOM   8988  C29 POPEP 470      14.900 116.780  38.500  1.00  0.00           C
ATOM   8990 0C21 POPEP 470      14.380 116.410  39.680  1.00  0.00           C
ATOM   8992 1C21 POPEP 470      14.470 115.050  40.320  1.00  0.00           C
ATOM   8995 2C21 POPEP 470      15.870 114.710  40.870  1.00  0.00           C
ATOM   8998 3C21 POPEP 470      16.330 115.610  42.030  1.00  0.00           C
ATOM   9001 4C21 POPEP 470      17.830 115.440  42.310  1.00  0.00           C
ATOM   9004 5C21 POPEP 470      18.330 116.360  43.420  1.00  0.00           C
ATOM   9007 6C21 POPEP 470      19.850 116.270  43.630  1.00  0.00           C
ATOM   9010 7C21 POPEP 470      20.350 117.220  44.730  1.00  0.00           C
ATOM   9013 8C21 POPEP 470      21.860 117.160  44.990  1.00  0.00           C
ATOM   9017  C33 POPEP 470      16.150 112.960  30.870  1.00  0.00           C
ATOM   9020  C34 POPEP 470      16.760 111.670  31.430  1.00  0.00           C
ATOM   9023  C35 POPEP 470      16.880 111.670  32.960  1.00  0.00           C
ATOM   9026  C36 POPEP 470      15.550 111.390  33.670  1.00  0.00           C
ATOM   9029  C37 POPEP 470      15.740 111.170  35.170  1.00  0.00           C
ATOM   9032  C38 POPEP 470      14.580 110.390  35.800  1.00  0.00           C
ATOM   9035  C39 POPEP 470      14.810 110.070  37.280  1.00  0.00           C
ATOM   9038 0C31 POPEP 470      14.650 111.300  38.190  1.00  0.00           C
ATOM   9041 1C31 POPEP 470      14.680 110.950  39.680  1.00  0.00           C
ATOM   9044 2C31 POPEP 470      13.600 109.930  40.060  1.00  0.00           C
ATOM   9047 3C31 POPEP 470      13.330 109.890  41.560  1.00  0.00           C
ATOM   9050 4C31 POPEP 470      12.220 108.900  41.900  1.00  0.00           C
ATOM   9053 5C31 POPEP 470      11.880 108.930  43.390  1.00  0.00           C
ATOM   9056 6C31 POPEP 470      10.740 107.980  43.720  1.00  0.00           C
ATOM   9060  NH3 POPEQ 471     106.580  41.090  73.240  1.00  0.00           N
ATOM   9064  C12 POPEQ 471     105.270  40.920  73.940  1.00  0.00           C
ATOM   9067  C11 POPEQ 471     105.020  42.040  74.940  1.00  0.00           C
ATOM   9070  P   POPEQ 471     102.790  42.450  76.260  1.00  0.00           P
ATOM   9071  O13 POPEQ 471     102.050  41.860  77.390  1.00  0.00           O
ATOM   9072  O14 POPEQ 471     103.250  43.840  76.520  1.00  0.00           O
ATOM   9073  O11 POPEQ 471     101.820  42.450  75.030  1.00  0.00           O
ATOM   9074  O12 POPEQ 471     104.020  41.580  75.830  1.00  0.00           O
ATOM   9075  C1  POPEQ 471     101.580  41.260  74.270  1.00  0.00           C
ATOM   9078  C2  POPEQ 471     100.080  41.120  73.850  1.00  0.00           C
ATOM   9080  O21 POPEQ 471      99.950  40.800  72.450  1.00  0.00           O
ATOM   9081  C21 POPEQ 471     100.010  39.530  72.150  1.00  0.00           C
ATOM   9082  O22 POPEQ 471     100.170  38.610  72.940  1.00  0.00           O
ATOM   9083  C22 POPEQ 471      99.920  39.380  70.610  1.00  0.00           C
ATOM   9086  C3  POPEQ 471      99.280  42.430  74.070  1.00  0.00           C
ATOM   9089  O31 POPEQ 471      97.950  42.300  73.520  1.00  0.00           O
ATOM   9090  C31 POPEQ 471      97.570  43.290  72.710  1.00  0.00           C
ATOM   9091  O32 POPEQ 471      98.120  44.360  72.590  1.00  0.00           O
ATOM   9092  C32 POPEQ 471      96.240  42.920  72.050  1.00  0.00           C
ATOM   9095  C23 POPEQ 471     101.320  39.310  69.940  1.00  0.00           C
ATOM   9098  C24 POPEQ 471     101.410  39.980  68.550  1.00  0.00           C
ATOM   9101  C25 POPEQ 471     101.010  39.130  67.330  1.00  0.00           C
ATOM   9104  C26 POPEQ 471     101.190  39.960  66.040  1.00  0.00           C
ATOM   9107  C27 POPEQ 471     101.490  39.150  64.780  1.00  0.00           C
ATOM   9110  C28 POPEQ 471     102.150  40.000  63.670  1.00  0.00           C
ATOM   9113  C29 POPEQ 471     101.270  41.110  63.140  1.00  0.00           C
ATOM   9115 0C21 POPEQ 471     100.600  41.110  61.970  1.00  0.00           C
ATOM   9117 1C21 POPEQ 471     100.530  39.970  60.980  1.00  0.00           C
ATOM   9120 2C21 POPEQ 471      99.070  39.660  60.580  1.00  0.00           C
ATOM   9123 3C21 POPEQ 471      98.830  38.200  60.170  1.00  0.00           C
ATOM   9126 4C21 POPEQ 471      98.480  37.980  58.680  1.00  0.00           C
ATOM   9129 5C21 POPEQ 471      97.170  38.630  58.210  1.00  0.00           C
ATOM   9132 6C21 POPEQ 471      96.030  37.610  57.990  1.00  0.00           C
ATOM   9135 7C21 POPEQ 471      94.710  38.270  57.580  1.00  0.00           C
ATOM   9138 8C21 POPEQ 471      93.600  37.280  57.230  1.00  0.00           C
ATOM   9142  C33 POPEQ 471      95.850  43.800  70.830  1.00  0.00           C
ATOM   9145  C34 POPEQ 471      96.500  43.360  69.520  1.00  0.00           C
ATOM   9148  C35 POPEQ 471      95.670  43.680  68.260  1.00  0.00           C
ATOM   9151  C36 POPEQ 471      95.330  45.160  68.100  1.00  0.00           C
ATOM   9154  C37 POPEQ 471      94.610  45.460  66.770  1.00  0.00           C
ATOM   9157  C38 POPEQ 471      94.370  46.960  66.570  1.00  0.00           C
ATOM   9160  C39 POPEQ 471      93.720  47.280  65.220  1.00  0.00           C
ATOM   9163 0C31 POPEQ 471      93.710  48.790  64.940  1.00  0.00           C
ATOM   9166 1C31 POPEQ 471      92.960  49.150  63.660  1.00  0.00           C
ATOM   9169 2C31 POPEQ 471      92.930  50.660  63.400  1.00  0.00           C
ATOM   9172 3C31 POPEQ 471      91.930  51.060  62.310  1.00  0.00           C
ATOM   9175 4C31 POPEQ 471      92.310  50.550  60.910  1.00  0.00           C
ATOM   9178 5C31 POPEQ 471      91.320  51.000  59.840  1.00  0.00           C
ATOM   9181 6C31 POPEQ 471      91.720  50.580  58.430  1.00  0.00           C
ATOM   9185  NH3 POPER 472      12.450  15.950  67.380  1.00  0.00           N
ATOM   9189  C12 POPER 472      12.410  16.900  68.550  1.00  0.00           C
ATOM   9192  C11 POPER 472      12.680  16.160  69.880  1.00  0.00           C
ATOM   9195  P   POPER 472      14.290  14.420  70.950  1.00  0.00           P
ATOM   9196  O13 POPER 472      13.390  14.540  72.110  1.00  0.00           O
ATOM   9197  O14 POPER 472      14.620  13.030  70.570  1.00  0.00           O
ATOM   9198  O11 POPER 472      15.590  15.270  71.180  1.00  0.00           O
ATOM   9199  O12 POPER 472      13.590  15.070  69.690  1.00  0.00           O
ATOM   9200  C1  POPER 472      16.600  15.330  70.180  1.00  0.00           C
ATOM   9203  C2  POPER 472      16.440  16.560  69.250  1.00  0.00           C
ATOM   9205  O21 POPER 472      17.260  16.370  68.080  1.00  0.00           O
ATOM   9206  C21 POPER 472      16.680  15.680  67.100  1.00  0.00           C
ATOM   9207  O22 POPER 472      15.510  15.330  67.080  1.00  0.00           O
ATOM   9208  C22 POPER 472      17.750  15.370  66.040  1.00  0.00           C
ATOM   9211  C3  POPER 472      16.800  17.900  69.980  1.00  0.00           C
ATOM   9214  O31 POPER 472      17.020  19.060  69.150  1.00  0.00           O
ATOM   9215  C31 POPER 472      16.280  19.280  68.070  1.00  0.00           C
ATOM   9216  O32 POPER 472      15.320  18.630  67.680  1.00  0.00           O
ATOM   9217  C32 POPER 472      16.790  20.560  67.410  1.00  0.00           C
ATOM   9220  C23 POPER 472      17.540  16.070  64.670  1.00  0.00           C
ATOM   9223  C24 POPER 472      18.510  15.590  63.590  1.00  0.00           C
ATOM   9226  C25 POPER 472      18.290  16.330  62.260  1.00  0.00           C
ATOM   9229  C26 POPER 472      19.380  16.070  61.200  1.00  0.00           C
ATOM   9232  C27 POPER 472      19.320  17.130  60.080  1.00  0.00           C
ATOM   9235  C28 POPER 472      20.590  17.210  59.210  1.00  0.00           C
ATOM   9238  C29 POPER 472      20.730  16.090  58.210  1.00  0.00           C
ATOM   9240 0C21 POPER 472      20.150  16.040  56.990  1.00  0.00           C
ATOM   9242 1C21 POPER 472      19.190  17.060  56.430  1.00  0.00           C
ATOM   9245 2C21 POPER 472      19.720  17.870  55.230  1.00  0.00           C
ATOM   9248 3C21 POPER 472      19.810  17.050  53.940  1.00  0.00           C
ATOM   9251 4C21 POPER 472      19.770  17.910  52.670  1.00  0.00           C
ATOM   9254 5C21 POPER 472      20.950  18.890  52.520  1.00  0.00           C
ATOM   9257 6C21 POPER 472      20.560  20.360  52.710  1.00  0.00           C
ATOM   9260 7C21 POPER 472      21.570  21.330  52.080  1.00  0.00           C
ATOM   9263 8C21 POPER 472      21.150  22.790  52.170  1.00  0.00           C
ATOM   9267  C33 POPER 472      16.390  20.700  65.920  1.00  0.00           C
ATOM   9270  C34 POPER 472      16.810  22.070  65.380  1.00  0.00           C
ATOM   9273  C35 POPER 472      16.580  22.270  63.880  1.00  0.00           C
ATOM   9276  C36 POPER 472      15.100  22.270  63.440  1.00  0.00           C
ATOM   9279  C37 POPER 472      14.930  22.790  62.000  1.00  0.00           C
ATOM   9282  C38 POPER 472      13.490  23.200  61.650  1.00  0.00           C
ATOM   9285  C39 POPER 472      13.430  24.510  60.830  1.00  0.00           C
ATOM   9288 0C31 POPER 472      13.970  24.380  59.400  1.00  0.00           C
ATOM   9291 1C31 POPER 472      13.840  25.670  58.580  1.00  0.00           C
ATOM   9294 2C31 POPER 472      14.080  25.420  57.080  1.00  0.00           C
ATOM   9297 3C31 POPER 472      14.110  26.660  56.180  1.00  0.00           C
ATOM   9300 4C31 POPER 472      12.830  27.510  56.210  1.00  0.00           C
ATOM   9303 5C31 POPER 472      12.650  28.320  54.920  1.00  0.00           C
ATOM   9306 6C31 POPER 472      11.510  29.340  54.990  1.00  0.00           C
ATOM   9310  NH3 POPES 473      36.620  98.770  30.330  1.00  0.00           N
ATOM   9314  C12 POPES 473      35.770  97.530  30.430  1.00  0.00           C
ATOM   9317  C11 POPES 473      36.580  96.260  30.710  1.00  0.00           C
ATOM   9320  P   POPES 473      35.750  93.770  30.340  1.00  0.00           P
ATOM   9321  O13 POPES 473      34.430  93.090  30.460  1.00  0.00           O
ATOM   9322  O14 POPES 473      36.350  93.880  29.000  1.00  0.00           O
ATOM   9323  O11 POPES 473      36.780  93.030  31.310  1.00  0.00           O
ATOM   9324  O12 POPES 473      35.660  95.210  30.970  1.00  0.00           O
ATOM   9325  C1  POPES 473      38.170  93.300  31.100  1.00  0.00           C
ATOM   9328  C2  POPES 473      39.050  92.410  32.030  1.00  0.00           C
ATOM   9330  O21 POPES 473      38.680  92.490  33.420  1.00  0.00           O
ATOM   9331  C21 POPES 473      38.990  93.620  34.030  1.00  0.00           C
ATOM   9332  O22 POPES 473      39.240  94.690  33.510  1.00  0.00           O
ATOM   9333  C22 POPES 473      39.140  93.330  35.530  1.00  0.00           C
ATOM   9336  C3  POPES 473      40.570  92.620  31.820  1.00  0.00           C
ATOM   9339  O31 POPES 473      41.300  91.940  32.870  1.00  0.00           O
ATOM   9340  C31 POPES 473      42.440  91.370  32.510  1.00  0.00           C
ATOM   9341  O32 POPES 473      42.940  91.420  31.400  1.00  0.00           O
ATOM   9342  C32 POPES 473      42.950  90.560  33.700  1.00  0.00           C
ATOM   9345  C23 POPES 473      40.590  93.560  36.010  1.00  0.00           C
ATOM   9348  C24 POPES 473      41.000  92.590  37.130  1.00  0.00           C
ATOM   9351  C25 POPES 473      40.190  92.730  38.430  1.00  0.00           C
ATOM   9354  C26 POPES 473      40.470  91.550  39.360  1.00  0.00           C
ATOM   9357  C27 POPES 473      39.740  91.650  40.700  1.00  0.00           C
ATOM   9360  C28 POPES 473      39.860  90.380  41.550  1.00  0.00           C
ATOM   9363  C29 POPES 473      39.230  90.560  42.900  1.00  0.00           C
ATOM   9365 0C21 POPES 473      39.620  89.950  44.020  1.00  0.00           C
ATOM   9367 1C21 POPES 473      40.750  88.960  44.090  1.00  0.00           C
ATOM   9370 2C21 POPES 473      40.680  88.040  45.320  1.00  0.00           C
ATOM   9373 3C21 POPES 473      42.050  87.420  45.620  1.00  0.00           C
ATOM   9376 4C21 POPES 473      42.000  86.270  46.630  1.00  0.00           C
ATOM   9379 5C21 POPES 473      41.210  85.040  46.150  1.00  0.00           C
ATOM   9382 6C21 POPES 473      41.640  84.520  44.760  1.00  0.00           C
ATOM   9385 7C21 POPES 473      40.970  83.200  44.370  1.00  0.00           C
ATOM   9388 8C21 POPES 473      41.500  82.610  43.060  1.00  0.00           C
ATOM   9392  C33 POPES 473      44.110  89.590  33.360  1.00  0.00           C
ATOM   9395  C34 POPES 473      44.440  88.640  34.520  1.00  0.00           C
ATOM   9398  C35 POPES 473      44.920  89.350  35.790  1.00  0.00           C
ATOM   9401  C36 POPES 473      44.240  88.850  37.080  1.00  0.00           C
ATOM   9404  C37 POPES 473      44.260  89.900  38.200  1.00  0.00           C
ATOM   9407  C38 POPES 473      43.890  89.370  39.590  1.00  0.00           C
ATOM   9410  C39 POPES 473      45.070  88.640  40.250  1.00  0.00           C
ATOM   9413 0C31 POPES 473      44.790  88.180  41.680  1.00  0.00           C
ATOM   9416 1C31 POPES 473      46.020  87.520  42.300  1.00  0.00           C
ATOM   9419 2C31 POPES 473      45.840  87.050  43.750  1.00  0.00           C
ATOM   9422 3C31 POPES 473      45.740  88.180  44.770  1.00  0.00           C
ATOM   9425 4C31 POPES 473      45.780  87.650  46.210  1.00  0.00           C
ATOM   9428 5C31 POPES 473      45.520  88.730  47.270  1.00  0.00           C
ATOM   9431 6C31 POPES 473      45.460  88.160  48.680  1.00  0.00           C
ATOM   9435  NH3 POPET 474      59.620 116.690  74.290  1.00  0.00           N
ATOM   9439  C12 POPET 474      60.350 117.280  75.460  1.00  0.00           C
ATOM   9442  C11 POPET 474      61.550 116.420  75.950  1.00  0.00           C
ATOM   9445  P   POPET 474      63.150 115.340  74.120  1.00  0.00           P
ATOM   9446  O13 POPET 474      61.920 114.660  73.630  1.00  0.00           O
ATOM   9447  O14 POPET 474      64.140 114.440  74.740  1.00  0.00           O
ATOM   9448  O11 POPET 474      63.820 116.110  72.930  1.00  0.00           O
ATOM   9449  O12 POPET 474      62.700 116.520  75.100  1.00  0.00           O
ATOM   9450  C1  POPET 474      63.310 117.340  72.420  1.00  0.00           C
ATOM   9453  C2  POPET 474      64.240 117.820  71.280  1.00  0.00           C
ATOM   9455  O21 POPET 474      63.590 118.820  70.460  1.00  0.00           O
ATOM   9456  C21 POPET 474      63.430 120.020  70.980  1.00  0.00           C
ATOM   9457  O22 POPET 474      63.790 120.370  72.090  1.00  0.00           O
ATOM   9458  C22 POPET 474      62.760 120.940  69.960  1.00  0.00           C
ATOM   9461  C3  POPET 474      64.620 116.600  70.380  1.00  0.00           C
ATOM   9464  O31 POPET 474      65.110 117.010  69.080  1.00  0.00           O
ATOM   9465  C31 POPET 474      66.360 117.460  69.090  1.00  0.00           C
ATOM   9466  O32 POPET 474      67.170 117.290  69.970  1.00  0.00           O
ATOM   9467  C32 POPET 474      66.570 118.360  67.890  1.00  0.00           C
ATOM   9470  C23 POPET 474      61.210 120.860  69.940  1.00  0.00           C
ATOM   9473  C24 POPET 474      60.590 121.450  68.660  1.00  0.00           C
ATOM   9476  C25 POPET 474      60.310 122.950  68.740  1.00  0.00           C
ATOM   9479  C26 POPET 474      60.300 123.640  67.370  1.00  0.00           C
ATOM   9482  C27 POPET 474      59.400 124.890  67.340  1.00  0.00           C
ATOM   9485  C28 POPET 474      59.610 125.800  66.110  1.00  0.00           C
ATOM   9488  C29 POPET 474      59.390 125.130  64.780  1.00  0.00           C
ATOM   9490 0C21 POPET 474      59.860 125.600  63.600  1.00  0.00           C
ATOM   9492 1C21 POPET 474      60.600 126.900  63.440  1.00  0.00           C
ATOM   9495 2C21 POPET 474      60.720 127.380  61.980  1.00  0.00           C
ATOM   9498 3C21 POPET 474      61.840 126.700  61.180  1.00  0.00           C
ATOM   9501 4C21 POPET 474      61.920 127.220  59.740  1.00  0.00           C
ATOM   9504 5C21 POPET 474      63.040 126.610  58.890  1.00  0.00           C
ATOM   9507 6C21 POPET 474      64.460 126.900  59.400  1.00  0.00           C
ATOM   9510 7C21 POPET 474      65.530 126.770  58.310  1.00  0.00           C
ATOM   9513 8C21 POPET 474      66.960 126.950  58.810  1.00  0.00           C
ATOM   9517  C33 POPET 474      65.820 119.700  68.030  1.00  0.00           C
ATOM   9520  C34 POPET 474      66.060 120.610  66.840  1.00  0.00           C
ATOM   9523  C35 POPET 474      65.250 121.900  66.910  1.00  0.00           C
ATOM   9526  C36 POPET 474      65.190 122.620  65.560  1.00  0.00           C
ATOM   9529  C37 POPET 474      64.410 123.940  65.640  1.00  0.00           C
ATOM   9532  C38 POPET 474      63.760 124.370  64.320  1.00  0.00           C
ATOM   9535  C39 POPET 474      64.770 124.710  63.220  1.00  0.00           C
ATOM   9538 0C31 POPET 474      65.420 126.090  63.390  1.00  0.00           C
ATOM   9541 1C31 POPET 474      66.770 126.170  62.670  1.00  0.00           C
ATOM   9544 2C31 POPET 474      67.300 127.600  62.480  1.00  0.00           C
ATOM   9547 3C31 POPET 474      67.510 128.380  63.780  1.00  0.00           C
ATOM   9550 4C31 POPET 474      68.400 129.610  63.590  1.00  0.00           C
ATOM   9553 5C31 POPET 474      68.730 130.330  64.910  1.00  0.00           C
ATOM   9556 6C31 POPET 474      69.930 131.270  64.820  1.00  0.00           C
ATOM   9560  NH3 POPEU 475     105.480  91.540  33.280  1.00  0.00           N
ATOM   9564  C12 POPEU 475     105.800  90.890  31.970  1.00  0.00           C
ATOM   9567  C11 POPEU 475     107.260  90.450  31.880  1.00  0.00           C
ATOM   9570  P   POPEU 475     107.550  88.120  30.720  1.00  0.00           P
ATOM   9571  O13 POPEU 475     107.120  87.550  29.420  1.00  0.00           O
ATOM   9572  O14 POPEU 475     108.930  87.810  31.170  1.00  0.00           O
ATOM   9573  O11 POPEU 475     106.560  87.750  31.900  1.00  0.00           O
ATOM   9574  O12 POPEU 475     107.440  89.690  30.680  1.00  0.00           O
ATOM   9575  C1  POPEU 475     105.240  87.250  31.650  1.00  0.00           C
ATOM   9578  C2  POPEU 475     104.660  86.490  32.890  1.00  0.00           C
ATOM   9580  O21 POPEU 475     104.610  87.240  34.120  1.00  0.00           O
ATOM   9581  C21 POPEU 475     103.820  88.270  34.250  1.00  0.00           C
ATOM   9582  O22 POPEU 475     103.380  88.980  33.340  1.00  0.00           O
ATOM   9583  C22 POPEU 475     103.500  88.470  35.740  1.00  0.00           C
ATOM   9586  C3  POPEU 475     105.490  85.190  33.130  1.00  0.00           C
ATOM   9589  O31 POPEU 475     105.440  84.710  34.490  1.00  0.00           O
ATOM   9590  C31 POPEU 475     106.330  85.280  35.300  1.00  0.00           C
ATOM   9591  O32 POPEU 475     107.150  86.130  34.970  1.00  0.00           O
ATOM   9592  C32 POPEU 475     106.200  84.730  36.710  1.00  0.00           C
ATOM   9595  C23 POPEU 475     104.240  89.660  36.410  1.00  0.00           C
ATOM   9598  C24 POPEU 475     105.690  89.340  36.830  1.00  0.00           C
ATOM   9601  C25 POPEU 475     105.820  88.630  38.200  1.00  0.00           C
ATOM   9604  C26 POPEU 475     105.590  89.530  39.430  1.00  0.00           C
ATOM   9607  C27 POPEU 475     106.190  88.920  40.720  1.00  0.00           C
ATOM   9610  C28 POPEU 475     106.050  89.770  42.000  1.00  0.00           C
ATOM   9613  C29 POPEU 475     106.980  90.960  42.040  1.00  0.00           C
ATOM   9615 0C21 POPEU 475     107.350  91.650  43.140  1.00  0.00           C
ATOM   9617 1C21 POPEU 475     106.850  91.450  44.550  1.00  0.00           C
ATOM   9620 2C21 POPEU 475     106.870  92.740  45.410  1.00  0.00           C
ATOM   9623 3C21 POPEU 475     108.290  93.200  45.800  1.00  0.00           C
ATOM   9626 4C21 POPEU 475     108.340  94.450  46.710  1.00  0.00           C
ATOM   9629 5C21 POPEU 475     107.820  95.760  46.080  1.00  0.00           C
ATOM   9632 6C21 POPEU 475     108.430  96.060  44.710  1.00  0.00           C
ATOM   9635 7C21 POPEU 475     108.260  97.510  44.230  1.00  0.00           C
ATOM   9638 8C21 POPEU 475     108.860  97.770  42.850  1.00  0.00           C
ATOM   9642  C33 POPEU 475     107.500  85.040  37.480  1.00  0.00           C
ATOM   9645  C34 POPEU 475     107.450  84.800  38.990  1.00  0.00           C
ATOM   9648  C35 POPEU 475     108.810  85.170  39.590  1.00  0.00           C
ATOM   9651  C36 POPEU 475     108.720  85.860  40.950  1.00  0.00           C
ATOM   9654  C37 POPEU 475     110.070  86.430  41.420  1.00  0.00           C
ATOM   9657  C38 POPEU 475     109.950  87.370  42.630  1.00  0.00           C
ATOM   9660  C39 POPEU 475     109.130  86.770  43.780  1.00  0.00           C
ATOM   9663 0C31 POPEU 475     108.940  87.750  44.940  1.00  0.00           C
ATOM   9666 1C31 POPEU 475     108.010  87.160  46.010  1.00  0.00           C
ATOM   9669 2C31 POPEU 475     107.560  88.200  47.040  1.00  0.00           C
ATOM   9672 3C31 POPEU 475     108.710  88.780  47.880  1.00  0.00           C
ATOM   9675 4C31 POPEU 475     108.230  89.880  48.820  1.00  0.00           C
ATOM   9678 5C31 POPEU 475     109.330  90.320  49.800  1.00  0.00           C
ATOM   9681 6C31 POPEU 475     108.950  91.560  50.610  1.00  0.00           C
ATOM   9685  NH3 POPEV 476      19.320 105.620  69.090  1.00  0.00           N
ATOM   9689  C12 POPEV 476      19.830 106.880  69.720  1.00  0.00           C
ATOM   9692  C11 POPEV 476      20.040 107.970  68.650  1.00  0.00           C
ATOM   9695  P   POPEV 476      18.150 107.980  66.790  1.00  0.00           P
ATOM   9696  O13 POPEV 476      18.460 106.540  66.720  1.00  0.00           O
ATOM   9697  O14 POPEV 476      16.730 108.400  66.760  1.00  0.00           O
ATOM   9698  O11 POPEV 476      19.010 108.740  65.690  1.00  0.00           O
ATOM   9699  O12 POPEV 476      18.810 108.480  68.140  1.00  0.00           O
ATOM   9700  C1  POPEV 476      18.910 108.310  64.320  1.00  0.00           C
ATOM   9703  C2  POPEV 476      19.520 109.340  63.310  1.00  0.00           C
ATOM   9705  O21 POPEV 476      19.750 108.660  62.050  1.00  0.00           O
ATOM   9706  C21 POPEV 476      19.690 109.400  60.940  1.00  0.00           C
ATOM   9707  O22 POPEV 476      19.310 110.560  60.890  1.00  0.00           O
ATOM   9708  C22 POPEV 476      20.170 108.600  59.730  1.00  0.00           C
ATOM   9711  C3  POPEV 476      20.860 109.930  63.840  1.00  0.00           C
ATOM   9714  O31 POPEV 476      21.160 111.200  63.240  1.00  0.00           O
ATOM   9715  C31 POPEV 476      22.150 111.290  62.370  1.00  0.00           C
ATOM   9716  O32 POPEV 476      22.850 110.370  61.970  1.00  0.00           O
ATOM   9717  C32 POPEV 476      22.240 112.750  61.920  1.00  0.00           C
ATOM   9720  C23 POPEV 476      19.480 109.050  58.430  1.00  0.00           C
ATOM   9723  C24 POPEV 476      19.780 108.120  57.250  1.00  0.00           C
ATOM   9726  C25 POPEV 476      19.310 108.720  55.920  1.00  0.00           C
ATOM   9729  C26 POPEV 476      19.890 107.980  54.700  1.00  0.00           C
ATOM   9732  C27 POPEV 476      19.580 108.720  53.390  1.00  0.00           C
ATOM   9735  C28 POPEV 476      20.290 108.100  52.170  1.00  0.00           C
ATOM   9738  C29 POPEV 476      20.050 108.850  50.890  1.00  0.00           C
ATOM   9740 0C21 POPEV 476      20.480 110.090  50.600  1.00  0.00           C
ATOM   9742 1C21 POPEV 476      21.330 110.960  51.500  1.00  0.00           C
ATOM   9745 2C21 POPEV 476      22.390 111.780  50.740  1.00  0.00           C
ATOM   9748 3C21 POPEV 476      21.820 112.960  49.940  1.00  0.00           C
ATOM   9751 4C21 POPEV 476      22.900 113.980  49.530  1.00  0.00           C
ATOM   9754 5C21 POPEV 476      24.000 113.390  48.640  1.00  0.00           C
ATOM   9757 6C21 POPEV 476      25.160 114.360  48.410  1.00  0.00           C
ATOM   9760 7C21 POPEV 476      26.370 113.680  47.750  1.00  0.00           C
ATOM   9763 8C21 POPEV 476      27.590 114.600  47.600  1.00  0.00           C
ATOM   9767  C33 POPEV 476      22.800 112.950  60.490  1.00  0.00           C
ATOM   9770  C34 POPEV 476      22.420 114.340  59.980  1.00  0.00           C
ATOM   9773  C35 POPEV 476      23.210 114.800  58.760  1.00  0.00           C
ATOM   9776  C36 POPEV 476      22.720 116.160  58.260  1.00  0.00           C
ATOM   9779  C37 POPEV 476      23.690 116.850  57.290  1.00  0.00           C
ATOM   9782  C38 POPEV 476      23.090 118.110  56.660  1.00  0.00           C
ATOM   9785  C39 POPEV 476      24.020 118.780  55.640  1.00  0.00           C
ATOM   9788 0C31 POPEV 476      24.180 117.950  54.360  1.00  0.00           C
ATOM   9791 1C31 POPEV 476      25.310 118.460  53.460  1.00  0.00           C
ATOM   9794 2C31 POPEV 476      25.470 117.610  52.190  1.00  0.00           C
ATOM   9797 3C31 POPEV 476      24.680 118.160  50.990  1.00  0.00           C
ATOM   9800 4C31 POPEV 476      25.390 119.350  50.320  1.00  0.00           C
ATOM   9803 5C31 POPEV 476      24.510 120.050  49.280  1.00  0.00           C
ATOM   9806 6C31 POPEV 476      25.270 121.110  48.470  1.00  0.00           C
ATOM   9810  NH3 POPEW 477      77.090 111.120  68.470  1.00  0.00           N
ATOM   9814  C12 POPEW 477      76.190 109.930  68.400  1.00  0.00           C
ATOM   9817  C11 POPEW 477      74.790 110.350  68.840  1.00  0.00           C
ATOM   9820  P   POPEW 477      72.820 111.920  68.310  1.00  0.00           P
ATOM   9821  O13 POPEW 477      72.080 110.790  68.930  1.00  0.00           O
ATOM   9822  O14 POPEW 477      72.700 113.230  68.970  1.00  0.00           O
ATOM   9823  O11 POPEW 477      72.370 112.100  66.810  1.00  0.00           O
ATOM   9824  O12 POPEW 477      74.340 111.500  68.110  1.00  0.00           O
ATOM   9825  C1  POPEW 477      72.220 110.960  65.970  1.00  0.00           C
ATOM   9828  C2  POPEW 477      72.250 111.430  64.490  1.00  0.00           C
ATOM   9830  O21 POPEW 477      71.350 110.660  63.690  1.00  0.00           O
ATOM   9831  C21 POPEW 477      71.510 109.350  63.700  1.00  0.00           C
ATOM   9832  O22 POPEW 477      72.460 108.730  64.120  1.00  0.00           O
ATOM   9833  C22 POPEW 477      70.210 108.710  63.210  1.00  0.00           C
ATOM   9836  C3  POPEW 477      73.680 111.490  63.890  1.00  0.00           C
ATOM   9839  O31 POPEW 477      73.680 112.010  62.540  1.00  0.00           O
ATOM   9840  C31 POPEW 477      73.800 113.340  62.460  1.00  0.00           C
ATOM   9841  O32 POPEW 477      73.920 114.080  63.410  1.00  0.00           O
ATOM   9842  C32 POPEW 477      73.730 113.760  60.990  1.00  0.00           C
ATOM   9845  C23 POPEW 477      70.230 108.240  61.740  1.00  0.00           C
ATOM   9848  C24 POPEW 477      69.760 109.290  60.710  1.00  0.00           C
ATOM   9851  C25 POPEW 477      69.720 108.730  59.280  1.00  0.00           C
ATOM   9854  C26 POPEW 477      68.400 108.020  58.910  1.00  0.00           C
ATOM   9857  C27 POPEW 477      68.540 107.080  57.690  1.00  0.00           C
ATOM   9860  C28 POPEW 477      67.220 106.410  57.240  1.00  0.00           C
ATOM   9863  C29 POPEW 477      66.670 105.380  58.210  1.00  0.00           C
ATOM   9865 0C21 POPEW 477      65.870 104.340  57.930  1.00  0.00           C
ATOM   9867 1C21 POPEW 477      65.280 103.980  56.590  1.00  0.00           C
ATOM   9870 2C21 POPEW 477      63.780 103.630  56.660  1.00  0.00           C
ATOM   9873 3C21 POPEW 477      62.890 104.780  57.160  1.00  0.00           C
ATOM   9876 4C21 POPEW 477      61.400 104.580  56.820  1.00  0.00           C
ATOM   9879 5C21 POPEW 477      60.490 105.610  57.500  1.00  0.00           C
ATOM   9882 6C21 POPEW 477      59.440 106.200  56.540  1.00  0.00           C
ATOM   9885 7C21 POPEW 477      58.450 107.140  57.240  1.00  0.00           C
ATOM   9888 8C21 POPEW 477      57.460 107.810  56.270  1.00  0.00           C
ATOM   9892  C33 POPEW 477      74.940 114.620  60.550  1.00  0.00           C
ATOM   9895  C34 POPEW 477      75.000 114.880  59.030  1.00  0.00           C
ATOM   9898  C35 POPEW 477      73.760 115.570  58.440  1.00  0.00           C
ATOM   9901  C36 POPEW 477      72.760 114.600  57.790  1.00  0.00           C
ATOM   9904  C37 POPEW 477      71.520 115.300  57.230  1.00  0.00           C
ATOM   9907  C38 POPEW 477      70.370 114.310  56.970  1.00  0.00           C
ATOM   9910  C39 POPEW 477      69.080 114.960  56.470  1.00  0.00           C
ATOM   9913 0C31 POPEW 477      68.980 115.140  54.950  1.00  0.00           C
ATOM   9916 1C31 POPEW 477      67.510 115.270  54.500  1.00  0.00           C
ATOM   9919 2C31 POPEW 477      67.310 115.180  52.990  1.00  0.00           C
ATOM   9922 3C31 POPEW 477      67.690 116.450  52.210  1.00  0.00           C
ATOM   9925 4C31 POPEW 477      66.820 117.670  52.570  1.00  0.00           C
ATOM   9928 5C31 POPEW 477      66.810 118.720  51.450  1.00  0.00           C
ATOM   9931 6C31 POPEW 477      66.010 119.960  51.820  1.00  0.00           C
ATOM   9935  NH3 POPEX 478      92.730  23.940  73.490  1.00  0.00           N
ATOM   9939  C12 POPEX 478      91.390  23.740  74.160  1.00  0.00           C
ATOM   9942  C11 POPEX 478      90.330  24.780  73.710  1.00  0.00           C
ATOM   9945  P   POPEX 478      89.410  27.190  74.110  1.00  0.00           P
ATOM   9946  O13 POPEX 478      89.410  28.220  75.170  1.00  0.00           O
ATOM   9947  O14 POPEX 478      89.600  27.600  72.710  1.00  0.00           O
ATOM   9948  O11 POPEX 478      88.040  26.420  74.200  1.00  0.00           O
ATOM   9949  O12 POPEX 478      90.450  26.010  74.440  1.00  0.00           O
ATOM   9950  C1  POPEX 478      86.940  26.700  73.320  1.00  0.00           C
ATOM   9953  C2  POPEX 478      85.990  27.820  73.840  1.00  0.00           C
ATOM   9955  O21 POPEX 478      84.650  27.290  73.880  1.00  0.00           O
ATOM   9956  C21 POPEX 478      83.720  27.750  73.060  1.00  0.00           C
ATOM   9957  O22 POPEX 478      83.190  28.850  73.110  1.00  0.00           O
ATOM   9958  C22 POPEX 478      83.450  26.660  71.990  1.00  0.00           C
ATOM   9961  C3  POPEX 478      86.190  29.170  73.070  1.00  0.00           C
ATOM   9964  O31 POPEX 478      85.910  29.040  71.660  1.00  0.00           O
ATOM   9965  C31 POPEX 478      86.030  30.180  70.990  1.00  0.00           C
ATOM   9966  O32 POPEX 478      86.400  31.240  71.450  1.00  0.00           O
ATOM   9967  C32 POPEX 478      85.520  29.970  69.560  1.00  0.00           C
ATOM   9970  C23 POPEX 478      81.960  26.360  71.660  1.00  0.00           C
ATOM   9973  C24 POPEX 478      81.780  25.070  70.840  1.00  0.00           C
ATOM   9976  C25 POPEX 478      82.180  25.170  69.360  1.00  0.00           C
ATOM   9979  C26 POPEX 478      81.090  25.800  68.480  1.00  0.00           C
ATOM   9982  C27 POPEX 478      81.440  25.900  66.990  1.00  0.00           C
ATOM   9985  C28 POPEX 478      80.160  25.810  66.130  1.00  0.00           C
ATOM   9988  C29 POPEX 478      80.250  26.390  64.750  1.00  0.00           C
ATOM   9990 0C21 POPEX 478      79.240  27.000  64.090  1.00  0.00           C
ATOM   9992 1C21 POPEX 478      77.830  27.180  64.590  1.00  0.00           C
ATOM   9995 2C21 POPEX 478      77.470  28.650  64.910  1.00  0.00           C
ATOM   9998 3C21 POPEX 478      78.200  29.210  66.140  1.00  0.00           C
ATOM  10001 4C21 POPEX 478      77.770  30.630  66.530  1.00  0.00           C
ATOM  10004 5C21 POPEX 478      78.160  31.710  65.500  1.00  0.00           C
ATOM  10007 6C21 POPEX 478      77.870  33.130  65.990  1.00  0.00           C
ATOM  10010 7C21 POPEX 478      78.250  34.210  64.970  1.00  0.00           C
ATOM  10013 8C21 POPEX 478      77.970  35.630  65.460  1.00  0.00           C
ATOM  10017  C33 POPEX 478      84.020  30.350  69.480  1.00  0.00           C
ATOM  10020  C34 POPEX 478      83.260  29.820  68.260  1.00  0.00           C
ATOM  10023  C35 POPEX 478      83.840  30.270  66.920  1.00  0.00           C
ATOM  10026  C36 POPEX 478      82.840  30.070  65.770  1.00  0.00           C
ATOM  10029  C37 POPEX 478      83.290  30.680  64.430  1.00  0.00           C
ATOM  10032  C38 POPEX 478      82.550  30.080  63.230  1.00  0.00           C
ATOM  10035  C39 POPEX 478      81.360  30.920  62.740  1.00  0.00           C
ATOM  10038 0C31 POPEX 478      80.390  30.090  61.890  1.00  0.00           C
ATOM  10041 1C31 POPEX 478      79.350  30.920  61.130  1.00  0.00           C
ATOM  10044 2C31 POPEX 478      78.410  30.050  60.260  1.00  0.00           C
ATOM  10047 3C31 POPEX 478      77.340  29.300  61.070  1.00  0.00           C
ATOM  10050 4C31 POPEX 478      76.550  28.290  60.220  1.00  0.00           C
ATOM  10053 5C31 POPEX 478      75.480  27.550  61.030  1.00  0.00           C
ATOM  10056 6C31 POPEX 478      74.810  26.390  60.280  1.00  0.00           C
ATOM  10060  NH3 POPEY 479     100.840 102.070  31.090  1.00  0.00           N
ATOM  10064  C12 POPEY 479     100.720 100.590  31.230  1.00  0.00           C
ATOM  10067  C11 POPEY 479     101.970  99.970  31.890  1.00  0.00           C
ATOM  10070  P   POPEY 479     102.760  97.460  31.820  1.00  0.00           P
ATOM  10071  O13 POPEY 479     103.190  97.660  30.420  1.00  0.00           O
ATOM  10072  O14 POPEY 479     103.860  97.470  32.790  1.00  0.00           O
ATOM  10073  O11 POPEY 479     101.950  96.080  31.940  1.00  0.00           O
ATOM  10074  O12 POPEY 479     101.730  98.590  32.150  1.00  0.00           O
ATOM  10075  C1  POPEY 479     101.830  95.530  33.270  1.00  0.00           C
ATOM  10078  C2  POPEY 479     100.690  94.450  33.370  1.00  0.00           C
ATOM  10080  O21 POPEY 479     100.220  94.290  34.720  1.00  0.00           O
ATOM  10081  C21 POPEY 479     101.050  93.770  35.620  1.00  0.00           C
ATOM  10082  O22 POPEY 479     102.190  93.400  35.420  1.00  0.00           O
ATOM  10083  C22 POPEY 479     100.290  93.680  36.950  1.00  0.00           C
ATOM  10086  C3  POPEY 479     100.990  93.100  32.650  1.00  0.00           C
ATOM  10089  O31 POPEY 479      99.780  92.360  32.320  1.00  0.00           O
ATOM  10090  C31 POPEY 479      99.310  91.530  33.250  1.00  0.00           C
ATOM  10091  O32 POPEY 479      99.910  91.180  34.250  1.00  0.00           O
ATOM  10092  C32 POPEY 479      97.890  91.100  32.880  1.00  0.00           C
ATOM  10095  C23 POPEY 479     100.980  92.850  38.060  1.00  0.00           C
ATOM  10098  C24 POPEY 479     100.740  91.340  37.920  1.00  0.00           C
ATOM  10101  C25 POPEY 479     101.260  90.520  39.120  1.00  0.00           C
ATOM  10104  C26 POPEY 479     100.510  90.790  40.440  1.00  0.00           C
ATOM  10107  C27 POPEY 479     101.290  91.670  41.440  1.00  0.00           C
ATOM  10110  C28 POPEY 479     100.630  91.790  42.840  1.00  0.00           C
ATOM  10113  C29 POPEY 479     101.450  91.150  43.940  1.00  0.00           C
ATOM  10115 0C21 POPEY 479     101.020  90.640  45.110  1.00  0.00           C
ATOM  10117 1C21 POPEY 479      99.610  90.620  45.650  1.00  0.00           C
ATOM  10120 2C21 POPEY 479      99.530  90.980  47.160  1.00  0.00           C
ATOM  10123 3C21 POPEY 479     100.090  89.900  48.110  1.00  0.00           C
ATOM  10126 4C21 POPEY 479      99.820  90.180  49.600  1.00  0.00           C
ATOM  10129 5C21 POPEY 479     100.660  91.340  50.180  1.00  0.00           C
ATOM  10132 6C21 POPEY 479     100.310  91.670  51.640  1.00  0.00           C
ATOM  10135 7C21 POPEY 479     101.090  92.870  52.180  1.00  0.00           C
ATOM  10138 8C21 POPEY 479     100.670  93.300  53.590  1.00  0.00           C
ATOM  10142  C33 POPEY 479      97.110  90.530  34.090  1.00  0.00           C
ATOM  10145  C34 POPEY 479      96.900  91.560  35.220  1.00  0.00           C
ATOM  10148  C35 POPEY 479      95.900  91.100  36.300  1.00  0.00           C
ATOM  10151  C36 POPEY 479      96.450  90.010  37.230  1.00  0.00           C
ATOM  10154  C37 POPEY 479      96.570  90.450  38.700  1.00  0.00           C
ATOM  10157  C38 POPEY 479      97.130  89.330  39.580  1.00  0.00           C
ATOM  10160  C39 POPEY 479      97.320  89.720  41.050  1.00  0.00           C
ATOM  10163 0C31 POPEY 479      96.050  89.670  41.900  1.00  0.00           C
ATOM  10166 1C31 POPEY 479      96.380  89.940  43.370  1.00  0.00           C
ATOM  10169 2C31 POPEY 479      95.180  90.340  44.230  1.00  0.00           C
ATOM  10172 3C31 POPEY 479      95.620  90.720  45.650  1.00  0.00           C
ATOM  10175 4C31 POPEY 479      94.470  91.100  46.580  1.00  0.00           C
ATOM  10178 5C31 POPEY 479      94.970  91.370  48.010  1.00  0.00           C
ATOM  10181 6C31 POPEY 479      93.880  91.920  48.930  1.00  0.00           C
ATOM  10185  NH3 POPEZ 480     118.900  24.540  29.050  1.00  0.00           N
ATOM  10189  C12 POPEZ 480     118.730  26.030  29.230  1.00  0.00           C
ATOM  10192  C11 POPEZ 480     118.360  26.750  27.910  1.00  0.00           C
ATOM  10195  P   POPEZ 480     117.170  29.080  28.280  1.00  0.00           P
ATOM  10196  O13 POPEZ 480     117.080  30.100  27.200  1.00  0.00           O
ATOM  10197  O14 POPEZ 480     115.950  28.280  28.520  1.00  0.00           O
ATOM  10198  O11 POPEZ 480     117.520  29.830  29.640  1.00  0.00           O
ATOM  10199  O12 POPEZ 480     118.420  28.160  28.100  1.00  0.00           O
ATOM  10200  C1  POPEZ 480     117.110  29.310  30.920  1.00  0.00           C
ATOM  10203  C2  POPEZ 480     118.290  28.740  31.740  1.00  0.00           C
ATOM  10205  O21 POPEZ 480     117.710  27.890  32.750  1.00  0.00           O
ATOM  10206  C21 POPEZ 480     118.550  27.310  33.600  1.00  0.00           C
ATOM  10207  O22 POPEZ 480     119.760  27.230  33.440  1.00  0.00           O
ATOM  10208  C22 POPEZ 480     117.780  26.970  34.880  1.00  0.00           C
ATOM  10211  C3  POPEZ 480     119.190  29.870  32.350  1.00  0.00           C
ATOM  10214  O31 POPEZ 480     118.680  30.300  33.630  1.00  0.00           O
ATOM  10215  C31 POPEZ 480     118.810  31.580  33.930  1.00  0.00           C
ATOM  10216  O32 POPEZ 480     119.090  32.480  33.140  1.00  0.00           O
ATOM  10217  C32 POPEZ 480     118.570  31.790  35.420  1.00  0.00           C
ATOM  10220  C23 POPEZ 480     118.100  25.590  35.520  1.00  0.00           C
ATOM  10223  C24 POPEZ 480     119.390  25.500  36.350  1.00  0.00           C
ATOM  10226  C25 POPEZ 480     119.630  24.040  36.800  1.00  0.00           C
ATOM  10229  C26 POPEZ 480     120.560  23.890  38.020  1.00  0.00           C
ATOM  10232  C27 POPEZ 480     119.860  23.460  39.310  1.00  0.00           C
ATOM  10235  C28 POPEZ 480     120.860  23.200  40.460  1.00  0.00           C
ATOM  10238  C29 POPEZ 480     121.560  21.860  40.350  1.00  0.00           C
ATOM  10240 0C21 POPEZ 480     121.480  20.830  41.210  1.00  0.00           C
ATOM  10242 1C21 POPEZ 480     120.700  20.810  42.510  1.00  0.00           C
ATOM  10245 2C21 POPEZ 480     121.400  20.050  43.660  1.00  0.00           C
ATOM  10248 3C21 POPEZ 480     122.780  20.630  44.020  1.00  0.00           C
ATOM  10251 4C21 POPEZ 480     123.290  20.220  45.420  1.00  0.00           C
ATOM  10254 5C21 POPEZ 480     123.390  18.710  45.680  1.00  0.00           C
ATOM  10257 6C21 POPEZ 480     124.230  17.950  44.630  1.00  0.00           C
ATOM  10260 7C21 POPEZ 480     124.580  16.520  45.070  1.00  0.00           C
ATOM  10263 8C21 POPEZ 480     125.930  16.400  45.790  1.00  0.00           C
ATOM  10267  C33 POPEZ 480     119.870  32.180  36.180  1.00  0.00           C
ATOM  10270  C34 POPEZ 480     119.720  32.080  37.710  1.00  0.00           C
ATOM  10273  C35 POPEZ 480     119.580  30.630  38.180  1.00  0.00           C
ATOM  10276  C36 POPEZ 480     119.830  30.400  39.670  1.00  0.00           C
ATOM  10279  C37 POPEZ 480     119.890  28.890  39.980  1.00  0.00           C
ATOM  10282  C38 POPEZ 480     120.290  28.560  41.420  1.00  0.00           C
ATOM  10285  C39 POPEZ 480     119.120  28.660  42.410  1.00  0.00           C
ATOM  10288 0C31 POPEZ 480     119.530  28.200  43.810  1.00  0.00           C
ATOM  10291 1C31 POPEZ 480     118.340  28.070  44.780  1.00  0.00           C
ATOM  10294 2C31 POPEZ 480     118.790  27.750  46.210  1.00  0.00           C
ATOM  10297 3C31 POPEZ 480     119.310  28.980  46.970  1.00  0.00           C
ATOM  10300 4C31 POPEZ 480     120.100  28.620  48.230  1.00  0.00           C
ATOM  10303 5C31 POPEZ 480     121.580  29.020  48.120  1.00  0.00           C
ATOM  10306 6C31 POPEZ 480     122.420  28.640  49.340  1.00  0.00           C
ATOM  10310  NH3 POPEa 481      60.460  89.060  72.650  1.00  0.00           N
ATOM  10314  C12 POPEa 481      60.430  87.550  72.850  1.00  0.00           C
ATOM  10317  C11 POPEa 481      61.820  86.850  72.890  1.00  0.00           C
ATOM  10320  P   POPEa 481      63.110  88.040  71.050  1.00  0.00           P
ATOM  10321  O13 POPEa 481      63.890  88.660  72.130  1.00  0.00           O
ATOM  10322  O14 POPEa 481      61.960  88.800  70.510  1.00  0.00           O
ATOM  10323  O11 POPEa 481      64.030  87.540  69.860  1.00  0.00           O
ATOM  10324  O12 POPEa 481      62.470  86.730  71.620  1.00  0.00           O
ATOM  10325  C1  POPEa 481      65.330  88.160  69.710  1.00  0.00           C
ATOM  10328  C2  POPEa 481      65.300  89.530  68.950  1.00  0.00           C
ATOM  10330  O21 POPEa 481      66.220  89.560  67.840  1.00  0.00           O
ATOM  10331  C21 POPEa 481      65.940  88.800  66.800  1.00  0.00           C
ATOM  10332  O22 POPEa 481      65.010  88.020  66.700  1.00  0.00           O
ATOM  10333  C22 POPEa 481      66.890  89.130  65.650  1.00  0.00           C
ATOM  10336  C3  POPEa 481      65.630  90.740  69.880  1.00  0.00           C
ATOM  10339  O31 POPEa 481      65.320  92.030  69.310  1.00  0.00           O
ATOM  10340  C31 POPEa 481      66.250  92.700  68.640  1.00  0.00           C
ATOM  10341  O32 POPEa 481      67.340  92.300  68.280  1.00  0.00           O
ATOM  10342  C32 POPEa 481      65.730  94.140  68.450  1.00  0.00           C
ATOM  10345  C23 POPEa 481      66.100  89.290  64.330  1.00  0.00           C
ATOM  10348  C24 POPEa 481      66.720  90.280  63.320  1.00  0.00           C
ATOM  10351  C25 POPEa 481      68.020  89.800  62.660  1.00  0.00           C
ATOM  10354  C26 POPEa 481      67.830  88.520  61.820  1.00  0.00           C
ATOM  10357  C27 POPEa 481      68.980  88.190  60.860  1.00  0.00           C
ATOM  10360  C28 POPEa 481      68.940  88.910  59.490  1.00  0.00           C
ATOM  10363  C29 POPEa 481      69.650  90.250  59.450  1.00  0.00           C
ATOM  10365 0C21 POPEa 481      70.880  90.500  58.950  1.00  0.00           C
ATOM  10367 1C21 POPEa 481      71.850  89.520  58.350  1.00  0.00           C
ATOM  10370 2C21 POPEa 481      72.290  89.820  56.890  1.00  0.00           C
ATOM  10373 3C21 POPEa 481      71.210  89.520  55.840  1.00  0.00           C
ATOM  10376 4C21 POPEa 481      71.760  89.300  54.420  1.00  0.00           C
ATOM  10379 5C21 POPEa 481      72.330  90.560  53.750  1.00  0.00           C
ATOM  10382 6C21 POPEa 481      72.780  90.290  52.300  1.00  0.00           C
ATOM  10385 7C21 POPEa 481      73.340  91.530  51.590  1.00  0.00           C
ATOM  10388 8C21 POPEa 481      73.830  91.250  50.170  1.00  0.00           C
ATOM  10392  C33 POPEa 481      65.140  94.410  67.050  1.00  0.00           C
ATOM  10395  C34 POPEa 481      64.420  95.770  66.990  1.00  0.00           C
ATOM  10398  C35 POPEa 481      64.180  96.270  65.560  1.00  0.00           C
ATOM  10401  C36 POPEa 481      63.080  95.520  64.790  1.00  0.00           C
ATOM  10404  C37 POPEa 481      63.040  96.000  63.330  1.00  0.00           C
ATOM  10407  C38 POPEa 481      61.800  95.530  62.560  1.00  0.00           C
ATOM  10410  C39 POPEa 481      61.780  95.980  61.090  1.00  0.00           C
ATOM  10413 0C31 POPEa 481      62.040  97.480  60.880  1.00  0.00           C
ATOM  10416 1C31 POPEa 481      61.570  97.970  59.510  1.00  0.00           C
ATOM  10419 2C31 POPEa 481      61.880  99.460  59.280  1.00  0.00           C
ATOM  10422 3C31 POPEa 481      61.090 100.040  58.100  1.00  0.00           C
ATOM  10425 4C31 POPEa 481      61.580  99.540  56.730  1.00  0.00           C
ATOM  10428 5C31 POPEa 481      60.500  99.670  55.650  1.00  0.00           C
ATOM  10431 6C31 POPEa 481      60.990  99.270  54.260  1.00  0.00           C
ATOM  10435  NH3 POPEb 482      75.630 129.400  72.950  1.00  0.00           N
ATOM  10439  C12 POPEb 482      75.600 128.160  72.090  1.00  0.00           C
ATOM  10442  C11 POPEb 482      75.630 126.910  72.990  1.00  0.00           C
ATOM  10445  P   POPEb 482      78.120 126.220  73.620  1.00  0.00           P
ATOM  10446  O13 POPEb 482      77.900 124.770  73.740  1.00  0.00           O
ATOM  10447  O14 POPEb 482      79.080 126.790  74.590  1.00  0.00           O
ATOM  10448  O11 POPEb 482      78.490 126.620  72.140  1.00  0.00           O
ATOM  10449  O12 POPEb 482      76.750 126.970  73.880  1.00  0.00           O
ATOM  10450  C1  POPEb 482      78.200 125.800  71.010  1.00  0.00           C
ATOM  10453  C2  POPEb 482      79.040 126.290  69.810  1.00  0.00           C
ATOM  10455  O21 POPEb 482      78.710 125.610  68.580  1.00  0.00           O
ATOM  10456  C21 POPEb 482      77.570 125.940  68.010  1.00  0.00           C
ATOM  10457  O22 POPEb 482      76.720 126.690  68.460  1.00  0.00           O
ATOM  10458  C22 POPEb 482      77.470 125.230  66.660  1.00  0.00           C
ATOM  10461  C3  POPEb 482      80.560 126.090  70.100  1.00  0.00           C
ATOM  10464  O31 POPEb 482      81.340 126.310  68.910  1.00  0.00           O
ATOM  10465  C31 POPEb 482      82.480 125.650  68.850  1.00  0.00           C
ATOM  10466  O32 POPEb 482      82.970 124.980  69.740  1.00  0.00           O
ATOM  10467  C32 POPEb 482      83.160 125.890  67.500  1.00  0.00           C
ATOM  10470  C23 POPEb 482      77.960 123.760  66.710  1.00  0.00           C
ATOM  10473  C24 POPEb 482      77.090 122.860  67.600  1.00  0.00           C
ATOM  10476  C25 POPEb 482      75.600 122.830  67.220  1.00  0.00           C
ATOM  10479  C26 POPEb 482      75.330 122.530  65.740  1.00  0.00           C
ATOM  10482  C27 POPEb 482      73.950 121.910  65.510  1.00  0.00           C
ATOM  10485  C28 POPEb 482      73.340 122.200  64.130  1.00  0.00           C
ATOM  10488  C29 POPEb 482      74.260 121.950  62.950  1.00  0.00           C
ATOM  10490 0C21 POPEb 482      74.420 120.800  62.280  1.00  0.00           C
ATOM  10492 1C21 POPEb 482      73.730 119.500  62.590  1.00  0.00           C
ATOM  10495 2C21 POPEb 482      73.690 118.460  61.440  1.00  0.00           C
ATOM  10498 3C21 POPEb 482      72.770 118.830  60.260  1.00  0.00           C
ATOM  10501 4C21 POPEb 482      73.520 119.390  59.040  1.00  0.00           C
ATOM  10504 5C21 POPEb 482      72.650 119.440  57.770  1.00  0.00           C
ATOM  10507 6C21 POPEb 482      71.260 120.070  58.000  1.00  0.00           C
ATOM  10510 7C21 POPEb 482      70.460 120.180  56.700  1.00  0.00           C
ATOM  10513 8C21 POPEb 482      68.990 120.570  56.940  1.00  0.00           C
ATOM  10517  C33 POPEb 482      82.160 125.980  66.330  1.00  0.00           C
ATOM  10520  C34 POPEb 482      82.880 126.150  64.980  1.00  0.00           C
ATOM  10523  C35 POPEb 482      81.920 126.280  63.790  1.00  0.00           C
ATOM  10526  C36 POPEb 482      80.900 127.420  63.950  1.00  0.00           C
ATOM  10529  C37 POPEb 482      80.270 127.850  62.620  1.00  0.00           C
ATOM  10532  C38 POPEb 482      79.160 128.900  62.800  1.00  0.00           C
ATOM  10535  C39 POPEb 482      77.770 128.280  63.010  1.00  0.00           C
ATOM  10538 0C31 POPEb 482      76.780 128.670  61.900  1.00  0.00           C
ATOM  10541 1C31 POPEb 482      75.530 127.780  61.900  1.00  0.00           C
ATOM  10544 2C31 POPEb 482      74.570 128.020  60.730  1.00  0.00           C
ATOM  10547 3C31 POPEb 482      73.250 128.660  61.180  1.00  0.00           C
ATOM  10550 4C31 POPEb 482      72.280 128.910  60.020  1.00  0.00           C
ATOM  10553 5C31 POPEb 482      70.900 129.350  60.500  1.00  0.00           C
ATOM  10556 6C31 POPEb 482      69.970 129.780  59.360  1.00  0.00           C
ATOM  10560  NH3 POPEc 483      81.810  17.270  32.460  1.00  0.00           N
ATOM  10564  C12 POPEc 483      82.290  16.330  31.370  1.00  0.00           C
ATOM  10567  C11 POPEc 483      83.830  16.370  31.200  1.00  0.00           C
ATOM  10570  P   POPEc 483      85.800  15.760  29.590  1.00  0.00           P
ATOM  10571  O13 POPEc 483      86.170  14.660  28.670  1.00  0.00           O
ATOM  10572  O14 POPEc 483      86.040  17.130  29.080  1.00  0.00           O
ATOM  10573  O11 POPEc 483      86.700  15.660  30.900  1.00  0.00           O
ATOM  10574  O12 POPEc 483      84.270  15.630  30.060  1.00  0.00           O
ATOM  10575  C1  POPEc 483      87.120  14.370  31.350  1.00  0.00           C
ATOM  10578  C2  POPEc 483      87.640  14.440  32.820  1.00  0.00           C
ATOM  10580  O21 POPEc 483      88.390  13.290  33.250  1.00  0.00           O
ATOM  10581  C21 POPEc 483      87.810  12.110  33.230  1.00  0.00           C
ATOM  10582  O22 POPEc 483      86.730  11.850  32.710  1.00  0.00           O
ATOM  10583  C22 POPEc 483      88.720  11.070  33.890  1.00  0.00           C
ATOM  10586  C3  POPEc 483      86.520  14.800  33.830  1.00  0.00           C
ATOM  10589  O31 POPEc 483      87.070  15.360  35.050  1.00  0.00           O
ATOM  10590  C31 POPEc 483      87.060  14.550  36.090  1.00  0.00           C
ATOM  10591  O32 POPEc 483      86.750  13.380  36.090  1.00  0.00           O
ATOM  10592  C32 POPEc 483      87.540  15.260  37.340  1.00  0.00           C
ATOM  10595  C23 POPEc 483      89.730  11.640  34.910  1.00  0.00           C
ATOM  10598  C24 POPEc 483      90.390  10.520  35.740  1.00  0.00           C
ATOM  10601  C25 POPEc 483      91.650  11.000  36.460  1.00  0.00           C
ATOM  10604  C26 POPEc 483      92.170  10.040  37.540  1.00  0.00           C
ATOM  10607  C27 POPEc 483      93.380  10.660  38.250  1.00  0.00           C
ATOM  10610  C28 POPEc 483      93.730  10.060  39.620  1.00  0.00           C
ATOM  10613  C29 POPEc 483      92.810  10.600  40.680  1.00  0.00           C
ATOM  10615 0C21 POPEc 483      93.130  11.270  41.800  1.00  0.00           C
ATOM  10617 1C21 POPEc 483      94.490  11.600  42.360  1.00  0.00           C
ATOM  10620 2C21 POPEc 483      94.740  10.770  43.630  1.00  0.00           C
ATOM  10623 3C21 POPEc 483      95.860  11.320  44.520  1.00  0.00           C
ATOM  10626 4C21 POPEc 483      96.180  10.380  45.700  1.00  0.00           C
ATOM  10629 5C21 POPEc 483      97.360  10.870  46.550  1.00  0.00           C
ATOM  10632 6C21 POPEc 483      97.810   9.830  47.580  1.00  0.00           C
ATOM  10635 7C21 POPEc 483      99.020  10.280  48.400  1.00  0.00           C
ATOM  10638 8C21 POPEc 483      99.560   9.210  49.350  1.00  0.00           C
ATOM  10642  C33 POPEc 483      86.540  15.030  38.490  1.00  0.00           C
ATOM  10645  C34 POPEc 483      87.110  15.380  39.870  1.00  0.00           C
ATOM  10648  C35 POPEc 483      86.060  15.270  40.960  1.00  0.00           C
ATOM  10651  C36 POPEc 483      86.640  15.160  42.370  1.00  0.00           C
ATOM  10654  C37 POPEc 483      85.510  15.030  43.400  1.00  0.00           C
ATOM  10657  C38 POPEc 483      86.000  14.980  44.860  1.00  0.00           C
ATOM  10660  C39 POPEc 483      86.750  13.690  45.210  1.00  0.00           C
ATOM  10663 0C31 POPEc 483      87.060  13.620  46.710  1.00  0.00           C
ATOM  10666 1C31 POPEc 483      87.820  12.350  47.100  1.00  0.00           C
ATOM  10669 2C31 POPEc 483      88.150  12.320  48.600  1.00  0.00           C
ATOM  10672 3C31 POPEc 483      89.010  11.120  49.000  1.00  0.00           C
ATOM  10675 4C31 POPEc 483      89.220  11.050  50.520  1.00  0.00           C
ATOM  10678 5C31 POPEc 483      90.120   9.890  50.950  1.00  0.00           C
ATOM  10681 6C31 POPEc 483      90.290   9.790  52.460  1.00  0.00           C
ATOM  10685  NH3 POPEd 484      64.460  88.910  28.380  1.00  0.00           N
ATOM  10689  C12 POPEd 484      63.250  88.080  28.020  1.00  0.00           C
ATOM  10692  C11 POPEd 484      62.010  88.960  27.770  1.00  0.00           C
ATOM  10695  P   POPEd 484      59.970  88.100  29.180  1.00  0.00           P
ATOM  10696  O13 POPEd 484      59.530  89.430  29.640  1.00  0.00           O
ATOM  10697  O14 POPEd 484      58.930  87.040  29.120  1.00  0.00           O
ATOM  10698  O11 POPEd 484      61.130  87.610  30.150  1.00  0.00           O
ATOM  10699  O12 POPEd 484      60.800  88.200  27.820  1.00  0.00           O
ATOM  10700  C1  POPEd 484      60.880  87.430  31.550  1.00  0.00           C
ATOM  10703  C2  POPEd 484      62.170  87.450  32.420  1.00  0.00           C
ATOM  10705  O21 POPEd 484      61.740  87.320  33.790  1.00  0.00           O
ATOM  10706  C21 POPEd 484      61.770  88.300  34.690  1.00  0.00           C
ATOM  10707  O22 POPEd 484      62.330  89.370  34.590  1.00  0.00           O
ATOM  10708  C22 POPEd 484      60.880  87.900  35.880  1.00  0.00           C
ATOM  10711  C3  POPEd 484      63.110  88.630  32.020  1.00  0.00           C
ATOM  10714  O31 POPEd 484      64.420  88.470  32.610  1.00  0.00           O
ATOM  10715  C31 POPEd 484      65.380  87.970  31.840  1.00  0.00           C
ATOM  10716  O32 POPEd 484      65.240  87.560  30.690  1.00  0.00           O
ATOM  10717  C32 POPEd 484      66.700  88.070  32.610  1.00  0.00           C
ATOM  10720  C23 POPEd 484      61.340  88.500  37.240  1.00  0.00           C
ATOM  10723  C24 POPEd 484      60.210  89.210  38.020  1.00  0.00           C
ATOM  10726  C25 POPEd 484      59.230  88.280  38.750  1.00  0.00           C
ATOM  10729  C26 POPEd 484      59.840  87.610  39.990  1.00  0.00           C
ATOM  10732  C27 POPEd 484      60.000  86.090  39.830  1.00  0.00           C
ATOM  10735  C28 POPEd 484      60.780  85.430  40.970  1.00  0.00           C
ATOM  10738  C29 POPEd 484      62.250  85.780  40.900  1.00  0.00           C
ATOM  10740 0C21 POPEd 484      63.050  86.190  41.900  1.00  0.00           C
ATOM  10742 1C21 POPEd 484      62.650  86.420  43.330  1.00  0.00           C
ATOM  10745 2C21 POPEd 484      63.050  85.260  44.250  1.00  0.00           C
ATOM  10748 3C21 POPEd 484      64.540  85.270  44.630  1.00  0.00           C
ATOM  10751 4C21 POPEd 484      64.820  84.360  45.830  1.00  0.00           C
ATOM  10754 5C21 POPEd 484      66.150  84.610  46.560  1.00  0.00           C
ATOM  10757 6C21 POPEd 484      66.410  86.070  46.940  1.00  0.00           C
ATOM  10760 7C21 POPEd 484      67.430  86.230  48.080  1.00  0.00           C
ATOM  10763 8C21 POPEd 484      67.830  87.680  48.360  1.00  0.00           C
ATOM  10767  C33 POPEd 484      67.620  86.830  32.510  1.00  0.00           C
ATOM  10770  C34 POPEd 484      68.640  86.830  33.660  1.00  0.00           C
ATOM  10773  C35 POPEd 484      68.030  86.310  34.970  1.00  0.00           C
ATOM  10776  C36 POPEd 484      68.730  86.770  36.250  1.00  0.00           C
ATOM  10779  C37 POPEd 484      67.950  86.300  37.490  1.00  0.00           C
ATOM  10782  C38 POPEd 484      68.560  86.750  38.830  1.00  0.00           C
ATOM  10785  C39 POPEd 484      67.820  86.210  40.060  1.00  0.00           C
ATOM  10788 0C31 POPEd 484      67.740  84.670  40.070  1.00  0.00           C
ATOM  10791 1C31 POPEd 484      67.540  84.040  41.450  1.00  0.00           C
ATOM  10794 2C31 POPEd 484      67.690  82.510  41.390  1.00  0.00           C
ATOM  10797 3C31 POPEd 484      68.040  81.850  42.730  1.00  0.00           C
ATOM  10800 4C31 POPEd 484      66.880  81.650  43.710  1.00  0.00           C
ATOM  10803 5C31 POPEd 484      67.380  80.950  44.980  1.00  0.00           C
ATOM  10806 6C31 POPEd 484      66.300  80.640  46.020  1.00  0.00           C
ATOM  10810  NH3 POPEe 485      95.830  81.590  28.670  1.00  0.00           N
ATOM  10814  C12 POPEe 485      94.430  81.850  28.170  1.00  0.00           C
ATOM  10817  C11 POPEe 485      93.370  81.720  29.290  1.00  0.00           C
ATOM  10820  P   POPEe 485      91.510  83.460  28.710  1.00  0.00           P
ATOM  10821  O13 POPEe 485      92.610  84.310  28.240  1.00  0.00           O
ATOM  10822  O14 POPEe 485      90.250  83.450  27.910  1.00  0.00           O
ATOM  10823  O11 POPEe 485      91.140  83.910  30.190  1.00  0.00           O
ATOM  10824  O12 POPEe 485      92.030  81.970  28.840  1.00  0.00           O
ATOM  10825  C1  POPEe 485      89.880  83.560  30.780  1.00  0.00           C
ATOM  10828  C2  POPEe 485      90.000  82.790  32.110  1.00  0.00           C
ATOM  10830  O21 POPEe 485      91.040  83.370  32.920  1.00  0.00           O
ATOM  10831  C21 POPEe 485      90.780  83.430  34.210  1.00  0.00           C
ATOM  10832  O22 POPEe 485      89.730  83.140  34.750  1.00  0.00           O
ATOM  10833  C22 POPEe 485      92.060  83.840  34.920  1.00  0.00           C
ATOM  10836  C3  POPEe 485      90.350  81.310  31.850  1.00  0.00           C
ATOM  10839  O31 POPEe 485      90.480  80.580  33.090  1.00  0.00           O
ATOM  10840  C31 POPEe 485      90.450  79.280  32.890  1.00  0.00           C
ATOM  10841  O32 POPEe 485      90.340  78.750  31.800  1.00  0.00           O
ATOM  10842  C32 POPEe 485      90.480  78.530  34.210  1.00  0.00           C
ATOM  10845  C23 POPEe 485      91.820  84.390  36.340  1.00  0.00           C
ATOM  10848  C24 POPEe 485      91.490  83.290  37.360  1.00  0.00           C
ATOM  10851  C25 POPEe 485      91.390  83.840  38.780  1.00  0.00           C
ATOM  10854  C26 POPEe 485      91.020  82.770  39.810  1.00  0.00           C
ATOM  10857  C27 POPEe 485      91.210  83.290  41.240  1.00  0.00           C
ATOM  10860  C28 POPEe 485      91.030  82.190  42.300  1.00  0.00           C
ATOM  10863  C29 POPEe 485      91.590  82.660  43.620  1.00  0.00           C
ATOM  10865 0C21 POPEe 485      90.890  82.890  44.740  1.00  0.00           C
ATOM  10867 1C21 POPEe 485      89.410  82.690  44.930  1.00  0.00           C
ATOM  10870 2C21 POPEe 485      88.980  83.050  46.370  1.00  0.00           C
ATOM  10873 3C21 POPEe 485      89.560  82.120  47.440  1.00  0.00           C
ATOM  10876 4C21 POPEe 485      89.230  82.560  48.870  1.00  0.00           C
ATOM  10879 5C21 POPEe 485      89.630  81.540  49.940  1.00  0.00           C
ATOM  10882 6C21 POPEe 485      91.130  81.240  50.020  1.00  0.00           C
ATOM  10885 7C21 POPEe 485      91.450  80.170  51.080  1.00  0.00           C
ATOM  10888 8C21 POPEe 485      92.940  79.870  51.220  1.00  0.00           C
ATOM  10892  C33 POPEe 485      91.380  79.040  35.360  1.00  0.00           C
ATOM  10895  C34 POPEe 485      91.620  77.870  36.330  1.00  0.00           C
ATOM  10898  C35 POPEe 485      92.520  78.140  37.540  1.00  0.00           C
ATOM  10901  C36 POPEe 485      91.800  78.720  38.750  1.00  0.00           C
ATOM  10904  C37 POPEe 485      90.980  77.670  39.520  1.00  0.00           C
ATOM  10907  C38 POPEe 485      90.620  78.090  40.950  1.00  0.00           C
ATOM  10910  C39 POPEe 485      91.830  78.290  41.880  1.00  0.00           C
ATOM  10913 0C31 POPEe 485      91.410  78.530  43.330  1.00  0.00           C
ATOM  10916 1C31 POPEe 485      92.590  78.870  44.260  1.00  0.00           C
ATOM  10919 2C31 POPEe 485      92.160  78.940  45.730  1.00  0.00           C
ATOM  10922 3C31 POPEe 485      93.280  79.380  46.690  1.00  0.00           C
ATOM  10925 4C31 POPEe 485      93.630  80.870  46.580  1.00  0.00           C
ATOM  10928 5C31 POPEe 485      94.600  81.330  47.680  1.00  0.00           C
ATOM  10931 6C31 POPEe 485      94.840  82.840  47.680  1.00  0.00           C
ATOM  10935  NH3 POPEf 486      13.900  90.700  23.790  1.00  0.00           N
ATOM  10939  C12 POPEf 486      13.100  89.500  23.360  1.00  0.00           C
ATOM  10942  C11 POPEf 486      13.990  88.420  22.740  1.00  0.00           C
ATOM  10945  P   POPEf 486      16.290  89.440  21.960  1.00  0.00           P
ATOM  10946  O13 POPEf 486      17.090  88.690  20.970  1.00  0.00           O
ATOM  10947  O14 POPEf 486      16.320  90.910  22.040  1.00  0.00           O
ATOM  10948  O11 POPEf 486      16.650  88.900  23.400  1.00  0.00           O
ATOM  10949  O12 POPEf 486      14.800  88.980  21.730  1.00  0.00           O
ATOM  10950  C1  POPEf 486      18.010  89.140  23.850  1.00  0.00           C
ATOM  10953  C2  POPEf 486      18.080  89.880  25.210  1.00  0.00           C
ATOM  10955  O21 POPEf 486      17.570  89.020  26.230  1.00  0.00           O
ATOM  10956  C21 POPEf 486      16.330  89.040  26.620  1.00  0.00           C
ATOM  10957  O22 POPEf 486      15.370  89.580  26.080  1.00  0.00           O
ATOM  10958  C22 POPEf 486      16.220  88.260  27.940  1.00  0.00           C
ATOM  10961  C3  POPEf 486      17.500  91.330  25.200  1.00  0.00           C
ATOM  10964  O31 POPEf 486      17.420  91.860  26.540  1.00  0.00           O
ATOM  10965  C31 POPEf 486      16.430  92.720  26.770  1.00  0.00           C
ATOM  10966  O32 POPEf 486      15.690  93.180  25.920  1.00  0.00           O
ATOM  10967  C32 POPEf 486      16.420  93.060  28.270  1.00  0.00           C
ATOM  10970  C23 POPEf 486      15.830  89.180  29.120  1.00  0.00           C
ATOM  10973  C24 POPEf 486      15.570  88.380  30.410  1.00  0.00           C
ATOM  10976  C25 POPEf 486      15.160  89.270  31.600  1.00  0.00           C
ATOM  10979  C26 POPEf 486      14.850  88.460  32.870  1.00  0.00           C
ATOM  10982  C27 POPEf 486      14.710  89.340  34.120  1.00  0.00           C
[truncated: 1,810,060 more chars]
