# Supplementary material for: Characterizing Membrane Association and Periplasmic Transfer of Bacterial Lipoproteins through Molecular Dynamics Simulations
Source: Structure. 2020 Apr 7;28(4):475–487.e3. doi: 10.1016/j.str.2020.01.012 (PMC7139219; doi:10.1016/j.str.2020.01.012)
Supplement: Data S3. Final Coordinates from Simulations (M–X), Related to Figure 3 [file mmc5.zip › M-X/MDTQ-1-atomistic.pdb]

TITLE     Protein
REMARK    THIS IS A SIMULATION BOX
CRYST1  127.019  127.019  170.382  90.00  90.00  90.00 P 1           1
MODEL        1
ATOM      1  N   CYSTA   1      81.888  83.214  71.885  1.00  0.00           N
ATOM      3  CA  CYSTA   1      80.498  82.945  72.175  1.00  0.00           C
ATOM      5  C   CYSTA   1      80.408  82.645  73.685  1.00  0.00           C
ATOM      6  O   CYSTA   1      80.738  81.574  74.175  1.00  0.00           O
ATOM      7  CB  CYSTA   1      79.919  81.854  71.235  1.00  0.00           C
ATOM     10  SG  CYSTA   1      80.609  81.766  69.555  1.00  0.00           S
ATOM     11  C1  CYSTA   1      79.028  81.495  68.665  1.00  0.00           C
ATOM     14  CA1 CYSTA   1      82.478  84.375  72.225  1.00  0.00           C
ATOM     15  OA1 CYSTA   1      81.809  85.275  72.715  1.00  0.00           O
ATOM     16  CA2 CYSTA   1      83.949  84.555  72.085  1.00  0.00           C
ATOM     19  C11 CYSTA   1      79.128  81.076  67.165  1.00  0.00           C
ATOM     21  O11 CYSTA   1      79.408  79.665  67.105  1.00  0.00           O
ATOM     22  CX1 CYSTA   1      80.559  79.294  66.585  1.00  0.00           C
ATOM     23  OX1 CYSTA   1      81.668  79.595  66.975  1.00  0.00           O
ATOM     24  CX2 CYSTA   1      80.249  78.564  65.265  1.00  0.00           C
ATOM     27  C12 CYSTA   1      80.059  81.994  66.295  1.00  0.00           C
ATOM     30  O12 CYSTA   1      80.378  81.395  65.025  1.00  0.00           O
ATOM     31  CD1 CYSTA   1      79.838  81.814  63.915  1.00  0.00           C
ATOM     32  OD1 CYSTA   1      79.038  81.194  63.225  1.00  0.00           O
ATOM     33  CD2 CYSTA   1      80.528  83.116  63.525  1.00  0.00           C
ATOM     36  CA3 CYSTA   1      84.449  84.244  70.665  1.00  0.00           C
ATOM     39  CA4 CYSTA   1      84.679  82.755  70.345  1.00  0.00           C
ATOM     42  CA5 CYSTA   1      85.399  82.544  69.015  1.00  0.00           C
ATOM     45  CA6 CYSTA   1      86.678  83.355  68.865  1.00  0.00           C
ATOM     48  CA7 CYSTA   1      87.368  83.125  67.525  1.00  0.00           C
ATOM     51  CA8 CYSTA   1      88.028  84.406  67.015  1.00  0.00           C
ATOM     54  CA9 CYSTA   1      87.279  85.025  65.835  1.00  0.00           C
ATOM     57 0CA1 CYSTA   1      88.018  86.264  65.325  1.00  0.00           C
ATOM     60 1CA1 CYSTA   1      87.108  87.225  64.555  1.00  0.00           C
ATOM     63 2CA1 CYSTA   1      87.518  87.344  63.095  1.00  0.00           C
ATOM     66 3CA1 CYSTA   1      86.388  87.696  62.115  1.00  0.00           C
ATOM     69 4CA1 CYSTA   1      85.839  86.465  61.365  1.00  0.00           C
ATOM     72 5CA1 CYSTA   1      85.488  86.754  59.905  1.00  0.00           C
ATOM     75 6CA1 CYSTA   1      84.998  85.516  59.155  1.00  0.00           C
ATOM     79  CD3 CYSTA   1      81.018  83.025  62.065  1.00  0.00           C
ATOM     82  CD4 CYSTA   1      81.879  81.785  61.805  1.00  0.00           C
ATOM     85  CD5 CYSTA   1      82.388  81.695  60.365  1.00  0.00           C
ATOM     88  CD6 CYSTA   1      81.388  82.094  59.285  1.00  0.00           C
ATOM     91  CD7 CYSTA   1      81.848  81.595  57.925  1.00  0.00           C
ATOM     94  CD8 CYSTA   1      80.909  81.974  56.785  1.00  0.00           C
ATOM     97  CD9 CYSTA   1      81.549  81.626  55.435  1.00  0.00           C
ATOM    100 0CD1 CYSTA   1      80.578  81.754  54.265  1.00  0.00           C
ATOM    103 1CD1 CYSTA   1      81.209  82.465  53.075  1.00  0.00           C
ATOM    106 2CD1 CYSTA   1      80.339  82.365  51.825  1.00  0.00           C
ATOM    109 3CD1 CYSTA   1      81.018  82.985  50.605  1.00  0.00           C
ATOM    112 4CD1 CYSTA   1      80.049  83.224  49.445  1.00  0.00           C
ATOM    115 5CD1 CYSTA   1      79.589  81.954  48.725  1.00  0.00           C
ATOM    118 6CD1 CYSTA   1      78.798  82.285  47.445  1.00  0.00           C
ATOM    122  CX3 CYSTA   1      80.168  77.044  65.385  1.00  0.00           C
ATOM    125  CX4 CYSTA   1      79.229  76.454  64.345  1.00  0.00           C
ATOM    128  CX5 CYSTA   1      79.639  76.704  62.895  1.00  0.00           C
ATOM    131  CX6 CYSTA   1      80.749  75.775  62.435  1.00  0.00           C
ATOM    134  CX7 CYSTA   1      80.749  75.654  60.905  1.00  0.00           C
ATOM    137  CX8 CYSTA   1      81.838  74.695  60.435  1.00  0.00           C
ATOM    140  CX9 CYSTA   1      81.678  74.424  58.955  1.00  0.00           C
ATOM    142 0CX1 CYSTA   1      82.619  74.574  58.025  1.00  0.00           C
ATOM    144 1CX1 CYSTA   1      84.018  75.034  58.295  1.00  0.00           C
ATOM    147 2CX1 CYSTA   1      84.038  76.555  58.525  1.00  0.00           C
ATOM    150 3CX1 CYSTA   1      85.399  77.165  58.215  1.00  0.00           C
ATOM    153 4CX1 CYSTA   1      85.358  78.704  58.175  1.00  0.00           C
ATOM    156 5CX1 CYSTA   1      84.858  79.354  59.455  1.00  0.00           C
ATOM    159 6CX1 CYSTA   1      85.798  79.195  60.655  1.00  0.00           C
ATOM    162 7CX1 CYSTA   1      85.168  79.775  61.915  1.00  0.00           C
ATOM    165 8CX1 CYSTA   1      86.178  80.055  63.035  1.00  0.00           C
ATOM    169  N   ALA A   2      80.108  83.715  74.445  1.00  0.00           N
ATOM    171  CA  ALA A   2      81.049  84.244  75.435  1.00  0.00           C
ATOM    173  CB  ALA A   2      80.559  85.634  75.865  1.00  0.00           C
ATOM    177  C   ALA A   2      81.439  83.475  76.705  1.00  0.00           C
ATOM    178  O   ALA A   2      80.679  83.535  77.675  1.00  0.00           O
ATOM    179  N   PRO A   3      82.638  82.895  76.815  1.00  0.00           N
ATOM    180  CD  PRO A   3      83.638  82.824  75.765  1.00  0.00           C
ATOM    183  CA  PRO A   3      83.258  82.605  78.095  1.00  0.00           C
ATOM    185  CB  PRO A   3      84.278  81.564  77.745  1.00  0.00           C
ATOM    188  CG  PRO A   3      84.738  81.924  76.345  1.00  0.00           C
ATOM    191  C   PRO A   3      83.968  83.794  78.665  1.00  0.00           C
ATOM    192  O   PRO A   3      84.508  83.734  79.745  1.00  0.00           O
ATOM    193  N   MET A   4      83.939  84.935  77.965  1.00  0.00           N
ATOM    195  CA  MET A   4      84.149  86.234  78.535  1.00  0.00           C
ATOM    197  CB  MET A   4      84.868  87.105  77.515  1.00  0.00           C
ATOM    200  CG  MET A   4      85.479  88.405  78.035  1.00  0.00           C
ATOM    203  SD  MET A   4      86.098  89.366  76.635  1.00  0.00           S
ATOM    204  CE  MET A   4      86.668  90.714  77.685  1.00  0.00           C
ATOM    208  C   MET A   4      82.738  86.714  78.845  1.00  0.00           C
ATOM    209  O   MET A   4      82.319  87.845  78.595  1.00  0.00           O
ATOM    210  N   HIS A   5      81.918  85.796  79.375  1.00  0.00           N
ATOM    212  CA  HIS A   5      81.789  85.564  80.815  1.00  0.00           C
ATOM    214  CB  HIS A   5      81.449  84.016  81.065  1.00  0.00           C
ATOM    217  ND1 HIS A   5      82.008  81.604  81.055  1.00  0.00           N
ATOM    218  CG  HIS A   5      82.438  82.876  81.435  1.00  0.00           C
ATOM    219  CE1 HIS A   5      82.899  80.765  81.545  1.00  0.00           C
ATOM    221  NE2 HIS A   5      83.898  81.395  82.195  1.00  0.00           N
ATOM    223  CD2 HIS A   5      83.608  82.745  82.135  1.00  0.00           C
ATOM    225  C   HIS A   5      82.858  86.154  81.745  1.00  0.00           C
ATOM    226  O   HIS A   5      83.438  85.494  82.575  1.00  0.00           O
ATOM    227  N   GLU A   6      83.098  87.495  81.725  1.00  0.00           N
ATOM    229  CA  GLU A   6      83.949  88.116  82.735  1.00  0.00           C
ATOM    231  CB  GLU A   6      84.408  89.506  82.225  1.00  0.00           C
ATOM    234  CG  GLU A   6      84.978  90.516  83.255  1.00  0.00           C
ATOM    237  CD  GLU A   6      85.629  91.726  82.575  1.00  0.00           C
ATOM    238  OE1 GLU A   6      86.698  91.544  81.945  1.00  0.00           O
ATOM    239  OE2 GLU A   6      85.049  92.845  82.615  1.00  0.00           O
ATOM    240  C   GLU A   6      83.218  88.224  84.055  1.00  0.00           C
ATOM    241  O   GLU A   6      83.768  88.025  85.125  1.00  0.00           O
ATOM    242  N   THR A   7      81.908  88.504  83.935  1.00  0.00           N
ATOM    244  CA  THR A   7      80.998  88.834  85.025  1.00  0.00           C
ATOM    246  CB  THR A   7      80.738  87.715  86.025  1.00  0.00           C
ATOM    248  OG1 THR A   7      79.348  87.565  86.285  1.00  0.00           O
ATOM    250  CG2 THR A   7      81.398  87.924  87.375  1.00  0.00           C
ATOM    254  C   THR A   7      81.339  90.135  85.685  1.00  0.00           C
ATOM    255  O   THR A   7      82.478  90.494  85.955  1.00  0.00           O
ATOM    256  N   ARG A   8      80.308  90.945  85.945  1.00  0.00           N
ATOM    258  CA  ARG A   8      80.539  92.264  86.465  1.00  0.00           C
ATOM    260  CB  ARG A   8      80.718  93.274  85.315  1.00  0.00           C
ATOM    263  CG  ARG A   8      80.858  94.734  85.775  1.00  0.00           C
ATOM    266  CD  ARG A   8      81.108  95.765  84.675  1.00  0.00           C
ATOM    269  NE  ARG A   8      80.148  95.485  83.555  1.00  0.00           N
ATOM    271  CZ  ARG A   8      80.498  94.925  82.405  1.00  0.00           C
ATOM    272  NH1 ARG A   8      81.698  94.454  82.185  1.00  0.00           N
ATOM    275  NH2 ARG A   8      79.598  94.826  81.455  1.00  0.00           N
ATOM    278  C   ARG A   8      79.388  92.615  87.365  1.00  0.00           C
ATOM    279  O   ARG A   8      78.438  93.265  86.955  1.00  0.00           O
ATOM    280  N   GLN A   9      79.459  92.176  88.625  1.00  0.00           N
ATOM    282  CA  GLN A   9      78.398  92.404  89.595  1.00  0.00           C
ATOM    284  CB  GLN A   9      78.548  91.555  90.875  1.00  0.00           C
ATOM    287  CG  GLN A   9      78.618  90.034  90.645  1.00  0.00           C
ATOM    290  CD  GLN A   9      77.398  89.494  89.895  1.00  0.00           C
ATOM    291  OE1 GLN A   9      76.249  89.614  90.295  1.00  0.00           O
ATOM    292  NE2 GLN A   9      77.648  88.895  88.695  1.00  0.00           N
ATOM    295  C   GLN A   9      78.328  93.846  90.045  1.00  0.00           C
ATOM    296  O   GLN A   9      79.278  94.354  90.645  1.00  0.00           O
ATOM    297  N   ALA A  10      77.219  94.536  89.785  1.00  0.00           N
ATOM    299  CA  ALA A  10      77.028  95.926  90.095  1.00  0.00           C
ATOM    301  CB  ALA A  10      75.709  96.365  89.485  1.00  0.00           C
ATOM    305  C   ALA A  10      77.108  96.294  91.585  1.00  0.00           C
ATOM    306  O   ALA A  10      76.798  95.516  92.485  1.00  0.00           O
ATOM    307  N   LEU A  11      77.528  97.534  91.845  1.00  0.00           N
ATOM    309  CA  LEU A  11      77.578  98.174  93.135  1.00  0.00           C
ATOM    311  CB  LEU A  11      78.328  99.536  92.985  1.00  0.00           C
ATOM    314  CG  LEU A  11      78.939 100.126  94.275  1.00  0.00           C
ATOM    316  CD1 LEU A  11      79.928 101.255  93.945  1.00  0.00           C
ATOM    320  CD2 LEU A  11      77.868 100.644  95.245  1.00  0.00           C
ATOM    324  C   LEU A  11      76.168  98.355  93.685  1.00  0.00           C
ATOM    325  O   LEU A  11      75.339  99.035  93.085  1.00  0.00           O
ATOM    326  N   SER A  12      75.858  97.745  94.845  1.00  0.00           N
ATOM    328  CA  SER A  12      74.608  97.994  95.545  1.00  0.00           C
ATOM    330  CB  SER A  12      74.338  96.945  96.665  1.00  0.00           C
ATOM    333  OG  SER A  12      73.048  97.094  97.255  1.00  0.00           O
ATOM    335  C   SER A  12      74.618  99.394  96.145  1.00  0.00           C
ATOM    336  O   SER A  12      75.328  99.664  97.105  1.00  0.00           O
ATOM    337  N   GLN A  13      73.838 100.336  95.565  1.00  0.00           N
ATOM    339  CA  GLN A  13      73.718 101.684  96.075  1.00  0.00           C
ATOM    341  CB  GLN A  13      73.458 102.696  94.935  1.00  0.00           C
ATOM    344  CG  GLN A  13      73.478 104.184  95.365  1.00  0.00           C
ATOM    347  CD  GLN A  13      74.878 104.704  95.705  1.00  0.00           C
ATOM    348  OE1 GLN A  13      75.179 105.145  96.815  1.00  0.00           O
ATOM    349  NE2 GLN A  13      75.768 104.634  94.685  1.00  0.00           N
ATOM    352  C   GLN A  13      72.578 101.766  97.065  1.00  0.00           C
ATOM    353  O   GLN A  13      71.449 101.334  96.805  1.00  0.00           O
ATOM    354  N   GLN A  14      72.848 102.274  98.275  1.00  0.00           N
ATOM    356  CA  GLN A  14      71.878 102.204  99.345  1.00  0.00           C
ATOM    358  CB  GLN A  14      71.888 100.786  99.965  1.00  0.00           C
ATOM    361  CG  GLN A  14      70.698 100.555 100.895  1.00  0.00           C
ATOM    364  CD  GLN A  14      70.288  99.095 100.845  1.00  0.00           C
ATOM    365  OE1 GLN A  14      71.078  98.165 100.685  1.00  0.00           O
ATOM    366  NE2 GLN A  14      68.949  98.895 100.915  1.00  0.00           N
ATOM    369  C   GLN A  14      72.188 103.214 100.425  1.00  0.00           C
ATOM    370  O   GLN A  14      73.338 103.566 100.645  1.00  0.00           O
ATOM    371  N   THR A  15      71.179 103.745 101.135  1.00  0.00           N
ATOM    373  CA  THR A  15      71.368 104.816 102.105  1.00  0.00           C
ATOM    375  CB  THR A  15      70.238 105.844 102.085  1.00  0.00           C
ATOM    377  OG1 THR A  15      68.938 105.275 102.085  1.00  0.00           O
ATOM    379  CG2 THR A  15      70.368 106.626 100.765  1.00  0.00           C
ATOM    383  C   THR A  15      71.508 104.275 103.515  1.00  0.00           C
ATOM    384  O   THR A  15      70.588 103.594 103.985  1.00  0.00           O
ATOM    385  N   PRO A  16      72.578 104.474 104.275  1.00  0.00           N
ATOM    386  CD  PRO A  16      73.858 105.005 103.815  1.00  0.00           C
ATOM    389  CA  PRO A  16      72.598 104.156 105.695  1.00  0.00           C
ATOM    391  CB  PRO A  16      74.078 104.235 106.075  1.00  0.00           C
ATOM    394  CG  PRO A  16      74.668 105.255 105.085  1.00  0.00           C
ATOM    397  C   PRO A  16      71.718 105.075 106.525  1.00  0.00           C
ATOM    398  O   PRO A  16      71.948 106.284 106.605  1.00  0.00           O
ATOM    399  N   ALA A  17      70.698 104.524 107.195  1.00  0.00           N
ATOM    401  CA  ALA A  17      69.878 105.255 108.105  1.00  0.00           C
ATOM    403  CB  ALA A  17      68.469 105.485 107.525  1.00  0.00           C
ATOM    407  C   ALA A  17      69.789 104.454 109.385  1.00  0.00           C
ATOM    408  O   ALA A  17      69.038 103.495 109.485  1.00  0.00           O
ATOM    409  N   ALA A  18      70.479 104.935 110.425  1.00  0.00           N
ATOM    411  CA  ALA A  18      70.398 104.415 111.775  1.00  0.00           C
ATOM    413  CB  ALA A  18      71.578 105.014 112.565  1.00  0.00           C
ATOM    417  C   ALA A  18      69.069 104.745 112.445  1.00  0.00           C
ATOM    418  O   ALA A  18      68.668 104.244 113.485  1.00  0.00           O
ATOM    419  N   GLN A  19      68.299 105.625 111.805  1.00  0.00           N
ATOM    421  CA  GLN A  19      67.049 106.115 112.295  1.00  0.00           C
ATOM    423  CB  GLN A  19      66.858 107.534 111.725  1.00  0.00           C
ATOM    426  CG  GLN A  19      67.959 108.504 112.195  1.00  0.00           C
ATOM    429  CD  GLN A  19      67.648 109.914 111.725  1.00  0.00           C
ATOM    430  OE1 GLN A  19      68.368 110.516 110.935  1.00  0.00           O
ATOM    431  NE2 GLN A  19      66.538 110.485 112.245  1.00  0.00           N
ATOM    434  C   GLN A  19      65.878 105.255 111.865  1.00  0.00           C
ATOM    435  O   GLN A  19      64.728 105.546 112.175  1.00  0.00           O
ATOM    436  N   VAL A  20      66.138 104.174 111.095  1.00  0.00           N
ATOM    438  CA  VAL A  20      65.069 103.414 110.465  1.00  0.00           C
ATOM    440  CB  VAL A  20      65.588 102.696 109.215  1.00  0.00           C
ATOM    442  CG1 VAL A  20      66.518 101.516 109.565  1.00  0.00           C
ATOM    446  CG2 VAL A  20      64.409 102.245 108.325  1.00  0.00           C
ATOM    450  C   VAL A  20      64.348 102.475 111.435  1.00  0.00           C
ATOM    451  O   VAL A  20      63.178 102.155 111.245  1.00  0.00           O
ATOM    452  N   ASP A  21      65.008 102.036 112.525  1.00  0.00           N
ATOM    454  CA  ASP A  21      64.409 101.185 113.555  1.00  0.00           C
ATOM    456  CB  ASP A  21      65.179  99.835 113.625  1.00  0.00           C
ATOM    459  CG  ASP A  21      64.418  98.706 114.315  1.00  0.00           C
ATOM    460  OD1 ASP A  21      63.368  98.965 114.965  1.00  0.00           O
ATOM    461  OD2 ASP A  21      64.888  97.544 114.175  1.00  0.00           O
ATOM    462  C   ASP A  21      64.378 101.974 114.865  1.00  0.00           C
ATOM    463  O   ASP A  21      64.459 101.455 115.975  1.00  0.00           O
ATOM    464  N   THR A  22      64.328 103.326 114.785  1.00  0.00           N
ATOM    466  CA  THR A  22      64.648 104.156 115.935  1.00  0.00           C
ATOM    468  CB  THR A  22      66.078 104.664 115.915  1.00  0.00           C
ATOM    470  OG1 THR A  22      66.899 103.524 115.685  1.00  0.00           O
ATOM    472  CG2 THR A  22      66.449 105.275 117.275  1.00  0.00           C
ATOM    476  C   THR A  22      63.668 105.275 116.155  1.00  0.00           C
ATOM    477  O   THR A  22      63.679 106.325 115.505  1.00  0.00           O
ATOM    478  N   ALA A  23      62.828 105.084 117.195  1.00  0.00           N
ATOM    480  CA  ALA A  23      61.978 106.094 117.775  1.00  0.00           C
ATOM    482  CB  ALA A  23      60.988 105.454 118.795  1.00  0.00           C
ATOM    486  C   ALA A  23      62.738 107.264 118.385  1.00  0.00           C
ATOM    487  O   ALA A  23      63.858 107.146 118.875  1.00  0.00           O
ATOM    488  N   LEU A  24      62.108 108.454 118.395  1.00  0.00           N
ATOM    490  CA  LEU A  24      62.658 109.676 118.955  1.00  0.00           C
ATOM    492  CB  LEU A  24      61.678 110.874 118.795  1.00  0.00           C
ATOM    495  CG  LEU A  24      61.499 111.355 117.345  1.00  0.00           C
ATOM    497  CD1 LEU A  24      60.438 110.564 116.555  1.00  0.00           C
ATOM    501  CD2 LEU A  24      61.148 112.854 117.305  1.00  0.00           C
ATOM    505  C   LEU A  24      63.188 109.605 120.405  1.00  0.00           C
ATOM    506  O   LEU A  24      64.188 110.255 120.695  1.00  0.00           O
ATOM    507  N   PRO A  25      62.628 108.825 121.335  1.00  0.00           N
ATOM    508  CD  PRO A  25      61.178 108.554 121.395  1.00  0.00           C
ATOM    511  CA  PRO A  25      63.258 108.605 122.635  1.00  0.00           C
ATOM    513  CB  PRO A  25      62.158 107.895 123.445  1.00  0.00           C
ATOM    516  CG  PRO A  25      60.878 108.484 122.885  1.00  0.00           C
ATOM    519  C   PRO A  25      64.528 107.775 122.655  1.00  0.00           C
ATOM    520  O   PRO A  25      65.218 107.836 123.665  1.00  0.00           O
ATOM    521  N   THR A  26      64.868 106.964 121.625  1.00  0.00           N
ATOM    523  CA  THR A  26      65.958 105.975 121.715  1.00  0.00           C
ATOM    525  CB  THR A  26      65.479 104.524 121.565  1.00  0.00           C
ATOM    527  OG1 THR A  26      66.508 103.545 121.455  1.00  0.00           O
ATOM    529  CG2 THR A  26      64.578 104.415 120.335  1.00  0.00           C
ATOM    533  C   THR A  26      67.158 106.325 120.845  1.00  0.00           C
ATOM    534  O   THR A  26      67.118 107.274 120.065  1.00  0.00           O
ATOM    535  N   ALA A  27      68.278 105.604 121.045  1.00  0.00           N
ATOM    537  CA  ALA A  27      69.638 105.914 120.645  1.00  0.00           C
ATOM    539  CB  ALA A  27      70.578 105.674 121.845  1.00  0.00           C
ATOM    543  C   ALA A  27      70.148 105.034 119.515  1.00  0.00           C
ATOM    544  O   ALA A  27      69.968 103.815 119.545  1.00  0.00           O
ATOM    545  N   LEU A  28      70.828 105.665 118.515  1.00  0.00           N
ATOM    547  CA  LEU A  28      71.319 105.014 117.305  1.00  0.00           C
ATOM    549  CB  LEU A  28      71.718 106.124 116.275  1.00  0.00           C
ATOM    552  CG  LEU A  28      70.649 107.225 116.045  1.00  0.00           C
ATOM    554  CD1 LEU A  28      71.069 108.286 115.005  1.00  0.00           C
ATOM    558  CD2 LEU A  28      69.318 106.645 115.575  1.00  0.00           C
ATOM    562  C   LEU A  28      72.459 104.016 117.545  1.00  0.00           C
ATOM    563  O   LEU A  28      73.438 104.354 118.225  1.00  0.00           O
ATOM    564  N   LYS A  29      72.388 102.766 117.025  1.00  0.00           N
ATOM    566  CA  LYS A  29      73.348 101.726 117.405  1.00  0.00           C
ATOM    568  CB  LYS A  29      72.798 100.855 118.575  1.00  0.00           C
ATOM    571  CG  LYS A  29      72.628 101.614 119.895  1.00  0.00           C
ATOM    574  CD  LYS A  29      72.068 100.744 121.025  1.00  0.00           C
ATOM    577  CE  LYS A  29      71.738 101.595 122.255  1.00  0.00           C
ATOM    580  NZ  LYS A  29      71.138 100.774 123.325  1.00  0.00           N
ATOM    584  C   LYS A  29      73.768 100.756 116.315  1.00  0.00           C
ATOM    585  O   LYS A  29      73.178  99.686 116.155  1.00  0.00           O
ATOM    586  N   MET A  30      74.908 100.984 115.635  1.00  0.00           N
ATOM    588  CA  MET A  30      75.249 100.236 114.425  1.00  0.00           C
ATOM    590  CB  MET A  30      76.278 101.054 113.595  1.00  0.00           C
ATOM    593  CG  MET A  30      75.918 102.514 113.295  1.00  0.00           C
ATOM    596  SD  MET A  30      77.258 103.495 112.575  1.00  0.00           S
ATOM    597  CE  MET A  30      77.738 104.424 114.035  1.00  0.00           C
ATOM    601  C   MET A  30      75.918  98.885 114.695  1.00  0.00           C
ATOM    602  O   MET A  30      76.569  98.305 113.825  1.00  0.00           O
ATOM    603  N   VAL A  31      75.848  98.364 115.945  1.00  0.00           N
ATOM    605  CA  VAL A  31      76.628  97.215 116.425  1.00  0.00           C
ATOM    607  CB  VAL A  31      76.628  97.085 117.965  1.00  0.00           C
ATOM    609  CG1 VAL A  31      77.438  95.864 118.475  1.00  0.00           C
ATOM    613  CG2 VAL A  31      77.258  98.344 118.595  1.00  0.00           C
ATOM    617  C   VAL A  31      76.278  95.905 115.715  1.00  0.00           C
ATOM    618  O   VAL A  31      75.148  95.686 115.285  1.00  0.00           O
ATOM    619  N   GLY A  32      77.258  94.995 115.515  1.00  0.00           N
ATOM    621  CA  GLY A  32      76.988  93.664 114.985  1.00  0.00           C
ATOM    624  C   GLY A  32      76.098  92.775 115.825  1.00  0.00           C
ATOM    625  O   GLY A  32      75.649  93.125 116.915  1.00  0.00           O
ATOM    626  N   GLN A  33      75.818  91.564 115.315  1.00  0.00           N
ATOM    628  CA  GLN A  33      74.848  90.674 115.935  1.00  0.00           C
ATOM    630  CB  GLN A  33      73.788  90.314 114.855  1.00  0.00           C
ATOM    633  CG  GLN A  33      72.359  90.065 115.385  1.00  0.00           C
ATOM    636  CD  GLN A  33      71.818  91.164 116.295  1.00  0.00           C
ATOM    637  OE1 GLN A  33      71.209  90.835 117.315  1.00  0.00           O
ATOM    638  NE2 GLN A  33      71.998  92.465 115.965  1.00  0.00           N
ATOM    641  C   GLN A  33      75.598  89.424 116.395  1.00  0.00           C
ATOM    642  O   GLN A  33      76.578  89.025 115.775  1.00  0.00           O
ATOM    643  N   THR A  34      75.188  88.815 117.525  1.00  0.00           N
ATOM    645  CA  THR A  34      75.978  87.775 118.195  1.00  0.00           C
ATOM    647  CB  THR A  34      76.128  88.046 119.705  1.00  0.00           C
ATOM    649  OG1 THR A  34      76.028  89.436 120.005  1.00  0.00           O
ATOM    651  CG2 THR A  34      77.518  87.584 120.165  1.00  0.00           C
ATOM    655  C   THR A  34      75.339  86.404 117.985  1.00  0.00           C
ATOM    656  O   THR A  34      74.539  86.206 117.075  1.00  0.00           O
ATOM    657  N   GLN A  35      75.578  85.415 118.885  1.00  0.00           N
ATOM    659  CA  GLN A  35      74.528  84.484 119.265  1.00  0.00           C
ATOM    661  CB  GLN A  35      74.968  83.414 120.305  1.00  0.00           C
ATOM    664  CG  GLN A  35      75.998  82.384 119.785  1.00  0.00           C
ATOM    667  CD  GLN A  35      77.398  82.954 119.585  1.00  0.00           C
ATOM    668  OE1 GLN A  35      77.898  83.755 120.385  1.00  0.00           O
ATOM    669  NE2 GLN A  35      78.058  82.555 118.485  1.00  0.00           N
ATOM    672  C   GLN A  35      73.328  85.205 119.865  1.00  0.00           C
ATOM    673  O   GLN A  35      73.268  85.525 121.045  1.00  0.00           O
ATOM    674  N   TRP A  36      72.328  85.485 119.035  1.00  0.00           N
ATOM    676  CA  TRP A  36      71.398  86.574 119.275  1.00  0.00           C
ATOM    678  CB  TRP A  36      70.938  87.105 117.895  1.00  0.00           C
ATOM    681  CG  TRP A  36      70.408  86.066 116.955  1.00  0.00           C
ATOM    682  CD1 TRP A  36      71.088  85.445 115.935  1.00  0.00           C
ATOM    684  NE1 TRP A  36      70.258  84.536 115.325  1.00  0.00           N
ATOM    686  CE2 TRP A  36      69.048  84.515 115.945  1.00  0.00           C
ATOM    687  CD2 TRP A  36      69.108  85.464 116.995  1.00  0.00           C
ATOM    688  CE3 TRP A  36      67.998  85.656 117.815  1.00  0.00           C
ATOM    690  CZ3 TRP A  36      66.858  84.885 117.595  1.00  0.00           C
ATOM    692  CZ2 TRP A  36      67.908  83.755 115.715  1.00  0.00           C
ATOM    694  CH2 TRP A  36      66.808  83.955 116.565  1.00  0.00           C
ATOM    696  C   TRP A  36      70.228  86.135 120.145  1.00  0.00           C
ATOM    697  O   TRP A  36      69.528  86.924 120.775  1.00  0.00           O
ATOM    698  N   TRP A  37      70.038  84.816 120.245  1.00  0.00           N
ATOM    700  CA  TRP A  37      69.008  84.235 121.075  1.00  0.00           C
ATOM    702  CB  TRP A  37      68.768  82.766 120.645  1.00  0.00           C
ATOM    705  CG  TRP A  37      69.988  81.906 120.695  1.00  0.00           C
ATOM    706  CD1 TRP A  37      70.509  81.346 121.835  1.00  0.00           C
ATOM    708  NE1 TRP A  37      71.658  80.644 121.515  1.00  0.00           N
ATOM    710  CE2 TRP A  37      71.868  80.704 120.185  1.00  0.00           C
ATOM    711  CD2 TRP A  37      70.868  81.525 119.615  1.00  0.00           C
ATOM    712  CE3 TRP A  37      70.888  81.785 118.245  1.00  0.00           C
ATOM    714  CZ3 TRP A  37      71.868  81.175 117.465  1.00  0.00           C
ATOM    716  CZ2 TRP A  37      72.828  80.084 119.405  1.00  0.00           C
ATOM    718  CH2 TRP A  37      72.808  80.314 118.035  1.00  0.00           C
ATOM    720  C   TRP A  37      69.358  84.314 122.555  1.00  0.00           C
ATOM    721  O   TRP A  37      68.478  84.285 123.405  1.00  0.00           O
ATOM    722  N   LEU A  38      70.659  84.484 122.895  1.00  0.00           N
ATOM    724  CA  LEU A  38      71.109  84.624 124.265  1.00  0.00           C
ATOM    726  CB  LEU A  38      72.628  84.314 124.365  1.00  0.00           C
ATOM    729  CG  LEU A  38      73.009  82.895 123.885  1.00  0.00           C
ATOM    731  CD1 LEU A  38      74.528  82.665 123.905  1.00  0.00           C
ATOM    735  CD2 LEU A  38      72.338  81.814 124.735  1.00  0.00           C
ATOM    739  C   LEU A  38      70.828  86.014 124.795  1.00  0.00           C
ATOM    740  O   LEU A  38      70.698  86.206 126.005  1.00  0.00           O
ATOM    741  N   GLU A  39      70.628  87.006 123.885  1.00  0.00           N
ATOM    743  CA  GLU A  39      70.328  88.384 124.205  1.00  0.00           C
ATOM    745  CB  GLU A  39      70.548  89.296 122.955  1.00  0.00           C
ATOM    748  CG  GLU A  39      71.998  89.226 122.385  1.00  0.00           C
ATOM    751  CD  GLU A  39      72.359  90.205 121.255  1.00  0.00           C
ATOM    752  OE1 GLU A  39      71.548  91.135 121.005  1.00  0.00           O
ATOM    753  OE2 GLU A  39      73.478  90.065 120.675  1.00  0.00           O
ATOM    754  C   GLU A  39      68.938  88.554 124.815  1.00  0.00           C
ATOM    755  O   GLU A  39      68.628  89.546 125.475  1.00  0.00           O
ATOM    756  N   TYR A  40      68.058  87.534 124.665  1.00  0.00           N
ATOM    758  CA  TYR A  40      66.778  87.505 125.355  1.00  0.00           C
ATOM    760  CB  TYR A  40      65.778  86.525 124.685  1.00  0.00           C
ATOM    763  CG  TYR A  40      65.428  87.006 123.315  1.00  0.00           C
ATOM    764  CD1 TYR A  40      64.268  87.766 123.085  1.00  0.00           C
ATOM    766  CE1 TYR A  40      63.889  88.116 121.775  1.00  0.00           C
ATOM    768  CZ  TYR A  40      64.668  87.684 120.705  1.00  0.00           C
ATOM    769  OH  TYR A  40      64.278  87.954 119.385  1.00  0.00           O
ATOM    771  CD2 TYR A  40      66.209  86.614 122.215  1.00  0.00           C
ATOM    773  CE2 TYR A  40      65.838  86.954 120.915  1.00  0.00           C
ATOM    775  C   TYR A  40      66.868  87.105 126.825  1.00  0.00           C
ATOM    776  O   TYR A  40      65.938  87.365 127.595  1.00  0.00           O
ATOM    777  N   HIS A  41      67.988  86.465 127.215  1.00  0.00           N
ATOM    779  CA  HIS A  41      68.278  86.014 128.555  1.00  0.00           C
ATOM    781  CB  HIS A  41      68.328  87.186 129.565  1.00  0.00           C
ATOM    784  ND1 HIS A  41      70.729  87.724 129.545  1.00  0.00           N
ATOM    785  CG  HIS A  41      69.438  88.125 129.245  1.00  0.00           C
ATOM    786  CE1 HIS A  41      71.478  88.784 129.305  1.00  0.00           C
ATOM    788  NE2 HIS A  41      70.738  89.835 128.845  1.00  0.00           N
ATOM    790  CD2 HIS A  41      69.428  89.415 128.815  1.00  0.00           C
ATOM    792  C   HIS A  41      67.408  84.865 129.055  1.00  0.00           C
ATOM    793  O   HIS A  41      67.328  84.576 130.245  1.00  0.00           O
ATOM    794  N   ASP A  42      66.738  84.145 128.135  1.00  0.00           N
ATOM    796  CA  ASP A  42      65.868  83.055 128.495  1.00  0.00           C
ATOM    798  CB  ASP A  42      64.618  83.094 127.575  1.00  0.00           C
ATOM    801  CG  ASP A  42      63.609  81.994 127.835  1.00  0.00           C
ATOM    802  OD1 ASP A  42      63.978  80.905 128.325  1.00  0.00           O
ATOM    803  OD2 ASP A  42      62.428  82.186 127.455  1.00  0.00           O
ATOM    804  C   ASP A  42      66.668  81.754 128.445  1.00  0.00           C
ATOM    805  O   ASP A  42      66.998  81.245 127.375  1.00  0.00           O
ATOM    806  N   ASN A  43      66.988  81.175 129.635  1.00  0.00           N
ATOM    808  CA  ASN A  43      67.699  79.915 129.795  1.00  0.00           C
ATOM    810  CB  ASN A  43      67.918  79.504 131.295  1.00  0.00           C
ATOM    813  CG  ASN A  43      68.898  80.376 132.075  1.00  0.00           C
ATOM    814  OD1 ASN A  43      69.558  81.305 131.615  1.00  0.00           O
ATOM    815  ND2 ASN A  43      69.018  80.024 133.385  1.00  0.00           N
ATOM    818  C   ASN A  43      66.979  78.744 129.135  1.00  0.00           C
ATOM    819  O   ASN A  43      67.578  77.805 128.625  1.00  0.00           O
ATOM    820  N   GLN A  44      65.628  78.735 129.185  1.00  0.00           N
ATOM    822  CA  GLN A  44      64.838  77.674 128.595  1.00  0.00           C
ATOM    824  CB  GLN A  44      63.388  77.794 129.065  1.00  0.00           C
ATOM    827  CG  GLN A  44      62.488  76.594 128.705  1.00  0.00           C
ATOM    830  CD  GLN A  44      63.088  75.265 129.145  1.00  0.00           C
ATOM    831  OE1 GLN A  44      63.368  75.024 130.325  1.00  0.00           O
ATOM    832  NE2 GLN A  44      63.308  74.364 128.155  1.00  0.00           N
ATOM    835  C   GLN A  44      64.908  77.674 127.085  1.00  0.00           C
ATOM    836  O   GLN A  44      65.098  76.614 126.475  1.00  0.00           O
ATOM    837  N   LEU A  45      64.878  78.875 126.465  1.00  0.00           N
ATOM    839  CA  LEU A  45      65.098  79.055 125.045  1.00  0.00           C
ATOM    841  CB  LEU A  45      64.978  80.544 124.615  1.00  0.00           C
ATOM    844  CG  LEU A  45      65.278  80.835 123.125  1.00  0.00           C
ATOM    846  CD1 LEU A  45      64.259  80.154 122.195  1.00  0.00           C
ATOM    850  CD2 LEU A  45      65.278  82.355 122.865  1.00  0.00           C
ATOM    854  C   LEU A  45      66.449  78.515 124.605  1.00  0.00           C
ATOM    855  O   LEU A  45      66.569  77.864 123.565  1.00  0.00           O
ATOM    856  N   THR A  46      67.518  78.704 125.425  1.00  0.00           N
ATOM    858  CA  THR A  46      68.838  78.165 125.125  1.00  0.00           C
ATOM    860  CB  THR A  46      70.018  78.614 126.005  1.00  0.00           C
ATOM    862  OG1 THR A  46      70.218  77.844 127.185  1.00  0.00           O
ATOM    864  CG2 THR A  46      69.848  80.075 126.425  1.00  0.00           C
ATOM    868  C   THR A  46      68.848  76.654 124.975  1.00  0.00           C
ATOM    869  O   THR A  46      69.448  76.114 124.055  1.00  0.00           O
ATOM    870  N   SER A  47      68.128  75.904 125.835  1.00  0.00           N
ATOM    872  CA  SER A  47      67.928  74.484 125.605  1.00  0.00           C
ATOM    874  CB  SER A  47      67.219  73.774 126.785  1.00  0.00           C
ATOM    877  OG  SER A  47      68.088  73.695 127.925  1.00  0.00           O
ATOM    879  C   SER A  47      67.228  74.144 124.285  1.00  0.00           C
ATOM    880  O   SER A  47      67.679  73.265 123.555  1.00  0.00           O
ATOM    881  N   LEU A  48      66.148  74.854 123.925  1.00  0.00           N
ATOM    883  CA  LEU A  48      65.479  74.614 122.655  1.00  0.00           C
ATOM    885  CB  LEU A  48      64.108  75.324 122.595  1.00  0.00           C
ATOM    888  CG  LEU A  48      63.018  74.604 123.405  1.00  0.00           C
ATOM    890  CD1 LEU A  48      62.948  75.064 124.865  1.00  0.00           C
ATOM    894  CD2 LEU A  48      61.658  74.794 122.735  1.00  0.00           C
ATOM    898  C   LEU A  48      66.249  74.854 121.365  1.00  0.00           C
ATOM    899  O   LEU A  48      66.258  73.954 120.515  1.00  0.00           O
ATOM    900  N   ILE A  49      66.968  75.985 121.145  1.00  0.00           N
ATOM    902  CA  ILE A  49      67.768  76.114 119.905  1.00  0.00           C
ATOM    904  CB  ILE A  49      68.368  77.474 119.505  1.00  0.00           C
ATOM    906  CG2 ILE A  49      67.289  78.564 119.375  1.00  0.00           C
ATOM    910  CG1 ILE A  49      69.578  77.945 120.335  1.00  0.00           C
ATOM    913  CD  ILE A  49      69.188  78.374 121.735  1.00  0.00           C
ATOM    917  C   ILE A  49      68.838  75.044 119.815  1.00  0.00           C
ATOM    918  O   ILE A  49      69.038  74.455 118.755  1.00  0.00           O
ATOM    919  N   ASN A  50      69.508  74.724 120.945  1.00  0.00           N
ATOM    921  CA  ASN A  50      70.498  73.674 121.075  1.00  0.00           C
ATOM    923  CB  ASN A  50      70.958  73.585 122.555  1.00  0.00           C
ATOM    926  CG  ASN A  50      71.778  74.805 122.965  1.00  0.00           C
ATOM    927  OD1 ASN A  50      72.188  75.625 122.155  1.00  0.00           O
ATOM    928  ND2 ASN A  50      72.068  74.915 124.285  1.00  0.00           N
ATOM    931  C   ASN A  50      69.978  72.294 120.665  1.00  0.00           C
ATOM    932  O   ASN A  50      70.628  71.534 119.945  1.00  0.00           O
ATOM    933  N   ASN A  51      68.768  71.934 121.105  1.00  0.00           N
ATOM    935  CA  ASN A  51      68.028  70.765 120.665  1.00  0.00           C
ATOM    937  CB  ASN A  51      66.778  70.565 121.565  1.00  0.00           C
ATOM    940  CG  ASN A  51      67.128  70.274 123.015  1.00  0.00           C
ATOM    941  OD1 ASN A  51      68.289  70.134 123.415  1.00  0.00           O
ATOM    942  ND2 ASN A  51      66.088  70.165 123.885  1.00  0.00           N
ATOM    945  C   ASN A  51      67.658  70.794 119.175  1.00  0.00           C
ATOM    946  O   ASN A  51      67.798  69.805 118.455  1.00  0.00           O
ATOM    947  N   ALA A  52      67.219  71.945 118.635  1.00  0.00           N
ATOM    949  CA  ALA A  52      67.058  72.124 117.205  1.00  0.00           C
ATOM    951  CB  ALA A  52      66.378  73.485 116.945  1.00  0.00           C
ATOM    955  C   ALA A  52      68.348  71.974 116.365  1.00  0.00           C
ATOM    956  O   ALA A  52      68.368  71.265 115.365  1.00  0.00           O
ATOM    957  N   LEU A  53      69.488  72.574 116.785  1.00  0.00           N
ATOM    959  CA  LEU A  53      70.799  72.384 116.165  1.00  0.00           C
ATOM    961  CB  LEU A  53      71.928  73.275 116.765  1.00  0.00           C
ATOM    964  CG  LEU A  53      72.058  74.705 116.175  1.00  0.00           C
ATOM    966  CD1 LEU A  53      70.898  75.594 116.575  1.00  0.00           C
ATOM    970  CD2 LEU A  53      73.358  75.375 116.635  1.00  0.00           C
ATOM    974  C   LEU A  53      71.268  70.945 116.215  1.00  0.00           C
ATOM    975  O   LEU A  53      71.959  70.464 115.315  1.00  0.00           O
ATOM    976  N   GLN A  54      70.929  70.224 117.315  1.00  0.00           N
ATOM    978  CA  GLN A  54      71.198  68.814 117.495  1.00  0.00           C
ATOM    980  CB  GLN A  54      70.818  68.364 118.935  1.00  0.00           C
ATOM    983  CG  GLN A  54      71.128  66.894 119.305  1.00  0.00           C
ATOM    986  CD  GLN A  54      72.618  66.585 119.285  1.00  0.00           C
ATOM    987  OE1 GLN A  54      73.408  67.224 119.985  1.00  0.00           O
ATOM    988  NE2 GLN A  54      73.058  65.574 118.505  1.00  0.00           N
ATOM    991  C   GLN A  54      70.509  67.875 116.505  1.00  0.00           C
ATOM    992  O   GLN A  54      71.118  66.924 116.025  1.00  0.00           O
ATOM    993  N   ASN A  55      69.209  68.065 116.195  1.00  0.00           N
ATOM    995  CA  ASN A  55      68.458  66.984 115.575  1.00  0.00           C
ATOM    997  CB  ASN A  55      67.979  65.934 116.645  1.00  0.00           C
ATOM   1000  CG  ASN A  55      67.058  66.434 117.755  1.00  0.00           C
ATOM   1001  OD1 ASN A  55      67.338  66.274 118.945  1.00  0.00           O
ATOM   1002  ND2 ASN A  55      65.908  67.034 117.375  1.00  0.00           N
ATOM   1005  C   ASN A  55      67.319  67.465 114.695  1.00  0.00           C
ATOM   1006  O   ASN A  55      66.408  66.695 114.375  1.00  0.00           O
ATOM   1007  N   ALA A  56      67.319  68.744 114.265  1.00  0.00           N
ATOM   1009  CA  ALA A  56      66.358  69.204 113.295  1.00  0.00           C
ATOM   1011  CB  ALA A  56      66.278  70.724 113.245  1.00  0.00           C
ATOM   1015  C   ALA A  56      66.668  68.695 111.875  1.00  0.00           C
ATOM   1016  O   ALA A  56      67.788  68.884 111.385  1.00  0.00           O
ATOM   1017  N   PRO A  57      65.738  68.055 111.165  1.00  0.00           N
ATOM   1018  CD  PRO A  57      64.418  67.704 111.675  1.00  0.00           C
ATOM   1021  CA  PRO A  57      66.039  67.394 109.905  1.00  0.00           C
ATOM   1023  CB  PRO A  57      64.848  66.464 109.665  1.00  0.00           C
ATOM   1026  CG  PRO A  57      63.709  67.085 110.485  1.00  0.00           C
ATOM   1029  C   PRO A  57      66.249  68.354 108.765  1.00  0.00           C
ATOM   1030  O   PRO A  57      67.058  68.044 107.895  1.00  0.00           O
ATOM   1031  N   ASP A  58      65.558  69.515 108.685  1.00  0.00           N
ATOM   1033  CA  ASP A  58      65.789  70.464 107.615  1.00  0.00           C
ATOM   1035  CB  ASP A  58      64.848  71.704 107.695  1.00  0.00           C
ATOM   1038  CG  ASP A  58      63.408  71.404 107.315  1.00  0.00           C
ATOM   1039  OD1 ASP A  58      62.928  70.254 107.495  1.00  0.00           O
ATOM   1040  OD2 ASP A  58      62.728  72.364 106.875  1.00  0.00           O
ATOM   1041  C   ASP A  58      67.248  70.934 107.555  1.00  0.00           C
ATOM   1042  O   ASP A  58      67.868  71.055 106.505  1.00  0.00           O
ATOM   1043  N   MET A  59      67.878  71.144 108.725  1.00  0.00           N
ATOM   1045  CA  MET A  59      69.288  71.454 108.845  1.00  0.00           C
ATOM   1047  CB  MET A  59      69.578  71.824 110.305  1.00  0.00           C
ATOM   1050  CG  MET A  59      70.938  72.504 110.565  1.00  0.00           C
ATOM   1053  SD  MET A  59      71.128  73.004 112.295  1.00  0.00           S
ATOM   1054  CE  MET A  59      72.928  73.114 112.215  1.00  0.00           C
ATOM   1058  C   MET A  59      70.188  70.324 108.335  1.00  0.00           C
ATOM   1059  O   MET A  59      71.128  70.544 107.565  1.00  0.00           O
ATOM   1060  N   GLN A  60      69.838  69.085 108.695  1.00  0.00           N
ATOM   1062  CA  GLN A  60      70.538  67.864 108.335  1.00  0.00           C
ATOM   1064  CB  GLN A  60      69.888  66.614 108.995  1.00  0.00           C
ATOM   1067  CG  GLN A  60      70.718  65.355 108.695  1.00  0.00           C
ATOM   1070  CD  GLN A  60      70.088  64.044 109.165  1.00  0.00           C
ATOM   1071  OE1 GLN A  60      68.918  63.735 108.945  1.00  0.00           O
ATOM   1072  NE2 GLN A  60      70.948  63.185 109.755  1.00  0.00           N
ATOM   1075  C   GLN A  60      70.588  67.665 106.825  1.00  0.00           C
ATOM   1076  O   GLN A  60      71.618  67.345 106.245  1.00  0.00           O
ATOM   1077  N   VAL A  61      69.448  67.925 106.165  1.00  0.00           N
ATOM   1079  CA  VAL A  61      69.338  67.964 104.725  1.00  0.00           C
ATOM   1081  CB  VAL A  61      67.878  68.234 104.345  1.00  0.00           C
ATOM   1083  CG1 VAL A  61      67.728  68.534 102.855  1.00  0.00           C
ATOM   1087  CG2 VAL A  61      67.018  67.015 104.725  1.00  0.00           C
ATOM   1091  C   VAL A  61      70.268  68.995 104.085  1.00  0.00           C
ATOM   1092  O   VAL A  61      70.969  68.715 103.105  1.00  0.00           O
ATOM   1093  N   ALA A  62      70.358  70.224 104.625  1.00  0.00           N
ATOM   1095  CA  ALA A  62      71.258  71.224 104.095  1.00  0.00           C
ATOM   1097  CB  ALA A  62      70.988  72.585 104.735  1.00  0.00           C
ATOM   1101  C   ALA A  62      72.749  70.915 104.215  1.00  0.00           C
ATOM   1102  O   ALA A  62      73.528  71.125 103.285  1.00  0.00           O
ATOM   1103  N   GLU A  63      73.209  70.364 105.355  1.00  0.00           N
ATOM   1105  CA  GLU A  63      74.568  69.875 105.435  1.00  0.00           C
ATOM   1107  CB  GLU A  63      75.018  69.614 106.885  1.00  0.00           C
ATOM   1110  CG  GLU A  63      74.198  68.564 107.645  1.00  0.00           C
ATOM   1113  CD  GLU A  63      74.679  68.294 109.055  1.00  0.00           C
ATOM   1114  OE1 GLU A  63      75.558  69.034 109.565  1.00  0.00           O
ATOM   1115  OE2 GLU A  63      74.188  67.305 109.655  1.00  0.00           O
ATOM   1116  C   GLU A  63      74.868  68.715 104.475  1.00  0.00           C
ATOM   1117  O   GLU A  63      75.888  68.724 103.805  1.00  0.00           O
ATOM   1118  N   GLN A  64      73.908  67.754 104.295  1.00  0.00           N
ATOM   1120  CA  GLN A  64      73.999  66.734 103.255  1.00  0.00           C
ATOM   1122  CB  GLN A  64      72.758  65.805 103.185  1.00  0.00           C
ATOM   1125  CG  GLN A  64      72.658  64.835 104.355  1.00  0.00           C
ATOM   1128  CD  GLN A  64      71.338  64.074 104.265  1.00  0.00           C
ATOM   1129  OE1 GLN A  64      70.698  63.995 103.225  1.00  0.00           O
ATOM   1130  NE2 GLN A  64      70.908  63.504 105.405  1.00  0.00           N
ATOM   1133  C   GLN A  64      74.139  67.275 101.865  1.00  0.00           C
ATOM   1134  O   GLN A  64      74.948  66.794 101.075  1.00  0.00           O
ATOM   1135  N   ARG A  65      73.358  68.324 101.535  1.00  0.00           N
ATOM   1137  CA  ARG A  65      73.438  69.015 100.265  1.00  0.00           C
ATOM   1139  CB  ARG A  65      72.408  70.174 100.195  1.00  0.00           C
ATOM   1142  CG  ARG A  65      70.929  69.754  99.995  1.00  0.00           C
ATOM   1145  CD  ARG A  65      69.959  70.955 100.065  1.00  0.00           C
ATOM   1148  NE  ARG A  65      68.578  70.404  99.905  1.00  0.00           N
ATOM   1150  CZ  ARG A  65      67.478  70.994 100.355  1.00  0.00           C
ATOM   1151  NH1 ARG A  65      67.418  72.254 100.715  1.00  0.00           N
ATOM   1154  NH2 ARG A  65      66.368  70.284 100.315  1.00  0.00           N
ATOM   1157  C   ARG A  65      74.848  69.534  99.955  1.00  0.00           C
ATOM   1158  O   ARG A  65      75.319  69.434  98.825  1.00  0.00           O
ATOM   1159  N   ILE A  66      75.558  70.074 100.965  1.00  0.00           N
ATOM   1161  CA  ILE A  66      76.968  70.434 100.865  1.00  0.00           C
ATOM   1163  CB  ILE A  66      77.508  71.174 102.075  1.00  0.00           C
ATOM   1165  CG2 ILE A  66      78.999  71.534 101.865  1.00  0.00           C
ATOM   1169  CG1 ILE A  66      76.698  72.465 102.325  1.00  0.00           C
ATOM   1172  CD  ILE A  66      76.948  73.044 103.715  1.00  0.00           C
ATOM   1176  C   ILE A  66      77.858  69.245 100.595  1.00  0.00           C
ATOM   1177  O   ILE A  66      78.679  69.294  99.685  1.00  0.00           O
ATOM   1178  N   GLN A  67      77.688  68.114 101.325  1.00  0.00           N
ATOM   1180  CA  GLN A  67      78.398  66.875 101.005  1.00  0.00           C
ATOM   1182  CB  GLN A  67      78.168  65.724 102.035  1.00  0.00           C
ATOM   1185  CG  GLN A  67      78.918  65.874 103.385  1.00  0.00           C
ATOM   1188  CD  GLN A  67      78.128  66.594 104.475  1.00  0.00           C
ATOM   1189  OE1 GLN A  67      77.058  66.165 104.895  1.00  0.00           O
ATOM   1190  NE2 GLN A  67      78.728  67.704 104.975  1.00  0.00           N
ATOM   1193  C   GLN A  67      78.188  66.355  99.595  1.00  0.00           C
ATOM   1194  O   GLN A  67      79.139  65.955  98.925  1.00  0.00           O
ATOM   1195  N   LEU A  68      76.948  66.394  99.055  1.00  0.00           N
ATOM   1197  CA  LEU A  68      76.668  66.104  97.665  1.00  0.00           C
ATOM   1199  CB  LEU A  68      75.148  66.025  97.375  1.00  0.00           C
ATOM   1202  CG  LEU A  68      74.459  64.705  97.785  1.00  0.00           C
ATOM   1204  CD1 LEU A  68      75.158  63.455  97.225  1.00  0.00           C
ATOM   1208  CD2 LEU A  68      74.178  64.525  99.285  1.00  0.00           C
ATOM   1212  C   LEU A  68      77.338  67.044  96.665  1.00  0.00           C
ATOM   1213  O   LEU A  68      77.938  66.585  95.685  1.00  0.00           O
ATOM   1214  N   ALA A  69      77.328  68.385  96.885  1.00  0.00           N
ATOM   1216  CA  ALA A  69      78.168  69.294  96.115  1.00  0.00           C
ATOM   1218  CB  ALA A  69      77.889  70.775  96.465  1.00  0.00           C
ATOM   1222  C   ALA A  69      79.679  69.064  96.245  1.00  0.00           C
ATOM   1223  O   ALA A  69      80.418  69.164  95.275  1.00  0.00           O
ATOM   1224  N   GLU A  70      80.158  68.774  97.475  1.00  0.00           N
ATOM   1226  CA  GLU A  70      81.538  68.485  97.795  1.00  0.00           C
ATOM   1228  CB  GLU A  70      81.738  68.314  99.325  1.00  0.00           C
ATOM   1231  CG  GLU A  70      83.238  68.224  99.685  1.00  0.00           C
ATOM   1234  CD  GLU A  70      83.508  68.205 101.185  1.00  0.00           C
ATOM   1235  OE1 GLU A  70      83.228  67.144 101.795  1.00  0.00           O
ATOM   1236  OE2 GLU A  70      83.999  69.214 101.745  1.00  0.00           O
ATOM   1237  C   GLU A  70      82.098  67.244  97.125  1.00  0.00           C
ATOM   1238  O   GLU A  70      83.209  67.254  96.595  1.00  0.00           O
ATOM   1239  N   ALA A  71      81.309  66.165  97.115  1.00  0.00           N
ATOM   1241  CA  ALA A  71      81.549  64.965  96.345  1.00  0.00           C
ATOM   1243  CB  ALA A  71      80.408  63.974  96.645  1.00  0.00           C
ATOM   1247  C   ALA A  71      81.589  65.214  94.845  1.00  0.00           C
ATOM   1248  O   ALA A  71      82.459  64.714  94.125  1.00  0.00           O
ATOM   1249  N   GLN A  72      80.658  66.044  94.335  1.00  0.00           N
ATOM   1251  CA  GLN A  72      80.668  66.495  92.955  1.00  0.00           C
ATOM   1253  CB  GLN A  72      79.388  67.314  92.665  1.00  0.00           C
ATOM   1256  CG  GLN A  72      79.198  67.704  91.195  1.00  0.00           C
ATOM   1259  CD  GLN A  72      79.229  66.454  90.315  1.00  0.00           C
ATOM   1260  OE1 GLN A  72      78.408  65.555  90.495  1.00  0.00           O
ATOM   1261  NE2 GLN A  72      80.189  66.364  89.385  1.00  0.00           N
ATOM   1264  C   GLN A  72      81.908  67.294  92.585  1.00  0.00           C
ATOM   1265  O   GLN A  72      82.498  67.114  91.515  1.00  0.00           O
ATOM   1266  N   ALA A  73      82.398  68.165  93.495  1.00  0.00           N
ATOM   1268  CA  ALA A  73      83.648  68.855  93.355  1.00  0.00           C
ATOM   1270  CB  ALA A  73      83.799  69.814  94.545  1.00  0.00           C
ATOM   1274  C   ALA A  73      84.878  67.934  93.225  1.00  0.00           C
ATOM   1275  O   ALA A  73      85.758  68.165  92.395  1.00  0.00           O
ATOM   1276  N   LYS A  74      84.919  66.835  93.995  1.00  0.00           N
ATOM   1278  CA  LYS A  74      85.878  65.754  93.795  1.00  0.00           C
ATOM   1280  CB  LYS A  74      85.749  64.665  94.885  1.00  0.00           C
ATOM   1283  CG  LYS A  74      85.909  65.144  96.335  1.00  0.00           C
ATOM   1286  CD  LYS A  74      87.258  65.835  96.575  1.00  0.00           C
ATOM   1289  CE  LYS A  74      87.449  66.384  97.985  1.00  0.00           C
ATOM   1292  NZ  LYS A  74      86.518  67.494  98.245  1.00  0.00           N
ATOM   1296  C   LYS A  74      85.769  65.064  92.435  1.00  0.00           C
ATOM   1297  O   LYS A  74      86.748  64.765  91.765  1.00  0.00           O
ATOM   1298  N   ALA A  75      84.539  64.775  91.995  1.00  0.00           N
ATOM   1300  CA  ALA A  75      84.248  64.144  90.715  1.00  0.00           C
ATOM   1302  CB  ALA A  75      82.749  63.864  90.625  1.00  0.00           C
ATOM   1306  C   ALA A  75      84.698  64.904  89.475  1.00  0.00           C
ATOM   1307  O   ALA A  75      85.179  64.324  88.515  1.00  0.00           O
ATOM   1308  N   VAL A  76      84.558  66.235  89.465  1.00  0.00           N
ATOM   1310  CA  VAL A  76      85.108  67.074  88.415  1.00  0.00           C
ATOM   1312  CB  VAL A  76      84.478  68.445  88.365  1.00  0.00           C
ATOM   1314  CG1 VAL A  76      83.009  68.244  88.005  1.00  0.00           C
ATOM   1318  CG2 VAL A  76      84.608  69.175  89.715  1.00  0.00           C
ATOM   1322  C   VAL A  76      86.608  67.224  88.475  1.00  0.00           C
ATOM   1323  O   VAL A  76      87.299  67.404  87.485  1.00  0.00           O
ATOM   1324  N   ALA A  77      87.179  67.124  89.695  1.00  0.00           N
ATOM   1326  CA  ALA A  77      88.598  67.294  89.905  1.00  0.00           C
ATOM   1328  CB  ALA A  77      88.869  67.375  91.415  1.00  0.00           C
ATOM   1332  C   ALA A  77      89.399  66.134  89.345  1.00  0.00           C
ATOM   1333  O   ALA A  77      90.609  66.224  89.145  1.00  0.00           O
ATOM   1334  N   THR A  78      88.738  64.994  89.075  1.00  0.00           N
ATOM   1336  CA  THR A  78      89.338  63.915  88.315  1.00  0.00           C
ATOM   1338  CB  THR A  78      88.578  62.605  88.425  1.00  0.00           C
ATOM   1340  OG1 THR A  78      87.449  62.544  87.585  1.00  0.00           O
ATOM   1342  CG2 THR A  78      88.068  62.384  89.845  1.00  0.00           C
ATOM   1346  C   THR A  78      89.639  64.294  86.875  1.00  0.00           C
ATOM   1347  O   THR A  78      90.749  64.064  86.405  1.00  0.00           O
ATOM   1348  N   GLN A  79      88.709  64.985  86.155  1.00  0.00           N
ATOM   1350  CA  GLN A  79      88.818  65.274  84.725  1.00  0.00           C
ATOM   1352  CB  GLN A  79      87.578  66.025  84.175  1.00  0.00           C
ATOM   1355  CG  GLN A  79      86.288  65.174  84.165  1.00  0.00           C
ATOM   1358  CD  GLN A  79      85.189  65.824  85.005  1.00  0.00           C
ATOM   1359  OE1 GLN A  79      85.098  67.034  85.165  1.00  0.00           O
ATOM   1360  NE2 GLN A  79      84.309  64.974  85.575  1.00  0.00           N
ATOM   1363  C   GLN A  79      90.059  66.034  84.285  1.00  0.00           C
ATOM   1364  O   GLN A  79      90.538  65.915  83.155  1.00  0.00           O
ATOM   1365  N   ASP A  80      90.609  66.854  85.185  1.00  0.00           N
ATOM   1367  CA  ASP A  80      91.848  67.564  84.965  1.00  0.00           C
ATOM   1369  CB  ASP A  80      92.139  68.555  86.125  1.00  0.00           C
ATOM   1372  CG  ASP A  80      91.339  69.845  85.955  1.00  0.00           C
ATOM   1373  OD1 ASP A  80      90.339  69.845  85.205  1.00  0.00           O
ATOM   1374  OD2 ASP A  80      91.729  70.854  86.605  1.00  0.00           O
ATOM   1375  C   ASP A  80      93.048  66.635  84.725  1.00  0.00           C
ATOM   1376  O   ASP A  80      93.968  67.004  83.995  1.00  0.00           O
ATOM   1377  N   GLY A  81      93.038  65.434  85.335  1.00  0.00           N
ATOM   1379  CA  GLY A  81      94.108  64.455  85.245  1.00  0.00           C
ATOM   1382  C   GLY A  81      93.938  63.444  84.125  1.00  0.00           C
ATOM   1383  O   GLY A  81      92.908  63.414  83.455  1.00  0.00           O
ATOM   1384  N   PRO A  82      94.899  62.535  83.945  1.00  0.00           N
ATOM   1385  CD  PRO A  82      96.309  62.894  84.105  1.00  0.00           C
ATOM   1388  CA  PRO A  82      94.718  61.364  83.085  1.00  0.00           C
ATOM   1390  CB  PRO A  82      96.138  61.004  82.615  1.00  0.00           C
ATOM   1393  CG  PRO A  82      97.108  61.714  83.565  1.00  0.00           C
ATOM   1396  C   PRO A  82      94.058  60.175  83.795  1.00  0.00           C
ATOM   1397  O   PRO A  82      94.368  59.864  84.945  1.00  0.00           O
ATOM   1398  N   GLN A  83      93.158  59.464  83.095  1.00  0.00           N
ATOM   1400  CA  GLN A  83      92.638  58.164  83.485  1.00  0.00           C
ATOM   1402  CB  GLN A  83      91.268  57.784  82.845  1.00  0.00           C
ATOM   1405  CG  GLN A  83      90.188  58.794  83.265  1.00  0.00           C
ATOM   1408  CD  GLN A  83      88.728  58.424  82.965  1.00  0.00           C
ATOM   1409  OE1 GLN A  83      88.419  57.595  82.105  1.00  0.00           O
ATOM   1410  NE2 GLN A  83      87.820  59.105  83.685  1.00  0.00           N
ATOM   1413  C   GLN A  83      93.628  57.044  83.235  1.00  0.00           C
ATOM   1414  O   GLN A  83      94.468  57.114  82.345  1.00  0.00           O
ATOM   1415  N   ILE A  84      93.518  56.004  84.075  1.00  0.00           N
ATOM   1417  CA  ILE A  84      94.288  54.785  84.015  1.00  0.00           C
ATOM   1419  CB  ILE A  84      95.369  54.754  85.105  1.00  0.00           C
ATOM   1421  CG2 ILE A  84      96.049  53.374  85.195  1.00  0.00           C
ATOM   1425  CG1 ILE A  84      96.418  55.874  84.895  1.00  0.00           C
ATOM   1428  CD  ILE A  84      97.189  55.784  83.575  1.00  0.00           C
ATOM   1432  C   ILE A  84      93.319  53.654  84.235  1.00  0.00           C
ATOM   1433  O   ILE A  84      92.820  53.494  85.345  1.00  0.00           O
ATOM   1434  N   ASP A  85      93.048  52.835  83.195  1.00  0.00           N
ATOM   1436  CA  ASP A  85      92.118  51.724  83.255  1.00  0.00           C
ATOM   1438  CB  ASP A  85      90.808  52.085  82.495  1.00  0.00           C
ATOM   1441  CG  ASP A  85      89.938  53.044  83.305  1.00  0.00           C
ATOM   1442  OD1 ASP A  85      89.698  52.735  84.505  1.00  0.00           O
ATOM   1443  OD2 ASP A  85      89.399  54.024  82.725  1.00  0.00           O
ATOM   1444  C   ASP A  85      92.788  50.454  82.715  1.00  0.00           C
ATOM   1445  O   ASP A  85      93.738  50.504  81.945  1.00  0.00           O
ATOM   1446  N   PHE A  86      92.319  49.274  83.165  1.00  0.00           N
ATOM   1448  CA  PHE A  86      92.898  47.974  82.825  1.00  0.00           C
ATOM   1450  CB  PHE A  86      93.358  47.205  84.095  1.00  0.00           C
ATOM   1453  CG  PHE A  86      94.608  47.754  84.735  1.00  0.00           C
ATOM   1454  CD1 PHE A  86      94.508  48.735  85.735  1.00  0.00           C
ATOM   1456  CE1 PHE A  86      95.638  49.125  86.475  1.00  0.00           C
ATOM   1458  CZ  PHE A  86      96.879  48.535  86.215  1.00  0.00           C
ATOM   1460  CD2 PHE A  86      95.878  47.205  84.455  1.00  0.00           C
ATOM   1462  CE2 PHE A  86      96.999  47.574  85.205  1.00  0.00           C
ATOM   1464  C   PHE A  86      91.879  47.114  82.085  1.00  0.00           C
ATOM   1465  O   PHE A  86      90.688  47.145  82.405  1.00  0.00           O
ATOM   1466  N   SER A  87      92.308  46.305  81.095  1.00  0.00           N
ATOM   1468  CA  SER A  87      91.408  45.724  80.085  1.00  0.00           C
ATOM   1470  CB  SER A  87      91.289  46.654  78.845  1.00  0.00           C
ATOM   1473  OG  SER A  87      90.278  46.305  77.885  1.00  0.00           O
ATOM   1475  C   SER A  87      91.899  44.354  79.615  1.00  0.00           C
ATOM   1476  O   SER A  87      93.098  44.085  79.595  1.00  0.00           O
ATOM   1477  N   ALA A  88      90.939  43.504  79.175  1.00  0.00           N
ATOM   1479  CA  ALA A  88      91.108  42.174  78.635  1.00  0.00           C
ATOM   1481  CB  ALA A  88      91.558  41.204  79.745  1.00  0.00           C
ATOM   1485  C   ALA A  88      89.748  41.695  78.115  1.00  0.00           C
ATOM   1486  O   ALA A  88      88.748  41.864  78.815  1.00  0.00           O
ATOM   1487  N   ASP A  89      89.648  41.114  76.895  1.00  0.00           N
ATOM   1489  CA  ASP A  89      88.358  40.854  76.255  1.00  0.00           C
ATOM   1491  CB  ASP A  89      87.679  42.205  75.865  1.00  0.00           C
ATOM   1494  CG  ASP A  89      86.199  42.015  75.665  1.00  0.00           C
ATOM   1495  OD1 ASP A  89      85.629  41.005  76.165  1.00  0.00           O
ATOM   1496  OD2 ASP A  89      85.539  42.994  75.215  1.00  0.00           O
ATOM   1497  C   ASP A  89      88.328  39.954  75.005  1.00  0.00           C
ATOM   1498  O   ASP A  89      88.419  40.415  73.885  1.00  0.00           O
ATOM   1499  N   MET A  90      88.179  38.624  75.165  1.00  0.00           N
ATOM   1501  CA  MET A  90      88.179  37.654  74.075  1.00  0.00           C
ATOM   1503  CB  MET A  90      88.048  36.244  74.785  1.00  0.00           C
ATOM   1506  CG  MET A  90      89.368  35.454  75.045  1.00  0.00           C
ATOM   1509  SD  MET A  90      89.528  33.724  74.425  1.00  0.00           S
ATOM   1510  CE  MET A  90      88.228  32.785  75.255  1.00  0.00           C
ATOM   1514  C   MET A  90      87.148  37.934  72.905  1.00  0.00           C
ATOM   1515  O   MET A  90      85.998  38.235  73.185  1.00  0.00           O
ATOM   1516  N   GLU A  91      87.498  37.835  71.575  1.00  0.00           N
ATOM   1518  CA  GLU A  91      86.558  38.004  70.425  1.00  0.00           C
ATOM   1520  CB  GLU A  91      86.678  39.434  69.885  1.00  0.00           C
ATOM   1523  CG  GLU A  91      86.309  40.544  70.885  1.00  0.00           C
ATOM   1526  CD  GLU A  91      86.188  41.894  70.185  1.00  0.00           C
ATOM   1527  OE1 GLU A  91      86.528  41.974  68.975  1.00  0.00           O
ATOM   1528  OE2 GLU A  91      85.789  42.875  70.845  1.00  0.00           O
ATOM   1529  C   GLU A  91      86.549  37.074  69.125  1.00  0.00           C
ATOM   1530  O   GLU A  91      86.828  37.504  68.015  1.00  0.00           O
ATOM   1531  N   ARG A  92      86.218  35.764  69.195  1.00  0.00           N
ATOM   1533  CA  ARG A  92      86.658  34.695  68.305  1.00  0.00           C
ATOM   1535  CB  ARG A  92      86.789  33.274  68.975  1.00  0.00           C
ATOM   1538  CG  ARG A  92      86.789  32.055  68.035  1.00  0.00           C
ATOM   1541  CD  ARG A  92      87.048  30.714  68.745  1.00  0.00           C
ATOM   1544  NE  ARG A  92      88.498  30.494  68.985  1.00  0.00           N
ATOM   1546  CZ  ARG A  92      89.309  30.044  68.035  1.00  0.00           C
ATOM   1547  NH1 ARG A  92      89.139  30.234  66.745  1.00  0.00           N
ATOM   1550  NH2 ARG A  92      90.389  29.394  68.365  1.00  0.00           N
ATOM   1553  C   ARG A  92      85.898  34.604  67.035  1.00  0.00           C
ATOM   1554  O   ARG A  92      84.718  34.265  66.985  1.00  0.00           O
ATOM   1555  N   GLN A  93      86.589  34.954  65.945  1.00  0.00           N
ATOM   1557  CA  GLN A  93      85.868  35.474  64.825  1.00  0.00           C
ATOM   1559  CB  GLN A  93      86.258  36.925  64.495  1.00  0.00           C
ATOM   1562  CG  GLN A  93      85.119  37.724  63.835  1.00  0.00           C
ATOM   1565  CD  GLN A  93      83.778  37.434  64.515  1.00  0.00           C
ATOM   1566  OE1 GLN A  93      82.829  36.944  63.905  1.00  0.00           O
ATOM   1567  NE2 GLN A  93      83.758  37.604  65.855  1.00  0.00           N
ATOM   1570  C   GLN A  93      86.059  34.594  63.655  1.00  0.00           C
ATOM   1571  O   GLN A  93      87.148  34.085  63.375  1.00  0.00           O
ATOM   1572  N   LYS A  94      84.938  34.335  62.985  1.00  0.00           N
ATOM   1574  CA  LYS A  94      84.888  33.314  61.985  1.00  0.00           C
ATOM   1576  CB  LYS A  94      83.818  32.254  62.325  1.00  0.00           C
ATOM   1579  CG  LYS A  94      82.388  32.324  61.775  1.00  0.00           C
ATOM   1582  CD  LYS A  94      81.698  30.994  62.135  1.00  0.00           C
ATOM   1585  CE  LYS A  94      80.238  30.914  61.695  1.00  0.00           C
ATOM   1588  NZ  LYS A  94      79.848  29.504  61.445  1.00  0.00           N
ATOM   1592  C   LYS A  94      84.758  34.024  60.675  1.00  0.00           C
ATOM   1593  O   LYS A  94      83.748  34.644  60.325  1.00  0.00           O
ATOM   1594  N   MET A  95      85.868  34.015  59.935  1.00  0.00           N
ATOM   1596  CA  MET A  95      86.038  34.824  58.765  1.00  0.00           C
ATOM   1598  CB  MET A  95      87.508  35.324  58.725  1.00  0.00           C
ATOM   1601  CG  MET A  95      87.759  36.554  57.825  1.00  0.00           C
ATOM   1604  SD  MET A  95      88.378  36.165  56.165  1.00  0.00           S
ATOM   1605  CE  MET A  95      90.089  35.844  56.705  1.00  0.00           C
ATOM   1609  C   MET A  95      85.618  33.954  57.595  1.00  0.00           C
ATOM   1610  O   MET A  95      86.098  32.844  57.415  1.00  0.00           O
ATOM   1611  N   SER A  96      84.628  34.434  56.835  1.00  0.00           N
ATOM   1613  CA  SER A  96      83.968  33.754  55.735  1.00  0.00           C
ATOM   1615  CB  SER A  96      82.718  34.544  55.235  1.00  0.00           C
ATOM   1618  OG  SER A  96      83.059  35.904  54.955  1.00  0.00           O
ATOM   1620  C   SER A  96      84.878  33.494  54.555  1.00  0.00           C
ATOM   1621  O   SER A  96      85.798  34.254  54.285  1.00  0.00           O
ATOM   1622  N   ALA A  97      84.628  32.404  53.805  1.00  0.00           N
ATOM   1624  CA  ALA A  97      85.329  32.055  52.575  1.00  0.00           C
ATOM   1626  CB  ALA A  97      84.779  30.714  52.045  1.00  0.00           C
ATOM   1630  C   ALA A  97      85.218  33.144  51.505  1.00  0.00           C
ATOM   1631  O   ALA A  97      86.118  33.344  50.695  1.00  0.00           O
ATOM   1632  N   GLU A  98      84.108  33.895  51.525  1.00  0.00           N
ATOM   1634  CA  GLU A  98      83.878  35.055  50.685  1.00  0.00           C
ATOM   1636  CB  GLU A  98      82.358  35.335  50.765  1.00  0.00           C
ATOM   1639  CG  GLU A  98      81.798  36.305  49.705  1.00  0.00           C
ATOM   1642  CD  GLU A  98      81.809  35.644  48.335  1.00  0.00           C
ATOM   1643  OE1 GLU A  98      81.088  34.625  48.175  1.00  0.00           O
ATOM   1644  OE2 GLU A  98      82.538  36.134  47.435  1.00  0.00           O
ATOM   1645  C   GLU A  98      84.659  36.294  51.145  1.00  0.00           C
ATOM   1646  O   GLU A  98      84.809  37.285  50.435  1.00  0.00           O
ATOM   1647  N   GLY A  99      85.179  36.314  52.395  1.00  0.00           N
ATOM   1649  CA  GLY A  99      85.919  37.425  52.975  1.00  0.00           C
ATOM   1652  C   GLY A  99      87.209  37.785  52.285  1.00  0.00           C
ATOM   1653  O   GLY A  99      88.118  36.964  52.185  1.00  0.00           O
ATOM   1654  N   LEU A 100      87.378  39.064  51.895  1.00  0.00           N
ATOM   1656  CA  LEU A 100      88.488  39.544  51.075  1.00  0.00           C
ATOM   1658  CB  LEU A 100      88.238  41.014  50.625  1.00  0.00           C
ATOM   1661  CG  LEU A 100      86.899  41.274  49.895  1.00  0.00           C
ATOM   1663  CD1 LEU A 100      86.768  42.754  49.515  1.00  0.00           C
ATOM   1667  CD2 LEU A 100      86.748  40.384  48.655  1.00  0.00           C
ATOM   1671  C   LEU A 100      89.848  39.534  51.775  1.00  0.00           C
ATOM   1672  O   LEU A 100      90.909  39.585  51.155  1.00  0.00           O
ATOM   1673  N   MET A 101      89.819  39.444  53.115  1.00  0.00           N
ATOM   1675  CA  MET A 101      90.968  39.355  53.975  1.00  0.00           C
ATOM   1677  CB  MET A 101      90.538  39.534  55.465  1.00  0.00           C
ATOM   1680  CG  MET A 101      90.078  40.955  55.845  1.00  0.00           C
ATOM   1683  SD  MET A 101      88.578  41.604  55.035  1.00  0.00           S
ATOM   1684  CE  MET A 101      87.449  40.354  55.705  1.00  0.00           C
ATOM   1688  C   MET A 101      91.658  38.004  53.875  1.00  0.00           C
ATOM   1689  O   MET A 101      92.839  37.875  54.185  1.00  0.00           O
ATOM   1690  N   GLY A 102      90.918  36.964  53.455  1.00  0.00           N
ATOM   1692  CA  GLY A 102      91.468  35.654  53.215  1.00  0.00           C
ATOM   1695  C   GLY A 102      91.929  35.494  51.775  1.00  0.00           C
ATOM   1696  O   GLY A 102      91.128  35.764  50.885  1.00  0.00           O
ATOM   1697  N   PRO A 103      93.149  35.094  51.445  1.00  0.00           N
ATOM   1698  CD  PRO A 103      94.268  34.985  52.385  1.00  0.00           C
ATOM   1701  CA  PRO A 103      93.498  34.625  50.105  1.00  0.00           C
ATOM   1703  CB  PRO A 103      95.018  34.384  50.175  1.00  0.00           C
ATOM   1706  CG  PRO A 103      95.320  34.144  51.665  1.00  0.00           C
ATOM   1709  C   PRO A 103      92.729  33.404  49.605  1.00  0.00           C
ATOM   1710  O   PRO A 103      91.918  32.814  50.315  1.00  0.00           O
ATOM   1711  N   PHE A 104      92.948  32.974  48.365  1.00  0.00           N
ATOM   1713  CA  PHE A 104      92.308  31.774  47.855  1.00  0.00           C
ATOM   1715  CB  PHE A 104      92.438  31.714  46.325  1.00  0.00           C
ATOM   1718  CG  PHE A 104      91.538  32.715  45.685  1.00  0.00           C
ATOM   1719  CD1 PHE A 104      90.348  32.254  45.125  1.00  0.00           C
ATOM   1721  CE1 PHE A 104      89.528  33.134  44.415  1.00  0.00           C
ATOM   1723  CZ  PHE A 104      89.888  34.474  44.265  1.00  0.00           C
ATOM   1725  CD2 PHE A 104      91.899  34.064  45.555  1.00  0.00           C
ATOM   1727  CE2 PHE A 104      91.079  34.945  44.835  1.00  0.00           C
ATOM   1729  C   PHE A 104      92.858  30.474  48.415  1.00  0.00           C
ATOM   1730  O   PHE A 104      93.898  29.984  47.985  1.00  0.00           O
ATOM   1731  N   ALA A 105      92.159  29.834  49.375  1.00  0.00           N
ATOM   1733  CA  ALA A 105      92.638  28.584  49.945  1.00  0.00           C
ATOM   1735  CB  ALA A 105      92.189  28.444  51.415  1.00  0.00           C
ATOM   1739  C   ALA A 105      92.108  27.364  49.215  1.00  0.00           C
ATOM   1740  O   ALA A 105      90.939  27.014  49.335  1.00  0.00           O
ATOM   1741  N   LEU A 106      92.948  26.634  48.465  1.00  0.00           N
ATOM   1743  CA  LEU A 106      92.498  25.415  47.805  1.00  0.00           C
ATOM   1745  CB  LEU A 106      93.608  24.794  46.915  1.00  0.00           C
ATOM   1748  CG  LEU A 106      94.229  25.764  45.885  1.00  0.00           C
ATOM   1750  CD1 LEU A 106      95.320  25.034  45.085  1.00  0.00           C
ATOM   1754  CD2 LEU A 106      93.208  26.384  44.925  1.00  0.00           C
ATOM   1758  C   LEU A 106      91.949  24.355  48.775  1.00  0.00           C
ATOM   1759  O   LEU A 106      92.568  24.014  49.795  1.00  0.00           O
ATOM   1760  N   ASN A 107      90.749  23.844  48.495  1.00  0.00           N
ATOM   1762  CA  ASN A 107      90.128  22.764  49.215  1.00  0.00           C
ATOM   1764  CB  ASN A 107      89.089  23.304  50.235  1.00  0.00           C
ATOM   1767  CG  ASN A 107      88.269  22.264  51.025  1.00  0.00           C
ATOM   1768  OD1 ASN A 107      87.159  22.564  51.475  1.00  0.00           O
ATOM   1769  ND2 ASN A 107      88.788  21.035  51.215  1.00  0.00           N
ATOM   1772  C   ASN A 107      89.478  21.924  48.145  1.00  0.00           C
ATOM   1773  O   ASN A 107      88.678  22.425  47.365  1.00  0.00           O
ATOM   1774  N   ASP A 108      89.838  20.624  48.075  1.00  0.00           N
ATOM   1776  CA  ASP A 108      89.128  19.664  47.285  1.00  0.00           C
ATOM   1778  CB  ASP A 108      89.949  18.354  47.275  1.00  0.00           C
ATOM   1781  CG  ASP A 108      89.379  17.444  46.215  1.00  0.00           C
ATOM   1782  OD1 ASP A 108      89.468  17.804  45.015  1.00  0.00           O
ATOM   1783  OD2 ASP A 108      88.728  16.454  46.615  1.00  0.00           O
ATOM   1784  C   ASP A 108      87.689  19.424  47.795  1.00  0.00           C
ATOM   1785  O   ASP A 108      87.508  19.404  49.015  1.00  0.00           O
ATOM   1786  N   PRO A 109      86.658  19.214  46.975  1.00  0.00           N
ATOM   1787  CD  PRO A 109      86.628  19.714  45.605  1.00  0.00           C
ATOM   1790  CA  PRO A 109      85.329  18.884  47.465  1.00  0.00           C
ATOM   1792  CB  PRO A 109      84.488  18.835  46.175  1.00  0.00           C
ATOM   1795  CG  PRO A 109      85.138  19.874  45.275  1.00  0.00           C
ATOM   1798  C   PRO A 109      85.199  17.574  48.235  1.00  0.00           C
ATOM   1799  O   PRO A 109      84.210  17.425  48.935  1.00  0.00           O
ATOM   1800  N   ALA A 110      86.138  16.604  48.095  1.00  0.00           N
ATOM   1802  CA  ALA A 110      86.049  15.334  48.775  1.00  0.00           C
ATOM   1804  CB  ALA A 110      87.209  14.424  48.315  1.00  0.00           C
ATOM   1808  C   ALA A 110      86.059  15.394  50.295  1.00  0.00           C
ATOM   1809  O   ALA A 110      85.329  14.664  50.965  1.00  0.00           O
ATOM   1810  N   ALA A 111      86.918  16.234  50.895  1.00  0.00           N
ATOM   1812  CA  ALA A 111      87.089  16.244  52.325  1.00  0.00           C
ATOM   1814  CB  ALA A 111      87.918  15.034  52.805  1.00  0.00           C
ATOM   1818  C   ALA A 111      87.768  17.514  52.775  1.00  0.00           C
ATOM   1819  O   ALA A 111      88.409  18.214  51.995  1.00  0.00           O
ATOM   1820  N   GLY A 112      87.648  17.824  54.075  1.00  0.00           N
ATOM   1822  CA  GLY A 112      88.228  19.015  54.695  1.00  0.00           C
ATOM   1825  C   GLY A 112      87.248  20.144  54.755  1.00  0.00           C
ATOM   1826  O   GLY A 112      86.309  20.224  53.985  1.00  0.00           O
ATOM   1827  N   THR A 113      87.449  21.084  55.695  1.00  0.00           N
ATOM   1829  CA  THR A 113      86.608  22.255  55.825  1.00  0.00           C
ATOM   1831  CB  THR A 113      85.909  22.364  57.175  1.00  0.00           C
ATOM   1833  OG1 THR A 113      85.049  23.505  57.235  1.00  0.00           O
ATOM   1835  CG2 THR A 113      86.899  22.434  58.355  1.00  0.00           C
ATOM   1839  C   THR A 113      87.518  23.435  55.535  1.00  0.00           C
ATOM   1840  O   THR A 113      88.598  23.564  56.105  1.00  0.00           O
ATOM   1841  N   THR A 114      87.148  24.284  54.565  1.00  0.00           N
ATOM   1843  CA  THR A 114      88.018  25.375  54.125  1.00  0.00           C
ATOM   1845  CB  THR A 114      87.829  25.714  52.645  1.00  0.00           C
ATOM   1847  OG1 THR A 114      88.939  26.444  52.155  1.00  0.00           O
ATOM   1849  CG2 THR A 114      86.518  26.444  52.315  1.00  0.00           C
ATOM   1853  C   THR A 114      87.718  26.564  54.985  1.00  0.00           C
ATOM   1854  O   THR A 114      86.558  26.835  55.265  1.00  0.00           O
ATOM   1855  N   GLY A 115      88.728  27.304  55.505  1.00  0.00           N
ATOM   1857  CA  GLY A 115      88.488  28.505  56.315  1.00  0.00           C
ATOM   1860  C   GLY A 115      89.499  28.695  57.435  1.00  0.00           C
ATOM   1861  O   GLY A 115      89.919  27.704  58.045  1.00  0.00           O
ATOM   1862  N   PRO A 116      89.949  29.904  57.755  1.00  0.00           N
ATOM   1863  CD  PRO A 116      89.578  31.114  57.035  1.00  0.00           C
ATOM   1866  CA  PRO A 116      91.038  30.134  58.695  1.00  0.00           C
ATOM   1868  CB  PRO A 116      91.668  31.425  58.135  1.00  0.00           C
ATOM   1871  CG  PRO A 116      90.498  32.215  57.555  1.00  0.00           C
ATOM   1874  C   PRO A 116      90.598  30.354  60.135  1.00  0.00           C
ATOM   1875  O   PRO A 116      90.199  31.454  60.505  1.00  0.00           O
ATOM   1876  N   TRP A 117      90.718  29.344  61.025  1.00  0.00           N
ATOM   1878  CA  TRP A 117      90.578  29.564  62.455  1.00  0.00           C
ATOM   1880  CB  TRP A 117      90.479  28.244  63.265  1.00  0.00           C
ATOM   1883  CG  TRP A 117      89.139  27.614  63.155  1.00  0.00           C
ATOM   1884  CD1 TRP A 117      88.098  27.764  64.045  1.00  0.00           C
ATOM   1886  NE1 TRP A 117      86.999  27.094  63.595  1.00  0.00           N
ATOM   1888  CE2 TRP A 117      87.288  26.504  62.415  1.00  0.00           C
ATOM   1889  CD2 TRP A 117      88.628  26.814  62.085  1.00  0.00           C
ATOM   1890  CE3 TRP A 117      89.168  26.364  60.885  1.00  0.00           C
ATOM   1892  CZ3 TRP A 117      88.348  25.614  60.045  1.00  0.00           C
ATOM   1894  CZ2 TRP A 117      86.488  25.754  61.585  1.00  0.00           C
ATOM   1896  CH2 TRP A 117      87.048  25.294  60.405  1.00  0.00           C
ATOM   1898  C   TRP A 117      91.608  30.474  63.095  1.00  0.00           C
ATOM   1899  O   TRP A 117      92.808  30.214  63.045  1.00  0.00           O
ATOM   1900  N   TYR A 118      91.158  31.525  63.805  1.00  0.00           N
ATOM   1902  CA  TYR A 118      92.058  32.404  64.525  1.00  0.00           C
ATOM   1904  CB  TYR A 118      92.518  33.564  63.615  1.00  0.00           C
ATOM   1907  CG  TYR A 118      91.368  34.355  63.025  1.00  0.00           C
ATOM   1908  CD1 TYR A 118      90.559  35.094  63.875  1.00  0.00           C
ATOM   1910  CE1 TYR A 118      89.668  36.044  63.385  1.00  0.00           C
ATOM   1912  CZ  TYR A 118      89.519  36.214  62.015  1.00  0.00           C
ATOM   1913  OH  TYR A 118      88.648  37.224  61.605  1.00  0.00           O
ATOM   1915  CD2 TYR A 118      91.188  34.494  61.635  1.00  0.00           C
ATOM   1917  CE2 TYR A 118      90.268  35.425  61.125  1.00  0.00           C
ATOM   1919  C   TYR A 118      91.508  32.875  65.885  1.00  0.00           C
ATOM   1920  O   TYR A 118      90.308  32.835  66.175  1.00  0.00           O
ATOM   1921  N   THR A 119      92.438  33.354  66.745  1.00  0.00           N
ATOM   1923  CA  THR A 119      92.268  33.875  68.095  1.00  0.00           C
ATOM   1925  CB  THR A 119      92.749  32.904  69.215  1.00  0.00           C
ATOM   1927  OG1 THR A 119      92.179  31.604  69.135  1.00  0.00           O
ATOM   1929  CG2 THR A 119      92.408  33.344  70.645  1.00  0.00           C
ATOM   1933  C   THR A 119      93.078  35.184  68.075  1.00  0.00           C
ATOM   1934  O   THR A 119      93.848  35.425  67.155  1.00  0.00           O
ATOM   1935  N   ASN A 120      92.898  36.095  69.055  1.00  0.00           N
ATOM   1937  CA  ASN A 120      93.669  37.304  69.305  1.00  0.00           C
ATOM   1939  CB  ASN A 120      92.948  38.614  68.895  1.00  0.00           C
ATOM   1942  CG  ASN A 120      93.888  39.804  68.775  1.00  0.00           C
ATOM   1943  OD1 ASN A 120      93.968  40.555  69.745  1.00  0.00           O
ATOM   1944  ND2 ASN A 120      94.528  40.024  67.615  1.00  0.00           N
ATOM   1947  C   ASN A 120      93.688  37.324  70.815  1.00  0.00           C
ATOM   1948  O   ASN A 120      92.869  36.634  71.415  1.00  0.00           O
ATOM   1949  N   GLY A 121      94.589  38.114  71.435  1.00  0.00           N
ATOM   1951  CA  GLY A 121      94.648  38.314  72.865  1.00  0.00           C
ATOM   1954  C   GLY A 121      94.908  39.724  73.195  1.00  0.00           C
ATOM   1955  O   GLY A 121      95.258  40.485  72.315  1.00  0.00           O
ATOM   1956  N   THR A 122      94.738  40.114  74.455  1.00  0.00           N
ATOM   1958  CA  THR A 122      95.229  41.364  74.995  1.00  0.00           C
ATOM   1960  CB  THR A 122      94.578  42.724  74.625  1.00  0.00           C
ATOM   1962  OG1 THR A 122      93.269  42.884  75.125  1.00  0.00           O
ATOM   1964  CG2 THR A 122      94.528  43.085  73.125  1.00  0.00           C
ATOM   1968  C   THR A 122      95.218  41.154  76.485  1.00  0.00           C
ATOM   1969  O   THR A 122      94.729  40.144  77.005  1.00  0.00           O
ATOM   1970  N   PHE A 123      95.819  42.094  77.215  1.00  0.00           N
ATOM   1972  CA  PHE A 123      95.789  42.164  78.645  1.00  0.00           C
ATOM   1974  CB  PHE A 123      96.248  40.894  79.435  1.00  0.00           C
ATOM   1977  CG  PHE A 123      96.238  41.145  80.935  1.00  0.00           C
ATOM   1978  CD1 PHE A 123      95.048  41.025  81.665  1.00  0.00           C
ATOM   1980  CE1 PHE A 123      95.028  41.235  83.045  1.00  0.00           C
ATOM   1982  CZ  PHE A 123      96.209  41.574  83.715  1.00  0.00           C
ATOM   1984  CD2 PHE A 123      97.399  41.534  81.615  1.00  0.00           C
ATOM   1986  CE2 PHE A 123      97.399  41.735  82.995  1.00  0.00           C
ATOM   1988  C   PHE A 123      96.678  43.314  79.005  1.00  0.00           C
ATOM   1989  O   PHE A 123      97.869  43.335  78.705  1.00  0.00           O
ATOM   1990  N   GLY A 124      96.118  44.354  79.635  1.00  0.00           N
ATOM   1992  CA  GLY A 124      96.938  45.384  80.225  1.00  0.00           C
ATOM   1995  C   GLY A 124      96.258  46.704  80.275  1.00  0.00           C
ATOM   1996  O   GLY A 124      95.068  46.794  80.545  1.00  0.00           O
ATOM   1997  N   LEU A 125      97.039  47.765  80.055  1.00  0.00           N
ATOM   1999  CA  LEU A 125      96.748  49.074  80.585  1.00  0.00           C
ATOM   2001  CB  LEU A 125      98.018  49.534  81.355  1.00  0.00           C
ATOM   2004  CG  LEU A 125      97.908  50.654  82.415  1.00  0.00           C
ATOM   2006  CD1 LEU A 125      98.098  52.064  81.855  1.00  0.00           C
ATOM   2010  CD2 LEU A 125      96.619  50.564  83.235  1.00  0.00           C
ATOM   2014  C   LEU A 125      96.468  50.044  79.475  1.00  0.00           C
ATOM   2015  O   LEU A 125      97.128  50.024  78.425  1.00  0.00           O
ATOM   2016  N   THR A 126      95.509  50.944  79.715  1.00  0.00           N
ATOM   2018  CA  THR A 126      95.229  52.054  78.835  1.00  0.00           C
ATOM   2020  CB  THR A 126      93.929  51.924  78.065  1.00  0.00           C
ATOM   2022  OG1 THR A 126      93.828  52.954  77.105  1.00  0.00           O
ATOM   2024  CG2 THR A 126      92.688  51.994  78.965  1.00  0.00           C
ATOM   2028  C   THR A 126      95.268  53.335  79.635  1.00  0.00           C
ATOM   2029  O   THR A 126      94.888  53.404  80.805  1.00  0.00           O
ATOM   2030  N   ALA A 127      95.778  54.404  79.015  1.00  0.00           N
ATOM   2032  CA  ALA A 127      95.649  55.744  79.525  1.00  0.00           C
ATOM   2034  CB  ALA A 127      96.999  56.485  79.515  1.00  0.00           C
ATOM   2038  C   ALA A 127      94.628  56.474  78.695  1.00  0.00           C
ATOM   2039  O   ALA A 127      94.328  56.095  77.565  1.00  0.00           O
ATOM   2040  N   GLY A 128      94.018  57.535  79.245  1.00  0.00           N
ATOM   2042  CA  GLY A 128      93.068  58.385  78.555  1.00  0.00           C
ATOM   2045  C   GLY A 128      93.269  59.754  79.115  1.00  0.00           C
ATOM   2046  O   GLY A 128      93.368  59.925  80.325  1.00  0.00           O
ATOM   2047  N   TRP A 129      93.389  60.784  78.275  1.00  0.00           N
ATOM   2049  CA  TRP A 129      93.549  62.114  78.805  1.00  0.00           C
ATOM   2051  CB  TRP A 129      95.048  62.425  79.065  1.00  0.00           C
ATOM   2054  CG  TRP A 129      95.378  63.675  79.805  1.00  0.00           C
ATOM   2055  CD1 TRP A 129      94.558  64.394  80.635  1.00  0.00           C
ATOM   2057  NE1 TRP A 129      95.188  65.544  81.035  1.00  0.00           N
ATOM   2059  CE2 TRP A 129      96.438  65.594  80.485  1.00  0.00           C
ATOM   2060  CD2 TRP A 129      96.619  64.404  79.755  1.00  0.00           C
ATOM   2061  CE3 TRP A 129      97.858  64.154  79.145  1.00  0.00           C
ATOM   2063  CZ3 TRP A 129      98.859  65.125  79.225  1.00  0.00           C
ATOM   2065  CZ2 TRP A 129      97.419  66.574  80.545  1.00  0.00           C
ATOM   2067  CH2 TRP A 129      98.628  66.324  79.895  1.00  0.00           C
ATOM   2069  C   TRP A 129      92.928  63.094  77.825  1.00  0.00           C
ATOM   2070  O   TRP A 129      93.278  63.125  76.645  1.00  0.00           O
ATOM   2071  N   HIS A 130      92.019  63.945  78.315  1.00  0.00           N
ATOM   2073  CA  HIS A 130      91.458  65.034  77.545  1.00  0.00           C
ATOM   2075  CB  HIS A 130      89.978  65.284  77.915  1.00  0.00           C
ATOM   2078  ND1 HIS A 130      88.228  64.164  76.565  1.00  0.00           N
ATOM   2079  CG  HIS A 130      89.119  64.094  77.615  1.00  0.00           C
ATOM   2080  CE1 HIS A 130      87.549  63.034  76.615  1.00  0.00           C
ATOM   2082  NE2 HIS A 130      87.928  62.265  77.665  1.00  0.00           N
ATOM   2084  CD2 HIS A 130      88.929  62.954  78.315  1.00  0.00           C
ATOM   2086  C   HIS A 130      92.229  66.274  77.945  1.00  0.00           C
ATOM   2087  O   HIS A 130      92.128  66.734  79.085  1.00  0.00           O
ATOM   2088  N   LEU A 131      93.048  66.835  77.045  1.00  0.00           N
ATOM   2090  CA  LEU A 131      93.888  67.954  77.415  1.00  0.00           C
ATOM   2092  CB  LEU A 131      95.089  68.144  76.455  1.00  0.00           C
ATOM   2095  CG  LEU A 131      96.289  67.214  76.765  1.00  0.00           C
ATOM   2097  CD1 LEU A 131      95.918  65.724  76.765  1.00  0.00           C
ATOM   2101  CD2 LEU A 131      97.469  67.515  75.825  1.00  0.00           C
ATOM   2105  C   LEU A 131      93.059  69.214  77.565  1.00  0.00           C
ATOM   2106  O   LEU A 131      92.198  69.504  76.735  1.00  0.00           O
ATOM   2107  N   ASP A 132      93.238  69.985  78.655  1.00  0.00           N
ATOM   2109  CA  ASP A 132      92.348  71.085  78.915  1.00  0.00           C
ATOM   2111  CB  ASP A 132      91.988  71.154  80.415  1.00  0.00           C
ATOM   2114  CG  ASP A 132      90.758  72.015  80.605  1.00  0.00           C
ATOM   2115  OD1 ASP A 132      90.048  72.254  79.595  1.00  0.00           O
ATOM   2116  OD2 ASP A 132      90.488  72.424  81.745  1.00  0.00           O
ATOM   2117  C   ASP A 132      92.918  72.394  78.355  1.00  0.00           C
ATOM   2118  O   ASP A 132      93.389  73.284  79.075  1.00  0.00           O
ATOM   2119  N   ILE A 133      92.948  72.515  77.005  1.00  0.00           N
ATOM   2121  CA  ILE A 133      93.409  73.704  76.285  1.00  0.00           C
ATOM   2123  CB  ILE A 133      93.558  73.474  74.775  1.00  0.00           C
ATOM   2125  CG2 ILE A 133      93.979  74.775  74.065  1.00  0.00           C
ATOM   2129  CG1 ILE A 133      94.618  72.404  74.455  1.00  0.00           C
ATOM   2132  CD  ILE A 133      94.089  70.974  74.385  1.00  0.00           C
ATOM   2136  C   ILE A 133      92.539  74.915  76.565  1.00  0.00           C
ATOM   2137  O   ILE A 133      93.009  76.044  76.745  1.00  0.00           O
ATOM   2138  N   TRP A 134      91.228  74.674  76.615  1.00  0.00           N
ATOM   2140  CA  TRP A 134      90.238  75.714  76.505  1.00  0.00           C
ATOM   2142  CB  TRP A 134      89.139  75.254  75.505  1.00  0.00           C
ATOM   2145  CG  TRP A 134      89.718  74.924  74.165  1.00  0.00           C
ATOM   2146  CD1 TRP A 134      89.858  73.684  73.585  1.00  0.00           C
ATOM   2148  NE1 TRP A 134      90.658  73.784  72.465  1.00  0.00           N
ATOM   2150  CE2 TRP A 134      91.018  75.095  72.295  1.00  0.00           C
ATOM   2151  CD2 TRP A 134      90.428  75.845  73.335  1.00  0.00           C
ATOM   2152  CE3 TRP A 134      90.638  77.235  73.385  1.00  0.00           C
ATOM   2154  CZ3 TRP A 134      91.429  77.824  72.405  1.00  0.00           C
ATOM   2156  CZ2 TRP A 134      91.809  75.684  71.315  1.00  0.00           C
ATOM   2158  CH2 TRP A 134      91.988  77.074  71.385  1.00  0.00           C
ATOM   2160  C   TRP A 134      89.659  76.034  77.865  1.00  0.00           C
ATOM   2161  O   TRP A 134      89.098  77.114  78.025  1.00  0.00           O
ATOM   2162  N   GLY A 135      89.838  75.174  78.885  1.00  0.00           N
ATOM   2164  CA  GLY A 135      89.210  75.344  80.175  1.00  0.00           C
ATOM   2167  C   GLY A 135      87.878  74.654  80.235  1.00  0.00           C
ATOM   2168  O   GLY A 135      86.999  75.034  81.005  1.00  0.00           O
ATOM   2169  N   LYS A 136      87.708  73.555  79.485  1.00  0.00           N
ATOM   2171  CA  LYS A 136      86.538  72.704  79.535  1.00  0.00           C
ATOM   2173  CB  LYS A 136      86.710  71.454  78.625  1.00  0.00           C
ATOM   2176  CG  LYS A 136      86.658  71.734  77.125  1.00  0.00           C
ATOM   2179  CD  LYS A 136      86.528  70.445  76.295  1.00  0.00           C
ATOM   2182  CE  LYS A 136      87.608  69.404  76.565  1.00  0.00           C
ATOM   2185  NZ  LYS A 136      87.388  68.234  75.705  1.00  0.00           N
ATOM   2189  C   LYS A 136      86.318  72.114  80.905  1.00  0.00           C
ATOM   2190  O   LYS A 136      85.238  72.205  81.475  1.00  0.00           O
ATOM   2191  N   ASN A 137      87.408  71.555  81.455  1.00  0.00           N
ATOM   2193  CA  ASN A 137      87.378  70.775  82.665  1.00  0.00           C
ATOM   2195  CB  ASN A 137      88.438  69.635  82.645  1.00  0.00           C
ATOM   2198  CG  ASN A 137      88.109  68.625  81.545  1.00  0.00           C
ATOM   2199  OD1 ASN A 137      86.999  68.574  81.005  1.00  0.00           O
ATOM   2200  ND2 ASN A 137      89.089  67.754  81.185  1.00  0.00           N
ATOM   2203  C   ASN A 137      87.619  71.745  83.795  1.00  0.00           C
ATOM   2204  O   ASN A 137      86.848  71.805  84.755  1.00  0.00           O
ATOM   2205  N   ARG A 138      88.608  72.634  83.645  1.00  0.00           N
ATOM   2207  CA  ARG A 138      88.898  73.684  84.585  1.00  0.00           C
ATOM   2209  CB  ARG A 138      90.089  74.534  84.085  1.00  0.00           C
ATOM   2212  CG  ARG A 138      90.518  75.644  85.065  1.00  0.00           C
ATOM   2215  CD  ARG A 138      91.209  75.154  86.335  1.00  0.00           C
ATOM   2218  NE  ARG A 138      92.679  75.344  86.105  1.00  0.00           N
ATOM   2220  CZ  ARG A 138      93.328  76.485  86.285  1.00  0.00           C
ATOM   2221  NH1 ARG A 138      92.848  77.515  86.935  1.00  0.00           N
ATOM   2224  NH2 ARG A 138      94.488  76.654  85.685  1.00  0.00           N
ATOM   2227  C   ARG A 138      87.718  74.604  84.865  1.00  0.00           C
ATOM   2228  O   ARG A 138      87.449  74.894  86.025  1.00  0.00           O
ATOM   2229  N   ALA A 139      86.959  75.074  83.845  1.00  0.00           N
ATOM   2231  CA  ALA A 139      85.779  75.864  84.105  1.00  0.00           C
ATOM   2233  CB  ALA A 139      85.329  76.664  82.865  1.00  0.00           C
ATOM   2237  C   ALA A 139      84.608  75.034  84.625  1.00  0.00           C
ATOM   2238  O   ALA A 139      83.809  75.525  85.425  1.00  0.00           O
ATOM   2239  N   GLU A 140      84.529  73.735  84.265  1.00  0.00           N
ATOM   2241  CA  GLU A 140      83.618  72.805  84.935  1.00  0.00           C
ATOM   2243  CB  GLU A 140      83.508  71.424  84.235  1.00  0.00           C
ATOM   2246  CG  GLU A 140      82.608  70.425  85.025  1.00  0.00           C
ATOM   2249  CD  GLU A 140      82.209  69.135  84.305  1.00  0.00           C
ATOM   2250  OE1 GLU A 140      82.378  69.015  83.065  1.00  0.00           O
ATOM   2251  OE2 GLU A 140      81.589  68.284  84.995  1.00  0.00           O
ATOM   2252  C   GLU A 140      83.908  72.634  86.425  1.00  0.00           C
ATOM   2253  O   GLU A 140      83.009  72.805  87.255  1.00  0.00           O
ATOM   2254  N   VAL A 141      85.189  72.404  86.825  1.00  0.00           N
ATOM   2256  CA  VAL A 141      85.658  72.375  88.205  1.00  0.00           C
ATOM   2258  CB  VAL A 141      87.159  72.055  88.295  1.00  0.00           C
ATOM   2260  CG1 VAL A 141      87.668  72.085  89.755  1.00  0.00           C
ATOM   2264  CG2 VAL A 141      87.449  70.654  87.745  1.00  0.00           C
ATOM   2268  C   VAL A 141      85.408  73.674  88.935  1.00  0.00           C
ATOM   2269  O   VAL A 141      84.838  73.704  90.025  1.00  0.00           O
ATOM   2270  N   THR A 142      85.769  74.814  88.305  1.00  0.00           N
ATOM   2272  CA  THR A 142      85.528  76.165  88.825  1.00  0.00           C
ATOM   2274  CB  THR A 142      86.059  77.275  87.905  1.00  0.00           C
ATOM   2276  OG1 THR A 142      87.468  77.205  87.795  1.00  0.00           O
ATOM   2278  CG2 THR A 142      85.779  78.695  88.425  1.00  0.00           C
ATOM   2282  C   THR A 142      84.049  76.404  89.095  1.00  0.00           C
ATOM   2283  O   THR A 142      83.688  76.945  90.135  1.00  0.00           O
ATOM   2284  N   ALA A 143      83.138  75.945  88.205  1.00  0.00           N
ATOM   2286  CA  ALA A 143      81.710  75.934  88.435  1.00  0.00           C
ATOM   2288  CB  ALA A 143      80.959  75.364  87.215  1.00  0.00           C
ATOM   2292  C   ALA A 143      81.299  75.165  89.685  1.00  0.00           C
ATOM   2293  O   ALA A 143      80.488  75.635  90.485  1.00  0.00           O
ATOM   2294  N   ARG A 144      81.868  73.964  89.935  1.00  0.00           N
ATOM   2296  CA  ARG A 144      81.439  73.174  91.075  1.00  0.00           C
ATOM   2298  CB  ARG A 144      81.768  71.675  90.955  1.00  0.00           C
ATOM   2301  CG  ARG A 144      81.499  71.034  89.585  1.00  0.00           C
ATOM   2304  CD  ARG A 144      80.229  71.454  88.835  1.00  0.00           C
ATOM   2307  NE  ARG A 144      79.058  70.835  89.525  1.00  0.00           N
ATOM   2309  CZ  ARG A 144      77.948  70.515  88.875  1.00  0.00           C
ATOM   2310  NH1 ARG A 144      77.918  70.425  87.565  1.00  0.00           N
ATOM   2313  NH2 ARG A 144      76.828  70.224  89.505  1.00  0.00           N
ATOM   2316  C   ARG A 144      81.988  73.695  92.405  1.00  0.00           C
ATOM   2317  O   ARG A 144      81.348  73.534  93.445  1.00  0.00           O
ATOM   2318  N   LEU A 145      83.149  74.375  92.405  1.00  0.00           N
ATOM   2320  CA  LEU A 145      83.658  75.085  93.575  1.00  0.00           C
ATOM   2322  CB  LEU A 145      85.059  75.684  93.305  1.00  0.00           C
ATOM   2325  CG  LEU A 145      86.148  74.644  92.995  1.00  0.00           C
ATOM   2327  CD1 LEU A 145      87.478  75.335  92.665  1.00  0.00           C
ATOM   2331  CD2 LEU A 145      86.318  73.614  94.105  1.00  0.00           C
ATOM   2335  C   LEU A 145      82.738  76.195  94.035  1.00  0.00           C
ATOM   2336  O   LEU A 145      82.559  76.445  95.235  1.00  0.00           O
ATOM   2337  N   GLY A 146      82.159  76.915  93.045  1.00  0.00           N
ATOM   2339  CA  GLY A 146      81.038  77.835  93.235  1.00  0.00           C
ATOM   2342  C   GLY A 146      79.848  77.195  93.845  1.00  0.00           C
ATOM   2343  O   GLY A 146      79.338  77.684  94.855  1.00  0.00           O
ATOM   2344  N   THR A 147      79.368  76.055  93.305  1.00  0.00           N
ATOM   2346  CA  THR A 147      78.209  75.375  93.865  1.00  0.00           C
ATOM   2348  CB  THR A 147      77.528  74.324  93.015  1.00  0.00           C
ATOM   2350  OG1 THR A 147      78.408  73.335  92.505  1.00  0.00           O
ATOM   2352  CG2 THR A 147      77.018  75.085  91.795  1.00  0.00           C
ATOM   2356  C   THR A 147      78.378  74.875  95.265  1.00  0.00           C
ATOM   2357  O   THR A 147      77.468  75.034  96.075  1.00  0.00           O
ATOM   2358  N   VAL A 148      79.569  74.335  95.635  1.00  0.00           N
ATOM   2360  CA  VAL A 148      79.908  74.024  97.015  1.00  0.00           C
ATOM   2362  CB  VAL A 148      81.328  73.474  97.145  1.00  0.00           C
ATOM   2364  CG1 VAL A 148      81.678  73.214  98.625  1.00  0.00           C
ATOM   2368  CG2 VAL A 148      81.479  72.144  96.405  1.00  0.00           C
ATOM   2372  C   VAL A 148      79.779  75.235  97.945  1.00  0.00           C
ATOM   2373  O   VAL A 148      79.188  75.144  99.015  1.00  0.00           O
ATOM   2374  N   LYS A 149      80.299  76.415  97.545  1.00  0.00           N
ATOM   2376  CA  LYS A 149      80.299  77.595  98.395  1.00  0.00           C
ATOM   2378  CB  LYS A 149      81.408  78.564  97.935  1.00  0.00           C
ATOM   2381  CG  LYS A 149      81.999  79.335  99.125  1.00  0.00           C
ATOM   2384  CD  LYS A 149      83.188  80.285  98.855  1.00  0.00           C
ATOM   2387  CE  LYS A 149      83.929  80.165  97.545  1.00  0.00           C
ATOM   2390  NZ  LYS A 149      84.548  78.835  97.455  1.00  0.00           N
ATOM   2394  C   LYS A 149      78.958  78.324  98.425  1.00  0.00           C
ATOM   2395  O   LYS A 149      78.558  78.915  99.435  1.00  0.00           O
ATOM   2396  N   ALA A 150      78.159  78.205  97.355  1.00  0.00           N
ATOM   2398  CA  ALA A 150      76.759  78.544  97.365  1.00  0.00           C
ATOM   2400  CB  ALA A 150      76.198  78.324  95.945  1.00  0.00           C
ATOM   2404  C   ALA A 150      75.958  77.714  98.365  1.00  0.00           C
ATOM   2405  O   ALA A 150      75.148  78.214  99.145  1.00  0.00           O
ATOM   2406  N   ARG A 151      76.218  76.394  98.385  1.00  0.00           N
ATOM   2408  CA  ARG A 151      75.698  75.445  99.355  1.00  0.00           C
ATOM   2410  CB  ARG A 151      75.978  73.985  98.885  1.00  0.00           C
ATOM   2413  CG  ARG A 151      74.698  73.125  98.885  1.00  0.00           C
ATOM   2416  CD  ARG A 151      74.549  72.214  97.655  1.00  0.00           C
ATOM   2419  NE  ARG A 151      74.399  73.044  96.425  1.00  0.00           N
ATOM   2421  CZ  ARG A 151      73.289  73.704  96.095  1.00  0.00           C
ATOM   2422  NH1 ARG A 151      72.198  73.704  96.825  1.00  0.00           N
ATOM   2425  NH2 ARG A 151      73.248  74.364  94.955  1.00  0.00           N
ATOM   2428  C   ARG A 151      76.179  75.654 100.785  1.00  0.00           C
ATOM   2429  O   ARG A 151      75.448  75.474 101.755  1.00  0.00           O
ATOM   2430  N   ALA A 152      77.448  76.055 100.975  1.00  0.00           N
ATOM   2432  CA  ALA A 152      77.959  76.495 102.255  1.00  0.00           C
ATOM   2434  CB  ALA A 152      79.468  76.785 102.115  1.00  0.00           C
ATOM   2438  C   ALA A 152      77.198  77.695 102.795  1.00  0.00           C
ATOM   2439  O   ALA A 152      76.748  77.714 103.945  1.00  0.00           O
ATOM   2440  N   ALA A 153      76.918  78.704 101.965  1.00  0.00           N
ATOM   2442  CA  ALA A 153      76.008  79.775 102.335  1.00  0.00           C
ATOM   2444  CB  ALA A 153      76.039  80.784 101.195  1.00  0.00           C
ATOM   2448  C   ALA A 153      74.578  79.285 102.645  1.00  0.00           C
ATOM   2449  O   ALA A 153      73.929  79.705 103.605  1.00  0.00           O
ATOM   2450  N   GLU A 154      74.089  78.314 101.845  1.00  0.00           N
ATOM   2452  CA  GLU A 154      72.778  77.695 101.975  1.00  0.00           C
ATOM   2454  CB  GLU A 154      72.618  76.675 100.815  1.00  0.00           C
ATOM   2457  CG  GLU A 154      71.168  76.244 100.535  1.00  0.00           C
ATOM   2460  CD  GLU A 154      71.048  75.254  99.395  1.00  0.00           C
ATOM   2461  OE1 GLU A 154      71.478  74.085  99.575  1.00  0.00           O
ATOM   2462  OE2 GLU A 154      70.479  75.585  98.315  1.00  0.00           O
ATOM   2463  C   GLU A 154      72.548  77.025 103.335  1.00  0.00           C
ATOM   2464  O   GLU A 154      71.508  77.224 103.965  1.00  0.00           O
ATOM   2465  N   ARG A 155      73.528  76.284 103.905  1.00  0.00           N
ATOM   2467  CA  ARG A 155      73.358  75.714 105.245  1.00  0.00           C
ATOM   2469  CB  ARG A 155      74.459  74.695 105.675  1.00  0.00           C
ATOM   2472  CG  ARG A 155      75.778  75.314 106.225  1.00  0.00           C
ATOM   2475  CD  ARG A 155      76.818  74.375 106.855  1.00  0.00           C
ATOM   2478  NE  ARG A 155      76.128  73.354 107.715  1.00  0.00           N
ATOM   2480  CZ  ARG A 155      75.778  73.534 108.975  1.00  0.00           C
ATOM   2481  NH1 ARG A 155      75.978  74.644 109.645  1.00  0.00           N
ATOM   2484  NH2 ARG A 155      75.258  72.515 109.635  1.00  0.00           N
ATOM   2487  C   ARG A 155      73.268  76.794 106.305  1.00  0.00           C
ATOM   2488  O   ARG A 155      72.588  76.605 107.315  1.00  0.00           O
ATOM   2489  N   GLU A 156      73.999  77.925 106.125  1.00  0.00           N
ATOM   2491  CA  GLU A 156      73.978  79.015 107.075  1.00  0.00           C
ATOM   2493  CB  GLU A 156      75.128  80.014 106.825  1.00  0.00           C
ATOM   2496  CG  GLU A 156      75.448  80.885 108.085  1.00  0.00           C
ATOM   2499  CD  GLU A 156      75.969  80.096 109.275  1.00  0.00           C
ATOM   2500  OE1 GLU A 156      76.338  78.915 109.075  1.00  0.00           O
ATOM   2501  OE2 GLU A 156      76.028  80.614 110.425  1.00  0.00           O
ATOM   2502  C   GLU A 156      72.618  79.684 107.045  1.00  0.00           C
ATOM   2503  O   GLU A 156      72.018  79.944 108.085  1.00  0.00           O
ATOM   2504  N   GLN A 157      72.049  79.894 105.835  1.00  0.00           N
ATOM   2506  CA  GLN A 157      70.659  80.285 105.685  1.00  0.00           C
ATOM   2508  CB  GLN A 157      70.308  80.656 104.215  1.00  0.00           C
ATOM   2511  CG  GLN A 157      68.798  80.924 103.965  1.00  0.00           C
ATOM   2514  CD  GLN A 157      68.469  81.225 102.505  1.00  0.00           C
ATOM   2515  OE1 GLN A 157      69.078  80.695 101.575  1.00  0.00           O
ATOM   2516  NE2 GLN A 157      67.418  82.046 102.255  1.00  0.00           N
ATOM   2519  C   GLN A 157      69.638  79.305 106.275  1.00  0.00           C
ATOM   2520  O   GLN A 157      68.698  79.705 106.945  1.00  0.00           O
ATOM   2521  N   THR A 158      69.808  77.984 106.085  1.00  0.00           N
ATOM   2523  CA  THR A 158      68.978  76.984 106.765  1.00  0.00           C
ATOM   2525  CB  THR A 158      69.139  75.574 106.175  1.00  0.00           C
ATOM   2527  OG1 THR A 158      67.878  75.015 105.835  1.00  0.00           O
ATOM   2529  CG2 THR A 158      69.808  74.574 107.115  1.00  0.00           C
ATOM   2533  C   THR A 158      69.118  76.994 108.285  1.00  0.00           C
ATOM   2534  O   THR A 158      68.138  76.815 109.015  1.00  0.00           O
ATOM   2535  N   ARG A 159      70.348  77.165 108.815  1.00  0.00           N
ATOM   2537  CA  ARG A 159      70.618  77.305 110.235  1.00  0.00           C
ATOM   2539  CB  ARG A 159      72.148  77.244 110.545  1.00  0.00           C
ATOM   2542  CG  ARG A 159      72.468  77.375 112.055  1.00  0.00           C
ATOM   2545  CD  ARG A 159      73.949  77.485 112.455  1.00  0.00           C
ATOM   2548  NE  ARG A 159      74.568  76.125 112.625  1.00  0.00           N
ATOM   2550  CZ  ARG A 159      75.509  75.845 113.525  1.00  0.00           C
ATOM   2551  NH1 ARG A 159      76.098  76.765 114.265  1.00  0.00           N
ATOM   2554  NH2 ARG A 159      75.888  74.595 113.725  1.00  0.00           N
ATOM   2557  C   ARG A 159      69.978  78.544 110.855  1.00  0.00           C
ATOM   2558  O   ARG A 159      69.378  78.485 111.925  1.00  0.00           O
ATOM   2559  N   GLN A 160      70.078  79.705 110.175  1.00  0.00           N
ATOM   2561  CA  GLN A 160      69.328  80.896 110.565  1.00  0.00           C
ATOM   2563  CB  GLN A 160      69.758  82.146 109.775  1.00  0.00           C
ATOM   2566  CG  GLN A 160      71.198  82.654 110.035  1.00  0.00           C
ATOM   2569  CD  GLN A 160      71.548  82.766 111.515  1.00  0.00           C
ATOM   2570  OE1 GLN A 160      70.709  82.985 112.405  1.00  0.00           O
ATOM   2571  NE2 GLN A 160      72.848  82.584 111.815  1.00  0.00           N
ATOM   2574  C   GLN A 160      67.828  80.774 110.495  1.00  0.00           C
ATOM   2575  O   GLN A 160      67.108  81.215 111.395  1.00  0.00           O
ATOM   2576  N   LEU A 161      67.298  80.145 109.425  1.00  0.00           N
ATOM   2578  CA  LEU A 161      65.898  79.845 109.305  1.00  0.00           C
ATOM   2580  CB  LEU A 161      65.628  79.204 107.915  1.00  0.00           C
ATOM   2583  CG  LEU A 161      64.139  78.945 107.605  1.00  0.00           C
ATOM   2585  CD1 LEU A 161      63.338  80.245 107.625  1.00  0.00           C
ATOM   2589  CD2 LEU A 161      63.999  78.214 106.255  1.00  0.00           C
ATOM   2593  C   LEU A 161      65.398  78.934 110.425  1.00  0.00           C
ATOM   2594  O   LEU A 161      64.409  79.224 111.085  1.00  0.00           O
ATOM   2595  N   LEU A 162      66.118  77.844 110.735  1.00  0.00           N
ATOM   2597  CA  LEU A 162      65.758  76.994 111.845  1.00  0.00           C
ATOM   2599  CB  LEU A 162      66.738  75.805 111.905  1.00  0.00           C
ATOM   2602  CG  LEU A 162      66.449  74.775 113.005  1.00  0.00           C
ATOM   2604  CD1 LEU A 162      65.139  74.024 112.725  1.00  0.00           C
ATOM   2608  CD2 LEU A 162      67.628  73.824 113.125  1.00  0.00           C
ATOM   2612  C   LEU A 162      65.778  77.665 113.205  1.00  0.00           C
ATOM   2613  O   LEU A 162      64.859  77.524 114.015  1.00  0.00           O
ATOM   2614  N   ALA A 163      66.868  78.415 113.495  1.00  0.00           N
ATOM   2616  CA  ALA A 163      67.028  79.144 114.735  1.00  0.00           C
ATOM   2618  CB  ALA A 163      68.458  79.674 114.845  1.00  0.00           C
ATOM   2622  C   ALA A 163      66.028  80.255 114.895  1.00  0.00           C
ATOM   2623  O   ALA A 163      65.488  80.485 115.975  1.00  0.00           O
ATOM   2624  N   GLY A 164      65.738  80.975 113.795  1.00  0.00           N
ATOM   2626  CA  GLY A 164      64.679  81.974 113.745  1.00  0.00           C
ATOM   2629  C   GLY A 164      63.318  81.376 113.915  1.00  0.00           C
ATOM   2630  O   GLY A 164      62.508  81.894 114.675  1.00  0.00           O
ATOM   2631  N   SER A 165      63.018  80.266 113.215  1.00  0.00           N
ATOM   2633  CA  SER A 165      61.768  79.544 113.355  1.00  0.00           C
ATOM   2635  CB  SER A 165      61.658  78.284 112.445  1.00  0.00           C
ATOM   2638  OG  SER A 165      61.548  78.644 111.065  1.00  0.00           O
ATOM   2640  C   SER A 165      61.518  79.064 114.755  1.00  0.00           C
ATOM   2641  O   SER A 165      60.518  79.434 115.355  1.00  0.00           O
ATOM   2642  N   VAL A 166      62.448  78.284 115.345  1.00  0.00           N
ATOM   2644  CA  VAL A 166      62.268  77.634 116.635  1.00  0.00           C
ATOM   2646  CB  VAL A 166      63.308  76.544 116.915  1.00  0.00           C
ATOM   2648  CG1 VAL A 166      64.668  77.135 117.315  1.00  0.00           C
ATOM   2652  CG2 VAL A 166      62.798  75.585 118.005  1.00  0.00           C
ATOM   2656  C   VAL A 166      62.138  78.614 117.785  1.00  0.00           C
ATOM   2657  O   VAL A 166      61.348  78.404 118.705  1.00  0.00           O
ATOM   2658  N   ALA A 167      62.878  79.754 117.755  1.00  0.00           N
ATOM   2660  CA  ALA A 167      62.698  80.854 118.675  1.00  0.00           C
ATOM   2662  CB  ALA A 167      63.808  81.894 118.445  1.00  0.00           C
ATOM   2666  C   ALA A 167      61.338  81.544 118.575  1.00  0.00           C
ATOM   2667  O   ALA A 167      60.668  81.785 119.575  1.00  0.00           O
ATOM   2668  N   ARG A 168      60.888  81.844 117.335  1.00  0.00           N
ATOM   2670  CA  ARG A 168      59.608  82.485 117.045  1.00  0.00           C
ATOM   2672  CB  ARG A 168      59.528  82.805 115.535  1.00  0.00           C
ATOM   2675  CG  ARG A 168      58.368  83.745 115.185  1.00  0.00           C
ATOM   2678  CD  ARG A 168      58.038  83.804 113.695  1.00  0.00           C
ATOM   2681  NE  ARG A 168      57.108  84.965 113.525  1.00  0.00           N
ATOM   2683  CZ  ARG A 168      56.988  85.695 112.425  1.00  0.00           C
ATOM   2684  NH1 ARG A 168      57.738  85.535 111.345  1.00  0.00           N
ATOM   2687  NH2 ARG A 168      56.098  86.656 112.385  1.00  0.00           N
ATOM   2690  C   ARG A 168      58.438  81.604 117.425  1.00  0.00           C
ATOM   2691  O   ARG A 168      57.448  82.024 118.025  1.00  0.00           O
ATOM   2692  N   LEU A 169      58.558  80.305 117.125  1.00  0.00           N
ATOM   2694  CA  LEU A 169      57.638  79.305 117.635  1.00  0.00           C
ATOM   2696  CB  LEU A 169      57.938  77.904 117.035  1.00  0.00           C
ATOM   2699  CG  LEU A 169      57.768  77.784 115.515  1.00  0.00           C
ATOM   2701  CD1 LEU A 169      58.118  76.364 115.065  1.00  0.00           C
ATOM   2705  CD2 LEU A 169      56.378  78.244 115.045  1.00  0.00           C
ATOM   2709  C   LEU A 169      57.628  79.204 119.145  1.00  0.00           C
ATOM   2710  O   LEU A 169      56.569  79.135 119.755  1.00  0.00           O
ATOM   2711  N   TYR A 170      58.808  79.224 119.805  1.00  0.00           N
ATOM   2713  CA  TYR A 170      58.898  79.224 121.255  1.00  0.00           C
ATOM   2715  CB  TYR A 170      60.389  79.055 121.675  1.00  0.00           C
ATOM   2718  CG  TYR A 170      60.608  79.214 123.155  1.00  0.00           C
ATOM   2719  CD1 TYR A 170      60.448  78.144 124.055  1.00  0.00           C
ATOM   2721  CE1 TYR A 170      60.628  78.335 125.435  1.00  0.00           C
ATOM   2723  CZ  TYR A 170      60.978  79.604 125.915  1.00  0.00           C
ATOM   2724  OH  TYR A 170      61.158  79.875 127.275  1.00  0.00           O
ATOM   2726  CD2 TYR A 170      60.948  80.474 123.665  1.00  0.00           C
ATOM   2728  CE2 TYR A 170      61.138  80.665 125.035  1.00  0.00           C
ATOM   2730  C   TYR A 170      58.218  80.415 121.915  1.00  0.00           C
ATOM   2731  O   TYR A 170      57.418  80.255 122.835  1.00  0.00           O
ATOM   2732  N   TRP A 171      58.448  81.645 121.415  1.00  0.00           N
ATOM   2734  CA  TRP A 171      57.708  82.794 121.905  1.00  0.00           C
ATOM   2736  CB  TRP A 171      58.218  84.135 121.315  1.00  0.00           C
ATOM   2739  CG  TRP A 171      59.668  84.375 121.575  1.00  0.00           C
ATOM   2740  CD1 TRP A 171      60.598  84.704 120.635  1.00  0.00           C
ATOM   2742  NE1 TRP A 171      61.828  84.855 121.225  1.00  0.00           N
ATOM   2744  CE2 TRP A 171      61.718  84.624 122.565  1.00  0.00           C
ATOM   2745  CD2 TRP A 171      60.358  84.314 122.835  1.00  0.00           C
ATOM   2746  CE3 TRP A 171      59.958  84.074 124.155  1.00  0.00           C
ATOM   2748  CZ3 TRP A 171      60.918  84.165 125.165  1.00  0.00           C
ATOM   2750  CZ2 TRP A 171      62.658  84.715 123.575  1.00  0.00           C
ATOM   2752  CH2 TRP A 171      62.248  84.474 124.885  1.00  0.00           C
ATOM   2754  C   TRP A 171      56.218  82.705 121.695  1.00  0.00           C
ATOM   2755  O   TRP A 171      55.428  82.985 122.595  1.00  0.00           O
ATOM   2756  N   GLU A 172      55.768  82.254 120.515  1.00  0.00           N
ATOM   2758  CA  GLU A 172      54.368  82.024 120.265  1.00  0.00           C
ATOM   2760  CB  GLU A 172      54.158  81.835 118.745  1.00  0.00           C
ATOM   2763  CG  GLU A 172      52.698  81.735 118.265  1.00  0.00           C
ATOM   2766  CD  GLU A 172      52.618  81.465 116.755  1.00  0.00           C
ATOM   2767  OE1 GLU A 172      53.209  80.454 116.275  1.00  0.00           O
ATOM   2768  OE2 GLU A 172      51.918  82.244 116.075  1.00  0.00           O
ATOM   2769  C   GLU A 172      53.768  80.924 121.165  1.00  0.00           C
ATOM   2770  O   GLU A 172      52.608  80.994 121.595  1.00  0.00           O
ATOM   2771  N   TRP A 173      54.568  79.894 121.575  1.00  0.00           N
ATOM   2773  CA  TRP A 173      54.218  78.954 122.645  1.00  0.00           C
ATOM   2775  CB  TRP A 173      55.268  77.824 122.875  1.00  0.00           C
ATOM   2778  CG  TRP A 173      54.738  76.614 123.615  1.00  0.00           C
ATOM   2779  CD1 TRP A 173      54.209  75.535 122.975  1.00  0.00           C
ATOM   2781  NE1 TRP A 173      53.688  74.644 123.885  1.00  0.00           N
ATOM   2783  CE2 TRP A 173      53.918  75.095 125.135  1.00  0.00           C
ATOM   2784  CD2 TRP A 173      54.598  76.335 125.015  1.00  0.00           C
ATOM   2785  CE3 TRP A 173      55.018  76.974 126.175  1.00  0.00           C
ATOM   2787  CZ3 TRP A 173      54.778  76.375 127.405  1.00  0.00           C
ATOM   2789  CZ2 TRP A 173      53.618  74.515 126.355  1.00  0.00           C
ATOM   2791  CH2 TRP A 173      54.078  75.174 127.505  1.00  0.00           C
ATOM   2793  C   TRP A 173      53.958  79.644 123.965  1.00  0.00           C
ATOM   2794  O   TRP A 173      52.988  79.315 124.655  1.00  0.00           O
ATOM   2795  N   GLN A 174      54.778  80.634 124.355  1.00  0.00           N
ATOM   2797  CA  GLN A 174      54.478  81.434 125.535  1.00  0.00           C
ATOM   2799  CB  GLN A 174      55.648  82.295 126.075  1.00  0.00           C
ATOM   2802  CG  GLN A 174      55.918  83.694 125.475  1.00  0.00           C
ATOM   2805  CD  GLN A 174      56.518  84.646 126.535  1.00  0.00           C
ATOM   2806  OE1 GLN A 174      56.088  85.774 126.755  1.00  0.00           O
ATOM   2807  NE2 GLN A 174      57.549  84.126 127.235  1.00  0.00           N
ATOM   2810  C   GLN A 174      53.228  82.275 125.415  1.00  0.00           C
ATOM   2811  O   GLN A 174      52.508  82.404 126.395  1.00  0.00           O
ATOM   2812  N   THR A 175      52.878  82.854 124.245  1.00  0.00           N
ATOM   2814  CA  THR A 175      51.639  83.635 124.145  1.00  0.00           C
ATOM   2816  CB  THR A 175      51.578  84.576 122.935  1.00  0.00           C
ATOM   2818  OG1 THR A 175      50.848  85.744 123.265  1.00  0.00           O
ATOM   2820  CG2 THR A 175      50.958  83.986 121.665  1.00  0.00           C
ATOM   2824  C   THR A 175      50.389  82.785 124.305  1.00  0.00           C
ATOM   2825  O   THR A 175      49.448  83.156 125.015  1.00  0.00           O
ATOM   2826  N   GLN A 176      50.378  81.555 123.735  1.00  0.00           N
ATOM   2828  CA  GLN A 176      49.378  80.544 124.035  1.00  0.00           C
ATOM   2830  CB  GLN A 176      49.528  79.294 123.135  1.00  0.00           C
ATOM   2833  CG  GLN A 176      49.518  79.555 121.605  1.00  0.00           C
ATOM   2836  CD  GLN A 176      48.598  80.686 121.135  1.00  0.00           C
ATOM   2837  OE1 GLN A 176      47.508  80.955 121.645  1.00  0.00           O
ATOM   2838  NE2 GLN A 176      49.049  81.376 120.055  1.00  0.00           N
ATOM   2841  C   GLN A 176      49.368  80.065 125.485  1.00  0.00           C
ATOM   2842  O   GLN A 176      48.298  79.894 126.075  1.00  0.00           O
ATOM   2843  N   ALA A 177      50.538  79.824 126.105  1.00  0.00           N
ATOM   2845  CA  ALA A 177      50.598  79.504 127.525  1.00  0.00           C
ATOM   2847  CB  ALA A 177      52.048  79.135 127.925  1.00  0.00           C
ATOM   2851  C   ALA A 177      50.078  80.625 128.425  1.00  0.00           C
ATOM   2852  O   ALA A 177      49.268  80.415 129.325  1.00  0.00           O
ATOM   2853  N   ALA A 178      50.498  81.864 128.165  1.00  0.00           N
ATOM   2855  CA  ALA A 178      50.028  83.025 128.885  1.00  0.00           C
ATOM   2857  CB  ALA A 178      50.868  84.254 128.465  1.00  0.00           C
ATOM   2861  C   ALA A 178      48.548  83.305 128.725  1.00  0.00           C
ATOM   2862  O   ALA A 178      47.838  83.585 129.695  1.00  0.00           O
ATOM   2863  N   LEU A 179      48.018  83.195 127.485  1.00  0.00           N
ATOM   2865  CA  LEU A 179      46.598  83.256 127.235  1.00  0.00           C
ATOM   2867  CB  LEU A 179      46.268  83.396 125.725  1.00  0.00           C
ATOM   2870  CG  LEU A 179      44.778  83.644 125.385  1.00  0.00           C
ATOM   2872  CD1 LEU A 179      44.248  84.914 126.055  1.00  0.00           C
ATOM   2876  CD2 LEU A 179      44.538  83.725 123.875  1.00  0.00           C
ATOM   2880  C   LEU A 179      45.818  82.124 127.905  1.00  0.00           C
ATOM   2881  O   LEU A 179      44.758  82.365 128.475  1.00  0.00           O
ATOM   2882  N   ASN A 180      46.328  80.854 127.945  1.00  0.00           N
ATOM   2884  CA  ASN A 180      45.718  79.835 128.795  1.00  0.00           C
ATOM   2886  CB  ASN A 180      46.488  78.474 128.765  1.00  0.00           C
ATOM   2889  CG  ASN A 180      45.938  77.524 127.705  1.00  0.00           C
ATOM   2890  OD1 ASN A 180      45.118  76.644 127.975  1.00  0.00           O
ATOM   2891  ND2 ASN A 180      46.418  77.665 126.455  1.00  0.00           N
ATOM   2894  C   ASN A 180      45.618  80.255 130.255  1.00  0.00           C
ATOM   2895  O   ASN A 180      44.548  80.154 130.865  1.00  0.00           O
ATOM   2896  N   THR A 181      46.698  80.765 130.875  1.00  0.00           N
ATOM   2898  CA  THR A 181      46.678  81.045 132.305  1.00  0.00           C
ATOM   2900  CB  THR A 181      48.028  81.315 132.965  1.00  0.00           C
ATOM   2902  OG1 THR A 181      48.698  82.454 132.455  1.00  0.00           O
ATOM   2904  CG2 THR A 181      48.898  80.084 132.715  1.00  0.00           C
ATOM   2908  C   THR A 181      45.688  82.114 132.725  1.00  0.00           C
ATOM   2909  O   THR A 181      44.948  81.936 133.695  1.00  0.00           O
ATOM   2910  N   VAL A 182      45.618  83.224 131.955  1.00  0.00           N
ATOM   2912  CA  VAL A 182      44.578  84.226 132.135  1.00  0.00           C
ATOM   2914  CB  VAL A 182      44.778  85.424 131.215  1.00  0.00           C
ATOM   2916  CG1 VAL A 182      43.668  86.474 131.465  1.00  0.00           C
ATOM   2920  CG2 VAL A 182      46.158  86.054 131.475  1.00  0.00           C
ATOM   2924  C   VAL A 182      43.178  83.664 131.905  1.00  0.00           C
ATOM   2925  O   VAL A 182      42.268  83.855 132.715  1.00  0.00           O
ATOM   2926  N   LEU A 183      42.959  82.904 130.815  1.00  0.00           N
ATOM   2928  CA  LEU A 183      41.658  82.365 130.465  1.00  0.00           C
ATOM   2930  CB  LEU A 183      41.709  81.805 129.015  1.00  0.00           C
ATOM   2933  CG  LEU A 183      40.448  81.906 128.125  1.00  0.00           C
ATOM   2935  CD1 LEU A 183      39.568  83.134 128.375  1.00  0.00           C
ATOM   2939  CD2 LEU A 183      40.898  81.964 126.655  1.00  0.00           C
ATOM   2943  C   LEU A 183      41.168  81.355 131.495  1.00  0.00           C
ATOM   2944  O   LEU A 183      39.998  81.355 131.885  1.00  0.00           O
ATOM   2945  N   GLN A 184      42.088  80.544 132.065  1.00  0.00           N
ATOM   2947  CA  GLN A 184      41.848  79.714 133.225  1.00  0.00           C
ATOM   2949  CB  GLN A 184      43.148  78.954 133.595  1.00  0.00           C
ATOM   2952  CG  GLN A 184      43.498  77.794 132.655  1.00  0.00           C
ATOM   2955  CD  GLN A 184      42.698  76.515 132.885  1.00  0.00           C
ATOM   2956  OE1 GLN A 184      42.988  75.504 132.245  1.00  0.00           O
ATOM   2957  NE2 GLN A 184      41.678  76.504 133.765  1.00  0.00           N
ATOM   2960  C   GLN A 184      41.378  80.445 134.465  1.00  0.00           C
ATOM   2961  O   GLN A 184      40.498  79.965 135.185  1.00  0.00           O
ATOM   2962  N   GLN A 185      41.958  81.626 134.765  1.00  0.00           N
ATOM   2964  CA  GLN A 185      41.438  82.524 135.785  1.00  0.00           C
ATOM   2966  CB  GLN A 185      42.448  83.654 136.075  1.00  0.00           C
ATOM   2969  CG  GLN A 185      43.778  83.144 136.695  1.00  0.00           C
ATOM   2972  CD  GLN A 185      45.039  83.825 136.135  1.00  0.00           C
ATOM   2973  OE1 GLN A 185      45.039  84.975 135.705  1.00  0.00           O
ATOM   2974  NE2 GLN A 185      46.158  83.064 136.125  1.00  0.00           N
ATOM   2977  C   GLN A 185      40.048  83.074 135.475  1.00  0.00           C
ATOM   2978  O   GLN A 185      39.168  83.104 136.335  1.00  0.00           O
ATOM   2979  N   ILE A 186      39.778  83.495 134.225  1.00  0.00           N
ATOM   2981  CA  ILE A 186      38.438  83.885 133.805  1.00  0.00           C
ATOM   2983  CB  ILE A 186      38.378  84.686 132.495  1.00  0.00           C
ATOM   2985  CG2 ILE A 186      36.908  84.894 132.055  1.00  0.00           C
ATOM   2989  CG1 ILE A 186      38.979  86.115 132.545  1.00  0.00           C
ATOM   2992  CD  ILE A 186      40.238  86.415 133.365  1.00  0.00           C
ATOM   2996  C   ILE A 186      37.418  82.736 133.915  1.00  0.00           C
ATOM   2997  O   ILE A 186      36.308  82.985 134.395  1.00  0.00           O
ATOM   2998  N   GLU A 187      37.738  81.465 133.575  1.00  0.00           N
ATOM   3000  CA  GLU A 187      36.858  80.324 133.865  1.00  0.00           C
ATOM   3002  CB  GLU A 187      37.448  78.934 133.495  1.00  0.00           C
ATOM   3005  CG  GLU A 187      37.158  78.455 132.055  1.00  0.00           C
ATOM   3008  CD  GLU A 187      37.268  76.924 131.885  1.00  0.00           C
ATOM   3009  OE1 GLU A 187      37.678  76.204 132.835  1.00  0.00           O
ATOM   3010  OE2 GLU A 187      36.798  76.474 130.815  1.00  0.00           O
ATOM   3011  C   GLU A 187      36.458  80.205 135.325  1.00  0.00           C
ATOM   3012  O   GLU A 187      35.298  80.044 135.645  1.00  0.00           O
ATOM   3013  N   LYS A 188      37.418  80.285 136.255  1.00  0.00           N
ATOM   3015  CA  LYS A 188      37.168  80.096 137.675  1.00  0.00           C
ATOM   3017  CB  LYS A 188      38.518  80.044 138.415  1.00  0.00           C
ATOM   3020  CG  LYS A 188      39.398  78.845 138.015  1.00  0.00           C
ATOM   3023  CD  LYS A 188      40.878  79.125 138.305  1.00  0.00           C
ATOM   3026  CE  LYS A 188      41.848  78.144 137.645  1.00  0.00           C
ATOM   3029  NZ  LYS A 188      43.228  78.614 137.855  1.00  0.00           N
ATOM   3033  C   LYS A 188      36.198  81.105 138.275  1.00  0.00           C
ATOM   3034  O   LYS A 188      35.228  80.744 138.945  1.00  0.00           O
ATOM   3035  N   GLU A 189      36.398  82.394 137.905  1.00  0.00           N
ATOM   3037  CA  GLU A 189      35.498  83.514 138.135  1.00  0.00           C
ATOM   3039  CB  GLU A 189      36.158  84.855 137.695  1.00  0.00           C
ATOM   3042  CG  GLU A 189      37.408  85.236 138.515  1.00  0.00           C
ATOM   3045  CD  GLU A 189      37.118  85.434 140.005  1.00  0.00           C
ATOM   3046  OE1 GLU A 189      36.468  86.455 140.365  1.00  0.00           O
ATOM   3047  OE2 GLU A 189      37.608  84.605 140.805  1.00  0.00           O
ATOM   3048  C   GLU A 189      34.148  83.396 137.445  1.00  0.00           C
ATOM   3049  O   GLU A 189      33.108  83.755 137.995  1.00  0.00           O
ATOM   3050  N   GLN A 190      34.098  82.876 136.205  1.00  0.00           N
ATOM   3052  CA  GLN A 190      32.818  82.596 135.575  1.00  0.00           C
ATOM   3054  CB  GLN A 190      32.908  82.544 134.035  1.00  0.00           C
ATOM   3057  CG  GLN A 190      33.238  83.885 133.315  1.00  0.00           C
ATOM   3060  CD  GLN A 190      32.678  85.154 133.955  1.00  0.00           C
ATOM   3061  OE1 GLN A 190      31.468  85.395 133.955  1.00  0.00           O
ATOM   3062  NE2 GLN A 190      33.548  86.035 134.495  1.00  0.00           N
ATOM   3065  C   GLN A 190      32.088  81.376 136.135  1.00  0.00           C
ATOM   3066  O   GLN A 190      30.858  81.334 136.125  1.00  0.00           O
ATOM   3067  N   ASN A 191      32.788  80.354 136.655  1.00  0.00           N
ATOM   3069  CA  ASN A 191      32.188  79.254 137.395  1.00  0.00           C
ATOM   3071  CB  ASN A 191      33.218  78.135 137.695  1.00  0.00           C
ATOM   3074  CG  ASN A 191      33.788  77.555 136.405  1.00  0.00           C
ATOM   3075  OD1 ASN A 191      33.168  77.424 135.355  1.00  0.00           O
ATOM   3076  ND2 ASN A 191      35.078  77.184 136.455  1.00  0.00           N
ATOM   3079  C   ASN A 191      31.568  79.695 138.715  1.00  0.00           C
ATOM   3080  O   ASN A 191      30.528  79.204 139.155  1.00  0.00           O
ATOM   3081  N   THR A 192      32.218  80.634 139.425  1.00  0.00           N
ATOM   3083  CA  THR A 192      31.718  81.095 140.715  1.00  0.00           C
ATOM   3085  CB  THR A 192      32.788  81.695 141.635  1.00  0.00           C
ATOM   3087  OG1 THR A 192      32.328  81.714 142.975  1.00  0.00           O
ATOM   3089  CG2 THR A 192      33.208  83.116 141.265  1.00  0.00           C
ATOM   3093  C   THR A 192      30.488  81.984 140.645  1.00  0.00           C
ATOM   3094  O   THR A 192      29.588  81.884 141.485  1.00  0.00           O
ATOM   3095  N   ILE A 193      30.338  82.885 139.645  1.00  0.00           N
ATOM   3097  CA  ILE A 193      29.128  83.706 139.635  1.00  0.00           C
ATOM   3099  CB  ILE A 193      29.178  85.044 138.895  1.00  0.00           C
ATOM   3101  CG2 ILE A 193      30.528  85.724 139.235  1.00  0.00           C
ATOM   3105  CG1 ILE A 193      28.818  85.014 137.395  1.00  0.00           C
ATOM   3108  CD  ILE A 193      29.848  84.314 136.525  1.00  0.00           C
ATOM   3112  C   ILE A 193      27.898  82.904 139.255  1.00  0.00           C
ATOM   3113  O   ILE A 193      26.828  83.104 139.815  1.00  0.00           O
ATOM   3114  N   ILE A 194      27.998  81.915 138.335  1.00  0.00           N
ATOM   3116  CA  ILE A 194      26.888  81.014 138.055  1.00  0.00           C
ATOM   3118  CB  ILE A 194      27.138  80.075 136.895  1.00  0.00           C
ATOM   3120  CG2 ILE A 194      27.308  80.924 135.635  1.00  0.00           C
ATOM   3124  CG1 ILE A 194      28.338  79.144 137.095  1.00  0.00           C
ATOM   3127  CD  ILE A 194      28.408  78.065 136.035  1.00  0.00           C
ATOM   3131  C   ILE A 194      26.438  80.205 139.265  1.00  0.00           C
ATOM   3132  O   ILE A 194      25.248  80.034 139.495  1.00  0.00           O
ATOM   3133  N   ALA A 195      27.378  79.724 140.105  1.00  0.00           N
ATOM   3135  CA  ALA A 195      27.078  79.034 141.335  1.00  0.00           C
ATOM   3137  CB  ALA A 195      28.398  78.564 141.955  1.00  0.00           C
ATOM   3141  C   ALA A 195      26.298  79.904 142.315  1.00  0.00           C
ATOM   3142  O   ALA A 195      25.298  79.484 142.875  1.00  0.00           O
ATOM   3143  N   THR A 196      26.728  81.185 142.455  1.00  0.00           N
ATOM   3145  CA  THR A 196      26.048  82.205 143.275  1.00  0.00           C
ATOM   3147  CB  THR A 196      26.728  83.585 143.285  1.00  0.00           C
ATOM   3149  OG1 THR A 196      28.098  83.514 143.635  1.00  0.00           O
ATOM   3151  CG2 THR A 196      26.088  84.515 144.327  1.00  0.00           C
ATOM   3155  C   THR A 196      24.648  82.415 142.765  1.00  0.00           C
ATOM   3156  O   THR A 196      23.658  82.335 143.485  1.00  0.00           O
ATOM   3157  N   ASP A 197      24.538  82.615 141.445  1.00  0.00           N
ATOM   3159  CA  ASP A 197      23.298  83.044 140.845  1.00  0.00           C
ATOM   3161  CB  ASP A 197      23.638  83.846 139.575  1.00  0.00           C
ATOM   3164  CG  ASP A 197      24.358  85.105 140.005  1.00  0.00           C
ATOM   3165  OD1 ASP A 197      24.038  85.665 141.075  1.00  0.00           O
ATOM   3166  OD2 ASP A 197      25.168  85.644 139.195  1.00  0.00           O
ATOM   3167  C   ASP A 197      22.318  81.906 140.625  1.00  0.00           C
ATOM   3168  O   ASP A 197      21.108  82.104 140.635  1.00  0.00           O
ATOM   3169  N   ARG A 198      22.778  80.644 140.515  1.00  0.00           N
ATOM   3171  CA  ARG A 198      21.908  79.494 140.695  1.00  0.00           C
ATOM   3173  CB  ARG A 198      22.618  78.165 140.305  1.00  0.00           C
ATOM   3176  CG  ARG A 198      21.808  76.904 140.685  1.00  0.00           C
ATOM   3179  CD  ARG A 198      22.448  75.565 140.325  1.00  0.00           C
ATOM   3182  NE  ARG A 198      22.378  75.394 138.845  1.00  0.00           N
ATOM   3184  CZ  ARG A 198      22.728  74.275 138.235  1.00  0.00           C
ATOM   3185  NH1 ARG A 198      22.928  73.135 138.885  1.00  0.00           N
ATOM   3188  NH2 ARG A 198      22.918  74.285 136.935  1.00  0.00           N
ATOM   3191  C   ARG A 198      21.318  79.364 142.095  1.00  0.00           C
ATOM   3192  O   ARG A 198      20.128  79.135 142.255  1.00  0.00           O
ATOM   3193  N   GLN A 199      22.158  79.504 143.145  1.00  0.00           N
ATOM   3195  CA  GLN A 199      21.718  79.424 144.527  1.00  0.00           C
ATOM   3197  CB  GLN A 199      22.938  79.534 145.477  1.00  0.00           C
ATOM   3200  CG  GLN A 199      23.898  78.324 145.437  1.00  0.00           C
ATOM   3203  CD  GLN A 199      25.198  78.654 146.187  1.00  0.00           C
ATOM   3204  OE1 GLN A 199      25.238  79.574 147.007  1.00  0.00           O
ATOM   3205  NE2 GLN A 199      26.278  77.885 145.967  1.00  0.00           N
ATOM   3208  C   GLN A 199      20.698  80.494 144.887  1.00  0.00           C
ATOM   3209  O   GLN A 199      19.628  80.236 145.437  1.00  0.00           O
ATOM   3210  N   LEU A 200      21.018  81.724 144.457  1.00  0.00           N
ATOM   3212  CA  LEU A 200      20.198  82.904 144.577  1.00  0.00           C
ATOM   3214  CB  LEU A 200      20.988  84.156 144.107  1.00  0.00           C
ATOM   3217  CG  LEU A 200      22.208  84.624 144.967  1.00  0.00           C
ATOM   3219  CD1 LEU A 200      22.048  86.045 145.517  1.00  0.00           C
ATOM   3223  CD2 LEU A 200      22.628  83.734 146.157  1.00  0.00           C
ATOM   3227  C   LEU A 200      18.868  82.766 143.845  1.00  0.00           C
ATOM   3228  O   LEU A 200      17.818  83.094 144.397  1.00  0.00           O
ATOM   3229  N   TYR A 201      18.848  82.164 142.635  1.00  0.00           N
ATOM   3231  CA  TYR A 201      17.638  81.915 141.855  1.00  0.00           C
ATOM   3233  CB  TYR A 201      18.038  81.346 140.455  1.00  0.00           C
ATOM   3236  CG  TYR A 201      16.818  81.245 139.585  1.00  0.00           C
ATOM   3237  CD1 TYR A 201      16.228  82.454 139.195  1.00  0.00           C
ATOM   3239  CE1 TYR A 201      14.988  82.465 138.565  1.00  0.00           C
ATOM   3241  CZ  TYR A 201      14.348  81.274 138.265  1.00  0.00           C
ATOM   3242  OH  TYR A 201      13.058  81.376 137.735  1.00  0.00           O
ATOM   3244  CD2 TYR A 201      16.198  80.034 139.245  1.00  0.00           C
ATOM   3246  CE2 TYR A 201      14.958  80.044 138.585  1.00  0.00           C
ATOM   3248  C   TYR A 201      16.658  80.975 142.565  1.00  0.00           C
ATOM   3249  O   TYR A 201      15.438  81.134 142.585  1.00  0.00           O
ATOM   3250  N   GLN A 202      17.228  79.954 143.215  1.00  0.00           N
ATOM   3252  CA  GLN A 202      16.568  78.845 143.865  1.00  0.00           C
ATOM   3254  CB  GLN A 202      17.668  77.954 144.507  1.00  0.00           C
ATOM   3257  CG  GLN A 202      17.288  76.474 144.627  1.00  0.00           C
ATOM   3260  CD  GLN A 202      16.978  75.845 143.275  1.00  0.00           C
ATOM   3261  OE1 GLN A 202      15.858  75.364 143.095  1.00  0.00           O
ATOM   3262  NE2 GLN A 202      17.968  75.835 142.345  1.00  0.00           N
ATOM   3265  C   GLN A 202      15.618  79.294 144.967  1.00  0.00           C
ATOM   3266  O   GLN A 202      14.548  78.704 145.177  1.00  0.00           O
ATOM   3267  N   ASN A 203      15.998  80.364 145.687  1.00  0.00           N
ATOM   3269  CA  ASN A 203      15.178  81.004 146.707  1.00  0.00           C
ATOM   3271  CB  ASN A 203      15.818  80.864 148.117  1.00  0.00           C
ATOM   3274  CG  ASN A 203      17.058  81.704 148.427  1.00  0.00           C
ATOM   3275  OD1 ASN A 203      17.008  82.555 149.317  1.00  0.00           O
ATOM   3276  ND2 ASN A 203      18.218  81.415 147.797  1.00  0.00           N
ATOM   3279  C   ASN A 203      14.768  82.425 146.297  1.00  0.00           C
ATOM   3280  O   ASN A 203      14.198  83.174 147.067  1.00  0.00           O
ATOM   3281  N   GLY A 204      14.958  82.766 145.007  1.00  0.00           N
ATOM   3283  CA  GLY A 204      14.268  83.855 144.327  1.00  0.00           C
ATOM   3286  C   GLY A 204      14.728  85.255 144.607  1.00  0.00           C
ATOM   3287  O   GLY A 204      13.948  86.194 144.547  1.00  0.00           O
ATOM   3288  N   ILE A 205      16.028  85.445 144.877  1.00  0.00           N
ATOM   3290  CA  ILE A 205      16.588  86.796 144.927  1.00  0.00           C
ATOM   3292  CB  ILE A 205      17.488  87.015 146.137  1.00  0.00           C
ATOM   3294  CG2 ILE A 205      16.618  87.225 147.397  1.00  0.00           C
ATOM   3298  CG1 ILE A 205      18.528  85.884 146.287  1.00  0.00           C
ATOM   3301  CD  ILE A 205      18.158  84.725 147.207  1.00  0.00           C
ATOM   3305  C   ILE A 205      17.308  87.146 143.635  1.00  0.00           C
ATOM   3306  O   ILE A 205      17.818  88.265 143.495  1.00  0.00           O
ATOM   3307  N   THR A 206      17.308  86.245 142.635  1.00  0.00           N
ATOM   3309  CA  THR A 206      17.598  86.595 141.245  1.00  0.00           C
ATOM   3311  CB  THR A 206      18.938  86.076 140.705  1.00  0.00           C
ATOM   3313  OG1 THR A 206      19.038  84.664 140.825  1.00  0.00           O
ATOM   3315  CG2 THR A 206      20.088  86.674 141.525  1.00  0.00           C
ATOM   3319  C   THR A 206      16.448  86.154 140.335  1.00  0.00           C
ATOM   3320  O   THR A 206      15.598  85.345 140.715  1.00  0.00           O
ATOM   3321  N   SER A 207      16.338  86.744 139.125  1.00  0.00           N
ATOM   3323  CA  SER A 207      15.378  86.376 138.095  1.00  0.00           C
ATOM   3325  CB  SER A 207      14.768  87.605 137.355  1.00  0.00           C
ATOM   3328  OG  SER A 207      13.618  87.285 136.575  1.00  0.00           O
ATOM   3330  C   SER A 207      16.008  85.445 137.095  1.00  0.00           C
ATOM   3331  O   SER A 207      17.198  85.165 137.085  1.00  0.00           O
ATOM   3332  N   SER A 208      15.148  84.855 136.245  1.00  0.00           N
ATOM   3334  CA  SER A 208      15.558  83.895 135.235  1.00  0.00           C
ATOM   3336  CB  SER A 208      14.398  83.085 134.575  1.00  0.00           C
ATOM   3339  OG  SER A 208      13.328  83.885 134.065  1.00  0.00           O
ATOM   3341  C   SER A 208      16.468  84.484 134.185  1.00  0.00           C
ATOM   3342  O   SER A 208      17.438  83.846 133.795  1.00  0.00           O
ATOM   3343  N   VAL A 209      16.208  85.744 133.775  1.00  0.00           N
ATOM   3345  CA  VAL A 209      16.988  86.495 132.815  1.00  0.00           C
ATOM   3347  CB  VAL A 209      16.388  87.885 132.595  1.00  0.00           C
ATOM   3349  CG1 VAL A 209      17.078  88.576 131.415  1.00  0.00           C
ATOM   3353  CG2 VAL A 209      14.898  87.794 132.265  1.00  0.00           C
ATOM   3357  C   VAL A 209      18.438  86.635 133.265  1.00  0.00           C
ATOM   3358  O   VAL A 209      19.368  86.304 132.525  1.00  0.00           O
ATOM   3359  N   GLU A 210      18.668  87.024 134.535  1.00  0.00           N
ATOM   3361  CA  GLU A 210      19.988  87.094 135.115  1.00  0.00           C
ATOM   3363  CB  GLU A 210      19.948  87.745 136.505  1.00  0.00           C
ATOM   3366  CG  GLU A 210      19.668  89.266 136.455  1.00  0.00           C
ATOM   3369  CD  GLU A 210      18.198  89.614 136.475  1.00  0.00           C
ATOM   3370  OE1 GLU A 210      17.498  89.016 137.335  1.00  0.00           O
ATOM   3371  OE2 GLU A 210      17.768  90.485 135.665  1.00  0.00           O
ATOM   3372  C   GLU A 210      20.748  85.774 135.165  1.00  0.00           C
ATOM   3373  O   GLU A 210      21.928  85.724 134.835  1.00  0.00           O
ATOM   3374  N   GLY A 211      20.088  84.664 135.525  1.00  0.00           N
ATOM   3376  CA  GLY A 211      20.728  83.355 135.535  1.00  0.00           C
ATOM   3379  C   GLY A 211      21.098  82.864 134.155  1.00  0.00           C
ATOM   3380  O   GLY A 211      22.048  82.114 133.955  1.00  0.00           O
ATOM   3381  N   VAL A 212      20.318  83.274 133.135  1.00  0.00           N
ATOM   3383  CA  VAL A 212      20.628  83.016 131.735  1.00  0.00           C
ATOM   3385  CB  VAL A 212      19.448  83.374 130.845  1.00  0.00           C
ATOM   3387  CG1 VAL A 212      19.798  83.296 129.355  1.00  0.00           C
ATOM   3391  CG2 VAL A 212      18.278  82.404 131.105  1.00  0.00           C
ATOM   3395  C   VAL A 212      21.898  83.725 131.265  1.00  0.00           C
ATOM   3396  O   VAL A 212      22.748  83.134 130.615  1.00  0.00           O
ATOM   3397  N   GLU A 213      22.068  85.014 131.615  1.00  0.00           N
ATOM   3399  CA  GLU A 213      23.248  85.814 131.275  1.00  0.00           C
ATOM   3401  CB  GLU A 213      23.158  87.234 131.915  1.00  0.00           C
ATOM   3404  CG  GLU A 213      22.068  88.224 131.425  1.00  0.00           C
ATOM   3407  CD  GLU A 213      22.138  89.546 132.205  1.00  0.00           C
ATOM   3408  OE1 GLU A 213      23.108  89.695 132.995  1.00  0.00           O
ATOM   3409  OE2 GLU A 213      21.248  90.424 132.065  1.00  0.00           O
ATOM   3410  C   GLU A 213      24.538  85.196 131.815  1.00  0.00           C
ATOM   3411  O   GLU A 213      25.588  85.145 131.165  1.00  0.00           O
ATOM   3412  N   THR A 214      24.488  84.725 133.075  1.00  0.00           N
ATOM   3414  CA  THR A 214      25.588  84.055 133.745  1.00  0.00           C
ATOM   3416  CB  THR A 214      25.438  83.965 135.265  1.00  0.00           C
ATOM   3418  OG1 THR A 214      24.438  83.044 135.675  1.00  0.00           O
ATOM   3420  CG2 THR A 214      25.088  85.336 135.865  1.00  0.00           C
ATOM   3424  C   THR A 214      25.958  82.705 133.145  1.00  0.00           C
ATOM   3425  O   THR A 214      27.138  82.444 132.905  1.00  0.00           O
ATOM   3426  N   ASP A 215      24.958  81.824 132.835  1.00  0.00           N
ATOM   3428  CA  ASP A 215      25.148  80.535 132.165  1.00  0.00           C
ATOM   3430  CB  ASP A 215      23.768  79.784 132.085  1.00  0.00           C
ATOM   3433  CG  ASP A 215      23.898  78.294 131.785  1.00  0.00           C
ATOM   3434  OD1 ASP A 215      24.978  77.724 132.045  1.00  0.00           O
ATOM   3435  OD2 ASP A 215      22.868  77.654 131.415  1.00  0.00           O
ATOM   3436  C   ASP A 215      25.768  80.714 130.775  1.00  0.00           C
ATOM   3437  O   ASP A 215      26.698  80.024 130.365  1.00  0.00           O
ATOM   3438  N   ILE A 216      25.268  81.735 130.035  1.00  0.00           N
ATOM   3440  CA  ILE A 216      25.848  82.104 128.755  1.00  0.00           C
ATOM   3442  CB  ILE A 216      24.958  83.085 127.975  1.00  0.00           C
ATOM   3444  CG2 ILE A 216      25.758  83.965 126.995  1.00  0.00           C
ATOM   3448  CG1 ILE A 216      23.898  82.345 127.125  1.00  0.00           C
ATOM   3451  CD  ILE A 216      22.878  81.495 127.885  1.00  0.00           C
ATOM   3455  C   ILE A 216      27.288  82.584 128.865  1.00  0.00           C
ATOM   3456  O   ILE A 216      28.148  82.135 128.115  1.00  0.00           O
ATOM   3457  N   ASN A 217      27.618  83.465 129.835  1.00  0.00           N
ATOM   3459  CA  ASN A 217      28.978  83.946 130.045  1.00  0.00           C
ATOM   3461  CB  ASN A 217      28.978  85.075 131.125  1.00  0.00           C
ATOM   3464  CG  ASN A 217      30.168  86.035 131.075  1.00  0.00           C
ATOM   3465  OD1 ASN A 217      30.008  87.234 131.345  1.00  0.00           O
ATOM   3466  ND2 ASN A 217      31.368  85.555 130.655  1.00  0.00           N
ATOM   3469  C   ASN A 217      29.968  82.836 130.415  1.00  0.00           C
ATOM   3470  O   ASN A 217      31.078  82.785 129.885  1.00  0.00           O
ATOM   3471  N   ALA A 218      29.588  81.915 131.325  1.00  0.00           N
ATOM   3473  CA  ALA A 218      30.358  80.744 131.685  1.00  0.00           C
ATOM   3475  CB  ALA A 218      29.628  79.995 132.815  1.00  0.00           C
ATOM   3479  C   ALA A 218      30.628  79.775 130.535  1.00  0.00           C
ATOM   3480  O   ALA A 218      31.758  79.344 130.315  1.00  0.00           O
ATOM   3481  N   SER A 219      29.588  79.445 129.735  1.00  0.00           N
ATOM   3483  CA  SER A 219      29.738  78.614 128.555  1.00  0.00           C
ATOM   3485  CB  SER A 219      28.378  78.254 127.915  1.00  0.00           C
ATOM   3488  OG  SER A 219      28.518  77.404 126.775  1.00  0.00           O
ATOM   3490  C   SER A 219      30.628  79.234 127.495  1.00  0.00           C
ATOM   3491  O   SER A 219      31.498  78.574 126.925  1.00  0.00           O
ATOM   3492  N   LYS A 220      30.448  80.555 127.255  1.00  0.00           N
ATOM   3494  CA  LYS A 220      31.248  81.346 126.345  1.00  0.00           C
ATOM   3496  CB  LYS A 220      30.728  82.805 126.295  1.00  0.00           C
ATOM   3499  CG  LYS A 220      31.218  83.694 125.115  1.00  0.00           C
ATOM   3502  CD  LYS A 220      32.718  84.035 125.115  1.00  0.00           C
ATOM   3505  CE  LYS A 220      33.208  85.014 124.045  1.00  0.00           C
ATOM   3508  NZ  LYS A 220      32.978  84.424 122.725  1.00  0.00           N
ATOM   3512  C   LYS A 220      32.698  81.305 126.785  1.00  0.00           C
ATOM   3513  O   LYS A 220      33.578  80.994 125.985  1.00  0.00           O
ATOM   3514  N   THR A 221      32.988  81.525 128.085  1.00  0.00           N
ATOM   3516  CA  THR A 221      34.338  81.424 128.615  1.00  0.00           C
ATOM   3518  CB  THR A 221      34.398  81.844 130.065  1.00  0.00           C
ATOM   3520  OG1 THR A 221      34.108  83.234 130.165  1.00  0.00           O
ATOM   3522  CG2 THR A 221      35.798  81.665 130.675  1.00  0.00           C
ATOM   3526  C   THR A 221      34.978  80.044 128.425  1.00  0.00           C
ATOM   3527  O   THR A 221      36.138  79.944 128.025  1.00  0.00           O
ATOM   3528  N   ARG A 222      34.238  78.945 128.665  1.00  0.00           N
ATOM   3530  CA  ARG A 222      34.718  77.595 128.385  1.00  0.00           C
ATOM   3532  CB  ARG A 222      33.648  76.544 128.805  1.00  0.00           C
ATOM   3535  CG  ARG A 222      34.198  75.105 128.935  1.00  0.00           C
ATOM   3538  CD  ARG A 222      33.148  73.974 128.875  1.00  0.00           C
ATOM   3541  NE  ARG A 222      32.858  73.724 127.435  1.00  0.00           N
ATOM   3543  CZ  ARG A 222      33.228  72.684 126.705  1.00  0.00           C
ATOM   3544  NH1 ARG A 222      33.658  71.594 127.265  1.00  0.00           N
ATOM   3547  NH2 ARG A 222      33.158  72.735 125.395  1.00  0.00           N
ATOM   3550  C   ARG A 222      35.078  77.404 126.905  1.00  0.00           C
ATOM   3551  O   ARG A 222      36.098  76.815 126.555  1.00  0.00           O
ATOM   3552  N   GLN A 223      34.258  77.964 125.985  1.00  0.00           N
ATOM   3554  CA  GLN A 223      34.558  77.964 124.565  1.00  0.00           C
ATOM   3556  CB  GLN A 223      33.408  78.564 123.685  1.00  0.00           C
ATOM   3559  CG  GLN A 223      32.068  77.784 123.705  1.00  0.00           C
ATOM   3562  CD  GLN A 223      31.018  78.404 122.795  1.00  0.00           C
ATOM   3563  OE1 GLN A 223      31.058  79.604 122.505  1.00  0.00           O
ATOM   3564  NE2 GLN A 223      30.068  77.595 122.285  1.00  0.00           N
ATOM   3567  C   GLN A 223      35.858  78.684 124.255  1.00  0.00           C
ATOM   3568  O   GLN A 223      36.709  78.184 123.525  1.00  0.00           O
ATOM   3569  N   GLN A 224      36.088  79.864 124.865  1.00  0.00           N
ATOM   3571  CA  GLN A 224      37.368  80.544 124.785  1.00  0.00           C
ATOM   3573  CB  GLN A 224      37.328  81.924 125.495  1.00  0.00           C
ATOM   3576  CG  GLN A 224      36.238  82.904 125.005  1.00  0.00           C
ATOM   3579  CD  GLN A 224      36.378  84.285 125.665  1.00  0.00           C
ATOM   3580  OE1 GLN A 224      35.508  84.725 126.415  1.00  0.00           O
ATOM   3581  NE2 GLN A 224      37.468  85.014 125.355  1.00  0.00           N
ATOM   3584  C   GLN A 224      38.548  79.754 125.355  1.00  0.00           C
ATOM   3585  O   GLN A 224      39.628  79.695 124.755  1.00  0.00           O
ATOM   3586  N   LEU A 225      38.368  79.114 126.525  1.00  0.00           N
ATOM   3588  CA  LEU A 225      39.428  78.345 127.145  1.00  0.00           C
ATOM   3590  CB  LEU A 225      39.049  77.875 128.565  1.00  0.00           C
ATOM   3593  CG  LEU A 225      40.268  77.294 129.305  1.00  0.00           C
ATOM   3595  CD1 LEU A 225      40.358  77.875 130.715  1.00  0.00           C
ATOM   3599  CD2 LEU A 225      40.268  75.765 129.375  1.00  0.00           C
ATOM   3603  C   LEU A 225      39.878  77.135 126.355  1.00  0.00           C
ATOM   3604  O   LEU A 225      41.058  76.875 126.145  1.00  0.00           O
ATOM   3605  N   ASN A 226      38.918  76.345 125.855  1.00  0.00           N
ATOM   3607  CA  ASN A 226      39.188  75.174 125.065  1.00  0.00           C
ATOM   3609  CB  ASN A 226      37.908  74.335 124.895  1.00  0.00           C
ATOM   3612  CG  ASN A 226      37.408  73.704 126.205  1.00  0.00           C
ATOM   3613  OD1 ASN A 226      38.018  73.754 127.275  1.00  0.00           O
ATOM   3614  ND2 ASN A 226      36.288  72.974 126.085  1.00  0.00           N
ATOM   3617  C   ASN A 226      39.778  75.515 123.695  1.00  0.00           C
ATOM   3618  O   ASN A 226      40.658  74.824 123.185  1.00  0.00           O
ATOM   3619  N   ASP A 227      39.368  76.654 123.105  1.00  0.00           N
ATOM   3621  CA  ASP A 227      40.068  77.224 121.965  1.00  0.00           C
ATOM   3623  CB  ASP A 227      39.328  78.485 121.465  1.00  0.00           C
ATOM   3626  CG  ASP A 227      38.028  78.205 120.755  1.00  0.00           C
ATOM   3627  OD1 ASP A 227      37.688  77.034 120.445  1.00  0.00           O
ATOM   3628  OD2 ASP A 227      37.368  79.224 120.415  1.00  0.00           O
ATOM   3629  C   ASP A 227      41.528  77.605 122.245  1.00  0.00           C
ATOM   3630  O   ASP A 227      42.408  77.224 121.475  1.00  0.00           O
ATOM   3631  N   VAL A 228      41.868  78.335 123.335  1.00  0.00           N
ATOM   3633  CA  VAL A 228      43.268  78.634 123.675  1.00  0.00           C
ATOM   3635  CB  VAL A 228      43.468  79.754 124.685  1.00  0.00           C
ATOM   3637  CG1 VAL A 228      43.098  79.344 126.115  1.00  0.00           C
ATOM   3641  CG2 VAL A 228      44.938  80.224 124.635  1.00  0.00           C
ATOM   3645  C   VAL A 228      44.069  77.415 124.065  1.00  0.00           C
ATOM   3646  O   VAL A 228      45.238  77.265 123.695  1.00  0.00           O
ATOM   3647  N   ALA A 229      43.468  76.454 124.795  1.00  0.00           N
ATOM   3649  CA  ALA A 229      44.038  75.154 125.035  1.00  0.00           C
ATOM   3651  CB  ALA A 229      43.138  74.294 125.945  1.00  0.00           C
ATOM   3655  C   ALA A 229      44.298  74.434 123.725  1.00  0.00           C
ATOM   3656  O   ALA A 229      45.319  73.784 123.555  1.00  0.00           O
ATOM   3657  N   GLY A 230      43.378  74.574 122.745  1.00  0.00           N
ATOM   3659  CA  GLY A 230      43.528  74.245 121.325  1.00  0.00           C
ATOM   3662  C   GLY A 230      44.718  74.884 120.665  1.00  0.00           C
ATOM   3663  O   GLY A 230      45.558  74.214 120.065  1.00  0.00           O
ATOM   3664  N   LYS A 231      44.858  76.215 120.795  1.00  0.00           N
ATOM   3666  CA  LYS A 231      45.998  76.964 120.305  1.00  0.00           C
ATOM   3668  CB  LYS A 231      45.788  78.494 120.465  1.00  0.00           C
ATOM   3671  CG  LYS A 231      44.598  79.034 119.645  1.00  0.00           C
ATOM   3674  CD  LYS A 231      44.188  80.454 120.065  1.00  0.00           C
ATOM   3677  CE  LYS A 231      45.148  81.555 119.605  1.00  0.00           C
ATOM   3680  NZ  LYS A 231      45.018  82.775 120.435  1.00  0.00           N
ATOM   3684  C   LYS A 231      47.328  76.534 120.885  1.00  0.00           C
ATOM   3685  O   LYS A 231      48.308  76.415 120.155  1.00  0.00           O
ATOM   3686  N   MET A 232      47.388  76.224 122.215  1.00  0.00           N
ATOM   3688  CA  MET A 232      48.578  75.674 122.845  1.00  0.00           C
ATOM   3690  CB  MET A 232      48.389  75.515 124.375  1.00  0.00           C
ATOM   3693  CG  MET A 232      49.508  74.754 125.135  1.00  0.00           C
ATOM   3696  SD  MET A 232      49.118  74.415 126.875  1.00  0.00           S
ATOM   3697  CE  MET A 232      49.568  76.044 127.525  1.00  0.00           C
ATOM   3701  C   MET A 232      49.098  74.375 122.235  1.00  0.00           C
ATOM   3702  O   MET A 232      50.268  74.275 121.885  1.00  0.00           O
ATOM   3703  N   LYS A 233      48.248  73.335 122.015  1.00  0.00           N
ATOM   3705  CA  LYS A 233      48.798  72.044 121.615  1.00  0.00           C
ATOM   3707  CB  LYS A 233      47.938  70.824 122.025  1.00  0.00           C
ATOM   3710  CG  LYS A 233      46.648  70.555 121.225  1.00  0.00           C
ATOM   3713  CD  LYS A 233      45.378  71.184 121.785  1.00  0.00           C
ATOM   3716  CE  LYS A 233      44.978  70.654 123.165  1.00  0.00           C
ATOM   3719  NZ  LYS A 233      43.648  71.154 123.555  1.00  0.00           N
ATOM   3723  C   LYS A 233      49.139  71.974 120.135  1.00  0.00           C
ATOM   3724  O   LYS A 233      49.948  71.174 119.695  1.00  0.00           O
ATOM   3725  N   ILE A 234      48.608  72.904 119.305  1.00  0.00           N
ATOM   3727  CA  ILE A 234      49.128  73.135 117.955  1.00  0.00           C
ATOM   3729  CB  ILE A 234      48.348  74.234 117.235  1.00  0.00           C
ATOM   3731  CG2 ILE A 234      48.988  74.555 115.855  1.00  0.00           C
ATOM   3735  CG1 ILE A 234      46.868  73.855 117.045  1.00  0.00           C
ATOM   3738  CD  ILE A 234      45.998  75.074 116.735  1.00  0.00           C
ATOM   3742  C   ILE A 234      50.588  73.555 118.005  1.00  0.00           C
ATOM   3743  O   ILE A 234      51.429  73.104 117.215  1.00  0.00           O
ATOM   3744  N   ILE A 235      50.928  74.434 118.975  1.00  0.00           N
ATOM   3746  CA  ILE A 235      52.258  74.945 119.145  1.00  0.00           C
ATOM   3748  CB  ILE A 235      52.258  76.424 119.495  1.00  0.00           C
ATOM   3750  CG2 ILE A 235      51.628  76.775 120.855  1.00  0.00           C
ATOM   3754  CG1 ILE A 235      53.638  77.064 119.355  1.00  0.00           C
ATOM   3757  CD  ILE A 235      53.508  78.455 118.735  1.00  0.00           C
ATOM   3761  C   ILE A 235      53.168  74.064 119.975  1.00  0.00           C
ATOM   3762  O   ILE A 235      54.368  73.974 119.705  1.00  0.00           O
ATOM   3763  N   GLU A 236      52.648  73.284 120.935  1.00  0.00           N
ATOM   3765  CA  GLU A 236      53.388  72.224 121.625  1.00  0.00           C
ATOM   3767  CB  GLU A 236      52.458  71.564 122.685  1.00  0.00           C
ATOM   3770  CG  GLU A 236      53.128  70.585 123.695  1.00  0.00           C
ATOM   3773  CD  GLU A 236      52.168  69.965 124.715  1.00  0.00           C
ATOM   3774  OE1 GLU A 236      51.098  70.565 125.025  1.00  0.00           O
ATOM   3775  OE2 GLU A 236      52.468  68.845 125.195  1.00  0.00           O
ATOM   3776  C   GLU A 236      53.898  71.204 120.605  1.00  0.00           C
ATOM   3777  O   GLU A 236      55.058  70.805 120.575  1.00  0.00           O
ATOM   3778  N   ALA A 237      53.028  70.835 119.645  1.00  0.00           N
ATOM   3780  CA  ALA A 237      53.368  70.015 118.515  1.00  0.00           C
ATOM   3782  CB  ALA A 237      52.048  69.684 117.805  1.00  0.00           C
ATOM   3786  C   ALA A 237      54.388  70.574 117.535  1.00  0.00           C
ATOM   3787  O   ALA A 237      55.278  69.854 117.065  1.00  0.00           O
ATOM   3788  N   ARG A 238      54.298  71.875 117.175  1.00  0.00           N
ATOM   3790  CA  ARG A 238      55.228  72.494 116.235  1.00  0.00           C
ATOM   3792  CB  ARG A 238      54.688  73.774 115.545  1.00  0.00           C
ATOM   3795  CG  ARG A 238      54.578  75.064 116.375  1.00  0.00           C
ATOM   3798  CD  ARG A 238      53.408  75.985 115.965  1.00  0.00           C
ATOM   3801  NE  ARG A 238      53.528  76.305 114.505  1.00  0.00           N
ATOM   3803  CZ  ARG A 238      52.708  75.904 113.545  1.00  0.00           C
ATOM   3804  NH1 ARG A 238      51.718  75.055 113.695  1.00  0.00           N
ATOM   3807  NH2 ARG A 238      52.898  76.375 112.335  1.00  0.00           N
ATOM   3810  C   ARG A 238      56.618  72.674 116.795  1.00  0.00           C
ATOM   3811  O   ARG A 238      57.598  72.384 116.105  1.00  0.00           O
ATOM   3812  N   LEU A 239      56.758  73.065 118.085  1.00  0.00           N
ATOM   3814  CA  LEU A 239      58.048  73.074 118.765  1.00  0.00           C
ATOM   3816  CB  LEU A 239      57.918  73.474 120.265  1.00  0.00           C
ATOM   3819  CG  LEU A 239      58.058  74.974 120.545  1.00  0.00           C
ATOM   3821  CD1 LEU A 239      56.928  75.794 119.955  1.00  0.00           C
ATOM   3825  CD2 LEU A 239      58.098  75.224 122.055  1.00  0.00           C
ATOM   3829  C   LEU A 239      58.718  71.714 118.745  1.00  0.00           C
ATOM   3830  O   LEU A 239      59.848  71.574 118.305  1.00  0.00           O
ATOM   3831  N   SER A 240      57.988  70.665 119.145  1.00  0.00           N
ATOM   3833  CA  SER A 240      58.508  69.305 119.215  1.00  0.00           C
ATOM   3835  CB  SER A 240      57.428  68.335 119.755  1.00  0.00           C
ATOM   3838  OG  SER A 240      57.068  68.654 121.095  1.00  0.00           O
ATOM   3840  C   SER A 240      59.038  68.784 117.885  1.00  0.00           C
ATOM   3841  O   SER A 240      60.058  68.094 117.815  1.00  0.00           O
ATOM   3842  N   ALA A 241      58.358  69.125 116.775  1.00  0.00           N
ATOM   3844  CA  ALA A 241      58.768  68.805 115.415  1.00  0.00           C
ATOM   3846  CB  ALA A 241      57.718  69.344 114.445  1.00  0.00           C
ATOM   3850  C   ALA A 241      60.108  69.354 114.975  1.00  0.00           C
ATOM   3851  O   ALA A 241      60.888  68.674 114.305  1.00  0.00           O
ATOM   3852  N   LEU A 242      60.408  70.625 115.315  1.00  0.00           N
ATOM   3854  CA  LEU A 242      61.698  71.244 115.105  1.00  0.00           C
ATOM   3856  CB  LEU A 242      61.598  72.794 115.225  1.00  0.00           C
ATOM   3859  CG  LEU A 242      61.078  73.504 113.955  1.00  0.00           C
ATOM   3861  CD1 LEU A 242      59.548  73.415 113.785  1.00  0.00           C
ATOM   3865  CD2 LEU A 242      61.488  74.974 113.925  1.00  0.00           C
ATOM   3869  C   LEU A 242      62.758  70.734 116.075  1.00  0.00           C
ATOM   3870  O   LEU A 242      63.929  70.604 115.735  1.00  0.00           O
ATOM   3871  N   THR A 243      62.348  70.434 117.315  1.00  0.00           N
ATOM   3873  CA  THR A 243      63.258  70.454 118.445  1.00  0.00           C
ATOM   3875  CB  THR A 243      62.628  71.204 119.615  1.00  0.00           C
ATOM   3877  OG1 THR A 243      62.448  72.555 119.225  1.00  0.00           O
ATOM   3879  CG2 THR A 243      63.528  71.284 120.855  1.00  0.00           C
ATOM   3883  C   THR A 243      63.658  69.074 118.875  1.00  0.00           C
ATOM   3884  O   THR A 243      64.778  68.894 119.365  1.00  0.00           O
ATOM   3885  N   ASN A 244      62.828  68.025 118.705  1.00  0.00           N
ATOM   3887  CA  ASN A 244      63.149  66.734 119.295  1.00  0.00           C
ATOM   3889  CB  ASN A 244      62.388  66.504 120.635  1.00  0.00           C
ATOM   3892  CG  ASN A 244      60.868  66.564 120.555  1.00  0.00           C
ATOM   3893  OD1 ASN A 244      60.208  67.364 121.215  1.00  0.00           O
ATOM   3894  ND2 ASN A 244      60.249  65.654 119.775  1.00  0.00           N
ATOM   3897  C   ASN A 244      63.009  65.544 118.345  1.00  0.00           C
ATOM   3898  O   ASN A 244      62.188  65.515 117.425  1.00  0.00           O
ATOM   3899  N   ASN A 245      63.848  64.515 118.565  1.00  0.00           N
ATOM   3901  CA  ASN A 245      63.819  63.274 117.805  1.00  0.00           C
ATOM   3903  CB  ASN A 245      65.238  62.974 117.245  1.00  0.00           C
ATOM   3906  CG  ASN A 245      66.298  62.754 118.335  1.00  0.00           C
ATOM   3907  OD1 ASN A 245      66.088  62.964 119.535  1.00  0.00           O
ATOM   3908  ND2 ASN A 245      67.488  62.265 117.925  1.00  0.00           N
ATOM   3911  C   ASN A 245      63.298  62.114 118.675  1.00  0.00           C
ATOM   3912  O   ASN A 245      62.968  61.044 118.165  1.00  0.00           O
ATOM   3913  N   GLN A 246      63.188  62.304 120.005  1.00  0.00           N
ATOM   3915  CA  GLN A 246      62.668  61.305 120.905  1.00  0.00           C
ATOM   3917  CB  GLN A 246      62.908  61.625 122.405  1.00  0.00           C
ATOM   3920  CG  GLN A 246      64.388  61.695 122.845  1.00  0.00           C
ATOM   3923  CD  GLN A 246      65.108  60.364 122.625  1.00  0.00           C
ATOM   3924  OE1 GLN A 246      64.898  59.384 123.345  1.00  0.00           O
ATOM   3925  NE2 GLN A 246      66.008  60.344 121.615  1.00  0.00           N
ATOM   3928  C   GLN A 246      61.178  61.204 120.735  1.00  0.00           C
ATOM   3929  O   GLN A 246      60.448  62.164 120.955  1.00  0.00           O
ATOM   3930  N   THR A 247      60.648  60.024 120.375  1.00  0.00           N
ATOM   3932  CA  THR A 247      59.209  59.855 120.275  1.00  0.00           C
ATOM   3934  CB  THR A 247      58.818  58.484 119.795  1.00  0.00           C
ATOM   3936  OG1 THR A 247      59.508  58.214 118.585  1.00  0.00           O
ATOM   3938  CG2 THR A 247      57.308  58.434 119.465  1.00  0.00           C
ATOM   3942  C   THR A 247      58.498  60.105 121.585  1.00  0.00           C
ATOM   3943  O   THR A 247      57.438  60.704 121.635  1.00  0.00           O
ATOM   3944  N   LYS A 248      59.088  59.664 122.705  1.00  0.00           N
ATOM   3946  CA  LYS A 248      58.548  59.884 124.025  1.00  0.00           C
ATOM   3948  CB  LYS A 248      59.358  59.094 125.065  1.00  0.00           C
ATOM   3951  CG  LYS A 248      59.478  57.584 124.745  1.00  0.00           C
ATOM   3954  CD  LYS A 248      58.178  56.765 124.815  1.00  0.00           C
ATOM   3957  CE  LYS A 248      58.368  55.235 124.695  1.00  0.00           C
ATOM   3960  NZ  LYS A 248      58.808  54.835 123.335  1.00  0.00           N
ATOM   3964  C   LYS A 248      58.398  61.334 124.465  1.00  0.00           C
ATOM   3965  O   LYS A 248      57.418  61.644 125.165  1.00  0.00           O
ATOM   3966  N   SER A 249      59.338  62.244 124.105  1.00  0.00           N
ATOM   3968  CA  SER A 249      59.158  63.684 124.275  1.00  0.00           C
ATOM   3970  CB  SER A 249      60.438  64.574 124.225  1.00  0.00           C
ATOM   3973  OG  SER A 249      61.078  64.604 122.955  1.00  0.00           O
ATOM   3975  C   SER A 249      58.038  64.275 123.455  1.00  0.00           C
ATOM   3976  O   SER A 249      57.288  65.095 123.945  1.00  0.00           O
ATOM   3977  N   LEU A 250      57.858  63.824 122.195  1.00  0.00           N
ATOM   3979  CA  LEU A 250      56.868  64.404 121.285  1.00  0.00           C
ATOM   3981  CB  LEU A 250      56.938  63.684 119.905  1.00  0.00           C
ATOM   3984  CG  LEU A 250      55.908  64.125 118.835  1.00  0.00           C
ATOM   3986  CD1 LEU A 250      56.038  65.594 118.435  1.00  0.00           C
ATOM   3990  CD2 LEU A 250      56.028  63.274 117.575  1.00  0.00           C
ATOM   3994  C   LEU A 250      55.418  64.404 121.765  1.00  0.00           C
ATOM   3995  O   LEU A 250      54.678  65.344 121.515  1.00  0.00           O
ATOM   3996  N   LYS A 251      54.968  63.314 122.415  1.00  0.00           N
ATOM   3998  CA  LYS A 251      53.548  63.134 122.715  1.00  0.00           C
ATOM   4000  CB  LYS A 251      53.068  61.724 122.265  1.00  0.00           C
ATOM   4003  CG  LYS A 251      53.478  60.524 123.145  1.00  0.00           C
ATOM   4006  CD  LYS A 251      54.848  59.965 122.815  1.00  0.00           C
ATOM   4009  CE  LYS A 251      55.068  58.544 123.325  1.00  0.00           C
ATOM   4012  NZ  LYS A 251      54.868  58.465 124.785  1.00  0.00           N
ATOM   4016  C   LYS A 251      53.198  63.265 124.185  1.00  0.00           C
ATOM   4017  O   LYS A 251      52.048  63.004 124.535  1.00  0.00           O
ATOM   4018  N   LEU A 252      54.168  63.585 125.065  1.00  0.00           N
ATOM   4020  CA  LEU A 252      53.938  63.525 126.515  1.00  0.00           C
ATOM   4022  CB  LEU A 252      54.348  62.124 127.105  1.00  0.00           C
ATOM   4025  CG  LEU A 252      53.198  61.285 127.715  1.00  0.00           C
ATOM   4027  CD1 LEU A 252      52.398  60.524 126.665  1.00  0.00           C
ATOM   4031  CD2 LEU A 252      53.708  60.254 128.735  1.00  0.00           C
ATOM   4035  C   LEU A 252      54.718  64.585 127.305  1.00  0.00           C
ATOM   4036  O   LEU A 252      54.608  64.604 128.525  1.00  0.00           O
ATOM   4037  N   LYS A 253      55.568  65.434 126.685  1.00  0.00           N
ATOM   4039  CA  LYS A 253      56.388  66.355 127.465  1.00  0.00           C
ATOM   4041  CB  LYS A 253      57.908  66.195 127.225  1.00  0.00           C
ATOM   4044  CG  LYS A 253      58.558  65.095 128.085  1.00  0.00           C
ATOM   4047  CD  LYS A 253      58.238  63.654 127.645  1.00  0.00           C
ATOM   4050  CE  LYS A 253      57.728  62.794 128.785  1.00  0.00           C
ATOM   4053  NZ  LYS A 253      57.658  61.394 128.345  1.00  0.00           N
ATOM   4057  C   LYS A 253      56.008  67.805 127.195  1.00  0.00           C
ATOM   4058  O   LYS A 253      56.398  68.314 126.145  1.00  0.00           O
ATOM   4059  N   PRO A 254      55.298  68.515 128.075  1.00  0.00           N
ATOM   4060  CD  PRO A 254      55.058  68.104 129.455  1.00  0.00           C
ATOM   4063  CA  PRO A 254      55.088  69.945 127.925  1.00  0.00           C
ATOM   4065  CB  PRO A 254      54.148  70.335 129.085  1.00  0.00           C
ATOM   4068  CG  PRO A 254      54.008  69.094 129.975  1.00  0.00           C
ATOM   4071  C   PRO A 254      56.368  70.765 127.955  1.00  0.00           C
ATOM   4072  O   PRO A 254      57.358  70.364 128.575  1.00  0.00           O
ATOM   4073  N   VAL A 255      56.368  71.955 127.335  1.00  0.00           N
ATOM   4075  CA  VAL A 255      57.518  72.835 127.335  1.00  0.00           C
ATOM   4077  CB  VAL A 255      57.728  73.564 126.005  1.00  0.00           C
ATOM   4079  CG1 VAL A 255      59.098  74.265 125.995  1.00  0.00           C
ATOM   4083  CG2 VAL A 255      57.688  72.544 124.845  1.00  0.00           C
ATOM   4087  C   VAL A 255      57.498  73.744 128.575  1.00  0.00           C
ATOM   4088  O   VAL A 255      56.448  74.114 129.115  1.00  0.00           O
ATOM   4089  N   ALA A 256      58.658  74.055 129.165  1.00  0.00           N
ATOM   4091  CA  ALA A 256      58.748  74.985 130.275  1.00  0.00           C
ATOM   4093  CB  ALA A 256      59.848  74.504 131.215  1.00  0.00           C
ATOM   4097  C   ALA A 256      59.008  76.404 129.785  1.00  0.00           C
ATOM   4098  O   ALA A 256      59.338  76.605 128.625  1.00  0.00           O
ATOM   4099  N   LEU A 257      58.838  77.445 130.635  1.00  0.00           N
ATOM   4101  CA  LEU A 257      59.178  78.794 130.205  1.00  0.00           C
ATOM   4103  CB  LEU A 257      58.158  79.385 129.195  1.00  0.00           C
ATOM   4106  CG  LEU A 257      56.658  79.164 129.485  1.00  0.00           C
ATOM   4108  CD1 LEU A 257      56.158  79.864 130.745  1.00  0.00           C
ATOM   4112  CD2 LEU A 257      55.868  79.695 128.285  1.00  0.00           C
ATOM   4116  C   LEU A 257      59.378  79.794 131.345  1.00  0.00           C
ATOM   4117  O   LEU A 257      58.808  79.644 132.425  1.00  0.00           O
ATOM   4118  N   PRO A 258      60.138  80.864 131.145  1.00  0.00           N
ATOM   4119  CD  PRO A 258      61.358  80.864 130.345  1.00  0.00           C
ATOM   4122  CA  PRO A 258      59.948  82.155 131.785  1.00  0.00           C
ATOM   4124  CB  PRO A 258      61.388  82.705 131.905  1.00  0.00           C
ATOM   4127  CG  PRO A 258      62.308  81.754 131.125  1.00  0.00           C
ATOM   4130  C   PRO A 258      59.098  83.085 130.915  1.00  0.00           C
ATOM   4131  O   PRO A 258      58.868  82.824 129.735  1.00  0.00           O
ATOM   4132  N   LYS A 259      58.608  84.214 131.475  1.00  0.00           N
ATOM   4134  CA  LYS A 259      57.988  85.294 130.725  1.00  0.00           C
ATOM   4136  CB  LYS A 259      57.048  86.094 131.675  1.00  0.00           C
ATOM   4139  CG  LYS A 259      56.138  87.155 131.025  1.00  0.00           C
ATOM   4142  CD  LYS A 259      55.098  86.544 130.075  1.00  0.00           C
ATOM   4145  CE  LYS A 259      54.158  87.554 129.405  1.00  0.00           C
ATOM   4148  NZ  LYS A 259      53.288  88.214 130.385  1.00  0.00           N
ATOM   4152  C   LYS A 259      59.058  86.255 130.155  1.00  0.00           C
ATOM   4153  O   LYS A 259      60.098  86.455 130.765  1.00  0.00           O
ATOM   4154  N   VAL A 260      58.808  86.875 128.985  1.00  0.00           N
ATOM   4156  CA  VAL A 260      59.678  87.895 128.385  1.00  0.00           C
ATOM   4158  CB  VAL A 260      59.148  88.265 126.995  1.00  0.00           C
ATOM   4160  CG1 VAL A 260      59.928  89.406 126.305  1.00  0.00           C
ATOM   4164  CG2 VAL A 260      59.209  87.006 126.125  1.00  0.00           C
ATOM   4168  C   VAL A 260      59.818  89.195 129.185  1.00  0.00           C
ATOM   4169  O   VAL A 260      58.868  89.634 129.835  1.00  0.00           O
ATOM   4170  N   ALA A 261      60.968  89.885 129.115  1.00  0.00           N
ATOM   4172  CA  ALA A 261      61.058  91.325 129.365  1.00  0.00           C
ATOM   4174  CB  ALA A 261      61.858  91.604 130.655  1.00  0.00           C
ATOM   4178  C   ALA A 261      61.668  92.085 128.165  1.00  0.00           C
ATOM   4179  O   ALA A 261      62.468  91.544 127.415  1.00  0.00           O
ATOM   4180  N   SER A 262      61.258  93.355 127.945  1.00  0.00           N
ATOM   4182  CA  SER A 262      61.658  94.266 126.875  1.00  0.00           C
ATOM   4184  CB  SER A 262      60.888  95.625 126.985  1.00  0.00           C
ATOM   4187  OG  SER A 262      59.468  95.445 127.055  1.00  0.00           O
ATOM   4189  C   SER A 262      63.149  94.624 126.845  1.00  0.00           C
ATOM   4190  O   SER A 262      63.738  94.914 127.875  1.00  0.00           O
ATOM   4191  N   GLN A 263      63.768  94.676 125.635  1.00  0.00           N
ATOM   4193  CA  GLN A 263      65.179  94.995 125.405  1.00  0.00           C
ATOM   4195  CB  GLN A 263      66.069  93.725 125.315  1.00  0.00           C
ATOM   4198  CG  GLN A 263      66.078  92.845 126.585  1.00  0.00           C
ATOM   4201  CD  GLN A 263      66.558  93.576 127.845  1.00  0.00           C
ATOM   4202  OE1 GLN A 263      67.158  94.655 127.825  1.00  0.00           O
ATOM   4203  NE2 GLN A 263      66.338  92.924 128.995  1.00  0.00           N
ATOM   4206  C   GLN A 263      65.308  95.835 124.125  1.00  0.00           C
ATOM   4207  O   GLN A 263      64.298  96.315 123.605  1.00  0.00           O
ATOM   4208  N   LEU A 264      66.538  96.105 123.605  1.00  0.00           N
ATOM   4210  CA  LEU A 264      66.748  97.105 122.555  1.00  0.00           C
ATOM   4212  CB  LEU A 264      67.289  98.436 123.155  1.00  0.00           C
ATOM   4215  CG  LEU A 264      66.319  99.174 124.085  1.00  0.00           C
ATOM   4217  CD1 LEU A 264      66.968 100.464 124.615  1.00  0.00           C
ATOM   4221  CD2 LEU A 264      65.028  99.536 123.345  1.00  0.00           C
ATOM   4225  C   LEU A 264      67.728  96.714 121.435  1.00  0.00           C
ATOM   4226  O   LEU A 264      68.898  96.446 121.715  1.00  0.00           O
ATOM   4227  N   PRO A 265      67.289  96.805 120.175  1.00  0.00           N
ATOM   4228  CD  PRO A 265      66.018  96.124 119.855  1.00  0.00           C
ATOM   4231  CA  PRO A 265      68.209  96.695 119.045  1.00  0.00           C
ATOM   4233  CB  PRO A 265      67.918  95.266 118.605  1.00  0.00           C
ATOM   4236  CG  PRO A 265      66.398  95.174 118.715  1.00  0.00           C
ATOM   4239  C   PRO A 265      67.858  97.715 117.955  1.00  0.00           C
ATOM   4240  O   PRO A 265      66.848  98.396 118.105  1.00  0.00           O
ATOM   4241  N   ASP A 266      68.698  97.885 116.905  1.00  0.00           N
ATOM   4243  CA  ASP A 266      68.498  98.934 115.905  1.00  0.00           C
ATOM   4245  CB  ASP A 266      68.578 100.324 116.655  1.00  0.00           C
ATOM   4248  CG  ASP A 266      69.308 101.564 116.155  1.00  0.00           C
ATOM   4249  OD1 ASP A 266      69.999 101.555 115.125  1.00  0.00           O
ATOM   4250  OD2 ASP A 266      69.218 102.596 116.895  1.00  0.00           O
ATOM   4251  C   ASP A 266      69.278  98.706 114.575  1.00  0.00           C
ATOM   4252  O   ASP A 266      70.228  97.915 114.515  1.00  0.00           O
ATOM   4253  N   GLU A 267      68.798  99.366 113.495  1.00  0.00           N
ATOM   4255  CA  GLU A 267      69.308  99.594 112.145  1.00  0.00           C
ATOM   4257  CB  GLU A 267      70.258 100.826 112.065  1.00  0.00           C
ATOM   4260  CG  GLU A 267      71.729 100.516 112.455  1.00  0.00           C
ATOM   4263  CD  GLU A 267      72.618 101.726 112.265  1.00  0.00           C
ATOM   4264  OE1 GLU A 267      72.988 102.344 113.285  1.00  0.00           O
ATOM   4265  OE2 GLU A 267      72.959 102.055 111.085  1.00  0.00           O
ATOM   4266  C   GLU A 267      69.929  98.514 111.235  1.00  0.00           C
ATOM   4267  O   GLU A 267      70.148  97.344 111.545  1.00  0.00           O
ATOM   4268  N   LEU A 268      70.168  98.986 109.995  1.00  0.00           N
ATOM   4270  CA  LEU A 268      70.789  98.335 108.865  1.00  0.00           C
ATOM   4272  CB  LEU A 268      70.209  98.904 107.545  1.00  0.00           C
ATOM   4275  CG  LEU A 268      70.848  98.414 106.215  1.00  0.00           C
ATOM   4277  CD1 LEU A 268      70.638  96.906 106.045  1.00  0.00           C
ATOM   4281  CD2 LEU A 268      70.268  99.184 105.025  1.00  0.00           C
ATOM   4285  C   LEU A 268      72.289  98.576 108.885  1.00  0.00           C
ATOM   4286  O   LEU A 268      72.768  99.585 109.375  1.00  0.00           O
ATOM   4287  N   GLY A 269      73.098  97.674 108.305  1.00  0.00           N
ATOM   4289  CA  GLY A 269      74.528  97.864 108.165  1.00  0.00           C
ATOM   4292  C   GLY A 269      74.988  98.186 106.775  1.00  0.00           C
ATOM   4293  O   GLY A 269      74.428  97.766 105.765  1.00  0.00           O
ATOM   4294  N   TYR A 270      76.148  98.865 106.725  1.00  0.00           N
ATOM   4296  CA  TYR A 270      76.888  99.296 105.565  1.00  0.00           C
ATOM   4298  CB  TYR A 270      78.118 100.145 106.005  1.00  0.00           C
ATOM   4301  CG  TYR A 270      79.018  99.415 106.975  1.00  0.00           C
ATOM   4302  CD1 TYR A 270      80.138  98.675 106.525  1.00  0.00           C
ATOM   4304  CE1 TYR A 270      80.968  97.994 107.425  1.00  0.00           C
ATOM   4306  CZ  TYR A 270      80.699  98.064 108.805  1.00  0.00           C
ATOM   4307  OH  TYR A 270      81.528  97.435 109.755  1.00  0.00           O
ATOM   4309  CD2 TYR A 270      78.778  99.474 108.355  1.00  0.00           C
ATOM   4311  CE2 TYR A 270      79.598  98.784 109.255  1.00  0.00           C
ATOM   4313  C   TYR A 270      77.298  98.156 104.635  1.00  0.00           C
ATOM   4314  O   TYR A 270      77.248  98.265 103.415  1.00  0.00           O
ATOM   4315  N   SER A 271      77.699  97.006 105.195  1.00  0.00           N
ATOM   4317  CA  SER A 271      77.948  95.805 104.425  1.00  0.00           C
ATOM   4319  CB  SER A 271      79.338  95.196 104.745  1.00  0.00           C
ATOM   4322  OG  SER A 271      80.389  96.105 104.435  1.00  0.00           O
ATOM   4324  C   SER A 271      76.888  94.754 104.705  1.00  0.00           C
ATOM   4325  O   SER A 271      77.188  93.685 105.225  1.00  0.00           O
ATOM   4326  N   LEU A 272      75.598  94.995 104.345  1.00  0.00           N
ATOM   4328  CA  LEU A 272      74.549  93.986 104.425  1.00  0.00           C
ATOM   4330  CB  LEU A 272      73.138  94.536 104.095  1.00  0.00           C
ATOM   4333  CG  LEU A 272      71.988  93.495 104.275  1.00  0.00           C
ATOM   4335  CD1 LEU A 272      71.709  93.186 105.745  1.00  0.00           C
ATOM   4339  CD2 LEU A 272      70.678  93.924 103.595  1.00  0.00           C
ATOM   4343  C   LEU A 272      74.859  92.794 103.535  1.00  0.00           C
ATOM   4344  O   LEU A 272      74.688  91.656 103.955  1.00  0.00           O
ATOM   4345  N   LEU A 273      75.398  93.055 102.335  1.00  0.00           N
ATOM   4347  CA  LEU A 273      75.709  92.076 101.315  1.00  0.00           C
ATOM   4349  CB  LEU A 273      76.368  92.755 100.095  1.00  0.00           C
ATOM   4352  CG  LEU A 273      75.548  93.784  99.285  1.00  0.00           C
ATOM   4354  CD1 LEU A 273      74.238  93.195  98.745  1.00  0.00           C
ATOM   4358  CD2 LEU A 273      75.319  95.115 100.025  1.00  0.00           C
ATOM   4362  C   LEU A 273      76.658  90.995 101.795  1.00  0.00           C
ATOM   4363  O   LEU A 273      76.578  89.844 101.395  1.00  0.00           O
ATOM   4364  N   ALA A 274      77.628  91.365 102.655  1.00  0.00           N
ATOM   4366  CA  ALA A 274      78.518  90.434 103.305  1.00  0.00           C
ATOM   4368  CB  ALA A 274      79.768  91.185 103.785  1.00  0.00           C
ATOM   4372  C   ALA A 274      77.908  89.704 104.505  1.00  0.00           C
ATOM   4373  O   ALA A 274      78.378  88.644 104.905  1.00  0.00           O
ATOM   4374  N   ARG A 275      76.858  90.245 105.145  1.00  0.00           N
ATOM   4376  CA  ARG A 275      76.338  89.745 106.395  1.00  0.00           C
ATOM   4378  CB  ARG A 275      75.808  90.914 107.275  1.00  0.00           C
ATOM   4381  CG  ARG A 275      76.858  91.866 107.865  1.00  0.00           C
ATOM   4384  CD  ARG A 275      76.249  93.186 108.375  1.00  0.00           C
ATOM   4387  NE  ARG A 275      75.479  92.934 109.645  1.00  0.00           N
ATOM   4389  CZ  ARG A 275      75.158  93.876 110.525  1.00  0.00           C
ATOM   4390  NH1 ARG A 275      75.378  95.145 110.275  1.00  0.00           N
ATOM   4393  NH2 ARG A 275      74.628  93.554 111.685  1.00  0.00           N
ATOM   4396  C   ARG A 275      75.148  88.815 106.205  1.00  0.00           C
ATOM   4397  O   ARG A 275      74.568  88.364 107.185  1.00  0.00           O
ATOM   4398  N   ARG A 276      74.698  88.576 104.955  1.00  0.00           N
ATOM   4400  CA  ARG A 276      73.469  87.836 104.725  1.00  0.00           C
ATOM   4402  CB  ARG A 276      72.348  88.694 104.055  1.00  0.00           C
ATOM   4405  CG  ARG A 276      70.948  88.064 104.245  1.00  0.00           C
ATOM   4408  CD  ARG A 276      70.108  88.535 105.455  1.00  0.00           C
ATOM   4411  NE  ARG A 276      69.038  89.494 105.005  1.00  0.00           N
ATOM   4413  CZ  ARG A 276      67.828  89.114 104.605  1.00  0.00           C
ATOM   4414  NH1 ARG A 276      67.499  87.876 104.285  1.00  0.00           N
ATOM   4417  NH2 ARG A 276      66.868  90.025 104.595  1.00  0.00           N
ATOM   4420  C   ARG A 276      73.758  86.635 103.845  1.00  0.00           C
ATOM   4421  O   ARG A 276      74.209  86.754 102.705  1.00  0.00           O
ATOM   4422  N   ALA A 277      73.508  85.415 104.345  1.00  0.00           N
ATOM   4424  CA  ALA A 277      73.858  84.174 103.675  1.00  0.00           C
ATOM   4426  CB  ALA A 277      73.558  82.994 104.605  1.00  0.00           C
ATOM   4430  C   ALA A 277      73.209  83.934 102.325  1.00  0.00           C
ATOM   4431  O   ALA A 277      73.858  83.454 101.395  1.00  0.00           O
ATOM   4432  N   ASP A 278      71.918  84.275 102.135  1.00  0.00           N
ATOM   4434  CA  ASP A 278      71.218  84.086 100.875  1.00  0.00           C
ATOM   4436  CB  ASP A 278      69.698  84.366 101.035  1.00  0.00           C
ATOM   4439  CG  ASP A 278      69.288  85.525 101.935  1.00  0.00           C
ATOM   4440  OD1 ASP A 278      69.808  85.665 103.075  1.00  0.00           O
ATOM   4441  OD2 ASP A 278      68.338  86.234 101.555  1.00  0.00           O
ATOM   4442  C   ASP A 278      71.808  84.835  99.695  1.00  0.00           C
ATOM   4443  O   ASP A 278      72.018  84.266  98.625  1.00  0.00           O
ATOM   4444  N   LEU A 279      72.179  86.115  99.885  1.00  0.00           N
ATOM   4446  CA  LEU A 279      72.928  86.924  98.945  1.00  0.00           C
ATOM   4448  CB  LEU A 279      73.198  88.344  99.485  1.00  0.00           C
ATOM   4451  CG  LEU A 279      71.998  89.314  99.415  1.00  0.00           C
ATOM   4453  CD1 LEU A 279      71.618  89.695  97.995  1.00  0.00           C
ATOM   4457  CD2 LEU A 279      70.738  88.834 100.145  1.00  0.00           C
ATOM   4461  C   LEU A 279      74.268  86.325  98.615  1.00  0.00           C
ATOM   4462  O   LEU A 279      74.728  86.334  97.475  1.00  0.00           O
ATOM   4463  N   GLN A 280      74.959  85.774  99.635  1.00  0.00           N
ATOM   4465  CA  GLN A 280      76.188  85.054  99.405  1.00  0.00           C
ATOM   4467  CB  GLN A 280      76.899  84.614 100.705  1.00  0.00           C
ATOM   4470  CG  GLN A 280      78.149  83.715 100.475  1.00  0.00           C
ATOM   4473  CD  GLN A 280      78.679  83.165 101.775  1.00  0.00           C
ATOM   4474  OE1 GLN A 280      77.979  83.165 102.785  1.00  0.00           O
ATOM   4475  NE2 GLN A 280      79.928  82.654 101.765  1.00  0.00           N
ATOM   4478  C   GLN A 280      76.039  83.834  98.525  1.00  0.00           C
ATOM   4479  O   GLN A 280      76.858  83.605  97.635  1.00  0.00           O
ATOM   4480  N   ALA A 281      74.988  83.035  98.775  1.00  0.00           N
ATOM   4482  CA  ALA A 281      74.688  81.805  98.085  1.00  0.00           C
ATOM   4484  CB  ALA A 281      73.418  81.165  98.705  1.00  0.00           C
ATOM   4488  C   ALA A 281      74.448  82.024  96.605  1.00  0.00           C
ATOM   4489  O   ALA A 281      74.968  81.325  95.745  1.00  0.00           O
ATOM   4490  N   ALA A 282      73.679  83.074  96.325  1.00  0.00           N
ATOM   4492  CA  ALA A 282      73.429  83.635  95.025  1.00  0.00           C
ATOM   4494  CB  ALA A 282      72.338  84.664  95.265  1.00  0.00           C
ATOM   4498  C   ALA A 282      74.608  84.275  94.305  1.00  0.00           C
ATOM   4499  O   ALA A 282      74.758  84.095  93.105  1.00  0.00           O
ATOM   4500  N   HIS A 283      75.488  85.014  95.025  1.00  0.00           N
ATOM   4502  CA  HIS A 283      76.748  85.525  94.495  1.00  0.00           C
ATOM   4504  CB  HIS A 283      77.499  86.365  95.555  1.00  0.00           C
ATOM   4507  ND1 HIS A 283      78.939  88.286  94.875  1.00  0.00           N
ATOM   4508  CG  HIS A 283      78.828  86.924  95.095  1.00  0.00           C
ATOM   4509  CE1 HIS A 283      80.119  88.436  94.275  1.00  0.00           C
ATOM   4511  NE2 HIS A 283      80.779  87.264  94.165  1.00  0.00           N
ATOM   4513  CD2 HIS A 283      79.968  86.284  94.705  1.00  0.00           C
ATOM   4515  C   HIS A 283      77.648  84.415  94.005  1.00  0.00           C
ATOM   4516  O   HIS A 283      78.268  84.536  92.955  1.00  0.00           O
ATOM   4517  N   TRP A 284      77.718  83.286  94.735  1.00  0.00           N
ATOM   4519  CA  TRP A 284      78.378  82.094  94.225  1.00  0.00           C
ATOM   4521  CB  TRP A 284      78.738  81.095  95.355  1.00  0.00           C
ATOM   4524  CG  TRP A 284      79.679  81.695  96.335  1.00  0.00           C
ATOM   4525  CD1 TRP A 284      79.408  81.974  97.645  1.00  0.00           C
ATOM   4527  NE1 TRP A 284      80.438  82.705  98.175  1.00  0.00           N
ATOM   4529  CE2 TRP A 284      81.388  82.885  97.225  1.00  0.00           C
ATOM   4530  CD2 TRP A 284      80.968  82.225  96.055  1.00  0.00           C
ATOM   4531  CE3 TRP A 284      81.809  82.225  94.935  1.00  0.00           C
ATOM   4533  CZ3 TRP A 284      83.039  82.876  95.035  1.00  0.00           C
ATOM   4535  CZ2 TRP A 284      82.559  83.594  97.285  1.00  0.00           C
ATOM   4537  CH2 TRP A 284      83.398  83.566  96.175  1.00  0.00           C
ATOM   4539  C   TRP A 284      77.598  81.334  93.185  1.00  0.00           C
ATOM   4540  O   TRP A 284      78.188  80.714  92.315  1.00  0.00           O
ATOM   4541  N   TYR A 285      76.258  81.355  93.225  1.00  0.00           N
ATOM   4543  CA  TYR A 285      75.448  80.704  92.205  1.00  0.00           C
ATOM   4545  CB  TYR A 285      73.968  80.464  92.645  1.00  0.00           C
ATOM   4548  CG  TYR A 285      73.218  79.674  91.595  1.00  0.00           C
ATOM   4549  CD1 TYR A 285      73.698  78.404  91.215  1.00  0.00           C
ATOM   4551  CE1 TYR A 285      73.198  77.774  90.075  1.00  0.00           C
ATOM   4553  CZ  TYR A 285      72.219  78.415  89.305  1.00  0.00           C
ATOM   4554  OH  TYR A 285      71.858  77.864  88.075  1.00  0.00           O
ATOM   4556  CD2 TYR A 285      72.148  80.236  90.895  1.00  0.00           C
ATOM   4558  CE2 TYR A 285      71.658  79.624  89.725  1.00  0.00           C
ATOM   4560  C   TYR A 285      75.558  81.395  90.845  1.00  0.00           C
ATOM   4561  O   TYR A 285      75.688  80.724  89.815  1.00  0.00           O
ATOM   4562  N   VAL A 286      75.588  82.755  90.795  1.00  0.00           N
ATOM   4564  CA  VAL A 286      75.888  83.454  89.555  1.00  0.00           C
ATOM   4566  CB  VAL A 286      75.718  84.975  89.505  1.00  0.00           C
ATOM   4568  CG1 VAL A 286      74.288  85.376  89.895  1.00  0.00           C
ATOM   4572  CG2 VAL A 286      76.709  85.714  90.385  1.00  0.00           C
ATOM   4576  C   VAL A 286      77.258  83.085  89.045  1.00  0.00           C
ATOM   4577  O   VAL A 286      77.418  82.895  87.855  1.00  0.00           O
ATOM   4578  N   GLU A 287      78.268  82.915  89.925  1.00  0.00           N
ATOM   4580  CA  GLU A 287      79.589  82.485  89.515  1.00  0.00           C
ATOM   4582  CB  GLU A 287      80.649  82.814  90.575  1.00  0.00           C
ATOM   4585  CG  GLU A 287      80.868  84.324  90.825  1.00  0.00           C
ATOM   4588  CD  GLU A 287      81.968  84.524  91.855  1.00  0.00           C
ATOM   4589  OE1 GLU A 287      82.658  83.504  92.145  1.00  0.00           O
ATOM   4590  OE2 GLU A 287      82.179  85.656  92.345  1.00  0.00           O
ATOM   4591  C   GLU A 287      79.718  81.004  89.145  1.00  0.00           C
ATOM   4592  O   GLU A 287      80.609  80.634  88.385  1.00  0.00           O
ATOM   4593  N   SER A 288      78.869  80.084  89.635  1.00  0.00           N
ATOM   4595  CA  SER A 288      78.839  78.744  89.065  1.00  0.00           C
ATOM   4597  CB  SER A 288      78.209  77.665  89.985  1.00  0.00           C
ATOM   4600  OG  SER A 288      76.828  77.855  90.255  1.00  0.00           O
ATOM   4602  C   SER A 288      78.198  78.684  87.695  1.00  0.00           C
ATOM   4603  O   SER A 288      78.698  78.025  86.785  1.00  0.00           O
ATOM   4604  N   SER A 289      77.078  79.415  87.495  1.00  0.00           N
ATOM   4606  CA  SER A 289      76.418  79.555  86.205  1.00  0.00           C
ATOM   4608  CB  SER A 289      74.968  80.126  86.315  1.00  0.00           C
ATOM   4611  OG  SER A 289      74.908  81.395  86.985  1.00  0.00           O
ATOM   4613  C   SER A 289      77.198  80.385  85.225  1.00  0.00           C
ATOM   4614  O   SER A 289      77.088  80.196  84.015  1.00  0.00           O
ATOM   4615  N   LEU A 290      78.048  81.315  85.735  1.00  0.00           N
ATOM   4617  CA  LEU A 290      79.070  82.055  85.015  1.00  0.00           C
ATOM   4619  CB  LEU A 290      79.858  82.924  86.045  1.00  0.00           C
ATOM   4622  CG  LEU A 290      80.929  83.955  85.645  1.00  0.00           C
ATOM   4624  CD1 LEU A 290      81.768  84.305  86.885  1.00  0.00           C
ATOM   4628  CD2 LEU A 290      81.908  83.535  84.575  1.00  0.00           C
ATOM   4632  C   LEU A 290      80.028  81.105  84.335  1.00  0.00           C
ATOM   4633  O   LEU A 290      80.249  81.204  83.145  1.00  0.00           O
ATOM   4634  N   SER A 291      80.578  80.115  85.065  1.00  0.00           N
ATOM   4636  CA  SER A 291      81.688  79.305  84.555  1.00  0.00           C
ATOM   4638  CB  SER A 291      82.419  78.574  85.705  1.00  0.00           C
ATOM   4641  OG  SER A 291      83.028  79.525  86.575  1.00  0.00           O
ATOM   4643  C   SER A 291      81.268  78.305  83.495  1.00  0.00           C
ATOM   4644  O   SER A 291      82.069  77.844  82.685  1.00  0.00           O
ATOM   4645  N   THR A 292      79.959  78.004  83.435  1.00  0.00           N
ATOM   4647  CA  THR A 292      79.368  77.044  82.495  1.00  0.00           C
ATOM   4649  CB  THR A 292      77.918  76.714  82.825  1.00  0.00           C
ATOM   4651  OG1 THR A 292      77.819  76.265  84.165  1.00  0.00           O
ATOM   4653  CG2 THR A 292      77.359  75.574  81.955  1.00  0.00           C
ATOM   4657  C   THR A 292      79.438  77.504  81.045  1.00  0.00           C
ATOM   4658  O   THR A 292      79.429  76.695  80.125  1.00  0.00           O
ATOM   4659  N   ILE A 293      79.539  78.814  80.755  1.00  0.00           N
ATOM   4661  CA  ILE A 293      79.519  79.245  79.355  1.00  0.00           C
ATOM   4663  CB  ILE A 293      79.038  80.695  79.155  1.00  0.00           C
ATOM   4665  CG2 ILE A 293      78.878  80.975  77.645  1.00  0.00           C
ATOM   4669  CG1 ILE A 293      77.679  80.965  79.835  1.00  0.00           C
ATOM   4672  CD  ILE A 293      77.778  81.665  81.185  1.00  0.00           C
ATOM   4676  C   ILE A 293      80.839  78.945  78.625  1.00  0.00           C
ATOM   4677  O   ILE A 293      80.878  78.814  77.415  1.00  0.00           O
ATOM   4678  N   ASP A 294      81.949  78.744  79.355  1.00  0.00           N
ATOM   4680  CA  ASP A 294      83.209  78.284  78.765  1.00  0.00           C
ATOM   4682  CB  ASP A 294      84.399  78.715  79.645  1.00  0.00           C
ATOM   4685  CG  ASP A 294      85.728  78.604  78.925  1.00  0.00           C
ATOM   4686  OD1 ASP A 294      85.789  78.814  77.685  1.00  0.00           O
ATOM   4687  OD2 ASP A 294      86.748  78.504  79.655  1.00  0.00           O
ATOM   4688  C   ASP A 294      83.238  76.794  78.535  1.00  0.00           C
ATOM   4689  O   ASP A 294      83.748  76.294  77.535  1.00  0.00           O
ATOM   4690  N   ALA A 295      82.549  76.034  79.395  1.00  0.00           N
ATOM   4692  CA  ALA A 295      82.229  74.644  79.135  1.00  0.00           C
ATOM   4694  CB  ALA A 295      81.509  74.034  80.355  1.00  0.00           C
ATOM   4698  C   ALA A 295      81.408  74.504  77.855  1.00  0.00           C
ATOM   4699  O   ALA A 295      81.649  73.634  77.015  1.00  0.00           O
ATOM   4700  N   ALA A 296      80.498  75.464  77.625  1.00  0.00           N
ATOM   4702  CA  ALA A 296      79.729  75.585  76.415  1.00  0.00           C
ATOM   4704  CB  ALA A 296      78.388  76.265  76.755  1.00  0.00           C
ATOM   4708  C   ALA A 296      80.399  76.404  75.305  1.00  0.00           C
ATOM   4709  O   ALA A 296      79.828  76.515  74.215  1.00  0.00           O
ATOM   4710  N   LYS A 297      81.598  76.984  75.485  1.00  0.00           N
ATOM   4712  CA  LYS A 297      82.338  77.634  74.405  1.00  0.00           C
ATOM   4714  CB  LYS A 297      83.059  78.954  74.845  1.00  0.00           C
ATOM   4717  CG  LYS A 297      83.498  79.854  73.665  1.00  0.00           C
ATOM   4720  CD  LYS A 297      84.919  79.695  73.075  1.00  0.00           C
ATOM   4723  CE  LYS A 297      86.209  80.135  73.815  1.00  0.00           C
ATOM   4726  NZ  LYS A 297      86.398  81.604  73.795  1.00  0.00           N
ATOM   4730  C   LYS A 297      83.389  76.684  73.875  1.00  0.00           C
ATOM   4731  O   LYS A 297      83.768  76.675  72.715  1.00  0.00           O
ATOM   4732  N   ALA A 298      83.878  75.765  74.705  1.00  0.00           N
ATOM   4734  CA  ALA A 298      85.068  75.034  74.375  1.00  0.00           C
ATOM   4736  CB  ALA A 298      85.688  74.635  75.715  1.00  0.00           C
ATOM   4740  C   ALA A 298      84.779  73.824  73.495  1.00  0.00           C
ATOM   4741  O   ALA A 298      85.688  73.144  73.005  1.00  0.00           O
ATOM   4742  N   ALA A 299      83.488  73.604  73.175  1.00  0.00           N
ATOM   4744  CA  ALA A 299      83.028  72.614  72.235  1.00  0.00           C
ATOM   4746  CB  ALA A 299      81.688  72.055  72.745  1.00  0.00           C
ATOM   4750  C   ALA A 299      82.839  73.195  70.835  1.00  0.00           C
ATOM   4751  O   ALA A 299      82.419  72.504  69.905  1.00  0.00           O
ATOM   4752  N   PHE A 300      83.199  74.484  70.635  1.00  0.00           N
ATOM   4754  CA  PHE A 300      83.409  75.074  69.325  1.00  0.00           C
ATOM   4756  CB  PHE A 300      83.258  76.644  69.345  1.00  0.00           C
ATOM   4759  CG  PHE A 300      81.888  77.135  69.715  1.00  0.00           C
ATOM   4760  CD1 PHE A 300      80.819  76.955  68.825  1.00  0.00           C
ATOM   4762  CE1 PHE A 300      79.558  77.485  69.105  1.00  0.00           C
ATOM   4764  CZ  PHE A 300      79.318  78.125  70.325  1.00  0.00           C
ATOM   4766  CD2 PHE A 300      81.658  77.894  70.865  1.00  0.00           C
ATOM   4768  CE2 PHE A 300      80.369  78.314  71.215  1.00  0.00           C
ATOM   4770  C   PHE A 300      84.799  74.735  68.825  1.00  0.00           C
ATOM   4771  O   PHE A 300      85.128  74.974  67.655  1.00  0.00           O
ATOM   4772  N   TYR A 301      85.679  74.214  69.695  1.00  0.00           N
ATOM   4774  CA  TYR A 301      87.128  74.254  69.525  1.00  0.00           C
ATOM   4776  CB  TYR A 301      87.820  74.904  70.755  1.00  0.00           C
ATOM   4779  CG  TYR A 301      87.729  76.384  70.635  1.00  0.00           C
ATOM   4780  CD1 TYR A 301      86.528  77.034  70.915  1.00  0.00           C
ATOM   4782  CE1 TYR A 301      86.418  78.415  70.695  1.00  0.00           C
ATOM   4784  CZ  TYR A 301      87.528  79.175  70.355  1.00  0.00           C
ATOM   4785  OH  TYR A 301      87.459  80.564  70.225  1.00  0.00           O
ATOM   4787  CD2 TYR A 301      88.818  77.124  70.165  1.00  0.00           C
ATOM   4789  CE2 TYR A 301      88.718  78.515  70.065  1.00  0.00           C
ATOM   4791  C   TYR A 301      87.729  72.885  69.285  1.00  0.00           C
ATOM   4792  O   TYR A 301      87.058  71.885  69.525  1.00  0.00           O
ATOM   4793  N   PRO A 302      88.968  72.774  68.785  1.00  0.00           N
ATOM   4794  CD  PRO A 302      89.788  73.855  68.235  1.00  0.00           C
ATOM   4797  CA  PRO A 302      89.628  71.485  68.685  1.00  0.00           C
ATOM   4799  CB  PRO A 302      90.959  71.785  67.945  1.00  0.00           C
ATOM   4802  CG  PRO A 302      90.708  73.135  67.245  1.00  0.00           C
ATOM   4805  C   PRO A 302      89.808  70.775  70.025  1.00  0.00           C
ATOM   4806  O   PRO A 302      90.708  71.165  70.785  1.00  0.00           O
ATOM   4807  N   ASP A 303      88.999  69.744  70.315  1.00  0.00           N
ATOM   4809  CA  ASP A 303      89.238  68.794  71.395  1.00  0.00           C
ATOM   4811  CB  ASP A 303      88.009  67.844  71.615  1.00  0.00           C
ATOM   4814  CG  ASP A 303      86.908  68.494  72.445  1.00  0.00           C
ATOM   4815  OD1 ASP A 303      87.299  69.294  73.325  1.00  0.00           O
ATOM   4816  OD2 ASP A 303      85.718  68.074  72.375  1.00  0.00           O
ATOM   4817  C   ASP A 303      90.498  67.984  71.095  1.00  0.00           C
ATOM   4818  O   ASP A 303      90.638  67.404  70.025  1.00  0.00           O
ATOM   4819  N   ILE A 304      91.429  67.914  72.065  1.00  0.00           N
ATOM   4821  CA  ILE A 304      92.668  67.165  71.945  1.00  0.00           C
ATOM   4823  CB  ILE A 304      93.938  67.984  72.175  1.00  0.00           C
ATOM   4825  CG2 ILE A 304      95.179  67.064  72.065  1.00  0.00           C
ATOM   4829  CG1 ILE A 304      93.958  69.135  71.145  1.00  0.00           C
ATOM   4832  CD  ILE A 304      95.268  69.904  71.025  1.00  0.00           C
ATOM   4836  C   ILE A 304      92.618  65.994  72.875  1.00  0.00           C
ATOM   4837  O   ILE A 304      92.559  66.125  74.105  1.00  0.00           O
ATOM   4838  N   ASN A 305      92.638  64.794  72.285  1.00  0.00           N
ATOM   4840  CA  ASN A 305      92.478  63.544  72.975  1.00  0.00           C
ATOM   4842  CB  ASN A 305      91.309  62.714  72.405  1.00  0.00           C
ATOM   4845  CG  ASN A 305      89.988  63.424  72.715  1.00  0.00           C
ATOM   4846  OD1 ASN A 305      89.648  63.624  73.875  1.00  0.00           O
ATOM   4847  ND2 ASN A 305      89.198  63.774  71.675  1.00  0.00           N
ATOM   4850  C   ASN A 305      93.768  62.754  72.865  1.00  0.00           C
ATOM   4851  O   ASN A 305      94.288  62.474  71.775  1.00  0.00           O
ATOM   4852  N   LEU A 306      94.309  62.395  74.035  1.00  0.00           N
ATOM   4854  CA  LEU A 306      95.460  61.555  74.215  1.00  0.00           C
ATOM   4856  CB  LEU A 306      96.549  62.215  75.125  1.00  0.00           C
ATOM   4859  CG  LEU A 306      97.449  63.304  74.485  1.00  0.00           C
ATOM   4861  CD1 LEU A 306      98.588  62.704  73.645  1.00  0.00           C
ATOM   4865  CD2 LEU A 306      96.710  64.324  73.635  1.00  0.00           C
ATOM   4869  C   LEU A 306      94.928  60.305  74.885  1.00  0.00           C
ATOM   4870  O   LEU A 306      93.859  60.294  75.505  1.00  0.00           O
ATOM   4871  N   MET A 307      95.649  59.195  74.735  1.00  0.00           N
ATOM   4873  CA  MET A 307      95.268  57.884  75.235  1.00  0.00           C
ATOM   4875  CB  MET A 307      94.429  57.054  74.205  1.00  0.00           C
ATOM   4878  CG  MET A 307      93.078  57.724  73.805  1.00  0.00           C
ATOM   4881  SD  MET A 307      92.159  57.034  72.395  1.00  0.00           S
ATOM   4882  CE  MET A 307      92.058  55.335  72.965  1.00  0.00           C
ATOM   4886  C   MET A 307      96.589  57.265  75.715  1.00  0.00           C
ATOM   4887  O   MET A 307      97.368  57.945  76.385  1.00  0.00           O
ATOM   4888  N   ALA A 308      96.859  55.984  75.385  1.00  0.00           N
ATOM   4890  CA  ALA A 308      98.149  55.305  75.395  1.00  0.00           C
ATOM   4892  CB  ALA A 308      99.288  55.854  76.295  1.00  0.00           C
ATOM   4896  C   ALA A 308      97.908  53.875  75.805  1.00  0.00           C
ATOM   4897  O   ALA A 308      96.988  53.595  76.565  1.00  0.00           O
ATOM   4898  N   PHE A 309      98.699  52.934  75.275  1.00  0.00           N
ATOM   4900  CA  PHE A 309      98.509  51.524  75.565  1.00  0.00           C
ATOM   4902  CB  PHE A 309      97.889  50.774  74.365  1.00  0.00           C
ATOM   4905  CG  PHE A 309      96.458  51.194  74.165  1.00  0.00           C
ATOM   4906  CD1 PHE A 309      96.118  52.154  73.205  1.00  0.00           C
ATOM   4908  CE1 PHE A 309      94.779  52.514  72.995  1.00  0.00           C
ATOM   4910  CZ  PHE A 309      93.768  51.884  73.725  1.00  0.00           C
ATOM   4912  CD2 PHE A 309      95.438  50.594  74.915  1.00  0.00           C
ATOM   4914  CE2 PHE A 309      94.098  50.924  74.685  1.00  0.00           C
ATOM   4916  C   PHE A 309      99.808  50.854  75.965  1.00  0.00           C
ATOM   4917  O   PHE A 309     100.898  51.204  75.505  1.00  0.00           O
ATOM   4918  N   LEU A 310      99.668  49.845  76.835  1.00  0.00           N
ATOM   4920  CA  LEU A 310     100.738  49.015  77.335  1.00  0.00           C
ATOM   4922  CB  LEU A 310     101.499  49.734  78.485  1.00  0.00           C
ATOM   4925  CG  LEU A 310     102.869  49.105  78.825  1.00  0.00           C
ATOM   4927  CD1 LEU A 310     103.888  49.454  77.745  1.00  0.00           C
ATOM   4931  CD2 LEU A 310     103.448  49.544  80.175  1.00  0.00           C
ATOM   4935  C   LEU A 310     100.098  47.714  77.815  1.00  0.00           C
ATOM   4936  O   LEU A 310      99.618  47.605  78.945  1.00  0.00           O
ATOM   4937  N   GLN A 311      99.969  46.734  76.885  1.00  0.00           N
ATOM   4939  CA  GLN A 311      99.148  45.555  77.055  1.00  0.00           C
ATOM   4941  CB  GLN A 311      97.668  45.844  76.695  1.00  0.00           C
ATOM   4944  CG  GLN A 311      97.428  46.425  75.285  1.00  0.00           C
ATOM   4947  CD  GLN A 311      96.069  47.114  75.195  1.00  0.00           C
ATOM   4948  OE1 GLN A 311      95.460  47.485  76.195  1.00  0.00           O
ATOM   4949  NE2 GLN A 311      95.588  47.335  73.945  1.00  0.00           N
ATOM   4952  C   GLN A 311      99.748  44.324  76.375  1.00  0.00           C
ATOM   4953  O   GLN A 311     100.918  44.064  76.535  1.00  0.00           O
ATOM   4954  N   GLN A 312      99.018  43.484  75.615  1.00  0.00           N
ATOM   4956  CA  GLN A 312      99.488  42.185  75.155  1.00  0.00           C
ATOM   4958  CB  GLN A 312      99.499  41.154  76.315  1.00  0.00           C
ATOM   4961  CG  GLN A 312     100.808  41.195  77.145  1.00  0.00           C
ATOM   4964  CD  GLN A 312     100.679  41.504  78.645  1.00  0.00           C
ATOM   4965  OE1 GLN A 312      99.799  40.994  79.335  1.00  0.00           O
ATOM   4966  NE2 GLN A 312     101.639  42.294  79.185  1.00  0.00           N
ATOM   4969  C   GLN A 312      98.688  41.824  73.895  1.00  0.00           C
ATOM   4970  O   GLN A 312      97.758  42.585  73.655  1.00  0.00           O
ATOM   4971  N   ASP A 313      98.999  40.754  73.095  1.00  0.00           N
ATOM   4973  CA  ASP A 313      98.188  40.314  71.935  1.00  0.00           C
ATOM   4975  CB  ASP A 313      97.848  41.474  70.905  1.00  0.00           C
ATOM   4978  CG  ASP A 313      97.089  41.175  69.595  1.00  0.00           C
ATOM   4979  OD1 ASP A 313      96.958  40.004  69.155  1.00  0.00           O
ATOM   4980  OD2 ASP A 313      96.748  42.194  68.935  1.00  0.00           O
ATOM   4981  C   ASP A 313      98.669  39.085  71.175  1.00  0.00           C
ATOM   4982  O   ASP A 313      99.729  39.114  70.555  1.00  0.00           O
ATOM   4983  N   ALA A 314      97.848  37.974  71.165  1.00  0.00           N
ATOM   4985  CA  ALA A 314      98.138  36.724  70.495  1.00  0.00           C
ATOM   4987  CB  ALA A 314      98.649  35.644  71.465  1.00  0.00           C
ATOM   4991  C   ALA A 314      97.019  35.934  69.855  1.00  0.00           C
ATOM   4992  O   ALA A 314      95.929  35.724  70.375  1.00  0.00           O
ATOM   4993  N   LEU A 315      97.419  35.234  68.795  1.00  0.00           N
ATOM   4995  CA  LEU A 315      96.748  34.074  68.255  1.00  0.00           C
ATOM   4997  CB  LEU A 315      97.399  33.735  66.885  1.00  0.00           C
ATOM   5000  CG  LEU A 315      97.688  34.934  65.935  1.00  0.00           C
ATOM   5002  CD1 LEU A 315      98.149  34.425  64.565  1.00  0.00           C
ATOM   5006  CD2 LEU A 315      96.488  35.884  65.745  1.00  0.00           C
ATOM   5010  C   LEU A 315      96.718  32.835  69.175  1.00  0.00           C
ATOM   5011  O   LEU A 315      96.058  31.844  68.865  1.00  0.00           O
ATOM   5012  N   HIS A 316      97.399  32.824  70.335  1.00  0.00           N
ATOM   5014  CA  HIS A 316      97.498  31.674  71.235  1.00  0.00           C
ATOM   5016  CB  HIS A 316      98.778  30.874  70.945  1.00  0.00           C
ATOM   5019  ND1 HIS A 316      98.158  28.864  69.615  1.00  0.00           N
ATOM   5020  CG  HIS A 316      98.649  30.154  69.645  1.00  0.00           C
ATOM   5021  CE1 HIS A 316      98.068  28.554  68.345  1.00  0.00           C
ATOM   5023  NE2 HIS A 316      98.518  29.544  67.545  1.00  0.00           N
ATOM   5025  CD2 HIS A 316      98.898  30.574  68.375  1.00  0.00           C
ATOM   5027  C   HIS A 316      97.539  32.074  72.715  1.00  0.00           C
ATOM   5028  O   HIS A 316      98.298  32.954  73.105  1.00  0.00           O
ATOM   5029  N   LEU A 317      96.748  31.414  73.585  1.00  0.00           N
ATOM   5031  CA  LEU A 317      96.578  31.755  74.985  1.00  0.00           C
ATOM   5033  CB  LEU A 317      95.358  31.044  75.625  1.00  0.00           C
ATOM   5036  CG  LEU A 317      94.058  31.844  75.485  1.00  0.00           C
ATOM   5038  CD1 LEU A 317      92.878  31.044  76.055  1.00  0.00           C
ATOM   5042  CD2 LEU A 317      94.210  33.184  76.215  1.00  0.00           C
ATOM   5046  C   LEU A 317      97.778  31.504  75.865  1.00  0.00           C
ATOM   5047  O   LEU A 317      98.009  32.184  76.865  1.00  0.00           O
ATOM   5048  N   SER A 318      98.579  30.505  75.485  1.00  0.00           N
ATOM   5050  CA  SER A 318      99.748  30.054  76.185  1.00  0.00           C
ATOM   5052  CB  SER A 318     100.238  28.714  75.585  1.00  0.00           C
ATOM   5055  OG  SER A 318      99.139  27.804  75.485  1.00  0.00           O
ATOM   5057  C   SER A 318     100.868  31.064  76.075  1.00  0.00           C
ATOM   5058  O   SER A 318     101.809  31.024  76.865  1.00  0.00           O
ATOM   5059  N   ASP A 319     100.778  31.994  75.105  1.00  0.00           N
ATOM   5061  CA  ASP A 319     101.798  32.994  74.915  1.00  0.00           C
ATOM   5063  CB  ASP A 319     101.838  33.434  73.435  1.00  0.00           C
ATOM   5066  CG  ASP A 319     103.258  33.354  72.895  1.00  0.00           C
ATOM   5067  OD1 ASP A 319     104.178  34.105  73.335  1.00  0.00           O
ATOM   5068  OD2 ASP A 319     103.468  32.374  72.125  1.00  0.00           O
ATOM   5069  C   ASP A 319     101.698  34.184  75.855  1.00  0.00           C
ATOM   5070  O   ASP A 319     102.749  34.664  76.285  1.00  0.00           O
ATOM   5071  N   LEU A 320     100.460  34.644  76.205  1.00  0.00           N
ATOM   5073  CA  LEU A 320     100.039  35.994  76.625  1.00  0.00           C
ATOM   5075  CB  LEU A 320      98.598  35.994  77.235  1.00  0.00           C
ATOM   5078  CG  LEU A 320      97.478  36.504  76.285  1.00  0.00           C
ATOM   5080  CD1 LEU A 320      97.618  37.994  75.945  1.00  0.00           C
ATOM   5084  CD2 LEU A 320      97.388  35.675  74.995  1.00  0.00           C
ATOM   5088  C   LEU A 320     100.948  36.864  77.485  1.00  0.00           C
ATOM   5089  O   LEU A 320     100.749  38.064  77.585  1.00  0.00           O
ATOM   5090  N   PHE A 321     101.968  36.314  78.155  1.00  0.00           N
ATOM   5092  CA  PHE A 321     102.869  36.985  79.055  1.00  0.00           C
ATOM   5094  CB  PHE A 321     102.508  36.625  80.515  1.00  0.00           C
ATOM   5097  CG  PHE A 321     101.138  37.125  80.865  1.00  0.00           C
ATOM   5098  CD1 PHE A 321     100.959  38.484  81.115  1.00  0.00           C
ATOM   5100  CE1 PHE A 321      99.718  38.984  81.545  1.00  0.00           C
ATOM   5102  CZ  PHE A 321      98.628  38.124  81.645  1.00  0.00           C
ATOM   5104  CD2 PHE A 321     100.028  36.265  80.955  1.00  0.00           C
ATOM   5106  CE2 PHE A 321      98.768  36.765  81.335  1.00  0.00           C
ATOM   5108  C   PHE A 321     104.348  36.654  78.805  1.00  0.00           C
ATOM   5109  O   PHE A 321     105.168  36.714  79.715  1.00  0.00           O
ATOM   5110  N   ARG A 322     104.779  36.305  77.565  1.00  0.00           N
ATOM   5112  CA  ARG A 322     106.199  36.195  77.225  1.00  0.00           C
ATOM   5114  CB  ARG A 322     106.408  35.004  76.255  1.00  0.00           C
ATOM   5117  CG  ARG A 322     106.049  33.614  76.805  1.00  0.00           C
ATOM   5120  CD  ARG A 322     106.438  32.474  75.845  1.00  0.00           C
ATOM   5123  NE  ARG A 322     105.218  31.944  75.165  1.00  0.00           N
ATOM   5125  CZ  ARG A 322     104.618  30.804  75.475  1.00  0.00           C
ATOM   5126  NH1 ARG A 322     104.808  30.184  76.615  1.00  0.00           N
ATOM   5129  NH2 ARG A 322     103.828  30.234  74.595  1.00  0.00           N
ATOM   5132  C   ARG A 322     106.809  37.534  76.705  1.00  0.00           C
ATOM   5133  O   ARG A 322     106.258  38.595  77.005  1.00  0.00           O
ATOM   5134  N   HIS A 323     107.938  37.574  75.935  1.00  0.00           N
ATOM   5136  CA  HIS A 323     108.638  38.814  75.505  1.00  0.00           C
ATOM   5138  CB  HIS A 323     110.199  38.754  75.705  1.00  0.00           C
ATOM   5141  ND1 HIS A 323     110.918  41.105  76.035  1.00  0.00           N
ATOM   5142  CG  HIS A 323     110.929  39.994  75.235  1.00  0.00           C
ATOM   5143  CE1 HIS A 323     111.378  42.085  75.285  1.00  0.00           C
ATOM   5145  NE2 HIS A 323     111.718  41.654  74.045  1.00  0.00           N
ATOM   5147  CD2 HIS A 323     111.458  40.304  74.015  1.00  0.00           C
ATOM   5149  C   HIS A 323     108.498  39.224  74.035  1.00  0.00           C
ATOM   5150  O   HIS A 323     108.638  40.394  73.685  1.00  0.00           O
ATOM   5151  N   SER A 324     108.249  38.305  73.085  1.00  0.00           N
ATOM   5153  CA  SER A 324     108.488  38.595  71.665  1.00  0.00           C
ATOM   5155  CB  SER A 324     108.509  37.314  70.795  1.00  0.00           C
ATOM   5158  OG  SER A 324     108.908  37.544  69.445  1.00  0.00           O
ATOM   5160  C   SER A 324     107.399  39.434  71.085  1.00  0.00           C
ATOM   5161  O   SER A 324     107.528  39.965  69.985  1.00  0.00           O
ATOM   5162  N   ALA A 325     106.318  39.574  71.835  1.00  0.00           N
ATOM   5164  CA  ALA A 325     105.118  40.214  71.435  1.00  0.00           C
ATOM   5166  CB  ALA A 325     104.049  39.154  71.315  1.00  0.00           C
ATOM   5170  C   ALA A 325     104.868  41.305  72.425  1.00  0.00           C
ATOM   5171  O   ALA A 325     103.868  41.375  73.135  1.00  0.00           O
ATOM   5172  N   GLN A 326     105.808  42.244  72.415  1.00  0.00           N
ATOM   5174  CA  GLN A 326     105.658  43.554  72.955  1.00  0.00           C
ATOM   5176  CB  GLN A 326     106.748  43.704  74.045  1.00  0.00           C
ATOM   5179  CG  GLN A 326     106.798  45.044  74.795  1.00  0.00           C
ATOM   5182  CD  GLN A 326     107.308  44.884  76.245  1.00  0.00           C
ATOM   5183  OE1 GLN A 326     107.578  43.805  76.755  1.00  0.00           O
ATOM   5184  NE2 GLN A 326     107.348  46.044  76.945  1.00  0.00           N
ATOM   5187  C   GLN A 326     105.658  44.554  71.795  1.00  0.00           C
ATOM   5188  O   GLN A 326     106.449  44.505  70.855  1.00  0.00           O
ATOM   5189  N   GLN A 327     104.648  45.434  71.785  1.00  0.00           N
ATOM   5191  CA  GLN A 327     104.569  46.724  71.105  1.00  0.00           C
ATOM   5193  CB  GLN A 327     103.498  46.784  69.965  1.00  0.00           C
ATOM   5196  CG  GLN A 327     102.168  46.134  70.395  1.00  0.00           C
ATOM   5199  CD  GLN A 327     100.918  46.445  69.575  1.00  0.00           C
ATOM   5200  OE1 GLN A 327     100.889  47.364  68.765  1.00  0.00           O
ATOM   5201  NE2 GLN A 327      99.858  45.654  69.875  1.00  0.00           N
ATOM   5204  C   GLN A 327     104.298  47.805  72.155  1.00  0.00           C
ATOM   5205  O   GLN A 327     104.878  47.835  73.235  1.00  0.00           O
ATOM   5206  N   MET A 328     103.328  48.675  71.825  1.00  0.00           N
ATOM   5208  CA  MET A 328     102.808  49.845  72.485  1.00  0.00           C
ATOM   5210  CB  MET A 328     103.719  50.604  73.485  1.00  0.00           C
ATOM   5213  CG  MET A 328     105.078  51.064  72.925  1.00  0.00           C
ATOM   5216  SD  MET A 328     106.049  52.135  74.055  1.00  0.00           S
ATOM   5217  CE  MET A 328     105.848  51.124  75.545  1.00  0.00           C
ATOM   5221  C   MET A 328     102.368  50.714  71.325  1.00  0.00           C
ATOM   5222  O   MET A 328     102.848  50.534  70.215  1.00  0.00           O
ATOM   5223  N   GLY A 329     101.359  51.574  71.545  1.00  0.00           N
ATOM   5225  CA  GLY A 329     100.758  52.364  70.465  1.00  0.00           C
ATOM   5228  C   GLY A 329     100.488  53.724  70.995  1.00  0.00           C
ATOM   5229  O   GLY A 329     100.028  53.834  72.125  1.00  0.00           O
ATOM   5230  N   VAL A 330     100.819  54.754  70.195  1.00  0.00           N
ATOM   5232  CA  VAL A 330     100.878  56.134  70.615  1.00  0.00           C
ATOM   5234  CB  VAL A 330     102.248  56.404  71.275  1.00  0.00           C
ATOM   5236  CG1 VAL A 330     102.638  57.884  71.285  1.00  0.00           C
ATOM   5240  CG2 VAL A 330     102.268  55.885  72.735  1.00  0.00           C
ATOM   5244  C   VAL A 330     100.598  57.024  69.395  1.00  0.00           C
ATOM   5245  O   VAL A 330     101.079  56.714  68.305  1.00  0.00           O
ATOM   5246  N   THR A 331      99.819  58.134  69.515  1.00  0.00           N
ATOM   5248  CA  THR A 331      99.429  59.055  68.445  1.00  0.00           C
ATOM   5250  CB  THR A 331      98.699  58.455  67.215  1.00  0.00           C
ATOM   5252  OG1 THR A 331      98.509  59.414  66.175  1.00  0.00           O
ATOM   5254  CG2 THR A 331      97.308  57.894  67.575  1.00  0.00           C
ATOM   5258  C   THR A 331      98.518  60.064  69.105  1.00  0.00           C
ATOM   5259  O   THR A 331      98.218  59.934  70.285  1.00  0.00           O
ATOM   5260  N   ALA A 332      98.009  61.095  68.415  1.00  0.00           N
ATOM   5262  CA  ALA A 332      97.168  62.085  69.065  1.00  0.00           C
ATOM   5264  CB  ALA A 332      97.998  63.294  69.545  1.00  0.00           C
ATOM   5268  C   ALA A 332      96.058  62.555  68.145  1.00  0.00           C
ATOM   5269  O   ALA A 332      96.238  62.735  66.945  1.00  0.00           O
ATOM   5270  N   GLY A 333      94.838  62.735  68.705  1.00  0.00           N
ATOM   5272  CA  GLY A 333      93.658  63.114  67.935  1.00  0.00           C
ATOM   5275  C   GLY A 333      93.158  64.494  68.205  1.00  0.00           C
ATOM   5276  O   GLY A 333      93.009  64.915  69.345  1.00  0.00           O
ATOM   5277  N   LEU A 334      92.820  65.214  67.125  1.00  0.00           N
ATOM   5279  CA  LEU A 334      92.268  66.544  67.175  1.00  0.00           C
ATOM   5281  CB  LEU A 334      93.188  67.585  66.475  1.00  0.00           C
ATOM   5284  CG  LEU A 334      94.458  67.964  67.255  1.00  0.00           C
ATOM   5286  CD1 LEU A 334      95.618  66.955  67.175  1.00  0.00           C
ATOM   5290  CD2 LEU A 334      94.959  69.344  66.815  1.00  0.00           C
ATOM   5294  C   LEU A 334      90.918  66.544  66.485  1.00  0.00           C
ATOM   5295  O   LEU A 334      90.828  66.244  65.295  1.00  0.00           O
ATOM   5296  N   THR A 335      89.838  66.894  67.215  1.00  0.00           N
ATOM   5298  CA  THR A 335      88.488  66.924  66.645  1.00  0.00           C
ATOM   5300  CB  THR A 335      87.488  65.964  67.255  1.00  0.00           C
ATOM   5302  OG1 THR A 335      87.969  64.635  67.125  1.00  0.00           O
ATOM   5304  CG2 THR A 335      86.128  66.015  66.525  1.00  0.00           C
ATOM   5308  C   THR A 335      87.878  68.314  66.695  1.00  0.00           C
ATOM   5309  O   THR A 335      87.839  68.924  67.755  1.00  0.00           O
ATOM   5310  N   LEU A 336      87.398  68.824  65.545  1.00  0.00           N
ATOM   5312  CA  LEU A 336      86.789  70.144  65.425  1.00  0.00           C
ATOM   5314  CB  LEU A 336      87.759  71.074  64.625  1.00  0.00           C
ATOM   5317  CG  LEU A 336      87.368  72.564  64.435  1.00  0.00           C
ATOM   5319  CD1 LEU A 336      86.288  72.814  63.365  1.00  0.00           C
ATOM   5323  CD2 LEU A 336      86.978  73.265  65.735  1.00  0.00           C
ATOM   5327  C   LEU A 336      85.460  69.985  64.685  1.00  0.00           C
ATOM   5328  O   LEU A 336      85.498  69.595  63.515  1.00  0.00           O
ATOM   5329  N   PRO A 337      84.268  70.224  65.255  1.00  0.00           N
ATOM   5330  CD  PRO A 337      84.089  70.574  66.665  1.00  0.00           C
ATOM   5333  CA  PRO A 337      82.988  70.015  64.585  1.00  0.00           C
ATOM   5335  CB  PRO A 337      81.929  70.314  65.665  1.00  0.00           C
ATOM   5338  CG  PRO A 337      82.668  71.134  66.725  1.00  0.00           C
ATOM   5341  C   PRO A 337      82.778  70.814  63.295  1.00  0.00           C
ATOM   5342  O   PRO A 337      82.998  72.025  63.275  1.00  0.00           O
ATOM   5343  N   ILE A 338      82.338  70.154  62.205  1.00  0.00           N
ATOM   5345  CA  ILE A 338      82.188  70.765  60.895  1.00  0.00           C
ATOM   5347  CB  ILE A 338      83.149  70.134  59.865  1.00  0.00           C
ATOM   5349  CG2 ILE A 338      82.459  69.224  58.815  1.00  0.00           C
ATOM   5353  CG1 ILE A 338      83.999  71.204  59.145  1.00  0.00           C
ATOM   5356  CD  ILE A 338      85.078  71.824  60.055  1.00  0.00           C
ATOM   5360  C   ILE A 338      80.699  70.744  60.505  1.00  0.00           C
ATOM   5361  O   ILE A 338      80.038  69.714  60.515  1.00  0.00           O
ATOM   5362  N   PHE A 339      80.128  71.915  60.155  1.00  0.00           N
ATOM   5364  CA  PHE A 339      78.788  72.104  59.625  1.00  0.00           C
ATOM   5366  CB  PHE A 339      78.498  71.345  58.295  1.00  0.00           C
ATOM   5369  CG  PHE A 339      79.018  72.184  57.185  1.00  0.00           C
ATOM   5370  CD1 PHE A 339      78.408  73.434  56.985  1.00  0.00           C
ATOM   5372  CE1 PHE A 339      78.918  74.324  56.045  1.00  0.00           C
ATOM   5374  CZ  PHE A 339      80.018  73.954  55.265  1.00  0.00           C
ATOM   5376  CD2 PHE A 339      80.098  71.805  56.385  1.00  0.00           C
ATOM   5378  CE2 PHE A 339      80.598  72.695  55.425  1.00  0.00           C
ATOM   5380  C   PHE A 339      77.639  72.004  60.585  1.00  0.00           C
ATOM   5381  O   PHE A 339      77.328  72.995  61.245  1.00  0.00           O
ATOM   5382  N   ASP A 340      76.988  70.835  60.685  1.00  0.00           N
ATOM   5384  CA  ASP A 340      76.319  70.364  61.875  1.00  0.00           C
ATOM   5386  CB  ASP A 340      77.459  70.204  62.935  1.00  0.00           C
ATOM   5389  CG  ASP A 340      77.858  68.784  63.275  1.00  0.00           C
ATOM   5390  OD1 ASP A 340      77.228  67.844  62.735  1.00  0.00           O
ATOM   5391  OD2 ASP A 340      78.809  68.604  64.075  1.00  0.00           O
ATOM   5392  C   ASP A 340      75.038  71.134  62.355  1.00  0.00           C
ATOM   5393  O   ASP A 340      74.318  70.674  63.225  1.00  0.00           O
ATOM   5394  N   SER A 341      74.719  72.294  61.735  1.00  0.00           N
ATOM   5396  CA  SER A 341      73.548  73.195  61.765  1.00  0.00           C
ATOM   5398  CB  SER A 341      72.588  73.074  60.545  1.00  0.00           C
ATOM   5401  OG  SER A 341      71.848  71.864  60.535  1.00  0.00           O
ATOM   5403  C   SER A 341      72.749  73.534  63.035  1.00  0.00           C
ATOM   5404  O   SER A 341      71.538  73.744  62.985  1.00  0.00           O
ATOM   5405  N   GLY A 342      73.429  73.765  64.195  1.00  0.00           N
ATOM   5407  CA  GLY A 342      72.918  74.714  65.195  1.00  0.00           C
ATOM   5410  C   GLY A 342      73.188  74.424  66.655  1.00  0.00           C
ATOM   5411  O   GLY A 342      73.258  75.364  67.445  1.00  0.00           O
ATOM   5412  N   ARG A 343      73.418  73.165  67.095  1.00  0.00           N
ATOM   5414  CA  ARG A 343      73.458  72.885  68.525  1.00  0.00           C
ATOM   5416  CB  ARG A 343      73.308  71.404  69.015  1.00  0.00           C
ATOM   5419  CG  ARG A 343      74.479  70.385  68.895  1.00  0.00           C
ATOM   5422  CD  ARG A 343      75.738  70.574  69.795  1.00  0.00           C
ATOM   5425  NE  ARG A 343      76.569  69.315  69.855  1.00  0.00           N
ATOM   5427  CZ  ARG A 343      77.788  69.064  69.385  1.00  0.00           C
ATOM   5428  NH1 ARG A 343      78.569  69.884  68.745  1.00  0.00           N
ATOM   5431  NH2 ARG A 343      78.278  67.855  69.515  1.00  0.00           N
ATOM   5434  C   ARG A 343      74.528  73.555  69.345  1.00  0.00           C
ATOM   5435  O   ARG A 343      74.268  73.855  70.485  1.00  0.00           O
ATOM   5436  N   LEU A 344      75.768  73.824  68.855  1.00  0.00           N
ATOM   5438  CA  LEU A 344      76.718  74.544  69.695  1.00  0.00           C
ATOM   5440  CB  LEU A 344      78.159  74.705  69.145  1.00  0.00           C
ATOM   5443  CG  LEU A 344      79.079  73.485  69.015  1.00  0.00           C
ATOM   5445  CD1 LEU A 344      79.049  72.614  70.275  1.00  0.00           C
ATOM   5449  CD2 LEU A 344      78.788  72.745  67.725  1.00  0.00           C
ATOM   5453  C   LEU A 344      76.258  75.945  70.025  1.00  0.00           C
ATOM   5454  O   LEU A 344      76.418  76.415  71.145  1.00  0.00           O
ATOM   5455  N   ASN A 345      75.668  76.664  69.045  1.00  0.00           N
ATOM   5457  CA  ASN A 345      75.168  78.004  69.275  1.00  0.00           C
ATOM   5459  CB  ASN A 345      74.728  78.604  67.905  1.00  0.00           C
ATOM   5462  CG  ASN A 345      74.908  80.126  67.885  1.00  0.00           C
ATOM   5463  OD1 ASN A 345      76.028  80.585  68.125  1.00  0.00           O
ATOM   5464  ND2 ASN A 345      73.858  80.896  67.555  1.00  0.00           N
ATOM   5467  C   ASN A 345      74.048  77.945  70.325  1.00  0.00           C
ATOM   5468  O   ASN A 345      74.058  78.634  71.335  1.00  0.00           O
ATOM   5469  N   ALA A 346      73.118  76.984  70.145  1.00  0.00           N
ATOM   5471  CA  ALA A 346      72.018  76.785  71.065  1.00  0.00           C
ATOM   5473  CB  ALA A 346      70.988  75.904  70.345  1.00  0.00           C
ATOM   5477  C   ALA A 346      72.368  76.204  72.445  1.00  0.00           C
ATOM   5478  O   ALA A 346      71.678  76.485  73.425  1.00  0.00           O
ATOM   5479  N   ASN A 347      73.469  75.414  72.585  1.00  0.00           N
ATOM   5481  CA  ASN A 347      73.878  74.784  73.835  1.00  0.00           C
ATOM   5483  CB  ASN A 347      74.608  73.415  73.635  1.00  0.00           C
ATOM   5486  CG  ASN A 347      76.118  73.385  73.335  1.00  0.00           C
ATOM   5487  OD1 ASN A 347      76.918  74.324  73.345  1.00  0.00           O
ATOM   5488  ND2 ASN A 347      76.569  72.154  72.995  1.00  0.00           N
ATOM   5491  C   ASN A 347      74.668  75.734  74.725  1.00  0.00           C
ATOM   5492  O   ASN A 347      74.828  75.515  75.925  1.00  0.00           O
ATOM   5493  N   LEU A 348      75.088  76.854  74.125  1.00  0.00           N
ATOM   5495  CA  LEU A 348      75.598  78.025  74.775  1.00  0.00           C
ATOM   5497  CB  LEU A 348      76.589  78.684  73.805  1.00  0.00           C
ATOM   5500  CG  LEU A 348      77.319  79.985  74.175  1.00  0.00           C
ATOM   5502  CD1 LEU A 348      77.528  80.704  72.865  1.00  0.00           C
ATOM   5506  CD2 LEU A 348      76.658  81.025  75.095  1.00  0.00           C
ATOM   5510  C   LEU A 348      74.459  78.954  75.105  1.00  0.00           C
ATOM   5511  O   LEU A 348      74.348  79.415  76.235  1.00  0.00           O
ATOM   5512  N   ASP A 349      73.539  79.275  74.165  1.00  0.00           N
ATOM   5514  CA  ASP A 349      72.459  80.205  74.405  1.00  0.00           C
ATOM   5516  CB  ASP A 349      71.639  80.424  73.115  1.00  0.00           C
ATOM   5519  CG  ASP A 349      72.468  81.204  72.095  1.00  0.00           C
ATOM   5520  OD1 ASP A 349      73.569  81.684  72.445  1.00  0.00           O
ATOM   5521  OD2 ASP A 349      71.959  81.395  70.965  1.00  0.00           O
ATOM   5522  C   ASP A 349      71.548  79.784  75.555  1.00  0.00           C
ATOM   5523  O   ASP A 349      71.098  80.594  76.365  1.00  0.00           O
ATOM   5524  N   ILE A 350      71.338  78.464  75.695  1.00  0.00           N
ATOM   5526  CA  ILE A 350      70.778  77.885  76.895  1.00  0.00           C
ATOM   5528  CB  ILE A 350      70.428  76.424  76.615  1.00  0.00           C
ATOM   5530  CG2 ILE A 350      71.668  75.535  76.645  1.00  0.00           C
ATOM   5534  CG1 ILE A 350      69.308  75.924  77.535  1.00  0.00           C
ATOM   5537  CD  ILE A 350      68.828  74.494  77.275  1.00  0.00           C
ATOM   5541  C   ILE A 350      71.628  78.104  78.175  1.00  0.00           C
ATOM   5542  O   ILE A 350      71.118  78.574  79.195  1.00  0.00           O
ATOM   5543  N   ALA A 351      72.968  77.894  78.165  1.00  0.00           N
ATOM   5545  CA  ALA A 351      73.898  78.165  79.255  1.00  0.00           C
ATOM   5547  CB  ALA A 351      75.298  77.644  78.885  1.00  0.00           C
ATOM   5551  C   ALA A 351      74.008  79.644  79.645  1.00  0.00           C
ATOM   5552  O   ALA A 351      74.098  80.034  80.815  1.00  0.00           O
ATOM   5553  N   LYS A 352      74.008  80.535  78.645  1.00  0.00           N
ATOM   5555  CA  LYS A 352      73.918  81.974  78.795  1.00  0.00           C
ATOM   5557  CB  LYS A 352      74.069  82.635  77.415  1.00  0.00           C
ATOM   5560  CG  LYS A 352      74.578  84.086  77.475  1.00  0.00           C
ATOM   5563  CD  LYS A 352      74.959  84.576  76.075  1.00  0.00           C
ATOM   5566  CE  LYS A 352      76.278  85.336  76.045  1.00  0.00           C
ATOM   5569  NZ  LYS A 352      76.959  84.975  74.805  1.00  0.00           N
ATOM   5573  C   LYS A 352      72.608  82.394  79.425  1.00  0.00           C
ATOM   5574  O   LYS A 352      72.578  83.234  80.335  1.00  0.00           O
ATOM   5575  N   ALA A 353      71.488  81.766  79.005  1.00  0.00           N
ATOM   5577  CA  ALA A 353      70.209  81.894  79.665  1.00  0.00           C
ATOM   5579  CB  ALA A 353      69.108  81.105  78.915  1.00  0.00           C
ATOM   5583  C   ALA A 353      70.238  81.455  81.115  1.00  0.00           C
ATOM   5584  O   ALA A 353      69.728  82.186  81.965  1.00  0.00           O
ATOM   5585  N   GLU A 354      70.898  80.336  81.455  1.00  0.00           N
ATOM   5587  CA  GLU A 354      71.138  79.894  82.835  1.00  0.00           C
ATOM   5589  CB  GLU A 354      71.998  78.595  82.905  1.00  0.00           C
ATOM   5592  CG  GLU A 354      71.328  77.314  82.345  1.00  0.00           C
ATOM   5595  CD  GLU A 354      72.289  76.134  82.185  1.00  0.00           C
ATOM   5596  OE1 GLU A 354      73.518  76.284  82.355  1.00  0.00           O
ATOM   5597  OE2 GLU A 354      71.759  75.024  81.885  1.00  0.00           O
ATOM   5598  C   GLU A 354      71.848  80.936  83.675  1.00  0.00           C
ATOM   5599  O   GLU A 354      71.438  81.225  84.805  1.00  0.00           O
ATOM   5600  N   SER A 355      72.898  81.595  83.145  1.00  0.00           N
ATOM   5602  CA  SER A 355      73.418  82.805  83.755  1.00  0.00           C
ATOM   5604  CB  SER A 355      74.698  83.355  83.055  1.00  0.00           C
ATOM   5607  OG  SER A 355      75.868  82.895  83.725  1.00  0.00           O
ATOM   5609  C   SER A 355      72.438  83.955  83.895  1.00  0.00           C
ATOM   5610  O   SER A 355      72.328  84.536  84.965  1.00  0.00           O
ATOM   5611  N   ASN A 356      71.668  84.324  82.855  1.00  0.00           N
ATOM   5613  CA  ASN A 356      70.698  85.424  82.945  1.00  0.00           C
ATOM   5615  CB  ASN A 356      70.069  85.756  81.565  1.00  0.00           C
ATOM   5618  CG  ASN A 356      71.168  86.164  80.605  1.00  0.00           C
ATOM   5619  OD1 ASN A 356      72.208  86.695  80.995  1.00  0.00           O
ATOM   5620  ND2 ASN A 356      70.938  85.884  79.295  1.00  0.00           N
ATOM   5623  C   ASN A 356      69.549  85.224  83.925  1.00  0.00           C
ATOM   5624  O   ASN A 356      69.098  86.144  84.605  1.00  0.00           O
ATOM   5625  N   LEU A 357      69.069  83.974  84.055  1.00  0.00           N
ATOM   5627  CA  LEU A 357      68.229  83.504  85.135  1.00  0.00           C
ATOM   5629  CB  LEU A 357      67.908  81.994  85.005  1.00  0.00           C
ATOM   5632  CG  LEU A 357      67.118  81.586  83.755  1.00  0.00           C
ATOM   5634  CD1 LEU A 357      66.938  80.065  83.695  1.00  0.00           C
ATOM   5638  CD2 LEU A 357      65.758  82.264  83.705  1.00  0.00           C
ATOM   5642  C   LEU A 357      68.889  83.675  86.485  1.00  0.00           C
ATOM   5643  O   LEU A 357      68.308  84.214  87.415  1.00  0.00           O
ATOM   5644  N   SER A 358      70.168  83.265  86.595  1.00  0.00           N
ATOM   5646  CA  SER A 358      70.938  83.436  87.815  1.00  0.00           C
ATOM   5648  CB  SER A 358      72.298  82.705  87.725  1.00  0.00           C
ATOM   5651  OG  SER A 358      72.828  82.454  89.015  1.00  0.00           O
ATOM   5653  C   SER A 358      71.158  84.885  88.215  1.00  0.00           C
ATOM   5654  O   SER A 358      71.028  85.224  89.385  1.00  0.00           O
ATOM   5655  N   ILE A 359      71.459  85.805  87.275  1.00  0.00           N
ATOM   5657  CA  ILE A 359      71.518  87.245  87.555  1.00  0.00           C
ATOM   5659  CB  ILE A 359      71.909  88.064  86.315  1.00  0.00           C
ATOM   5661  CG2 ILE A 359      71.928  89.576  86.645  1.00  0.00           C
ATOM   5665  CG1 ILE A 359      73.268  87.674  85.675  1.00  0.00           C
ATOM   5668  CD  ILE A 359      74.448  87.605  86.655  1.00  0.00           C
ATOM   5672  C   ILE A 359      70.188  87.766  88.095  1.00  0.00           C
ATOM   5673  O   ILE A 359      70.118  88.465  89.105  1.00  0.00           O
ATOM   5674  N   ALA A 360      69.069  87.365  87.485  1.00  0.00           N
ATOM   5676  CA  ALA A 360      67.728  87.654  87.965  1.00  0.00           C
ATOM   5678  CB  ALA A 360      66.678  87.176  86.955  1.00  0.00           C
ATOM   5682  C   ALA A 360      67.398  87.105  89.345  1.00  0.00           C
ATOM   5683  O   ALA A 360      66.778  87.794  90.155  1.00  0.00           O
ATOM   5684  N   SER A 361      67.858  85.874  89.665  1.00  0.00           N
ATOM   5686  CA  SER A 361      67.898  85.364  91.025  1.00  0.00           C
ATOM   5688  CB  SER A 361      68.408  83.915  91.095  1.00  0.00           C
ATOM   5691  OG  SER A 361      67.569  83.055  90.325  1.00  0.00           O
ATOM   5693  C   SER A 361      68.718  86.215  92.005  1.00  0.00           C
ATOM   5694  O   SER A 361      68.289  86.455  93.135  1.00  0.00           O
ATOM   5695  N   TYR A 362      69.898  86.735  91.605  1.00  0.00           N
ATOM   5697  CA  TYR A 362      70.678  87.645  92.415  1.00  0.00           C
ATOM   5699  CB  TYR A 362      72.128  87.836  91.845  1.00  0.00           C
ATOM   5702  CG  TYR A 362      72.998  88.654  92.775  1.00  0.00           C
ATOM   5703  CD1 TYR A 362      73.508  88.104  93.965  1.00  0.00           C
ATOM   5705  CE1 TYR A 362      74.178  88.895  94.905  1.00  0.00           C
ATOM   5707  CZ  TYR A 362      74.409  90.255  94.625  1.00  0.00           C
ATOM   5708  OH  TYR A 362      74.999  91.115  95.575  1.00  0.00           O
ATOM   5710  CD2 TYR A 362      73.318  89.984  92.465  1.00  0.00           C
ATOM   5712  CE2 TYR A 362      74.008  90.774  93.395  1.00  0.00           C
ATOM   5714  C   TYR A 362      69.929  88.965  92.645  1.00  0.00           C
ATOM   5715  O   TYR A 362      69.848  89.474  93.765  1.00  0.00           O
ATOM   5716  N   ASN A 363      69.298  89.524  91.585  1.00  0.00           N
ATOM   5718  CA  ASN A 363      68.438  90.695  91.655  1.00  0.00           C
ATOM   5720  CB  ASN A 363      68.009  91.154  90.235  1.00  0.00           C
ATOM   5723  CG  ASN A 363      69.238  91.656  89.475  1.00  0.00           C
ATOM   5724  OD1 ASN A 363      70.268  91.994  90.075  1.00  0.00           O
ATOM   5725  ND2 ASN A 363      69.188  91.645  88.125  1.00  0.00           N
ATOM   5728  C   ASN A 363      67.238  90.574  92.575  1.00  0.00           C
ATOM   5729  O   ASN A 363      66.948  91.495  93.335  1.00  0.00           O
ATOM   5730  N   LYS A 364      66.499  89.436  92.575  1.00  0.00           N
ATOM   5732  CA  LYS A 364      65.319  89.266  93.415  1.00  0.00           C
ATOM   5734  CB  LYS A 364      64.409  88.074  92.995  1.00  0.00           C
ATOM   5737  CG  LYS A 364      64.978  86.665  93.215  1.00  0.00           C
ATOM   5740  CD  LYS A 364      64.058  85.525  92.725  1.00  0.00           C
ATOM   5743  CE  LYS A 364      63.819  85.525  91.205  1.00  0.00           C
ATOM   5746  NZ  LYS A 364      63.058  84.335  90.785  1.00  0.00           N
ATOM   5750  C   LYS A 364      65.649  89.195  94.895  1.00  0.00           C
ATOM   5751  O   LYS A 364      64.918  89.655  95.765  1.00  0.00           O
ATOM   5752  N   ALA A 365      66.818  88.624  95.185  1.00  0.00           N
ATOM   5754  CA  ALA A 365      67.289  88.426  96.525  1.00  0.00           C
ATOM   5756  CB  ALA A 365      68.318  87.304  96.455  1.00  0.00           C
ATOM   5760  C   ALA A 365      67.868  89.695  97.175  1.00  0.00           C
ATOM   5761  O   ALA A 365      67.668  89.914  98.375  1.00  0.00           O
ATOM   5762  N   VAL A 366      68.528  90.585  96.405  1.00  0.00           N
ATOM   5764  CA  VAL A 366      68.788  91.964  96.835  1.00  0.00           C
ATOM   5766  CB  VAL A 366      69.708  92.745  95.875  1.00  0.00           C
ATOM   5768  CG1 VAL A 366      69.918  94.195  96.365  1.00  0.00           C
ATOM   5772  CG2 VAL A 366      71.098  92.094  95.785  1.00  0.00           C
ATOM   5776  C   VAL A 366      67.508  92.755  97.045  1.00  0.00           C
ATOM   5777  O   VAL A 366      67.338  93.414  98.075  1.00  0.00           O
ATOM   5778  N   VAL A 367      66.558  92.736  96.095  1.00  0.00           N
ATOM   5780  CA  VAL A 367      65.358  93.545  96.275  1.00  0.00           C
ATOM   5782  CB  VAL A 367      64.588  93.794  94.985  1.00  0.00           C
ATOM   5784  CG1 VAL A 367      64.008  92.495  94.435  1.00  0.00           C
ATOM   5788  CG2 VAL A 367      63.469  94.835  95.195  1.00  0.00           C
ATOM   5792  C   VAL A 367      64.479  93.074  97.425  1.00  0.00           C
ATOM   5793  O   VAL A 367      64.089  93.895  98.255  1.00  0.00           O
ATOM   5794  N   GLU A 368      64.229  91.744  97.585  1.00  0.00           N
ATOM   5796  CA  GLU A 368      63.469  91.185  98.695  1.00  0.00           C
ATOM   5798  CB  GLU A 368      63.168  89.664  98.525  1.00  0.00           C
ATOM   5801  CG  GLU A 368      64.288  88.675  98.925  1.00  0.00           C
ATOM   5804  CD  GLU A 368      63.978  87.204  98.625  1.00  0.00           C
ATOM   5805  OE1 GLU A 368      62.908  86.915  98.035  1.00  0.00           O
ATOM   5806  OE2 GLU A 368      64.798  86.346  99.055  1.00  0.00           O
ATOM   5807  C   GLU A 368      64.118  91.474 100.035  1.00  0.00           C
ATOM   5808  O   GLU A 368      63.458  91.945 100.955  1.00  0.00           O
ATOM   5809  N   ALA A 369      65.459  91.346 100.135  1.00  0.00           N
ATOM   5811  CA  ALA A 369      66.198  91.614 101.345  1.00  0.00           C
ATOM   5813  CB  ALA A 369      67.709  91.544 101.035  1.00  0.00           C
ATOM   5817  C   ALA A 369      66.018  93.016 101.885  1.00  0.00           C
ATOM   5818  O   ALA A 369      65.838  93.234 103.085  1.00  0.00           O
ATOM   5819  N   VAL A 370      66.098  93.995 100.965  1.00  0.00           N
ATOM   5821  CA  VAL A 370      65.908  95.395 101.235  1.00  0.00           C
ATOM   5823  CB  VAL A 370      66.348  96.234 100.045  1.00  0.00           C
ATOM   5825  CG1 VAL A 370      65.998  97.715 100.305  1.00  0.00           C
ATOM   5829  CG2 VAL A 370      67.868  96.024  99.875  1.00  0.00           C
ATOM   5833  C   VAL A 370      64.498  95.686 101.705  1.00  0.00           C
ATOM   5834  O   VAL A 370      64.278  96.395 102.685  1.00  0.00           O
ATOM   5835  N   ASN A 371      63.488  95.075 101.045  1.00  0.00           N
ATOM   5837  CA  ASN A 371      62.108  95.126 101.485  1.00  0.00           C
ATOM   5839  CB  ASN A 371      61.198  94.406 100.455  1.00  0.00           C
ATOM   5842  CG  ASN A 371      61.308  94.975  99.035  1.00  0.00           C
ATOM   5843  OD1 ASN A 371      61.499  96.164  98.805  1.00  0.00           O
ATOM   5844  ND2 ASN A 371      61.208  94.074  98.025  1.00  0.00           N
ATOM   5847  C   ASN A 371      61.858  94.536 102.875  1.00  0.00           C
ATOM   5848  O   ASN A 371      61.238  95.154 103.735  1.00  0.00           O
ATOM   5849  N   ASP A 372      62.418  93.335 103.125  1.00  0.00           N
ATOM   5851  CA  ASP A 372      62.338  92.645 104.385  1.00  0.00           C
ATOM   5853  CB  ASP A 372      62.968  91.245 104.225  1.00  0.00           C
ATOM   5856  CG  ASP A 372      62.168  90.336 103.295  1.00  0.00           C
ATOM   5857  OD1 ASP A 372      60.968  90.604 102.995  1.00  0.00           O
ATOM   5858  OD2 ASP A 372      62.738  89.266 102.955  1.00  0.00           O
ATOM   5859  C   ASP A 372      62.998  93.405 105.535  1.00  0.00           C
ATOM   5860  O   ASP A 372      62.418  93.535 106.605  1.00  0.00           O
ATOM   5861  N   VAL A 373      64.218  93.974 105.335  1.00  0.00           N
ATOM   5863  CA  VAL A 373      64.859  94.804 106.345  1.00  0.00           C
ATOM   5865  CB  VAL A 373      66.368  94.965 106.115  1.00  0.00           C
ATOM   5867  CG1 VAL A 373      66.688  95.965 104.985  1.00  0.00           C
ATOM   5871  CG2 VAL A 373      67.068  95.415 107.405  1.00  0.00           C
ATOM   5875  C   VAL A 373      64.148  96.144 106.575  1.00  0.00           C
ATOM   5876  O   VAL A 373      64.008  96.595 107.715  1.00  0.00           O
ATOM   5877  N   ALA A 374      63.638  96.796 105.505  1.00  0.00           N
ATOM   5879  CA  ALA A 374      62.878  98.025 105.605  1.00  0.00           C
ATOM   5881  CB  ALA A 374      62.608  98.554 104.185  1.00  0.00           C
ATOM   5885  C   ALA A 374      61.548  97.876 106.335  1.00  0.00           C
ATOM   5886  O   ALA A 374      61.198  98.706 107.185  1.00  0.00           O
ATOM   5887  N   ARG A 375      60.788  96.814 106.005  1.00  0.00           N
ATOM   5889  CA  ARG A 375      59.628  96.376 106.755  1.00  0.00           C
ATOM   5891  CB  ARG A 375      58.828  95.285 105.995  1.00  0.00           C
ATOM   5894  CG  ARG A 375      57.518  94.874 106.705  1.00  0.00           C
ATOM   5897  CD  ARG A 375      56.538  94.086 105.835  1.00  0.00           C
ATOM   5900  NE  ARG A 375      57.128  92.736 105.635  1.00  0.00           N
ATOM   5902  CZ  ARG A 375      56.488  91.735 105.045  1.00  0.00           C
ATOM   5903  NH1 ARG A 375      55.368  91.915 104.385  1.00  0.00           N
ATOM   5906  NH2 ARG A 375      57.048  90.546 105.055  1.00  0.00           N
ATOM   5909  C   ARG A 375      59.908  95.926 108.175  1.00  0.00           C
ATOM   5910  O   ARG A 375      59.248  96.395 109.095  1.00  0.00           O
ATOM   5911  N   ALA A 376      60.928  95.065 108.415  1.00  0.00           N
ATOM   5913  CA  ALA A 376      61.228  94.594 109.755  1.00  0.00           C
ATOM   5915  CB  ALA A 376      62.388  93.585 109.635  1.00  0.00           C
ATOM   5919  C   ALA A 376      61.558  95.724 110.745  1.00  0.00           C
ATOM   5920  O   ALA A 376      60.988  95.786 111.835  1.00  0.00           O
ATOM   5921  N   ALA A 377      62.408  96.684 110.335  1.00  0.00           N
ATOM   5923  CA  ALA A 377      62.718  97.895 111.085  1.00  0.00           C
ATOM   5925  CB  ALA A 377      63.788  98.664 110.295  1.00  0.00           C
ATOM   5929  C   ALA A 377      61.528  98.825 111.345  1.00  0.00           C
ATOM   5930  O   ALA A 377      61.268  99.266 112.465  1.00  0.00           O
ATOM   5931  N   SER A 378      60.709  99.126 110.315  1.00  0.00           N
ATOM   5933  CA  SER A 378      59.478  99.874 110.545  1.00  0.00           C
ATOM   5935  CB  SER A 378      58.768 100.424 109.265  1.00  0.00           C
ATOM   5938  OG  SER A 378      58.318  99.415 108.355  1.00  0.00           O
ATOM   5940  C   SER A 378      58.488  99.165 111.445  1.00  0.00           C
ATOM   5941  O   SER A 378      57.889  99.764 112.335  1.00  0.00           O
ATOM   5942  N   GLN A 379      58.348  97.836 111.275  1.00  0.00           N
ATOM   5944  CA  GLN A 379      57.508  96.974 112.095  1.00  0.00           C
ATOM   5946  CB  GLN A 379      57.488  95.535 111.505  1.00  0.00           C
ATOM   5949  CG  GLN A 379      56.688  94.494 112.335  1.00  0.00           C
ATOM   5952  CD  GLN A 379      56.418  93.195 111.575  1.00  0.00           C
ATOM   5953  OE1 GLN A 379      56.768  92.985 110.415  1.00  0.00           O
ATOM   5954  NE2 GLN A 379      55.698  92.264 112.235  1.00  0.00           N
ATOM   5957  C   GLN A 379      57.848  96.954 113.585  1.00  0.00           C
ATOM   5958  O   GLN A 379      56.959  97.124 114.415  1.00  0.00           O
ATOM   5959  N   VAL A 380      59.139  96.835 113.965  1.00  0.00           N
ATOM   5961  CA  VAL A 380      59.558  96.936 115.355  1.00  0.00           C
ATOM   5963  CB  VAL A 380      61.018  96.574 115.545  1.00  0.00           C
ATOM   5965  CG1 VAL A 380      61.598  97.006 116.915  1.00  0.00           C
ATOM   5969  CG2 VAL A 380      61.078  95.044 115.425  1.00  0.00           C
ATOM   5973  C   VAL A 380      59.248  98.244 116.035  1.00  0.00           C
ATOM   5974  O   VAL A 380      58.708  98.244 117.145  1.00  0.00           O
ATOM   5975  N   GLN A 381      59.498  99.406 115.385  1.00  0.00           N
ATOM   5977  CA  GLN A 381      59.128 100.695 115.935  1.00  0.00           C
ATOM   5979  CB  GLN A 381      59.428 101.844 114.935  1.00  0.00           C
ATOM   5982  CG  GLN A 381      60.908 102.024 114.555  1.00  0.00           C
ATOM   5985  CD  GLN A 381      61.038 103.125 113.505  1.00  0.00           C
ATOM   5986  OE1 GLN A 381      61.738 104.126 113.675  1.00  0.00           O
ATOM   5987  NE2 GLN A 381      60.319 102.945 112.375  1.00  0.00           N
ATOM   5990  C   GLN A 381      57.648 100.814 116.235  1.00  0.00           C
ATOM   5991  O   GLN A 381      57.228 101.175 117.325  1.00  0.00           O
ATOM   5992  N   THR A 382      56.818 100.445 115.255  1.00  0.00           N
ATOM   5994  CA  THR A 382      55.378 100.485 115.335  1.00  0.00           C
ATOM   5996  CB  THR A 382      54.758 100.145 113.985  1.00  0.00           C
ATOM   5998  OG1 THR A 382      55.158 101.124 113.035  1.00  0.00           O
ATOM   6000  CG2 THR A 382      53.228 100.184 114.035  1.00  0.00           C
ATOM   6004  C   THR A 382      54.838  99.594 116.425  1.00  0.00           C
ATOM   6005  O   THR A 382      54.008  99.984 117.245  1.00  0.00           O
ATOM   6006  N   LEU A 383      55.348  98.344 116.525  1.00  0.00           N
ATOM   6008  CA  LEU A 383      55.068  97.425 117.625  1.00  0.00           C
ATOM   6010  CB  LEU A 383      55.648  96.024 117.365  1.00  0.00           C
ATOM   6013  CG  LEU A 383      55.038  95.305 116.135  1.00  0.00           C
ATOM   6015  CD1 LEU A 383      55.908  94.095 115.795  1.00  0.00           C
ATOM   6019  CD2 LEU A 383      53.578  94.885 116.345  1.00  0.00           C
ATOM   6023  C   LEU A 383      55.538  97.876 119.005  1.00  0.00           C
ATOM   6024  O   LEU A 383      54.868  97.635 120.005  1.00  0.00           O
ATOM   6025  N   ALA A 384      56.709  98.535 119.105  1.00  0.00           N
ATOM   6027  CA  ALA A 384      57.198  99.114 120.345  1.00  0.00           C
ATOM   6029  CB  ALA A 384      58.588  99.734 120.085  1.00  0.00           C
ATOM   6033  C   ALA A 384      56.248 100.154 120.935  1.00  0.00           C
ATOM   6034  O   ALA A 384      55.888 100.084 122.115  1.00  0.00           O
ATOM   6035  N   GLU A 385      55.709 101.066 120.085  1.00  0.00           N
ATOM   6037  CA  GLU A 385      54.648 102.006 120.425  1.00  0.00           C
ATOM   6039  CB  GLU A 385      54.188 102.854 119.205  1.00  0.00           C
ATOM   6042  CG  GLU A 385      55.258 103.734 118.505  1.00  0.00           C
ATOM   6045  CD  GLU A 385      54.748 104.344 117.195  1.00  0.00           C
ATOM   6046  OE1 GLU A 385      53.518 104.214 116.905  1.00  0.00           O
ATOM   6047  OE2 GLU A 385      55.588 104.944 116.475  1.00  0.00           O
ATOM   6048  C   GLU A 385      53.398 101.294 120.925  1.00  0.00           C
ATOM   6049  O   GLU A 385      52.788 101.626 121.945  1.00  0.00           O
ATOM   6050  N   LYS A 386      53.018 100.224 120.205  1.00  0.00           N
ATOM   6052  CA  LYS A 386      51.948  99.344 120.615  1.00  0.00           C
ATOM   6054  CB  LYS A 386      51.578  98.286 119.545  1.00  0.00           C
ATOM   6057  CG  LYS A 386      51.068  98.794 118.185  1.00  0.00           C
ATOM   6060  CD  LYS A 386      50.648  97.584 117.305  1.00  0.00           C
ATOM   6063  CE  LYS A 386      50.218  97.854 115.865  1.00  0.00           C
ATOM   6066  NZ  LYS A 386      50.078  96.564 115.145  1.00  0.00           N
ATOM   6070  C   LYS A 386      52.128  98.685 121.985  1.00  0.00           C
ATOM   6071  O   LYS A 386      51.178  98.685 122.745  1.00  0.00           O
ATOM   6072  N   ASN A 387      53.308  98.144 122.405  1.00  0.00           N
ATOM   6074  CA  ASN A 387      53.398  97.534 123.735  1.00  0.00           C
ATOM   6076  CB  ASN A 387      54.578  96.544 124.015  1.00  0.00           C
ATOM   6079  CG  ASN A 387      55.968  96.974 123.565  1.00  0.00           C
ATOM   6080  OD1 ASN A 387      56.518  96.346 122.665  1.00  0.00           O
ATOM   6081  ND2 ASN A 387      56.618  97.934 124.255  1.00  0.00           N
ATOM   6084  C   ASN A 387      53.238  98.495 124.905  1.00  0.00           C
ATOM   6085  O   ASN A 387      52.768  98.104 125.965  1.00  0.00           O
ATOM   6086  N   GLN A 388      53.598  99.774 124.755  1.00  0.00           N
ATOM   6088  CA  GLN A 388      53.148 100.844 125.635  1.00  0.00           C
ATOM   6090  CB  GLN A 388      53.828 102.164 125.215  1.00  0.00           C
ATOM   6093  CG  GLN A 388      55.368 102.114 125.205  1.00  0.00           C
ATOM   6096  CD  GLN A 388      55.938 102.146 126.615  1.00  0.00           C
ATOM   6097  OE1 GLN A 388      56.518 103.156 127.015  1.00  0.00           O
ATOM   6098  NE2 GLN A 388      55.838 101.014 127.355  1.00  0.00           N
ATOM   6101  C   GLN A 388      51.648 101.066 125.665  1.00  0.00           C
ATOM   6102  O   GLN A 388      51.028 101.115 126.725  1.00  0.00           O
ATOM   6103  N   HIS A 389      51.028 101.185 124.475  1.00  0.00           N
ATOM   6105  CA  HIS A 389      49.608 101.376 124.305  1.00  0.00           C
ATOM   6107  CB  HIS A 389      49.348 101.595 122.795  1.00  0.00           C
ATOM   6110  ND1 HIS A 389      47.348 103.035 122.995  1.00  0.00           N
ATOM   6111  CG  HIS A 389      47.948 101.936 122.435  1.00  0.00           C
ATOM   6112  CE1 HIS A 389      46.128 103.046 122.505  1.00  0.00           C
ATOM   6114  NE2 HIS A 389      45.938 102.036 121.625  1.00  0.00           N
ATOM   6116  CD2 HIS A 389      47.118 101.315 121.565  1.00  0.00           C
ATOM   6118  C   HIS A 389      48.778 100.215 124.845  1.00  0.00           C
ATOM   6119  O   HIS A 389      47.848 100.385 125.615  1.00  0.00           O
ATOM   6120  N   GLN A 390      49.168  98.965 124.545  1.00  0.00           N
ATOM   6122  CA  GLN A 390      48.548  97.785 125.115  1.00  0.00           C
ATOM   6124  CB  GLN A 390      49.228  96.486 124.575  1.00  0.00           C
ATOM   6127  CG  GLN A 390      49.148  96.144 123.055  1.00  0.00           C
ATOM   6130  CD  GLN A 390      47.819  96.365 122.355  1.00  0.00           C
ATOM   6131  OE1 GLN A 390      47.188  95.385 121.925  1.00  0.00           O
ATOM   6132  NE2 GLN A 390      47.438  97.635 122.145  1.00  0.00           N
ATOM   6135  C   GLN A 390      48.628  97.745 126.645  1.00  0.00           C
ATOM   6136  O   GLN A 390      47.628  97.534 127.345  1.00  0.00           O
ATOM   6137  N   ALA A 391      49.818  98.004 127.225  1.00  0.00           N
ATOM   6139  CA  ALA A 391      50.038  97.915 128.655  1.00  0.00           C
ATOM   6141  CB  ALA A 391      51.528  98.165 128.955  1.00  0.00           C
ATOM   6145  C   ALA A 391      49.158  98.855 129.475  1.00  0.00           C
ATOM   6146  O   ALA A 391      48.618  98.495 130.515  1.00  0.00           O
ATOM   6147  N   GLN A 392      48.968 100.084 128.985  1.00  0.00           N
ATOM   6149  CA  GLN A 392      48.158 101.054 129.695  1.00  0.00           C
ATOM   6151  CB  GLN A 392      48.538 102.484 129.225  1.00  0.00           C
ATOM   6154  CG  GLN A 392      47.858 102.934 127.905  1.00  0.00           C
ATOM   6157  CD  GLN A 392      48.608 103.955 127.035  1.00  0.00           C
ATOM   6158  OE1 GLN A 392      48.008 104.524 126.125  1.00  0.00           O
ATOM   6159  NE2 GLN A 392      49.918 104.156 127.255  1.00  0.00           N
ATOM   6162  C   GLN A 392      46.668 100.774 129.555  1.00  0.00           C
ATOM   6163  O   GLN A 392      45.928 100.965 130.515  1.00  0.00           O
ATOM   6164  N   ILE A 393      46.178 100.236 128.405  1.00  0.00           N
ATOM   6166  CA  ILE A 393      44.788  99.826 128.265  1.00  0.00           C
ATOM   6168  CB  ILE A 393      44.378  99.454 126.835  1.00  0.00           C
ATOM   6170  CG2 ILE A 393      42.838  99.354 126.795  1.00  0.00           C
ATOM   6174  CG1 ILE A 393      44.768 100.476 125.735  1.00  0.00           C
ATOM   6177  CD  ILE A 393      44.948  99.774 124.375  1.00  0.00           C
ATOM   6181  C   ILE A 393      44.418  98.685 129.215  1.00  0.00           C
ATOM   6182  O   ILE A 393      43.358  98.706 129.845  1.00  0.00           O
ATOM   6183  N   GLU A 394      45.308  97.674 129.415  1.00  0.00           N
ATOM   6185  CA  GLU A 394      45.098  96.586 130.365  1.00  0.00           C
ATOM   6187  CB  GLU A 394      46.278  95.574 130.305  1.00  0.00           C
ATOM   6190  CG  GLU A 394      46.068  94.195 131.015  1.00  0.00           C
ATOM   6193  CD  GLU A 394      46.158  94.165 132.545  1.00  0.00           C
ATOM   6194  OE1 GLU A 394      47.148  94.695 133.105  1.00  0.00           O
ATOM   6195  OE2 GLU A 394      45.258  93.566 133.195  1.00  0.00           O
ATOM   6196  C   GLU A 394      44.948  97.085 131.795  1.00  0.00           C
ATOM   6197  O   GLU A 394      43.999  96.744 132.515  1.00  0.00           O
ATOM   6198  N   ARG A 395      45.848  97.994 132.205  1.00  0.00           N
ATOM   6200  CA  ARG A 395      45.768  98.694 133.475  1.00  0.00           C
ATOM   6202  CB  ARG A 395      47.008  99.624 133.665  1.00  0.00           C
ATOM   6205  CG  ARG A 395      48.378  98.895 133.785  1.00  0.00           C
ATOM   6208  CD  ARG A 395      49.578  99.865 133.775  1.00  0.00           C
ATOM   6211  NE  ARG A 395      50.838  99.055 133.665  1.00  0.00           N
ATOM   6213  CZ  ARG A 395      52.048  99.536 133.405  1.00  0.00           C
ATOM   6214  NH1 ARG A 395      52.338 100.805 133.195  1.00  0.00           N
ATOM   6217  NH2 ARG A 395      53.048  98.675 133.355  1.00  0.00           N
ATOM   6220  C   ARG A 395      44.468  99.494 133.625  1.00  0.00           C
ATOM   6221  O   ARG A 395      43.808  99.424 134.665  1.00  0.00           O
ATOM   6222  N   ASP A 396      44.038 100.275 132.605  1.00  0.00           N
ATOM   6224  CA  ASP A 396      42.768 100.984 132.605  1.00  0.00           C
ATOM   6226  CB  ASP A 396      42.708 101.964 131.375  1.00  0.00           C
ATOM   6229  CG  ASP A 396      43.478 103.265 131.595  1.00  0.00           C
ATOM   6230  OD1 ASP A 396      43.778 103.585 132.775  1.00  0.00           O
ATOM   6231  OD2 ASP A 396      43.618 104.064 130.625  1.00  0.00           O
ATOM   6232  C   ASP A 396      41.538 100.054 132.705  1.00  0.00           C
ATOM   6233  O   ASP A 396      40.688 100.236 133.575  1.00  0.00           O
ATOM   6234  N   ALA A 397      41.468  98.995 131.875  1.00  0.00           N
ATOM   6236  CA  ALA A 397      40.408  97.994 131.895  1.00  0.00           C
ATOM   6238  CB  ALA A 397      40.618  97.015 130.725  1.00  0.00           C
ATOM   6242  C   ALA A 397      40.299  97.225 133.205  1.00  0.00           C
ATOM   6243  O   ALA A 397      39.209  96.964 133.725  1.00  0.00           O
ATOM   6244  N   LEU A 398      41.438  96.844 133.805  1.00  0.00           N
ATOM   6246  CA  LEU A 398      41.468  96.284 135.135  1.00  0.00           C
ATOM   6248  CB  LEU A 398      42.878  95.765 135.445  1.00  0.00           C
ATOM   6251  CG  LEU A 398      43.018  95.054 136.815  1.00  0.00           C
ATOM   6253  CD1 LEU A 398      42.088  93.855 136.925  1.00  0.00           C
ATOM   6257  CD2 LEU A 398      44.478  94.646 137.015  1.00  0.00           C
ATOM   6261  C   LEU A 398      40.959  97.225 136.235  1.00  0.00           C
ATOM   6262  O   LEU A 398      40.249  96.824 137.165  1.00  0.00           O
ATOM   6263  N   ARG A 399      41.289  98.524 136.145  1.00  0.00           N
ATOM   6265  CA  ARG A 399      40.758  99.524 137.055  1.00  0.00           C
ATOM   6267  CB  ARG A 399      41.429 100.896 136.805  1.00  0.00           C
ATOM   6270  CG  ARG A 399      41.028 101.964 137.825  1.00  0.00           C
ATOM   6273  CD  ARG A 399      41.308 101.516 139.255  1.00  0.00           C
ATOM   6276  NE  ARG A 399      40.798 102.534 140.195  1.00  0.00           N
ATOM   6278  CZ  ARG A 399      40.518 102.234 141.445  1.00  0.00           C
ATOM   6279  NH1 ARG A 399      40.768 101.054 141.965  1.00  0.00           N
ATOM   6282  NH2 ARG A 399      39.978 103.116 142.245  1.00  0.00           N
ATOM   6285  C   ARG A 399      39.238  99.676 136.995  1.00  0.00           C
ATOM   6286  O   ARG A 399      38.538  99.695 138.015  1.00  0.00           O
ATOM   6287  N   VAL A 400      38.678  99.695 135.775  1.00  0.00           N
ATOM   6289  CA  VAL A 400      37.258  99.664 135.505  1.00  0.00           C
ATOM   6291  CB  VAL A 400      37.048  99.715 133.995  1.00  0.00           C
ATOM   6293  CG1 VAL A 400      35.588  99.464 133.595  1.00  0.00           C
ATOM   6297  CG2 VAL A 400      37.498 101.094 133.495  1.00  0.00           C
ATOM   6301  C   VAL A 400      36.568  98.445 136.095  1.00  0.00           C
ATOM   6302  O   VAL A 400      35.518  98.535 136.745  1.00  0.00           O
ATOM   6303  N   VAL A 401      37.188  97.264 135.965  1.00  0.00           N
ATOM   6305  CA  VAL A 401      36.758  96.054 136.635  1.00  0.00           C
ATOM   6307  CB  VAL A 401      37.588  94.855 136.175  1.00  0.00           C
ATOM   6309  CG1 VAL A 401      37.368  93.635 137.075  1.00  0.00           C
ATOM   6313  CG2 VAL A 401      37.148  94.524 134.755  1.00  0.00           C
ATOM   6317  C   VAL A 401      36.728  96.115 138.145  1.00  0.00           C
ATOM   6318  O   VAL A 401      35.728  95.744 138.745  1.00  0.00           O
ATOM   6319  N   GLY A 402      37.778  96.614 138.825  1.00  0.00           N
ATOM   6321  CA  GLY A 402      37.778  96.735 140.275  1.00  0.00           C
ATOM   6324  C   GLY A 402      36.658  97.605 140.795  1.00  0.00           C
ATOM   6325  O   GLY A 402      35.918  97.225 141.705  1.00  0.00           O
ATOM   6326  N   LEU A 403      36.448  98.775 140.175  1.00  0.00           N
ATOM   6328  CA  LEU A 403      35.298  99.614 140.465  1.00  0.00           C
ATOM   6330  CB  LEU A 403      35.368 100.936 139.665  1.00  0.00           C
ATOM   6333  CG  LEU A 403      36.588 101.814 139.985  1.00  0.00           C
ATOM   6335  CD1 LEU A 403      36.538 103.104 139.165  1.00  0.00           C
ATOM   6339  CD2 LEU A 403      36.648 102.164 141.465  1.00  0.00           C
ATOM   6343  C   LEU A 403      33.958  98.955 140.175  1.00  0.00           C
ATOM   6344  O   LEU A 403      33.028  99.025 140.975  1.00  0.00           O
ATOM   6345  N   ALA A 404      33.828  98.286 139.015  1.00  0.00           N
ATOM   6347  CA  ALA A 404      32.668  97.505 138.645  1.00  0.00           C
ATOM   6349  CB  ALA A 404      32.838  96.915 137.235  1.00  0.00           C
ATOM   6353  C   ALA A 404      32.328  96.385 139.605  1.00  0.00           C
ATOM   6354  O   ALA A 404      31.168  96.175 139.935  1.00  0.00           O
ATOM   6355  N   GLN A 405      33.328  95.634 140.095  1.00  0.00           N
ATOM   6357  CA  GLN A 405      33.108  94.646 141.125  1.00  0.00           C
ATOM   6359  CB  GLN A 405      34.408  93.865 141.385  1.00  0.00           C
ATOM   6362  CG  GLN A 405      34.828  92.964 140.195  1.00  0.00           C
ATOM   6365  CD  GLN A 405      36.188  92.344 140.475  1.00  0.00           C
ATOM   6366  OE1 GLN A 405      36.788  92.525 141.535  1.00  0.00           O
ATOM   6367  NE2 GLN A 405      36.709  91.555 139.515  1.00  0.00           N
ATOM   6370  C   GLN A 405      32.568  95.184 142.445  1.00  0.00           C
ATOM   6371  O   GLN A 405      31.618  94.646 142.985  1.00  0.00           O
ATOM   6372  N   ALA A 406      33.128  96.304 142.955  1.00  0.00           N
ATOM   6374  CA  ALA A 406      32.588  96.994 144.117  1.00  0.00           C
ATOM   6376  CB  ALA A 406      33.528  98.156 144.487  1.00  0.00           C
ATOM   6380  C   ALA A 406      31.158  97.505 143.915  1.00  0.00           C
ATOM   6381  O   ALA A 406      30.288  97.374 144.777  1.00  0.00           O
ATOM   6382  N   ARG A 407      30.868  98.055 142.735  1.00  0.00           N
ATOM   6384  CA  ARG A 407      29.538  98.475 142.325  1.00  0.00           C
ATOM   6386  CB  ARG A 407      29.698  99.114 140.915  1.00  0.00           C
ATOM   6389  CG  ARG A 407      28.708 100.236 140.545  1.00  0.00           C
ATOM   6392  CD  ARG A 407      28.968 101.604 141.195  1.00  0.00           C
ATOM   6395  NE  ARG A 407      29.448 102.544 140.125  1.00  0.00           N
ATOM   6397  CZ  ARG A 407      30.698 102.605 139.685  1.00  0.00           C
ATOM   6398  NH1 ARG A 407      31.718 102.046 140.285  1.00  0.00           N
ATOM   6401  NH2 ARG A 407      30.998 103.296 138.595  1.00  0.00           N
ATOM   6404  C   ARG A 407      28.548  97.285 142.295  1.00  0.00           C
ATOM   6405  O   ARG A 407      27.438  97.374 142.795  1.00  0.00           O
ATOM   6406  N   PHE A 408      28.968  96.135 141.725  1.00  0.00           N
ATOM   6408  CA  PHE A 408      28.218  94.874 141.695  1.00  0.00           C
ATOM   6410  CB  PHE A 408      28.938  93.865 140.755  1.00  0.00           C
ATOM   6413  CG  PHE A 408      28.108  92.645 140.465  1.00  0.00           C
ATOM   6414  CD1 PHE A 408      26.928  92.724 139.705  1.00  0.00           C
ATOM   6416  CE1 PHE A 408      26.128  91.604 139.485  1.00  0.00           C
ATOM   6418  CZ  PHE A 408      26.508  90.364 140.025  1.00  0.00           C
ATOM   6420  CD2 PHE A 408      28.488  91.385 140.955  1.00  0.00           C
ATOM   6422  CE2 PHE A 408      27.688  90.255 140.755  1.00  0.00           C
ATOM   6424  C   PHE A 408      27.978  94.254 143.065  1.00  0.00           C
ATOM   6425  O   PHE A 408      26.858  93.855 143.365  1.00  0.00           O
ATOM   6426  N   ASN A 409      28.978  94.214 143.965  1.00  0.00           N
ATOM   6428  CA  ASN A 409      28.848  93.576 145.257  1.00  0.00           C
ATOM   6430  CB  ASN A 409      30.248  93.405 145.917  1.00  0.00           C
ATOM   6433  CG  ASN A 409      31.118  92.335 145.277  1.00  0.00           C
ATOM   6434  OD1 ASN A 409      32.278  92.514 144.877  1.00  0.00           O
ATOM   6435  ND2 ASN A 409      30.548  91.115 145.157  1.00  0.00           N
ATOM   6438  C   ASN A 409      27.948  94.354 146.217  1.00  0.00           C
ATOM   6439  O   ASN A 409      27.358  93.825 147.157  1.00  0.00           O
ATOM   6440  N   ALA A 410      27.748  95.644 145.937  1.00  0.00           N
ATOM   6442  CA  ALA A 410      26.768  96.465 146.607  1.00  0.00           C
ATOM   6444  CB  ALA A 410      27.418  97.845 146.777  1.00  0.00           C
ATOM   6448  C   ALA A 410      25.428  96.564 145.847  1.00  0.00           C
ATOM   6449  O   ALA A 410      24.528  97.295 146.257  1.00  0.00           O
ATOM   6450  N   GLY A 411      25.238  95.814 144.747  1.00  0.00           N
ATOM   6452  CA  GLY A 411      23.988  95.756 143.997  1.00  0.00           C
ATOM   6455  C   GLY A 411      23.628  97.006 143.235  1.00  0.00           C
ATOM   6456  O   GLY A 411      22.488  97.195 142.825  1.00  0.00           O
ATOM   6457  N   ILE A 412      24.618  97.895 143.015  1.00  0.00           N
ATOM   6459  CA  ILE A 412      24.428  99.195 142.405  1.00  0.00           C
ATOM   6461  CB  ILE A 412      25.538 100.154 142.865  1.00  0.00           C
ATOM   6463  CG2 ILE A 412      25.298 101.564 142.285  1.00  0.00           C
ATOM   6467  CG1 ILE A 412      25.668 100.196 144.407  1.00  0.00           C
ATOM   6470  CD  ILE A 412      26.988 100.796 144.897  1.00  0.00           C
ATOM   6474  C   ILE A 412      24.428  99.025 140.885  1.00  0.00           C
ATOM   6475  O   ILE A 412      23.718  99.704 140.135  1.00  0.00           O
ATOM   6476  N   ILE A 413      25.198  98.004 140.435  1.00  0.00           N
ATOM   6478  CA  ILE A 413      25.488  97.724 139.045  1.00  0.00           C
ATOM   6480  CB  ILE A 413      27.008  97.705 138.795  1.00  0.00           C
ATOM   6482  CG2 ILE A 413      27.638  96.334 138.455  1.00  0.00           C
ATOM   6486  CG1 ILE A 413      27.408  98.784 137.765  1.00  0.00           C
ATOM   6489  CD  ILE A 413      26.888  98.504 136.355  1.00  0.00           C
ATOM   6493  C   ILE A 413      24.848  96.415 138.635  1.00  0.00           C
ATOM   6494  O   ILE A 413      24.848  95.434 139.365  1.00  0.00           O
ATOM   6495  N   ALA A 414      24.248  96.415 137.425  1.00  0.00           N
ATOM   6497  CA  ALA A 414      23.638  95.255 136.795  1.00  0.00           C
ATOM   6499  CB  ALA A 414      22.858  95.695 135.535  1.00  0.00           C
ATOM   6503  C   ALA A 414      24.638  94.165 136.435  1.00  0.00           C
ATOM   6504  O   ALA A 414      25.798  94.445 136.135  1.00  0.00           O
ATOM   6505  N   GLY A 415      24.218  92.885 136.405  1.00  0.00           N
ATOM   6507  CA  GLY A 415      25.098  91.775 136.025  1.00  0.00           C
ATOM   6510  C   GLY A 415      25.598  91.796 134.595  1.00  0.00           C
ATOM   6511  O   GLY A 415      26.738  91.415 134.335  1.00  0.00           O
ATOM   6512  N   SER A 416      24.798  92.274 133.635  1.00  0.00           N
ATOM   6514  CA  SER A 416      25.278  92.435 132.265  1.00  0.00           C
ATOM   6516  CB  SER A 416      24.158  92.814 131.275  1.00  0.00           C
ATOM   6519  OG  SER A 416      23.618  94.104 131.535  1.00  0.00           O
ATOM   6521  C   SER A 416      26.418  93.454 132.175  1.00  0.00           C
ATOM   6522  O   SER A 416      27.298  93.355 131.335  1.00  0.00           O
ATOM   6523  N   ARG A 417      26.448  94.436 133.105  1.00  0.00           N
ATOM   6525  CA  ARG A 417      27.408  95.516 133.095  1.00  0.00           C
ATOM   6527  CB  ARG A 417      26.688  96.796 133.555  1.00  0.00           C
ATOM   6530  CG  ARG A 417      25.638  97.344 132.575  1.00  0.00           C
ATOM   6533  CD  ARG A 417      24.918  98.615 133.075  1.00  0.00           C
ATOM   6536  NE  ARG A 417      25.978  99.646 133.265  1.00  0.00           N
ATOM   6538  CZ  ARG A 417      25.888 100.805 133.915  1.00  0.00           C
ATOM   6539  NH1 ARG A 417      24.868 101.164 134.655  1.00  0.00           N
ATOM   6542  NH2 ARG A 417      26.918 101.635 133.815  1.00  0.00           N
ATOM   6545  C   ARG A 417      28.608  95.266 133.995  1.00  0.00           C
ATOM   6546  O   ARG A 417      29.578  96.024 133.995  1.00  0.00           O
ATOM   6547  N   VAL A 418      28.618  94.165 134.775  1.00  0.00           N
ATOM   6549  CA  VAL A 418      29.808  93.664 135.455  1.00  0.00           C
ATOM   6551  CB  VAL A 418      29.558  93.195 136.895  1.00  0.00           C
ATOM   6553  CG1 VAL A 418      28.978  91.766 136.985  1.00  0.00           C
ATOM   6557  CG2 VAL A 418      30.868  93.265 137.695  1.00  0.00           C
ATOM   6561  C   VAL A 418      30.398  92.565 134.595  1.00  0.00           C
ATOM   6562  O   VAL A 418      31.618  92.456 134.455  1.00  0.00           O
ATOM   6563  N   SER A 419      29.538  91.805 133.875  1.00  0.00           N
ATOM   6565  CA  SER A 419      29.888  90.926 132.765  1.00  0.00           C
ATOM   6567  CB  SER A 419      28.598  90.255 132.175  1.00  0.00           C
ATOM   6570  OG  SER A 419      28.708  89.676 130.865  1.00  0.00           O
ATOM   6572  C   SER A 419      30.648  91.674 131.685  1.00  0.00           C
ATOM   6573  O   SER A 419      31.728  91.284 131.255  1.00  0.00           O
ATOM   6574  N   GLU A 420      30.158  92.864 131.275  1.00  0.00           N
ATOM   6576  CA  GLU A 420      30.818  93.605 130.215  1.00  0.00           C
ATOM   6578  CB  GLU A 420      29.828  94.546 129.475  1.00  0.00           C
ATOM   6581  CG  GLU A 420      29.738  95.975 130.055  1.00  0.00           C
ATOM   6584  CD  GLU A 420      28.638  96.805 129.435  1.00  0.00           C
ATOM   6585  OE1 GLU A 420      28.248  96.574 128.255  1.00  0.00           O
ATOM   6586  OE2 GLU A 420      28.248  97.785 130.135  1.00  0.00           O
ATOM   6587  C   GLU A 420      31.958  94.445 130.755  1.00  0.00           C
ATOM   6588  O   GLU A 420      32.688  95.054 129.995  1.00  0.00           O
ATOM   6589  N   ALA A 421      32.168  94.484 132.075  1.00  0.00           N
ATOM   6591  CA  ALA A 421      33.448  94.904 132.605  1.00  0.00           C
ATOM   6593  CB  ALA A 421      33.208  95.376 134.055  1.00  0.00           C
ATOM   6597  C   ALA A 421      34.498  93.794 132.545  1.00  0.00           C
ATOM   6598  O   ALA A 421      35.648  94.005 132.175  1.00  0.00           O
ATOM   6599  N   ARG A 422      34.128  92.544 132.935  1.00  0.00           N
ATOM   6601  CA  ARG A 422      35.018  91.404 132.985  1.00  0.00           C
ATOM   6603  CB  ARG A 422      34.318  90.145 133.595  1.00  0.00           C
ATOM   6606  CG  ARG A 422      34.148  90.135 135.135  1.00  0.00           C
ATOM   6609  CD  ARG A 422      35.418  90.285 136.005  1.00  0.00           C
ATOM   6612  NE  ARG A 422      36.088  88.955 136.205  1.00  0.00           N
ATOM   6614  CZ  ARG A 422      36.788  88.314 135.275  1.00  0.00           C
ATOM   6615  NH1 ARG A 422      37.228  88.924 134.195  1.00  0.00           N
ATOM   6618  NH2 ARG A 422      37.158  87.076 135.455  1.00  0.00           N
ATOM   6621  C   ARG A 422      35.668  90.995 131.665  1.00  0.00           C
ATOM   6622  O   ARG A 422      36.888  90.786 131.615  1.00  0.00           O
ATOM   6623  N   ILE A 423      34.878  90.884 130.575  1.00  0.00           N
ATOM   6625  CA  ILE A 423      35.388  90.574 129.245  1.00  0.00           C
ATOM   6627  CB  ILE A 423      34.358  89.984 128.275  1.00  0.00           C
ATOM   6629  CG2 ILE A 423      33.118  90.884 128.115  1.00  0.00           C
ATOM   6633  CG1 ILE A 423      34.968  89.585 126.905  1.00  0.00           C
ATOM   6636  CD  ILE A 423      34.028  88.734 126.045  1.00  0.00           C
ATOM   6640  C   ILE A 423      36.338  91.586 128.585  1.00  0.00           C
ATOM   6641  O   ILE A 423      37.378  91.094 128.175  1.00  0.00           O
ATOM   6642  N   PRO A 424      36.168  92.924 128.485  1.00  0.00           N
ATOM   6643  CD  PRO A 424      34.878  93.594 128.385  1.00  0.00           C
ATOM   6646  CA  PRO A 424      37.218  93.895 128.185  1.00  0.00           C
ATOM   6648  CB  PRO A 424      36.628  95.215 128.635  1.00  0.00           C
ATOM   6651  CG  PRO A 424      35.208  95.075 128.135  1.00  0.00           C
ATOM   6654  C   PRO A 424      38.538  93.675 128.825  1.00  0.00           C
ATOM   6655  O   PRO A 424      39.538  93.615 128.135  1.00  0.00           O
ATOM   6656  N   ALA A 425      38.548  93.524 130.155  1.00  0.00           N
ATOM   6658  CA  ALA A 425      39.758  93.274 130.875  1.00  0.00           C
ATOM   6660  CB  ALA A 425      39.418  93.384 132.365  1.00  0.00           C
ATOM   6664  C   ALA A 425      40.438  91.974 130.415  1.00  0.00           C
ATOM   6665  O   ALA A 425      41.648  91.936 130.185  1.00  0.00           O
ATOM   6666  N   LEU A 426      39.678  90.874 130.195  1.00  0.00           N
ATOM   6668  CA  LEU A 426      40.238  89.686 129.575  1.00  0.00           C
ATOM   6670  CB  LEU A 426      39.158  88.576 129.485  1.00  0.00           C
ATOM   6673  CG  LEU A 426      39.508  87.344 128.625  1.00  0.00           C
ATOM   6675  CD1 LEU A 426      40.778  86.626 129.115  1.00  0.00           C
ATOM   6679  CD2 LEU A 426      38.308  86.395 128.535  1.00  0.00           C
ATOM   6683  C   LEU A 426      40.828  89.904 128.185  1.00  0.00           C
ATOM   6684  O   LEU A 426      41.968  89.524 127.935  1.00  0.00           O
ATOM   6685  N   ARG A 427      40.098  90.574 127.265  1.00  0.00           N
ATOM   6687  CA  ARG A 427      40.648  90.864 125.955  1.00  0.00           C
ATOM   6689  CB  ARG A 427      39.628  91.234 124.835  1.00  0.00           C
ATOM   6692  CG  ARG A 427      38.548  92.254 125.205  1.00  0.00           C
ATOM   6695  CD  ARG A 427      37.798  92.766 123.965  1.00  0.00           C
ATOM   6698  NE  ARG A 427      36.618  93.576 124.415  1.00  0.00           N
ATOM   6700  CZ  ARG A 427      35.348  93.204 124.295  1.00  0.00           C
ATOM   6701  NH1 ARG A 427      35.038  91.974 123.955  1.00  0.00           N
ATOM   6704  NH2 ARG A 427      34.338  94.016 124.575  1.00  0.00           N
ATOM   6707  C   ARG A 427      41.858  91.775 125.975  1.00  0.00           C
ATOM   6708  O   ARG A 427      42.838  91.465 125.295  1.00  0.00           O
ATOM   6709  N   GLU A 428      41.848  92.836 126.805  1.00  0.00           N
ATOM   6711  CA  GLU A 428      42.998  93.685 127.025  1.00  0.00           C
ATOM   6713  CB  GLU A 428      42.618  94.935 127.855  1.00  0.00           C
ATOM   6716  CG  GLU A 428      41.618  95.864 127.125  1.00  0.00           C
ATOM   6719  CD  GLU A 428      42.058  96.294 125.725  1.00  0.00           C
ATOM   6720  OE1 GLU A 428      43.298  96.434 125.515  1.00  0.00           O
ATOM   6721  OE2 GLU A 428      41.158  96.495 124.865  1.00  0.00           O
ATOM   6722  C   GLU A 428      44.209  92.976 127.605  1.00  0.00           C
ATOM   6723  O   GLU A 428      45.319  93.104 127.095  1.00  0.00           O
ATOM   6724  N   ARG A 429      44.058  92.085 128.615  1.00  0.00           N
ATOM   6726  CA  ARG A 429      45.148  91.194 129.005  1.00  0.00           C
ATOM   6728  CB  ARG A 429      44.748  90.255 130.175  1.00  0.00           C
ATOM   6731  CG  ARG A 429      44.639  90.965 131.525  1.00  0.00           C
ATOM   6734  CD  ARG A 429      44.198  90.044 132.665  1.00  0.00           C
ATOM   6737  NE  ARG A 429      44.198  90.855 133.925  1.00  0.00           N
ATOM   6739  CZ  ARG A 429      43.598  90.445 135.045  1.00  0.00           C
ATOM   6740  NH1 ARG A 429      42.799  89.406 135.085  1.00  0.00           N
ATOM   6743  NH2 ARG A 429      43.758  91.085 136.185  1.00  0.00           N
ATOM   6746  C   ARG A 429      45.648  90.324 127.855  1.00  0.00           C
ATOM   6747  O   ARG A 429      46.848  90.224 127.605  1.00  0.00           O
ATOM   6748  N   ALA A 430      44.728  89.725 127.085  1.00  0.00           N
ATOM   6750  CA  ALA A 430      45.078  88.895 125.955  1.00  0.00           C
ATOM   6752  CB  ALA A 430      43.789  88.265 125.395  1.00  0.00           C
ATOM   6756  C   ALA A 430      45.818  89.614 124.835  1.00  0.00           C
ATOM   6757  O   ALA A 430      46.838  89.135 124.355  1.00  0.00           O
ATOM   6758  N   ASN A 431      45.358  90.805 124.395  1.00  0.00           N
ATOM   6760  CA  ASN A 431      46.008  91.525 123.305  1.00  0.00           C
ATOM   6762  CB  ASN A 431      45.109  92.565 122.615  1.00  0.00           C
ATOM   6765  CG  ASN A 431      44.328  93.566 123.465  1.00  0.00           C
ATOM   6766  OD1 ASN A 431      43.098  93.504 123.395  1.00  0.00           O
ATOM   6767  ND2 ASN A 431      44.978  94.494 124.185  1.00  0.00           N
ATOM   6770  C   ASN A 431      47.328  92.124 123.725  1.00  0.00           C
ATOM   6771  O   ASN A 431      48.268  92.234 122.945  1.00  0.00           O
ATOM   6772  N   GLY A 432      47.438  92.425 125.025  1.00  0.00           N
ATOM   6774  CA  GLY A 432      48.719  92.635 125.675  1.00  0.00           C
ATOM   6777  C   GLY A 432      49.708  91.535 125.475  1.00  0.00           C
ATOM   6778  O   GLY A 432      50.798  91.775 124.955  1.00  0.00           O
ATOM   6779  N   LEU A 433      49.358  90.294 125.875  1.00  0.00           N
ATOM   6781  CA  LEU A 433      50.188  89.114 125.735  1.00  0.00           C
ATOM   6783  CB  LEU A 433      49.448  87.885 126.295  1.00  0.00           C
ATOM   6786  CG  LEU A 433      49.238  87.934 127.815  1.00  0.00           C
ATOM   6788  CD1 LEU A 433      48.268  86.814 128.235  1.00  0.00           C
ATOM   6792  CD2 LEU A 433      50.588  87.845 128.535  1.00  0.00           C
ATOM   6796  C   LEU A 433      50.548  88.775 124.315  1.00  0.00           C
ATOM   6797  O   LEU A 433      51.709  88.495 123.995  1.00  0.00           O
ATOM   6798  N   LEU A 434      49.548  88.794 123.405  1.00  0.00           N
ATOM   6800  CA  LEU A 434      49.758  88.524 121.995  1.00  0.00           C
ATOM   6802  CB  LEU A 434      48.428  88.465 121.195  1.00  0.00           C
ATOM   6805  CG  LEU A 434      47.768  87.064 121.175  1.00  0.00           C
ATOM   6807  CD1 LEU A 434      47.118  86.656 122.495  1.00  0.00           C
ATOM   6811  CD2 LEU A 434      46.738  86.974 120.045  1.00  0.00           C
ATOM   6815  C   LEU A 434      50.728  89.506 121.375  1.00  0.00           C
ATOM   6816  O   LEU A 434      51.718  89.114 120.765  1.00  0.00           O
ATOM   6817  N   LEU A 435      50.518  90.805 121.605  1.00  0.00           N
ATOM   6819  CA  LEU A 435      51.398  91.844 121.105  1.00  0.00           C
ATOM   6821  CB  LEU A 435      50.768  93.224 121.285  1.00  0.00           C
ATOM   6824  CG  LEU A 435      51.518  94.285 120.465  1.00  0.00           C
ATOM   6826  CD1 LEU A 435      50.528  95.065 119.635  1.00  0.00           C
ATOM   6830  CD2 LEU A 435      52.398  95.184 121.335  1.00  0.00           C
ATOM   6834  C   LEU A 435      52.798  91.884 121.695  1.00  0.00           C
ATOM   6835  O   LEU A 435      53.788  92.094 120.985  1.00  0.00           O
ATOM   6836  N   GLN A 436      52.918  91.684 123.025  1.00  0.00           N
ATOM   6838  CA  GLN A 436      54.178  91.614 123.745  1.00  0.00           C
ATOM   6840  CB  GLN A 436      53.918  91.424 125.265  1.00  0.00           C
ATOM   6843  CG  GLN A 436      55.068  91.754 126.235  1.00  0.00           C
ATOM   6846  CD  GLN A 436      56.308  90.905 125.995  1.00  0.00           C
ATOM   6847  OE1 GLN A 436      56.238  89.676 126.075  1.00  0.00           O
ATOM   6848  NE2 GLN A 436      57.468  91.535 125.695  1.00  0.00           N
ATOM   6851  C   GLN A 436      55.008  90.485 123.165  1.00  0.00           C
ATOM   6852  O   GLN A 436      56.208  90.634 122.945  1.00  0.00           O
ATOM   6853  N   GLY A 437      54.338  89.366 122.835  1.00  0.00           N
ATOM   6855  CA  GLY A 437      54.888  88.274 122.055  1.00  0.00           C
ATOM   6858  C   GLY A 437      55.319  88.585 120.645  1.00  0.00           C
ATOM   6859  O   GLY A 437      56.418  88.274 120.185  1.00  0.00           O
ATOM   6860  N   GLN A 438      54.438  89.266 119.905  1.00  0.00           N
ATOM   6862  CA  GLN A 438      54.598  89.624 118.495  1.00  0.00           C
ATOM   6864  CB  GLN A 438      53.268  90.285 118.025  1.00  0.00           C
ATOM   6867  CG  GLN A 438      52.788  89.925 116.605  1.00  0.00           C
ATOM   6870  CD  GLN A 438      53.518  90.665 115.485  1.00  0.00           C
ATOM   6871  OE1 GLN A 438      53.808  91.854 115.545  1.00  0.00           O
ATOM   6872  NE2 GLN A 438      53.768  89.935 114.385  1.00  0.00           N
ATOM   6875  C   GLN A 438      55.788  90.546 118.275  1.00  0.00           C
ATOM   6876  O   GLN A 438      56.458  90.516 117.235  1.00  0.00           O
ATOM   6877  N   TRP A 439      56.098  91.385 119.285  1.00  0.00           N
ATOM   6879  CA  TRP A 439      57.288  92.195 119.375  1.00  0.00           C
ATOM   6881  CB  TRP A 439      57.148  93.134 120.615  1.00  0.00           C
ATOM   6884  CG  TRP A 439      58.258  94.126 120.835  1.00  0.00           C
ATOM   6885  CD1 TRP A 439      58.308  95.385 120.315  1.00  0.00           C
ATOM   6887  NE1 TRP A 439      59.478  95.995 120.715  1.00  0.00           N
ATOM   6889  CE2 TRP A 439      60.198  95.145 121.485  1.00  0.00           C
ATOM   6890  CD2 TRP A 439      59.459  93.946 121.595  1.00  0.00           C
ATOM   6891  CE3 TRP A 439      59.968  92.885 122.345  1.00  0.00           C
ATOM   6893  CZ3 TRP A 439      61.238  93.025 122.925  1.00  0.00           C
ATOM   6895  CZ2 TRP A 439      61.429  95.294 122.105  1.00  0.00           C
ATOM   6897  CH2 TRP A 439      61.959  94.195 122.785  1.00  0.00           C
ATOM   6899  C   TRP A 439      58.618  91.415 119.365  1.00  0.00           C
ATOM   6900  O   TRP A 439      59.538  91.785 118.645  1.00  0.00           O
ATOM   6901  N   LEU A 440      58.748  90.285 120.095  1.00  0.00           N
ATOM   6903  CA  LEU A 440      59.928  89.415 120.015  1.00  0.00           C
ATOM   6905  CB  LEU A 440      59.898  88.204 120.985  1.00  0.00           C
ATOM   6908  CG  LEU A 440      59.838  88.594 122.465  1.00  0.00           C
ATOM   6910  CD1 LEU A 440      58.378  88.504 122.915  1.00  0.00           C
ATOM   6914  CD2 LEU A 440      60.718  87.674 123.305  1.00  0.00           C
ATOM   6918  C   LEU A 440      60.108  88.804 118.655  1.00  0.00           C
ATOM   6919  O   LEU A 440      61.188  88.784 118.075  1.00  0.00           O
ATOM   6920  N   ASP A 441      58.999  88.326 118.075  1.00  0.00           N
ATOM   6922  CA  ASP A 441      58.918  87.805 116.735  1.00  0.00           C
ATOM   6924  CB  ASP A 441      57.468  87.374 116.405  1.00  0.00           C
ATOM   6927  CG  ASP A 441      57.048  86.144 117.185  1.00  0.00           C
ATOM   6928  OD1 ASP A 441      57.858  85.616 117.975  1.00  0.00           O
ATOM   6929  OD2 ASP A 441      55.898  85.714 116.925  1.00  0.00           O
ATOM   6930  C   ASP A 441      59.398  88.815 115.685  1.00  0.00           C
ATOM   6931  O   ASP A 441      59.958  88.454 114.655  1.00  0.00           O
ATOM   6932  N   ALA A 442      59.158  90.115 115.925  1.00  0.00           N
ATOM   6934  CA  ALA A 442      59.678  91.194 115.115  1.00  0.00           C
ATOM   6936  CB  ALA A 442      58.898  92.465 115.425  1.00  0.00           C
ATOM   6940  C   ALA A 442      61.188  91.385 115.235  1.00  0.00           C
ATOM   6941  O   ALA A 442      61.878  91.586 114.235  1.00  0.00           O
ATOM   6942  N   SER A 443      61.758  91.255 116.455  1.00  0.00           N
ATOM   6944  CA  SER A 443      63.198  91.194 116.725  1.00  0.00           C
ATOM   6946  CB  SER A 443      63.498  91.045 118.245  1.00  0.00           C
ATOM   6949  OG  SER A 443      62.749  91.974 119.025  1.00  0.00           O
ATOM   6951  C   SER A 443      63.889  90.034 116.015  1.00  0.00           C
ATOM   6952  O   SER A 443      64.968  90.135 115.415  1.00  0.00           O
ATOM   6953  N   ILE A 444      63.248  88.846 115.995  1.00  0.00           N
ATOM   6955  CA  ILE A 444      63.668  87.724 115.165  1.00  0.00           C
ATOM   6957  CB  ILE A 444      62.889  86.455 115.465  1.00  0.00           C
ATOM   6959  CG2 ILE A 444      63.348  85.314 114.515  1.00  0.00           C
ATOM   6963  CG1 ILE A 444      63.048  86.035 116.935  1.00  0.00           C
ATOM   6966  CD  ILE A 444      62.108  84.894 117.315  1.00  0.00           C
ATOM   6970  C   ILE A 444      63.638  88.046 113.665  1.00  0.00           C
ATOM   6971  O   ILE A 444      64.558  87.684 112.915  1.00  0.00           O
ATOM   6972  N   GLN A 445      62.598  88.775 113.195  1.00  0.00           N
ATOM   6974  CA  GLN A 445      62.598  89.344 111.855  1.00  0.00           C
ATOM   6976  CB  GLN A 445      61.238  89.965 111.445  1.00  0.00           C
ATOM   6979  CG  GLN A 445      60.128  88.915 111.245  1.00  0.00           C
ATOM   6982  CD  GLN A 445      58.799  89.605 110.935  1.00  0.00           C
ATOM   6983  OE1 GLN A 445      58.548  90.105 109.835  1.00  0.00           O
ATOM   6984  NE2 GLN A 445      57.908  89.655 111.945  1.00  0.00           N
ATOM   6987  C   GLN A 445      63.758  90.294 111.535  1.00  0.00           C
ATOM   6988  O   GLN A 445      64.318  90.196 110.445  1.00  0.00           O
ATOM   6989  N   LEU A 446      64.168  91.194 112.445  1.00  0.00           N
ATOM   6991  CA  LEU A 446      65.408  91.954 112.255  1.00  0.00           C
ATOM   6993  CB  LEU A 446      65.649  93.035 113.335  1.00  0.00           C
ATOM   6996  CG  LEU A 446      64.959  94.384 113.115  1.00  0.00           C
ATOM   6998  CD1 LEU A 446      65.348  95.044 111.785  1.00  0.00           C
ATOM   7002  CD2 LEU A 446      63.448  94.266 113.265  1.00  0.00           C
ATOM   7006  C   LEU A 446      66.668  91.135 112.225  1.00  0.00           C
ATOM   7007  O   LEU A 446      67.528  91.315 111.365  1.00  0.00           O
ATOM   7008  N   THR A 447      66.868  90.205 113.185  1.00  0.00           N
ATOM   7010  CA  THR A 447      68.128  89.464 113.275  1.00  0.00           C
ATOM   7012  CB  THR A 447      68.348  88.715 114.585  1.00  0.00           C
ATOM   7014  OG1 THR A 447      69.658  88.186 114.685  1.00  0.00           O
ATOM   7016  CG2 THR A 447      67.359  87.554 114.725  1.00  0.00           C
ATOM   7020  C   THR A 447      68.348  88.605 112.045  1.00  0.00           C
ATOM   7021  O   THR A 447      69.438  88.566 111.485  1.00  0.00           O
ATOM   7022  N   GLY A 448      67.268  88.004 111.505  1.00  0.00           N
ATOM   7024  CA  GLY A 448      67.298  87.304 110.225  1.00  0.00           C
ATOM   7027  C   GLY A 448      67.538  88.214 109.045  1.00  0.00           C
ATOM   7028  O   GLY A 448      68.268  87.895 108.115  1.00  0.00           O
ATOM   7029  N   ALA A 449      66.968  89.424 109.065  1.00  0.00           N
ATOM   7031  CA  ALA A 449      67.158  90.395 108.025  1.00  0.00           C
ATOM   7033  CB  ALA A 449      66.028  91.434 108.025  1.00  0.00           C
ATOM   7037  C   ALA A 449      68.539  91.035 108.055  1.00  0.00           C
ATOM   7038  O   ALA A 449      68.978  91.635 107.075  1.00  0.00           O
ATOM   7039  N   LEU A 450      69.278  90.835 109.155  1.00  0.00           N
ATOM   7041  CA  LEU A 450      70.668  91.194 109.345  1.00  0.00           C
ATOM   7043  CB  LEU A 450      70.818  92.024 110.635  1.00  0.00           C
ATOM   7046  CG  LEU A 450      69.968  93.314 110.675  1.00  0.00           C
ATOM   7048  CD1 LEU A 450      70.008  93.904 112.085  1.00  0.00           C
ATOM   7052  CD2 LEU A 450      70.428  94.354 109.645  1.00  0.00           C
ATOM   7056  C   LEU A 450      71.558  89.956 109.425  1.00  0.00           C
ATOM   7057  O   LEU A 450      72.728  90.025 109.805  1.00  0.00           O
ATOM   7058  N   GLY A 451      71.028  88.784 109.025  1.00  0.00           N
ATOM   7060  CA  GLY A 451      71.768  87.534 108.825  1.00  0.00           C
ATOM   7063  C   GLY A 451      72.298  86.824 110.045  1.00  0.00           C
ATOM   7064  O   GLY A 451      73.159  85.954 109.945  1.00  0.00           O
ATOM   7065  N   GLY A 452      71.778  87.164 111.225  1.00  0.00           N
ATOM   7067  CA  GLY A 452      71.928  86.434 112.475  1.00  0.00           C
ATOM   7070  C   GLY A 452      73.328  86.245 113.005  1.00  0.00           C
ATOM   7071  O   GLY A 452      73.618  85.266 113.685  1.00  0.00           O
ATOM   7072  N   GLY A 453      74.229  87.204 112.715  1.00  0.00           N
ATOM   7074  CA  GLY A 453      75.608  87.195 113.185  1.00  0.00           C
ATOM   7077  C   GLY A 453      76.569  86.805 112.115  1.00  0.00           C
ATOM   7078  O   GLY A 453      77.778  86.844 112.335  1.00  0.00           O
ATOM   7079  N   TYR A 454      76.058  86.415 110.925  1.00  0.00           N
ATOM   7081  CA  TYR A 454      76.848  86.035 109.775  1.00  0.00           C
ATOM   7083  CB  TYR A 454      75.948  85.395 108.665  1.00  0.00           C
ATOM   7086  CG  TYR A 454      76.788  84.785 107.585  1.00  0.00           C
ATOM   7087  CD1 TYR A 454      77.658  83.755 107.965  1.00  0.00           C
ATOM   7089  CE1 TYR A 454      78.569  83.224 107.055  1.00  0.00           C
ATOM   7091  CZ  TYR A 454      78.628  83.715 105.765  1.00  0.00           C
ATOM   7092  OH  TYR A 454      79.578  83.134 104.905  1.00  0.00           O
ATOM   7094  CD2 TYR A 454      76.818  85.266 106.265  1.00  0.00           C
ATOM   7096  CE2 TYR A 454      77.749  84.734 105.355  1.00  0.00           C
ATOM   7098  C   TYR A 454      77.788  87.124 109.195  1.00  0.00           C
ATOM   7099  O   TYR A 454      77.478  88.326 109.185  1.00  0.00           O
ATOM   7100  N   LYS A 455      78.968  86.684 108.695  1.00  0.00           N
ATOM   7102  CA  LYS A 455      79.959  87.484 107.995  1.00  0.00           C
ATOM   7104  CB  LYS A 455      81.098  87.924 108.955  1.00  0.00           C
ATOM   7107  CG  LYS A 455      80.649  88.755 110.165  1.00  0.00           C
ATOM   7110  CD  LYS A 455      81.778  89.035 111.175  1.00  0.00           C
ATOM   7113  CE  LYS A 455      83.039  89.734 110.635  1.00  0.00           C
ATOM   7116  NZ  LYS A 455      82.729  91.066 110.085  1.00  0.00           N
ATOM   7120  C   LYS A 455      80.638  86.665 106.875  1.00  0.00           C
ATOM   7121  O   LYS A 455      81.128  85.564 107.095  1.00  0.00           O
ATOM   7122  N   ARG A 456      80.718  87.225 105.645  1.00  0.00           N
ATOM   7124  CA  ARG A 456      81.499  86.726 104.535  1.00  0.00           C
ATOM   7126  CB  ARG A 456      80.578  86.474 103.305  1.00  0.00           C
ATOM   7129  CG  ARG A 456      81.228  86.066 101.945  1.00  0.00           C
ATOM   7132  CD  ARG A 456      81.710  87.215 101.045  1.00  0.00           C
ATOM   7135  NE  ARG A 456      82.188  86.626  99.745  1.00  0.00           N
ATOM   7137  CZ  ARG A 456      82.019  87.176  98.555  1.00  0.00           C
ATOM   7138  NH1 ARG A 456      81.238  88.224  98.425  1.00  0.00           N
ATOM   7141  NH2 ARG A 456      82.518  86.674  97.455  1.00  0.00           N
ATOM   7144  C   ARG A 456      82.598  87.715 104.095  1.00  0.00           C
ATOM   7145  OT1 ARG A 456      82.368  88.955 104.135  1.00  0.00           O
ATOM   7146  OT2 ARG A 456      83.648  87.225 103.605  1.00  0.00           O
ATOM   7147  NH3 POPEB 457      57.608  -4.164  73.395  1.00  0.00           N
ATOM   7151  C12 POPEB 457      56.148  -3.875  73.545  1.00  0.00           C
ATOM   7154  C11 POPEB 457      55.938  -2.504  74.205  1.00  0.00           C
ATOM   7157  P   POPEB 457      53.388  -1.884  74.225  1.00  0.00           P
ATOM   7158  O13 POPEB 457      53.198  -3.104  75.025  1.00  0.00           O
ATOM   7159  O14 POPEB 457      53.198  -0.615  74.945  1.00  0.00           O
ATOM   7160  O11 POPEB 457      52.458  -1.965  72.945  1.00  0.00           O
ATOM   7161  O12 POPEB 457      54.828  -1.824  73.605  1.00  0.00           O
ATOM   7162  C1  POPEB 457      52.588  -0.995  71.905  1.00  0.00           C
ATOM   7165  C2  POPEB 457      51.158  -0.585  71.435  1.00  0.00           C
ATOM   7167  O21 POPEB 457      51.158   0.486  70.465  1.00  0.00           O
ATOM   7168  C21 POPEB 457      51.598   1.675  70.845  1.00  0.00           C
ATOM   7169  O22 POPEB 457      52.108   1.936  71.915  1.00  0.00           O
ATOM   7170  C22 POPEB 457      51.499   2.636  69.665  1.00  0.00           C
ATOM   7173  C3  POPEB 457      50.179  -0.335  72.635  1.00  0.00           C
ATOM   7176  O31 POPEB 457      48.848  -0.184  72.115  1.00  0.00           O
ATOM   7177  C31 POPEB 457      48.068   0.696  72.725  1.00  0.00           C
ATOM   7178  O32 POPEB 457      48.298   1.246  73.785  1.00  0.00           O
ATOM   7179  C32 POPEB 457      46.958   1.085  71.765  1.00  0.00           C
ATOM   7182  C23 POPEB 457      52.758   3.534  69.545  1.00  0.00           C
ATOM   7185  C24 POPEB 457      52.908   4.145  68.145  1.00  0.00           C
ATOM   7188  C25 POPEB 457      54.278   4.814  67.925  1.00  0.00           C
ATOM   7191  C26 POPEB 457      54.258   6.335  68.065  1.00  0.00           C
ATOM   7194  C27 POPEB 457      55.628   6.934  67.705  1.00  0.00           C
ATOM   7197  C28 POPEB 457      55.608   8.324  67.055  1.00  0.00           C
ATOM   7200  C29 POPEB 457      54.828   8.315  65.765  1.00  0.00           C
ATOM   7202 0C21 POPEB 457      55.328   8.205  64.525  1.00  0.00           C
ATOM   7204 1C21 POPEB 457      56.788   8.055  64.185  1.00  0.00           C
ATOM   7207 2C21 POPEB 457      57.048   7.585  62.735  1.00  0.00           C
ATOM   7210 3C21 POPEB 457      56.499   8.534  61.655  1.00  0.00           C
ATOM   7213 4C21 POPEB 457      55.249   7.995  60.945  1.00  0.00           C
ATOM   7216 5C21 POPEB 457      54.459   9.075  60.205  1.00  0.00           C
ATOM   7219 6C21 POPEB 457      55.198   9.644  58.985  1.00  0.00           C
ATOM   7222 7C21 POPEB 457      54.418  10.754  58.275  1.00  0.00           C
ATOM   7225 8C21 POPEB 457      55.058  11.204  56.965  1.00  0.00           C
ATOM   7229  C33 POPEB 457      47.298   2.486  71.235  1.00  0.00           C
ATOM   7232  C34 POPEB 457      46.488   2.906  70.025  1.00  0.00           C
ATOM   7235  C35 POPEB 457      47.018   2.356  68.715  1.00  0.00           C
ATOM   7238  C36 POPEB 457      46.078   2.755  67.585  1.00  0.00           C
ATOM   7241  C37 POPEB 457      46.588   2.226  66.255  1.00  0.00           C
ATOM   7244  C38 POPEB 457      45.648   2.475  65.075  1.00  0.00           C
ATOM   7247  C39 POPEB 457      46.118   1.696  63.855  1.00  0.00           C
ATOM   7250 0C31 POPEB 457      47.358   2.286  63.165  1.00  0.00           C
ATOM   7253 1C31 POPEB 457      47.738   1.446  61.945  1.00  0.00           C
ATOM   7256 2C31 POPEB 457      49.069   1.856  61.285  1.00  0.00           C
ATOM   7259 3C31 POPEB 457      48.999   3.205  60.565  1.00  0.00           C
ATOM   7262 4C31 POPEB 457      50.308   3.515  59.815  1.00  0.00           C
ATOM   7265 5C31 POPEB 457      50.258   4.835  59.025  1.00  0.00           C
ATOM   7268 6C31 POPEB 457      51.578   5.164  58.325  1.00  0.00           C
ATOM   7272  NH3 POPEC 458      44.348  24.335  34.825  1.00  0.00           N
ATOM   7276  C12 POPEC 458      44.078  25.454  35.785  1.00  0.00           C
ATOM   7279  C11 POPEC 458      43.428  24.925  37.075  1.00  0.00           C
ATOM   7282  P   POPEC 458      42.548  27.134  38.195  1.00  0.00           P
ATOM   7283  O13 POPEC 458      41.429  26.784  39.085  1.00  0.00           O
ATOM   7284  O14 POPEC 458      42.209  27.585  36.835  1.00  0.00           O
ATOM   7285  O11 POPEC 458      43.438  28.224  38.905  1.00  0.00           O
ATOM   7286  O12 POPEC 458      43.508  25.904  38.105  1.00  0.00           O
ATOM   7287  C1  POPEC 458      43.719  28.105  40.305  1.00  0.00           C
ATOM   7290  C2  POPEC 458      44.898  27.144  40.575  1.00  0.00           C
ATOM   7292  O21 POPEC 458      44.978  26.974  42.005  1.00  0.00           O
ATOM   7293  C21 POPEC 458      44.998  25.724  42.415  1.00  0.00           C
ATOM   7294  O22 POPEC 458      45.278  24.734  41.775  1.00  0.00           O
ATOM   7295  C22 POPEC 458      44.408  25.694  43.815  1.00  0.00           C
ATOM   7298  C3  POPEC 458      46.198  27.734  39.995  1.00  0.00           C
ATOM   7301  O31 POPEC 458      47.278  26.784  40.055  1.00  0.00           O
ATOM   7302  C31 POPEC 458      48.488  27.034  40.545  1.00  0.00           C
ATOM   7303  O32 POPEC 458      49.438  26.284  40.395  1.00  0.00           O
ATOM   7304  C32 POPEC 458      48.648  28.314  41.385  1.00  0.00           C
ATOM   7307  C23 POPEC 458      45.229  26.444  44.875  1.00  0.00           C
ATOM   7310  C24 POPEC 458      44.518  26.324  46.225  1.00  0.00           C
ATOM   7313  C25 POPEC 458      45.218  27.044  47.375  1.00  0.00           C
ATOM   7316  C26 POPEC 458      44.388  26.874  48.655  1.00  0.00           C
ATOM   7319  C27 POPEC 458      45.039  27.464  49.915  1.00  0.00           C
ATOM   7322  C28 POPEC 458      44.128  27.234  51.135  1.00  0.00           C
ATOM   7325  C29 POPEC 458      44.818  27.474  52.455  1.00  0.00           C
ATOM   7327 0C21 POPEC 458      44.368  27.024  53.635  1.00  0.00           C
ATOM   7329 1C21 POPEC 458      43.068  26.304  53.865  1.00  0.00           C
ATOM   7332 2C21 POPEC 458      42.308  26.864  55.085  1.00  0.00           C
ATOM   7335 3C21 POPEC 458      41.828  28.314  54.905  1.00  0.00           C
ATOM   7338 4C21 POPEC 458      41.228  28.874  56.205  1.00  0.00           C
ATOM   7341 5C21 POPEC 458      40.828  30.354  56.135  1.00  0.00           C
ATOM   7344 6C21 POPEC 458      39.398  30.614  55.635  1.00  0.00           C
ATOM   7347 7C21 POPEC 458      38.638  31.574  56.565  1.00  0.00           C
ATOM   7350 8C21 POPEC 458      37.158  31.744  56.205  1.00  0.00           C
ATOM   7354  C33 POPEC 458      48.048  28.224  42.805  1.00  0.00           C
ATOM   7357  C34 POPEC 458      48.428  29.434  43.655  1.00  0.00           C
ATOM   7360  C35 POPEC 458      47.868  29.355  45.085  1.00  0.00           C
ATOM   7363  C36 POPEC 458      48.178  30.624  45.895  1.00  0.00           C
ATOM   7366  C37 POPEC 458      48.598  30.345  47.345  1.00  0.00           C
ATOM   7369  C38 POPEC 458      48.929  31.644  48.085  1.00  0.00           C
ATOM   7372  C39 POPEC 458      49.488  31.425  49.505  1.00  0.00           C
ATOM   7375 0C31 POPEC 458      48.448  30.984  50.535  1.00  0.00           C
ATOM   7378 1C31 POPEC 458      49.078  30.844  51.925  1.00  0.00           C
ATOM   7381 2C31 POPEC 458      48.128  30.275  52.995  1.00  0.00           C
ATOM   7384 3C31 POPEC 458      46.938  31.184  53.305  1.00  0.00           C
ATOM   7387 4C31 POPEC 458      46.278  30.804  54.645  1.00  0.00           C
ATOM   7390 5C31 POPEC 458      45.039  31.654  54.965  1.00  0.00           C
ATOM   7393 6C31 POPEC 458      44.498  31.414  56.375  1.00  0.00           C
ATOM   7397  NH3 POPED 459      91.738  42.325  29.375  1.00  0.00           N
ATOM   7401  C12 POPED 459      90.238  42.144  29.485  1.00  0.00           C
ATOM   7404  C11 POPED 459      89.508  43.354  28.875  1.00  0.00           C
ATOM   7407  P   POPED 459      89.628  45.974  28.845  1.00  0.00           P
ATOM   7408  O13 POPED 459      90.848  46.695  28.445  1.00  0.00           O
ATOM   7409  O14 POPED 459      88.578  45.784  27.815  1.00  0.00           O
ATOM   7410  O11 POPED 459      88.988  46.594  30.155  1.00  0.00           O
ATOM   7411  O12 POPED 459      90.098  44.554  29.365  1.00  0.00           O
ATOM   7412  C1  POPED 459      89.729  47.304  31.155  1.00  0.00           C
ATOM   7415  C2  POPED 459      89.318  46.844  32.585  1.00  0.00           C
ATOM   7417  O21 POPED 459      90.218  47.374  33.575  1.00  0.00           O
ATOM   7418  C21 POPED 459      90.158  48.654  33.885  1.00  0.00           C
ATOM   7419  O22 POPED 459      89.399  49.484  33.395  1.00  0.00           O
ATOM   7420  C22 POPED 459      91.248  48.915  34.945  1.00  0.00           C
ATOM   7423  C3  POPED 459      89.359  45.284  32.635  1.00  0.00           C
ATOM   7426  O31 POPED 459      89.499  44.724  33.965  1.00  0.00           O
ATOM   7427  C31 POPED 459      88.368  44.404  34.585  1.00  0.00           C
ATOM   7428  O32 POPED 459      87.248  44.674  34.195  1.00  0.00           O
ATOM   7429  C32 POPED 459      88.658  43.624  35.865  1.00  0.00           C
ATOM   7432  C23 POPED 459      90.798  48.634  36.405  1.00  0.00           C
ATOM   7435  C24 POPED 459      91.169  47.234  36.915  1.00  0.00           C
ATOM   7438  C25 POPED 459      92.578  47.145  37.535  1.00  0.00           C
ATOM   7441  C26 POPED 459      92.658  47.714  38.965  1.00  0.00           C
ATOM   7444  C27 POPED 459      93.968  47.335  39.675  1.00  0.00           C
ATOM   7447  C28 POPED 459      94.168  48.044  41.025  1.00  0.00           C
ATOM   7450  C29 POPED 459      93.158  47.644  42.075  1.00  0.00           C
ATOM   7452 0C21 POPED 459      93.398  46.854  43.135  1.00  0.00           C
ATOM   7454 1C21 POPED 459      94.709  46.184  43.455  1.00  0.00           C
ATOM   7457 2C21 POPED 459      94.558  44.944  44.365  1.00  0.00           C
ATOM   7460 3C21 POPED 459      94.248  45.274  45.835  1.00  0.00           C
ATOM   7463 4C21 POPED 459      94.408  44.044  46.745  1.00  0.00           C
ATOM   7466 5C21 POPED 459      94.089  44.344  48.215  1.00  0.00           C
ATOM   7469 6C21 POPED 459      95.238  45.004  48.995  1.00  0.00           C
ATOM   7472 7C21 POPED 459      96.278  43.994  49.495  1.00  0.00           C
ATOM   7475 8C21 POPED 459      97.308  44.624  50.435  1.00  0.00           C
ATOM   7479  C33 POPED 459      88.068  44.265  37.135  1.00  0.00           C
ATOM   7482  C34 POPED 459      88.618  43.605  38.405  1.00  0.00           C
ATOM   7485  C35 POPED 459      88.059  42.205  38.735  1.00  0.00           C
ATOM   7488  C36 POPED 459      86.598  42.185  39.205  1.00  0.00           C
ATOM   7491  C37 POPED 459      86.228  40.894  39.965  1.00  0.00           C
ATOM   7494  C38 POPED 459      85.428  41.154  41.255  1.00  0.00           C
ATOM   7497  C39 POPED 459      86.228  41.774  42.405  1.00  0.00           C
ATOM   7500 0C31 POPED 459      87.229  40.844  43.115  1.00  0.00           C
ATOM   7503 1C31 POPED 459      88.179  41.614  44.055  1.00  0.00           C
ATOM   7506 2C31 POPED 459      89.089  40.714  44.895  1.00  0.00           C
ATOM   7509 3C31 POPED 459      90.208  41.484  45.605  1.00  0.00           C
ATOM   7512 4C31 POPED 459      89.759  42.244  46.865  1.00  0.00           C
ATOM   7515 5C31 POPED 459      90.858  43.134  47.445  1.00  0.00           C
ATOM   7518 6C31 POPED 459      90.498  43.785  48.775  1.00  0.00           C
ATOM   7522  NH3 POPEE 460      22.398  32.044  31.665  1.00  0.00           N
ATOM   7526  C12 POPEE 460      21.058  31.504  31.185  1.00  0.00           C
ATOM   7529  C11 POPEE 460      19.838  32.364  31.575  1.00  0.00           C
ATOM   7532  P   POPEE 460      20.358  33.754  33.725  1.00  0.00           P
ATOM   7533  O13 POPEE 460      21.498  34.244  32.905  1.00  0.00           O
ATOM   7534  O14 POPEE 460      19.258  34.684  34.025  1.00  0.00           O
ATOM   7535  O11 POPEE 460      20.868  33.094  35.075  1.00  0.00           O
ATOM   7536  O12 POPEE 460      19.758  32.504  32.985  1.00  0.00           O
ATOM   7537  C1  POPEE 460      20.208  31.914  35.545  1.00  0.00           C
ATOM   7540  C2  POPEE 460      20.198  31.824  37.095  1.00  0.00           C
ATOM   7542  O21 POPEE 460      21.208  30.874  37.495  1.00  0.00           O
ATOM   7543  C21 POPEE 460      21.298  30.594  38.795  1.00  0.00           C
ATOM   7544  O22 POPEE 460      20.948  29.524  39.275  1.00  0.00           O
ATOM   7545  C22 POPEE 460      21.958  31.765  39.545  1.00  0.00           C
ATOM   7548  C3  POPEE 460      18.778  31.414  37.605  1.00  0.00           C
ATOM   7551  O31 POPEE 460      18.718  31.434  39.045  1.00  0.00           O
ATOM   7552  C31 POPEE 460      17.738  30.704  39.565  1.00  0.00           C
ATOM   7553  O32 POPEE 460      16.848  30.164  38.935  1.00  0.00           O
ATOM   7554  C32 POPEE 460      17.988  30.515  41.055  1.00  0.00           C
ATOM   7557  C23 POPEE 460      22.658  31.404  40.885  1.00  0.00           C
ATOM   7560  C24 POPEE 460      21.938  31.964  42.125  1.00  0.00           C
ATOM   7563  C25 POPEE 460      22.818  31.944  43.395  1.00  0.00           C
ATOM   7566  C26 POPEE 460      22.238  32.765  44.565  1.00  0.00           C
ATOM   7569  C27 POPEE 460      23.208  32.875  45.765  1.00  0.00           C
ATOM   7572  C28 POPEE 460      22.718  33.805  46.895  1.00  0.00           C
ATOM   7575  C29 POPEE 460      22.698  35.265  46.505  1.00  0.00           C
ATOM   7577 0C21 POPEE 460      23.238  36.314  47.155  1.00  0.00           C
ATOM   7579 1C21 POPEE 460      24.038  36.324  48.435  1.00  0.00           C
ATOM   7582 2C21 POPEE 460      25.228  37.304  48.315  1.00  0.00           C
ATOM   7585 3C21 POPEE 460      25.948  37.555  49.655  1.00  0.00           C
ATOM   7588 4C21 POPEE 460      26.968  38.714  49.615  1.00  0.00           C
ATOM   7591 5C21 POPEE 460      26.388  40.094  49.245  1.00  0.00           C
ATOM   7594 6C21 POPEE 460      25.318  40.614  50.205  1.00  0.00           C
ATOM   7597 7C21 POPEE 460      24.628  41.884  49.685  1.00  0.00           C
ATOM   7600 8C21 POPEE 460      23.558  42.425  50.635  1.00  0.00           C
ATOM   7604  C33 POPEE 460      17.388  31.625  41.955  1.00  0.00           C
ATOM   7607  C34 POPEE 460      17.988  31.525  43.365  1.00  0.00           C
ATOM   7610  C35 POPEE 460      17.258  32.304  44.465  1.00  0.00           C
ATOM   7613  C36 POPEE 460      17.958  32.085  45.815  1.00  0.00           C
ATOM   7616  C37 POPEE 460      17.228  32.724  47.005  1.00  0.00           C
ATOM   7619  C38 POPEE 460      17.778  32.254  48.365  1.00  0.00           C
ATOM   7622  C39 POPEE 460      19.268  32.534  48.575  1.00  0.00           C
ATOM   7625 0C31 POPEE 460      19.728  32.304  50.025  1.00  0.00           C
ATOM   7628 1C31 POPEE 460      21.188  32.724  50.255  1.00  0.00           C
ATOM   7631 2C31 POPEE 460      21.438  33.264  51.675  1.00  0.00           C
ATOM   7634 3C31 POPEE 460      21.308  32.234  52.795  1.00  0.00           C
ATOM   7637 4C31 POPEE 460      21.508  32.875  54.175  1.00  0.00           C
ATOM   7640 5C31 POPEE 460      21.368  31.874  55.325  1.00  0.00           C
ATOM   7643 6C31 POPEE 460      21.608  32.485  56.715  1.00  0.00           C
ATOM   7647  NH3 POPEF 461      96.339   0.485  30.975  1.00  0.00           N
ATOM   7651  C12 POPEF 461      96.888   0.295  29.585  1.00  0.00           C
ATOM   7654  C11 POPEF 461      95.828   0.535  28.515  1.00  0.00           C
ATOM   7657  P   POPEF 461      93.289   0.935  28.975  1.00  0.00           P
ATOM   7658  O13 POPEF 461      92.048   0.165  28.995  1.00  0.00           O
ATOM   7659  O14 POPEF 461      93.368   2.075  28.025  1.00  0.00           O
ATOM   7660  O11 POPEF 461      93.608   1.475  30.435  1.00  0.00           O
ATOM   7661  O12 POPEF 461      94.548  -0.015  28.855  1.00  0.00           O
ATOM   7662  C1  POPEF 461      92.488   1.505  31.345  1.00  0.00           C
ATOM   7665  C2  POPEF 461      92.858   2.225  32.655  1.00  0.00           C
ATOM   7667  O21 POPEF 461      91.628   2.665  33.235  1.00  0.00           O
ATOM   7668  C21 POPEF 461      91.458   2.855  34.555  1.00  0.00           C
ATOM   7669  O22 POPEF 461      90.598   3.584  35.015  1.00  0.00           O
ATOM   7670  C22 POPEF 461      92.358   1.985  35.455  1.00  0.00           C
ATOM   7673  C3  POPEF 461      93.758   3.464  32.395  1.00  0.00           C
ATOM   7676  O31 POPEF 461      94.399   3.884  33.605  1.00  0.00           O
ATOM   7677  C31 POPEF 461      95.658   3.494  33.795  1.00  0.00           C
ATOM   7678  O32 POPEF 461      96.359   2.905  32.985  1.00  0.00           O
ATOM   7679  C32 POPEF 461      96.029   3.954  35.205  1.00  0.00           C
ATOM   7682  C23 POPEF 461      91.868   1.935  36.935  1.00  0.00           C
ATOM   7685  C24 POPEF 461      92.229   3.164  37.775  1.00  0.00           C
ATOM   7688  C25 POPEF 461      93.709   3.224  38.185  1.00  0.00           C
ATOM   7691  C26 POPEF 461      93.958   2.955  39.685  1.00  0.00           C
ATOM   7694  C27 POPEF 461      95.460   2.905  40.005  1.00  0.00           C
ATOM   7697  C28 POPEF 461      95.778   2.455  41.445  1.00  0.00           C
ATOM   7700  C29 POPEF 461      95.498   3.494  42.505  1.00  0.00           C
ATOM   7702 0C21 POPEF 461      95.039   3.244  43.735  1.00  0.00           C
ATOM   7704 1C21 POPEF 461      94.718   1.875  44.305  1.00  0.00           C
ATOM   7707 2C21 POPEF 461      94.168   1.935  45.745  1.00  0.00           C
ATOM   7710 3C21 POPEF 461      92.820   2.665  45.845  1.00  0.00           C
ATOM   7713 4C21 POPEF 461      92.288   2.795  47.285  1.00  0.00           C
ATOM   7716 5C21 POPEF 461      91.029   3.664  47.345  1.00  0.00           C
ATOM   7719 6C21 POPEF 461      90.389   3.734  48.745  1.00  0.00           C
ATOM   7722 7C21 POPEF 461      89.268   4.784  48.805  1.00  0.00           C
ATOM   7725 8C21 POPEF 461      88.358   4.654  50.035  1.00  0.00           C
ATOM   7729  C33 POPEF 461      97.469   3.624  35.635  1.00  0.00           C
ATOM   7732  C34 POPEF 461      97.708   4.114  37.065  1.00  0.00           C
ATOM   7735  C35 POPEF 461      98.929   3.484  37.725  1.00  0.00           C
ATOM   7738  C36 POPEF 461      99.198   4.054  39.125  1.00  0.00           C
ATOM   7741  C37 POPEF 461     100.348   3.324  39.825  1.00  0.00           C
ATOM   7744  C38 POPEF 461     100.789   3.984  41.145  1.00  0.00           C
ATOM   7747  C39 POPEF 461      99.668   4.084  42.185  1.00  0.00           C
ATOM   7750 0C31 POPEF 461     100.179   4.544  43.555  1.00  0.00           C
ATOM   7753 1C31 POPEF 461      99.058   4.654  44.585  1.00  0.00           C
ATOM   7756 2C31 POPEF 461      99.548   4.744  46.035  1.00  0.00           C
ATOM   7759 3C31 POPEF 461     100.468   5.944  46.325  1.00  0.00           C
ATOM   7762 4C31 POPEF 461     100.548   6.254  47.825  1.00  0.00           C
ATOM   7765 5C31 POPEF 461     101.069   7.664  48.145  1.00  0.00           C
ATOM   7768 6C31 POPEF 461     101.069   7.974  49.645  1.00  0.00           C
ATOM   7772  NH3 POPEG 462       8.670  21.304  34.835  1.00  0.00           N
ATOM   7776  C12 POPEG 462       7.760  22.355  34.255  1.00  0.00           C
ATOM   7779  C11 POPEG 462       7.620  22.194  32.725  1.00  0.00           C
ATOM   7782  P   POPEG 462       7.059  24.664  32.065  1.00  0.00           P
ATOM   7783  O13 POPEG 462       8.490  24.814  31.755  1.00  0.00           O
ATOM   7784  O14 POPEG 462       6.170  25.505  31.225  1.00  0.00           O
ATOM   7785  O11 POPEG 462       6.760  25.114  33.555  1.00  0.00           O
ATOM   7786  O12 POPEG 462       6.700  23.134  32.125  1.00  0.00           O
ATOM   7787  C1  POPEG 462       5.409  24.945  34.035  1.00  0.00           C
ATOM   7790  C2  POPEG 462       5.359  25.234  35.555  1.00  0.00           C
ATOM   7792  O21 POPEG 462       5.350  24.025  36.315  1.00  0.00           O
ATOM   7793  C21 POPEG 462       4.250  23.254  36.255  1.00  0.00           C
ATOM   7794  O22 POPEG 462       3.340  23.374  35.455  1.00  0.00           O
ATOM   7795  C22 POPEG 462       4.349  22.234  37.385  1.00  0.00           C
ATOM   7798  C3  POPEG 462       4.279  26.284  36.005  1.00  0.00           C
ATOM   7801  O31 POPEG 462       4.650  26.884  37.285  1.00  0.00           O
ATOM   7802  C31 POPEG 462       4.310  26.095  38.315  1.00  0.00           C
ATOM   7803  O32 POPEG 462       3.580  25.134  38.235  1.00  0.00           O
ATOM   7804  C32 POPEG 462       5.040  26.494  39.595  1.00  0.00           C
ATOM   7807  C23 POPEG 462       2.979  21.894  38.015  1.00  0.00           C
ATOM   7810  C24 POPEG 462       3.119  21.355  39.445  1.00  0.00           C
ATOM   7813  C25 POPEG 462       1.760  21.144  40.135  1.00  0.00           C
ATOM   7816  C26 POPEG 462       1.550  22.085  41.335  1.00  0.00           C
ATOM   7819  C27 POPEG 462       0.199  21.864  42.035  1.00  0.00           C
ATOM   7822  C28 POPEG 462      -0.111  22.894  43.135  1.00  0.00           C
ATOM   7825  C29 POPEG 462       0.850  22.854  44.295  1.00  0.00           C
ATOM   7827 0C21 POPEG 462       0.599  22.374  45.525  1.00  0.00           C
ATOM   7829 1C21 POPEG 462      -0.690  21.714  45.955  1.00  0.00           C
ATOM   7832 2C21 POPEG 462      -0.531  20.724  47.135  1.00  0.00           C
ATOM   7835 3C21 POPEG 462      -0.201  21.404  48.475  1.00  0.00           C
ATOM   7838 4C21 POPEG 462      -0.010  20.404  49.615  1.00  0.00           C
ATOM   7841 5C21 POPEG 462       0.580  21.054  50.875  1.00  0.00           C
ATOM   7844 6C21 POPEG 462       1.189  20.035  51.845  1.00  0.00           C
ATOM   7847 7C21 POPEG 462       1.939  20.714  52.995  1.00  0.00           C
ATOM   7850 8C21 POPEG 462       2.640  19.724  53.935  1.00  0.00           C
ATOM   7854  C33 POPEG 462       4.450  25.704  40.795  1.00  0.00           C
ATOM   7857  C34 POPEG 462       5.129  25.954  42.135  1.00  0.00           C
ATOM   7860  C35 POPEG 462       4.139  25.764  43.295  1.00  0.00           C
ATOM   7863  C36 POPEG 462       4.720  26.195  44.635  1.00  0.00           C
ATOM   7866  C37 POPEG 462       3.680  26.144  45.755  1.00  0.00           C
ATOM   7869  C38 POPEG 462       4.290  26.434  47.125  1.00  0.00           C
ATOM   7872  C39 POPEG 462       3.390  26.005  48.285  1.00  0.00           C
ATOM   7875 0C31 POPEG 462       3.910  26.534  49.625  1.00  0.00           C
ATOM   7878 1C31 POPEG 462       3.010  26.134  50.805  1.00  0.00           C
ATOM   7881 2C31 POPEG 462       3.320  26.884  52.115  1.00  0.00           C
ATOM   7884 3C31 POPEG 462       3.330  28.414  51.945  1.00  0.00           C
ATOM   7887 4C31 POPEG 462       3.040  29.165  53.255  1.00  0.00           C
ATOM   7890 5C31 POPEG 462       3.150  30.684  53.065  1.00  0.00           C
ATOM   7893 6C31 POPEG 462       2.590  31.484  54.245  1.00  0.00           C
ATOM   7897  NH3 POPEH 463      30.448  46.754  32.805  1.00  0.00           N
ATOM   7901  C12 POPEH 463      30.668  47.735  31.685  1.00  0.00           C
ATOM   7904  C11 POPEH 463      31.398  47.075  30.505  1.00  0.00           C
ATOM   7907  P   POPEH 463      32.408  49.234  29.355  1.00  0.00           P
ATOM   7908  O13 POPEH 463      33.088  49.114  28.055  1.00  0.00           O
ATOM   7909  O14 POPEH 463      31.488  50.384  29.605  1.00  0.00           O
ATOM   7910  O11 POPEH 463      33.368  48.925  30.595  1.00  0.00           O
ATOM   7911  O12 POPEH 463      31.478  47.964  29.415  1.00  0.00           O
ATOM   7912  C1  POPEH 463      34.228  49.864  31.245  1.00  0.00           C
ATOM   7915  C2  POPEH 463      34.708  49.344  32.635  1.00  0.00           C
ATOM   7917  O21 POPEH 463      35.918  49.985  33.085  1.00  0.00           O
ATOM   7918  C21 POPEH 463      35.708  51.044  33.865  1.00  0.00           C
ATOM   7919  O22 POPEH 463      34.698  51.724  33.885  1.00  0.00           O
ATOM   7920  C22 POPEH 463      36.828  51.074  34.925  1.00  0.00           C
ATOM   7923  C3  POPEH 463      34.998  47.814  32.615  1.00  0.00           C
ATOM   7926  O31 POPEH 463      35.808  47.314  33.715  1.00  0.00           O
ATOM   7927  C31 POPEH 463      35.198  47.285  34.905  1.00  0.00           C
ATOM   7928  O32 POPEH 463      34.158  47.835  35.175  1.00  0.00           O
ATOM   7929  C32 POPEH 463      36.028  46.445  35.895  1.00  0.00           C
ATOM   7932  C23 POPEH 463      37.268  52.485  35.385  1.00  0.00           C
ATOM   7935  C24 POPEH 463      37.918  52.485  36.775  1.00  0.00           C
ATOM   7938  C25 POPEH 463      39.118  51.534  36.955  1.00  0.00           C
ATOM   7941  C26 POPEH 463      39.628  51.524  38.405  1.00  0.00           C
ATOM   7944  C27 POPEH 463      41.058  50.965  38.525  1.00  0.00           C
ATOM   7947  C28 POPEH 463      41.648  50.944  39.955  1.00  0.00           C
ATOM   7950  C29 POPEH 463      41.488  52.254  40.665  1.00  0.00           C
ATOM   7952 0C21 POPEH 463      42.388  53.255  40.715  1.00  0.00           C
ATOM   7954 1C21 POPEH 463      43.748  53.265  40.065  1.00  0.00           C
ATOM   7957 2C21 POPEH 463      44.838  52.514  40.865  1.00  0.00           C
ATOM   7960 3C21 POPEH 463      45.088  53.104  42.265  1.00  0.00           C
ATOM   7963 4C21 POPEH 463      45.878  52.135  43.155  1.00  0.00           C
ATOM   7966 5C21 POPEH 463      45.998  52.605  44.615  1.00  0.00           C
ATOM   7969 6C21 POPEH 463      44.639  52.894  45.265  1.00  0.00           C
ATOM   7972 7C21 POPEH 463      44.698  52.934  46.795  1.00  0.00           C
ATOM   7975 8C21 POPEH 463      43.389  53.404  47.425  1.00  0.00           C
ATOM   7979  C33 POPEH 463      36.528  47.234  37.135  1.00  0.00           C
ATOM   7982  C34 POPEH 463      37.728  46.555  37.805  1.00  0.00           C
ATOM   7985  C35 POPEH 463      37.578  46.294  39.315  1.00  0.00           C
ATOM   7988  C36 POPEH 463      37.778  47.535  40.205  1.00  0.00           C
ATOM   7991  C37 POPEH 463      37.898  47.164  41.695  1.00  0.00           C
ATOM   7994  C38 POPEH 463      39.028  47.914  42.425  1.00  0.00           C
ATOM   7997  C39 POPEH 463      38.728  49.394  42.655  1.00  0.00           C
ATOM   8000 0C31 POPEH 463      39.838  50.125  43.425  1.00  0.00           C
ATOM   8003 1C31 POPEH 463      39.478  51.585  43.715  1.00  0.00           C
ATOM   8006 2C31 POPEH 463      40.628  52.404  44.315  1.00  0.00           C
ATOM   8009 3C31 POPEH 463      40.268  53.894  44.505  1.00  0.00           C
ATOM   8012 4C31 POPEH 463      39.198  54.114  45.575  1.00  0.00           C
ATOM   8015 5C31 POPEH 463      38.758  55.574  45.735  1.00  0.00           C
ATOM   8018 6C31 POPEH 463      37.678  55.744  46.805  1.00  0.00           C
ATOM   8022  NH3 POPEI 464      24.798  -0.454  32.595  1.00  0.00           N
ATOM   8026  C12 POPEI 464      25.978   0.136  33.295  1.00  0.00           C
ATOM   8029  C11 POPEI 464      25.668   0.166  34.795  1.00  0.00           C
ATOM   8032  P   POPEI 464      24.588   2.386  35.555  1.00  0.00           P
ATOM   8033  O13 POPEI 464      25.298   3.245  34.575  1.00  0.00           O
ATOM   8034  O14 POPEI 464      23.258   2.876  36.005  1.00  0.00           O
ATOM   8035  O11 POPEI 464      25.518   2.156  36.795  1.00  0.00           O
ATOM   8036  O12 POPEI 464      24.458   0.915  34.985  1.00  0.00           O
ATOM   8037  C1  POPEI 464      25.098   2.165  38.155  1.00  0.00           C
ATOM   8040  C2  POPEI 464      24.958   0.726  38.755  1.00  0.00           C
ATOM   8042  O21 POPEI 464      24.298   0.836  40.035  1.00  0.00           O
ATOM   8043  C21 POPEI 464      24.968   1.395  41.035  1.00  0.00           C
ATOM   8044  O22 POPEI 464      26.138   1.715  41.005  1.00  0.00           O
ATOM   8045  C22 POPEI 464      23.988   1.715  42.165  1.00  0.00           C
ATOM   8048  C3  POPEI 464      26.348  -0.014  38.725  1.00  0.00           C
ATOM   8051  O31 POPEI 464      26.358  -1.445  38.995  1.00  0.00           O
ATOM   8052  C31 POPEI 464      26.588  -1.765  40.275  1.00  0.00           C
ATOM   8053  O32 POPEI 464      26.328  -1.074  41.235  1.00  0.00           O
ATOM   8054  C32 POPEI 464      27.308  -3.115  40.395  1.00  0.00           C
ATOM   8057  C23 POPEI 464      24.558   1.586  43.595  1.00  0.00           C
ATOM   8060  C24 POPEI 464      24.578   0.145  44.105  1.00  0.00           C
ATOM   8063  C25 POPEI 464      25.298  -0.034  45.455  1.00  0.00           C
ATOM   8066  C26 POPEI 464      24.788   0.866  46.585  1.00  0.00           C
ATOM   8069  C27 POPEI 464      25.328   0.446  47.965  1.00  0.00           C
ATOM   8072  C28 POPEI 464      24.828   1.346  49.105  1.00  0.00           C
ATOM   8075  C29 POPEI 464      25.028   0.696  50.455  1.00  0.00           C
ATOM   8077 0C21 POPEI 464      24.288   0.875  51.565  1.00  0.00           C
ATOM   8079 1C21 POPEI 464      23.138   1.845  51.735  1.00  0.00           C
ATOM   8082 2C21 POPEI 464      23.458   2.956  52.765  1.00  0.00           C
ATOM   8085 3C21 POPEI 464      23.608   2.466  54.215  1.00  0.00           C
ATOM   8088 4C21 POPEI 464      24.008   3.585  55.185  1.00  0.00           C
ATOM   8091 5C21 POPEI 464      24.218   3.095  56.625  1.00  0.00           C
ATOM   8094 6C21 POPEI 464      24.848   4.165  57.535  1.00  0.00           C
ATOM   8097 7C21 POPEI 464      24.978   3.715  58.995  1.00  0.00           C
ATOM   8100 8C21 POPEI 464      25.588   4.795  59.905  1.00  0.00           C
ATOM   8104  C33 POPEI 464      27.778  -3.384  41.855  1.00  0.00           C
ATOM   8107  C34 POPEI 464      28.938  -2.484  42.325  1.00  0.00           C
ATOM   8110  C35 POPEI 464      28.888  -2.175  43.835  1.00  0.00           C
ATOM   8113  C36 POPEI 464      29.298  -3.334  44.745  1.00  0.00           C
ATOM   8116  C37 POPEI 464      28.928  -3.115  46.215  1.00  0.00           C
ATOM   8119  C38 POPEI 464      28.158  -4.295  46.825  1.00  0.00           C
ATOM   8122  C39 POPEI 464      27.398  -3.904  48.095  1.00  0.00           C
ATOM   8125 0C31 POPEI 464      28.298  -3.514  49.275  1.00  0.00           C
ATOM   8128 1C31 POPEI 464      27.488  -2.894  50.415  1.00  0.00           C
ATOM   8131 2C31 POPEI 464      28.328  -2.674  51.675  1.00  0.00           C
ATOM   8134 3C31 POPEI 464      27.548  -2.005  52.815  1.00  0.00           C
ATOM   8137 4C31 POPEI 464      26.228  -2.714  53.155  1.00  0.00           C
ATOM   8140 5C31 POPEI 464      25.778  -2.484  54.605  1.00  0.00           C
ATOM   8143 6C31 POPEI 464      24.508  -3.255  54.985  1.00  0.00           C
ATOM   8147  NH3 POPEJ 465      61.878 101.785  71.005  1.00  0.00           N
ATOM   8151  C12 POPEJ 465      61.838 101.076  72.325  1.00  0.00           C
ATOM   8154  C11 POPEJ 465      63.218 100.535  72.705  1.00  0.00           C
ATOM   8157  P   POPEJ 465      64.859  98.885  71.505  1.00  0.00           P
ATOM   8158  O13 POPEJ 465      65.858  99.865  71.995  1.00  0.00           O
ATOM   8159  O14 POPEJ 465      65.098  97.475  71.865  1.00  0.00           O
ATOM   8160  O11 POPEJ 465      64.688  99.005  69.955  1.00  0.00           O
ATOM   8161  O12 POPEJ 465      63.429  99.314  72.005  1.00  0.00           O
ATOM   8162  C1  POPEJ 465      64.409  97.854  69.145  1.00  0.00           C
ATOM   8165  C2  POPEJ 465      63.648  98.195  67.825  1.00  0.00           C
ATOM   8167  O21 POPEJ 465      64.238  97.544  66.675  1.00  0.00           O
ATOM   8168  C21 POPEJ 465      63.959  96.255  66.595  1.00  0.00           C
ATOM   8169  O22 POPEJ 465      63.278  95.616  67.375  1.00  0.00           O
ATOM   8170  C22 POPEJ 465      64.528  95.695  65.275  1.00  0.00           C
ATOM   8173  C3  POPEJ 465      63.548  99.715  67.505  1.00  0.00           C
ATOM   8176  O31 POPEJ 465      64.848 100.354  67.495  1.00  0.00           O
ATOM   8177  C31 POPEJ 465      64.948 101.365  68.335  1.00  0.00           C
ATOM   8178  O32 POPEJ 465      64.089 101.754  69.125  1.00  0.00           O
ATOM   8179  C32 POPEJ 465      66.238 102.105  68.035  1.00  0.00           C
ATOM   8182  C23 POPEJ 465      63.458  94.894  64.505  1.00  0.00           C
ATOM   8185  C24 POPEJ 465      63.878  94.464  63.085  1.00  0.00           C
ATOM   8188  C25 POPEJ 465      62.698  93.876  62.295  1.00  0.00           C
ATOM   8191  C26 POPEJ 465      63.098  93.195  60.975  1.00  0.00           C
ATOM   8194  C27 POPEJ 465      63.878  94.095  60.005  1.00  0.00           C
ATOM   8197  C28 POPEJ 465      64.278  93.344  58.725  1.00  0.00           C
ATOM   8200  C29 POPEJ 465      65.108  94.204  57.805  1.00  0.00           C
ATOM   8202 0C21 POPEJ 465      64.888  94.454  56.505  1.00  0.00           C
ATOM   8204 1C21 POPEJ 465      63.768  93.946  55.635  1.00  0.00           C
ATOM   8207 2C21 POPEJ 465      62.998  95.065  54.925  1.00  0.00           C
ATOM   8210 3C21 POPEJ 465      63.819  95.774  53.835  1.00  0.00           C
ATOM   8213 4C21 POPEJ 465      63.038  96.844  53.055  1.00  0.00           C
ATOM   8216 5C21 POPEJ 465      62.008  96.264  52.065  1.00  0.00           C
ATOM   8219 6C21 POPEJ 465      61.429  97.316  51.105  1.00  0.00           C
ATOM   8222 7C21 POPEJ 465      60.528  96.704  50.025  1.00  0.00           C
ATOM   8225 8C21 POPEJ 465      59.998  97.745  49.035  1.00  0.00           C
ATOM   8229  C33 POPEJ 465      67.408 101.674  68.925  1.00  0.00           C
ATOM   8232  C34 POPEJ 465      68.448 102.794  69.065  1.00  0.00           C
ATOM   8235  C35 POPEJ 465      69.069 103.286  67.755  1.00  0.00           C
ATOM   8238  C36 POPEJ 465      70.538 102.876  67.575  1.00  0.00           C
ATOM   8241  C37 POPEJ 465      71.168 103.405  66.275  1.00  0.00           C
ATOM   8244  C38 POPEJ 465      71.198 104.935  66.205  1.00  0.00           C
ATOM   8247  C39 POPEJ 465      71.389 105.504  64.795  1.00  0.00           C
ATOM   8250 0C31 POPEJ 465      71.158 107.015  64.825  1.00  0.00           C
ATOM   8253 1C31 POPEJ 465      71.028 107.654  63.435  1.00  0.00           C
ATOM   8256 2C31 POPEJ 465      70.358 109.035  63.535  1.00  0.00           C
ATOM   8259 3C31 POPEJ 465      70.368 109.826  62.225  1.00  0.00           C
ATOM   8262 4C31 POPEJ 465      69.288 109.354  61.245  1.00  0.00           C
ATOM   8265 5C31 POPEJ 465      69.188 110.255  60.005  1.00  0.00           C
ATOM   8268 6C31 POPEJ 465      68.068 109.844  59.055  1.00  0.00           C
ATOM   8272  NH3 POPEK 466       7.519  60.544  33.505  1.00  0.00           N
ATOM   8276  C12 POPEK 466       8.399  61.684  33.065  1.00  0.00           C
ATOM   8279  C11 POPEK 466       8.099  62.984  33.815  1.00  0.00           C
ATOM   8282  P   POPEK 466       6.349  64.924  33.485  1.00  0.00           P
ATOM   8283  O13 POPEK 466       7.389  65.744  32.845  1.00  0.00           O
ATOM   8284  O14 POPEK 466       5.039  64.965  32.805  1.00  0.00           O
ATOM   8285  O11 POPEK 466       6.229  65.385  34.995  1.00  0.00           O
ATOM   8286  O12 POPEK 466       6.779  63.414  33.505  1.00  0.00           O
ATOM   8287  C1  POPEK 466       7.429  65.644  35.755  1.00  0.00           C
ATOM   8290  C2  POPEK 466       7.129  66.544  36.985  1.00  0.00           C
ATOM   8292  O21 POPEK 466       8.319  67.244  37.415  1.00  0.00           O
ATOM   8293  C21 POPEK 466       8.749  68.244  36.655  1.00  0.00           C
ATOM   8294  O22 POPEK 466       8.209  68.644  35.635  1.00  0.00           O
ATOM   8295  C22 POPEK 466      10.068  68.765  37.255  1.00  0.00           C
ATOM   8298  C3  POPEK 466       6.539  65.724  38.175  1.00  0.00           C
ATOM   8301  O31 POPEK 466       7.529  65.425  39.195  1.00  0.00           O
ATOM   8302  C31 POPEK 466       7.619  66.314  40.185  1.00  0.00           C
ATOM   8303  O32 POPEK 466       6.909  67.294  40.315  1.00  0.00           O
ATOM   8304  C32 POPEK 466       8.799  65.964  41.085  1.00  0.00           C
ATOM   8307  C23 POPEK 466       9.848  69.884  38.295  1.00  0.00           C
ATOM   8310  C24 POPEK 466      10.958  69.994  39.355  1.00  0.00           C
ATOM   8313  C25 POPEK 466      10.588  70.994  40.465  1.00  0.00           C
ATOM   8316  C26 POPEK 466      11.558  71.025  41.645  1.00  0.00           C
ATOM   8319  C27 POPEK 466      11.108  72.004  42.735  1.00  0.00           C
ATOM   8322  C28 POPEK 466      12.038  72.034  43.965  1.00  0.00           C
ATOM   8325  C29 POPEK 466      11.838  73.294  44.775  1.00  0.00           C
ATOM   8327 0C21 POPEK 466      11.578  73.394  46.085  1.00  0.00           C
ATOM   8329 1C21 POPEK 466      11.418  72.284  47.095  1.00  0.00           C
ATOM   8332 2C21 POPEK 466      12.748  71.614  47.505  1.00  0.00           C
ATOM   8335 3C21 POPEK 466      13.908  72.595  47.735  1.00  0.00           C
ATOM   8338 4C21 POPEK 466      15.198  71.934  48.265  1.00  0.00           C
ATOM   8341 5C21 POPEK 466      16.388  72.904  48.235  1.00  0.00           C
ATOM   8344 6C21 POPEK 466      17.728  72.205  48.455  1.00  0.00           C
ATOM   8347 7C21 POPEK 466      18.908  73.174  48.505  1.00  0.00           C
ATOM   8350 8C21 POPEK 466      20.228  72.534  48.945  1.00  0.00           C
ATOM   8354  C33 POPEK 466       8.439  66.114  42.585  1.00  0.00           C
ATOM   8357  C34 POPEK 466       9.598  65.695  43.495  1.00  0.00           C
ATOM   8360  C35 POPEK 466       9.178  65.585  44.975  1.00  0.00           C
ATOM   8363  C36 POPEK 466       8.899  66.934  45.645  1.00  0.00           C
ATOM   8366  C37 POPEK 466       8.329  66.785  47.055  1.00  0.00           C
ATOM   8369  C38 POPEK 466       8.199  68.114  47.805  1.00  0.00           C
ATOM   8372  C39 POPEK 466       9.538  68.644  48.335  1.00  0.00           C
ATOM   8375 0C31 POPEK 466       9.688  68.464  49.855  1.00  0.00           C
ATOM   8378 1C31 POPEK 466      11.038  68.934  50.405  1.00  0.00           C
ATOM   8381 2C31 POPEK 466      11.108  68.814  51.935  1.00  0.00           C
ATOM   8384 3C31 POPEK 466      12.478  69.135  52.535  1.00  0.00           C
ATOM   8387 4C31 POPEK 466      12.928  70.594  52.365  1.00  0.00           C
ATOM   8390 5C31 POPEK 466      14.118  70.934  53.275  1.00  0.00           C
ATOM   8393 6C31 POPEK 466      14.468  72.424  53.285  1.00  0.00           C
ATOM   8397  NH3 POPEL 467     125.358  44.125  36.075  1.00  0.00           N
ATOM   8401  C12 POPEL 467     123.958  44.604  35.835  1.00  0.00           C
ATOM   8404  C11 POPEL 467     123.738  46.004  36.435  1.00  0.00           C
ATOM   8407  P   POPEL 467     121.108  45.974  36.445  1.00  0.00           P
ATOM   8408  O13 POPEL 467     120.258  47.064  36.965  1.00  0.00           O
ATOM   8409  O14 POPEL 467     120.568  45.154  35.345  1.00  0.00           O
ATOM   8410  O11 POPEL 467     121.499  45.024  37.655  1.00  0.00           O
ATOM   8411  O12 POPEL 467     122.508  46.555  36.005  1.00  0.00           O
ATOM   8412  C1  POPEL 467     120.789  45.064  38.895  1.00  0.00           C
ATOM   8415  C2  POPEL 467     121.738  44.594  40.035  1.00  0.00           C
ATOM   8417  O21 POPEL 467     120.988  43.985  41.115  1.00  0.00           O
ATOM   8418  C21 POPEL 467     120.348  44.775  41.955  1.00  0.00           C
ATOM   8419  O22 POPEL 467     120.229  45.974  41.875  1.00  0.00           O
ATOM   8420  C22 POPEL 467     119.768  43.904  43.095  1.00  0.00           C
ATOM   8423  C3  POPEL 467     122.768  45.704  40.455  1.00  0.00           C
ATOM   8426  O31 POPEL 467     123.618  45.254  41.535  1.00  0.00           O
ATOM   8427  C31 POPEL 467     124.919  45.524  41.425  1.00  0.00           C
ATOM   8428  O32 POPEL 467     125.438  46.145  40.525  1.00  0.00           O
ATOM   8429  C32 POPEL 467     125.649  44.895  42.605  1.00  0.00           C
ATOM   8432  C23 POPEL 467     119.689  44.645  44.445  1.00  0.00           C
ATOM   8435  C24 POPEL 467     118.748  44.055  45.505  1.00  0.00           C
ATOM   8438  C25 POPEL 467     119.028  42.625  46.005  1.00  0.00           C
ATOM   8441  C26 POPEL 467     118.348  42.404  47.375  1.00  0.00           C
ATOM   8444  C27 POPEL 467     118.319  40.955  47.885  1.00  0.00           C
ATOM   8447  C28 POPEL 467     117.858  40.874  49.355  1.00  0.00           C
ATOM   8450  C29 POPEL 467     117.648  39.464  49.865  1.00  0.00           C
ATOM   8452 0C21 POPEL 467     116.518  38.945  50.375  1.00  0.00           C
ATOM   8454 1C21 POPEL 467     115.188  39.644  50.525  1.00  0.00           C
ATOM   8457 2C21 POPEL 467     114.858  40.044  51.975  1.00  0.00           C
ATOM   8460 3C21 POPEL 467     114.608  38.854  52.915  1.00  0.00           C
ATOM   8463 4C21 POPEL 467     113.498  39.114  53.945  1.00  0.00           C
ATOM   8466 5C21 POPEL 467     113.848  40.134  55.035  1.00  0.00           C
ATOM   8469 6C21 POPEL 467     112.618  40.534  55.865  1.00  0.00           C
ATOM   8472 7C21 POPEL 467     112.968  41.064  57.265  1.00  0.00           C
ATOM   8475 8C21 POPEL 467     111.759  41.254  58.185  1.00  0.00           C
ATOM   8479  C33 POPEL 467     125.518  45.714  43.895  1.00  0.00           C
ATOM   8482  C34 POPEL 467     126.118  44.974  45.085  1.00  0.00           C
ATOM   8485  C35 POPEL 467     126.069  45.814  46.355  1.00  0.00           C
ATOM   8488  C36 POPEL 467     126.128  44.985  47.645  1.00  0.00           C
ATOM   8491  C37 POPEL 467     126.388  45.904  48.835  1.00  0.00           C
ATOM   8494  C38 POPEL 467     126.348  45.204  50.195  1.00  0.00           C
ATOM   8497  C39 POPEL 467     124.938  44.754  50.595  1.00  0.00           C
ATOM   8500 0C31 POPEL 467     124.738  44.794  52.115  1.00  0.00           C
ATOM   8503 1C31 POPEL 467     124.449  46.215  52.625  1.00  0.00           C
ATOM   8506 2C31 POPEL 467     124.478  46.305  54.155  1.00  0.00           C
ATOM   8509 3C31 POPEL 467     123.859  47.595  54.695  1.00  0.00           C
ATOM   8512 4C31 POPEL 467     124.508  48.884  54.165  1.00  0.00           C
ATOM   8515 5C31 POPEL 467     123.979  50.125  54.895  1.00  0.00           C
ATOM   8518 6C31 POPEL 467     124.558  51.464  54.435  1.00  0.00           C
ATOM   8522  NH3 POPEM 468     118.358  22.415  34.275  1.00  0.00           N
ATOM   8526  C12 POPEM 468     118.738  21.095  34.915  1.00  0.00           C
ATOM   8529  C11 POPEM 468     120.078  20.534  34.395  1.00  0.00           C
ATOM   8532  P   POPEM 468     121.339  18.224  34.415  1.00  0.00           P
ATOM   8533  O13 POPEM 468     121.038  16.784  34.585  1.00  0.00           O
ATOM   8534  O14 POPEM 468     122.168  18.584  33.235  1.00  0.00           O
ATOM   8535  O11 POPEM 468     122.069  18.774  35.705  1.00  0.00           O
ATOM   8536  O12 POPEM 468     120.028  19.094  34.385  1.00  0.00           O
ATOM   8537  C1  POPEM 468     123.479  18.564  35.905  1.00  0.00           C
ATOM   8540  C2  POPEM 468     123.979  19.254  37.215  1.00  0.00           C
ATOM   8542  O21 POPEM 468     123.719  18.364  38.315  1.00  0.00           O
ATOM   8543  C21 POPEM 468     124.709  18.214  39.195  1.00  0.00           C
ATOM   8544  O22 POPEM 468     125.868  18.524  39.035  1.00  0.00           O
ATOM   8545  C22 POPEM 468     124.148  17.574  40.465  1.00  0.00           C
ATOM   8548  C3  POPEM 468     123.258  20.614  37.455  1.00  0.00           C
ATOM   8551  O31 POPEM 468     123.579  21.184  38.745  1.00  0.00           O
ATOM   8552  C31 POPEM 468     122.609  21.894  39.315  1.00  0.00           C
ATOM   8553  O32 POPEM 468     121.488  22.064  38.845  1.00  0.00           O
ATOM   8554  C32 POPEM 468     123.068  22.444  40.655  1.00  0.00           C
ATOM   8557  C23 POPEM 468     123.958  18.634  41.575  1.00  0.00           C
ATOM   8560  C24 POPEM 468     123.269  18.104  42.835  1.00  0.00           C
ATOM   8563  C25 POPEM 468     124.108  17.074  43.605  1.00  0.00           C
ATOM   8566  C26 POPEM 468     123.908  17.194  45.125  1.00  0.00           C
ATOM   8569  C27 POPEM 468     124.978  16.424  45.915  1.00  0.00           C
ATOM   8572  C28 POPEM 468     125.158  16.954  47.345  1.00  0.00           C
ATOM   8575  C29 POPEM 468     126.359  16.314  47.985  1.00  0.00           C
ATOM   8577 0C21 POPEM 468     126.549  16.064  49.295  1.00  0.00           C
ATOM   8579 1C21 POPEM 468     125.588  16.374  50.425  1.00  0.00           C
ATOM   8582 2C21 POPEM 468     125.268  15.104  51.245  1.00  0.00           C
ATOM   8585 3C21 POPEM 468     124.478  15.415  52.525  1.00  0.00           C
ATOM   8588 4C21 POPEM 468     124.119  14.154  53.325  1.00  0.00           C
ATOM   8591 5C21 POPEM 468     122.948  13.364  52.715  1.00  0.00           C
ATOM   8594 6C21 POPEM 468     122.609  12.124  53.535  1.00  0.00           C
ATOM   8597 7C21 POPEM 468     121.658  11.174  52.785  1.00  0.00           C
ATOM   8600 8C21 POPEM 468     121.378   9.864  53.515  1.00  0.00           C
ATOM   8604  C33 POPEM 468     121.859  23.024  41.425  1.00  0.00           C
ATOM   8607  C34 POPEM 468     122.179  23.365  42.875  1.00  0.00           C
ATOM   8610  C35 POPEM 468     122.508  22.145  43.745  1.00  0.00           C
ATOM   8613  C36 POPEM 468     122.388  22.494  45.225  1.00  0.00           C
ATOM   8616  C37 POPEM 468     122.598  21.285  46.155  1.00  0.00           C
ATOM   8619  C38 POPEM 468     122.279  21.644  47.605  1.00  0.00           C
ATOM   8622  C39 POPEM 468     122.609  20.524  48.585  1.00  0.00           C
ATOM   8625 0C31 POPEM 468     121.978  20.794  49.965  1.00  0.00           C
ATOM   8628 1C31 POPEM 468     122.508  19.874  51.065  1.00  0.00           C
ATOM   8631 2C31 POPEM 468     121.818  20.154  52.405  1.00  0.00           C
ATOM   8634 3C31 POPEM 468     122.498  19.504  53.615  1.00  0.00           C
ATOM   8637 4C31 POPEM 468     123.918  20.044  53.865  1.00  0.00           C
ATOM   8640 5C31 POPEM 468     124.458  19.675  55.255  1.00  0.00           C
ATOM   8643 6C31 POPEM 468     125.878  20.194  55.495  1.00  0.00           C
ATOM   8647  NH3 POPEN 469      30.178 116.424  71.635  1.00  0.00           N
ATOM   8651  C12 POPEN 469      29.828 117.076  72.935  1.00  0.00           C
ATOM   8654  C11 POPEN 469      28.758 116.325  73.705  1.00  0.00           C
ATOM   8657  P   POPEN 469      26.788 118.025  73.965  1.00  0.00           P
ATOM   8658  O13 POPEN 469      25.618 117.505  74.685  1.00  0.00           O
ATOM   8659  O14 POPEN 469      26.978 119.484  74.005  1.00  0.00           O
ATOM   8660  O11 POPEN 469      26.668 117.575  72.455  1.00  0.00           O
ATOM   8661  O12 POPEN 469      28.058 117.254  74.525  1.00  0.00           O
ATOM   8662  C1  POPEN 469      25.888 116.434  72.055  1.00  0.00           C
ATOM   8665  C2  POPEN 469      24.758 116.854  71.085  1.00  0.00           C
ATOM   8667  O21 POPEN 469      24.488 115.765  70.185  1.00  0.00           O
ATOM   8668  C21 POPEN 469      23.208 115.594  69.905  1.00  0.00           C
ATOM   8669  O22 POPEN 469      22.288 116.094  70.515  1.00  0.00           O
ATOM   8670  C22 POPEN 469      23.028 114.734  68.635  1.00  0.00           C
ATOM   8673  C3  POPEN 469      25.248 118.055  70.255  1.00  0.00           C
ATOM   8676  O31 POPEN 469      24.268 118.445  69.275  1.00  0.00           O
ATOM   8677  C31 POPEN 469      24.778 119.344  68.455  1.00  0.00           C
ATOM   8678  O32 POPEN 469      25.918 119.795  68.505  1.00  0.00           O
ATOM   8679  C32 POPEN 469      23.728 119.676  67.395  1.00  0.00           C
ATOM   8682  C23 POPEN 469      21.538 114.474  68.265  1.00  0.00           C
ATOM   8685  C24 POPEN 469      21.278 114.424  66.745  1.00  0.00           C
ATOM   8688  C25 POPEN 469      19.808 114.086  66.405  1.00  0.00           C
ATOM   8691  C26 POPEN 469      19.388 114.464  64.965  1.00  0.00           C
ATOM   8694  C27 POPEN 469      17.908 114.135  64.705  1.00  0.00           C
ATOM   8697  C28 POPEN 469      17.378 114.594  63.335  1.00  0.00           C
ATOM   8700  C29 POPEN 469      15.938 114.184  63.175  1.00  0.00           C
ATOM   8702 0C21 POPEN 469      15.018 114.646  62.305  1.00  0.00           C
ATOM   8704 1C21 POPEN 469      15.198 115.686  61.235  1.00  0.00           C
ATOM   8707 2C21 POPEN 469      16.228 115.336  60.145  1.00  0.00           C
ATOM   8710 3C21 POPEN 469      16.218 116.355  58.985  1.00  0.00           C
ATOM   8713 4C21 POPEN 469      17.438 116.234  58.065  1.00  0.00           C
ATOM   8716 5C21 POPEN 469      17.438 114.975  57.175  1.00  0.00           C
ATOM   8719 6C21 POPEN 469      18.808 114.704  56.555  1.00  0.00           C
ATOM   8722 7C21 POPEN 469      18.858 113.414  55.725  1.00  0.00           C
ATOM   8725 8C21 POPEN 469      20.238 113.116  55.145  1.00  0.00           C
ATOM   8729  C33 POPEN 469      24.328 120.126  66.035  1.00  0.00           C
ATOM   8732  C34 POPEN 469      24.928 118.965  65.225  1.00  0.00           C
ATOM   8735  C35 POPEN 469      24.128 118.605  63.955  1.00  0.00           C
ATOM   8738  C36 POPEN 469      24.898 117.626  63.055  1.00  0.00           C
ATOM   8741  C37 POPEN 469      24.228 117.394  61.695  1.00  0.00           C
ATOM   8744  C38 POPEN 469      25.158 116.744  60.655  1.00  0.00           C
ATOM   8747  C39 POPEN 469      25.248 115.215  60.695  1.00  0.00           C
ATOM   8750 0C31 POPEN 469      23.938 114.536  60.255  1.00  0.00           C
ATOM   8753 1C31 POPEN 469      24.108 113.064  59.835  1.00  0.00           C
ATOM   8756 2C31 POPEN 469      22.808 112.425  59.295  1.00  0.00           C
ATOM   8759 3C31 POPEN 469      21.588 112.575  60.235  1.00  0.00           C
ATOM   8762 4C31 POPEN 469      20.298 111.974  59.655  1.00  0.00           C
ATOM   8765 5C31 POPEN 469      19.038 112.435  60.415  1.00  0.00           C
ATOM   8768 6C31 POPEN 469      17.728 111.835  59.875  1.00  0.00           C
ATOM   8772  NH3 POPEO 470     119.539  77.015  70.465  1.00  0.00           N
ATOM   8776  C12 POPEO 470     118.289  77.454  71.185  1.00  0.00           C
ATOM   8779  C11 POPEO 470     118.218  78.985  71.105  1.00  0.00           C
ATOM   8782  P   POPEO 470     117.098  81.134  71.975  1.00  0.00           P
ATOM   8783  O13 POPEO 470     117.058  81.395  73.425  1.00  0.00           O
ATOM   8784  O14 POPEO 470     118.228  81.626  71.145  1.00  0.00           O
ATOM   8785  O11 POPEO 470     115.718  81.505  71.275  1.00  0.00           O
ATOM   8786  O12 POPEO 470     117.108  79.544  71.845  1.00  0.00           O
ATOM   8787  C1  POPEO 470     115.568  82.854  70.815  1.00  0.00           C
ATOM   8790  C2  POPEO 470     114.089  83.265  70.515  1.00  0.00           C
ATOM   8792  O21 POPEO 470     113.278  82.186  70.035  1.00  0.00           O
ATOM   8793  C21 POPEO 470     113.649  81.574  68.935  1.00  0.00           C
ATOM   8794  O22 POPEO 470     114.608  81.844  68.235  1.00  0.00           O
ATOM   8795  C22 POPEO 470     112.589  80.525  68.565  1.00  0.00           C
ATOM   8798  C3  POPEO 470     114.008  84.555  69.625  1.00  0.00           C
ATOM   8801  O31 POPEO 470     112.648  84.984  69.465  1.00  0.00           O
ATOM   8802  C31 POPEO 470     112.368  85.724  68.395  1.00  0.00           C
ATOM   8803  O32 POPEO 470     113.179  86.215  67.625  1.00  0.00           O
ATOM   8804  C32 POPEO 470     110.839  85.756  68.225  1.00  0.00           C
ATOM   8807  C23 POPEO 470     112.749  79.974  67.135  1.00  0.00           C
ATOM   8810  C24 POPEO 470     111.418  79.564  66.485  1.00  0.00           C
ATOM   8813  C25 POPEO 470     110.448  80.734  66.235  1.00  0.00           C
ATOM   8816  C26 POPEO 470     109.218  80.314  65.405  1.00  0.00           C
ATOM   8819  C27 POPEO 470     108.238  81.474  65.175  1.00  0.00           C
ATOM   8822  C28 POPEO 470     106.899  81.014  64.575  1.00  0.00           C
ATOM   8825  C29 POPEO 470     107.058  80.285  63.265  1.00  0.00           C
ATOM   8827 0C21 POPEO 470     107.139  80.864  62.045  1.00  0.00           C
ATOM   8829 1C21 POPEO 470     107.108  82.345  61.765  1.00  0.00           C
ATOM   8832 2C21 POPEO 470     108.409  82.836  61.095  1.00  0.00           C
ATOM   8835 3C21 POPEO 470     108.468  84.366  60.955  1.00  0.00           C
ATOM   8838 4C21 POPEO 470     109.698  84.865  60.175  1.00  0.00           C
ATOM   8841 5C21 POPEO 470     111.049  84.624  60.865  1.00  0.00           C
ATOM   8844 6C21 POPEO 470     111.199  85.354  62.215  1.00  0.00           C
ATOM   8847 7C21 POPEO 470     112.668  85.616  62.595  1.00  0.00           C
ATOM   8850 8C21 POPEO 470     112.848  86.376  63.915  1.00  0.00           C
ATOM   8854  C33 POPEO 470     110.358  85.796  66.755  1.00  0.00           C
ATOM   8857  C34 POPEO 470     108.968  85.174  66.565  1.00  0.00           C
ATOM   8860  C35 POPEO 470     108.358  85.445  65.175  1.00  0.00           C
ATOM   8863  C36 POPEO 470     107.898  86.906  64.995  1.00  0.00           C
ATOM   8866  C37 POPEO 470     107.518  87.254  63.545  1.00  0.00           C
ATOM   8869  C38 POPEO 470     107.058  88.715  63.415  1.00  0.00           C
ATOM   8872  C39 POPEO 470     106.718  89.114  61.975  1.00  0.00           C
ATOM   8875 0C31 POPEO 470     106.138  90.535  61.865  1.00  0.00           C
ATOM   8878 1C31 POPEO 470     105.168  90.714  60.685  1.00  0.00           C
ATOM   8881 2C31 POPEO 470     104.309  91.974  60.835  1.00  0.00           C
ATOM   8884 3C31 POPEO 470     103.238  92.146  59.735  1.00  0.00           C
ATOM   8887 4C31 POPEO 470     102.089  91.135  59.815  1.00  0.00           C
ATOM   8890 5C31 POPEO 470     100.948  91.486  58.855  1.00  0.00           C
ATOM   8893 6C31 POPEO 470      99.738  90.555  58.965  1.00  0.00           C
ATOM   8897  NH3 POPEP 471      59.738  61.744  28.785  1.00  0.00           N
ATOM   8901  C12 POPEP 471      59.578  61.794  27.295  1.00  0.00           C
ATOM   8904  C11 POPEP 471      60.748  61.105  26.555  1.00  0.00           C
ATOM   8907  P   POPEP 471      61.808  58.834  27.355  1.00  0.00           P
ATOM   8908  O13 POPEP 471      63.128  59.134  26.765  1.00  0.00           O
ATOM   8909  O14 POPEP 471      61.418  57.425  27.445  1.00  0.00           O
ATOM   8910  O11 POPEP 471      61.738  59.394  28.815  1.00  0.00           O
ATOM   8911  O12 POPEP 471      60.668  59.674  26.655  1.00  0.00           O
ATOM   8912  C1  POPEP 471      62.918  59.915  29.415  1.00  0.00           C
ATOM   8915  C2  POPEP 471      62.808  59.845  30.945  1.00  0.00           C
ATOM   8917  O21 POPEP 471      61.918  60.864  31.435  1.00  0.00           O
ATOM   8918  C21 POPEP 471      60.808  60.404  31.955  1.00  0.00           C
ATOM   8919  O22 POPEP 471      60.498  59.224  32.045  1.00  0.00           O
ATOM   8920  C22 POPEP 471      59.948  61.534  32.505  1.00  0.00           C
ATOM   8923  C3  POPEP 471      64.188  59.994  31.605  1.00  0.00           C
ATOM   8926  O31 POPEP 471      64.539  58.744  32.195  1.00  0.00           O
ATOM   8927  C31 POPEP 471      64.308  58.314  33.455  1.00  0.00           C
ATOM   8928  O32 POPEP 471      64.368  57.124  33.745  1.00  0.00           O
ATOM   8929  C32 POPEP 471      64.128  59.435  34.495  1.00  0.00           C
ATOM   8932  C23 POPEP 471      58.938  60.974  33.525  1.00  0.00           C
ATOM   8935  C24 POPEP 471      58.348  62.015  34.495  1.00  0.00           C
ATOM   8938  C25 POPEP 471      57.308  61.355  35.405  1.00  0.00           C
ATOM   8941  C26 POPEP 471      56.808  62.234  36.555  1.00  0.00           C
ATOM   8944  C27 POPEP 471      55.788  61.485  37.425  1.00  0.00           C
ATOM   8947  C28 POPEP 471      55.208  62.324  38.585  1.00  0.00           C
ATOM   8950  C29 POPEP 471      56.238  62.595  39.655  1.00  0.00           C
ATOM   8952 0C21 POPEP 471      56.028  62.544  40.985  1.00  0.00           C
ATOM   8954 1C21 POPEP 471      54.728  62.205  41.665  1.00  0.00           C
ATOM   8957 2C21 POPEP 471      54.848  61.875  43.165  1.00  0.00           C
ATOM   8960 3C21 POPEP 471      55.319  63.064  44.025  1.00  0.00           C
ATOM   8963 4C21 POPEP 471      55.208  62.744  45.525  1.00  0.00           C
ATOM   8966 5C21 POPEP 471      55.328  63.995  46.415  1.00  0.00           C
ATOM   8969 6C21 POPEP 471      54.838  63.724  47.845  1.00  0.00           C
ATOM   8972 7C21 POPEP 471      54.708  65.015  48.665  1.00  0.00           C
ATOM   8975 8C21 POPEP 471      54.058  64.784  50.035  1.00  0.00           C
ATOM   8979  C33 POPEP 471      62.828  59.445  35.355  1.00  0.00           C
ATOM   8982  C34 POPEP 471      62.798  60.714  36.235  1.00  0.00           C
ATOM   8985  C35 POPEP 471      62.008  60.614  37.535  1.00  0.00           C
ATOM   8988  C36 POPEP 471      60.648  59.954  37.365  1.00  0.00           C
ATOM   8991  C37 POPEP 471      59.868  59.915  38.675  1.00  0.00           C
ATOM   8994  C38 POPEP 471      58.758  58.864  38.615  1.00  0.00           C
ATOM   8997  C39 POPEP 471      58.098  58.624  39.965  1.00  0.00           C
ATOM   9000 0C31 POPEP 471      56.918  57.654  39.895  1.00  0.00           C
ATOM   9003 1C31 POPEP 471      56.429  57.294  41.295  1.00  0.00           C
ATOM   9006 2C31 POPEP 471      55.028  56.695  41.315  1.00  0.00           C
ATOM   9009 3C31 POPEP 471      54.518  56.504  42.755  1.00  0.00           C
ATOM   9012 4C31 POPEP 471      53.698  57.704  43.245  1.00  0.00           C
ATOM   9015 5C31 POPEP 471      53.278  57.564  44.715  1.00  0.00           C
ATOM   9018 6C31 POPEP 471      52.338  58.675  45.185  1.00  0.00           C
ATOM   9022  NH3 POPEQ 472      70.228  25.774  74.415  1.00  0.00           N
ATOM   9026  C12 POPEQ 472      71.668  26.124  74.175  1.00  0.00           C
ATOM   9029  C11 POPEQ 472      72.608  25.044  74.735  1.00  0.00           C
ATOM   9032  P   POPEQ 472      72.908  22.464  74.915  1.00  0.00           P
ATOM   9033  O13 POPEQ 472      73.658  22.865  76.135  1.00  0.00           O
ATOM   9034  O14 POPEQ 472      71.838  21.464  75.075  1.00  0.00           O
ATOM   9035  O11 POPEQ 472      73.918  21.904  73.815  1.00  0.00           O
ATOM   9036  O12 POPEQ 472      72.278  23.744  74.225  1.00  0.00           O
ATOM   9037  C1  POPEQ 472      73.968  22.345  72.445  1.00  0.00           C
ATOM   9040  C2  POPEQ 472      73.198  21.374  71.495  1.00  0.00           C
ATOM   9042  O21 POPEQ 472      73.598  21.364  70.105  1.00  0.00           O
ATOM   9043  C21 POPEQ 472      74.268  22.285  69.465  1.00  0.00           C
ATOM   9044  O22 POPEQ 472      74.708  23.335  69.895  1.00  0.00           O
ATOM   9045  C22 POPEQ 472      74.409  21.835  67.995  1.00  0.00           C
ATOM   9048  C3  POPEQ 472      71.648  21.534  71.605  1.00  0.00           C
ATOM   9051  O31 POPEQ 472      70.938  20.695  70.675  1.00  0.00           O
ATOM   9052  C31 POPEQ 472      70.319  19.624  71.175  1.00  0.00           C
ATOM   9053  O32 POPEQ 472      70.258  19.335  72.365  1.00  0.00           O
ATOM   9054  C32 POPEQ 472      69.679  18.824  70.045  1.00  0.00           C
ATOM   9057  C23 POPEQ 472      75.818  22.064  67.425  1.00  0.00           C
ATOM   9060  C24 POPEQ 472      76.048  21.344  66.085  1.00  0.00           C
ATOM   9063  C25 POPEQ 472      75.488  22.064  64.855  1.00  0.00           C
ATOM   9066  C26 POPEQ 472      74.118  21.584  64.345  1.00  0.00           C
ATOM   9069  C27 POPEQ 472      73.448  22.564  63.365  1.00  0.00           C
ATOM   9072  C28 POPEQ 472      72.979  21.914  62.045  1.00  0.00           C
ATOM   9075  C29 POPEQ 472      71.918  20.874  62.305  1.00  0.00           C
ATOM   9077 0C21 POPEQ 472      71.888  19.614  61.835  1.00  0.00           C
ATOM   9079 1C21 POPEQ 472      72.898  18.964  60.925  1.00  0.00           C
ATOM   9082 2C21 POPEQ 472      73.628  17.744  61.525  1.00  0.00           C
ATOM   9085 3C21 POPEQ 472      72.699  16.544  61.755  1.00  0.00           C
ATOM   9088 4C21 POPEQ 472      73.408  15.304  62.335  1.00  0.00           C
ATOM   9091 5C21 POPEQ 472      72.418  14.144  62.455  1.00  0.00           C
ATOM   9094 6C21 POPEQ 472      72.988  12.854  63.055  1.00  0.00           C
ATOM   9097 7C21 POPEQ 472      71.918  11.764  63.225  1.00  0.00           C
ATOM   9100 8C21 POPEQ 472      72.398  10.524  63.985  1.00  0.00           C
ATOM   9104  C33 POPEQ 472      68.159  18.564  70.185  1.00  0.00           C
ATOM   9107  C34 POPEQ 472      67.448  18.694  68.825  1.00  0.00           C
ATOM   9110  C35 POPEQ 472      66.008  18.165  68.805  1.00  0.00           C
ATOM   9113  C36 POPEQ 472      65.948  16.634  68.755  1.00  0.00           C
ATOM   9116  C37 POPEQ 472      64.618  16.084  68.215  1.00  0.00           C
ATOM   9119  C38 POPEQ 472      64.719  14.594  67.875  1.00  0.00           C
ATOM   9122  C39 POPEQ 472      63.728  14.124  66.815  1.00  0.00           C
ATOM   9125 0C31 POPEQ 472      64.148  14.544  65.405  1.00  0.00           C
ATOM   9128 1C31 POPEQ 472      63.388  13.784  64.315  1.00  0.00           C
ATOM   9131 2C31 POPEQ 472      63.749  14.274  62.915  1.00  0.00           C
ATOM   9134 3C31 POPEQ 472      63.268  13.344  61.785  1.00  0.00           C
ATOM   9137 4C31 POPEQ 472      61.848  12.804  61.975  1.00  0.00           C
ATOM   9140 5C31 POPEQ 472      61.368  11.974  60.775  1.00  0.00           C
ATOM   9143 6C31 POPEQ 472      60.108  11.165  61.095  1.00  0.00           C
ATOM   9147  NH3 POPER 473      30.608  61.724  73.295  1.00  0.00           N
ATOM   9151  C12 POPER 473      31.398  62.954  73.655  1.00  0.00           C
ATOM   9154  C11 POPER 473      30.538  64.094  74.255  1.00  0.00           C
ATOM   9157  P   POPER 473      32.588  65.734  74.125  1.00  0.00           P
ATOM   9158  O13 POPER 473      32.838  67.135  74.545  1.00  0.00           O
ATOM   9159  O14 POPER 473      33.658  64.754  74.375  1.00  0.00           O
ATOM   9160  O11 POPER 473      32.198  65.695  72.615  1.00  0.00           O
ATOM   9161  O12 POPER 473      31.278  65.195  74.825  1.00  0.00           O
ATOM   9162  C1  POPER 473      31.728  66.824  71.885  1.00  0.00           C
ATOM   9165  C2  POPER 473      31.088  66.274  70.595  1.00  0.00           C
ATOM   9167  O21 POPER 473      31.088  67.265  69.545  1.00  0.00           O
ATOM   9168  C21 POPER 473      31.408  66.734  68.355  1.00  0.00           C
ATOM   9169  O22 POPER 473      31.988  65.674  68.185  1.00  0.00           O
ATOM   9170  C22 POPER 473      30.908  67.605  67.215  1.00  0.00           C
ATOM   9173  C3  POPER 473      29.628  65.794  70.825  1.00  0.00           C
ATOM   9176  O31 POPER 473      29.188  64.945  69.745  1.00  0.00           O
ATOM   9177  C31 POPER 473      29.778  63.744  69.745  1.00  0.00           C
ATOM   9178  O32 POPER 473      30.278  63.214  70.725  1.00  0.00           O
ATOM   9179  C32 POPER 473      29.848  63.234  68.315  1.00  0.00           C
ATOM   9182  C23 POPER 473      29.658  66.964  66.585  1.00  0.00           C
ATOM   9185  C24 POPER 473      29.258  67.665  65.285  1.00  0.00           C
ATOM   9188  C25 POPER 473      27.968  67.085  64.675  1.00  0.00           C
ATOM   9191  C26 POPER 473      28.148  65.695  64.055  1.00  0.00           C
ATOM   9194  C27 POPER 473      26.798  65.034  63.755  1.00  0.00           C
ATOM   9197  C28 POPER 473      26.918  63.684  63.015  1.00  0.00           C
ATOM   9200  C29 POPER 473      27.088  63.845  61.525  1.00  0.00           C
ATOM   9202 0C21 POPER 473      26.308  63.314  60.555  1.00  0.00           C
ATOM   9204 1C21 POPER 473      25.118  62.415  60.755  1.00  0.00           C
ATOM   9207 2C21 POPER 473      23.768  63.074  60.395  1.00  0.00           C
ATOM   9210 3C21 POPER 473      23.558  63.244  58.885  1.00  0.00           C
ATOM   9213 4C21 POPER 473      22.118  63.665  58.535  1.00  0.00           C
ATOM   9216 5C21 POPER 473      21.908  63.904  57.035  1.00  0.00           C
ATOM   9219 6C21 POPER 473      21.738  65.385  56.675  1.00  0.00           C
ATOM   9222 7C21 POPER 473      21.568  65.604  55.165  1.00  0.00           C
ATOM   9225 8C21 POPER 473      21.248  67.055  54.805  1.00  0.00           C
ATOM   9229  C33 POPER 473      29.618  61.714  68.175  1.00  0.00           C
ATOM   9232  C34 POPER 473      30.158  61.204  66.835  1.00  0.00           C
ATOM   9235  C35 POPER 473      29.518  61.875  65.615  1.00  0.00           C
ATOM   9238  C36 POPER 473      30.148  61.425  64.285  1.00  0.00           C
ATOM   9241  C37 POPER 473      31.418  62.224  63.975  1.00  0.00           C
ATOM   9244  C38 POPER 473      31.988  61.974  62.575  1.00  0.00           C
ATOM   9247  C39 POPER 473      31.008  62.265  61.435  1.00  0.00           C
ATOM   9250 0C31 POPER 473      31.718  62.595  60.115  1.00  0.00           C
ATOM   9253 1C31 POPER 473      30.738  62.595  58.935  1.00  0.00           C
ATOM   9256 2C31 POPER 473      31.128  63.535  57.785  1.00  0.00           C
ATOM   9259 3C31 POPER 473      31.178  65.024  58.155  1.00  0.00           C
ATOM   9262 4C31 POPER 473      29.938  65.535  58.915  1.00  0.00           C
ATOM   9265 5C31 POPER 473      30.028  67.025  59.275  1.00  0.00           C
ATOM   9268 6C31 POPER 473      28.838  67.524  60.085  1.00  0.00           C
ATOM   9272  NH3 POPES 474      86.988  73.774  33.315  1.00  0.00           N
ATOM   9276  C12 POPES 474      86.759  72.704  32.265  1.00  0.00           C
ATOM   9279  C11 POPES 474      88.048  72.454  31.445  1.00  0.00           C
ATOM   9282  P   POPES 474      88.788  69.954  31.225  1.00  0.00           P
ATOM   9283  O13 POPES 474      88.688  68.754  30.375  1.00  0.00           O
ATOM   9284  O14 POPES 474      90.168  70.394  31.525  1.00  0.00           O
ATOM   9285  O11 POPES 474      88.059  69.695  32.585  1.00  0.00           O
ATOM   9286  O12 POPES 474      87.988  71.224  30.695  1.00  0.00           O
ATOM   9287  C1  POPES 474      88.918  69.394  33.685  1.00  0.00           C
ATOM   9290  C2  POPES 474      88.098  68.784  34.825  1.00  0.00           C
ATOM   9292  O21 POPES 474      89.018  68.464  35.885  1.00  0.00           O
ATOM   9293  C21 POPES 474      89.558  69.544  36.435  1.00  0.00           C
ATOM   9294  O22 POPES 474      89.098  70.674  36.375  1.00  0.00           O
ATOM   9295  C22 POPES 474      90.898  69.214  37.095  1.00  0.00           C
ATOM   9298  C3  POPES 474      87.388  67.494  34.285  1.00  0.00           C
ATOM   9301  O31 POPES 474      86.439  66.924  35.205  1.00  0.00           O
ATOM   9302  C31 POPES 474      86.978  66.104  36.095  1.00  0.00           C
ATOM   9303  O32 POPES 474      88.168  65.894  36.265  1.00  0.00           O
ATOM   9304  C32 POPES 474      85.828  65.414  36.835  1.00  0.00           C
ATOM   9307  C23 POPES 474      91.009  69.965  38.435  1.00  0.00           C
ATOM   9310  C24 POPES 474      90.168  69.275  39.515  1.00  0.00           C
ATOM   9313  C25 POPES 474      89.978  70.134  40.755  1.00  0.00           C
ATOM   9316  C26 POPES 474      89.499  69.305  41.955  1.00  0.00           C
ATOM   9319  C27 POPES 474      88.968  70.144  43.115  1.00  0.00           C
ATOM   9322  C28 POPES 474      89.139  69.415  44.455  1.00  0.00           C
ATOM   9325  C29 POPES 474      88.109  69.754  45.505  1.00  0.00           C
ATOM   9327 0C21 POPES 474      88.158  70.744  46.415  1.00  0.00           C
ATOM   9329 1C21 POPES 474      89.210  71.824  46.525  1.00  0.00           C
ATOM   9332 2C21 POPES 474      90.369  71.495  47.485  1.00  0.00           C
ATOM   9335 3C21 POPES 474      89.949  71.174  48.935  1.00  0.00           C
ATOM   9338 4C21 POPES 474      91.058  71.534  49.935  1.00  0.00           C
ATOM   9341 5C21 POPES 474      90.789  71.015  51.355  1.00  0.00           C
ATOM   9344 6C21 POPES 474      91.398  69.624  51.615  1.00  0.00           C
ATOM   9347 7C21 POPES 474      91.278  69.224  53.085  1.00  0.00           C
ATOM   9350 8C21 POPES 474      91.999  67.925  53.435  1.00  0.00           C
ATOM   9354  C33 POPES 474      86.299  64.315  37.825  1.00  0.00           C
ATOM   9357  C34 POPES 474      86.719  64.854  39.195  1.00  0.00           C
ATOM   9360  C35 POPES 474      85.528  65.224  40.085  1.00  0.00           C
ATOM   9363  C36 POPES 474      85.988  65.504  41.525  1.00  0.00           C
ATOM   9366  C37 POPES 474      84.828  65.565  42.525  1.00  0.00           C
ATOM   9369  C38 POPES 474      85.339  65.544  43.965  1.00  0.00           C
ATOM   9372  C39 POPES 474      84.229  65.504  45.025  1.00  0.00           C
ATOM   9375 0C31 POPES 474      83.358  64.245  44.975  1.00  0.00           C
ATOM   9378 1C31 POPES 474      82.358  64.214  46.145  1.00  0.00           C
ATOM   9381 2C31 POPES 474      81.169  63.294  45.895  1.00  0.00           C
ATOM   9384 3C31 POPES 474      80.089  63.434  46.975  1.00  0.00           C
ATOM   9387 4C31 POPES 474      78.848  62.595  46.685  1.00  0.00           C
ATOM   9390 5C31 POPES 474      77.788  62.714  47.795  1.00  0.00           C
ATOM   9393 6C31 POPES 474      76.548  61.854  47.545  1.00  0.00           C
ATOM   9397  NH3 POPET 475      14.128  67.964  73.565  1.00  0.00           N
ATOM   9401  C12 POPET 475      12.818  67.404  74.055  1.00  0.00           C
ATOM   9404  C11 POPET 475      12.208  68.174  75.245  1.00  0.00           C
ATOM   9407  P   POPET 475       9.668  68.104  74.615  1.00  0.00           P
ATOM   9408  O13 POPET 475       9.598  67.235  73.415  1.00  0.00           O
ATOM   9409  O14 POPET 475       8.469  68.035  75.465  1.00  0.00           O
ATOM   9410  O11 POPET 475      10.018  69.595  74.225  1.00  0.00           O
ATOM   9411  O12 POPET 475      10.898  67.695  75.515  1.00  0.00           O
ATOM   9412  C1  POPET 475       9.188  70.495  73.495  1.00  0.00           C
ATOM   9415  C2  POPET 475       9.968  71.154  72.315  1.00  0.00           C
ATOM   9417  O21 POPET 475       9.188  72.244  71.745  1.00  0.00           O
ATOM   9418  C21 POPET 475       9.928  73.165  71.105  1.00  0.00           C
ATOM   9419  O22 POPET 475      11.148  73.244  71.175  1.00  0.00           O
ATOM   9420  C22 POPET 475       9.019  73.995  70.195  1.00  0.00           C
ATOM   9423  C3  POPET 475      10.298  70.114  71.205  1.00  0.00           C
ATOM   9426  O31 POPET 475      11.538  69.455  71.475  1.00  0.00           O
ATOM   9427  C31 POPET 475      12.678  69.674  70.815  1.00  0.00           C
ATOM   9428  O32 POPET 475      13.748  69.204  71.175  1.00  0.00           O
ATOM   9429  C32 POPET 475      12.538  70.484  69.535  1.00  0.00           C
ATOM   9432  C23 POPET 475       9.758  75.074  69.375  1.00  0.00           C
ATOM   9435  C24 POPET 475       9.228  75.204  67.935  1.00  0.00           C
ATOM   9438  C25 POPET 475      10.198  76.025  67.065  1.00  0.00           C
ATOM   9441  C26 POPET 475       9.888  75.974  65.565  1.00  0.00           C
ATOM   9444  C27 POPET 475      11.138  76.294  64.725  1.00  0.00           C
ATOM   9447  C28 POPET 475      10.858  76.605  63.245  1.00  0.00           C
ATOM   9450  C29 POPET 475      10.238  75.454  62.485  1.00  0.00           C
ATOM   9452 0C21 POPET 475      10.238  75.314  61.145  1.00  0.00           C
ATOM   9454 1C21 POPET 475      10.878  76.265  60.175  1.00  0.00           C
ATOM   9457 2C21 POPET 475      11.228  75.594  58.835  1.00  0.00           C
ATOM   9460 3C21 POPET 475      11.888  76.574  57.865  1.00  0.00           C
ATOM   9463 4C21 POPET 475      12.238  75.964  56.495  1.00  0.00           C
ATOM   9466 5C21 POPET 475      11.008  75.525  55.695  1.00  0.00           C
ATOM   9469 6C21 POPET 475      11.348  75.204  54.235  1.00  0.00           C
ATOM   9472 7C21 POPET 475      10.118  74.724  53.455  1.00  0.00           C
ATOM   9475 8C21 POPET 475      10.428  74.354  51.995  1.00  0.00           C
ATOM   9479  C33 POPET 475      13.878  70.585  68.785  1.00  0.00           C
ATOM   9482  C34 POPET 475      13.768  71.364  67.475  1.00  0.00           C
ATOM   9485  C35 POPET 475      15.088  71.314  66.695  1.00  0.00           C
ATOM   9488  C36 POPET 475      14.968  71.794  65.245  1.00  0.00           C
ATOM   9491  C37 POPET 475      16.348  71.805  64.585  1.00  0.00           C
ATOM   9494  C38 POPET 475      16.348  72.025  63.075  1.00  0.00           C
ATOM   9497  C39 POPET 475      15.738  73.354  62.615  1.00  0.00           C
ATOM   9500 0C31 POPET 475      15.798  73.464  61.085  1.00  0.00           C
ATOM   9503 1C31 POPET 475      15.168  74.735  60.495  1.00  0.00           C
ATOM   9506 2C31 POPET 475      15.118  74.705  58.955  1.00  0.00           C
ATOM   9509 3C31 POPET 475      16.468  74.375  58.305  1.00  0.00           C
ATOM   9512 4C31 POPET 475      16.478  74.555  56.785  1.00  0.00           C
ATOM   9515 5C31 POPET 475      17.868  74.254  56.185  1.00  0.00           C
ATOM   9518 6C31 POPET 475      17.968  74.494  54.685  1.00  0.00           C
ATOM   9522  NH3 POPEU 476      69.688  41.544  30.565  1.00  0.00           N
ATOM   9526  C12 POPEU 476      68.278  42.015  30.815  1.00  0.00           C
ATOM   9529  C11 POPEU 476      67.488  42.244  29.515  1.00  0.00           C
ATOM   9532  P   POPEU 476      65.498  40.555  29.295  1.00  0.00           P
ATOM   9533  O13 POPEU 476      64.728  40.844  28.065  1.00  0.00           O
ATOM   9534  O14 POPEU 476      65.488  39.134  29.735  1.00  0.00           O
ATOM   9535  O11 POPEU 476      65.139  41.554  30.445  1.00  0.00           O
ATOM   9536  O12 POPEU 476      67.008  40.984  28.995  1.00  0.00           O
ATOM   9537  C1  POPEU 476      64.198  41.404  31.485  1.00  0.00           C
ATOM   9540  C2  POPEU 476      64.908  41.445  32.865  1.00  0.00           C
ATOM   9542  O21 POPEU 476      64.069  40.824  33.865  1.00  0.00           O
ATOM   9543  C21 POPEU 476      63.128  41.554  34.435  1.00  0.00           C
ATOM   9544  O22 POPEU 476      62.848  42.704  34.185  1.00  0.00           O
ATOM   9545  C22 POPEU 476      62.428  40.684  35.465  1.00  0.00           C
ATOM   9548  C3  POPEU 476      65.509  42.845  33.235  1.00  0.00           C
ATOM   9551  O31 POPEU 476      66.188  42.714  34.495  1.00  0.00           O
ATOM   9552  C31 POPEU 476      66.088  43.564  35.525  1.00  0.00           C
ATOM   9553  O32 POPEU 476      66.368  43.224  36.665  1.00  0.00           O
ATOM   9554  C32 POPEU 476      65.709  44.994  35.145  1.00  0.00           C
ATOM   9557  C23 POPEU 476      61.008  41.195  35.795  1.00  0.00           C
ATOM   9560  C24 POPEU 476      60.358  40.314  36.885  1.00  0.00           C
ATOM   9563  C25 POPEU 476      59.118  40.984  37.515  1.00  0.00           C
ATOM   9566  C26 POPEU 476      58.648  40.345  38.835  1.00  0.00           C
ATOM   9569  C27 POPEU 476      57.618  41.204  39.595  1.00  0.00           C
ATOM   9572  C28 POPEU 476      57.188  40.614  40.965  1.00  0.00           C
ATOM   9575  C29 POPEU 476      56.558  41.665  41.855  1.00  0.00           C
ATOM   9577 0C21 POPEU 476      55.389  41.604  42.525  1.00  0.00           C
ATOM   9579 1C21 POPEU 476      54.418  40.445  42.605  1.00  0.00           C
ATOM   9582 2C21 POPEU 476      54.069  40.114  44.075  1.00  0.00           C
ATOM   9585 3C21 POPEU 476      55.218  39.444  44.835  1.00  0.00           C
ATOM   9588 4C21 POPEU 476      54.878  39.195  46.315  1.00  0.00           C
ATOM   9591 5C21 POPEU 476      56.018  38.515  47.065  1.00  0.00           C
ATOM   9594 6C21 POPEU 476      55.868  38.605  48.585  1.00  0.00           C
ATOM   9597 7C21 POPEU 476      57.078  38.044  49.345  1.00  0.00           C
ATOM   9600 8C21 POPEU 476      56.928  38.114  50.865  1.00  0.00           C
ATOM   9604  C33 POPEU 476      65.789  45.994  36.335  1.00  0.00           C
ATOM   9607  C34 POPEU 476      64.428  46.274  36.995  1.00  0.00           C
ATOM   9610  C35 POPEU 476      63.898  45.144  37.885  1.00  0.00           C
ATOM   9613  C36 POPEU 476      64.549  45.074  39.275  1.00  0.00           C
ATOM   9616  C37 POPEU 476      63.999  43.875  40.065  1.00  0.00           C
ATOM   9619  C38 POPEU 476      64.578  43.634  41.455  1.00  0.00           C
ATOM   9622  C39 POPEU 476      64.028  44.575  42.535  1.00  0.00           C
ATOM   9625 0C31 POPEU 476      64.528  44.134  43.915  1.00  0.00           C
ATOM   9628 1C31 POPEU 476      63.929  44.904  45.095  1.00  0.00           C
ATOM   9631 2C31 POPEU 476      64.679  44.564  46.385  1.00  0.00           C
ATOM   9634 3C31 POPEU 476      64.048  45.114  47.665  1.00  0.00           C
ATOM   9637 4C31 POPEU 476      62.868  44.274  48.165  1.00  0.00           C
ATOM   9640 5C31 POPEU 476      62.538  44.585  49.635  1.00  0.00           C
ATOM   9643 6C31 POPEU 476      61.418  43.715  50.195  1.00  0.00           C
ATOM   9647  NH3 POPEV 477      46.578  15.814  75.715  1.00  0.00           N
ATOM   9651  C12 POPEV 477      46.368  14.464  76.325  1.00  0.00           C
ATOM   9654  C11 POPEV 477      45.179  14.464  77.295  1.00  0.00           C
ATOM   9657  P   POPEV 477      45.928  12.284  78.545  1.00  0.00           P
ATOM   9658  O13 POPEV 477      45.249  11.554  79.635  1.00  0.00           O
ATOM   9659  O14 POPEV 477      47.058  13.134  78.975  1.00  0.00           O
ATOM   9660  O11 POPEV 477      46.348  11.274  77.405  1.00  0.00           O
ATOM   9661  O12 POPEV 477      44.858  13.174  77.785  1.00  0.00           O
ATOM   9662  C1  POPEV 477      45.348  10.675  76.565  1.00  0.00           C
ATOM   9665  C2  POPEV 477      45.598  10.944  75.055  1.00  0.00           C
ATOM   9667  O21 POPEV 477      44.478  11.674  74.545  1.00  0.00           O
ATOM   9668  C21 POPEV 477      44.658  12.544  73.575  1.00  0.00           C
ATOM   9669  O22 POPEV 477      45.718  12.874  73.075  1.00  0.00           O
ATOM   9670  C22 POPEV 477      43.278  13.114  73.215  1.00  0.00           C
ATOM   9673  C3  POPEV 477      45.708   9.594  74.305  1.00  0.00           C
ATOM   9676  O31 POPEV 477      45.858   9.794  72.875  1.00  0.00           O
ATOM   9677  C31 POPEV 477      47.098   9.774  72.415  1.00  0.00           C
ATOM   9678  O32 POPEV 477      48.078   9.394  73.025  1.00  0.00           O
ATOM   9679  C32 POPEV 477      47.098  10.234  70.965  1.00  0.00           C
ATOM   9682  C23 POPEV 477      43.268  14.504  72.555  1.00  0.00           C
ATOM   9685  C24 POPEV 477      43.789  14.484  71.105  1.00  0.00           C
ATOM   9688  C25 POPEV 477      43.789  15.864  70.435  1.00  0.00           C
ATOM   9691  C26 POPEV 477      42.388  16.474  70.245  1.00  0.00           C
ATOM   9694  C27 POPEV 477      42.458  17.835  69.545  1.00  0.00           C
ATOM   9697  C28 POPEV 477      41.198  18.694  69.725  1.00  0.00           C
ATOM   9700  C29 POPEV 477      39.998  18.234  68.935  1.00  0.00           C
ATOM   9702 0C21 POPEV 477      39.139  19.015  68.255  1.00  0.00           C
ATOM   9704 1C21 POPEV 477      39.238  20.515  68.125  1.00  0.00           C
ATOM   9707 2C21 POPEV 477      38.658  21.105  66.815  1.00  0.00           C
ATOM   9710 3C21 POPEV 477      37.198  21.574  66.905  1.00  0.00           C
ATOM   9713 4C21 POPEV 477      36.848  22.634  65.845  1.00  0.00           C
ATOM   9716 5C21 POPEV 477      37.158  22.204  64.405  1.00  0.00           C
ATOM   9719 6C21 POPEV 477      36.858  23.314  63.385  1.00  0.00           C
ATOM   9722 7C21 POPEV 477      37.288  22.915  61.965  1.00  0.00           C
ATOM   9725 8C21 POPEV 477      37.148  24.044  60.945  1.00  0.00           C
ATOM   9729  C33 POPEV 477      48.408  10.954  70.625  1.00  0.00           C
ATOM   9732  C34 POPEV 477      48.488  11.414  69.155  1.00  0.00           C
ATOM   9735  C35 POPEV 477      47.338  12.354  68.735  1.00  0.00           C
ATOM   9738  C36 POPEV 477      47.628  13.094  67.415  1.00  0.00           C
ATOM   9741  C37 POPEV 477      46.588  12.834  66.325  1.00  0.00           C
ATOM   9744  C38 POPEV 477      46.968  13.434  64.955  1.00  0.00           C
ATOM   9747  C39 POPEV 477      47.018  14.974  64.915  1.00  0.00           C
ATOM   9750 0C31 POPEV 477      47.358  15.504  63.515  1.00  0.00           C
ATOM   9753 1C31 POPEV 477      47.438  17.034  63.425  1.00  0.00           C
ATOM   9756 2C31 POPEV 477      47.658  17.524  61.975  1.00  0.00           C
ATOM   9759 3C31 POPEV 477      47.848  19.044  61.835  1.00  0.00           C
ATOM   9762 4C31 POPEV 477      46.588  19.874  62.175  1.00  0.00           C
ATOM   9765 5C31 POPEV 477      46.748  21.355  61.815  1.00  0.00           C
ATOM   9768 6C31 POPEV 477      45.538  22.215  62.165  1.00  0.00           C
ATOM   9772  NH3 POPEW 478     114.819 114.605  76.385  1.00  0.00           N
ATOM   9776  C12 POPEW 478     115.498 113.554  77.195  1.00  0.00           C
ATOM   9779  C11 POPEW 478     115.039 112.176  76.745  1.00  0.00           C
ATOM   9782  P   POPEW 478     115.959 109.764  76.695  1.00  0.00           P
ATOM   9783  O13 POPEW 478     116.968 109.126  77.565  1.00  0.00           O
ATOM   9784  O14 POPEW 478     114.539 109.406  76.825  1.00  0.00           O
ATOM   9785  O11 POPEW 478     116.378 109.664  75.165  1.00  0.00           O
ATOM   9786  O12 POPEW 478     116.128 111.304  76.955  1.00  0.00           O
ATOM   9787  C1  POPEW 478     116.658 108.384  74.585  1.00  0.00           C
ATOM   9790  C2  POPEW 478     117.498 108.576  73.305  1.00  0.00           C
ATOM   9792  O21 POPEW 478     116.718 109.235  72.285  1.00  0.00           O
ATOM   9793  C21 POPEW 478     116.098 108.535  71.375  1.00  0.00           C
ATOM   9794  O22 POPEW 478     115.728 107.365  71.475  1.00  0.00           O
ATOM   9795  C22 POPEW 478     115.868 109.406  70.145  1.00  0.00           C
ATOM   9798  C3  POPEW 478     118.238 107.264  72.875  1.00  0.00           C
ATOM   9801  O31 POPEW 478     119.058 107.514  71.705  1.00  0.00           O
ATOM   9802  C31 POPEW 478     119.768 106.474  71.305  1.00  0.00           C
ATOM   9803  O32 POPEW 478     119.569 105.305  71.645  1.00  0.00           O
ATOM   9804  C32 POPEW 478     120.828 106.974  70.335  1.00  0.00           C
ATOM   9807  C23 POPEW 478     116.668 108.924  68.905  1.00  0.00           C
ATOM   9810  C24 POPEW 478     118.078 109.524  68.825  1.00  0.00           C
ATOM   9813  C25 POPEW 478     118.868 109.104  67.575  1.00  0.00           C
ATOM   9816  C26 POPEW 478     118.258 109.585  66.245  1.00  0.00           C
ATOM   9819  C27 POPEW 478     119.229 109.524  65.055  1.00  0.00           C
ATOM   9822  C28 POPEW 478     118.518 109.795  63.715  1.00  0.00           C
ATOM   9825  C29 POPEW 478     119.488 109.935  62.555  1.00  0.00           C
ATOM   9827 0C21 POPEW 478     119.679 109.086  61.535  1.00  0.00           C
ATOM   9829 1C21 POPEW 478     118.988 107.766  61.295  1.00  0.00           C
ATOM   9832 2C21 POPEW 478     117.718 107.906  60.425  1.00  0.00           C
ATOM   9835 3C21 POPEW 478     117.168 106.544  59.965  1.00  0.00           C
ATOM   9838 4C21 POPEW 478     115.738 106.604  59.385  1.00  0.00           C
ATOM   9841 5C21 POPEW 478     115.548 107.605  58.225  1.00  0.00           C
ATOM   9844 6C21 POPEW 478     116.328 107.274  56.945  1.00  0.00           C
ATOM   9847 7C21 POPEW 478     116.158 108.344  55.865  1.00  0.00           C
ATOM   9850 8C21 POPEW 478     116.978 108.074  54.595  1.00  0.00           C
ATOM   9854  C33 POPEW 478     121.438 105.936  69.355  1.00  0.00           C
ATOM   9857  C34 POPEW 478     121.639 106.626  68.005  1.00  0.00           C
ATOM   9860  C35 POPEW 478     122.478 105.855  66.985  1.00  0.00           C
ATOM   9863  C36 POPEW 478     122.498 106.614  65.645  1.00  0.00           C
ATOM   9866  C37 POPEW 478     123.459 106.014  64.615  1.00  0.00           C
ATOM   9869  C38 POPEW 478     122.788 105.574  63.305  1.00  0.00           C
ATOM   9872  C39 POPEW 478     121.838 104.375  63.475  1.00  0.00           C
ATOM   9875 0C31 POPEW 478     121.258 103.885  62.145  1.00  0.00           C
ATOM   9878 1C31 POPEW 478     120.208 102.766  62.295  1.00  0.00           C
ATOM   9881 2C31 POPEW 478     119.519 102.444  60.955  1.00  0.00           C
ATOM   9884 3C31 POPEW 478     118.199 101.674  61.075  1.00  0.00           C
ATOM   9887 4C31 POPEW 478     118.348 100.215  61.535  1.00  0.00           C
ATOM   9890 5C31 POPEW 478     117.069  99.384  61.365  1.00  0.00           C
ATOM   9893 6C31 POPEW 478     117.209  97.924  61.775  1.00  0.00           C
ATOM   9897  NH3 POPEX 479      28.148  40.345  74.775  1.00  0.00           N
ATOM   9901  C12 POPEX 479      28.678  39.195  75.585  1.00  0.00           C
ATOM   9904  C11 POPEX 479      27.588  38.434  76.375  1.00  0.00           C
ATOM   9907  P   POPEX 479      27.888  35.864  75.955  1.00  0.00           P
ATOM   9908  O13 POPEX 479      28.898  34.855  76.355  1.00  0.00           O
ATOM   9909  O14 POPEX 479      26.438  35.524  76.005  1.00  0.00           O
ATOM   9910  O11 POPEX 479      28.248  36.324  74.505  1.00  0.00           O
ATOM   9911  O12 POPEX 479      28.098  37.174  76.815  1.00  0.00           O
ATOM   9912  C1  POPEX 479      27.728  35.675  73.365  1.00  0.00           C
ATOM   9915  C2  POPEX 479      28.778  35.744  72.235  1.00  0.00           C
ATOM   9917  O21 POPEX 479      28.188  35.304  70.995  1.00  0.00           O
ATOM   9918  C21 POPEX 479      27.388  36.224  70.435  1.00  0.00           C
ATOM   9919  O22 POPEX 479      27.178  37.345  70.865  1.00  0.00           O
ATOM   9920  C22 POPEX 479      26.748  35.654  69.185  1.00  0.00           C
ATOM   9923  C3  POPEX 479      30.038  34.894  72.605  1.00  0.00           C
ATOM   9926  O31 POPEX 479      30.988  34.754  71.515  1.00  0.00           O
ATOM   9927  C31 POPEX 479      30.748  33.925  70.485  1.00  0.00           C
ATOM   9928  O32 POPEX 479      31.148  34.134  69.355  1.00  0.00           O
ATOM   9929  C32 POPEX 479      29.958  32.684  70.895  1.00  0.00           C
ATOM   9932  C23 POPEX 479      27.638  35.994  67.985  1.00  0.00           C
ATOM   9935  C24 POPEX 479      27.008  35.634  66.635  1.00  0.00           C
ATOM   9938  C25 POPEX 479      25.918  36.634  66.205  1.00  0.00           C
ATOM   9941  C26 POPEX 479      26.508  37.884  65.545  1.00  0.00           C
ATOM   9944  C27 POPEX 479      25.508  39.044  65.395  1.00  0.00           C
ATOM   9947  C28 POPEX 479      25.468  39.994  66.605  1.00  0.00           C
ATOM   9950  C29 POPEX 479      24.568  39.594  67.755  1.00  0.00           C
ATOM   9952 0C21 POPEX 479      23.248  39.874  67.835  1.00  0.00           C
ATOM   9954 1C21 POPEX 479      22.418  40.555  66.775  1.00  0.00           C
ATOM   9957 2C21 POPEX 479      22.178  42.054  67.055  1.00  0.00           C
ATOM   9960 3C21 POPEX 479      21.498  42.734  65.855  1.00  0.00           C
ATOM   9963 4C21 POPEX 479      21.288  44.244  66.035  1.00  0.00           C
ATOM   9966 5C21 POPEX 479      20.638  44.855  64.785  1.00  0.00           C
ATOM   9969 6C21 POPEX 479      20.208  46.314  64.975  1.00  0.00           C
ATOM   9972 7C21 POPEX 479      19.158  46.724  63.925  1.00  0.00           C
ATOM   9975 8C21 POPEX 479      18.628  48.154  64.105  1.00  0.00           C
ATOM   9979  C33 POPEX 479      29.718  31.704  69.725  1.00  0.00           C
ATOM   9982  C34 POPEX 479      29.148  30.394  70.245  1.00  0.00           C
ATOM   9985  C35 POPEX 479      28.418  29.544  69.195  1.00  0.00           C
ATOM   9988  C36 POPEX 479      29.308  28.914  68.115  1.00  0.00           C
ATOM   9991  C37 POPEX 479      28.558  27.775  67.425  1.00  0.00           C
ATOM   9994  C38 POPEX 479      29.318  26.994  66.345  1.00  0.00           C
ATOM   9997  C39 POPEX 479      28.578  25.734  65.845  1.00  0.00           C
ATOM  10000 0C31 POPEX 479      28.458  24.634  66.915  1.00  0.00           C
ATOM  10003 1C31 POPEX 479      27.868  23.294  66.425  1.00  0.00           C
ATOM  10006 2C31 POPEX 479      27.828  22.264  67.565  1.00  0.00           C
ATOM  10009 3C31 POPEX 479      27.178  20.914  67.225  1.00  0.00           C
ATOM  10012 4C31 POPEX 479      27.968  20.114  66.175  1.00  0.00           C
ATOM  10015 5C31 POPEX 479      27.868  18.605  66.385  1.00  0.00           C
ATOM  10018 6C31 POPEX 479      28.508  17.784  65.265  1.00  0.00           C
ATOM  10022  NH3 POPEY 480      10.678  79.744  29.125  1.00  0.00           N
ATOM  10026  C12 POPEY 480      11.598  80.504  30.055  1.00  0.00           C
ATOM  10029  C11 POPEY 480      13.078  80.385  29.635  1.00  0.00           C
ATOM  10032  P   POPEY 480      13.578  77.774  29.535  1.00  0.00           P
ATOM  10033  O13 POPEY 480      12.638  77.904  28.385  1.00  0.00           O
ATOM  10034  O14 POPEY 480      14.898  77.154  29.315  1.00  0.00           O
ATOM  10035  O11 POPEY 480      12.818  77.034  30.725  1.00  0.00           O
ATOM  10036  O12 POPEY 480      13.708  79.204  30.145  1.00  0.00           O
ATOM  10037  C1  POPEY 480      13.528  76.664  31.935  1.00  0.00           C
ATOM  10040  C2  POPEY 480      13.778  77.864  32.905  1.00  0.00           C
ATOM  10042  O21 POPEY 480      14.568  77.445  34.045  1.00  0.00           O
ATOM  10043  C21 POPEY 480      14.088  77.445  35.285  1.00  0.00           C
ATOM  10044  O22 POPEY 480      12.938  77.214  35.625  1.00  0.00           O
ATOM  10045  C22 POPEY 480      15.198  77.864  36.245  1.00  0.00           C
ATOM  10048  C3  POPEY 480      12.478  78.684  33.175  1.00  0.00           C
ATOM  10051  O31 POPEY 480      12.698  80.115  33.265  1.00  0.00           O
ATOM  10052  C31 POPEY 480      13.518  80.525  34.225  1.00  0.00           C
ATOM  10053  O32 POPEY 480      14.738  80.454  34.205  1.00  0.00           O
ATOM  10054  C32 POPEY 480      12.658  80.864  35.435  1.00  0.00           C
ATOM  10057  C23 POPEY 480      14.708  78.224  37.675  1.00  0.00           C
ATOM  10060  C24 POPEY 480      15.528  79.385  38.265  1.00  0.00           C
ATOM  10063  C25 POPEY 480      15.438  79.534  39.785  1.00  0.00           C
ATOM  10066  C26 POPEY 480      14.158  80.184  40.315  1.00  0.00           C
ATOM  10069  C27 POPEY 480      14.218  80.305  41.855  1.00  0.00           C
ATOM  10072  C28 POPEY 480      13.068  81.085  42.525  1.00  0.00           C
ATOM  10075  C29 POPEY 480      13.098  82.584  42.335  1.00  0.00           C
ATOM  10077 0C21 POPEY 480      13.368  83.514  43.275  1.00  0.00           C
ATOM  10079 1C21 POPEY 480      13.788  83.256  44.705  1.00  0.00           C
ATOM  10082 2C21 POPEY 480      12.638  83.305  45.745  1.00  0.00           C
ATOM  10085 3C21 POPEY 480      11.548  82.244  45.485  1.00  0.00           C
ATOM  10088 4C21 POPEY 480      10.518  82.076  46.615  1.00  0.00           C
ATOM  10091 5C21 POPEY 480      10.998  81.134  47.725  1.00  0.00           C
ATOM  10094 6C21 POPEY 480       9.968  80.984  48.865  1.00  0.00           C
ATOM  10097 7C21 POPEY 480      10.488  80.145  50.025  1.00  0.00           C
ATOM  10100 8C21 POPEY 480       9.468  79.995  51.165  1.00  0.00           C
ATOM  10104  C33 POPEY 480      13.018  82.215  36.085  1.00  0.00           C
ATOM  10107  C34 POPEY 480      12.068  82.485  37.245  1.00  0.00           C
ATOM  10110  C35 POPEY 480      12.318  83.804  37.965  1.00  0.00           C
ATOM  10113  C36 POPEY 480      11.388  84.064  39.145  1.00  0.00           C
ATOM  10116  C37 POPEY 480       9.928  84.394  38.765  1.00  0.00           C
ATOM  10119  C38 POPEY 480       8.999  84.415  39.985  1.00  0.00           C
ATOM  10122  C39 POPEY 480       9.558  85.224  41.165  1.00  0.00           C
ATOM  10125 0C31 POPEY 480       8.609  85.314  42.355  1.00  0.00           C
ATOM  10128 1C31 POPEY 480       9.288  85.914  43.595  1.00  0.00           C
ATOM  10131 2C31 POPEY 480       8.379  85.905  44.825  1.00  0.00           C
ATOM  10134 3C31 POPEY 480       9.158  85.945  46.145  1.00  0.00           C
ATOM  10137 4C31 POPEY 480       9.988  87.225  46.355  1.00  0.00           C
ATOM  10140 5C31 POPEY 480      10.778  87.176  47.665  1.00  0.00           C
ATOM  10143 6C31 POPEY 480      11.578  88.445  47.955  1.00  0.00           C
ATOM  10147  NH3 POPEZ 481     123.758  76.004  33.285  1.00  0.00           N
ATOM  10151  C12 POPEZ 481     124.548  76.875  32.335  1.00  0.00           C
ATOM  10154  C11 POPEZ 481     123.758  78.165  32.055  1.00  0.00           C
ATOM  10157  P   POPEZ 481     125.488  80.096  31.475  1.00  0.00           P
ATOM  10158  O13 POPEZ 481     126.828  79.484  31.535  1.00  0.00           O
ATOM  10159  O14 POPEZ 481     125.320  81.185  30.485  1.00  0.00           O
ATOM  10160  O11 POPEZ 481     125.008  80.544  32.935  1.00  0.00           O
ATOM  10161  O12 POPEZ 481     124.429  78.974  31.075  1.00  0.00           O
ATOM  10162  C1  POPEZ 481     125.959  80.704  33.995  1.00  0.00           C
ATOM  10165  C2  POPEZ 481     125.320  80.864  35.415  1.00  0.00           C
ATOM  10167  O21 POPEZ 481     125.109  79.595  36.075  1.00  0.00           O
ATOM  10168  C21 POPEZ 481     125.988  79.305  37.015  1.00  0.00           C
ATOM  10169  O22 POPEZ 481     127.019  79.924  37.235  1.00  0.00           O
ATOM  10170  C22 POPEZ 481     125.498  78.125  37.865  1.00  0.00           C
ATOM  10173  C3  POPEZ 481     123.968  81.635  35.395  1.00  0.00           C
ATOM  10176  O31 POPEZ 481     123.848  82.475  36.575  1.00  0.00           O
ATOM  10177  C31 POPEZ 481     122.758  82.295  37.305  1.00  0.00           C
ATOM  10178  O32 POPEZ 481     121.868  81.495  37.065  1.00  0.00           O
ATOM  10179  C32 POPEZ 481     122.648  83.335  38.425  1.00  0.00           C
ATOM  10182  C23 POPEZ 481     126.388  77.904  39.115  1.00  0.00           C
ATOM  10185  C24 POPEZ 481     125.708  77.275  40.355  1.00  0.00           C
ATOM  10188  C25 POPEZ 481     124.679  78.224  40.995  1.00  0.00           C
ATOM  10191  C26 POPEZ 481     124.348  78.004  42.475  1.00  0.00           C
ATOM  10194  C27 POPEZ 481     123.429  79.114  43.005  1.00  0.00           C
ATOM  10197  C28 POPEZ 481     122.718  78.814  44.345  1.00  0.00           C
ATOM  10200  C29 POPEZ 481     123.688  78.634  45.485  1.00  0.00           C
ATOM  10202 0C21 POPEZ 481     123.709  79.324  46.635  1.00  0.00           C
ATOM  10204 1C21 POPEZ 481     122.738  80.404  47.065  1.00  0.00           C
ATOM  10207 2C21 POPEZ 481     122.718  80.625  48.595  1.00  0.00           C
ATOM  10210 3C21 POPEZ 481     124.038  81.165  49.165  1.00  0.00           C
ATOM  10213 4C21 POPEZ 481     123.999  81.385  50.685  1.00  0.00           C
ATOM  10216 5C21 POPEZ 481     125.389  81.724  51.235  1.00  0.00           C
ATOM  10219 6C21 POPEZ 481     125.468  81.635  52.765  1.00  0.00           C
ATOM  10222 7C21 POPEZ 481     126.918  81.626  53.265  1.00  0.00           C
ATOM  10225 8C21 POPEZ 481     127.058  81.315  54.755  1.00  0.00           C
ATOM  10229  C33 POPEZ 481     122.299  82.724  39.795  1.00  0.00           C
ATOM  10232  C34 POPEZ 481     121.768  83.745  40.815  1.00  0.00           C
ATOM  10235  C35 POPEZ 481     121.248  83.025  42.065  1.00  0.00           C
ATOM  10238  C36 POPEZ 481     121.118  83.955  43.275  1.00  0.00           C
ATOM  10241  C37 POPEZ 481     120.998  83.214  44.625  1.00  0.00           C
ATOM  10244  C38 POPEZ 481     121.449  84.086  45.805  1.00  0.00           C
ATOM  10247  C39 POPEZ 481     120.518  85.266  46.135  1.00  0.00           C
ATOM  10250 0C31 POPEZ 481     121.178  86.194  47.165  1.00  0.00           C
ATOM  10253 1C31 POPEZ 481     120.288  87.355  47.655  1.00  0.00           C
ATOM  10256 2C31 POPEZ 481     121.038  88.186  48.715  1.00  0.00           C
ATOM  10259 3C31 POPEZ 481     120.348  89.484  49.155  1.00  0.00           C
ATOM  10262 4C31 POPEZ 481     118.958  89.305  49.805  1.00  0.00           C
ATOM  10265 5C31 POPEZ 481     118.459  90.625  50.395  1.00  0.00           C
ATOM  10268 6C31 POPEZ 481     117.058  90.546  51.015  1.00  0.00           C
ATOM  10272  NH3 POPEa 482      88.778   8.694  68.835  1.00  0.00           N
ATOM  10276  C12 POPEa 482      88.628   7.844  70.075  1.00  0.00           C
ATOM  10279  C11 POPEa 482      89.639   8.244  71.185  1.00  0.00           C
ATOM  10282  P   POPEa 482      90.968  10.284  72.175  1.00  0.00           P
ATOM  10283  O13 POPEa 482      90.389  10.464  73.535  1.00  0.00           O
ATOM  10284  O14 POPEa 482      92.209   9.494  72.055  1.00  0.00           O
ATOM  10285  O11 POPEa 482      91.188  11.754  71.595  1.00  0.00           O
ATOM  10286  O12 POPEa 482      89.928   9.654  71.165  1.00  0.00           O
ATOM  10287  C1  POPEa 482      91.518  12.004  70.225  1.00  0.00           C
ATOM  10290  C2  POPEa 482      90.518  12.994  69.555  1.00  0.00           C
ATOM  10292  O21 POPEa 482      90.798  13.104  68.145  1.00  0.00           O
ATOM  10293  C21 POPEa 482      90.460  12.054  67.435  1.00  0.00           C
ATOM  10294  O22 POPEa 482      89.858  11.064  67.835  1.00  0.00           O
ATOM  10295  C22 POPEa 482      90.889  12.204  65.985  1.00  0.00           C
ATOM  10298  C3  POPEa 482      90.679  14.394  70.205  1.00  0.00           C
ATOM  10301  O31 POPEa 482      89.949  15.434  69.515  1.00  0.00           O
ATOM  10302  C31 POPEa 482      90.609  16.604  69.485  1.00  0.00           C
ATOM  10303  O32 POPEa 482      91.710  16.794  69.975  1.00  0.00           O
ATOM  10304  C32 POPEa 482      89.779  17.684  68.805  1.00  0.00           C
ATOM  10307  C23 POPEa 482      90.158  13.364  65.275  1.00  0.00           C
ATOM  10310  C24 POPEa 482      90.889  13.864  64.025  1.00  0.00           C
ATOM  10313  C25 POPEa 482      90.138  13.604  62.715  1.00  0.00           C
ATOM  10316  C26 POPEa 482      90.839  14.314  61.545  1.00  0.00           C
ATOM  10319  C27 POPEa 482      90.428  13.784  60.175  1.00  0.00           C
ATOM  10322  C28 POPEa 482      91.318  14.344  59.045  1.00  0.00           C
ATOM  10325  C29 POPEa 482      92.048  13.304  58.235  1.00  0.00           C
ATOM  10327 0C21 POPEa 482      92.938  13.604  57.265  1.00  0.00           C
ATOM  10329 1C21 POPEa 482      93.278  15.024  56.885  1.00  0.00           C
ATOM  10332 2C21 POPEa 482      94.589  15.194  56.105  1.00  0.00           C
ATOM  10335 3C21 POPEa 482      94.858  16.694  55.875  1.00  0.00           C
ATOM  10338 4C21 POPEa 482      96.278  16.994  55.385  1.00  0.00           C
ATOM  10341 5C21 POPEa 482      96.518  18.454  54.985  1.00  0.00           C
ATOM  10344 6C21 POPEa 482      96.149  19.474  56.065  1.00  0.00           C
ATOM  10347 7C21 POPEa 482      96.558  20.904  55.695  1.00  0.00           C
ATOM  10350 8C21 POPEa 482      95.979  21.964  56.625  1.00  0.00           C
ATOM  10354  C33 POPEa 482      90.369  18.264  67.495  1.00  0.00           C
ATOM  10357  C34 POPEa 482      89.748  17.654  66.225  1.00  0.00           C
ATOM  10360  C35 POPEa 482      90.208  18.284  64.895  1.00  0.00           C
ATOM  10363  C36 POPEa 482      89.689  17.574  63.635  1.00  0.00           C
ATOM  10366  C37 POPEa 482      88.269  17.974  63.185  1.00  0.00           C
ATOM  10369  C38 POPEa 482      87.668  16.984  62.175  1.00  0.00           C
ATOM  10372  C39 POPEa 482      88.328  16.974  60.785  1.00  0.00           C
ATOM  10375 0C31 POPEa 482      87.918  18.144  59.875  1.00  0.00           C
ATOM  10378 1C31 POPEa 482      89.098  19.064  59.545  1.00  0.00           C
ATOM  10381 2C31 POPEa 482      90.109  18.464  58.555  1.00  0.00           C
ATOM  10384 3C31 POPEa 482      91.169  19.494  58.165  1.00  0.00           C
ATOM  10387 4C31 POPEa 482      92.108  19.004  57.055  1.00  0.00           C
ATOM  10390 5C31 POPEa 482      91.729  19.614  55.705  1.00  0.00           C
ATOM  10393 6C31 POPEa 482      92.338  18.904  54.485  1.00  0.00           C
ATOM  10397  NH3 POPEb 483      90.308   3.084  68.955  1.00  0.00           N
ATOM  10401  C12 POPEb 483      89.449   2.995  70.185  1.00  0.00           C
ATOM  10404  C11 POPEb 483      88.918   1.575  70.425  1.00  0.00           C
ATOM  10407  P   POPEb 483      86.408   1.435  71.195  1.00  0.00           P
ATOM  10408  O13 POPEb 483      86.178  -0.015  71.035  1.00  0.00           O
ATOM  10409  O14 POPEb 483      85.668   2.075  72.305  1.00  0.00           O
ATOM  10410  O11 POPEb 483      86.049   2.185  69.855  1.00  0.00           O
ATOM  10411  O12 POPEb 483      87.948   1.645  71.455  1.00  0.00           O
ATOM  10412  C1  POPEb 483      85.649   3.564  69.915  1.00  0.00           C
ATOM  10415  C2  POPEb 483      85.749   4.264  68.525  1.00  0.00           C
ATOM  10417  O21 POPEb 483      84.418   4.574  68.075  1.00  0.00           O
ATOM  10418  C21 POPEb 483      84.348   5.574  67.195  1.00  0.00           C
ATOM  10419  O22 POPEb 483      85.259   6.344  66.925  1.00  0.00           O
ATOM  10420  C22 POPEb 483      82.918   5.664  66.645  1.00  0.00           C
ATOM  10423  C3  POPEb 483      86.468   3.364  67.475  1.00  0.00           C
ATOM  10426  O31 POPEb 483      86.888   4.074  66.285  1.00  0.00           O
ATOM  10427  C31 POPEb 483      88.039   4.744  66.445  1.00  0.00           C
ATOM  10428  O32 POPEb 483      88.608   4.894  67.515  1.00  0.00           O
ATOM  10429  C32 POPEb 483      88.569   5.164  65.065  1.00  0.00           C
ATOM  10432  C23 POPEb 483      82.589   7.034  66.005  1.00  0.00           C
ATOM  10435  C24 POPEb 483      81.570   6.944  64.865  1.00  0.00           C
ATOM  10438  C25 POPEb 483      81.008   8.314  64.455  1.00  0.00           C
ATOM  10441  C26 POPEb 483      82.008   9.164  63.665  1.00  0.00           C
ATOM  10444  C27 POPEb 483      81.619  10.644  63.675  1.00  0.00           C
ATOM  10447  C28 POPEb 483      82.598  11.554  62.925  1.00  0.00           C
ATOM  10450  C29 POPEb 483      82.549  11.314  61.435  1.00  0.00           C
ATOM  10452 0C21 POPEb 483      81.999  12.124  60.505  1.00  0.00           C
ATOM  10454 1C21 POPEb 483      81.318  13.454  60.705  1.00  0.00           C
ATOM  10457 2C21 POPEb 483      81.859  14.574  59.785  1.00  0.00           C
ATOM  10460 3C21 POPEb 483      81.748  14.234  58.285  1.00  0.00           C
ATOM  10463 4C21 POPEb 483      82.128  15.394  57.365  1.00  0.00           C
ATOM  10466 5C21 POPEb 483      82.209  14.984  55.885  1.00  0.00           C
ATOM  10469 6C21 POPEb 483      83.448  14.134  55.535  1.00  0.00           C
ATOM  10472 7C21 POPEb 483      83.429  13.664  54.085  1.00  0.00           C
ATOM  10475 8C21 POPEb 483      84.578  12.744  53.675  1.00  0.00           C
ATOM  10479  C33 POPEb 483      88.218   6.614  64.675  1.00  0.00           C
ATOM  10482  C34 POPEb 483      88.929   7.064  63.395  1.00  0.00           C
ATOM  10485  C35 POPEb 483      88.618   8.524  63.005  1.00  0.00           C
ATOM  10488  C36 POPEb 483      89.438   9.034  61.805  1.00  0.00           C
ATOM  10491  C37 POPEb 483      90.868   9.434  62.175  1.00  0.00           C
ATOM  10494  C38 POPEb 483      91.738   9.784  60.945  1.00  0.00           C
ATOM  10497  C39 POPEb 483      93.129  10.304  61.335  1.00  0.00           C
ATOM  10500 0C31 POPEb 483      93.109  11.794  61.725  1.00  0.00           C
ATOM  10503 1C31 POPEb 483      94.318  12.314  62.505  1.00  0.00           C
ATOM  10506 2C31 POPEb 483      95.538  12.684  61.655  1.00  0.00           C
ATOM  10509 3C31 POPEb 483      95.328  13.854  60.695  1.00  0.00           C
ATOM  10512 4C31 POPEb 483      96.648  14.364  60.085  1.00  0.00           C
ATOM  10515 5C31 POPEb 483      96.508  15.744  59.425  1.00  0.00           C
ATOM  10518 6C31 POPEb 483      97.828  16.255  58.845  1.00  0.00           C
ATOM  10522  NH3 POPEc 484      53.988  73.525  29.235  1.00  0.00           N
ATOM  10526  C12 POPEc 484      54.498  74.164  27.965  1.00  0.00           C
ATOM  10529  C11 POPEc 484      55.858  73.574  27.565  1.00  0.00           C
ATOM  10532  P   POPEc 484      56.838  71.125  27.715  1.00  0.00           P
ATOM  10533  O13 POPEc 484      56.709  69.945  26.825  1.00  0.00           O
ATOM  10534  O14 POPEc 484      58.138  71.815  27.835  1.00  0.00           O
ATOM  10535  O11 POPEc 484      56.278  70.775  29.155  1.00  0.00           O
ATOM  10536  O12 POPEc 484      55.748  72.184  27.235  1.00  0.00           O
ATOM  10537  C1  POPEc 484      56.658  71.454  30.355  1.00  0.00           C
ATOM  10540  C2  POPEc 484      57.758  70.684  31.155  1.00  0.00           C
ATOM  10542  O21 POPEc 484      57.528  70.854  32.565  1.00  0.00           O
ATOM  10543  C21 POPEc 484      56.959  69.845  33.195  1.00  0.00           C
ATOM  10544  O22 POPEc 484      56.258  68.995  32.675  1.00  0.00           O
ATOM  10545  C22 POPEc 484      57.418  69.854  34.655  1.00  0.00           C
ATOM  10548  C3  POPEc 484      59.198  71.204  30.865  1.00  0.00           C
ATOM  10551  O31 POPEc 484      60.008  70.945  32.035  1.00  0.00           O
ATOM  10552  C31 POPEc 484      61.078  71.654  32.235  1.00  0.00           C
ATOM  10553  O32 POPEc 484      61.508  72.564  31.545  1.00  0.00           O
ATOM  10554  C32 POPEc 484      61.658  71.224  33.585  1.00  0.00           C
ATOM  10557  C23 POPEc 484      56.458  69.164  35.655  1.00  0.00           C
ATOM  10560  C24 POPEc 484      57.168  68.585  36.885  1.00  0.00           C
ATOM  10563  C25 POPEc 484      58.088  69.564  37.615  1.00  0.00           C
ATOM  10566  C26 POPEc 484      57.378  70.714  38.355  1.00  0.00           C
ATOM  10569  C27 POPEc 484      58.348  71.564  39.185  1.00  0.00           C
ATOM  10572  C28 POPEc 484      57.749  72.224  40.445  1.00  0.00           C
ATOM  10575  C29 POPEc 484      57.468  71.165  41.485  1.00  0.00           C
ATOM  10577 0C21 POPEc 484      58.348  70.714  42.395  1.00  0.00           C
ATOM  10579 1C21 POPEc 484      59.758  71.204  42.605  1.00  0.00           C
ATOM  10582 2C21 POPEc 484      60.358  70.775  43.955  1.00  0.00           C
ATOM  10585 3C21 POPEc 484      59.688  71.454  45.155  1.00  0.00           C
ATOM  10588 4C21 POPEc 484      60.258  71.004  46.505  1.00  0.00           C
ATOM  10591 5C21 POPEc 484      59.698  71.835  47.665  1.00  0.00           C
ATOM  10594 6C21 POPEc 484      60.208  71.375  49.045  1.00  0.00           C
ATOM  10597 7C21 POPEc 484      59.838  72.354  50.165  1.00  0.00           C
ATOM  10600 8C21 POPEc 484      60.278  71.864  51.545  1.00  0.00           C
ATOM  10604  C33 POPEc 484      60.768  71.594  34.795  1.00  0.00           C
ATOM  10607  C34 POPEc 484      61.088  72.964  35.435  1.00  0.00           C
ATOM  10610  C35 POPEc 484      62.368  73.004  36.275  1.00  0.00           C
ATOM  10613  C36 POPEc 484      62.588  74.294  37.075  1.00  0.00           C
ATOM  10616  C37 POPEc 484      61.938  74.285  38.475  1.00  0.00           C
ATOM  10619  C38 POPEc 484      62.698  73.434  39.515  1.00  0.00           C
ATOM  10622  C39 POPEc 484      62.038  73.424  40.905  1.00  0.00           C
ATOM  10625 0C31 POPEc 484      62.228  74.714  41.715  1.00  0.00           C
ATOM  10628 1C31 POPEc 484      61.308  74.754  42.945  1.00  0.00           C
ATOM  10631 2C31 POPEc 484      61.528  75.974  43.865  1.00  0.00           C
ATOM  10634 3C31 POPEc 484      62.688  75.814  44.865  1.00  0.00           C
ATOM  10637 4C31 POPEc 484      62.408  74.765  45.965  1.00  0.00           C
ATOM  10640 5C31 POPEc 484      63.418  74.824  47.115  1.00  0.00           C
ATOM  10643 6C31 POPEc 484      63.158  73.794  48.215  1.00  0.00           C
ATOM  10647  NH3 POPEd 485      -0.721  51.364  33.375  1.00  0.00           N
ATOM  10651  C12 POPEd 485      -0.830  50.574  32.105  1.00  0.00           C
ATOM  10654  C11 POPEd 485      -0.970  51.494  30.885  1.00  0.00           C
ATOM  10657  P   POPEd 485       1.580  52.054  30.595  1.00  0.00           P
ATOM  10658  O13 POPEd 485       2.380  53.195  30.095  1.00  0.00           O
ATOM  10659  O14 POPEd 485       1.630  50.794  29.805  1.00  0.00           O
ATOM  10660  O11 POPEd 485       1.969  51.784  32.095  1.00  0.00           O
ATOM  10661  O12 POPEd 485       0.059  52.485  30.795  1.00  0.00           O
ATOM  10662  C1  POPEd 485       3.330  51.914  32.515  1.00  0.00           C
ATOM  10665  C2  POPEd 485       3.660  50.895  33.625  1.00  0.00           C
ATOM  10667  O21 POPEd 485       5.079  50.714  33.655  1.00  0.00           O
ATOM  10668  C21 POPEd 485       5.750  50.504  34.785  1.00  0.00           C
ATOM  10669  O22 POPEd 485       6.790  49.874  34.865  1.00  0.00           O
ATOM  10670  C22 POPEd 485       5.180  51.254  35.985  1.00  0.00           C
ATOM  10673  C3  POPEd 485       3.010  49.524  33.335  1.00  0.00           C
ATOM  10676  O31 POPEd 485       2.839  48.764  34.535  1.00  0.00           O
ATOM  10677  C31 POPEd 485       1.650  48.824  35.105  1.00  0.00           C
ATOM  10678  O32 POPEd 485       0.730  49.554  34.785  1.00  0.00           O
ATOM  10679  C32 POPEd 485       1.609  47.805  36.245  1.00  0.00           C
ATOM  10682  C23 POPEd 485       6.240  51.274  37.105  1.00  0.00           C
ATOM  10685  C24 POPEd 485       5.870  52.234  38.225  1.00  0.00           C
ATOM  10688  C25 POPEd 485       6.860  52.124  39.395  1.00  0.00           C
ATOM  10691  C26 POPEd 485       6.570  53.164  40.475  1.00  0.00           C
ATOM  10694  C27 POPEd 485       7.420  52.964  41.725  1.00  0.00           C
ATOM  10697  C28 POPEd 485       7.129  54.034  42.785  1.00  0.00           C
ATOM  10700  C29 POPEd 485       7.850  53.744  44.065  1.00  0.00           C
ATOM  10702 0C21 POPEd 485       7.310  53.675  45.295  1.00  0.00           C
ATOM  10704 1C21 POPEd 485       5.870  53.945  45.665  1.00  0.00           C
ATOM  10707 2C21 POPEd 485       5.020  52.675  45.825  1.00  0.00           C
ATOM  10710 3C21 POPEd 485       5.529  51.754  46.935  1.00  0.00           C
ATOM  10713 4C21 POPEd 485       4.430  50.904  47.585  1.00  0.00           C
ATOM  10716 5C21 POPEd 485       5.009  49.884  48.585  1.00  0.00           C
ATOM  10719 6C21 POPEd 485       3.940  49.044  49.285  1.00  0.00           C
ATOM  10722 7C21 POPEd 485       4.530  47.974  50.205  1.00  0.00           C
ATOM  10725 8C21 POPEd 485       3.480  47.064  50.825  1.00  0.00           C
ATOM  10729  C33 POPEd 485       1.410  48.455  37.625  1.00  0.00           C
ATOM  10732  C34 POPEd 485       2.670  48.494  38.505  1.00  0.00           C
ATOM  10735  C35 POPEd 485       2.280  48.794  39.955  1.00  0.00           C
ATOM  10738  C36 POPEd 485       3.420  49.234  40.875  1.00  0.00           C
ATOM  10741  C37 POPEd 485       2.839  49.974  42.095  1.00  0.00           C
ATOM  10744  C38 POPEd 485       3.840  50.324  43.195  1.00  0.00           C
ATOM  10747  C39 POPEd 485       4.400  49.114  43.935  1.00  0.00           C
ATOM  10750 0C31 POPEd 485       3.330  48.344  44.735  1.00  0.00           C
ATOM  10753 1C31 POPEd 485       3.910  47.034  45.285  1.00  0.00           C
ATOM  10756 2C31 POPEd 485       3.000  46.285  46.255  1.00  0.00           C
ATOM  10759 3C31 POPEd 485       3.650  44.985  46.725  1.00  0.00           C
ATOM  10762 4C31 POPEd 485       2.640  43.894  47.065  1.00  0.00           C
ATOM  10765 5C31 POPEd 485       3.300  42.515  47.195  1.00  0.00           C
ATOM  10768 6C31 POPEd 485       2.299  41.364  47.095  1.00  0.00           C
ATOM  10772  NH3 POPEe 486      71.998  69.105  31.845  1.00  0.00           N
ATOM  10776  C12 POPEe 486      71.348  68.205  30.825  1.00  0.00           C
ATOM  10779  C11 POPEe 486      69.848  67.934  31.065  1.00  0.00           C
ATOM  10782  P   POPEe 486      69.308  65.414  30.375  1.00  0.00           P
ATOM  10783  O13 POPEe 486      68.178  65.184  31.285  1.00  0.00           O
ATOM  10784  O14 POPEe 486      69.218  64.665  29.105  1.00  0.00           O
ATOM  10785  O11 POPEe 486      70.638  65.004  31.145  1.00  0.00           O
ATOM  10786  O12 POPEe 486      69.409  66.974  30.105  1.00  0.00           O
ATOM  10787  C1  POPEe 486      70.649  63.764  31.905  1.00  0.00           C
ATOM  10790  C2  POPEe 486      70.818  63.974  33.455  1.00  0.00           C
ATOM  10792  O21 POPEe 486      69.828  63.164  34.125  1.00  0.00           O
ATOM  10793  C21 POPEe 486      70.168  62.735  35.325  1.00  0.00           C
ATOM  10794  O22 POPEe 486      71.228  62.954  35.895  1.00  0.00           O
ATOM  10795  C22 POPEe 486      69.038  61.875  35.895  1.00  0.00           C
ATOM  10798  C3  POPEe 486      70.688  65.495  33.805  1.00  0.00           C
ATOM  10801  O31 POPEe 486      70.408  65.805  35.185  1.00  0.00           O
ATOM  10802  C31 POPEe 486      70.408  67.135  35.385  1.00  0.00           C
ATOM  10803  O32 POPEe 486      70.799  67.954  34.565  1.00  0.00           O
ATOM  10804  C32 POPEe 486      69.798  67.424  36.755  1.00  0.00           C
ATOM  10807  C23 POPEe 486      68.868  62.075  37.415  1.00  0.00           C
ATOM  10810  C24 POPEe 486      67.709  61.264  38.015  1.00  0.00           C
ATOM  10813  C25 POPEe 486      68.118  59.864  38.485  1.00  0.00           C
ATOM  10816  C26 POPEe 486      68.188  59.794  40.015  1.00  0.00           C
ATOM  10819  C27 POPEe 486      68.609  58.414  40.525  1.00  0.00           C
ATOM  10822  C28 POPEe 486      68.628  58.284  42.055  1.00  0.00           C
ATOM  10825  C29 POPEe 486      69.598  59.234  42.715  1.00  0.00           C
ATOM  10827 0C21 POPEe 486      69.518  59.684  43.985  1.00  0.00           C
ATOM  10829 1C21 POPEe 486      68.438  59.284  44.965  1.00  0.00           C
ATOM  10832 2C21 POPEe 486      68.768  57.974  45.695  1.00  0.00           C
ATOM  10835 3C21 POPEe 486      67.569  57.434  46.495  1.00  0.00           C
ATOM  10838 4C21 POPEe 486      67.868  56.134  47.235  1.00  0.00           C
ATOM  10841 5C21 POPEe 486      66.608  55.524  47.865  1.00  0.00           C
ATOM  10844 6C21 POPEe 486      66.909  54.305  48.745  1.00  0.00           C
ATOM  10847 7C21 POPEe 486      65.649  53.754  49.445  1.00  0.00           C
ATOM  10850 8C21 POPEe 486      65.948  52.634  50.425  1.00  0.00           C
ATOM  10854  C33 POPEe 486      70.258  68.724  37.465  1.00  0.00           C
ATOM  10857  C34 POPEe 486      69.808  68.695  38.935  1.00  0.00           C
ATOM  10860  C35 POPEe 486      68.368  69.154  39.175  1.00  0.00           C
ATOM  10863  C36 POPEe 486      68.258  70.684  39.205  1.00  0.00           C
ATOM  10866  C37 POPEe 486      66.878  71.195  39.635  1.00  0.00           C
ATOM  10869  C38 POPEe 486      66.888  72.704  39.945  1.00  0.00           C
ATOM  10872  C39 POPEe 486      67.028  73.574  38.685  1.00  0.00           C
ATOM  10875 0C31 POPEe 486      67.138  75.074  39.015  1.00  0.00           C
ATOM  10878 1C31 POPEe 486      65.888  75.864  38.635  1.00  0.00           C
ATOM  10881 2C31 POPEe 486      66.008  77.345  39.025  1.00  0.00           C
ATOM  10884 3C31 POPEe 486      64.758  78.165  38.685  1.00  0.00           C
ATOM  10887 4C31 POPEe 486      63.578  77.844  39.625  1.00  0.00           C
ATOM  10890 5C31 POPEe 486      62.368  78.765  39.415  1.00  0.00           C
ATOM  10893 6C31 POPEe 486      61.188  78.404  40.315  1.00  0.00           C
ATOM  10897  NH3 POPEf 487     100.939 107.924  33.145  1.00  0.00           N
ATOM  10901  C12 POPEf 487     100.059 106.775  32.715  1.00  0.00           C
ATOM  10904  C11 POPEf 487      98.828 107.234  31.885  1.00  0.00           C
ATOM  10907  P   POPEf 487      97.399 105.025  31.445  1.00  0.00           P
ATOM  10908  O13 POPEf 487      95.998 105.364  31.115  1.00  0.00           O
ATOM  10909  O14 POPEf 487      97.938 103.775  30.915  1.00  0.00           O
ATOM  10910  O11 POPEf 487      97.548 104.995  33.025  1.00  0.00           O
ATOM  10911  O12 POPEf 487      98.368 106.194  31.025  1.00  0.00           O
ATOM  10912  C1  POPEf 487      96.778 104.044  33.775  1.00  0.00           C
ATOM  10915  C2  POPEf 487      95.939 104.704  34.895  1.00  0.00           C
ATOM  10917  O21 POPEf 487      95.278 103.664  35.625  1.00  0.00           O
ATOM  10918  C21 POPEf 487      95.988 103.116  36.595  1.00  0.00           C
ATOM  10919  O22 POPEf 487      97.078 103.484  36.975  1.00  0.00           O
ATOM  10920  C22 POPEf 487      95.179 101.954  37.175  1.00  0.00           C
ATOM  10923  C3  POPEf 487      94.868 105.695  34.365  1.00  0.00           C
ATOM  10926  O31 POPEf 487      94.139 106.255  35.485  1.00  0.00           O
ATOM  10927  C31 POPEf 487      92.918 105.796  35.695  1.00  0.00           C
ATOM  10928  O32 POPEf 487      92.268 105.105  34.925  1.00  0.00           O
ATOM  10929  C32 POPEf 487      92.438 106.294  37.065  1.00  0.00           C
ATOM  10932  C23 POPEf 487      95.629 101.525  38.595  1.00  0.00           C
ATOM  10935  C24 POPEf 487      94.528 100.744  39.325  1.00  0.00           C
ATOM  10938  C25 POPEf 487      94.978 100.285  40.725  1.00  0.00           C
ATOM  10941  C26 POPEf 487      93.798  99.826  41.605  1.00  0.00           C
ATOM  10944  C27 POPEf 487      94.259  99.095  42.875  1.00  0.00           C
ATOM  10947  C28 POPEf 487      93.459  99.474  44.145  1.00  0.00           C
ATOM  10950  C29 POPEf 487      91.988  99.135  44.085  1.00  0.00           C
ATOM  10952 0C21 POPEf 487      91.238  98.605  45.075  1.00  0.00           C
ATOM  10954 1C21 POPEf 487      91.738  98.174  46.425  1.00  0.00           C
ATOM  10957 2C21 POPEf 487      90.918  97.024  47.045  1.00  0.00           C
ATOM  10960 3C21 POPEf 487      91.698  96.346  48.185  1.00  0.00           C
ATOM  10963 4C21 POPEf 487      90.868  95.354  49.015  1.00  0.00           C
ATOM  10966 5C21 POPEf 487      91.738  94.676  50.075  1.00  0.00           C
ATOM  10969 6C21 POPEf 487      90.939  93.885  51.125  1.00  0.00           C
ATOM  10972 7C21 POPEf 487      91.859  93.204  52.145  1.00  0.00           C
ATOM  10975 8C21 POPEf 487      91.098  92.554  53.295  1.00  0.00           C
[truncated: 1,820,488 more chars]
