# Supplementary material for: Characterizing Membrane Association and Periplasmic Transfer of Bacterial Lipoproteins through Molecular Dynamics Simulations
Source: Structure. 2020 Apr 7;28(4):475–487.e3. doi: 10.1016/j.str.2020.01.012 (PMC7139219; doi:10.1016/j.str.2020.01.012)
Supplement: Data S3. Final Coordinates from Simulations (M–X), Related to Figure 3 [file mmc5.zip › M-X/MDTQ-2-atomistic.pdb]

TITLE     Protein
REMARK    THIS IS A SIMULATION BOX
CRYST1  127.178  127.178  169.994  90.00  90.00  90.00 P 1           1
MODEL        1
ATOM      1  N   CYSTA   1      69.424  50.704  63.015  1.00  0.00           N
ATOM      3  CA  CYSTA   1      70.244  50.444  61.865  1.00  0.00           C
ATOM      5  C   CYSTA   1      71.574  49.964  62.455  1.00  0.00           C
ATOM      6  O   CYSTA   1      72.474  50.754  62.605  1.00  0.00           O
ATOM      7  CB  CYSTA   1      70.354  51.764  61.015  1.00  0.00           C
ATOM     10  SG  CYSTA   1      68.774  52.594  60.525  1.00  0.00           S
ATOM     11  C1  CYSTA   1      68.334  51.764  58.955  1.00  0.00           C
ATOM     14  CA1 CYSTA   1      68.244  50.164  63.285  1.00  0.00           C
ATOM     15  OA1 CYSTA   1      67.894  50.174  64.445  1.00  0.00           O
ATOM     16  CA2 CYSTA   1      67.354  49.574  62.225  1.00  0.00           C
ATOM     19  C11 CYSTA   1      67.224  52.364  58.025  1.00  0.00           C
ATOM     21  O11 CYSTA   1      67.574  53.684  57.535  1.00  0.00           O
ATOM     22  CX1 CYSTA   1      68.154  53.664  56.355  1.00  0.00           C
ATOM     23  OX1 CYSTA   1      68.584  52.664  55.805  1.00  0.00           O
ATOM     24  CX2 CYSTA   1      68.174  55.044  55.715  1.00  0.00           C
ATOM     27  C12 CYSTA   1      65.764  52.354  58.575  1.00  0.00           C
ATOM     30  O12 CYSTA   1      65.184  53.674  58.695  1.00  0.00           O
ATOM     31  CD1 CYSTA   1      64.144  53.964  57.885  1.00  0.00           C
ATOM     32  OD1 CYSTA   1      63.004  54.064  58.265  1.00  0.00           O
ATOM     33  CD2 CYSTA   1      64.574  54.104  56.425  1.00  0.00           C
ATOM     36  CA3 CYSTA   1      67.814  48.174  61.765  1.00  0.00           C
ATOM     39  CA4 CYSTA   1      67.904  48.084  60.245  1.00  0.00           C
ATOM     42  CA5 CYSTA   1      68.394  46.734  59.725  1.00  0.00           C
ATOM     45  CA6 CYSTA   1      68.574  46.784  58.205  1.00  0.00           C
ATOM     48  CA7 CYSTA   1      68.374  45.414  57.545  1.00  0.00           C
ATOM     51  CA8 CYSTA   1      66.944  45.194  57.065  1.00  0.00           C
ATOM     54  CA9 CYSTA   1      66.794  43.874  56.305  1.00  0.00           C
ATOM     57 0CA1 CYSTA   1      65.554  43.814  55.415  1.00  0.00           C
ATOM     60 1CA1 CYSTA   1      65.564  42.574  54.535  1.00  0.00           C
ATOM     63 2CA1 CYSTA   1      64.494  42.604  53.435  1.00  0.00           C
ATOM     66 3CA1 CYSTA   1      64.844  41.714  52.235  1.00  0.00           C
ATOM     69 4CA1 CYSTA   1      64.924  40.214  52.555  1.00  0.00           C
ATOM     72 5CA1 CYSTA   1      63.554  39.534  52.615  1.00  0.00           C
ATOM     75 6CA1 CYSTA   1      63.624  38.034  52.905  1.00  0.00           C
ATOM     79  CD3 CYSTA   1      63.374  54.404  55.495  1.00  0.00           C
ATOM     82  CD4 CYSTA   1      62.504  53.184  55.175  1.00  0.00           C
ATOM     85  CD5 CYSTA   1      61.064  53.524  54.745  1.00  0.00           C
ATOM     88  CD6 CYSTA   1      60.884  54.244  53.395  1.00  0.00           C
ATOM     91  CD7 CYSTA   1      61.594  53.624  52.185  1.00  0.00           C
ATOM     94  CD8 CYSTA   1      61.054  54.164  50.845  1.00  0.00           C
ATOM     97  CD9 CYSTA   1      61.954  53.914  49.615  1.00  0.00           C
ATOM    100 0CD1 CYSTA   1      63.354  54.554  49.725  1.00  0.00           C
ATOM    103 1CD1 CYSTA   1      63.894  55.194  48.435  1.00  0.00           C
ATOM    106 2CD1 CYSTA   1      64.924  56.294  48.745  1.00  0.00           C
ATOM    109 3CD1 CYSTA   1      65.334  57.114  47.515  1.00  0.00           C
ATOM    112 4CD1 CYSTA   1      66.224  58.304  47.905  1.00  0.00           C
ATOM    115 5CD1 CYSTA   1      66.624  59.164  46.705  1.00  0.00           C
ATOM    118 6CD1 CYSTA   1      67.334  60.454  47.115  1.00  0.00           C
ATOM    122  CX3 CYSTA   1      68.044  55.004  54.165  1.00  0.00           C
ATOM    125  CX4 CYSTA   1      66.674  55.464  53.635  1.00  0.00           C
ATOM    128  CX5 CYSTA   1      66.364  54.874  52.255  1.00  0.00           C
ATOM    131  CX6 CYSTA   1      65.794  53.454  52.395  1.00  0.00           C
ATOM    134  CX7 CYSTA   1      66.274  52.464  51.335  1.00  0.00           C
ATOM    137  CX8 CYSTA   1      65.634  51.064  51.475  1.00  0.00           C
ATOM    140  CX9 CYSTA   1      64.154  51.104  51.185  1.00  0.00           C
ATOM    142 0CX1 CYSTA   1      63.444  50.284  50.385  1.00  0.00           C
ATOM    144 1CX1 CYSTA   1      63.924  49.054  49.655  1.00  0.00           C
ATOM    147 2CX1 CYSTA   1      63.144  47.854  50.195  1.00  0.00           C
ATOM    150 3CX1 CYSTA   1      63.414  46.494  49.535  1.00  0.00           C
ATOM    153 4CX1 CYSTA   1      62.284  45.544  49.925  1.00  0.00           C
ATOM    156 5CX1 CYSTA   1      62.554  44.054  49.705  1.00  0.00           C
ATOM    159 6CX1 CYSTA   1      61.344  43.234  50.165  1.00  0.00           C
ATOM    162 7CX1 CYSTA   1      61.424  41.754  49.785  1.00  0.00           C
ATOM    165 8CX1 CYSTA   1      60.254  40.934  50.345  1.00  0.00           C
ATOM    169  N   ALA A   2      71.724  48.684  62.885  1.00  0.00           N
ATOM    171  CA  ALA A   2      72.924  48.114  63.505  1.00  0.00           C
ATOM    173  CB  ALA A   2      74.314  48.734  63.195  1.00  0.00           C
ATOM    177  C   ALA A   2      72.864  47.904  65.035  1.00  0.00           C
ATOM    178  O   ALA A   2      72.334  48.754  65.755  1.00  0.00           O
ATOM    179  N   PRO A   3      73.424  46.794  65.545  1.00  0.00           N
ATOM    180  CD  PRO A   3      73.944  45.694  64.715  1.00  0.00           C
ATOM    183  CA  PRO A   3      73.594  46.484  66.975  1.00  0.00           C
ATOM    185  CB  PRO A   3      74.734  45.434  66.945  1.00  0.00           C
ATOM    188  CG  PRO A   3      74.504  44.634  65.665  1.00  0.00           C
ATOM    191  C   PRO A   3      73.864  47.564  68.015  1.00  0.00           C
ATOM    192  O   PRO A   3      74.584  48.514  67.735  1.00  0.00           O
ATOM    193  N   MET A   4      73.334  47.484  69.255  1.00  0.00           N
ATOM    195  CA  MET A   4      72.304  46.564  69.745  1.00  0.00           C
ATOM    197  CB  MET A   4      72.884  45.144  70.035  1.00  0.00           C
ATOM    200  CG  MET A   4      72.164  43.884  69.465  1.00  0.00           C
ATOM    203  SD  MET A   4      71.624  43.724  67.705  1.00  0.00           S
ATOM    204  CE  MET A   4      70.294  44.944  67.465  1.00  0.00           C
ATOM    208  C   MET A   4      71.654  47.204  70.975  1.00  0.00           C
ATOM    209  O   MET A   4      72.274  47.994  71.695  1.00  0.00           O
ATOM    210  N   HIS A   5      70.354  46.984  71.235  1.00  0.00           N
ATOM    212  CA  HIS A   5      69.824  45.834  71.935  1.00  0.00           C
ATOM    214  CB  HIS A   5      68.814  46.304  73.025  1.00  0.00           C
ATOM    217  ND1 HIS A   5      66.574  45.374  72.665  1.00  0.00           N
ATOM    218  CG  HIS A   5      67.404  46.464  72.525  1.00  0.00           C
ATOM    219  CE1 HIS A   5      65.474  45.694  72.005  1.00  0.00           C
ATOM    221  NE2 HIS A   5      65.554  46.944  71.475  1.00  0.00           N
ATOM    223  CD2 HIS A   5      66.794  47.444  71.815  1.00  0.00           C
ATOM    225  C   HIS A   5      69.084  44.904  70.965  1.00  0.00           C
ATOM    226  O   HIS A   5      68.504  45.374  69.995  1.00  0.00           O
ATOM    227  N   GLU A   6      69.094  43.564  71.125  1.00  0.00           N
ATOM    229  CA  GLU A   6      69.064  42.794  72.355  1.00  0.00           C
ATOM    231  CB  GLU A   6      68.974  41.294  72.015  1.00  0.00           C
ATOM    234  CG  GLU A   6      68.904  40.274  73.175  1.00  0.00           C
ATOM    237  CD  GLU A   6      69.414  38.924  72.675  1.00  0.00           C
ATOM    238  OE1 GLU A   6      68.954  38.504  71.585  1.00  0.00           O
ATOM    239  OE2 GLU A   6      70.274  38.304  73.335  1.00  0.00           O
ATOM    240  C   GLU A   6      70.204  43.054  73.325  1.00  0.00           C
ATOM    241  O   GLU A   6      71.364  43.234  72.955  1.00  0.00           O
ATOM    242  N   THR A   7      69.834  43.184  74.605  1.00  0.00           N
ATOM    244  CA  THR A   7      70.754  43.574  75.655  1.00  0.00           C
ATOM    246  CB  THR A   7      70.044  44.324  76.765  1.00  0.00           C
ATOM    248  OG1 THR A   7      70.894  44.924  77.715  1.00  0.00           O
ATOM    250  CG2 THR A   7      69.124  43.404  77.565  1.00  0.00           C
ATOM    254  C   THR A   7      71.464  42.354  76.185  1.00  0.00           C
ATOM    255  O   THR A   7      70.934  41.234  76.205  1.00  0.00           O
ATOM    256  N   ARG A   8      72.724  42.564  76.585  1.00  0.00           N
ATOM    258  CA  ARG A   8      73.584  41.504  77.025  1.00  0.00           C
ATOM    260  CB  ARG A   8      74.424  40.974  75.845  1.00  0.00           C
ATOM    263  CG  ARG A   8      75.454  39.904  76.235  1.00  0.00           C
ATOM    266  CD  ARG A   8      75.934  39.054  75.055  1.00  0.00           C
ATOM    269  NE  ARG A   8      76.784  39.894  74.145  1.00  0.00           N
ATOM    271  CZ  ARG A   8      76.344  40.504  73.055  1.00  0.00           C
ATOM    272  NH1 ARG A   8      75.154  40.324  72.535  1.00  0.00           N
ATOM    275  NH2 ARG A   8      77.164  41.344  72.445  1.00  0.00           N
ATOM    278  C   ARG A   8      74.474  42.054  78.105  1.00  0.00           C
ATOM    279  O   ARG A   8      75.424  42.794  77.845  1.00  0.00           O
ATOM    280  N   GLN A   9      74.164  41.734  79.375  1.00  0.00           N
ATOM    282  CA  GLN A   9      74.914  42.204  80.505  1.00  0.00           C
ATOM    284  CB  GLN A   9      74.004  42.354  81.745  1.00  0.00           C
ATOM    287  CG  GLN A   9      72.794  43.314  81.555  1.00  0.00           C
ATOM    290  CD  GLN A   9      73.284  44.714  81.195  1.00  0.00           C
ATOM    291  OE1 GLN A   9      74.284  45.204  81.715  1.00  0.00           O
ATOM    292  NE2 GLN A   9      72.634  45.394  80.215  1.00  0.00           N
ATOM    295  C   GLN A   9      76.034  41.214  80.765  1.00  0.00           C
ATOM    296  O   GLN A   9      75.784  40.034  80.955  1.00  0.00           O
ATOM    297  N   ALA A  10      77.304  41.664  80.705  1.00  0.00           N
ATOM    299  CA  ALA A  10      78.424  40.764  80.915  1.00  0.00           C
ATOM    301  CB  ALA A  10      79.774  41.444  80.645  1.00  0.00           C
ATOM    305  C   ALA A  10      78.464  40.104  82.285  1.00  0.00           C
ATOM    306  O   ALA A  10      78.154  40.694  83.325  1.00  0.00           O
ATOM    307  N   LEU A  11      78.914  38.834  82.295  1.00  0.00           N
ATOM    309  CA  LEU A  11      79.084  38.014  83.475  1.00  0.00           C
ATOM    311  CB  LEU A  11      79.584  36.594  83.035  1.00  0.00           C
ATOM    314  CG  LEU A  11      79.394  35.424  84.025  1.00  0.00           C
ATOM    316  CD1 LEU A  11      79.674  34.094  83.305  1.00  0.00           C
ATOM    320  CD2 LEU A  11      80.294  35.494  85.275  1.00  0.00           C
ATOM    324  C   LEU A  11      80.044  38.664  84.455  1.00  0.00           C
ATOM    325  O   LEU A  11      81.194  39.004  84.145  1.00  0.00           O
ATOM    326  N   SER A  12      79.594  38.884  85.705  1.00  0.00           N
ATOM    328  CA  SER A  12      80.434  39.484  86.725  1.00  0.00           C
ATOM    330  CB  SER A  12      79.634  40.114  87.885  1.00  0.00           C
ATOM    333  OG  SER A  12      80.374  41.174  88.505  1.00  0.00           O
ATOM    335  C   SER A  12      81.344  38.404  87.295  1.00  0.00           C
ATOM    336  O   SER A  12      80.974  37.674  88.205  1.00  0.00           O
ATOM    337  N   GLN A  13      82.534  38.264  86.705  1.00  0.00           N
ATOM    339  CA  GLN A  13      83.534  37.314  87.125  1.00  0.00           C
ATOM    341  CB  GLN A  13      84.684  37.294  86.095  1.00  0.00           C
ATOM    344  CG  GLN A  13      85.664  36.124  86.235  1.00  0.00           C
ATOM    347  CD  GLN A  13      84.954  34.764  86.285  1.00  0.00           C
ATOM    348  OE1 GLN A  13      84.924  34.094  87.325  1.00  0.00           O
ATOM    349  NE2 GLN A  13      84.354  34.354  85.155  1.00  0.00           N
ATOM    352  C   GLN A  13      84.074  37.704  88.485  1.00  0.00           C
ATOM    353  O   GLN A  13      84.434  38.854  88.705  1.00  0.00           O
ATOM    354  N   GLN A  14      84.144  36.764  89.435  1.00  0.00           N
ATOM    356  CA  GLN A  14      84.734  37.104  90.705  1.00  0.00           C
ATOM    358  CB  GLN A  14      83.744  37.864  91.625  1.00  0.00           C
ATOM    361  CG  GLN A  14      84.464  38.664  92.745  1.00  0.00           C
ATOM    364  CD  GLN A  14      83.564  39.744  93.335  1.00  0.00           C
ATOM    365  OE1 GLN A  14      82.334  39.744  93.205  1.00  0.00           O
ATOM    366  NE2 GLN A  14      84.194  40.754  93.975  1.00  0.00           N
ATOM    369  C   GLN A  14      85.174  35.824  91.365  1.00  0.00           C
ATOM    370  O   GLN A  14      84.684  34.724  91.075  1.00  0.00           O
ATOM    371  N   THR A  15      86.134  35.954  92.275  1.00  0.00           N
ATOM    373  CA  THR A  15      86.604  34.894  93.135  1.00  0.00           C
ATOM    375  CB  THR A  15      88.104  34.984  93.355  1.00  0.00           C
ATOM    377  OG1 THR A  15      88.524  36.304  93.655  1.00  0.00           O
ATOM    379  CG2 THR A  15      88.824  34.604  92.055  1.00  0.00           C
ATOM    383  C   THR A  15      85.884  35.004  94.475  1.00  0.00           C
ATOM    384  O   THR A  15      86.054  36.034  95.145  1.00  0.00           O
ATOM    385  N   PRO A  16      85.074  34.054  94.935  1.00  0.00           N
ATOM    386  CD  PRO A  16      84.834  32.764  94.275  1.00  0.00           C
ATOM    389  CA  PRO A  16      84.674  34.004  96.325  1.00  0.00           C
ATOM    391  CB  PRO A  16      83.624  32.884  96.375  1.00  0.00           C
ATOM    394  CG  PRO A  16      84.094  31.894  95.295  1.00  0.00           C
ATOM    397  C   PRO A  16      85.844  33.784  97.245  1.00  0.00           C
ATOM    398  O   PRO A  16      86.734  32.974  96.955  1.00  0.00           O
ATOM    399  N   ALA A  17      85.904  34.514  98.365  1.00  0.00           N
ATOM    401  CA  ALA A  17      86.904  34.264  99.365  1.00  0.00           C
ATOM    403  CB  ALA A  17      88.164  35.134  99.165  1.00  0.00           C
ATOM    407  C   ALA A  17      86.314  34.534 100.725  1.00  0.00           C
ATOM    408  O   ALA A  17      86.064  35.684 101.075  1.00  0.00           O
ATOM    409  N   ALA A  18      86.124  33.484 101.555  1.00  0.00           N
ATOM    411  CA  ALA A  18      85.624  33.644 102.915  1.00  0.00           C
ATOM    413  CB  ALA A  18      85.144  32.274 103.435  1.00  0.00           C
ATOM    417  C   ALA A  18      86.694  34.174 103.855  1.00  0.00           C
ATOM    418  O   ALA A  18      86.474  34.674 104.945  1.00  0.00           O
ATOM    419  N   GLN A  19      87.974  34.074 103.445  1.00  0.00           N
ATOM    421  CA  GLN A  19      89.074  34.454 104.315  1.00  0.00           C
ATOM    423  CB  GLN A  19      90.364  33.734 103.855  1.00  0.00           C
ATOM    426  CG  GLN A  19      90.264  32.194 103.935  1.00  0.00           C
ATOM    429  CD  GLN A  19      91.444  31.494 103.265  1.00  0.00           C
ATOM    430  OE1 GLN A  19      91.254  30.864 102.225  1.00  0.00           O
ATOM    431  NE2 GLN A  19      92.654  31.664 103.845  1.00  0.00           N
ATOM    434  C   GLN A  19      89.284  35.964 104.425  1.00  0.00           C
ATOM    435  O   GLN A  19      90.054  36.454 105.235  1.00  0.00           O
ATOM    436  N   VAL A  20      88.584  36.734 103.575  1.00  0.00           N
ATOM    438  CA  VAL A  20      88.814  38.154 103.365  1.00  0.00           C
ATOM    440  CB  VAL A  20      88.094  38.624 102.095  1.00  0.00           C
ATOM    442  CG1 VAL A  20      86.574  38.464 102.265  1.00  0.00           C
ATOM    446  CG2 VAL A  20      88.444  40.084 101.745  1.00  0.00           C
ATOM    450  C   VAL A  20      88.444  39.014 104.555  1.00  0.00           C
ATOM    451  O   VAL A  20      88.974  40.104 104.725  1.00  0.00           O
ATOM    452  N   ASP A  21      87.544  38.544 105.445  1.00  0.00           N
ATOM    454  CA  ASP A  21      87.154  39.284 106.635  1.00  0.00           C
ATOM    456  CB  ASP A  21      85.634  39.484 106.555  1.00  0.00           C
ATOM    459  CG  ASP A  21      85.104  40.654 107.375  1.00  0.00           C
ATOM    460  OD1 ASP A  21      85.814  41.204 108.255  1.00  0.00           O
ATOM    461  OD2 ASP A  21      83.904  40.984 107.105  1.00  0.00           O
ATOM    462  C   ASP A  21      87.624  38.524 107.875  1.00  0.00           C
ATOM    463  O   ASP A  21      87.274  38.794 109.025  1.00  0.00           O
ATOM    464  N   THR A  22      88.494  37.514 107.685  1.00  0.00           N
ATOM    466  CA  THR A  22      88.654  36.454 108.665  1.00  0.00           C
ATOM    468  CB  THR A  22      88.144  35.124 108.145  1.00  0.00           C
ATOM    470  OG1 THR A  22      86.814  35.354 107.735  1.00  0.00           O
ATOM    472  CG2 THR A  22      88.084  34.054 109.245  1.00  0.00           C
ATOM    476  C   THR A  22      90.084  36.364 109.145  1.00  0.00           C
ATOM    477  O   THR A  22      91.014  35.954 108.435  1.00  0.00           O
ATOM    478  N   ALA A  23      90.294  36.764 110.415  1.00  0.00           N
ATOM    480  CA  ALA A  23      91.524  36.594 111.155  1.00  0.00           C
ATOM    482  CB  ALA A  23      91.414  37.224 112.565  1.00  0.00           C
ATOM    486  C   ALA A  23      91.954  35.144 111.245  1.00  0.00           C
ATOM    487  O   ALA A  23      91.144  34.224 111.125  1.00  0.00           O
ATOM    488  N   LEU A  24      93.254  34.864 111.425  1.00  0.00           N
ATOM    490  CA  LEU A  24      93.694  33.484 111.505  1.00  0.00           C
ATOM    492  CB  LEU A  24      95.234  33.354 111.425  1.00  0.00           C
ATOM    495  CG  LEU A  24      95.854  33.754 110.065  1.00  0.00           C
ATOM    497  CD1 LEU A  24      95.814  35.254 109.755  1.00  0.00           C
ATOM    501  CD2 LEU A  24      97.304  33.274 110.015  1.00  0.00           C
ATOM    505  C   LEU A  24      93.064  32.694 112.655  1.00  0.00           C
ATOM    506  O   LEU A  24      92.674  31.554 112.405  1.00  0.00           O
ATOM    507  N   PRO A  25      92.864  33.224 113.875  1.00  0.00           N
ATOM    508  CD  PRO A  25      93.664  34.314 114.425  1.00  0.00           C
ATOM    511  CA  PRO A  25      92.074  32.554 114.915  1.00  0.00           C
ATOM    513  CB  PRO A  25      92.424  33.354 116.195  1.00  0.00           C
ATOM    516  CG  PRO A  25      93.794  33.974 115.905  1.00  0.00           C
ATOM    519  C   PRO A  25      90.544  32.554 114.735  1.00  0.00           C
ATOM    520  O   PRO A  25      89.874  32.574 115.765  1.00  0.00           O
ATOM    521  N   THR A  26      89.944  32.554 113.535  1.00  0.00           N
ATOM    523  CA  THR A  26      88.484  32.544 113.425  1.00  0.00           C
ATOM    525  CB  THR A  26      87.784  33.904 113.655  1.00  0.00           C
ATOM    527  OG1 THR A  26      86.394  33.934 113.355  1.00  0.00           O
ATOM    529  CG2 THR A  26      88.424  35.004 112.825  1.00  0.00           C
ATOM    533  C   THR A  26      88.014  31.784 112.195  1.00  0.00           C
ATOM    534  O   THR A  26      88.744  31.584 111.225  1.00  0.00           O
ATOM    535  N   ALA A  27      86.794  31.214 112.285  1.00  0.00           N
ATOM    537  CA  ALA A  27      86.274  30.284 111.305  1.00  0.00           C
ATOM    539  CB  ALA A  27      85.314  29.254 111.945  1.00  0.00           C
ATOM    543  C   ALA A  27      85.534  30.984 110.205  1.00  0.00           C
ATOM    544  O   ALA A  27      84.864  31.984 110.445  1.00  0.00           O
ATOM    545  N   LEU A  28      85.644  30.444 108.985  1.00  0.00           N
ATOM    547  CA  LEU A  28      85.034  30.924 107.765  1.00  0.00           C
ATOM    549  CB  LEU A  28      85.734  30.184 106.595  1.00  0.00           C
ATOM    552  CG  LEU A  28      87.264  30.374 106.555  1.00  0.00           C
ATOM    554  CD1 LEU A  28      87.894  29.454 105.495  1.00  0.00           C
ATOM    558  CD2 LEU A  28      87.634  31.824 106.275  1.00  0.00           C
ATOM    562  C   LEU A  28      83.524  30.704 107.665  1.00  0.00           C
ATOM    563  O   LEU A  28      83.044  29.584 107.895  1.00  0.00           O
ATOM    564  N   LYS A  29      82.714  31.734 107.325  1.00  0.00           N
ATOM    566  CA  LYS A  29      81.264  31.704 107.415  1.00  0.00           C
ATOM    568  CB  LYS A  29      80.844  32.464 108.695  1.00  0.00           C
ATOM    571  CG  LYS A  29      81.444  31.834 109.955  1.00  0.00           C
ATOM    574  CD  LYS A  29      81.034  32.514 111.255  1.00  0.00           C
ATOM    577  CE  LYS A  29      81.184  31.554 112.435  1.00  0.00           C
ATOM    580  NZ  LYS A  29      80.594  32.134 113.645  1.00  0.00           N
ATOM    584  C   LYS A  29      80.464  32.304 106.255  1.00  0.00           C
ATOM    585  O   LYS A  29      80.434  33.514 106.075  1.00  0.00           O
ATOM    586  N   MET A  30      79.694  31.474 105.515  1.00  0.00           N
ATOM    588  CA  MET A  30      78.824  31.874 104.405  1.00  0.00           C
ATOM    590  CB  MET A  30      79.134  31.164 103.055  1.00  0.00           C
ATOM    593  CG  MET A  30      80.334  30.204 103.135  1.00  0.00           C
ATOM    596  SD  MET A  30      80.714  29.224 101.665  1.00  0.00           S
ATOM    597  CE  MET A  30      81.104  27.724 102.605  1.00  0.00           C
ATOM    601  C   MET A  30      77.374  31.614 104.805  1.00  0.00           C
ATOM    602  O   MET A  30      76.784  30.594 104.485  1.00  0.00           O
ATOM    603  N   VAL A  31      76.794  32.544 105.565  1.00  0.00           N
ATOM    605  CA  VAL A  31      75.384  32.514 105.935  1.00  0.00           C
ATOM    607  CB  VAL A  31      75.194  32.214 107.425  1.00  0.00           C
ATOM    609  CG1 VAL A  31      73.704  32.194 107.815  1.00  0.00           C
ATOM    613  CG2 VAL A  31      75.794  30.834 107.785  1.00  0.00           C
ATOM    617  C   VAL A  31      74.814  33.864 105.525  1.00  0.00           C
ATOM    618  O   VAL A  31      75.524  34.874 105.495  1.00  0.00           O
ATOM    619  N   GLY A  32      73.534  33.924 105.105  1.00  0.00           N
ATOM    621  CA  GLY A  32      72.884  35.184 104.705  1.00  0.00           C
ATOM    624  C   GLY A  32      72.594  36.144 105.835  1.00  0.00           C
ATOM    625  O   GLY A  32      72.814  35.844 106.995  1.00  0.00           O
ATOM    626  N   GLN A  33      72.024  37.324 105.515  1.00  0.00           N
ATOM    628  CA  GLN A  33      71.814  38.354 106.515  1.00  0.00           C
ATOM    630  CB  GLN A  33      72.414  39.684 105.985  1.00  0.00           C
ATOM    633  CG  GLN A  33      72.874  40.654 107.085  1.00  0.00           C
ATOM    636  CD  GLN A  33      74.004  40.124 107.965  1.00  0.00           C
ATOM    637  OE1 GLN A  33      74.084  40.464 109.145  1.00  0.00           O
ATOM    638  NE2 GLN A  33      74.894  39.264 107.415  1.00  0.00           N
ATOM    641  C   GLN A  33      70.334  38.554 106.825  1.00  0.00           C
ATOM    642  O   GLN A  33      69.464  38.394 105.965  1.00  0.00           O
ATOM    643  N   THR A  34      69.994  38.884 108.075  1.00  0.00           N
ATOM    645  CA  THR A  34      68.634  38.964 108.615  1.00  0.00           C
ATOM    647  CB  THR A  34      68.514  37.974 109.785  1.00  0.00           C
ATOM    649  OG1 THR A  34      69.134  38.434 110.985  1.00  0.00           O
ATOM    651  CG2 THR A  34      67.044  37.604 110.085  1.00  0.00           C
ATOM    655  C   THR A  34      68.264  40.414 108.935  1.00  0.00           C
ATOM    656  O   THR A  34      68.754  41.344 108.295  1.00  0.00           O
ATOM    657  N   GLN A  35      67.334  40.664 109.895  1.00  0.00           N
ATOM    659  CA  GLN A  35      67.174  41.964 110.525  1.00  0.00           C
ATOM    661  CB  GLN A  35      65.894  42.144 111.395  1.00  0.00           C
ATOM    664  CG  GLN A  35      64.604  42.424 110.615  1.00  0.00           C
ATOM    667  CD  GLN A  35      64.044  41.184 109.945  1.00  0.00           C
ATOM    668  OE1 GLN A  35      63.814  40.154 110.575  1.00  0.00           O
ATOM    669  NE2 GLN A  35      63.744  41.274 108.625  1.00  0.00           N
ATOM    672  C   GLN A  35      68.354  42.214 111.405  1.00  0.00           C
ATOM    673  O   GLN A  35      68.494  41.664 112.485  1.00  0.00           O
ATOM    674  N   TRP A  36      69.304  43.024 110.915  1.00  0.00           N
ATOM    676  CA  TRP A  36      70.674  42.734 111.245  1.00  0.00           C
ATOM    678  CB  TRP A  36      71.474  42.954 109.945  1.00  0.00           C
ATOM    681  CG  TRP A  36      71.334  44.304 109.305  1.00  0.00           C
ATOM    682  CD1 TRP A  36      70.564  44.584 108.195  1.00  0.00           C
ATOM    684  NE1 TRP A  36      70.574  45.944 107.975  1.00  0.00           N
ATOM    686  CE2 TRP A  36      71.324  46.564 108.925  1.00  0.00           C
ATOM    687  CD2 TRP A  36      71.834  45.564 109.785  1.00  0.00           C
ATOM    688  CE3 TRP A  36      72.644  45.934 110.855  1.00  0.00           C
ATOM    690  CZ3 TRP A  36      72.894  47.284 111.075  1.00  0.00           C
ATOM    692  CZ2 TRP A  36      71.574  47.904 109.145  1.00  0.00           C
ATOM    694  CH2 TRP A  36      72.364  48.264 110.235  1.00  0.00           C
ATOM    696  C   TRP A  36      71.134  43.594 112.415  1.00  0.00           C
ATOM    697  O   TRP A  36      72.164  43.394 113.065  1.00  0.00           O
ATOM    698  N   TRP A  37      70.274  44.554 112.785  1.00  0.00           N
ATOM    700  CA  TRP A  37      70.444  45.414 113.935  1.00  0.00           C
ATOM    702  CB  TRP A  37      69.594  46.694 113.745  1.00  0.00           C
ATOM    705  CG  TRP A  37      68.144  46.434 113.475  1.00  0.00           C
ATOM    706  CD1 TRP A  37      67.194  46.184 114.435  1.00  0.00           C
ATOM    708  NE1 TRP A  37      65.984  45.924 113.825  1.00  0.00           N
ATOM    710  CE2 TRP A  37      66.134  46.004 112.475  1.00  0.00           C
ATOM    711  CD2 TRP A  37      67.494  46.294 112.205  1.00  0.00           C
ATOM    712  CE3 TRP A  37      67.944  46.374 110.885  1.00  0.00           C
ATOM    714  CZ3 TRP A  37      67.024  46.134 109.865  1.00  0.00           C
ATOM    716  CZ2 TRP A  37      65.214  45.814 111.455  1.00  0.00           C
ATOM    718  CH2 TRP A  37      65.684  45.864 110.145  1.00  0.00           C
ATOM    720  C   TRP A  37      70.084  44.694 115.225  1.00  0.00           C
ATOM    721  O   TRP A  37      70.514  45.074 116.305  1.00  0.00           O
ATOM    722  N   LEU A  38      69.334  43.574 115.115  1.00  0.00           N
ATOM    724  CA  LEU A  38      69.024  42.714 116.235  1.00  0.00           C
ATOM    726  CB  LEU A  38      67.794  41.804 115.925  1.00  0.00           C
ATOM    729  CG  LEU A  38      66.544  42.564 115.425  1.00  0.00           C
ATOM    731  CD1 LEU A  38      65.404  41.594 115.115  1.00  0.00           C
ATOM    735  CD2 LEU A  38      66.074  43.594 116.465  1.00  0.00           C
ATOM    739  C   LEU A  38      70.214  41.854 116.605  1.00  0.00           C
ATOM    740  O   LEU A  38      70.354  41.424 117.745  1.00  0.00           O
ATOM    741  N   GLU A  39      71.184  41.654 115.685  1.00  0.00           N
ATOM    743  CA  GLU A  39      72.324  40.804 115.975  1.00  0.00           C
ATOM    745  CB  GLU A  39      73.114  40.424 114.695  1.00  0.00           C
ATOM    748  CG  GLU A  39      72.244  39.564 113.735  1.00  0.00           C
ATOM    751  CD  GLU A  39      72.994  38.774 112.675  1.00  0.00           C
ATOM    752  OE1 GLU A  39      74.134  39.094 112.245  1.00  0.00           O
ATOM    753  OE2 GLU A  39      72.384  37.764 112.225  1.00  0.00           O
ATOM    754  C   GLU A  39      73.264  41.434 116.985  1.00  0.00           C
ATOM    755  O   GLU A  39      74.024  40.734 117.655  1.00  0.00           O
ATOM    756  N   TYR A  40      73.184  42.764 117.155  1.00  0.00           N
ATOM    758  CA  TYR A  40      73.884  43.524 118.175  1.00  0.00           C
ATOM    760  CB  TYR A  40      73.834  45.044 117.865  1.00  0.00           C
ATOM    763  CG  TYR A  40      74.594  45.344 116.595  1.00  0.00           C
ATOM    764  CD1 TYR A  40      75.904  45.834 116.655  1.00  0.00           C
ATOM    766  CE1 TYR A  40      76.594  46.184 115.475  1.00  0.00           C
ATOM    768  CZ  TYR A  40      75.974  46.014 114.235  1.00  0.00           C
ATOM    769  OH  TYR A  40      76.654  46.314 113.055  1.00  0.00           O
ATOM    771  CD2 TYR A  40      73.984  45.194 115.345  1.00  0.00           C
ATOM    773  CE2 TYR A  40      74.674  45.504 114.165  1.00  0.00           C
ATOM    775  C   TYR A  40      73.344  43.304 119.585  1.00  0.00           C
ATOM    776  O   TYR A  40      74.044  43.564 120.555  1.00  0.00           O
ATOM    777  N   HIS A  41      72.084  42.864 119.735  1.00  0.00           N
ATOM    779  CA  HIS A  41      71.434  42.624 121.035  1.00  0.00           C
ATOM    781  CB  HIS A  41      72.174  41.584 121.905  1.00  0.00           C
ATOM    784  ND1 HIS A  41      70.964  39.684 121.015  1.00  0.00           N
ATOM    785  CG  HIS A  41      72.174  40.304 121.165  1.00  0.00           C
ATOM    786  CE1 HIS A  41      71.194  38.674 120.205  1.00  0.00           C
ATOM    788  NE2 HIS A  41      72.504  38.594 119.855  1.00  0.00           N
ATOM    790  CD2 HIS A  41      73.144  39.634 120.485  1.00  0.00           C
ATOM    792  C   HIS A  41      71.104  43.884 121.825  1.00  0.00           C
ATOM    793  O   HIS A  41      70.734  43.844 122.995  1.00  0.00           O
ATOM    794  N   ASP A  42      71.174  45.054 121.175  1.00  0.00           N
ATOM    796  CA  ASP A  42      70.814  46.304 121.785  1.00  0.00           C
ATOM    798  CB  ASP A  42      71.774  47.404 121.275  1.00  0.00           C
ATOM    801  CG  ASP A  42      71.574  48.754 121.945  1.00  0.00           C
ATOM    802  OD1 ASP A  42      70.444  49.044 122.385  1.00  0.00           O
ATOM    803  OD2 ASP A  42      72.544  49.544 121.975  1.00  0.00           O
ATOM    804  C   ASP A  42      69.334  46.554 121.555  1.00  0.00           C
ATOM    805  O   ASP A  42      68.884  46.874 120.445  1.00  0.00           O
ATOM    806  N   ASN A  43      68.534  46.394 122.625  1.00  0.00           N
ATOM    808  CA  ASN A  43      67.114  46.684 122.665  1.00  0.00           C
ATOM    810  CB  ASN A  43      66.534  46.414 124.065  1.00  0.00           C
ATOM    813  CG  ASN A  43      66.484  44.934 124.355  1.00  0.00           C
ATOM    814  OD1 ASN A  43      66.624  44.064 123.495  1.00  0.00           O
ATOM    815  ND2 ASN A  43      66.244  44.594 125.645  1.00  0.00           N
ATOM    818  C   ASN A  43      66.824  48.134 122.335  1.00  0.00           C
ATOM    819  O   ASN A  43      65.814  48.454 121.715  1.00  0.00           O
ATOM    820  N   GLN A  44      67.684  49.054 122.805  1.00  0.00           N
ATOM    822  CA  GLN A  44      67.474  50.474 122.625  1.00  0.00           C
ATOM    824  CB  GLN A  44      68.474  51.254 123.505  1.00  0.00           C
ATOM    827  CG  GLN A  44      68.154  52.754 123.625  1.00  0.00           C
ATOM    830  CD  GLN A  44      66.694  53.014 123.995  1.00  0.00           C
ATOM    831  OE1 GLN A  44      66.324  53.104 125.165  1.00  0.00           O
ATOM    832  NE2 GLN A  44      65.824  53.214 122.975  1.00  0.00           N
ATOM    835  C   GLN A  44      67.634  50.904 121.185  1.00  0.00           C
ATOM    836  O   GLN A  44      66.854  51.694 120.645  1.00  0.00           O
ATOM    837  N   LEU A  45      68.624  50.304 120.495  1.00  0.00           N
ATOM    839  CA  LEU A  45      68.744  50.394 119.055  1.00  0.00           C
ATOM    841  CB  LEU A  45      70.014  49.674 118.555  1.00  0.00           C
ATOM    844  CG  LEU A  45      70.224  49.724 117.015  1.00  0.00           C
ATOM    846  CD1 LEU A  45      70.454  51.154 116.515  1.00  0.00           C
ATOM    850  CD2 LEU A  45      71.404  48.824 116.625  1.00  0.00           C
ATOM    854  C   LEU A  45      67.514  49.904 118.315  1.00  0.00           C
ATOM    855  O   LEU A  45      67.104  50.514 117.335  1.00  0.00           O
ATOM    856  N   THR A  46      66.844  48.814 118.775  1.00  0.00           N
ATOM    858  CA  THR A  46      65.594  48.334 118.135  1.00  0.00           C
ATOM    860  CB  THR A  46      65.034  46.974 118.585  1.00  0.00           C
ATOM    862  OG1 THR A  46      64.194  47.024 119.735  1.00  0.00           O
ATOM    864  CG2 THR A  46      66.174  46.004 118.895  1.00  0.00           C
ATOM    868  C   THR A  46      64.484  49.384 118.075  1.00  0.00           C
ATOM    869  O   THR A  46      63.804  49.554 117.065  1.00  0.00           O
ATOM    870  N   SER A  47      64.284  50.174 119.145  1.00  0.00           N
ATOM    872  CA  SER A  47      63.404  51.334 119.145  1.00  0.00           C
ATOM    874  CB  SER A  47      63.284  51.984 120.545  1.00  0.00           C
ATOM    877  OG  SER A  47      62.774  51.034 121.485  1.00  0.00           O
ATOM    879  C   SER A  47      63.774  52.444 118.165  1.00  0.00           C
ATOM    880  O   SER A  47      62.904  52.994 117.475  1.00  0.00           O
ATOM    881  N   LEU A  48      65.064  52.814 118.055  1.00  0.00           N
ATOM    883  CA  LEU A  48      65.494  53.844 117.125  1.00  0.00           C
ATOM    885  CB  LEU A  48      66.944  54.344 117.365  1.00  0.00           C
ATOM    888  CG  LEU A  48      67.064  55.364 118.515  1.00  0.00           C
ATOM    890  CD1 LEU A  48      67.274  54.694 119.875  1.00  0.00           C
ATOM    894  CD2 LEU A  48      68.184  56.364 118.215  1.00  0.00           C
ATOM    898  C   LEU A  48      65.284  53.534 115.655  1.00  0.00           C
ATOM    899  O   LEU A  48      64.774  54.394 114.935  1.00  0.00           O
ATOM    900  N   ILE A  49      65.604  52.324 115.145  1.00  0.00           N
ATOM    902  CA  ILE A  49      65.314  52.044 113.725  1.00  0.00           C
ATOM    904  CB  ILE A  49      66.044  50.884 113.015  1.00  0.00           C
ATOM    906  CG2 ILE A  49      67.584  51.004 113.155  1.00  0.00           C
ATOM    910  CG1 ILE A  49      65.554  49.474 113.375  1.00  0.00           C
ATOM    913  CD  ILE A  49      65.914  49.064 114.785  1.00  0.00           C
ATOM    917  C   ILE A  49      63.814  51.874 113.495  1.00  0.00           C
ATOM    918  O   ILE A  49      63.294  52.184 112.425  1.00  0.00           O
ATOM    919  N   ASN A  50      63.024  51.414 114.495  1.00  0.00           N
ATOM    921  CA  ASN A  50      61.574  51.414 114.355  1.00  0.00           C
ATOM    923  CB  ASN A  50      60.844  50.794 115.565  1.00  0.00           C
ATOM    926  CG  ASN A  50      61.034  49.294 115.635  1.00  0.00           C
ATOM    927  OD1 ASN A  50      61.314  48.654 114.625  1.00  0.00           O
ATOM    928  ND2 ASN A  50      60.824  48.714 116.845  1.00  0.00           N
ATOM    931  C   ASN A  50      60.964  52.794 114.135  1.00  0.00           C
ATOM    932  O   ASN A  50      60.114  52.974 113.255  1.00  0.00           O
ATOM    933  N   ASN A  51      61.404  53.784 114.935  1.00  0.00           N
ATOM    935  CA  ASN A  51      61.104  55.194 114.775  1.00  0.00           C
ATOM    937  CB  ASN A  51      61.714  55.994 115.955  1.00  0.00           C
ATOM    940  CG  ASN A  51      60.974  55.744 117.265  1.00  0.00           C
ATOM    941  OD1 ASN A  51      59.774  55.464 117.315  1.00  0.00           O
ATOM    942  ND2 ASN A  51      61.724  55.854 118.385  1.00  0.00           N
ATOM    945  C   ASN A  51      61.624  55.774 113.455  1.00  0.00           C
ATOM    946  O   ASN A  51      60.934  56.524 112.765  1.00  0.00           O
ATOM    947  N   ALA A  52      62.844  55.384 113.025  1.00  0.00           N
ATOM    949  CA  ALA A  52      63.394  55.754 111.735  1.00  0.00           C
ATOM    951  CB  ALA A  52      64.724  55.004 111.555  1.00  0.00           C
ATOM    955  C   ALA A  52      62.514  55.354 110.565  1.00  0.00           C
ATOM    956  O   ALA A  52      62.114  56.184 109.745  1.00  0.00           O
ATOM    957  N   LEU A  53      62.094  54.074 110.525  1.00  0.00           N
ATOM    959  CA  LEU A  53      61.134  53.554 109.575  1.00  0.00           C
ATOM    961  CB  LEU A  53      60.954  52.004 109.695  1.00  0.00           C
ATOM    964  CG  LEU A  53      62.014  51.184 108.925  1.00  0.00           C
ATOM    966  CD1 LEU A  53      63.344  51.064 109.665  1.00  0.00           C
ATOM    970  CD2 LEU A  53      61.494  49.764 108.635  1.00  0.00           C
ATOM    974  C   LEU A  53      59.794  54.254 109.645  1.00  0.00           C
ATOM    975  O   LEU A  53      59.144  54.464 108.625  1.00  0.00           O
ATOM    976  N   GLN A  54      59.354  54.634 110.865  1.00  0.00           N
ATOM    978  CA  GLN A  54      58.114  55.344 111.095  1.00  0.00           C
ATOM    980  CB  GLN A  54      57.834  55.514 112.605  1.00  0.00           C
ATOM    983  CG  GLN A  54      56.414  56.024 112.945  1.00  0.00           C
ATOM    986  CD  GLN A  54      55.374  55.064 112.365  1.00  0.00           C
ATOM    987  OE1 GLN A  54      55.314  53.914 112.805  1.00  0.00           O
ATOM    988  NE2 GLN A  54      54.604  55.494 111.345  1.00  0.00           N
ATOM    991  C   GLN A  54      57.984  56.694 110.415  1.00  0.00           C
ATOM    992  O   GLN A  54      56.914  57.014 109.885  1.00  0.00           O
ATOM    993  N   ASN A  55      59.034  57.554 110.405  1.00  0.00           N
ATOM    995  CA  ASN A  55      58.784  58.934 110.005  1.00  0.00           C
ATOM    997  CB  ASN A  55      58.284  59.744 111.235  1.00  0.00           C
ATOM   1000  CG  ASN A  55      59.234  59.614 112.415  1.00  0.00           C
ATOM   1001  OD1 ASN A  55      58.914  58.924 113.385  1.00  0.00           O
ATOM   1002  ND2 ASN A  55      60.404  60.274 112.375  1.00  0.00           N
ATOM   1005  C   ASN A  55      59.974  59.634 109.395  1.00  0.00           C
ATOM   1006  O   ASN A  55      59.944  60.854 109.235  1.00  0.00           O
ATOM   1007  N   ALA A  56      61.054  58.914 109.025  1.00  0.00           N
ATOM   1009  CA  ALA A  56      62.184  59.534 108.385  1.00  0.00           C
ATOM   1011  CB  ALA A  56      63.374  58.564 108.265  1.00  0.00           C
ATOM   1015  C   ALA A  56      61.844  60.084 106.985  1.00  0.00           C
ATOM   1016  O   ALA A  56      61.344  59.344 106.135  1.00  0.00           O
ATOM   1017  N   PRO A  57      62.094  61.354 106.675  1.00  0.00           N
ATOM   1018  CD  PRO A  57      62.684  62.354 107.565  1.00  0.00           C
ATOM   1021  CA  PRO A  57      61.584  61.954 105.445  1.00  0.00           C
ATOM   1023  CB  PRO A  57      61.744  63.454 105.675  1.00  0.00           C
ATOM   1026  CG  PRO A  57      62.914  63.554 106.655  1.00  0.00           C
ATOM   1029  C   PRO A  57      62.334  61.474 104.225  1.00  0.00           C
ATOM   1030  O   PRO A  57      61.724  61.384 103.165  1.00  0.00           O
ATOM   1031  N   ASP A  58      63.644  61.154 104.305  1.00  0.00           N
ATOM   1033  CA  ASP A  58      64.384  60.614 103.175  1.00  0.00           C
ATOM   1035  CB  ASP A  58      65.884  60.404 103.515  1.00  0.00           C
ATOM   1038  CG  ASP A  58      66.594  61.704 103.765  1.00  0.00           C
ATOM   1039  OD1 ASP A  58      66.194  62.764 103.215  1.00  0.00           O
ATOM   1040  OD2 ASP A  58      67.684  61.634 104.375  1.00  0.00           O
ATOM   1041  C   ASP A  58      63.824  59.294 102.665  1.00  0.00           C
ATOM   1042  O   ASP A  58      63.734  59.044 101.465  1.00  0.00           O
ATOM   1043  N   MET A  59      63.394  58.424 103.595  1.00  0.00           N
ATOM   1045  CA  MET A  59      62.624  57.234 103.305  1.00  0.00           C
ATOM   1047  CB  MET A  59      62.564  56.374 104.585  1.00  0.00           C
ATOM   1050  CG  MET A  59      61.704  55.104 104.495  1.00  0.00           C
ATOM   1053  SD  MET A  59      61.914  53.954 105.875  1.00  0.00           S
ATOM   1054  CE  MET A  59      60.864  52.654 105.185  1.00  0.00           C
ATOM   1058  C   MET A  59      61.264  57.504 102.685  1.00  0.00           C
ATOM   1059  O   MET A  59      60.894  56.874 101.695  1.00  0.00           O
ATOM   1060  N   GLN A  60      60.494  58.474 103.205  1.00  0.00           N
ATOM   1062  CA  GLN A  60      59.214  58.864 102.645  1.00  0.00           C
ATOM   1064  CB  GLN A  60      58.564  59.934 103.535  1.00  0.00           C
ATOM   1067  CG  GLN A  60      57.244  60.504 102.975  1.00  0.00           C
ATOM   1070  CD  GLN A  60      56.714  61.604 103.895  1.00  0.00           C
ATOM   1071  OE1 GLN A  60      57.474  62.394 104.455  1.00  0.00           O
ATOM   1072  NE2 GLN A  60      55.374  61.654 104.045  1.00  0.00           N
ATOM   1075  C   GLN A  60      59.284  59.354 101.205  1.00  0.00           C
ATOM   1076  O   GLN A  60      58.464  59.004 100.355  1.00  0.00           O
ATOM   1077  N   VAL A  61      60.324  60.154 100.885  1.00  0.00           N
ATOM   1079  CA  VAL A  61      60.604  60.624  99.545  1.00  0.00           C
ATOM   1081  CB  VAL A  61      61.834  61.534  99.565  1.00  0.00           C
ATOM   1083  CG1 VAL A  61      62.334  61.844  98.145  1.00  0.00           C
ATOM   1087  CG2 VAL A  61      61.484  62.854 100.265  1.00  0.00           C
ATOM   1091  C   VAL A  61      60.814  59.474  98.555  1.00  0.00           C
ATOM   1092  O   VAL A  61      60.244  59.444  97.465  1.00  0.00           O
ATOM   1093  N   ALA A  62      61.594  58.444  98.945  1.00  0.00           N
ATOM   1095  CA  ALA A  62      61.814  57.264  98.135  1.00  0.00           C
ATOM   1097  CB  ALA A  62      62.844  56.414  98.865  1.00  0.00           C
ATOM   1101  C   ALA A  62      60.594  56.414  97.815  1.00  0.00           C
ATOM   1102  O   ALA A  62      60.424  55.924  96.695  1.00  0.00           O
ATOM   1103  N   GLU A  63      59.694  56.204  98.805  1.00  0.00           N
ATOM   1105  CA  GLU A  63      58.434  55.554  98.505  1.00  0.00           C
ATOM   1107  CB  GLU A  63      57.764  54.954  99.765  1.00  0.00           C
ATOM   1110  CG  GLU A  63      57.214  55.914 100.865  1.00  0.00           C
ATOM   1113  CD  GLU A  63      56.704  55.144 102.095  1.00  0.00           C
ATOM   1114  OE1 GLU A  63      57.194  54.004 102.275  1.00  0.00           O
ATOM   1115  OE2 GLU A  63      55.854  55.654 102.875  1.00  0.00           O
ATOM   1116  C   GLU A  63      57.524  56.374  97.615  1.00  0.00           C
ATOM   1117  O   GLU A  63      56.964  55.844  96.655  1.00  0.00           O
ATOM   1118  N   GLN A  64      57.454  57.704  97.835  1.00  0.00           N
ATOM   1120  CA  GLN A  64      56.804  58.624  96.905  1.00  0.00           C
ATOM   1122  CB  GLN A  64      56.874  60.094  97.375  1.00  0.00           C
ATOM   1125  CG  GLN A  64      55.954  60.434  98.575  1.00  0.00           C
ATOM   1128  CD  GLN A  64      56.034  61.934  98.895  1.00  0.00           C
ATOM   1129  OE1 GLN A  64      56.284  62.744  97.995  1.00  0.00           O
ATOM   1130  NE2 GLN A  64      55.794  62.304 100.165  1.00  0.00           N
ATOM   1133  C   GLN A  64      57.354  58.544  95.485  1.00  0.00           C
ATOM   1134  O   GLN A  64      56.584  58.444  94.525  1.00  0.00           O
ATOM   1135  N   ARG A  65      58.694  58.504  95.305  1.00  0.00           N
ATOM   1137  CA  ARG A  65      59.314  58.314  94.005  1.00  0.00           C
ATOM   1139  CB  ARG A  65      60.854  58.264  94.135  1.00  0.00           C
ATOM   1142  CG  ARG A  65      61.544  59.614  94.445  1.00  0.00           C
ATOM   1145  CD  ARG A  65      63.034  59.424  94.745  1.00  0.00           C
ATOM   1148  NE  ARG A  65      63.584  60.714  95.275  1.00  0.00           N
ATOM   1150  CZ  ARG A  65      64.794  60.844  95.805  1.00  0.00           C
ATOM   1151  NH1 ARG A  65      65.624  59.834  95.915  1.00  0.00           N
ATOM   1154  NH2 ARG A  65      65.144  62.034  96.255  1.00  0.00           N
ATOM   1157  C   ARG A  65      58.834  57.084  93.215  1.00  0.00           C
ATOM   1158  O   ARG A  65      58.644  57.184  92.005  1.00  0.00           O
ATOM   1159  N   ILE A  66      58.604  55.924  93.885  1.00  0.00           N
ATOM   1161  CA  ILE A  66      57.954  54.744  93.295  1.00  0.00           C
ATOM   1163  CB  ILE A  66      57.934  53.534  94.235  1.00  0.00           C
ATOM   1165  CG2 ILE A  66      57.224  52.344  93.535  1.00  0.00           C
ATOM   1169  CG1 ILE A  66      59.364  53.114  94.605  1.00  0.00           C
ATOM   1172  CD  ILE A  66      59.404  52.154  95.795  1.00  0.00           C
ATOM   1176  C   ILE A  66      56.534  55.004  92.845  1.00  0.00           C
ATOM   1177  O   ILE A  66      56.164  54.664  91.725  1.00  0.00           O
ATOM   1178  N   GLN A  67      55.714  55.684  93.685  1.00  0.00           N
ATOM   1180  CA  GLN A  67      54.364  56.084  93.335  1.00  0.00           C
ATOM   1182  CB  GLN A  67      53.574  56.694  94.535  1.00  0.00           C
ATOM   1185  CG  GLN A  67      53.004  55.654  95.525  1.00  0.00           C
ATOM   1188  CD  GLN A  67      53.894  55.394  96.725  1.00  0.00           C
ATOM   1189  OE1 GLN A  67      54.094  56.254  97.595  1.00  0.00           O
ATOM   1190  NE2 GLN A  67      54.424  54.154  96.815  1.00  0.00           N
ATOM   1193  C   GLN A  67      54.264  56.984  92.115  1.00  0.00           C
ATOM   1194  O   GLN A  67      53.384  56.804  91.275  1.00  0.00           O
ATOM   1195  N   LEU A  68      55.174  57.954  91.945  1.00  0.00           N
ATOM   1197  CA  LEU A  68      55.354  58.684  90.695  1.00  0.00           C
ATOM   1199  CB  LEU A  68      56.374  59.854  90.825  1.00  0.00           C
ATOM   1202  CG  LEU A  68      55.884  61.144  91.535  1.00  0.00           C
ATOM   1204  CD1 LEU A  68      54.564  61.694  90.965  1.00  0.00           C
ATOM   1208  CD2 LEU A  68      55.834  61.054  93.065  1.00  0.00           C
ATOM   1212  C   LEU A  68      55.724  57.814  89.485  1.00  0.00           C
ATOM   1213  O   LEU A  68      55.154  57.954  88.405  1.00  0.00           O
ATOM   1214  N   ALA A  69      56.674  56.844  89.615  1.00  0.00           N
ATOM   1216  CA  ALA A  69      56.914  55.864  88.565  1.00  0.00           C
ATOM   1218  CB  ALA A  69      58.114  54.954  88.905  1.00  0.00           C
ATOM   1222  C   ALA A  69      55.724  54.984  88.235  1.00  0.00           C
ATOM   1223  O   ALA A  69      55.404  54.744  87.075  1.00  0.00           O
ATOM   1224  N   GLU A  70      55.014  54.494  89.265  1.00  0.00           N
ATOM   1226  CA  GLU A  70      53.864  53.624  89.135  1.00  0.00           C
ATOM   1228  CB  GLU A  70      53.424  53.114  90.525  1.00  0.00           C
ATOM   1231  CG  GLU A  70      52.224  52.144  90.445  1.00  0.00           C
ATOM   1234  CD  GLU A  70      51.914  51.494  91.775  1.00  0.00           C
ATOM   1235  OE1 GLU A  70      51.534  52.214  92.745  1.00  0.00           O
ATOM   1236  OE2 GLU A  70      51.914  50.234  91.805  1.00  0.00           O
ATOM   1237  C   GLU A  70      52.684  54.274  88.425  1.00  0.00           C
ATOM   1238  O   GLU A  70      52.034  53.674  87.575  1.00  0.00           O
ATOM   1239  N   ALA A  71      52.424  55.554  88.755  1.00  0.00           N
ATOM   1241  CA  ALA A  71      51.524  56.434  88.055  1.00  0.00           C
ATOM   1243  CB  ALA A  71      51.494  57.764  88.815  1.00  0.00           C
ATOM   1247  C   ALA A  71      51.924  56.674  86.615  1.00  0.00           C
ATOM   1248  O   ALA A  71      51.094  56.634  85.715  1.00  0.00           O
ATOM   1249  N   GLN A  72      53.224  56.884  86.345  1.00  0.00           N
ATOM   1251  CA  GLN A  72      53.754  56.974  85.005  1.00  0.00           C
ATOM   1253  CB  GLN A  72      55.254  57.354  85.065  1.00  0.00           C
ATOM   1256  CG  GLN A  72      55.924  57.674  83.705  1.00  0.00           C
ATOM   1259  CD  GLN A  72      55.244  58.864  83.025  1.00  0.00           C
ATOM   1260  OE1 GLN A  72      55.094  59.914  83.645  1.00  0.00           O
ATOM   1261  NE2 GLN A  72      54.844  58.724  81.745  1.00  0.00           N
ATOM   1264  C   GLN A  72      53.564  55.694  84.185  1.00  0.00           C
ATOM   1265  O   GLN A  72      53.224  55.734  83.005  1.00  0.00           O
ATOM   1266  N   ALA A  73      53.774  54.524  84.805  1.00  0.00           N
ATOM   1268  CA  ALA A  73      53.464  53.224  84.235  1.00  0.00           C
ATOM   1270  CB  ALA A  73      53.984  52.124  85.165  1.00  0.00           C
ATOM   1274  C   ALA A  73      51.984  53.014  83.905  1.00  0.00           C
ATOM   1275  O   ALA A  73      51.634  52.494  82.845  1.00  0.00           O
ATOM   1276  N   LYS A  74      51.044  53.474  84.765  1.00  0.00           N
ATOM   1278  CA  LYS A  74      49.644  53.544  84.395  1.00  0.00           C
ATOM   1280  CB  LYS A  74      48.754  54.004  85.585  1.00  0.00           C
ATOM   1283  CG  LYS A  74      48.794  53.124  86.845  1.00  0.00           C
ATOM   1286  CD  LYS A  74      48.394  51.674  86.595  1.00  0.00           C
ATOM   1289  CE  LYS A  74      48.444  50.784  87.835  1.00  0.00           C
ATOM   1292  NZ  LYS A  74      49.824  50.554  88.295  1.00  0.00           N
ATOM   1296  C   LYS A  74      49.384  54.474  83.215  1.00  0.00           C
ATOM   1297  O   LYS A  74      48.624  54.164  82.295  1.00  0.00           O
ATOM   1298  N   ALA A  75      50.024  55.664  83.185  1.00  0.00           N
ATOM   1300  CA  ALA A  75      49.864  56.634  82.115  1.00  0.00           C
ATOM   1302  CB  ALA A  75      50.684  57.904  82.425  1.00  0.00           C
ATOM   1306  C   ALA A  75      50.244  56.094  80.745  1.00  0.00           C
ATOM   1307  O   ALA A  75      49.494  56.194  79.775  1.00  0.00           O
ATOM   1308  N   VAL A  76      51.384  55.404  80.635  1.00  0.00           N
ATOM   1310  CA  VAL A  76      51.754  54.674  79.425  1.00  0.00           C
ATOM   1312  CB  VAL A  76      53.204  54.234  79.415  1.00  0.00           C
ATOM   1314  CG1 VAL A  76      54.084  55.494  79.515  1.00  0.00           C
ATOM   1318  CG2 VAL A  76      53.474  53.274  80.585  1.00  0.00           C
ATOM   1322  C   VAL A  76      50.784  53.584  78.995  1.00  0.00           C
ATOM   1323  O   VAL A  76      50.544  53.374  77.815  1.00  0.00           O
ATOM   1324  N   ALA A  77      50.124  52.884  79.935  1.00  0.00           N
ATOM   1326  CA  ALA A  77      49.284  51.744  79.605  1.00  0.00           C
ATOM   1328  CB  ALA A  77      48.974  50.974  80.895  1.00  0.00           C
ATOM   1332  C   ALA A  77      47.964  52.124  78.935  1.00  0.00           C
ATOM   1333  O   ALA A  77      47.224  51.284  78.425  1.00  0.00           O
ATOM   1334  N   THR A  78      47.614  53.434  78.915  1.00  0.00           N
ATOM   1336  CA  THR A  78      46.494  53.944  78.135  1.00  0.00           C
ATOM   1338  CB  THR A  78      45.894  55.264  78.665  1.00  0.00           C
ATOM   1340  OG1 THR A  78      46.484  56.454  78.145  1.00  0.00           O
ATOM   1342  CG2 THR A  78      45.984  55.304  80.195  1.00  0.00           C
ATOM   1346  C   THR A  78      46.874  54.124  76.675  1.00  0.00           C
ATOM   1347  O   THR A  78      46.004  54.314  75.835  1.00  0.00           O
ATOM   1348  N   GLN A  79      48.164  54.094  76.325  1.00  0.00           N
ATOM   1350  CA  GLN A  79      48.604  54.314  74.965  1.00  0.00           C
ATOM   1352  CB  GLN A  79      50.084  54.754  74.945  1.00  0.00           C
ATOM   1355  CG  GLN A  79      50.244  56.144  75.585  1.00  0.00           C
ATOM   1358  CD  GLN A  79      51.594  56.344  76.245  1.00  0.00           C
ATOM   1359  OE1 GLN A  79      52.594  55.744  75.875  1.00  0.00           O
ATOM   1360  NE2 GLN A  79      51.614  57.284  77.225  1.00  0.00           N
ATOM   1363  C   GLN A  79      48.404  53.094  74.115  1.00  0.00           C
ATOM   1364  O   GLN A  79      48.194  53.194  72.905  1.00  0.00           O
ATOM   1365  N   ASP A  80      48.374  51.914  74.755  1.00  0.00           N
ATOM   1367  CA  ASP A  80      48.184  50.654  74.085  1.00  0.00           C
ATOM   1369  CB  ASP A  80      48.584  49.484  75.035  1.00  0.00           C
ATOM   1372  CG  ASP A  80      50.074  49.434  75.345  1.00  0.00           C
ATOM   1373  OD1 ASP A  80      50.854  50.294  74.885  1.00  0.00           O
ATOM   1374  OD2 ASP A  80      50.444  48.494  76.105  1.00  0.00           O
ATOM   1375  C   ASP A  80      46.744  50.494  73.605  1.00  0.00           C
ATOM   1376  O   ASP A  80      46.474  49.754  72.665  1.00  0.00           O
ATOM   1377  N   GLY A  81      45.774  51.214  74.215  1.00  0.00           N
ATOM   1379  CA  GLY A  81      44.364  51.164  73.835  1.00  0.00           C
ATOM   1382  C   GLY A  81      43.844  52.374  73.075  1.00  0.00           C
ATOM   1383  O   GLY A  81      44.454  53.444  73.115  1.00  0.00           O
ATOM   1384  N   PRO A  82      42.714  52.274  72.365  1.00  0.00           N
ATOM   1385  CD  PRO A  82      42.094  51.014  71.975  1.00  0.00           C
ATOM   1388  CA  PRO A  82      41.934  53.414  71.885  1.00  0.00           C
ATOM   1390  CB  PRO A  82      40.804  52.804  71.035  1.00  0.00           C
ATOM   1393  CG  PRO A  82      40.664  51.364  71.545  1.00  0.00           C
ATOM   1396  C   PRO A  82      41.394  54.304  72.985  1.00  0.00           C
ATOM   1397  O   PRO A  82      40.834  53.804  73.965  1.00  0.00           O
ATOM   1398  N   GLN A  83      41.514  55.614  72.775  1.00  0.00           N
ATOM   1400  CA  GLN A  83      40.934  56.654  73.575  1.00  0.00           C
ATOM   1402  CB  GLN A  83      41.844  57.894  73.635  1.00  0.00           C
ATOM   1405  CG  GLN A  83      43.144  57.644  74.425  1.00  0.00           C
ATOM   1408  CD  GLN A  83      43.974  58.914  74.555  1.00  0.00           C
ATOM   1409  OE1 GLN A  83      43.574  60.024  74.195  1.00  0.00           O
ATOM   1410  NE2 GLN A  83      45.224  58.774  75.035  1.00  0.00           N
ATOM   1413  C   GLN A  83      39.564  57.054  73.075  1.00  0.00           C
ATOM   1414  O   GLN A  83      39.224  56.894  71.895  1.00  0.00           O
ATOM   1415  N   ILE A  84      38.724  57.554  73.985  1.00  0.00           N
ATOM   1417  CA  ILE A  84      37.334  57.874  73.715  1.00  0.00           C
ATOM   1419  CB  ILE A  84      36.404  56.824  74.315  1.00  0.00           C
ATOM   1421  CG2 ILE A  84      34.934  57.264  74.215  1.00  0.00           C
ATOM   1425  CG1 ILE A  84      36.594  55.424  73.675  1.00  0.00           C
ATOM   1428  CD  ILE A  84      36.214  55.334  72.185  1.00  0.00           C
ATOM   1432  C   ILE A  84      37.064  59.244  74.315  1.00  0.00           C
ATOM   1433  O   ILE A  84      37.064  59.404  75.525  1.00  0.00           O
ATOM   1434  N   ASP A  85      36.804  60.254  73.455  1.00  0.00           N
ATOM   1436  CA  ASP A  85      36.584  61.614  73.895  1.00  0.00           C
ATOM   1438  CB  ASP A  85      37.714  62.574  73.445  1.00  0.00           C
ATOM   1441  CG  ASP A  85      39.054  62.264  74.085  1.00  0.00           C
ATOM   1442  OD1 ASP A  85      39.124  61.564  75.125  1.00  0.00           O
ATOM   1443  OD2 ASP A  85      40.064  62.774  73.535  1.00  0.00           O
ATOM   1444  C   ASP A  85      35.274  62.044  73.265  1.00  0.00           C
ATOM   1445  O   ASP A  85      35.014  61.724  72.105  1.00  0.00           O
ATOM   1446  N   PHE A  86      34.424  62.774  73.995  1.00  0.00           N
ATOM   1448  CA  PHE A  86      33.274  63.434  73.395  1.00  0.00           C
ATOM   1450  CB  PHE A  86      32.044  63.444  74.335  1.00  0.00           C
ATOM   1453  CG  PHE A  86      31.524  62.064  74.635  1.00  0.00           C
ATOM   1454  CD1 PHE A  86      32.104  61.284  75.655  1.00  0.00           C
ATOM   1456  CE1 PHE A  86      31.494  60.094  76.065  1.00  0.00           C
ATOM   1458  CZ  PHE A  86      30.294  59.674  75.475  1.00  0.00           C
ATOM   1460  CD2 PHE A  86      30.324  61.624  74.035  1.00  0.00           C
ATOM   1462  CE2 PHE A  86      29.724  60.434  74.445  1.00  0.00           C
ATOM   1464  C   PHE A  86      33.644  64.874  73.075  1.00  0.00           C
ATOM   1465  O   PHE A  86      34.514  65.454  73.715  1.00  0.00           O
ATOM   1466  N   SER A  87      32.984  65.514  72.095  1.00  0.00           N
ATOM   1468  CA  SER A  87      33.304  66.884  71.725  1.00  0.00           C
ATOM   1470  CB  SER A  87      34.394  66.934  70.635  1.00  0.00           C
ATOM   1473  OG  SER A  87      34.634  68.264  70.165  1.00  0.00           O
ATOM   1475  C   SER A  87      32.054  67.614  71.275  1.00  0.00           C
ATOM   1476  O   SER A  87      31.074  66.994  70.865  1.00  0.00           O
ATOM   1477  N   ALA A  88      32.044  68.964  71.305  1.00  0.00           N
ATOM   1479  CA  ALA A  88      31.024  69.724  70.655  1.00  0.00           C
ATOM   1481  CB  ALA A  88      29.844  70.004  71.605  1.00  0.00           C
ATOM   1485  C   ALA A  88      31.564  71.074  70.245  1.00  0.00           C
ATOM   1486  O   ALA A  88      32.514  71.584  70.835  1.00  0.00           O
ATOM   1487  N   ASP A  89      30.904  71.694  69.255  1.00  0.00           N
ATOM   1489  CA  ASP A  89      31.054  73.084  68.985  1.00  0.00           C
ATOM   1491  CB  ASP A  89      32.324  73.374  68.135  1.00  0.00           C
ATOM   1494  CG  ASP A  89      32.864  74.764  68.425  1.00  0.00           C
ATOM   1495  OD1 ASP A  89      32.174  75.534  69.145  1.00  0.00           O
ATOM   1496  OD2 ASP A  89      34.024  75.044  68.055  1.00  0.00           O
ATOM   1497  C   ASP A  89      29.774  73.634  68.355  1.00  0.00           C
ATOM   1498  O   ASP A  89      28.764  72.944  68.165  1.00  0.00           O
ATOM   1499  N   MET A  90      29.784  74.944  68.095  1.00  0.00           N
ATOM   1501  CA  MET A  90      28.914  75.644  67.205  1.00  0.00           C
ATOM   1503  CB  MET A  90      27.714  76.204  68.015  1.00  0.00           C
ATOM   1506  CG  MET A  90      26.564  76.814  67.195  1.00  0.00           C
ATOM   1509  SD  MET A  90      26.854  78.484  66.525  1.00  0.00           S
ATOM   1510  CE  MET A  90      26.464  79.384  68.055  1.00  0.00           C
ATOM   1514  C   MET A  90      29.764  76.754  66.595  1.00  0.00           C
ATOM   1515  O   MET A  90      30.294  77.604  67.295  1.00  0.00           O
ATOM   1516  N   GLU A  91      29.864  76.764  65.255  1.00  0.00           N
ATOM   1518  CA  GLU A  91      30.444  77.864  64.535  1.00  0.00           C
ATOM   1520  CB  GLU A  91      31.714  77.474  63.725  1.00  0.00           C
ATOM   1523  CG  GLU A  91      32.964  77.224  64.625  1.00  0.00           C
ATOM   1526  CD  GLU A  91      34.294  77.234  63.865  1.00  0.00           C
ATOM   1527  OE1 GLU A  91      34.294  77.074  62.625  1.00  0.00           O
ATOM   1528  OE2 GLU A  91      35.354  77.484  64.515  1.00  0.00           O
ATOM   1529  C   GLU A  91      29.394  78.544  63.665  1.00  0.00           C
ATOM   1530  O   GLU A  91      28.504  77.934  63.075  1.00  0.00           O
ATOM   1531  N   ARG A  92      29.484  79.874  63.565  1.00  0.00           N
ATOM   1533  CA  ARG A  92      28.704  80.654  62.625  1.00  0.00           C
ATOM   1535  CB  ARG A  92      27.564  81.384  63.405  1.00  0.00           C
ATOM   1538  CG  ARG A  92      26.354  81.824  62.555  1.00  0.00           C
ATOM   1541  CD  ARG A  92      25.404  82.824  63.245  1.00  0.00           C
ATOM   1544  NE  ARG A  92      23.944  82.524  63.035  1.00  0.00           N
ATOM   1546  CZ  ARG A  92      23.254  82.634  61.895  1.00  0.00           C
ATOM   1547  NH1 ARG A  92      23.844  82.824  60.735  1.00  0.00           N
ATOM   1550  NH2 ARG A  92      21.954  82.434  61.875  1.00  0.00           N
ATOM   1553  C   ARG A  92      29.694  81.604  61.945  1.00  0.00           C
ATOM   1554  O   ARG A  92      30.234  82.514  62.575  1.00  0.00           O
ATOM   1555  N   GLN A  93      29.994  81.394  60.645  1.00  0.00           N
ATOM   1557  CA  GLN A  93      31.224  81.904  60.045  1.00  0.00           C
ATOM   1559  CB  GLN A  93      32.214  80.744  59.775  1.00  0.00           C
ATOM   1562  CG  GLN A  93      33.554  81.184  59.145  1.00  0.00           C
ATOM   1565  CD  GLN A  93      34.114  82.404  59.875  1.00  0.00           C
ATOM   1566  OE1 GLN A  93      34.194  83.514  59.365  1.00  0.00           O
ATOM   1567  NE2 GLN A  93      34.454  82.164  61.155  1.00  0.00           N
ATOM   1570  C   GLN A  93      30.994  82.584  58.705  1.00  0.00           C
ATOM   1571  O   GLN A  93      30.304  82.024  57.865  1.00  0.00           O
ATOM   1572  N   LYS A  94      31.554  83.804  58.445  1.00  0.00           N
ATOM   1574  CA  LYS A  94      31.154  84.594  57.295  1.00  0.00           C
ATOM   1576  CB  LYS A  94      30.964  86.114  57.645  1.00  0.00           C
ATOM   1579  CG  LYS A  94      32.124  87.114  57.415  1.00  0.00           C
ATOM   1582  CD  LYS A  94      31.694  88.554  57.765  1.00  0.00           C
ATOM   1585  CE  LYS A  94      32.764  89.634  57.495  1.00  0.00           C
ATOM   1588  NZ  LYS A  94      32.234  90.974  57.825  1.00  0.00           N
ATOM   1592  C   LYS A  94      32.064  84.344  56.085  1.00  0.00           C
ATOM   1593  O   LYS A  94      33.214  84.754  56.005  1.00  0.00           O
ATOM   1594  N   MET A  95      31.534  83.644  55.065  1.00  0.00           N
ATOM   1596  CA  MET A  95      32.174  83.454  53.775  1.00  0.00           C
ATOM   1598  CB  MET A  95      31.404  82.284  53.115  1.00  0.00           C
ATOM   1601  CG  MET A  95      31.924  81.804  51.745  1.00  0.00           C
ATOM   1604  SD  MET A  95      31.064  82.514  50.305  1.00  0.00           S
ATOM   1605  CE  MET A  95      29.564  81.494  50.495  1.00  0.00           C
ATOM   1609  C   MET A  95      32.094  84.744  52.955  1.00  0.00           C
ATOM   1610  O   MET A  95      31.114  85.464  53.055  1.00  0.00           O
ATOM   1611  N   SER A  96      33.114  85.154  52.175  1.00  0.00           N
ATOM   1613  CA  SER A  96      33.054  86.474  51.525  1.00  0.00           C
ATOM   1615  CB  SER A  96      34.454  87.114  51.375  1.00  0.00           C
ATOM   1618  OG  SER A  96      35.354  86.234  50.695  1.00  0.00           O
ATOM   1620  C   SER A  96      32.364  86.504  50.175  1.00  0.00           C
ATOM   1621  O   SER A  96      32.254  85.504  49.475  1.00  0.00           O
ATOM   1622  N   ALA A  97      31.864  87.694  49.745  1.00  0.00           N
ATOM   1624  CA  ALA A  97      31.174  87.844  48.475  1.00  0.00           C
ATOM   1626  CB  ALA A  97      30.284  89.104  48.535  1.00  0.00           C
ATOM   1630  C   ALA A  97      32.064  87.894  47.235  1.00  0.00           C
ATOM   1631  O   ALA A  97      31.594  87.684  46.125  1.00  0.00           O
ATOM   1632  N   GLU A  98      33.374  88.104  47.445  1.00  0.00           N
ATOM   1634  CA  GLU A  98      34.434  87.844  46.485  1.00  0.00           C
ATOM   1636  CB  GLU A  98      35.674  88.614  47.015  1.00  0.00           C
ATOM   1639  CG  GLU A  98      36.954  88.524  46.165  1.00  0.00           C
ATOM   1642  CD  GLU A  98      36.804  89.154  44.785  1.00  0.00           C
ATOM   1643  OE1 GLU A  98      36.014  90.124  44.665  1.00  0.00           O
ATOM   1644  OE2 GLU A  98      37.534  88.704  43.865  1.00  0.00           O
ATOM   1645  C   GLU A  98      34.744  86.344  46.375  1.00  0.00           C
ATOM   1646  O   GLU A  98      35.454  85.834  45.515  1.00  0.00           O
ATOM   1647  N   GLY A  99      34.214  85.564  47.335  1.00  0.00           N
ATOM   1649  CA  GLY A  99      34.464  84.144  47.495  1.00  0.00           C
ATOM   1652  C   GLY A  99      33.954  83.214  46.435  1.00  0.00           C
ATOM   1653  O   GLY A  99      32.754  83.124  46.175  1.00  0.00           O
ATOM   1654  N   LEU A 100      34.864  82.374  45.905  1.00  0.00           N
ATOM   1656  CA  LEU A 100      34.624  81.374  44.885  1.00  0.00           C
ATOM   1658  CB  LEU A 100      35.904  80.554  44.575  1.00  0.00           C
ATOM   1661  CG  LEU A 100      37.164  81.384  44.235  1.00  0.00           C
ATOM   1663  CD1 LEU A 100      38.334  80.424  43.965  1.00  0.00           C
ATOM   1667  CD2 LEU A 100      36.934  82.314  43.045  1.00  0.00           C
ATOM   1671  C   LEU A 100      33.544  80.344  45.195  1.00  0.00           C
ATOM   1672  O   LEU A 100      32.834  79.884  44.305  1.00  0.00           O
ATOM   1673  N   MET A 101      33.444  79.904  46.465  1.00  0.00           N
ATOM   1675  CA  MET A 101      32.484  78.874  46.815  1.00  0.00           C
ATOM   1677  CB  MET A 101      32.804  78.204  48.175  1.00  0.00           C
ATOM   1680  CG  MET A 101      34.054  77.304  48.205  1.00  0.00           C
ATOM   1683  SD  MET A 101      35.654  78.154  48.355  1.00  0.00           S
ATOM   1684  CE  MET A 101      35.814  78.014  50.165  1.00  0.00           C
ATOM   1688  C   MET A 101      31.044  79.354  46.805  1.00  0.00           C
ATOM   1689  O   MET A 101      30.124  78.554  46.615  1.00  0.00           O
ATOM   1690  N   GLY A 102      30.804  80.664  46.985  1.00  0.00           N
ATOM   1692  CA  GLY A 102      29.494  81.254  46.745  1.00  0.00           C
ATOM   1695  C   GLY A 102      29.254  81.424  45.255  1.00  0.00           C
ATOM   1696  O   GLY A 102      30.084  82.074  44.615  1.00  0.00           O
ATOM   1697  N   PRO A 103      28.224  80.894  44.595  1.00  0.00           N
ATOM   1698  CD  PRO A 103      27.224  79.994  45.175  1.00  0.00           C
ATOM   1701  CA  PRO A 103      27.894  81.264  43.215  1.00  0.00           C
ATOM   1703  CB  PRO A 103      26.674  80.374  42.895  1.00  0.00           C
ATOM   1706  CG  PRO A 103      26.024  80.104  44.245  1.00  0.00           C
ATOM   1709  C   PRO A 103      27.574  82.734  43.005  1.00  0.00           C
ATOM   1710  O   PRO A 103      27.404  83.494  43.955  1.00  0.00           O
ATOM   1711  N   PHE A 104      27.444  83.164  41.745  1.00  0.00           N
ATOM   1713  CA  PHE A 104      26.874  84.464  41.435  1.00  0.00           C
ATOM   1715  CB  PHE A 104      26.974  84.764  39.925  1.00  0.00           C
ATOM   1718  CG  PHE A 104      28.394  84.784  39.455  1.00  0.00           C
ATOM   1719  CD1 PHE A 104      29.194  85.904  39.705  1.00  0.00           C
ATOM   1721  CE1 PHE A 104      30.504  85.984  39.225  1.00  0.00           C
ATOM   1723  CZ  PHE A 104      31.034  84.934  38.475  1.00  0.00           C
ATOM   1725  CD2 PHE A 104      28.934  83.734  38.685  1.00  0.00           C
ATOM   1727  CE2 PHE A 104      30.244  83.804  38.205  1.00  0.00           C
ATOM   1729  C   PHE A 104      25.404  84.594  41.855  1.00  0.00           C
ATOM   1730  O   PHE A 104      24.484  84.124  41.195  1.00  0.00           O
ATOM   1731  N   ALA A 105      25.144  85.294  42.975  1.00  0.00           N
ATOM   1733  CA  ALA A 105      23.844  85.814  43.315  1.00  0.00           C
ATOM   1735  CB  ALA A 105      23.704  86.004  44.835  1.00  0.00           C
ATOM   1739  C   ALA A 105      23.564  87.134  42.635  1.00  0.00           C
ATOM   1740  O   ALA A 105      24.474  87.874  42.265  1.00  0.00           O
ATOM   1741  N   LEU A 106      22.274  87.474  42.475  1.00  0.00           N
ATOM   1743  CA  LEU A 106      21.854  88.744  41.905  1.00  0.00           C
ATOM   1745  CB  LEU A 106      20.794  88.554  40.795  1.00  0.00           C
ATOM   1748  CG  LEU A 106      21.194  87.594  39.655  1.00  0.00           C
ATOM   1750  CD1 LEU A 106      20.004  87.414  38.705  1.00  0.00           C
ATOM   1754  CD2 LEU A 106      22.434  88.104  38.895  1.00  0.00           C
ATOM   1758  C   LEU A 106      21.254  89.614  42.995  1.00  0.00           C
ATOM   1759  O   LEU A 106      20.374  89.194  43.735  1.00  0.00           O
ATOM   1760  N   ASN A 107      21.734  90.864  43.105  1.00  0.00           N
ATOM   1762  CA  ASN A 107      21.264  91.804  44.095  1.00  0.00           C
ATOM   1764  CB  ASN A 107      22.304  91.844  45.255  1.00  0.00           C
ATOM   1767  CG  ASN A 107      21.934  92.694  46.475  1.00  0.00           C
ATOM   1768  OD1 ASN A 107      22.824  93.244  47.125  1.00  0.00           O
ATOM   1769  ND2 ASN A 107      20.634  92.834  46.795  1.00  0.00           N
ATOM   1772  C   ASN A 107      21.114  93.134  43.385  1.00  0.00           C
ATOM   1773  O   ASN A 107      22.074  93.644  42.825  1.00  0.00           O
ATOM   1774  N   ASP A 108      19.904  93.724  43.345  1.00  0.00           N
ATOM   1776  CA  ASP A 108      19.734  95.084  42.855  1.00  0.00           C
ATOM   1778  CB  ASP A 108      18.234  95.394  42.675  1.00  0.00           C
ATOM   1781  CG  ASP A 108      18.054  96.784  42.085  1.00  0.00           C
ATOM   1782  OD1 ASP A 108      18.584  97.004  40.975  1.00  0.00           O
ATOM   1783  OD2 ASP A 108      17.424  97.624  42.765  1.00  0.00           O
ATOM   1784  C   ASP A 108      20.374  96.104  43.805  1.00  0.00           C
ATOM   1785  O   ASP A 108      20.134  95.964  45.005  1.00  0.00           O
ATOM   1786  N   PRO A 109      21.134  97.124  43.405  1.00  0.00           N
ATOM   1787  CD  PRO A 109      21.794  97.144  42.095  1.00  0.00           C
ATOM   1790  CA  PRO A 109      21.754  98.094  44.315  1.00  0.00           C
ATOM   1792  CB  PRO A 109      22.534  99.014  43.365  1.00  0.00           C
ATOM   1795  CG  PRO A 109      22.994  98.064  42.265  1.00  0.00           C
ATOM   1798  C   PRO A 109      20.824  98.894  45.215  1.00  0.00           C
ATOM   1799  O   PRO A 109      21.344  99.554  46.125  1.00  0.00           O
ATOM   1800  N   ALA A 110      19.494  98.914  45.005  1.00  0.00           N
ATOM   1802  CA  ALA A 110      18.564  99.524  45.925  1.00  0.00           C
ATOM   1804  CB  ALA A 110      17.154  99.474  45.325  1.00  0.00           C
ATOM   1808  C   ALA A 110      18.494  98.904  47.325  1.00  0.00           C
ATOM   1809  O   ALA A 110      18.574  99.624  48.325  1.00  0.00           O
ATOM   1810  N   ALA A 111      18.334  97.574  47.465  1.00  0.00           N
ATOM   1812  CA  ALA A 111      17.924  97.054  48.755  1.00  0.00           C
ATOM   1814  CB  ALA A 111      16.424  97.324  49.015  1.00  0.00           C
ATOM   1818  C   ALA A 111      18.204  95.584  48.965  1.00  0.00           C
ATOM   1819  O   ALA A 111      18.264  94.764  48.045  1.00  0.00           O
ATOM   1820  N   GLY A 112      18.344  95.204  50.255  1.00  0.00           N
ATOM   1822  CA  GLY A 112      18.664  93.854  50.695  1.00  0.00           C
ATOM   1825  C   GLY A 112      20.144  93.604  50.655  1.00  0.00           C
ATOM   1826  O   GLY A 112      20.804  93.794  49.635  1.00  0.00           O
ATOM   1827  N   THR A 113      20.744  93.154  51.765  1.00  0.00           N
ATOM   1829  CA  THR A 113      22.174  92.844  51.815  1.00  0.00           C
ATOM   1831  CB  THR A 113      22.634  92.654  53.265  1.00  0.00           C
ATOM   1833  OG1 THR A 113      24.044  92.524  53.435  1.00  0.00           O
ATOM   1835  CG2 THR A 113      21.974  91.444  53.915  1.00  0.00           C
ATOM   1839  C   THR A 113      22.544  91.674  50.895  1.00  0.00           C
ATOM   1840  O   THR A 113      21.814  90.694  50.745  1.00  0.00           O
ATOM   1841  N   THR A 114      23.724  91.734  50.235  1.00  0.00           N
ATOM   1843  CA  THR A 114      24.244  90.534  49.565  1.00  0.00           C
ATOM   1845  CB  THR A 114      24.994  90.724  48.245  1.00  0.00           C
ATOM   1847  OG1 THR A 114      25.064  89.474  47.555  1.00  0.00           O
ATOM   1849  CG2 THR A 114      26.424  91.254  48.415  1.00  0.00           C
ATOM   1853  C   THR A 114      25.054  89.754  50.555  1.00  0.00           C
ATOM   1854  O   THR A 114      25.674  90.314  51.455  1.00  0.00           O
ATOM   1855  N   GLY A 115      25.004  88.424  50.435  1.00  0.00           N
ATOM   1857  CA  GLY A 115      25.454  87.534  51.475  1.00  0.00           C
ATOM   1860  C   GLY A 115      24.344  86.704  52.045  1.00  0.00           C
ATOM   1861  O   GLY A 115      23.534  87.254  52.775  1.00  0.00           O
ATOM   1862  N   PRO A 116      24.214  85.414  51.785  1.00  0.00           N
ATOM   1863  CD  PRO A 116      25.014  84.684  50.805  1.00  0.00           C
ATOM   1866  CA  PRO A 116      23.484  84.514  52.675  1.00  0.00           C
ATOM   1868  CB  PRO A 116      23.524  83.204  51.885  1.00  0.00           C
ATOM   1871  CG  PRO A 116      24.884  83.224  51.195  1.00  0.00           C
ATOM   1874  C   PRO A 116      24.064  84.424  54.085  1.00  0.00           C
ATOM   1875  O   PRO A 116      25.064  85.064  54.405  1.00  0.00           O
ATOM   1876  N   TRP A 117      23.444  83.634  54.975  1.00  0.00           N
ATOM   1878  CA  TRP A 117      23.874  83.454  56.355  1.00  0.00           C
ATOM   1880  CB  TRP A 117      23.014  84.354  57.325  1.00  0.00           C
ATOM   1883  CG  TRP A 117      23.544  85.704  57.775  1.00  0.00           C
ATOM   1884  CD1 TRP A 117      23.904  85.954  59.075  1.00  0.00           C
ATOM   1886  NE1 TRP A 117      24.344  87.244  59.225  1.00  0.00           N
ATOM   1888  CE2 TRP A 117      24.194  87.914  58.055  1.00  0.00           C
ATOM   1889  CD2 TRP A 117      23.704  86.984  57.105  1.00  0.00           C
ATOM   1890  CE3 TRP A 117      23.484  87.434  55.815  1.00  0.00           C
ATOM   1892  CZ3 TRP A 117      23.754  88.764  55.485  1.00  0.00           C
ATOM   1894  CZ2 TRP A 117      24.464  89.234  57.745  1.00  0.00           C
ATOM   1896  CH2 TRP A 117      24.234  89.664  56.435  1.00  0.00           C
ATOM   1898  C   TRP A 117      23.754  81.944  56.675  1.00  0.00           C
ATOM   1899  O   TRP A 117      22.734  81.334  56.385  1.00  0.00           O
ATOM   1900  N   TYR A 118      24.794  81.284  57.275  1.00  0.00           N
ATOM   1902  CA  TYR A 118      24.734  79.904  57.785  1.00  0.00           C
ATOM   1904  CB  TYR A 118      25.544  78.814  56.985  1.00  0.00           C
ATOM   1907  CG  TYR A 118      27.064  78.924  56.925  1.00  0.00           C
ATOM   1908  CD1 TYR A 118      27.914  78.794  58.035  1.00  0.00           C
ATOM   1910  CE1 TYR A 118      29.314  78.864  57.885  1.00  0.00           C
ATOM   1912  CZ  TYR A 118      29.884  79.054  56.625  1.00  0.00           C
ATOM   1913  OH  TYR A 118      31.284  79.134  56.455  1.00  0.00           O
ATOM   1915  CD2 TYR A 118      27.664  78.994  55.665  1.00  0.00           C
ATOM   1917  CE2 TYR A 118      29.044  79.124  55.505  1.00  0.00           C
ATOM   1919  C   TYR A 118      25.154  79.884  59.245  1.00  0.00           C
ATOM   1920  O   TYR A 118      25.594  80.894  59.795  1.00  0.00           O
ATOM   1921  N   THR A 119      24.974  78.724  59.895  1.00  0.00           N
ATOM   1923  CA  THR A 119      25.384  78.334  61.235  1.00  0.00           C
ATOM   1925  CB  THR A 119      24.294  78.364  62.315  1.00  0.00           C
ATOM   1927  OG1 THR A 119      23.604  79.594  62.315  1.00  0.00           O
ATOM   1929  CG2 THR A 119      24.864  78.214  63.725  1.00  0.00           C
ATOM   1933  C   THR A 119      25.714  76.884  61.025  1.00  0.00           C
ATOM   1934  O   THR A 119      25.304  76.324  60.005  1.00  0.00           O
ATOM   1935  N   ASN A 120      26.444  76.244  61.935  1.00  0.00           N
ATOM   1937  CA  ASN A 120      26.714  74.834  61.895  1.00  0.00           C
ATOM   1939  CB  ASN A 120      28.014  74.694  61.075  1.00  0.00           C
ATOM   1942  CG  ASN A 120      28.374  73.264  60.715  1.00  0.00           C
ATOM   1943  OD1 ASN A 120      28.064  72.294  61.395  1.00  0.00           O
ATOM   1944  ND2 ASN A 120      29.014  73.094  59.535  1.00  0.00           N
ATOM   1947  C   ASN A 120      26.694  74.354  63.365  1.00  0.00           C
ATOM   1948  O   ASN A 120      26.654  75.194  64.265  1.00  0.00           O
ATOM   1949  N   GLY A 121      26.664  73.044  63.715  1.00  0.00           N
ATOM   1951  CA  GLY A 121      27.014  72.704  65.105  1.00  0.00           C
ATOM   1954  C   GLY A 121      27.364  71.254  65.385  1.00  0.00           C
ATOM   1955  O   GLY A 121      26.614  70.344  65.075  1.00  0.00           O
ATOM   1956  N   THR A 122      28.504  70.994  66.085  1.00  0.00           N
ATOM   1958  CA  THR A 122      29.004  69.654  66.355  1.00  0.00           C
ATOM   1960  CB  THR A 122      30.494  69.454  66.065  1.00  0.00           C
ATOM   1962  OG1 THR A 122      31.344  69.804  67.145  1.00  0.00           O
ATOM   1964  CG2 THR A 122      30.864  70.324  64.875  1.00  0.00           C
ATOM   1968  C   THR A 122      28.644  69.094  67.725  1.00  0.00           C
ATOM   1969  O   THR A 122      28.594  69.784  68.735  1.00  0.00           O
ATOM   1970  N   PHE A 123      28.334  67.794  67.785  1.00  0.00           N
ATOM   1972  CA  PHE A 123      28.324  67.004  68.985  1.00  0.00           C
ATOM   1974  CB  PHE A 123      26.974  67.034  69.755  1.00  0.00           C
ATOM   1977  CG  PHE A 123      26.914  66.164  70.985  1.00  0.00           C
ATOM   1978  CD1 PHE A 123      27.344  66.674  72.225  1.00  0.00           C
ATOM   1980  CE1 PHE A 123      27.224  65.904  73.395  1.00  0.00           C
ATOM   1982  CZ  PHE A 123      26.684  64.614  73.325  1.00  0.00           C
ATOM   1984  CD2 PHE A 123      26.344  64.884  70.945  1.00  0.00           C
ATOM   1986  CE2 PHE A 123      26.234  64.104  72.105  1.00  0.00           C
ATOM   1988  C   PHE A 123      28.624  65.644  68.455  1.00  0.00           C
ATOM   1989  O   PHE A 123      28.354  65.354  67.295  1.00  0.00           O
ATOM   1990  N   GLY A 124      29.254  64.784  69.255  1.00  0.00           N
ATOM   1992  CA  GLY A 124      29.524  63.434  68.845  1.00  0.00           C
ATOM   1995  C   GLY A 124      30.654  62.884  69.635  1.00  0.00           C
ATOM   1996  O   GLY A 124      31.224  63.544  70.505  1.00  0.00           O
ATOM   1997  N   LEU A 125      30.994  61.634  69.315  1.00  0.00           N
ATOM   1999  CA  LEU A 125      32.014  60.854  69.975  1.00  0.00           C
ATOM   2001  CB  LEU A 125      31.364  59.514  70.415  1.00  0.00           C
ATOM   2004  CG  LEU A 125      32.144  58.564  71.355  1.00  0.00           C
ATOM   2006  CD1 LEU A 125      33.124  57.624  70.635  1.00  0.00           C
ATOM   2010  CD2 LEU A 125      32.834  59.344  72.475  1.00  0.00           C
ATOM   2014  C   LEU A 125      33.134  60.604  68.985  1.00  0.00           C
ATOM   2015  O   LEU A 125      32.874  60.204  67.845  1.00  0.00           O
ATOM   2016  N   THR A 126      34.394  60.834  69.395  1.00  0.00           N
ATOM   2018  CA  THR A 126      35.544  60.544  68.555  1.00  0.00           C
ATOM   2020  CB  THR A 126      36.434  61.744  68.215  1.00  0.00           C
ATOM   2022  OG1 THR A 126      37.414  61.404  67.235  1.00  0.00           O
ATOM   2024  CG2 THR A 126      37.194  62.304  69.415  1.00  0.00           C
ATOM   2028  C   THR A 126      36.364  59.444  69.175  1.00  0.00           C
ATOM   2029  O   THR A 126      36.544  59.334  70.395  1.00  0.00           O
ATOM   2030  N   ALA A 127      36.864  58.574  68.295  1.00  0.00           N
ATOM   2032  CA  ALA A 127      37.794  57.544  68.625  1.00  0.00           C
ATOM   2034  CB  ALA A 127      37.294  56.174  68.155  1.00  0.00           C
ATOM   2038  C   ALA A 127      39.124  57.884  67.975  1.00  0.00           C
ATOM   2039  O   ALA A 127      39.214  58.264  66.815  1.00  0.00           O
ATOM   2040  N   GLY A 128      40.204  57.724  68.755  1.00  0.00           N
ATOM   2042  CA  GLY A 128      41.564  57.884  68.275  1.00  0.00           C
ATOM   2045  C   GLY A 128      42.324  56.684  68.745  1.00  0.00           C
ATOM   2046  O   GLY A 128      42.244  56.294  69.905  1.00  0.00           O
ATOM   2047  N   TRP A 129      43.084  56.064  67.835  1.00  0.00           N
ATOM   2049  CA  TRP A 129      43.904  54.944  68.205  1.00  0.00           C
ATOM   2051  CB  TRP A 129      43.144  53.604  67.985  1.00  0.00           C
ATOM   2054  CG  TRP A 129      43.754  52.354  68.535  1.00  0.00           C
ATOM   2055  CD1 TRP A 129      44.674  52.174  69.545  1.00  0.00           C
ATOM   2057  NE1 TRP A 129      44.964  50.824  69.685  1.00  0.00           N
ATOM   2059  CE2 TRP A 129      44.254  50.124  68.755  1.00  0.00           C
ATOM   2060  CD2 TRP A 129      43.434  51.034  68.045  1.00  0.00           C
ATOM   2061  CE3 TRP A 129      42.534  50.564  67.085  1.00  0.00           C
ATOM   2063  CZ3 TRP A 129      42.524  49.204  66.795  1.00  0.00           C
ATOM   2065  CZ2 TRP A 129      44.264  48.774  68.445  1.00  0.00           C
ATOM   2067  CH2 TRP A 129      43.394  48.324  67.445  1.00  0.00           C
ATOM   2069  C   TRP A 129      45.164  54.984  67.365  1.00  0.00           C
ATOM   2070  O   TRP A 129      45.124  55.134  66.145  1.00  0.00           O
ATOM   2071  N   HIS A 130      46.314  54.834  68.035  1.00  0.00           N
ATOM   2073  CA  HIS A 130      47.604  54.644  67.395  1.00  0.00           C
ATOM   2075  CB  HIS A 130      48.704  55.414  68.155  1.00  0.00           C
ATOM   2078  ND1 HIS A 130      49.174  57.734  67.415  1.00  0.00           N
ATOM   2079  CG  HIS A 130      48.424  56.874  68.195  1.00  0.00           C
ATOM   2080  CE1 HIS A 130      48.714  58.934  67.705  1.00  0.00           C
ATOM   2082  NE2 HIS A 130      47.734  58.894  68.645  1.00  0.00           N
ATOM   2084  CD2 HIS A 130      47.544  57.574  68.955  1.00  0.00           C
ATOM   2086  C   HIS A 130      47.934  53.174  67.475  1.00  0.00           C
ATOM   2087  O   HIS A 130      48.134  52.654  68.575  1.00  0.00           O
ATOM   2088  N   LEU A 131      47.994  52.484  66.335  1.00  0.00           N
ATOM   2090  CA  LEU A 131      48.264  51.054  66.295  1.00  0.00           C
ATOM   2092  CB  LEU A 131      47.754  50.374  64.985  1.00  0.00           C
ATOM   2095  CG  LEU A 131      46.244  50.024  64.965  1.00  0.00           C
ATOM   2097  CD1 LEU A 131      45.334  51.244  65.185  1.00  0.00           C
ATOM   2101  CD2 LEU A 131      45.864  49.334  63.655  1.00  0.00           C
ATOM   2105  C   LEU A 131      49.764  50.824  66.485  1.00  0.00           C
ATOM   2106  O   LEU A 131      50.594  51.514  65.895  1.00  0.00           O
ATOM   2107  N   ASP A 132      50.144  49.874  67.365  1.00  0.00           N
ATOM   2109  CA  ASP A 132      51.514  49.794  67.825  1.00  0.00           C
ATOM   2111  CB  ASP A 132      51.504  49.584  69.365  1.00  0.00           C
ATOM   2114  CG  ASP A 132      52.844  49.914  69.955  1.00  0.00           C
ATOM   2115  OD1 ASP A 132      53.464  50.904  69.475  1.00  0.00           O
ATOM   2116  OD2 ASP A 132      53.234  49.334  71.005  1.00  0.00           O
ATOM   2117  C   ASP A 132      52.284  48.694  67.085  1.00  0.00           C
ATOM   2118  O   ASP A 132      52.824  47.774  67.695  1.00  0.00           O
ATOM   2119  N   ILE A 133      52.384  48.784  65.745  1.00  0.00           N
ATOM   2121  CA  ILE A 133      53.054  47.814  64.885  1.00  0.00           C
ATOM   2123  CB  ILE A 133      52.924  48.174  63.395  1.00  0.00           C
ATOM   2125  CG2 ILE A 133      53.734  47.184  62.525  1.00  0.00           C
ATOM   2129  CG1 ILE A 133      51.464  48.144  62.895  1.00  0.00           C
ATOM   2132  CD  ILE A 133      50.644  49.404  63.125  1.00  0.00           C
ATOM   2136  C   ILE A 133      54.524  47.654  65.255  1.00  0.00           C
ATOM   2137  O   ILE A 133      55.094  46.574  65.305  1.00  0.00           O
ATOM   2138  N   TRP A 134      55.154  48.804  65.545  1.00  0.00           N
ATOM   2140  CA  TRP A 134      56.584  48.894  65.715  1.00  0.00           C
ATOM   2142  CB  TRP A 134      57.074  50.214  65.045  1.00  0.00           C
ATOM   2145  CG  TRP A 134      56.524  50.414  63.665  1.00  0.00           C
ATOM   2146  CD1 TRP A 134      55.694  51.414  63.225  1.00  0.00           C
ATOM   2148  NE1 TRP A 134      55.294  51.154  61.935  1.00  0.00           N
ATOM   2150  CE2 TRP A 134      55.864  49.974  61.525  1.00  0.00           C
ATOM   2151  CD2 TRP A 134      56.674  49.494  62.575  1.00  0.00           C
ATOM   2152  CE3 TRP A 134      57.424  48.334  62.395  1.00  0.00           C
ATOM   2154  CZ3 TRP A 134      57.374  47.714  61.155  1.00  0.00           C
ATOM   2156  CZ2 TRP A 134      55.794  49.324  60.295  1.00  0.00           C
ATOM   2158  CH2 TRP A 134      56.574  48.184  60.125  1.00  0.00           C
ATOM   2160  C   TRP A 134      56.954  48.904  67.185  1.00  0.00           C
ATOM   2161  O   TRP A 134      58.104  49.124  67.545  1.00  0.00           O
ATOM   2162  N   GLY A 135      55.964  48.684  68.075  1.00  0.00           N
ATOM   2164  CA  GLY A 135      56.174  48.664  69.515  1.00  0.00           C
ATOM   2167  C   GLY A 135      56.644  49.974  70.105  1.00  0.00           C
ATOM   2168  O   GLY A 135      57.454  49.964  71.035  1.00  0.00           O
ATOM   2169  N   LYS A 136      56.134  51.114  69.605  1.00  0.00           N
ATOM   2171  CA  LYS A 136      56.374  52.454  70.115  1.00  0.00           C
ATOM   2173  CB  LYS A 136      55.574  53.524  69.315  1.00  0.00           C
ATOM   2176  CG  LYS A 136      55.944  53.694  67.835  1.00  0.00           C
ATOM   2179  CD  LYS A 136      55.114  54.774  67.135  1.00  0.00           C
ATOM   2182  CE  LYS A 136      53.604  54.524  67.165  1.00  0.00           C
ATOM   2185  NZ  LYS A 136      52.924  55.614  66.465  1.00  0.00           N
ATOM   2189  C   LYS A 136      55.874  52.614  71.535  1.00  0.00           C
ATOM   2190  O   LYS A 136      56.534  53.164  72.415  1.00  0.00           O
ATOM   2191  N   ASN A 137      54.654  52.104  71.765  1.00  0.00           N
ATOM   2193  CA  ASN A 137      53.884  52.314  72.965  1.00  0.00           C
ATOM   2195  CB  ASN A 137      52.354  52.294  72.685  1.00  0.00           C
ATOM   2198  CG  ASN A 137      51.984  53.374  71.685  1.00  0.00           C
ATOM   2199  OD1 ASN A 137      52.794  54.194  71.245  1.00  0.00           O
ATOM   2200  ND2 ASN A 137      50.694  53.444  71.285  1.00  0.00           N
ATOM   2203  C   ASN A 137      54.264  51.184  73.885  1.00  0.00           C
ATOM   2204  O   ASN A 137      54.624  51.384  75.045  1.00  0.00           O
ATOM   2205  N   ARG A 138      54.334  49.954  73.355  1.00  0.00           N
ATOM   2207  CA  ARG A 138      54.754  48.774  74.065  1.00  0.00           C
ATOM   2209  CB  ARG A 138      54.634  47.544  73.115  1.00  0.00           C
ATOM   2212  CG  ARG A 138      55.044  46.174  73.705  1.00  0.00           C
ATOM   2215  CD  ARG A 138      54.044  45.644  74.745  1.00  0.00           C
ATOM   2218  NE  ARG A 138      53.304  44.464  74.185  1.00  0.00           N
ATOM   2220  CZ  ARG A 138      53.724  43.214  74.175  1.00  0.00           C
ATOM   2221  NH1 ARG A 138      54.744  42.834  74.915  1.00  0.00           N
ATOM   2224  NH2 ARG A 138      53.154  42.344  73.365  1.00  0.00           N
ATOM   2227  C   ARG A 138      56.154  48.894  74.635  1.00  0.00           C
ATOM   2228  O   ARG A 138      56.394  48.514  75.785  1.00  0.00           O
ATOM   2229  N   ALA A 139      57.134  49.464  73.895  1.00  0.00           N
ATOM   2231  CA  ALA A 139      58.464  49.734  74.405  1.00  0.00           C
ATOM   2233  CB  ALA A 139      59.484  49.994  73.285  1.00  0.00           C
ATOM   2237  C   ALA A 139      58.494  50.914  75.355  1.00  0.00           C
ATOM   2238  O   ALA A 139      59.244  50.894  76.335  1.00  0.00           O
ATOM   2239  N   GLU A 140      57.644  51.944  75.155  1.00  0.00           N
ATOM   2241  CA  GLU A 140      57.444  52.964  76.155  1.00  0.00           C
ATOM   2243  CB  GLU A 140      56.604  54.154  75.595  1.00  0.00           C
ATOM   2246  CG  GLU A 140      56.334  55.294  76.615  1.00  0.00           C
ATOM   2249  CD  GLU A 140      55.814  56.614  76.055  1.00  0.00           C
ATOM   2250  OE1 GLU A 140      55.784  56.814  74.805  1.00  0.00           O
ATOM   2251  OE2 GLU A 140      55.484  57.504  76.885  1.00  0.00           O
ATOM   2252  C   GLU A 140      56.894  52.414  77.475  1.00  0.00           C
ATOM   2253  O   GLU A 140      57.474  52.644  78.535  1.00  0.00           O
ATOM   2254  N   VAL A 141      55.844  51.564  77.445  1.00  0.00           N
ATOM   2256  CA  VAL A 141      55.314  50.804  78.575  1.00  0.00           C
ATOM   2258  CB  VAL A 141      54.104  49.944  78.175  1.00  0.00           C
ATOM   2260  CG1 VAL A 141      53.674  49.004  79.325  1.00  0.00           C
ATOM   2264  CG2 VAL A 141      52.914  50.834  77.785  1.00  0.00           C
ATOM   2268  C   VAL A 141      56.344  49.924  79.255  1.00  0.00           C
ATOM   2269  O   VAL A 141      56.574  50.034  80.465  1.00  0.00           O
ATOM   2270  N   THR A 142      57.094  49.104  78.495  1.00  0.00           N
ATOM   2272  CA  THR A 142      58.184  48.274  79.005  1.00  0.00           C
ATOM   2274  CB  THR A 142      58.854  47.394  77.965  1.00  0.00           C
ATOM   2276  OG1 THR A 142      57.874  46.584  77.335  1.00  0.00           O
ATOM   2278  CG2 THR A 142      59.864  46.414  78.595  1.00  0.00           C
ATOM   2282  C   THR A 142      59.264  49.094  79.675  1.00  0.00           C
ATOM   2283  O   THR A 142      59.734  48.724  80.755  1.00  0.00           O
ATOM   2284  N   ALA A 143      59.644  50.264  79.125  1.00  0.00           N
ATOM   2286  CA  ALA A 143      60.564  51.194  79.755  1.00  0.00           C
ATOM   2288  CB  ALA A 143      60.804  52.414  78.845  1.00  0.00           C
ATOM   2292  C   ALA A 143      60.074  51.644  81.125  1.00  0.00           C
ATOM   2293  O   ALA A 143      60.834  51.694  82.095  1.00  0.00           O
ATOM   2294  N   ARG A 144      58.764  51.944  81.285  1.00  0.00           N
ATOM   2296  CA  ARG A 144      58.264  52.414  82.555  1.00  0.00           C
ATOM   2298  CB  ARG A 144      56.934  53.214  82.455  1.00  0.00           C
ATOM   2301  CG  ARG A 144      56.804  54.204  81.275  1.00  0.00           C
ATOM   2304  CD  ARG A 144      58.024  54.984  80.775  1.00  0.00           C
ATOM   2307  NE  ARG A 144      58.354  56.034  81.795  1.00  0.00           N
ATOM   2309  CZ  ARG A 144      58.954  57.154  81.445  1.00  0.00           C
ATOM   2310  NH1 ARG A 144      59.424  57.394  80.235  1.00  0.00           N
ATOM   2313  NH2 ARG A 144      59.094  58.124  82.325  1.00  0.00           N
ATOM   2316  C   ARG A 144      58.054  51.264  83.545  1.00  0.00           C
ATOM   2317  O   ARG A 144      58.194  51.414  84.755  1.00  0.00           O
ATOM   2318  N   LEU A 145      57.784  50.034  83.055  1.00  0.00           N
ATOM   2320  CA  LEU A 145      57.834  48.844  83.885  1.00  0.00           C
ATOM   2322  CB  LEU A 145      57.354  47.554  83.175  1.00  0.00           C
ATOM   2325  CG  LEU A 145      55.894  47.574  82.685  1.00  0.00           C
ATOM   2327  CD1 LEU A 145      55.564  46.234  82.015  1.00  0.00           C
ATOM   2331  CD2 LEU A 145      54.874  47.904  83.775  1.00  0.00           C
ATOM   2335  C   LEU A 145      59.214  48.594  84.465  1.00  0.00           C
ATOM   2336  O   LEU A 145      59.344  48.204  85.625  1.00  0.00           O
ATOM   2337  N   GLY A 146      60.274  48.844  83.645  1.00  0.00           N
ATOM   2339  CA  GLY A 146      61.654  48.944  84.105  1.00  0.00           C
ATOM   2342  C   GLY A 146      61.894  50.024  85.135  1.00  0.00           C
ATOM   2343  O   GLY A 146      62.464  49.754  86.195  1.00  0.00           O
ATOM   2344  N   THR A 147      61.464  51.274  84.875  1.00  0.00           N
ATOM   2346  CA  THR A 147      61.684  52.384  85.805  1.00  0.00           C
ATOM   2348  CB  THR A 147      61.394  53.794  85.305  1.00  0.00           C
ATOM   2350  OG1 THR A 147      60.044  53.964  84.905  1.00  0.00           O
ATOM   2352  CG2 THR A 147      62.254  54.124  84.075  1.00  0.00           C
ATOM   2356  C   THR A 147      61.034  52.204  87.175  1.00  0.00           C
ATOM   2357  O   THR A 147      61.644  52.564  88.185  1.00  0.00           O
ATOM   2358  N   VAL A 148      59.814  51.634  87.255  1.00  0.00           N
ATOM   2360  CA  VAL A 148      59.164  51.254  88.505  1.00  0.00           C
ATOM   2362  CB  VAL A 148      57.794  50.604  88.235  1.00  0.00           C
ATOM   2364  CG1 VAL A 148      57.174  49.954  89.495  1.00  0.00           C
ATOM   2368  CG2 VAL A 148      56.814  51.674  87.715  1.00  0.00           C
ATOM   2372  C   VAL A 148      59.994  50.284  89.335  1.00  0.00           C
ATOM   2373  O   VAL A 148      60.214  50.474  90.525  1.00  0.00           O
ATOM   2374  N   LYS A 149      60.524  49.224  88.685  1.00  0.00           N
ATOM   2376  CA  LYS A 149      61.204  48.174  89.405  1.00  0.00           C
ATOM   2378  CB  LYS A 149      61.194  46.904  88.525  1.00  0.00           C
ATOM   2381  CG  LYS A 149      61.394  45.614  89.335  1.00  0.00           C
ATOM   2384  CD  LYS A 149      61.224  44.284  88.565  1.00  0.00           C
ATOM   2387  CE  LYS A 149      60.844  44.344  87.075  1.00  0.00           C
ATOM   2390  NZ  LYS A 149      59.424  44.694  86.875  1.00  0.00           N
ATOM   2394  C   LYS A 149      62.624  48.564  89.785  1.00  0.00           C
ATOM   2395  O   LYS A 149      63.164  48.134  90.805  1.00  0.00           O
ATOM   2396  N   ALA A 150      63.244  49.484  89.025  1.00  0.00           N
ATOM   2398  CA  ALA A 150      64.424  50.204  89.445  1.00  0.00           C
ATOM   2400  CB  ALA A 150      64.874  51.124  88.295  1.00  0.00           C
ATOM   2404  C   ALA A 150      64.194  51.044  90.695  1.00  0.00           C
ATOM   2405  O   ALA A 150      65.034  51.114  91.585  1.00  0.00           O
ATOM   2406  N   ARG A 151      63.034  51.714  90.795  1.00  0.00           N
ATOM   2408  CA  ARG A 151      62.694  52.584  91.905  1.00  0.00           C
ATOM   2410  CB  ARG A 151      61.524  53.504  91.495  1.00  0.00           C
ATOM   2413  CG  ARG A 151      61.714  54.954  91.985  1.00  0.00           C
ATOM   2416  CD  ARG A 151      61.374  56.034  90.945  1.00  0.00           C
ATOM   2419  NE  ARG A 151      62.284  55.844  89.775  1.00  0.00           N
ATOM   2421  CZ  ARG A 151      63.524  56.324  89.695  1.00  0.00           C
ATOM   2422  NH1 ARG A 151      64.104  57.014  90.635  1.00  0.00           N
ATOM   2425  NH2 ARG A 151      64.224  56.084  88.605  1.00  0.00           N
ATOM   2428  C   ARG A 151      62.324  51.774  93.145  1.00  0.00           C
ATOM   2429  O   ARG A 151      62.544  52.184  94.285  1.00  0.00           O
ATOM   2430  N   ALA A 152      61.784  50.564  92.945  1.00  0.00           N
ATOM   2432  CA  ALA A 152      61.574  49.584  93.965  1.00  0.00           C
ATOM   2434  CB  ALA A 152      60.724  48.454  93.395  1.00  0.00           C
ATOM   2438  C   ALA A 152      62.864  49.044  94.565  1.00  0.00           C
ATOM   2439  O   ALA A 152      62.934  48.744  95.745  1.00  0.00           O
ATOM   2440  N   ALA A 153      63.944  48.974  93.765  1.00  0.00           N
ATOM   2442  CA  ALA A 153      65.264  48.704  94.275  1.00  0.00           C
ATOM   2444  CB  ALA A 153      66.084  48.184  93.085  1.00  0.00           C
ATOM   2448  C   ALA A 153      65.934  49.934  94.915  1.00  0.00           C
ATOM   2449  O   ALA A 153      66.744  49.854  95.835  1.00  0.00           O
ATOM   2450  N   GLU A 154      65.564  51.154  94.445  1.00  0.00           N
ATOM   2452  CA  GLU A 154      65.984  52.434  94.995  1.00  0.00           C
ATOM   2454  CB  GLU A 154      65.524  53.564  94.025  1.00  0.00           C
ATOM   2457  CG  GLU A 154      66.184  54.954  94.225  1.00  0.00           C
ATOM   2460  CD  GLU A 154      65.704  55.964  93.185  1.00  0.00           C
ATOM   2461  OE1 GLU A 154      64.534  56.444  93.255  1.00  0.00           O
ATOM   2462  OE2 GLU A 154      66.504  56.254  92.255  1.00  0.00           O
ATOM   2463  C   GLU A 154      65.474  52.644  96.425  1.00  0.00           C
ATOM   2464  O   GLU A 154      66.174  53.134  97.305  1.00  0.00           O
ATOM   2465  N   ARG A 155      64.214  52.224  96.715  1.00  0.00           N
ATOM   2467  CA  ARG A 155      63.654  52.314  98.065  1.00  0.00           C
ATOM   2469  CB  ARG A 155      62.124  52.044  98.195  1.00  0.00           C
ATOM   2472  CG  ARG A 155      61.674  50.564  98.355  1.00  0.00           C
ATOM   2475  CD  ARG A 155      60.204  50.284  98.665  1.00  0.00           C
ATOM   2478  NE  ARG A 155      59.804  51.094  99.855  1.00  0.00           N
ATOM   2480  CZ  ARG A 155      59.814  50.654 101.115  1.00  0.00           C
ATOM   2481  NH1 ARG A 155      60.404  49.534 101.485  1.00  0.00           N
ATOM   2484  NH2 ARG A 155      59.124  51.334 102.005  1.00  0.00           N
ATOM   2487  C   ARG A 155      64.384  51.394  99.005  1.00  0.00           C
ATOM   2488  O   ARG A 155      64.644  51.754 100.145  1.00  0.00           O
ATOM   2489  N   GLU A 156      64.714  50.164  98.545  1.00  0.00           N
ATOM   2491  CA  GLU A 156      65.394  49.204  99.385  1.00  0.00           C
ATOM   2493  CB  GLU A 156      65.364  47.814  98.725  1.00  0.00           C
ATOM   2496  CG  GLU A 156      65.684  46.674  99.725  1.00  0.00           C
ATOM   2499  CD  GLU A 156      64.744  46.584 100.935  1.00  0.00           C
ATOM   2500  OE1 GLU A 156      63.604  47.104 100.905  1.00  0.00           O
ATOM   2501  OE2 GLU A 156      65.154  45.934 101.935  1.00  0.00           O
ATOM   2502  C   GLU A 156      66.794  49.704  99.695  1.00  0.00           C
ATOM   2503  O   GLU A 156      67.244  49.684 100.835  1.00  0.00           O
ATOM   2504  N   GLN A 157      67.454  50.324  98.695  1.00  0.00           N
ATOM   2506  CA  GLN A 157      68.674  51.074  98.925  1.00  0.00           C
ATOM   2508  CB  GLN A 157      69.264  51.624  97.595  1.00  0.00           C
ATOM   2511  CG  GLN A 157      70.614  52.364  97.805  1.00  0.00           C
ATOM   2514  CD  GLN A 157      71.184  52.914  96.505  1.00  0.00           C
ATOM   2515  OE1 GLN A 157      70.524  53.044  95.475  1.00  0.00           O
ATOM   2516  NE2 GLN A 157      72.484  53.264  96.575  1.00  0.00           N
ATOM   2519  C   GLN A 157      68.564  52.234  99.925  1.00  0.00           C
ATOM   2520  O   GLN A 157      69.444  52.404 100.775  1.00  0.00           O
ATOM   2521  N   THR A 158      67.504  53.064  99.865  1.00  0.00           N
ATOM   2523  CA  THR A 158      67.354  54.144 100.855  1.00  0.00           C
ATOM   2525  CB  THR A 158      66.414  55.294 100.455  1.00  0.00           C
ATOM   2527  OG1 THR A 158      66.914  56.544 100.895  1.00  0.00           O
ATOM   2529  CG2 THR A 158      64.994  55.174 101.035  1.00  0.00           C
ATOM   2533  C   THR A 158      66.974  53.594 102.225  1.00  0.00           C
ATOM   2534  O   THR A 158      67.394  54.124 103.255  1.00  0.00           O
ATOM   2535  N   ARG A 159      66.184  52.494 102.295  1.00  0.00           N
ATOM   2537  CA  ARG A 159      65.884  51.824 103.555  1.00  0.00           C
ATOM   2539  CB  ARG A 159      64.854  50.664 103.395  1.00  0.00           C
ATOM   2542  CG  ARG A 159      64.694  49.764 104.645  1.00  0.00           C
ATOM   2545  CD  ARG A 159      63.664  48.624 104.555  1.00  0.00           C
ATOM   2548  NE  ARG A 159      62.314  49.244 104.735  1.00  0.00           N
ATOM   2550  CZ  ARG A 159      61.244  48.574 105.155  1.00  0.00           C
ATOM   2551  NH1 ARG A 159      61.254  47.334 105.585  1.00  0.00           N
ATOM   2554  NH2 ARG A 159      60.074  49.164 105.205  1.00  0.00           N
ATOM   2557  C   ARG A 159      67.124  51.314 104.235  1.00  0.00           C
ATOM   2558  O   ARG A 159      67.344  51.554 105.425  1.00  0.00           O
ATOM   2559  N   GLN A 160      67.994  50.634 103.475  1.00  0.00           N
ATOM   2561  CA  GLN A 160      69.284  50.234 103.955  1.00  0.00           C
ATOM   2563  CB  GLN A 160      69.994  49.334 102.915  1.00  0.00           C
ATOM   2566  CG  GLN A 160      69.314  47.964 102.655  1.00  0.00           C
ATOM   2569  CD  GLN A 160      68.994  47.224 103.955  1.00  0.00           C
ATOM   2570  OE1 GLN A 160      69.734  47.304 104.935  1.00  0.00           O
ATOM   2571  NE2 GLN A 160      67.874  46.454 103.955  1.00  0.00           N
ATOM   2574  C   GLN A 160      70.174  51.394 104.355  1.00  0.00           C
ATOM   2575  O   GLN A 160      70.734  51.394 105.445  1.00  0.00           O
ATOM   2576  N   LEU A 161      70.244  52.444 103.505  1.00  0.00           N
ATOM   2578  CA  LEU A 161      70.994  53.654 103.815  1.00  0.00           C
ATOM   2580  CB  LEU A 161      70.934  54.654 102.625  1.00  0.00           C
ATOM   2583  CG  LEU A 161      71.634  56.014 102.835  1.00  0.00           C
ATOM   2585  CD1 LEU A 161      73.134  55.864 103.135  1.00  0.00           C
ATOM   2589  CD2 LEU A 161      71.404  56.954 101.635  1.00  0.00           C
ATOM   2593  C   LEU A 161      70.544  54.344 105.085  1.00  0.00           C
ATOM   2594  O   LEU A 161      71.354  54.694 105.935  1.00  0.00           O
ATOM   2595  N   LEU A 162      69.214  54.524 105.275  1.00  0.00           N
ATOM   2597  CA  LEU A 162      68.654  55.064 106.495  1.00  0.00           C
ATOM   2599  CB  LEU A 162      67.114  55.114 106.365  1.00  0.00           C
ATOM   2602  CG  LEU A 162      66.354  55.654 107.595  1.00  0.00           C
ATOM   2604  CD1 LEU A 162      66.664  57.134 107.785  1.00  0.00           C
ATOM   2608  CD2 LEU A 162      64.844  55.454 107.465  1.00  0.00           C
ATOM   2612  C   LEU A 162      68.974  54.244 107.735  1.00  0.00           C
ATOM   2613  O   LEU A 162      69.404  54.774 108.755  1.00  0.00           O
ATOM   2614  N   ALA A 163      68.774  52.904 107.645  1.00  0.00           N
ATOM   2616  CA  ALA A 163      69.014  51.954 108.725  1.00  0.00           C
ATOM   2618  CB  ALA A 163      68.514  50.564 108.305  1.00  0.00           C
ATOM   2622  C   ALA A 163      70.464  51.894 109.115  1.00  0.00           C
ATOM   2623  O   ALA A 163      70.824  51.984 110.285  1.00  0.00           O
ATOM   2624  N   GLY A 164      71.354  51.814 108.105  1.00  0.00           N
ATOM   2626  CA  GLY A 164      72.794  51.874 108.255  1.00  0.00           C
ATOM   2629  C   GLY A 164      73.284  53.184 108.805  1.00  0.00           C
ATOM   2630  O   GLY A 164      74.104  53.204 109.725  1.00  0.00           O
ATOM   2631  N   SER A 165      72.774  54.334 108.315  1.00  0.00           N
ATOM   2633  CA  SER A 165      73.034  55.634 108.915  1.00  0.00           C
ATOM   2635  CB  SER A 165      72.284  56.814 108.215  1.00  0.00           C
ATOM   2638  OG  SER A 165      72.824  57.144 106.935  1.00  0.00           O
ATOM   2640  C   SER A 165      72.654  55.724 110.385  1.00  0.00           C
ATOM   2641  O   SER A 165      73.494  56.054 111.205  1.00  0.00           O
ATOM   2642  N   VAL A 166      71.394  55.424 110.745  1.00  0.00           N
ATOM   2644  CA  VAL A 166      70.884  55.694 112.085  1.00  0.00           C
ATOM   2646  CB  VAL A 166      69.354  55.684 112.155  1.00  0.00           C
ATOM   2648  CG1 VAL A 166      68.774  54.264 112.005  1.00  0.00           C
ATOM   2652  CG2 VAL A 166      68.854  56.314 113.465  1.00  0.00           C
ATOM   2656  C   VAL A 166      71.484  54.804 113.155  1.00  0.00           C
ATOM   2657  O   VAL A 166      71.734  55.254 114.275  1.00  0.00           O
ATOM   2658  N   ALA A 167      71.754  53.524 112.835  1.00  0.00           N
ATOM   2660  CA  ALA A 167      72.534  52.634 113.665  1.00  0.00           C
ATOM   2662  CB  ALA A 167      72.554  51.234 113.035  1.00  0.00           C
ATOM   2666  C   ALA A 167      73.944  53.134 113.865  1.00  0.00           C
ATOM   2667  O   ALA A 167      74.454  53.154 114.985  1.00  0.00           O
ATOM   2668  N   ARG A 168      74.604  53.594 112.785  1.00  0.00           N
ATOM   2670  CA  ARG A 168      75.954  54.134 112.865  1.00  0.00           C
ATOM   2672  CB  ARG A 168      76.454  54.464 111.445  1.00  0.00           C
ATOM   2675  CG  ARG A 168      77.944  54.794 111.435  1.00  0.00           C
ATOM   2678  CD  ARG A 168      78.414  55.454 110.145  1.00  0.00           C
ATOM   2681  NE  ARG A 168      79.894  55.344 110.205  1.00  0.00           N
ATOM   2683  CZ  ARG A 168      80.674  55.134 109.165  1.00  0.00           C
ATOM   2684  NH1 ARG A 168      80.284  54.994 107.915  1.00  0.00           N
ATOM   2687  NH2 ARG A 168      81.954  54.984 109.435  1.00  0.00           N
ATOM   2690  C   ARG A 168      76.034  55.394 113.705  1.00  0.00           C
ATOM   2691  O   ARG A 168      76.864  55.554 114.605  1.00  0.00           O
ATOM   2692  N   LEU A 169      75.094  56.324 113.475  1.00  0.00           N
ATOM   2694  CA  LEU A 169      74.934  57.514 114.275  1.00  0.00           C
ATOM   2696  CB  LEU A 169      73.814  58.424 113.725  1.00  0.00           C
ATOM   2699  CG  LEU A 169      74.064  59.014 112.325  1.00  0.00           C
ATOM   2701  CD1 LEU A 169      72.824  59.794 111.875  1.00  0.00           C
ATOM   2705  CD2 LEU A 169      75.364  59.824 112.275  1.00  0.00           C
ATOM   2709  C   LEU A 169      74.664  57.204 115.735  1.00  0.00           C
ATOM   2710  O   LEU A 169      75.214  57.844 116.615  1.00  0.00           O
ATOM   2711  N   TYR A 170      73.834  56.194 116.035  1.00  0.00           N
ATOM   2713  CA  TYR A 170      73.604  55.714 117.385  1.00  0.00           C
ATOM   2715  CB  TYR A 170      72.434  54.694 117.355  1.00  0.00           C
ATOM   2718  CG  TYR A 170      72.154  54.114 118.705  1.00  0.00           C
ATOM   2719  CD1 TYR A 170      71.354  54.804 119.625  1.00  0.00           C
ATOM   2721  CE1 TYR A 170      71.114  54.274 120.905  1.00  0.00           C
ATOM   2723  CZ  TYR A 170      71.694  53.044 121.255  1.00  0.00           C
ATOM   2724  OH  TYR A 170      71.454  52.474 122.505  1.00  0.00           O
ATOM   2726  CD2 TYR A 170      72.734  52.894 119.075  1.00  0.00           C
ATOM   2728  CE2 TYR A 170      72.504  52.364 120.355  1.00  0.00           C
ATOM   2730  C   TYR A 170      74.854  55.184 118.105  1.00  0.00           C
ATOM   2731  O   TYR A 170      75.114  55.544 119.255  1.00  0.00           O
ATOM   2732  N   TRP A 171      75.704  54.364 117.435  1.00  0.00           N
ATOM   2734  CA  TRP A 171      76.974  53.934 117.995  1.00  0.00           C
ATOM   2736  CB  TRP A 171      77.634  52.804 117.155  1.00  0.00           C
ATOM   2739  CG  TRP A 171      76.754  51.604 116.965  1.00  0.00           C
ATOM   2740  CD1 TRP A 171      76.524  50.994 115.775  1.00  0.00           C
ATOM   2742  NE1 TRP A 171      75.714  49.894 115.955  1.00  0.00           N
ATOM   2744  CE2 TRP A 171      75.404  49.784 117.285  1.00  0.00           C
ATOM   2745  CD2 TRP A 171      76.044  50.844 117.965  1.00  0.00           C
ATOM   2746  CE3 TRP A 171      75.924  50.934 119.345  1.00  0.00           C
ATOM   2748  CZ3 TRP A 171      75.164  49.974 120.015  1.00  0.00           C
ATOM   2750  CZ2 TRP A 171      74.684  48.804 117.955  1.00  0.00           C
ATOM   2752  CH2 TRP A 171      74.574  48.924 119.345  1.00  0.00           C
ATOM   2754  C   TRP A 171      77.964  55.054 118.245  1.00  0.00           C
ATOM   2755  O   TRP A 171      78.674  55.114 119.255  1.00  0.00           O
ATOM   2756  N   GLU A 172      78.024  56.034 117.335  1.00  0.00           N
ATOM   2758  CA  GLU A 172      78.804  57.234 117.545  1.00  0.00           C
ATOM   2760  CB  GLU A 172      79.044  57.854 116.155  1.00  0.00           C
ATOM   2763  CG  GLU A 172      80.104  58.984 116.105  1.00  0.00           C
ATOM   2766  CD  GLU A 172      80.284  59.504 114.685  1.00  0.00           C
ATOM   2767  OE1 GLU A 172      79.264  59.784 114.015  1.00  0.00           O
ATOM   2768  OE2 GLU A 172      81.454  59.694 114.235  1.00  0.00           O
ATOM   2769  C   GLU A 172      78.174  58.184 118.595  1.00  0.00           C
ATOM   2770  O   GLU A 172      78.874  58.924 119.295  1.00  0.00           O
ATOM   2771  N   TRP A 173      76.834  58.154 118.815  1.00  0.00           N
ATOM   2773  CA  TRP A 173      76.194  58.754 119.985  1.00  0.00           C
ATOM   2775  CB  TRP A 173      74.624  58.674 119.965  1.00  0.00           C
ATOM   2778  CG  TRP A 173      73.944  59.614 120.935  1.00  0.00           C
ATOM   2779  CD1 TRP A 173      73.684  60.914 120.625  1.00  0.00           C
ATOM   2781  NE1 TRP A 173      73.254  61.594 121.755  1.00  0.00           N
ATOM   2783  CE2 TRP A 173      73.184  60.734 122.795  1.00  0.00           C
ATOM   2784  CD2 TRP A 173      73.574  59.454 122.315  1.00  0.00           C
ATOM   2785  CE3 TRP A 173      73.494  58.364 123.175  1.00  0.00           C
ATOM   2787  CZ3 TRP A 173      73.074  58.574 124.495  1.00  0.00           C
ATOM   2789  CZ2 TRP A 173      72.824  60.944 124.115  1.00  0.00           C
ATOM   2791  CH2 TRP A 173      72.774  59.844 124.965  1.00  0.00           C
ATOM   2793  C   TRP A 173      76.674  58.124 121.275  1.00  0.00           C
ATOM   2794  O   TRP A 173      77.024  58.804 122.235  1.00  0.00           O
ATOM   2795  N   GLN A 174      76.764  56.784 121.315  1.00  0.00           N
ATOM   2797  CA  GLN A 174      77.234  56.124 122.505  1.00  0.00           C
ATOM   2799  CB  GLN A 174      76.824  54.634 122.545  1.00  0.00           C
ATOM   2802  CG  GLN A 174      77.784  53.554 122.015  1.00  0.00           C
ATOM   2805  CD  GLN A 174      77.614  52.334 122.925  1.00  0.00           C
ATOM   2806  OE1 GLN A 174      78.284  52.154 123.945  1.00  0.00           O
ATOM   2807  NE2 GLN A 174      76.524  51.584 122.685  1.00  0.00           N
ATOM   2810  C   GLN A 174      78.724  56.314 122.725  1.00  0.00           C
ATOM   2811  O   GLN A 174      79.164  56.364 123.875  1.00  0.00           O
ATOM   2812  N   THR A 175      79.534  56.484 121.665  1.00  0.00           N
ATOM   2814  CA  THR A 175      80.924  56.874 121.825  1.00  0.00           C
ATOM   2816  CB  THR A 175      81.774  56.664 120.565  1.00  0.00           C
ATOM   2818  OG1 THR A 175      83.054  56.174 120.925  1.00  0.00           O
ATOM   2820  CG2 THR A 175      82.034  57.904 119.695  1.00  0.00           C
ATOM   2824  C   THR A 175      81.074  58.254 122.465  1.00  0.00           C
ATOM   2825  O   THR A 175      81.784  58.404 123.455  1.00  0.00           O
ATOM   2826  N   GLN A 176      80.324  59.274 122.025  1.00  0.00           N
ATOM   2828  CA  GLN A 176      80.274  60.564 122.715  1.00  0.00           C
ATOM   2830  CB  GLN A 176      79.504  61.624 121.885  1.00  0.00           C
ATOM   2833  CG  GLN A 176      80.084  61.924 120.465  1.00  0.00           C
ATOM   2836  CD  GLN A 176      81.614  61.884 120.375  1.00  0.00           C
ATOM   2837  OE1 GLN A 176      82.354  62.314 121.275  1.00  0.00           O
ATOM   2838  NE2 GLN A 176      82.144  61.374 119.245  1.00  0.00           N
ATOM   2841  C   GLN A 176      79.744  60.514 124.145  1.00  0.00           C
ATOM   2842  O   GLN A 176      80.244  61.214 125.025  1.00  0.00           O
ATOM   2843  N   ALA A 177      78.704  59.694 124.405  1.00  0.00           N
ATOM   2845  CA  ALA A 177      78.224  59.414 125.755  1.00  0.00           C
ATOM   2847  CB  ALA A 177      76.934  58.594 125.685  1.00  0.00           C
ATOM   2851  C   ALA A 177      79.234  58.734 126.675  1.00  0.00           C
ATOM   2852  O   ALA A 177      79.424  59.164 127.815  1.00  0.00           O
ATOM   2853  N   ALA A 178      79.934  57.684 126.215  1.00  0.00           N
ATOM   2855  CA  ALA A 178      81.044  57.084 126.935  1.00  0.00           C
ATOM   2857  CB  ALA A 178      81.494  55.794 126.225  1.00  0.00           C
ATOM   2861  C   ALA A 178      82.244  58.004 127.155  1.00  0.00           C
ATOM   2862  O   ALA A 178      82.804  58.064 128.255  1.00  0.00           O
ATOM   2863  N   LEU A 179      82.674  58.774 126.145  1.00  0.00           N
ATOM   2865  CA  LEU A 179      83.704  59.784 126.335  1.00  0.00           C
ATOM   2867  CB  LEU A 179      84.244  60.324 124.985  1.00  0.00           C
ATOM   2870  CG  LEU A 179      85.484  61.264 125.075  1.00  0.00           C
ATOM   2872  CD1 LEU A 179      86.664  60.574 125.765  1.00  0.00           C
ATOM   2876  CD2 LEU A 179      85.924  61.754 123.685  1.00  0.00           C
ATOM   2880  C   LEU A 179      83.284  60.914 127.295  1.00  0.00           C
ATOM   2881  O   LEU A 179      84.074  61.354 128.125  1.00  0.00           O
ATOM   2882  N   ASN A 180      82.004  61.354 127.275  1.00  0.00           N
ATOM   2884  CA  ASN A 180      81.464  62.224 128.315  1.00  0.00           C
ATOM   2886  CB  ASN A 180      79.954  62.504 128.095  1.00  0.00           C
ATOM   2889  CG  ASN A 180      79.734  63.864 127.445  1.00  0.00           C
ATOM   2890  OD1 ASN A 180      79.314  64.814 128.105  1.00  0.00           O
ATOM   2891  ND2 ASN A 180      79.964  63.924 126.115  1.00  0.00           N
ATOM   2894  C   ASN A 180      81.584  61.644 129.715  1.00  0.00           C
ATOM   2895  O   ASN A 180      81.984  62.334 130.645  1.00  0.00           O
ATOM   2896  N   THR A 181      81.234  60.354 129.925  1.00  0.00           N
ATOM   2898  CA  THR A 181      81.354  59.794 131.265  1.00  0.00           C
ATOM   2900  CB  THR A 181      80.594  58.484 131.515  1.00  0.00           C
ATOM   2902  OG1 THR A 181      80.924  57.444 130.615  1.00  0.00           O
ATOM   2904  CG2 THR A 181      79.094  58.794 131.335  1.00  0.00           C
ATOM   2908  C   THR A 181      82.774  59.724 131.775  1.00  0.00           C
ATOM   2909  O   THR A 181      83.034  60.214 132.875  1.00  0.00           O
ATOM   2910  N   VAL A 182      83.744  59.254 130.975  1.00  0.00           N
ATOM   2912  CA  VAL A 182      85.154  59.234 131.375  1.00  0.00           C
ATOM   2914  CB  VAL A 182      86.044  58.494 130.385  1.00  0.00           C
ATOM   2916  CG1 VAL A 182      87.494  58.454 130.905  1.00  0.00           C
ATOM   2920  CG2 VAL A 182      85.544  57.044 130.205  1.00  0.00           C
ATOM   2924  C   VAL A 182      85.724  60.614 131.645  1.00  0.00           C
ATOM   2925  O   VAL A 182      86.404  60.864 132.635  1.00  0.00           O
ATOM   2926  N   LEU A 183      85.424  61.584 130.765  1.00  0.00           N
ATOM   2928  CA  LEU A 183      85.914  62.934 130.895  1.00  0.00           C
ATOM   2930  CB  LEU A 183      85.704  63.664 129.555  1.00  0.00           C
ATOM   2933  CG  LEU A 183      86.694  64.794 129.195  1.00  0.00           C
ATOM   2935  CD1 LEU A 183      88.144  64.524 129.615  1.00  0.00           C
ATOM   2939  CD2 LEU A 183      86.644  64.964 127.675  1.00  0.00           C
ATOM   2943  C   LEU A 183      85.304  63.674 132.085  1.00  0.00           C
ATOM   2944  O   LEU A 183      85.994  64.394 132.805  1.00  0.00           O
ATOM   2945  N   GLN A 184      84.004  63.414 132.395  1.00  0.00           N
ATOM   2947  CA  GLN A 184      83.434  63.804 133.675  1.00  0.00           C
ATOM   2949  CB  GLN A 184      81.944  63.384 133.805  1.00  0.00           C
ATOM   2952  CG  GLN A 184      80.914  64.254 133.015  1.00  0.00           C
ATOM   2955  CD  GLN A 184      80.674  65.684 133.535  1.00  0.00           C
ATOM   2956  OE1 GLN A 184      80.034  66.474 132.835  1.00  0.00           O
ATOM   2957  NE2 GLN A 184      81.174  66.044 134.729  1.00  0.00           N
ATOM   2960  C   GLN A 184      84.174  63.274 134.889  1.00  0.00           C
ATOM   2961  O   GLN A 184      84.374  63.994 135.859  1.00  0.00           O
ATOM   2962  N   GLN A 185      84.614  62.004 134.909  1.00  0.00           N
ATOM   2964  CA  GLN A 185      85.464  61.524 135.989  1.00  0.00           C
ATOM   2966  CB  GLN A 185      85.614  60.004 135.929  1.00  0.00           C
ATOM   2969  CG  GLN A 185      84.294  59.254 136.209  1.00  0.00           C
ATOM   2972  CD  GLN A 185      83.854  58.354 135.059  1.00  0.00           C
ATOM   2973  OE1 GLN A 185      84.674  57.724 134.375  1.00  0.00           O
ATOM   2974  NE2 GLN A 185      82.514  58.224 134.879  1.00  0.00           N
ATOM   2977  C   GLN A 185      86.824  62.204 136.129  1.00  0.00           C
ATOM   2978  O   GLN A 185      87.224  62.584 137.219  1.00  0.00           O
ATOM   2979  N   ILE A 186      87.534  62.424 134.999  1.00  0.00           N
ATOM   2981  CA  ILE A 186      88.784  63.164 134.959  1.00  0.00           C
ATOM   2983  CB  ILE A 186      89.574  63.024 133.645  1.00  0.00           C
ATOM   2985  CG2 ILE A 186      90.754  64.034 133.585  1.00  0.00           C
ATOM   2989  CG1 ILE A 186      90.244  61.644 133.445  1.00  0.00           C
ATOM   2992  CD  ILE A 186      89.504  60.364 133.815  1.00  0.00           C
ATOM   2996  C   ILE A 186      88.644  64.624 135.389  1.00  0.00           C
ATOM   2997  O   ILE A 186      89.474  65.104 136.149  1.00  0.00           O
ATOM   2998  N   GLU A 187      87.554  65.344 134.999  1.00  0.00           N
ATOM   3000  CA  GLU A 187      87.244  66.644 135.579  1.00  0.00           C
ATOM   3002  CB  GLU A 187      85.874  67.234 135.099  1.00  0.00           C
ATOM   3005  CG  GLU A 187      85.974  68.294 133.975  1.00  0.00           C
ATOM   3008  CD  GLU A 187      85.004  69.454 134.225  1.00  0.00           C
ATOM   3009  OE1 GLU A 187      83.834  69.224 134.595  1.00  0.00           O
ATOM   3010  OE2 GLU A 187      85.544  70.594 134.265  1.00  0.00           O
ATOM   3011  C   GLU A 187      87.204  66.634 137.089  1.00  0.00           C
ATOM   3012  O   GLU A 187      87.884  67.424 137.719  1.00  0.00           O
ATOM   3013  N   LYS A 188      86.454  65.704 137.699  1.00  0.00           N
ATOM   3015  CA  LYS A 188      86.284  65.624 139.129  1.00  0.00           C
ATOM   3017  CB  LYS A 188      85.314  64.464 139.449  1.00  0.00           C
ATOM   3020  CG  LYS A 188      83.884  64.734 138.959  1.00  0.00           C
ATOM   3023  CD  LYS A 188      83.104  63.424 138.779  1.00  0.00           C
ATOM   3026  CE  LYS A 188      81.734  63.634 138.139  1.00  0.00           C
ATOM   3029  NZ  LYS A 188      81.054  62.344 137.979  1.00  0.00           N
ATOM   3033  C   LYS A 188      87.584  65.454 139.909  1.00  0.00           C
ATOM   3034  O   LYS A 188      87.894  66.194 140.849  1.00  0.00           O
ATOM   3035  N   GLU A 189      88.424  64.514 139.429  1.00  0.00           N
ATOM   3037  CA  GLU A 189      89.784  64.314 139.889  1.00  0.00           C
ATOM   3039  CB  GLU A 189      90.384  63.034 139.259  1.00  0.00           C
ATOM   3042  CG  GLU A 189      89.704  61.704 139.709  1.00  0.00           C
ATOM   3045  CD  GLU A 189      89.904  61.364 141.189  1.00  0.00           C
ATOM   3046  OE1 GLU A 189      90.924  60.714 141.519  1.00  0.00           O
ATOM   3047  OE2 GLU A 189      89.004  61.714 141.999  1.00  0.00           O
ATOM   3048  C   GLU A 189      90.694  65.534 139.669  1.00  0.00           C
ATOM   3049  O   GLU A 189      91.544  65.854 140.489  1.00  0.00           O
ATOM   3050  N   GLN A 190      90.514  66.274 138.559  1.00  0.00           N
ATOM   3052  CA  GLN A 190      91.254  67.514 138.359  1.00  0.00           C
ATOM   3054  CB  GLN A 190      91.354  67.934 136.879  1.00  0.00           C
ATOM   3057  CG  GLN A 190      92.174  66.994 135.959  1.00  0.00           C
ATOM   3060  CD  GLN A 190      93.374  66.344 136.649  1.00  0.00           C
ATOM   3061  OE1 GLN A 190      94.404  66.974 136.889  1.00  0.00           O
ATOM   3062  NE2 GLN A 190      93.274  65.034 136.939  1.00  0.00           N
ATOM   3065  C   GLN A 190      90.714  68.684 139.179  1.00  0.00           C
ATOM   3066  O   GLN A 190      91.404  69.664 139.419  1.00  0.00           O
ATOM   3067  N   ASN A 191      89.464  68.614 139.649  1.00  0.00           N
ATOM   3069  CA  ASN A 191      88.924  69.644 140.509  1.00  0.00           C
ATOM   3071  CB  ASN A 191      87.384  69.624 140.499  1.00  0.00           C
ATOM   3074  CG  ASN A 191      86.784  69.804 139.109  1.00  0.00           C
ATOM   3075  OD1 ASN A 191      87.314  70.454 138.199  1.00  0.00           O
ATOM   3076  ND2 ASN A 191      85.624  69.154 138.889  1.00  0.00           N
ATOM   3079  C   ASN A 191      89.414  69.454 141.949  1.00  0.00           C
ATOM   3080  O   ASN A 191      89.574  70.424 142.699  1.00  0.00           O
ATOM   3081  N   THR A 192      89.674  68.194 142.349  1.00  0.00           N
ATOM   3083  CA  THR A 192      90.104  67.844 143.699  1.00  0.00           C
ATOM   3085  CB  THR A 192      89.664  66.434 144.149  1.00  0.00           C
ATOM   3087  OG1 THR A 192      89.664  66.314 145.569  1.00  0.00           O
ATOM   3089  CG2 THR A 192      90.534  65.294 143.599  1.00  0.00           C
ATOM   3093  C   THR A 192      91.584  68.094 143.939  1.00  0.00           C
ATOM   3094  O   THR A 192      91.954  68.604 144.999  1.00  0.00           O
ATOM   3095  N   ILE A 193      92.514  67.844 142.969  1.00  0.00           N
ATOM   3097  CA  ILE A 193      93.924  68.174 143.199  1.00  0.00           C
ATOM   3099  CB  ILE A 193      94.964  67.444 142.329  1.00  0.00           C
ATOM   3101  CG2 ILE A 193      94.524  65.994 142.079  1.00  0.00           C
ATOM   3105  CG1 ILE A 193      95.444  68.154 141.039  1.00  0.00           C
ATOM   3108  CD  ILE A 193      94.404  68.224 139.929  1.00  0.00           C
ATOM   3112  C   ILE A 193      94.184  69.674 143.279  1.00  0.00           C
ATOM   3113  O   ILE A 193      94.954  70.144 144.109  1.00  0.00           O
ATOM   3114  N   ILE A 194      93.504  70.514 142.469  1.00  0.00           N
ATOM   3116  CA  ILE A 194      93.574  71.954 142.629  1.00  0.00           C
ATOM   3118  CB  ILE A 194      92.894  72.754 141.509  1.00  0.00           C
ATOM   3120  CG2 ILE A 194      93.654  72.464 140.209  1.00  0.00           C
ATOM   3124  CG1 ILE A 194      91.384  72.474 141.369  1.00  0.00           C
ATOM   3127  CD  ILE A 194      90.704  73.334 140.299  1.00  0.00           C
ATOM   3131  C   ILE A 194      93.054  72.424 143.979  1.00  0.00           C
ATOM   3132  O   ILE A 194      93.614  73.314 144.609  1.00  0.00           O
ATOM   3133  N   ALA A 195      91.964  71.824 144.499  1.00  0.00           N
ATOM   3135  CA  ALA A 195      91.464  72.124 145.819  1.00  0.00           C
ATOM   3137  CB  ALA A 195      90.154  71.374 146.069  1.00  0.00           C
ATOM   3141  C   ALA A 195      92.454  71.814 146.919  1.00  0.00           C
ATOM   3142  O   ALA A 195      92.634  72.614 147.829  1.00  0.00           O
ATOM   3143  N   THR A 196      93.144  70.654 146.819  1.00  0.00           N
ATOM   3145  CA  THR A 196      94.264  70.264 147.669  1.00  0.00           C
ATOM   3147  CB  THR A 196      94.764  68.854 147.329  1.00  0.00           C
ATOM   3149  OG1 THR A 196      93.694  67.924 147.369  1.00  0.00           O
ATOM   3151  CG2 THR A 196      95.824  68.384 148.329  1.00  0.00           C
ATOM   3155  C   THR A 196      95.424  71.214 147.559  1.00  0.00           C
ATOM   3156  O   THR A 196      95.934  71.724 148.549  1.00  0.00           O
ATOM   3157  N   ASP A 197      95.854  71.584 146.339  1.00  0.00           N
ATOM   3159  CA  ASP A 197      97.094  72.314 146.169  1.00  0.00           C
ATOM   3161  CB  ASP A 197      97.754  71.894 144.849  1.00  0.00           C
ATOM   3164  CG  ASP A 197      98.224  70.474 145.009  1.00  0.00           C
ATOM   3165  OD1 ASP A 197      98.884  70.174 146.049  1.00  0.00           O
ATOM   3166  OD2 ASP A 197      98.004  69.694 144.059  1.00  0.00           O
ATOM   3167  C   ASP A 197      96.954  73.824 146.209  1.00  0.00           C
ATOM   3168  O   ASP A 197      97.924  74.534 146.489  1.00  0.00           O
ATOM   3169  N   ARG A 198      95.734  74.364 146.039  1.00  0.00           N
ATOM   3171  CA  ARG A 198      95.384  75.654 146.629  1.00  0.00           C
ATOM   3173  CB  ARG A 198      94.004  76.154 146.149  1.00  0.00           C
ATOM   3176  CG  ARG A 198      93.504  77.464 146.819  1.00  0.00           C
ATOM   3179  CD  ARG A 198      92.104  77.934 146.399  1.00  0.00           C
ATOM   3182  NE  ARG A 198      92.174  78.464 144.999  1.00  0.00           N
ATOM   3184  CZ  ARG A 198      91.474  79.494 144.549  1.00  0.00           C
ATOM   3185  NH1 ARG A 198      90.544  80.114 145.219  1.00  0.00           N
ATOM   3188  NH2 ARG A 198      91.614  79.944 143.329  1.00  0.00           N
ATOM   3191  C   ARG A 198      95.404  75.624 148.139  1.00  0.00           C
ATOM   3192  O   ARG A 198      96.004  76.474 148.789  1.00  0.00           O
ATOM   3193  N   GLN A 199      94.794  74.584 148.759  1.00  0.00           N
ATOM   3195  CA  GLN A 199      94.854  74.394 150.189  1.00  0.00           C
ATOM   3197  CB  GLN A 199      94.034  73.184 150.739  1.00  0.00           C
ATOM   3200  CG  GLN A 199      92.524  73.434 150.869  1.00  0.00           C
ATOM   3203  CD  GLN A 199      91.854  72.174 151.469  1.00  0.00           C
ATOM   3204  OE1 GLN A 199      92.444  71.524 152.339  1.00  0.00           O
ATOM   3205  NE2 GLN A 199      90.624  71.854 151.039  1.00  0.00           N
ATOM   3208  C   GLN A 199      96.244  74.294 150.749  1.00  0.00           C
ATOM   3209  O   GLN A 199      96.424  74.684 151.889  1.00  0.00           O
ATOM   3210  N   LEU A 200      97.204  73.744 149.979  1.00  0.00           N
ATOM   3212  CA  LEU A 200      98.584  73.514 150.369  1.00  0.00           C
ATOM   3214  CB  LEU A 200      99.124  72.214 149.729  1.00  0.00           C
ATOM   3217  CG  LEU A 200      98.434  70.874 150.139  1.00  0.00           C
ATOM   3219  CD1 LEU A 200      99.484  69.824 150.489  1.00  0.00           C
ATOM   3223  CD2 LEU A 200      97.394  70.924 151.269  1.00  0.00           C
ATOM   3227  C   LEU A 200      99.514  74.704 150.089  1.00  0.00           C
ATOM   3228  O   LEU A 200     100.474  74.924 150.829  1.00  0.00           O
ATOM   3229  N   TYR A 201      99.214  75.614 149.149  1.00  0.00           N
ATOM   3231  CA  TYR A 201     100.004  76.834 148.939  1.00  0.00           C
ATOM   3233  CB  TYR A 201      99.694  77.324 147.499  1.00  0.00           C
ATOM   3236  CG  TYR A 201     100.484  78.544 147.099  1.00  0.00           C
ATOM   3237  CD1 TYR A 201     101.834  78.414 146.749  1.00  0.00           C
ATOM   3239  CE1 TYR A 201     102.604  79.554 146.449  1.00  0.00           C
ATOM   3241  CZ  TYR A 201     102.014  80.824 146.489  1.00  0.00           C
ATOM   3242  OH  TYR A 201     102.784  82.004 146.309  1.00  0.00           O
ATOM   3244  CD2 TYR A 201      99.894  79.814 147.089  1.00  0.00           C
ATOM   3246  CE2 TYR A 201     100.654  80.954 146.779  1.00  0.00           C
ATOM   3248  C   TYR A 201      99.864  77.964 149.989  1.00  0.00           C
ATOM   3249  O   TYR A 201     100.804  78.694 150.319  1.00  0.00           O
ATOM   3250  N   GLN A 202      98.674  78.104 150.609  1.00  0.00           N
ATOM   3252  CA  GLN A 202      98.214  79.164 151.509  1.00  0.00           C
ATOM   3254  CB  GLN A 202      96.764  78.764 151.939  1.00  0.00           C
ATOM   3257  CG  GLN A 202      95.834  79.944 152.329  1.00  0.00           C
ATOM   3260  CD  GLN A 202      95.694  80.964 151.189  1.00  0.00           C
ATOM   3261  OE1 GLN A 202      96.404  81.974 151.129  1.00  0.00           O
ATOM   3262  NE2 GLN A 202      94.774  80.674 150.249  1.00  0.00           N
ATOM   3265  C   GLN A 202      99.054  79.344 152.789  1.00  0.00           C
ATOM   3266  O   GLN A 202      99.254  80.434 153.309  1.00  0.00           O
ATOM   3267  N   ASN A 203      99.534  78.214 153.329  1.00  0.00           N
ATOM   3269  CA  ASN A 203     100.404  77.994 154.449  1.00  0.00           C
ATOM   3271  CB  ASN A 203      99.654  77.194 155.569  1.00  0.00           C
ATOM   3274  CG  ASN A 203      99.664  75.654 155.569  1.00  0.00           C
ATOM   3275  OD1 ASN A 203     100.464  75.034 156.269  1.00  0.00           O
ATOM   3276  ND2 ASN A 203      98.654  75.004 154.949  1.00  0.00           N
ATOM   3279  C   ASN A 203     101.734  77.374 153.979  1.00  0.00           C
ATOM   3280  O   ASN A 203     102.564  76.984 154.779  1.00  0.00           O
ATOM   3281  N   GLY A 204     102.004  77.354 152.659  1.00  0.00           N
ATOM   3283  CA  GLY A 204     103.364  77.204 152.119  1.00  0.00           C
ATOM   3286  C   GLY A 204     104.054  75.864 152.129  1.00  0.00           C
ATOM   3287  O   GLY A 204     105.274  75.804 152.249  1.00  0.00           O
ATOM   3288  N   ILE A 205     103.294  74.764 151.949  1.00  0.00           N
ATOM   3290  CA  ILE A 205     103.874  73.444 151.779  1.00  0.00           C
ATOM   3292  CB  ILE A 205     103.224  72.404 152.679  1.00  0.00           C
ATOM   3294  CG2 ILE A 205     103.654  72.684 154.129  1.00  0.00           C
ATOM   3298  CG1 ILE A 205     101.694  72.334 152.449  1.00  0.00           C
ATOM   3301  CD  ILE A 205     100.844  72.974 153.549  1.00  0.00           C
ATOM   3305  C   ILE A 205     103.774  72.984 150.339  1.00  0.00           C
ATOM   3306  O   ILE A 205     104.184  71.874 149.999  1.00  0.00           O
ATOM   3307  N   THR A 206     103.284  73.844 149.419  1.00  0.00           N
ATOM   3309  CA  THR A 206     103.544  73.674 147.989  1.00  0.00           C
ATOM   3311  CB  THR A 206     102.354  73.294 147.099  1.00  0.00           C
ATOM   3313  OG1 THR A 206     101.234  74.154 147.259  1.00  0.00           O
ATOM   3315  CG2 THR A 206     101.894  71.874 147.469  1.00  0.00           C
ATOM   3319  C   THR A 206     104.144  74.974 147.539  1.00  0.00           C
ATOM   3320  O   THR A 206     104.044  75.984 148.239  1.00  0.00           O
ATOM   3321  N   SER A 207     104.824  74.974 146.369  1.00  0.00           N
ATOM   3323  CA  SER A 207     105.304  76.174 145.729  1.00  0.00           C
ATOM   3325  CB  SER A 207     106.704  75.984 145.089  1.00  0.00           C
ATOM   3328  OG  SER A 207     107.354  77.234 144.839  1.00  0.00           O
ATOM   3330  C   SER A 207     104.304  76.634 144.679  1.00  0.00           C
ATOM   3331  O   SER A 207     103.304  75.984 144.369  1.00  0.00           O
ATOM   3332  N   SER A 208     104.534  77.844 144.139  1.00  0.00           N
ATOM   3334  CA  SER A 208     103.694  78.424 143.109  1.00  0.00           C
ATOM   3336  CB  SER A 208     104.054  79.894 142.819  1.00  0.00           C
ATOM   3339  OG  SER A 208     105.394  80.034 142.359  1.00  0.00           O
ATOM   3341  C   SER A 208     103.664  77.634 141.809  1.00  0.00           C
ATOM   3342  O   SER A 208     102.614  77.494 141.189  1.00  0.00           O
ATOM   3343  N   VAL A 209     104.824  77.084 141.369  1.00  0.00           N
ATOM   3345  CA  VAL A 209     104.964  76.294 140.139  1.00  0.00           C
ATOM   3347  CB  VAL A 209     106.404  75.824 139.949  1.00  0.00           C
ATOM   3349  CG1 VAL A 209     106.564  74.994 138.659  1.00  0.00           C
ATOM   3353  CG2 VAL A 209     107.354  77.034 139.889  1.00  0.00           C
ATOM   3357  C   VAL A 209     104.014  75.104 140.089  1.00  0.00           C
ATOM   3358  O   VAL A 209     103.254  74.964 139.129  1.00  0.00           O
ATOM   3359  N   GLU A 210     103.944  74.284 141.159  1.00  0.00           N
ATOM   3361  CA  GLU A 210     102.994  73.194 141.339  1.00  0.00           C
ATOM   3363  CB  GLU A 210     103.184  72.484 142.709  1.00  0.00           C
ATOM   3366  CG  GLU A 210     104.574  71.844 142.899  1.00  0.00           C
ATOM   3369  CD  GLU A 210     105.534  72.854 143.519  1.00  0.00           C
ATOM   3370  OE1 GLU A 210     105.594  72.934 144.769  1.00  0.00           O
ATOM   3371  OE2 GLU A 210     106.114  73.634 142.719  1.00  0.00           O
ATOM   3372  C   GLU A 210     101.554  73.654 141.249  1.00  0.00           C
ATOM   3373  O   GLU A 210     100.704  72.984 140.669  1.00  0.00           O
ATOM   3374  N   GLY A 211     101.234  74.834 141.819  1.00  0.00           N
ATOM   3376  CA  GLY A 211      99.894  75.424 141.779  1.00  0.00           C
ATOM   3379  C   GLY A 211      99.414  75.794 140.419  1.00  0.00           C
ATOM   3380  O   GLY A 211      98.284  75.554 140.019  1.00  0.00           O
ATOM   3381  N   VAL A 212     100.334  76.374 139.639  1.00  0.00           N
ATOM   3383  CA  VAL A 212     100.154  76.644 138.239  1.00  0.00           C
ATOM   3385  CB  VAL A 212     101.284  77.514 137.729  1.00  0.00           C
ATOM   3387  CG1 VAL A 212     101.094  77.794 136.229  1.00  0.00           C
ATOM   3391  CG2 VAL A 212     101.254  78.844 138.479  1.00  0.00           C
ATOM   3395  C   VAL A 212     100.004  75.354 137.439  1.00  0.00           C
ATOM   3396  O   VAL A 212      99.104  75.234 136.609  1.00  0.00           O
ATOM   3397  N   GLU A 213     100.834  74.324 137.719  1.00  0.00           N
ATOM   3399  CA  GLU A 213     100.724  73.034 137.049  1.00  0.00           C
ATOM   3401  CB  GLU A 213     101.814  72.034 137.529  1.00  0.00           C
ATOM   3404  CG  GLU A 213     103.234  72.304 136.959  1.00  0.00           C
ATOM   3407  CD  GLU A 213     104.244  71.194 137.259  1.00  0.00           C
ATOM   3408  OE1 GLU A 213     103.964  70.344 138.139  1.00  0.00           O
ATOM   3409  OE2 GLU A 213     105.304  71.144 136.579  1.00  0.00           O
ATOM   3410  C   GLU A 213      99.344  72.364 137.189  1.00  0.00           C
ATOM   3411  O   GLU A 213      98.714  71.964 136.209  1.00  0.00           O
ATOM   3412  N   THR A 214      98.814  72.304 138.429  1.00  0.00           N
ATOM   3414  CA  THR A 214      97.464  71.824 138.729  1.00  0.00           C
ATOM   3416  CB  THR A 214      97.224  71.604 140.229  1.00  0.00           C
ATOM   3418  OG1 THR A 214      97.264  72.804 140.979  1.00  0.00           O
ATOM   3420  CG2 THR A 214      98.294  70.684 140.819  1.00  0.00           C
ATOM   3424  C   THR A 214      96.354  72.674 138.119  1.00  0.00           C
ATOM   3425  O   THR A 214      95.394  72.124 137.569  1.00  0.00           O
ATOM   3426  N   ASP A 215      96.454  74.024 138.179  1.00  0.00           N
ATOM   3428  CA  ASP A 215      95.464  74.954 137.649  1.00  0.00           C
ATOM   3430  CB  ASP A 215      95.904  76.434 137.959  1.00  0.00           C
ATOM   3433  CG  ASP A 215      94.754  77.444 138.009  1.00  0.00           C
ATOM   3434  OD1 ASP A 215      93.574  77.014 138.109  1.00  0.00           O
ATOM   3435  OD2 ASP A 215      95.044  78.674 138.059  1.00  0.00           O
ATOM   3436  C   ASP A 215      95.294  74.764 136.149  1.00  0.00           C
ATOM   3437  O   ASP A 215      94.194  74.694 135.589  1.00  0.00           O
ATOM   3438  N   ILE A 216      96.424  74.624 135.429  1.00  0.00           N
ATOM   3440  CA  ILE A 216      96.444  74.384 133.985  1.00  0.00           C
ATOM   3442  CB  ILE A 216      97.854  74.574 133.395  1.00  0.00           C
ATOM   3444  CG2 ILE A 216      98.114  73.644 132.185  1.00  0.00           C
ATOM   3448  CG1 ILE A 216      98.094  76.034 132.945  1.00  0.00           C
ATOM   3451  CD  ILE A 216      98.064  77.074 134.075  1.00  0.00           C
ATOM   3455  C   ILE A 216      95.784  73.074 133.595  1.00  0.00           C
ATOM   3456  O   ILE A 216      94.974  73.044 132.655  1.00  0.00           O
ATOM   3457  N   ASN A 217      96.054  71.964 134.305  1.00  0.00           N
ATOM   3459  CA  ASN A 217      95.444  70.684 134.015  1.00  0.00           C
ATOM   3461  CB  ASN A 217      96.124  69.554 134.829  1.00  0.00           C
ATOM   3464  CG  ASN A 217      96.004  68.194 134.135  1.00  0.00           C
ATOM   3465  OD1 ASN A 217      97.004  67.564 133.825  1.00  0.00           O
ATOM   3466  ND2 ASN A 217      94.784  67.754 133.785  1.00  0.00           N
ATOM   3469  C   ASN A 217      93.934  70.694 134.205  1.00  0.00           C
ATOM   3470  O   ASN A 217      93.194  70.174 133.365  1.00  0.00           O
ATOM   3471  N   ALA A 218      93.424  71.324 135.279  1.00  0.00           N
ATOM   3473  CA  ALA A 218      92.004  71.554 135.479  1.00  0.00           C
ATOM   3475  CB  ALA A 218      91.814  72.234 136.839  1.00  0.00           C
ATOM   3479  C   ALA A 218      91.334  72.374 134.375  1.00  0.00           C
ATOM   3480  O   ALA A 218      90.254  72.004 133.895  1.00  0.00           O
ATOM   3481  N   SER A 219      91.984  73.474 133.935  1.00  0.00           N
ATOM   3483  CA  SER A 219      91.544  74.304 132.815  1.00  0.00           C
ATOM   3485  CB  SER A 219      92.474  75.544 132.625  1.00  0.00           C
ATOM   3488  OG  SER A 219      91.984  76.454 131.625  1.00  0.00           O
ATOM   3490  C   SER A 219      91.504  73.514 131.515  1.00  0.00           C
ATOM   3491  O   SER A 219      90.484  73.484 130.835  1.00  0.00           O
ATOM   3492  N   LYS A 220      92.584  72.764 131.215  1.00  0.00           N
ATOM   3494  CA  LYS A 220      92.694  71.934 130.035  1.00  0.00           C
ATOM   3496  CB  LYS A 220      94.124  71.314 130.035  1.00  0.00           C
ATOM   3499  CG  LYS A 220      94.654  70.764 128.685  1.00  0.00           C
ATOM   3502  CD  LYS A 220      93.914  69.534 128.155  1.00  0.00           C
ATOM   3505  CE  LYS A 220      94.644  68.754 127.045  1.00  0.00           C
ATOM   3508  NZ  LYS A 220      94.814  69.574 125.825  1.00  0.00           N
ATOM   3512  C   LYS A 220      91.614  70.864 130.035  1.00  0.00           C
ATOM   3513  O   LYS A 220      90.854  70.744 129.085  1.00  0.00           O
ATOM   3514  N   THR A 221      91.444  70.124 131.135  1.00  0.00           N
ATOM   3516  CA  THR A 221      90.384  69.124 131.295  1.00  0.00           C
ATOM   3518  CB  THR A 221      90.504  68.464 132.655  1.00  0.00           C
ATOM   3520  OG1 THR A 221      91.734  67.774 132.705  1.00  0.00           O
ATOM   3522  CG2 THR A 221      89.424  67.404 132.885  1.00  0.00           C
ATOM   3526  C   THR A 221      88.974  69.634 131.165  1.00  0.00           C
ATOM   3527  O   THR A 221      88.144  69.014 130.495  1.00  0.00           O
ATOM   3528  N   ARG A 222      88.664  70.794 131.775  1.00  0.00           N
ATOM   3530  CA  ARG A 222      87.364  71.454 131.645  1.00  0.00           C
ATOM   3532  CB  ARG A 222      87.284  72.754 132.495  1.00  0.00           C
ATOM   3535  CG  ARG A 222      85.854  73.324 132.595  1.00  0.00           C
ATOM   3538  CD  ARG A 222      85.734  74.844 132.645  1.00  0.00           C
ATOM   3541  NE  ARG A 222      86.124  75.394 131.305  1.00  0.00           N
ATOM   3543  CZ  ARG A 222      85.474  76.324 130.615  1.00  0.00           C
ATOM   3544  NH1 ARG A 222      84.274  76.754 130.915  1.00  0.00           N
ATOM   3547  NH2 ARG A 222      86.124  76.964 129.685  1.00  0.00           N
ATOM   3550  C   ARG A 222      87.064  71.854 130.215  1.00  0.00           C
ATOM   3551  O   ARG A 222      85.964  71.694 129.705  1.00  0.00           O
ATOM   3552  N   GLN A 223      88.074  72.384 129.485  1.00  0.00           N
ATOM   3554  CA  GLN A 223      87.944  72.594 128.065  1.00  0.00           C
ATOM   3556  CB  GLN A 223      89.174  73.304 127.485  1.00  0.00           C
ATOM   3559  CG  GLN A 223      89.364  74.744 127.995  1.00  0.00           C
ATOM   3562  CD  GLN A 223      90.714  75.234 127.515  1.00  0.00           C
ATOM   3563  OE1 GLN A 223      91.704  74.504 127.535  1.00  0.00           O
ATOM   3564  NE2 GLN A 223      90.794  76.484 127.015  1.00  0.00           N
ATOM   3567  C   GLN A 223      87.694  71.314 127.295  1.00  0.00           C
ATOM   3568  O   GLN A 223      86.824  71.274 126.425  1.00  0.00           O
ATOM   3569  N   GLN A 224      88.424  70.224 127.625  1.00  0.00           N
ATOM   3571  CA  GLN A 224      88.224  68.924 127.005  1.00  0.00           C
ATOM   3573  CB  GLN A 224      89.144  67.784 127.545  1.00  0.00           C
ATOM   3576  CG  GLN A 224      90.674  67.964 127.375  1.00  0.00           C
ATOM   3579  CD  GLN A 224      91.464  66.694 127.725  1.00  0.00           C
ATOM   3580  OE1 GLN A 224      92.444  66.744 128.465  1.00  0.00           O
ATOM   3581  NE2 GLN A 224      91.084  65.534 127.155  1.00  0.00           N
ATOM   3584  C   GLN A 224      86.794  68.414 127.185  1.00  0.00           C
ATOM   3585  O   GLN A 224      86.194  67.844 126.275  1.00  0.00           O
ATOM   3586  N   LEU A 225      86.254  68.604 128.405  1.00  0.00           N
ATOM   3588  CA  LEU A 225      84.914  68.204 128.735  1.00  0.00           C
ATOM   3590  CB  LEU A 225      84.644  68.324 130.235  1.00  0.00           C
ATOM   3593  CG  LEU A 225      83.304  67.694 130.635  1.00  0.00           C
ATOM   3595  CD1 LEU A 225      83.454  66.844 131.895  1.00  0.00           C
ATOM   3599  CD2 LEU A 225      82.194  68.734 130.835  1.00  0.00           C
ATOM   3603  C   LEU A 225      83.844  68.934 127.955  1.00  0.00           C
ATOM   3604  O   LEU A 225      82.964  68.324 127.365  1.00  0.00           O
ATOM   3605  N   ASN A 226      83.944  70.274 127.865  1.00  0.00           N
ATOM   3607  CA  ASN A 226      82.974  71.044 127.115  1.00  0.00           C
ATOM   3609  CB  ASN A 226      83.174  72.564 127.285  1.00  0.00           C
ATOM   3612  CG  ASN A 226      82.864  72.974 128.715  1.00  0.00           C
ATOM   3613  OD1 ASN A 226      82.274  72.254 129.525  1.00  0.00           O
ATOM   3614  ND2 ASN A 226      83.274  74.214 129.055  1.00  0.00           N
ATOM   3617  C   ASN A 226      83.004  70.724 125.625  1.00  0.00           C
ATOM   3618  O   ASN A 226      81.974  70.784 124.955  1.00  0.00           O
ATOM   3619  N   ASP A 227      84.194  70.394 125.095  1.00  0.00           N
ATOM   3621  CA  ASP A 227      84.394  69.894 123.755  1.00  0.00           C
ATOM   3623  CB  ASP A 227      85.914  69.824 123.405  1.00  0.00           C
ATOM   3626  CG  ASP A 227      86.574  71.184 123.385  1.00  0.00           C
ATOM   3627  OD1 ASP A 227      85.874  72.234 123.425  1.00  0.00           O
ATOM   3628  OD2 ASP A 227      87.814  71.234 123.225  1.00  0.00           O
ATOM   3629  C   ASP A 227      83.734  68.534 123.505  1.00  0.00           C
ATOM   3630  O   ASP A 227      83.044  68.364 122.505  1.00  0.00           O
ATOM   3631  N   VAL A 228      83.864  67.524 124.415  1.00  0.00           N
ATOM   3633  CA  VAL A 228      83.134  66.254 124.285  1.00  0.00           C
ATOM   3635  CB  VAL A 228      83.664  65.074 125.095  1.00  0.00           C
ATOM   3637  CG1 VAL A 228      83.334  65.154 126.605  1.00  0.00           C
ATOM   3641  CG2 VAL A 228      83.094  63.774 124.505  1.00  0.00           C
ATOM   3645  C   VAL A 228      81.634  66.394 124.515  1.00  0.00           C
ATOM   3646  O   VAL A 228      80.804  65.794 123.835  1.00  0.00           O
ATOM   3647  N   ALA A 229      81.234  67.274 125.455  1.00  0.00           N
ATOM   3649  CA  ALA A 229      79.864  67.694 125.605  1.00  0.00           C
ATOM   3651  CB  ALA A 229      79.734  68.614 126.825  1.00  0.00           C
ATOM   3655  C   ALA A 229      79.334  68.354 124.335  1.00  0.00           C
ATOM   3656  O   ALA A 229      78.174  68.174 123.985  1.00  0.00           O
ATOM   3657  N   GLY A 230      80.154  69.154 123.615  1.00  0.00           N
ATOM   3659  CA  GLY A 230      79.884  69.674 122.275  1.00  0.00           C
ATOM   3662  C   GLY A 230      79.624  68.614 121.225  1.00  0.00           C
ATOM   3663  O   GLY A 230      78.614  68.634 120.525  1.00  0.00           O
ATOM   3664  N   LYS A 231      80.524  67.614 121.175  1.00  0.00           N
ATOM   3666  CA  LYS A 231      80.464  66.444 120.325  1.00  0.00           C
ATOM   3668  CB  LYS A 231      81.714  65.534 120.485  1.00  0.00           C
ATOM   3671  CG  LYS A 231      83.014  66.204 120.005  1.00  0.00           C
ATOM   3674  CD  LYS A 231      84.264  65.424 120.425  1.00  0.00           C
ATOM   3677  CE  LYS A 231      84.574  64.214 119.535  1.00  0.00           C
ATOM   3680  NZ  LYS A 231      85.814  63.574 119.975  1.00  0.00           N
ATOM   3684  C   LYS A 231      79.214  65.614 120.525  1.00  0.00           C
ATOM   3685  O   LYS A 231      78.614  65.134 119.565  1.00  0.00           O
ATOM   3686  N   MET A 232      78.774  65.444 121.795  1.00  0.00           N
ATOM   3688  CA  MET A 232      77.494  64.834 122.145  1.00  0.00           C
ATOM   3690  CB  MET A 232      77.374  64.664 123.685  1.00  0.00           C
ATOM   3693  CG  MET A 232      75.984  64.244 124.215  1.00  0.00           C
ATOM   3696  SD  MET A 232      75.914  64.154 126.035  1.00  0.00           S
ATOM   3697  CE  MET A 232      76.674  62.514 126.135  1.00  0.00           C
ATOM   3701  C   MET A 232      76.244  65.504 121.575  1.00  0.00           C
ATOM   3702  O   MET A 232      75.404  64.814 121.015  1.00  0.00           O
ATOM   3703  N   LYS A 233      76.084  66.854 121.645  1.00  0.00           N
ATOM   3705  CA  LYS A 233      74.804  67.424 121.195  1.00  0.00           C
ATOM   3707  CB  LYS A 233      74.294  68.694 121.925  1.00  0.00           C
ATOM   3710  CG  LYS A 233      75.044  70.024 121.705  1.00  0.00           C
ATOM   3713  CD  LYS A 233      76.224  70.264 122.665  1.00  0.00           C
ATOM   3716  CE  LYS A 233      75.794  70.434 124.145  1.00  0.00           C
ATOM   3719  NZ  LYS A 233      76.954  70.464 125.055  1.00  0.00           N
ATOM   3723  C   LYS A 233      74.774  67.624 119.695  1.00  0.00           C
ATOM   3724  O   LYS A 233      73.704  67.704 119.095  1.00  0.00           O
ATOM   3725  N   ILE A 234      75.934  67.604 119.025  1.00  0.00           N
ATOM   3727  CA  ILE A 234      75.984  67.424 117.575  1.00  0.00           C
ATOM   3729  CB  ILE A 234      77.414  67.484 117.045  1.00  0.00           C
ATOM   3731  CG2 ILE A 234      77.474  67.124 115.535  1.00  0.00           C
ATOM   3735  CG1 ILE A 234      78.034  68.874 117.295  1.00  0.00           C
ATOM   3738  CD  ILE A 234      79.564  68.854 117.155  1.00  0.00           C
ATOM   3742  C   ILE A 234      75.344  66.114 117.145  1.00  0.00           C
ATOM   3743  O   ILE A 234      74.594  66.024 116.165  1.00  0.00           O
ATOM   3744  N   ILE A 235      75.634  65.044 117.895  1.00  0.00           N
ATOM   3746  CA  ILE A 235      75.094  63.734 117.595  1.00  0.00           C
ATOM   3748  CB  ILE A 235      76.134  62.644 117.815  1.00  0.00           C
ATOM   3750  CG2 ILE A 235      76.594  62.484 119.275  1.00  0.00           C
ATOM   3754  CG1 ILE A 235      75.734  61.294 117.215  1.00  0.00           C
ATOM   3757  CD  ILE A 235      76.944  60.644 116.545  1.00  0.00           C
ATOM   3761  C   ILE A 235      73.694  63.484 118.155  1.00  0.00           C
ATOM   3762  O   ILE A 235      72.894  62.814 117.525  1.00  0.00           O
ATOM   3763  N   GLU A 236      73.324  64.114 119.295  1.00  0.00           N
ATOM   3765  CA  GLU A 236      71.964  64.104 119.845  1.00  0.00           C
ATOM   3767  CB  GLU A 236      71.944  64.884 121.185  1.00  0.00           C
ATOM   3770  CG  GLU A 236      70.704  64.704 122.115  1.00  0.00           C
ATOM   3773  CD  GLU A 236      70.864  65.394 123.475  1.00  0.00           C
ATOM   3774  OE1 GLU A 236      71.994  65.864 123.765  1.00  0.00           O
ATOM   3775  OE2 GLU A 236      69.884  65.504 124.255  1.00  0.00           O
ATOM   3776  C   GLU A 236      70.984  64.714 118.845  1.00  0.00           C
ATOM   3777  O   GLU A 236      69.954  64.144 118.495  1.00  0.00           O
ATOM   3778  N   ALA A 237      71.374  65.864 118.255  1.00  0.00           N
ATOM   3780  CA  ALA A 237      70.684  66.464 117.155  1.00  0.00           C
ATOM   3782  CB  ALA A 237      71.384  67.784 116.755  1.00  0.00           C
ATOM   3786  C   ALA A 237      70.574  65.584 115.915  1.00  0.00           C
ATOM   3787  O   ALA A 237      69.524  65.524 115.275  1.00  0.00           O
ATOM   3788  N   ARG A 238      71.664  64.904 115.495  1.00  0.00           N
ATOM   3790  CA  ARG A 238      71.674  64.154 114.245  1.00  0.00           C
ATOM   3792  CB  ARG A 238      73.134  63.984 113.705  1.00  0.00           C
ATOM   3795  CG  ARG A 238      73.954  62.804 114.245  1.00  0.00           C
ATOM   3798  CD  ARG A 238      75.474  62.964 114.165  1.00  0.00           C
ATOM   3801  NE  ARG A 238      75.894  62.974 112.725  1.00  0.00           N
ATOM   3803  CZ  ARG A 238      76.354  64.044 112.085  1.00  0.00           C
ATOM   3804  NH1 ARG A 238      76.304  65.244 112.615  1.00  0.00           N
ATOM   3807  NH2 ARG A 238      76.884  63.904 110.885  1.00  0.00           N
ATOM   3810  C   ARG A 238      70.914  62.824 114.345  1.00  0.00           C
ATOM   3811  O   ARG A 238      70.254  62.424 113.385  1.00  0.00           O
ATOM   3812  N   LEU A 239      70.884  62.164 115.525  1.00  0.00           N
ATOM   3814  CA  LEU A 239      69.954  61.074 115.785  1.00  0.00           C
ATOM   3816  CB  LEU A 239      70.104  60.514 117.235  1.00  0.00           C
ATOM   3819  CG  LEU A 239      71.044  59.304 117.345  1.00  0.00           C
ATOM   3821  CD1 LEU A 239      72.474  59.674 116.995  1.00  0.00           C
ATOM   3825  CD2 LEU A 239      71.004  58.724 118.755  1.00  0.00           C
ATOM   3829  C   LEU A 239      68.514  61.494 115.645  1.00  0.00           C
ATOM   3830  O   LEU A 239      67.744  60.884 114.925  1.00  0.00           O
ATOM   3831  N   SER A 240      68.164  62.604 116.315  1.00  0.00           N
ATOM   3833  CA  SER A 240      66.824  63.154 116.355  1.00  0.00           C
ATOM   3835  CB  SER A 240      66.754  64.344 117.335  1.00  0.00           C
ATOM   3838  OG  SER A 240      67.004  63.884 118.655  1.00  0.00           O
ATOM   3840  C   SER A 240      66.294  63.544 114.995  1.00  0.00           C
ATOM   3841  O   SER A 240      65.154  63.274 114.645  1.00  0.00           O
ATOM   3842  N   ALA A 241      67.164  64.154 114.165  1.00  0.00           N
ATOM   3844  CA  ALA A 241      66.854  64.524 112.795  1.00  0.00           C
ATOM   3846  CB  ALA A 241      68.034  65.304 112.185  1.00  0.00           C
ATOM   3850  C   ALA A 241      66.464  63.364 111.895  1.00  0.00           C
ATOM   3851  O   ALA A 241      65.554  63.494 111.085  1.00  0.00           O
ATOM   3852  N   LEU A 242      67.134  62.204 112.025  1.00  0.00           N
ATOM   3854  CA  LEU A 242      66.784  61.024 111.255  1.00  0.00           C
ATOM   3856  CB  LEU A 242      67.994  60.064 111.105  1.00  0.00           C
ATOM   3859  CG  LEU A 242      69.024  60.344 109.995  1.00  0.00           C
ATOM   3861  CD1 LEU A 242      69.994  61.464 110.365  1.00  0.00           C
ATOM   3865  CD2 LEU A 242      69.784  59.044 109.705  1.00  0.00           C
ATOM   3869  C   LEU A 242      65.644  60.224 111.865  1.00  0.00           C
ATOM   3870  O   LEU A 242      64.974  59.454 111.175  1.00  0.00           O
ATOM   3871  N   THR A 243      65.414  60.344 113.185  1.00  0.00           N
ATOM   3873  CA  THR A 243      64.624  59.364 113.955  1.00  0.00           C
ATOM   3875  CB  THR A 243      65.354  58.904 115.225  1.00  0.00           C
ATOM   3877  OG1 THR A 243      66.524  58.184 114.865  1.00  0.00           O
ATOM   3879  CG2 THR A 243      64.554  57.934 116.095  1.00  0.00           C
ATOM   3883  C   THR A 243      63.274  59.904 114.345  1.00  0.00           C
ATOM   3884  O   THR A 243      62.274  59.204 114.245  1.00  0.00           O
ATOM   3885  N   ASN A 244      63.174  61.184 114.795  1.00  0.00           N
ATOM   3887  CA  ASN A 244      61.984  61.664 115.475  1.00  0.00           C
ATOM   3889  CB  ASN A 244      62.224  62.034 116.965  1.00  0.00           C
ATOM   3892  CG  ASN A 244      63.264  63.094 117.305  1.00  0.00           C
ATOM   3893  OD1 ASN A 244      64.234  62.784 117.995  1.00  0.00           O
ATOM   3894  ND2 ASN A 244      63.054  64.354 116.885  1.00  0.00           N
ATOM   3897  C   ASN A 244      61.264  62.814 114.795  1.00  0.00           C
ATOM   3898  O   ASN A 244      61.864  63.764 114.285  1.00  0.00           O
ATOM   3899  N   ASN A 245      59.924  62.764 114.815  1.00  0.00           N
ATOM   3901  CA  ASN A 245      59.074  63.744 114.165  1.00  0.00           C
ATOM   3903  CB  ASN A 245      58.174  62.934 113.195  1.00  0.00           C
ATOM   3906  CG  ASN A 245      57.164  62.034 113.895  1.00  0.00           C
ATOM   3907  OD1 ASN A 245      57.324  61.584 115.035  1.00  0.00           O
ATOM   3908  ND2 ASN A 245      56.034  61.794 113.195  1.00  0.00           N
ATOM   3911  C   ASN A 245      58.314  64.604 115.185  1.00  0.00           C
ATOM   3912  O   ASN A 245      57.574  65.524 114.845  1.00  0.00           O
ATOM   3913  N   GLN A 246      58.504  64.354 116.485  1.00  0.00           N
ATOM   3915  CA  GLN A 246      58.014  65.264 117.505  1.00  0.00           C
ATOM   3917  CB  GLN A 246      57.794  64.524 118.845  1.00  0.00           C
ATOM   3920  CG  GLN A 246      56.734  63.404 118.805  1.00  0.00           C
ATOM   3923  CD  GLN A 246      55.384  63.964 118.385  1.00  0.00           C
ATOM   3924  OE1 GLN A 246      54.924  64.994 118.865  1.00  0.00           O
ATOM   3925  NE2 GLN A 246      54.724  63.284 117.425  1.00  0.00           N
ATOM   3928  C   GLN A 246      58.954  66.444 117.705  1.00  0.00           C
ATOM   3929  O   GLN A 246      60.134  66.284 118.025  1.00  0.00           O
ATOM   3930  N   THR A 247      58.474  67.704 117.595  1.00  0.00           N
ATOM   3932  CA  THR A 247      59.274  68.874 117.995  1.00  0.00           C
ATOM   3934  CB  THR A 247      58.604  70.224 117.735  1.00  0.00           C
ATOM   3936  OG1 THR A 247      58.354  70.344 116.355  1.00  0.00           O
ATOM   3938  CG2 THR A 247      59.514  71.404 118.095  1.00  0.00           C
ATOM   3942  C   THR A 247      59.644  68.804 119.465  1.00  0.00           C
ATOM   3943  O   THR A 247      60.754  69.124 119.875  1.00  0.00           O
ATOM   3944  N   LYS A 248      58.724  68.314 120.305  1.00  0.00           N
ATOM   3946  CA  LYS A 248      58.944  68.114 121.715  1.00  0.00           C
ATOM   3948  CB  LYS A 248      57.604  67.764 122.425  1.00  0.00           C
ATOM   3951  CG  LYS A 248      56.474  68.804 122.245  1.00  0.00           C
ATOM   3954  CD  LYS A 248      56.794  70.194 122.805  1.00  0.00           C
ATOM   3957  CE  LYS A 248      55.594  71.154 122.835  1.00  0.00           C
ATOM   3960  NZ  LYS A 248      55.164  71.544 121.475  1.00  0.00           N
ATOM   3964  C   LYS A 248      60.054  67.124 122.115  1.00  0.00           C
ATOM   3965  O   LYS A 248      60.684  67.344 123.165  1.00  0.00           O
ATOM   3966  N   SER A 249      60.324  66.034 121.345  1.00  0.00           N
ATOM   3968  CA  SER A 249      61.544  65.244 121.505  1.00  0.00           C
ATOM   3970  CB  SER A 249      61.474  63.844 120.865  1.00  0.00           C
ATOM   3973  OG  SER A 249      61.094  63.934 119.505  1.00  0.00           O
ATOM   3975  C   SER A 249      62.824  65.934 121.085  1.00  0.00           C
ATOM   3976  O   SER A 249      63.804  65.904 121.835  1.00  0.00           O
ATOM   3977  N   LEU A 250      62.834  66.624 119.925  1.00  0.00           N
ATOM   3979  CA  LEU A 250      64.054  67.144 119.305  1.00  0.00           C
ATOM   3981  CB  LEU A 250      63.634  67.894 118.015  1.00  0.00           C
ATOM   3984  CG  LEU A 250      64.764  68.634 117.255  1.00  0.00           C
ATOM   3986  CD1 LEU A 250      65.844  67.654 116.775  1.00  0.00           C
ATOM   3990  CD2 LEU A 250      64.204  69.424 116.065  1.00  0.00           C
ATOM   3994  C   LEU A 250      64.924  68.064 120.155  1.00  0.00           C
ATOM   3995  O   LEU A 250      66.144  67.944 120.185  1.00  0.00           O
ATOM   3996  N   LYS A 251      64.294  69.014 120.885  1.00  0.00           N
ATOM   3998  CA  LYS A 251      65.054  69.994 121.635  1.00  0.00           C
ATOM   4000  CB  LYS A 251      64.514  71.434 121.385  1.00  0.00           C
ATOM   4003  CG  LYS A 251      63.234  71.874 122.115  1.00  0.00           C
ATOM   4006  CD  LYS A 251      61.964  71.184 121.595  1.00  0.00           C
ATOM   4009  CE  LYS A 251      60.674  71.814 122.105  1.00  0.00           C
ATOM   4012  NZ  LYS A 251      60.584  71.654 123.565  1.00  0.00           N
ATOM   4016  C   LYS A 251      65.084  69.704 123.135  1.00  0.00           C
ATOM   4017  O   LYS A 251      65.634  70.494 123.895  1.00  0.00           O
ATOM   4018  N   LEU A 252      64.474  68.594 123.615  1.00  0.00           N
ATOM   4020  CA  LEU A 252      64.444  68.324 125.065  1.00  0.00           C
ATOM   4022  CB  LEU A 252      63.044  68.674 125.675  1.00  0.00           C
ATOM   4025  CG  LEU A 252      63.044  69.834 126.695  1.00  0.00           C
ATOM   4027  CD1 LEU A 252      63.124  71.224 126.055  1.00  0.00           C
ATOM   4031  CD2 LEU A 252      61.824  69.774 127.625  1.00  0.00           C
ATOM   4035  C   LEU A 252      64.764  66.894 125.485  1.00  0.00           C
ATOM   4036  O   LEU A 252      65.004  66.664 126.675  1.00  0.00           O
ATOM   4037  N   LYS A 253      64.694  65.864 124.615  1.00  0.00           N
ATOM   4039  CA  LYS A 253      64.734  64.464 125.045  1.00  0.00           C
ATOM   4041  CB  LYS A 253      63.624  63.554 124.445  1.00  0.00           C
ATOM   4044  CG  LYS A 253      62.314  63.534 125.245  1.00  0.00           C
ATOM   4047  CD  LYS A 253      61.474  64.804 125.065  1.00  0.00           C
ATOM   4050  CE  LYS A 253      61.024  65.434 126.375  1.00  0.00           C
ATOM   4053  NZ  LYS A 253      60.154  66.574 126.035  1.00  0.00           N
ATOM   4057  C   LYS A 253      66.074  63.804 124.795  1.00  0.00           C
ATOM   4058  O   LYS A 253      66.384  63.524 123.645  1.00  0.00           O
ATOM   4059  N   PRO A 254      66.874  63.494 125.795  1.00  0.00           N
ATOM   4060  CD  PRO A 254      66.534  63.574 127.215  1.00  0.00           C
ATOM   4063  CA  PRO A 254      68.084  62.734 125.585  1.00  0.00           C
ATOM   4065  CB  PRO A 254      68.864  62.904 126.885  1.00  0.00           C
ATOM   4068  CG  PRO A 254      67.814  63.244 127.965  1.00  0.00           C
ATOM   4071  C   PRO A 254      67.834  61.274 125.295  1.00  0.00           C
ATOM   4072  O   PRO A 254      66.784  60.704 125.635  1.00  0.00           O
ATOM   4073  N   VAL A 255      68.814  60.654 124.625  1.00  0.00           N
ATOM   4075  CA  VAL A 255      68.804  59.274 124.225  1.00  0.00           C
ATOM   4077  CB  VAL A 255      69.564  59.154 122.895  1.00  0.00           C
ATOM   4079  CG1 VAL A 255      69.514  57.754 122.285  1.00  0.00           C
ATOM   4083  CG2 VAL A 255      68.934  60.154 121.885  1.00  0.00           C
ATOM   4087  C   VAL A 255      69.344  58.414 125.375  1.00  0.00           C
ATOM   4088  O   VAL A 255      70.174  58.814 126.195  1.00  0.00           O
ATOM   4089  N   ALA A 256      68.844  57.184 125.495  1.00  0.00           N
ATOM   4091  CA  ALA A 256      69.244  56.174 126.435  1.00  0.00           C
ATOM   4093  CB  ALA A 256      67.974  55.524 127.015  1.00  0.00           C
ATOM   4097  C   ALA A 256      70.104  55.144 125.715  1.00  0.00           C
ATOM   4098  O   ALA A 256      70.174  55.124 124.495  1.00  0.00           O
ATOM   4099  N   LEU A 257      70.844  54.284 126.455  1.00  0.00           N
ATOM   4101  CA  LEU A 257      71.714  53.324 125.815  1.00  0.00           C
ATOM   4103  CB  LEU A 257      72.994  53.954 125.185  1.00  0.00           C
ATOM   4106  CG  LEU A 257      73.734  55.024 126.025  1.00  0.00           C
ATOM   4108  CD1 LEU A 257      74.394  54.484 127.305  1.00  0.00           C
ATOM   4112  CD2 LEU A 257      74.814  55.684 125.175  1.00  0.00           C
ATOM   4116  C   LEU A 257      72.134  52.194 126.755  1.00  0.00           C
ATOM   4117  O   LEU A 257      72.044  52.314 127.985  1.00  0.00           O
ATOM   4118  N   PRO A 258      72.624  51.124 126.175  1.00  0.00           N
ATOM   4119  CD  PRO A 258      71.894  50.434 125.105  1.00  0.00           C
ATOM   4122  CA  PRO A 258      73.524  50.214 126.855  1.00  0.00           C
ATOM   4124  CB  PRO A 258      72.764  48.884 126.745  1.00  0.00           C
ATOM   4127  CG  PRO A 258      72.104  48.934 125.355  1.00  0.00           C
ATOM   4130  C   PRO A 258      74.864  50.204 126.095  1.00  0.00           C
ATOM   4131  O   PRO A 258      74.954  50.514 124.915  1.00  0.00           O
ATOM   4132  N   LYS A 259      75.964  49.894 126.795  1.00  0.00           N
ATOM   4134  CA  LYS A 259      77.254  49.604 126.155  1.00  0.00           C
ATOM   4136  CB  LYS A 259      78.314  49.374 127.265  1.00  0.00           C
ATOM   4139  CG  LYS A 259      79.794  49.474 126.845  1.00  0.00           C
ATOM   4142  CD  LYS A 259      80.194  50.794 126.175  1.00  0.00           C
ATOM   4145  CE  LYS A 259      81.634  50.894 125.655  1.00  0.00           C
ATOM   4148  NZ  LYS A 259      82.624  50.474 126.675  1.00  0.00           N
ATOM   4152  C   LYS A 259      77.214  48.394 125.205  1.00  0.00           C
ATOM   4153  O   LYS A 259      76.474  47.434 125.435  1.00  0.00           O
ATOM   4154  N   VAL A 260      78.034  48.414 124.135  1.00  0.00           N
ATOM   4156  CA  VAL A 260      78.304  47.294 123.235  1.00  0.00           C
ATOM   4158  CB  VAL A 260      79.104  47.774 122.015  1.00  0.00           C
ATOM   4160  CG1 VAL A 260      79.464  46.634 121.025  1.00  0.00           C
ATOM   4164  CG2 VAL A 260      78.284  48.854 121.305  1.00  0.00           C
ATOM   4168  C   VAL A 260      79.014  46.104 123.875  1.00  0.00           C
ATOM   4169  O   VAL A 260      79.834  46.254 124.785  1.00  0.00           O
ATOM   4170  N   ALA A 261      78.744  44.864 123.385  1.00  0.00           N
ATOM   4172  CA  ALA A 261      79.724  43.794 123.475  1.00  0.00           C
ATOM   4174  CB  ALA A 261      79.314  42.684 124.475  1.00  0.00           C
ATOM   4178  C   ALA A 261      79.964  43.194 122.085  1.00  0.00           C
ATOM   4179  O   ALA A 261      79.084  43.214 121.225  1.00  0.00           O
ATOM   4180  N   SER A 262      81.184  42.714 121.835  1.00  0.00           N
ATOM   4182  CA  SER A 262      81.654  42.194 120.555  1.00  0.00           C
ATOM   4184  CB  SER A 262      83.144  41.804 120.695  1.00  0.00           C
ATOM   4187  OG  SER A 262      83.904  42.794 121.395  1.00  0.00           O
ATOM   4189  C   SER A 262      80.934  40.914 120.105  1.00  0.00           C
ATOM   4190  O   SER A 262      80.564  40.064 120.905  1.00  0.00           O
ATOM   4191  N   GLN A 263      80.764  40.724 118.795  1.00  0.00           N
ATOM   4193  CA  GLN A 263      80.294  39.464 118.225  1.00  0.00           C
ATOM   4195  CB  GLN A 263      78.754  39.454 118.025  1.00  0.00           C
ATOM   4198  CG  GLN A 263      77.874  39.704 119.275  1.00  0.00           C
ATOM   4201  CD  GLN A 263      77.774  38.484 120.195  1.00  0.00           C
ATOM   4202  OE1 GLN A 263      77.414  37.384 119.775  1.00  0.00           O
ATOM   4203  NE2 GLN A 263      78.044  38.674 121.505  1.00  0.00           N
ATOM   4206  C   GLN A 263      81.034  39.254 116.905  1.00  0.00           C
ATOM   4207  O   GLN A 263      82.194  39.664 116.815  1.00  0.00           O
ATOM   4208  N   LEU A 264      80.454  38.574 115.885  1.00  0.00           N
ATOM   4210  CA  LEU A 264      81.214  38.104 114.715  1.00  0.00           C
ATOM   4212  CB  LEU A 264      81.834  36.704 114.995  1.00  0.00           C
ATOM   4215  CG  LEU A 264      82.994  36.684 116.015  1.00  0.00           C
ATOM   4217  CD1 LEU A 264      83.364  35.254 116.345  1.00  0.00           C
ATOM   4221  CD2 LEU A 264      84.244  37.414 115.515  1.00  0.00           C
ATOM   4225  C   LEU A 264      80.444  38.014 113.385  1.00  0.00           C
ATOM   4226  O   LEU A 264      79.364  37.424 113.355  1.00  0.00           O
ATOM   4227  N   PRO A 265      81.054  38.474 112.275  1.00  0.00           N
ATOM   4228  CD  PRO A 265      81.394  39.904 112.275  1.00  0.00           C
ATOM   4231  CA  PRO A 265      80.564  38.124 110.935  1.00  0.00           C
ATOM   4233  CB  PRO A 265      79.774  39.394 110.585  1.00  0.00           C
ATOM   4236  CG  PRO A 265      80.724  40.514 111.045  1.00  0.00           C
ATOM   4239  C   PRO A 265      81.754  37.954 109.975  1.00  0.00           C
ATOM   4240  O   PRO A 265      82.904  38.124 110.385  1.00  0.00           O
ATOM   4241  N   ASP A 266      81.484  37.564 108.695  1.00  0.00           N
ATOM   4243  CA  ASP A 266      82.484  37.414 107.645  1.00  0.00           C
ATOM   4245  CB  ASP A 266      83.484  36.274 108.035  1.00  0.00           C
ATOM   4248  CG  ASP A 266      83.684  35.024 107.175  1.00  0.00           C
ATOM   4249  OD1 ASP A 266      83.644  35.054 105.935  1.00  0.00           O
ATOM   4250  OD2 ASP A 266      83.994  33.974 107.795  1.00  0.00           O
ATOM   4251  C   ASP A 266      81.744  37.374 106.275  1.00  0.00           C
ATOM   4252  O   ASP A 266      80.504  37.344 106.245  1.00  0.00           O
ATOM   4253  N   GLU A 267      82.514  37.424 105.145  1.00  0.00           N
ATOM   4255  CA  GLU A 267      82.214  36.794 103.835  1.00  0.00           C
ATOM   4257  CB  GLU A 267      81.074  35.734 103.875  1.00  0.00           C
ATOM   4260  CG  GLU A 267      80.824  34.844 102.615  1.00  0.00           C
ATOM   4263  CD  GLU A 267      81.984  33.884 102.355  1.00  0.00           C
ATOM   4264  OE1 GLU A 267      82.104  32.914 103.135  1.00  0.00           O
ATOM   4265  OE2 GLU A 267      82.704  34.054 101.335  1.00  0.00           O
ATOM   4266  C   GLU A 267      81.964  37.734 102.665  1.00  0.00           C
ATOM   4267  O   GLU A 267      81.324  38.774 102.825  1.00  0.00           O
ATOM   4268  N   LEU A 268      82.374  37.344 101.425  1.00  0.00           N
ATOM   4270  CA  LEU A 268      81.784  37.884 100.195  1.00  0.00           C
ATOM   4272  CB  LEU A 268      82.794  38.404  99.145  1.00  0.00           C
ATOM   4275  CG  LEU A 268      82.164  38.824  97.785  1.00  0.00           C
ATOM   4277  CD1 LEU A 268      81.104  39.924  97.935  1.00  0.00           C
ATOM   4281  CD2 LEU A 268      83.214  39.244  96.765  1.00  0.00           C
ATOM   4285  C   LEU A 268      80.904  36.854  99.515  1.00  0.00           C
ATOM   4286  O   LEU A 268      81.364  35.874  98.925  1.00  0.00           O
ATOM   4287  N   GLY A 269      79.574  37.084  99.555  1.00  0.00           N
ATOM   4289  CA  GLY A 269      78.604  36.174  98.955  1.00  0.00           C
ATOM   4292  C   GLY A 269      78.734  35.994  97.465  1.00  0.00           C
ATOM   4293  O   GLY A 269      78.954  36.944  96.725  1.00  0.00           O
ATOM   4294  N   TYR A 270      78.504  34.754  96.995  1.00  0.00           N
ATOM   4296  CA  TYR A 270      78.584  34.374  95.595  1.00  0.00           C
ATOM   4298  CB  TYR A 270      78.344  32.834  95.475  1.00  0.00           C
ATOM   4301  CG  TYR A 270      77.104  32.384  96.215  1.00  0.00           C
ATOM   4302  CD1 TYR A 270      75.904  32.214  95.505  1.00  0.00           C
ATOM   4304  CE1 TYR A 270      74.724  31.864  96.165  1.00  0.00           C
ATOM   4306  CZ  TYR A 270      74.734  31.634  97.535  1.00  0.00           C
ATOM   4307  OH  TYR A 270      73.524  31.394  98.195  1.00  0.00           O
ATOM   4309  CD2 TYR A 270      77.114  32.084  97.585  1.00  0.00           C
ATOM   4311  CE2 TYR A 270      75.934  31.714  98.255  1.00  0.00           C
ATOM   4313  C   TYR A 270      77.624  35.174  94.715  1.00  0.00           C
ATOM   4314  O   TYR A 270      77.994  35.834  93.745  1.00  0.00           O
ATOM   4315  N   SER A 271      76.354  35.254  95.145  1.00  0.00           N
ATOM   4317  CA  SER A 271      75.334  36.014  94.445  1.00  0.00           C
ATOM   4319  CB  SER A 271      73.914  35.394  94.495  1.00  0.00           C
ATOM   4322  OG  SER A 271      73.934  34.084  93.945  1.00  0.00           O
ATOM   4324  C   SER A 271      75.204  37.414  94.985  1.00  0.00           C
ATOM   4325  O   SER A 271      74.154  37.804  95.485  1.00  0.00           O
ATOM   4326  N   LEU A 272      76.264  38.254  94.935  1.00  0.00           N
ATOM   4328  CA  LEU A 272      76.134  39.644  95.345  1.00  0.00           C
ATOM   4330  CB  LEU A 272      77.484  40.334  95.495  1.00  0.00           C
ATOM   4333  CG  LEU A 272      77.384  41.744  96.125  1.00  0.00           C
ATOM   4335  CD1 LEU A 272      76.964  41.714  97.605  1.00  0.00           C
ATOM   4339  CD2 LEU A 272      78.714  42.454  95.965  1.00  0.00           C
ATOM   4343  C   LEU A 272      75.194  40.474  94.475  1.00  0.00           C
ATOM   4344  O   LEU A 272      74.414  41.284  94.965  1.00  0.00           O
ATOM   4345  N   LEU A 273      75.244  40.274  93.145  1.00  0.00           N
ATOM   4347  CA  LEU A 273      74.444  40.954  92.135  1.00  0.00           C
ATOM   4349  CB  LEU A 273      74.754  40.384  90.715  1.00  0.00           C
ATOM   4352  CG  LEU A 273      76.194  40.524  90.155  1.00  0.00           C
ATOM   4354  CD1 LEU A 273      76.594  42.004  90.015  1.00  0.00           C
ATOM   4358  CD2 LEU A 273      77.284  39.724  90.905  1.00  0.00           C
ATOM   4362  C   LEU A 273      72.944  40.834  92.375  1.00  0.00           C
ATOM   4363  O   LEU A 273      72.174  41.754  92.145  1.00  0.00           O
ATOM   4364  N   ALA A 274      72.494  39.674  92.895  1.00  0.00           N
ATOM   4366  CA  ALA A 274      71.154  39.524  93.415  1.00  0.00           C
ATOM   4368  CB  ALA A 274      70.794  38.034  93.435  1.00  0.00           C
ATOM   4372  C   ALA A 274      70.934  40.084  94.835  1.00  0.00           C
ATOM   4373  O   ALA A 274      69.814  40.354  95.235  1.00  0.00           O
ATOM   4374  N   ARG A 275      71.964  40.254  95.675  1.00  0.00           N
ATOM   4376  CA  ARG A 275      71.754  40.634  97.075  1.00  0.00           C
ATOM   4378  CB  ARG A 275      72.844  40.004  97.995  1.00  0.00           C
ATOM   4381  CG  ARG A 275      72.694  38.484  98.155  1.00  0.00           C
ATOM   4384  CD  ARG A 275      73.954  37.784  98.695  1.00  0.00           C
ATOM   4387  NE  ARG A 275      74.064  38.074 100.155  1.00  0.00           N
ATOM   4389  CZ  ARG A 275      74.734  37.324 101.025  1.00  0.00           C
ATOM   4390  NH1 ARG A 275      75.404  36.244 100.645  1.00  0.00           N
ATOM   4393  NH2 ARG A 275      74.774  37.634 102.305  1.00  0.00           N
ATOM   4396  C   ARG A 275      71.794  42.124  97.295  1.00  0.00           C
ATOM   4397  O   ARG A 275      71.414  42.614  98.355  1.00  0.00           O
ATOM   4398  N   ARG A 276      72.264  42.904  96.315  1.00  0.00           N
ATOM   4400  CA  ARG A 276      72.554  44.294  96.515  1.00  0.00           C
ATOM   4402  CB  ARG A 276      74.004  44.604  96.065  1.00  0.00           C
ATOM   4405  CG  ARG A 276      74.534  45.914  96.665  1.00  0.00           C
ATOM   4408  CD  ARG A 276      75.104  45.794  98.075  1.00  0.00           C
ATOM   4411  NE  ARG A 276      76.564  46.104  97.975  1.00  0.00           N
ATOM   4413  CZ  ARG A 276      77.064  47.324  98.045  1.00  0.00           C
ATOM   4414  NH1 ARG A 276      76.334  48.404  98.175  1.00  0.00           N
ATOM   4417  NH2 ARG A 276      78.374  47.464  98.005  1.00  0.00           N
ATOM   4420  C   ARG A 276      71.584  45.144  95.725  1.00  0.00           C
ATOM   4421  O   ARG A 276      71.504  45.074  94.505  1.00  0.00           O
ATOM   4422  N   ALA A 277      70.804  45.994  96.435  1.00  0.00           N
ATOM   4424  CA  ALA A 277      69.704  46.754  95.875  1.00  0.00           C
ATOM   4426  CB  ALA A 277      69.064  47.554  97.025  1.00  0.00           C
ATOM   4430  C   ALA A 277      70.074  47.714  94.745  1.00  0.00           C
ATOM   4431  O   ALA A 277      69.374  47.854  93.745  1.00  0.00           O
ATOM   4432  N   ASP A 278      71.214  48.404  94.835  1.00  0.00           N
ATOM   4434  CA  ASP A 278      71.594  49.394  93.845  1.00  0.00           C
ATOM   4436  CB  ASP A 278      72.614  50.394  94.435  1.00  0.00           C
ATOM   4439  CG  ASP A 278      73.934  49.784  94.805  1.00  0.00           C
ATOM   4440  OD1 ASP A 278      73.994  48.614  95.265  1.00  0.00           O
ATOM   4441  OD2 ASP A 278      74.884  50.584  94.895  1.00  0.00           O
ATOM   4442  C   ASP A 278      72.084  48.814  92.525  1.00  0.00           C
ATOM   4443  O   ASP A 278      71.824  49.404  91.475  1.00  0.00           O
ATOM   4444  N   LEU A 279      72.734  47.634  92.545  1.00  0.00           N
ATOM   4446  CA  LEU A 279      73.044  46.854  91.355  1.00  0.00           C
ATOM   4448  CB  LEU A 279      73.804  45.544  91.725  1.00  0.00           C
ATOM   4451  CG  LEU A 279      75.324  45.694  91.965  1.00  0.00           C
ATOM   4453  CD1 LEU A 279      76.044  46.084  90.675  1.00  0.00           C
ATOM   4457  CD2 LEU A 279      75.684  46.684  93.075  1.00  0.00           C
ATOM   4461  C   LEU A 279      71.794  46.474  90.595  1.00  0.00           C
ATOM   4462  O   LEU A 279      71.664  46.714  89.395  1.00  0.00           O
ATOM   4463  N   GLN A 280      70.784  45.984  91.335  1.00  0.00           N
ATOM   4465  CA  GLN A 280      69.454  45.774  90.805  1.00  0.00           C
ATOM   4467  CB  GLN A 280      68.524  45.144  91.875  1.00  0.00           C
ATOM   4470  CG  GLN A 280      67.074  44.914  91.385  1.00  0.00           C
ATOM   4473  CD  GLN A 280      66.114  44.704  92.545  1.00  0.00           C
ATOM   4474  OE1 GLN A 280      66.394  45.044  93.685  1.00  0.00           O
ATOM   4475  NE2 GLN A 280      64.904  44.154  92.255  1.00  0.00           N
ATOM   4478  C   GLN A 280      68.804  47.034  90.255  1.00  0.00           C
ATOM   4479  O   GLN A 280      68.204  47.014  89.175  1.00  0.00           O
ATOM   4480  N   ALA A 281      68.904  48.184  90.955  1.00  0.00           N
ATOM   4482  CA  ALA A 281      68.384  49.454  90.485  1.00  0.00           C
ATOM   4484  CB  ALA A 281      68.574  50.524  91.575  1.00  0.00           C
ATOM   4488  C   ALA A 281      69.024  49.914  89.175  1.00  0.00           C
ATOM   4489  O   ALA A 281      68.344  50.364  88.255  1.00  0.00           O
ATOM   4490  N   ALA A 282      70.354  49.764  89.055  1.00  0.00           N
ATOM   4492  CA  ALA A 282      71.084  49.974  87.825  1.00  0.00           C
ATOM   4494  CB  ALA A 282      72.604  49.924  88.105  1.00  0.00           C
ATOM   4498  C   ALA A 282      70.684  49.004  86.715  1.00  0.00           C
ATOM   4499  O   ALA A 282      70.414  49.434  85.595  1.00  0.00           O
ATOM   4500  N   HIS A 283      70.554  47.704  87.015  1.00  0.00           N
ATOM   4502  CA  HIS A 283      70.124  46.674  86.085  1.00  0.00           C
ATOM   4504  CB  HIS A 283      70.204  45.264  86.735  1.00  0.00           C
ATOM   4507  ND1 HIS A 283      70.844  43.604  84.985  1.00  0.00           N
ATOM   4508  CG  HIS A 283      69.864  44.164  85.775  1.00  0.00           C
ATOM   4509  CE1 HIS A 283      70.194  42.764  84.195  1.00  0.00           C
ATOM   4511  NE2 HIS A 283      68.864  42.764  84.445  1.00  0.00           N
ATOM   4513  CD2 HIS A 283      68.654  43.644  85.485  1.00  0.00           C
ATOM   4515  C   HIS A 283      68.734  46.914  85.475  1.00  0.00           C
ATOM   4516  O   HIS A 283      68.524  46.744  84.275  1.00  0.00           O
ATOM   4517  N   TRP A 284      67.744  47.394  86.245  1.00  0.00           N
ATOM   4519  CA  TRP A 284      66.484  47.814  85.645  1.00  0.00           C
ATOM   4521  CB  TRP A 284      65.334  47.834  86.675  1.00  0.00           C
ATOM   4524  CG  TRP A 284      65.044  46.494  87.275  1.00  0.00           C
ATOM   4525  CD1 TRP A 284      65.234  46.164  88.585  1.00  0.00           C
ATOM   4527  NE1 TRP A 284      65.064  44.804  88.745  1.00  0.00           N
ATOM   4529  CE2 TRP A 284      64.674  44.264  87.565  1.00  0.00           C
ATOM   4530  CD2 TRP A 284      64.634  45.294  86.605  1.00  0.00           C
ATOM   4531  CE3 TRP A 284      64.244  45.004  85.295  1.00  0.00           C
ATOM   4533  CZ3 TRP A 284      63.884  43.684  84.985  1.00  0.00           C
ATOM   4535  CZ2 TRP A 284      64.334  42.954  87.255  1.00  0.00           C
ATOM   4537  CH2 TRP A 284      63.924  42.684  85.945  1.00  0.00           C
ATOM   4539  C   TRP A 284      66.534  49.164  84.935  1.00  0.00           C
ATOM   4540  O   TRP A 284      65.664  49.504  84.135  1.00  0.00           O
ATOM   4541  N   TYR A 285      67.554  50.014  85.205  1.00  0.00           N
ATOM   4543  CA  TYR A 285      67.744  51.254  84.475  1.00  0.00           C
ATOM   4545  CB  TYR A 285      68.574  52.274  85.325  1.00  0.00           C
ATOM   4548  CG  TYR A 285      68.724  53.624  84.655  1.00  0.00           C
ATOM   4549  CD1 TYR A 285      67.594  54.384  84.335  1.00  0.00           C
ATOM   4551  CE1 TYR A 285      67.724  55.624  83.695  1.00  0.00           C
ATOM   4553  CZ  TYR A 285      68.984  56.104  83.345  1.00  0.00           C
ATOM   4554  OH  TYR A 285      69.104  57.294  82.615  1.00  0.00           O
ATOM   4556  CD2 TYR A 285      69.994  54.124  84.325  1.00  0.00           C
ATOM   4558  CE2 TYR A 285      70.124  55.344  83.645  1.00  0.00           C
ATOM   4560  C   TYR A 285      68.314  51.054  83.075  1.00  0.00           C
ATOM   4561  O   TYR A 285      67.854  51.694  82.125  1.00  0.00           O
ATOM   4562  N   VAL A 286      69.264  50.104  82.895  1.00  0.00           N
ATOM   4564  CA  VAL A 286      69.764  49.654  81.595  1.00  0.00           C
ATOM   4566  CB  VAL A 286      70.994  48.734  81.615  1.00  0.00           C
ATOM   4568  CG1 VAL A 286      72.144  49.404  82.375  1.00  0.00           C
ATOM   4572  CG2 VAL A 286      70.734  47.374  82.245  1.00  0.00           C
ATOM   4576  C   VAL A 286      68.664  49.074  80.725  1.00  0.00           C
ATOM   4577  O   VAL A 286      68.604  49.334  79.525  1.00  0.00           O
ATOM   4578  N   GLU A 287      67.744  48.284  81.315  1.00  0.00           N
ATOM   4580  CA  GLU A 287      66.564  47.774  80.645  1.00  0.00           C
ATOM   4582  CB  GLU A 287      65.974  46.584  81.445  1.00  0.00           C
ATOM   4585  CG  GLU A 287      66.974  45.384  81.465  1.00  0.00           C
ATOM   4588  CD  GLU A 287      66.414  44.114  82.085  1.00  0.00           C
ATOM   4589  OE1 GLU A 287      65.174  43.954  82.175  1.00  0.00           O
ATOM   4590  OE2 GLU A 287      67.224  43.204  82.405  1.00  0.00           O
ATOM   4591  C   GLU A 287      65.484  48.814  80.325  1.00  0.00           C
ATOM   4592  O   GLU A 287      64.794  48.734  79.305  1.00  0.00           O
ATOM   4593  N   SER A 288      65.294  49.854  81.165  1.00  0.00           N
ATOM   4595  CA  SER A 288      64.434  50.974  80.775  1.00  0.00           C
ATOM   4597  CB  SER A 288      63.984  51.864  81.965  1.00  0.00           C
ATOM   4600  OG  SER A 288      65.014  52.704  82.495  1.00  0.00           O
ATOM   4602  C   SER A 288      64.974  51.834  79.655  1.00  0.00           C
ATOM   4603  O   SER A 288      64.224  52.234  78.755  1.00  0.00           O
ATOM   4604  N   SER A 289      66.284  52.134  79.655  1.00  0.00           N
ATOM   4606  CA  SER A 289      66.954  52.864  78.575  1.00  0.00           C
ATOM   4608  CB  SER A 289      68.364  53.374  78.975  1.00  0.00           C
ATOM   4611  OG  SER A 289      69.214  52.334  79.465  1.00  0.00           O
ATOM   4613  C   SER A 289      67.074  52.074  77.295  1.00  0.00           C
ATOM   4614  O   SER A 289      67.024  52.624  76.195  1.00  0.00           O
ATOM   4615  N   LEU A 290      67.204  50.744  77.385  1.00  0.00           N
ATOM   4617  CA  LEU A 290      67.194  49.834  76.255  1.00  0.00           C
ATOM   4619  CB  LEU A 290      67.244  48.444  76.915  1.00  0.00           C
ATOM   4622  CG  LEU A 290      67.144  47.134  76.125  1.00  0.00           C
ATOM   4624  CD1 LEU A 290      67.184  46.044  77.175  1.00  0.00           C
ATOM   4628  CD2 LEU A 290      65.844  46.924  75.335  1.00  0.00           C
ATOM   4632  C   LEU A 290      65.964  49.944  75.375  1.00  0.00           C
ATOM   4633  O   LEU A 290      66.044  50.024  74.145  1.00  0.00           O
ATOM   4634  N   SER A 291      64.764  49.994  75.995  1.00  0.00           N
ATOM   4636  CA  SER A 291      63.494  50.004  75.275  1.00  0.00           C
ATOM   4638  CB  SER A 291      62.294  49.734  76.215  1.00  0.00           C
ATOM   4641  OG  SER A 291      62.384  48.444  76.815  1.00  0.00           O
ATOM   4643  C   SER A 291      63.254  51.314  74.555  1.00  0.00           C
ATOM   4644  O   SER A 291      62.594  51.384  73.525  1.00  0.00           O
ATOM   4645  N   THR A 292      63.874  52.384  75.075  1.00  0.00           N
ATOM   4647  CA  THR A 292      63.884  53.734  74.535  1.00  0.00           C
ATOM   4649  CB  THR A 292      64.554  54.694  75.485  1.00  0.00           C
ATOM   4651  OG1 THR A 292      63.974  54.534  76.765  1.00  0.00           O
ATOM   4653  CG2 THR A 292      64.304  56.144  75.075  1.00  0.00           C
ATOM   4657  C   THR A 292      64.484  53.834  73.145  1.00  0.00           C
ATOM   4658  O   THR A 292      63.964  54.554  72.295  1.00  0.00           O
ATOM   4659  N   ILE A 293      65.564  53.064  72.845  1.00  0.00           N
ATOM   4661  CA  ILE A 293      66.104  52.924  71.495  1.00  0.00           C
ATOM   4663  CB  ILE A 293      67.314  51.994  71.395  1.00  0.00           C
ATOM   4665  CG2 ILE A 293      67.764  51.804  69.915  1.00  0.00           C
ATOM   4669  CG1 ILE A 293      68.504  52.504  72.225  1.00  0.00           C
ATOM   4672  CD  ILE A 293      68.914  51.504  73.305  1.00  0.00           C
ATOM   4676  C   ILE A 293      65.064  52.404  70.535  1.00  0.00           C
ATOM   4677  O   ILE A 293      64.914  52.894  69.425  1.00  0.00           O
ATOM   4678  N   ASP A 294      64.274  51.384  70.945  1.00  0.00           N
ATOM   4680  CA  ASP A 294      63.194  50.874  70.125  1.00  0.00           C
ATOM   4682  CB  ASP A 294      62.674  49.554  70.755  1.00  0.00           C
ATOM   4685  CG  ASP A 294      61.994  48.644  69.745  1.00  0.00           C
ATOM   4686  OD1 ASP A 294      62.144  48.844  68.505  1.00  0.00           O
ATOM   4687  OD2 ASP A 294      61.444  47.604  70.205  1.00  0.00           O
ATOM   4688  C   ASP A 294      62.074  51.894  69.855  1.00  0.00           C
ATOM   4689  O   ASP A 294      61.664  52.104  68.715  1.00  0.00           O
ATOM   4690  N   ALA A 295      61.624  52.644  70.885  1.00  0.00           N
ATOM   4692  CA  ALA A 295      60.654  53.714  70.785  1.00  0.00           C
ATOM   4694  CB  ALA A 295      60.344  54.224  72.205  1.00  0.00           C
ATOM   4698  C   ALA A 295      61.074  54.874  69.885  1.00  0.00           C
ATOM   4699  O   ALA A 295      60.294  55.364  69.065  1.00  0.00           O
ATOM   4700  N   ALA A 296      62.354  55.314  69.975  1.00  0.00           N
ATOM   4702  CA  ALA A 296      63.004  56.194  69.035  1.00  0.00           C
ATOM   4704  CB  ALA A 296      64.424  56.514  69.555  1.00  0.00           C
ATOM   4708  C   ALA A 296      63.084  55.614  67.625  1.00  0.00           C
ATOM   4709  O   ALA A 296      62.714  56.244  66.635  1.00  0.00           O
ATOM   4710  N   LYS A 297      63.464  54.324  67.515  1.00  0.00           N
ATOM   4712  CA  LYS A 297      63.704  53.594  66.275  1.00  0.00           C
ATOM   4714  CB  LYS A 297      64.394  52.224  66.565  1.00  0.00           C
ATOM   4717  CG  LYS A 297      64.694  51.324  65.355  1.00  0.00           C
ATOM   4720  CD  LYS A 297      65.304  49.944  65.705  1.00  0.00           C
ATOM   4723  CE  LYS A 297      64.384  48.994  66.465  1.00  0.00           C
ATOM   4726  NZ  LYS A 297      64.954  47.644  66.565  1.00  0.00           N
ATOM   4730  C   LYS A 297      62.404  53.364  65.515  1.00  0.00           C
ATOM   4731  O   LYS A 297      62.384  53.094  64.325  1.00  0.00           O
ATOM   4732  N   ALA A 298      61.254  53.494  66.195  1.00  0.00           N
ATOM   4734  CA  ALA A 298      59.954  53.214  65.665  1.00  0.00           C
ATOM   4736  CB  ALA A 298      59.074  52.744  66.825  1.00  0.00           C
ATOM   4740  C   ALA A 298      59.314  54.424  64.995  1.00  0.00           C
ATOM   4741  O   ALA A 298      58.274  54.314  64.355  1.00  0.00           O
ATOM   4742  N   ALA A 299      59.984  55.594  65.055  1.00  0.00           N
ATOM   4744  CA  ALA A 299      59.524  56.794  64.385  1.00  0.00           C
ATOM   4746  CB  ALA A 299      59.934  57.994  65.265  1.00  0.00           C
ATOM   4750  C   ALA A 299      60.154  56.944  63.005  1.00  0.00           C
ATOM   4751  O   ALA A 299      59.834  57.864  62.255  1.00  0.00           O
ATOM   4752  N   PHE A 300      61.014  55.974  62.635  1.00  0.00           N
ATOM   4754  CA  PHE A 300      61.454  55.674  61.285  1.00  0.00           C
ATOM   4756  CB  PHE A 300      62.694  54.754  61.405  1.00  0.00           C
ATOM   4759  CG  PHE A 300      63.974  55.494  61.655  1.00  0.00           C
ATOM   4760  CD1 PHE A 300      64.554  56.274  60.645  1.00  0.00           C
ATOM   4762  CE1 PHE A 300      65.844  56.804  60.795  1.00  0.00           C
ATOM   4764  CZ  PHE A 300      66.554  56.594  61.975  1.00  0.00           C
ATOM   4766  CD2 PHE A 300      64.694  55.304  62.845  1.00  0.00           C
ATOM   4768  CE2 PHE A 300      65.964  55.864  63.015  1.00  0.00           C
ATOM   4770  C   PHE A 300      60.404  54.964  60.425  1.00  0.00           C
ATOM   4771  O   PHE A 300      60.464  54.944  59.205  1.00  0.00           O
ATOM   4772  N   TYR A 301      59.404  54.294  61.035  1.00  0.00           N
ATOM   4774  CA  TYR A 301      58.504  53.434  60.285  1.00  0.00           C
ATOM   4776  CB  TYR A 301      58.294  52.094  61.025  1.00  0.00           C
ATOM   4779  CG  TYR A 301      59.504  51.234  61.175  1.00  0.00           C
ATOM   4780  CD1 TYR A 301      60.334  51.444  62.285  1.00  0.00           C
ATOM   4782  CE1 TYR A 301      61.344  50.534  62.595  1.00  0.00           C
ATOM   4784  CZ  TYR A 301      61.584  49.444  61.765  1.00  0.00           C
ATOM   4785  OH  TYR A 301      62.654  48.604  62.085  1.00  0.00           O
ATOM   4787  CD2 TYR A 301      59.734  50.114  60.355  1.00  0.00           C
ATOM   4789  CE2 TYR A 301      60.784  49.224  60.645  1.00  0.00           C
ATOM   4791  C   TYR A 301      57.134  54.084  60.075  1.00  0.00           C
ATOM   4792  O   TYR A 301      56.804  55.054  60.755  1.00  0.00           O
ATOM   4793  N   PRO A 302      56.284  53.594  59.145  1.00  0.00           N
ATOM   4794  CD  PRO A 302      56.634  52.584  58.145  1.00  0.00           C
ATOM   4797  CA  PRO A 302      54.944  54.134  58.935  1.00  0.00           C
ATOM   4799  CB  PRO A 302      54.364  53.304  57.765  1.00  0.00           C
ATOM   4802  CG  PRO A 302      55.574  52.724  57.045  1.00  0.00           C
ATOM   4805  C   PRO A 302      54.024  54.094  60.145  1.00  0.00           C
ATOM   4806  O   PRO A 302      53.584  53.014  60.555  1.00  0.00           O
ATOM   4807  N   ASP A 303      53.664  55.264  60.705  1.00  0.00           N
ATOM   4809  CA  ASP A 303      52.644  55.394  61.725  1.00  0.00           C
ATOM   4811  CB  ASP A 303      52.704  56.774  62.415  1.00  0.00           C
ATOM   4814  CG  ASP A 303      53.804  56.814  63.455  1.00  0.00           C
ATOM   4815  OD1 ASP A 303      54.014  55.754  64.115  1.00  0.00           O
ATOM   4816  OD2 ASP A 303      54.304  57.924  63.765  1.00  0.00           O
ATOM   4817  C   ASP A 303      51.244  55.114  61.165  1.00  0.00           C
ATOM   4818  O   ASP A 303      50.824  55.734  60.185  1.00  0.00           O
ATOM   4819  N   ILE A 304      50.504  54.184  61.815  1.00  0.00           N
ATOM   4821  CA  ILE A 304      49.144  53.814  61.445  1.00  0.00           C
ATOM   4823  CB  ILE A 304      48.964  52.304  61.225  1.00  0.00           C
ATOM   4825  CG2 ILE A 304      47.464  51.964  60.995  1.00  0.00           C
ATOM   4829  CG1 ILE A 304      49.804  51.894  59.995  1.00  0.00           C
ATOM   4832  CD  ILE A 304      49.824  50.404  59.665  1.00  0.00           C
ATOM   4836  C   ILE A 304      48.154  54.344  62.465  1.00  0.00           C
ATOM   4837  O   ILE A 304      48.104  53.954  63.635  1.00  0.00           O
ATOM   4838  N   ASN A 305      47.344  55.304  61.985  1.00  0.00           N
ATOM   4840  CA  ASN A 305      46.494  56.144  62.795  1.00  0.00           C
ATOM   4842  CB  ASN A 305      46.784  57.634  62.505  1.00  0.00           C
ATOM   4845  CG  ASN A 305      48.214  57.984  62.915  1.00  0.00           C
ATOM   4846  OD1 ASN A 305      48.654  57.664  64.015  1.00  0.00           O
ATOM   4847  ND2 ASN A 305      48.954  58.684  62.035  1.00  0.00           N
ATOM   4850  C   ASN A 305      45.054  55.874  62.415  1.00  0.00           C
ATOM   4851  O   ASN A 305      44.674  55.974  61.245  1.00  0.00           O
ATOM   4852  N   LEU A 306      44.214  55.494  63.385  1.00  0.00           N
ATOM   4854  CA  LEU A 306      42.834  55.104  63.115  1.00  0.00           C
ATOM   4856  CB  LEU A 306      42.504  53.684  63.635  1.00  0.00           C
ATOM   4859  CG  LEU A 306      42.774  52.544  62.615  1.00  0.00           C
ATOM   4861  CD1 LEU A 306      41.684  52.474  61.535  1.00  0.00           C
ATOM   4865  CD2 LEU A 306      44.144  52.664  61.945  1.00  0.00           C
ATOM   4869  C   LEU A 306      41.934  56.124  63.755  1.00  0.00           C
ATOM   4870  O   LEU A 306      42.204  56.614  64.855  1.00  0.00           O
ATOM   4871  N   MET A 307      40.854  56.514  63.045  1.00  0.00           N
ATOM   4873  CA  MET A 307      39.874  57.414  63.605  1.00  0.00           C
ATOM   4875  CB  MET A 307      39.974  58.844  63.035  1.00  0.00           C
ATOM   4878  CG  MET A 307      41.354  59.464  63.215  1.00  0.00           C
ATOM   4881  SD  MET A 307      41.504  61.044  62.365  1.00  0.00           S
ATOM   4882  CE  MET A 307      40.524  61.914  63.615  1.00  0.00           C
ATOM   4886  C   MET A 307      38.514  56.884  63.245  1.00  0.00           C
ATOM   4887  O   MET A 307      38.354  56.224  62.215  1.00  0.00           O
ATOM   4888  N   ALA A 308      37.524  57.144  64.095  1.00  0.00           N
ATOM   4890  CA  ALA A 308      36.144  56.804  63.835  1.00  0.00           C
ATOM   4892  CB  ALA A 308      35.764  55.414  64.385  1.00  0.00           C
ATOM   4896  C   ALA A 308      35.294  57.844  64.525  1.00  0.00           C
ATOM   4897  O   ALA A 308      35.684  58.374  65.565  1.00  0.00           O
ATOM   4898  N   PHE A 309      34.124  58.134  63.935  1.00  0.00           N
ATOM   4900  CA  PHE A 309      33.174  59.074  64.475  1.00  0.00           C
ATOM   4902  CB  PHE A 309      33.004  60.334  63.585  1.00  0.00           C
ATOM   4905  CG  PHE A 309      34.264  61.144  63.725  1.00  0.00           C
ATOM   4906  CD1 PHE A 309      35.334  60.974  62.835  1.00  0.00           C
ATOM   4908  CE1 PHE A 309      36.534  61.664  63.035  1.00  0.00           C
ATOM   4910  CZ  PHE A 309      36.644  62.574  64.085  1.00  0.00           C
ATOM   4912  CD2 PHE A 309      34.384  62.064  64.775  1.00  0.00           C
ATOM   4914  CE2 PHE A 309      35.564  62.794  64.945  1.00  0.00           C
ATOM   4916  C   PHE A 309      31.834  58.394  64.615  1.00  0.00           C
ATOM   4917  O   PHE A 309      31.424  57.644  63.735  1.00  0.00           O
ATOM   4918  N   LEU A 310      31.124  58.654  65.725  1.00  0.00           N
ATOM   4920  CA  LEU A 310      29.704  58.364  65.805  1.00  0.00           C
ATOM   4922  CB  LEU A 310      29.404  57.174  66.745  1.00  0.00           C
ATOM   4925  CG  LEU A 310      27.914  56.814  66.865  1.00  0.00           C
ATOM   4927  CD1 LEU A 310      27.334  56.354  65.515  1.00  0.00           C
ATOM   4931  CD2 LEU A 310      27.714  55.754  67.955  1.00  0.00           C
ATOM   4935  C   LEU A 310      29.014  59.614  66.275  1.00  0.00           C
ATOM   4936  O   LEU A 310      29.304  60.134  67.365  1.00  0.00           O
ATOM   4937  N   GLN A 311      28.184  60.204  65.395  1.00  0.00           N
ATOM   4939  CA  GLN A 311      28.154  61.634  65.275  1.00  0.00           C
ATOM   4941  CB  GLN A 311      29.464  62.074  64.555  1.00  0.00           C
ATOM   4944  CG  GLN A 311      29.814  63.574  64.605  1.00  0.00           C
ATOM   4947  CD  GLN A 311      31.334  63.864  64.615  1.00  0.00           C
ATOM   4948  OE1 GLN A 311      31.904  64.214  65.655  1.00  0.00           O
ATOM   4949  NE2 GLN A 311      31.964  63.784  63.425  1.00  0.00           N
ATOM   4952  C   GLN A 311      26.884  61.954  64.495  1.00  0.00           C
ATOM   4953  O   GLN A 311      26.224  61.074  63.945  1.00  0.00           O
ATOM   4954  N   GLN A 312      26.434  63.224  64.505  1.00  0.00           N
ATOM   4956  CA  GLN A 312      25.314  63.664  63.695  1.00  0.00           C
ATOM   4958  CB  GLN A 312      24.014  63.834  64.535  1.00  0.00           C
ATOM   4961  CG  GLN A 312      23.594  62.734  65.585  1.00  0.00           C
ATOM   4964  CD  GLN A 312      24.564  62.414  66.735  1.00  0.00           C
ATOM   4965  OE1 GLN A 312      25.134  63.264  67.425  1.00  0.00           O
ATOM   4966  NE2 GLN A 312      24.794  61.104  66.975  1.00  0.00           N
ATOM   4969  C   GLN A 312      25.844  64.914  62.945  1.00  0.00           C
ATOM   4970  O   GLN A 312      27.034  64.924  62.665  1.00  0.00           O
ATOM   4971  N   ASP A 313      25.074  65.984  62.565  1.00  0.00           N
ATOM   4973  CA  ASP A 313      25.534  66.964  61.565  1.00  0.00           C
ATOM   4975  CB  ASP A 313      25.954  66.224  60.265  1.00  0.00           C
ATOM   4978  CG  ASP A 313      26.174  67.044  58.995  1.00  0.00           C
ATOM   4979  OD1 ASP A 313      25.934  68.264  58.965  1.00  0.00           O
ATOM   4980  OD2 ASP A 313      26.584  66.374  58.015  1.00  0.00           O
ATOM   4981  C   ASP A 313      24.504  68.064  61.265  1.00  0.00           C
ATOM   4982  O   ASP A 313      23.484  67.744  60.685  1.00  0.00           O
ATOM   4983  N   ALA A 314      24.714  69.374  61.565  1.00  0.00           N
ATOM   4985  CA  ALA A 314      23.694  70.344  61.135  1.00  0.00           C
ATOM   4987  CB  ALA A 314      22.564  70.504  62.165  1.00  0.00           C
ATOM   4991  C   ALA A 314      24.084  71.764  60.875  1.00  0.00           C
ATOM   4992  O   ALA A 314      25.154  72.234  61.235  1.00  0.00           O
ATOM   4993  N   LEU A 315      23.104  72.524  60.305  1.00  0.00           N
ATOM   4995  CA  LEU A 315      23.174  73.964  60.165  1.00  0.00           C
ATOM   4997  CB  LEU A 315      23.044  74.374  58.675  1.00  0.00           C
ATOM   5000  CG  LEU A 315      24.014  73.654  57.705  1.00  0.00           C
ATOM   5002  CD1 LEU A 315      23.744  73.974  56.235  1.00  0.00           C
ATOM   5006  CD2 LEU A 315      25.494  73.904  58.015  1.00  0.00           C
ATOM   5010  C   LEU A 315      22.134  74.744  60.995  1.00  0.00           C
ATOM   5011  O   LEU A 315      22.194  75.964  61.035  1.00  0.00           O
ATOM   5012  N   HIS A 316      21.154  74.094  61.685  1.00  0.00           N
ATOM   5014  CA  HIS A 316      20.034  74.774  62.355  1.00  0.00           C
ATOM   5016  CB  HIS A 316      18.704  74.434  61.625  1.00  0.00           C
ATOM   5019  ND1 HIS A 316      17.904  76.554  60.605  1.00  0.00           N
ATOM   5020  CG  HIS A 316      18.444  75.284  60.435  1.00  0.00           C
ATOM   5021  CE1 HIS A 316      17.664  76.984  59.385  1.00  0.00           C
ATOM   5023  NE2 HIS A 316      18.004  76.054  58.445  1.00  0.00           N
ATOM   5025  CD2 HIS A 316      18.484  74.964  59.125  1.00  0.00           C
ATOM   5027  C   HIS A 316      19.794  74.334  63.795  1.00  0.00           C
ATOM   5028  O   HIS A 316      19.234  73.264  63.985  1.00  0.00           O
ATOM   5029  N   LEU A 317      20.114  75.114  64.855  1.00  0.00           N
ATOM   5031  CA  LEU A 317      20.194  74.634  66.245  1.00  0.00           C
ATOM   5033  CB  LEU A 317      20.684  75.724  67.225  1.00  0.00           C
ATOM   5036  CG  LEU A 317      22.154  76.164  67.045  1.00  0.00           C
ATOM   5038  CD1 LEU A 317      22.574  76.974  68.275  1.00  0.00           C
ATOM   5042  CD2 LEU A 317      23.134  74.984  66.855  1.00  0.00           C
ATOM   5046  C   LEU A 317      18.984  73.934  66.885  1.00  0.00           C
ATOM   5047  O   LEU A 317      19.124  73.124  67.795  1.00  0.00           O
ATOM   5048  N   SER A 318      17.764  74.214  66.395  1.00  0.00           N
ATOM   5050  CA  SER A 318      16.544  73.474  66.695  1.00  0.00           C
ATOM   5052  CB  SER A 318      15.354  73.994  65.865  1.00  0.00           C
ATOM   5055  OG  SER A 318      15.134  75.374  66.135  1.00  0.00           O
ATOM   5057  C   SER A 318      16.604  71.994  66.365  1.00  0.00           C
ATOM   5058  O   SER A 318      15.954  71.154  66.995  1.00  0.00           O
ATOM   5059  N   ASP A 319      17.354  71.654  65.315  1.00  0.00           N
ATOM   5061  CA  ASP A 319      17.284  70.384  64.625  1.00  0.00           C
ATOM   5063  CB  ASP A 319      17.754  70.714  63.175  1.00  0.00           C
ATOM   5066  CG  ASP A 319      16.904  70.074  62.095  1.00  0.00           C
ATOM   5067  OD1 ASP A 319      16.044  69.214  62.415  1.00  0.00           O
ATOM   5068  OD2 ASP A 319      17.074  70.474  60.925  1.00  0.00           O
ATOM   5069  C   ASP A 319      18.084  69.294  65.335  1.00  0.00           C
ATOM   5070  O   ASP A 319      17.904  68.094  65.125  1.00  0.00           O
ATOM   5071  N   LEU A 320      18.964  69.694  66.275  1.00  0.00           N
ATOM   5073  CA  LEU A 320      20.234  69.054  66.595  1.00  0.00           C
ATOM   5075  CB  LEU A 320      21.334  70.054  67.135  1.00  0.00           C
ATOM   5078  CG  LEU A 320      22.064  71.054  66.175  1.00  0.00           C
ATOM   5080  CD1 LEU A 320      23.314  70.664  65.355  1.00  0.00           C
ATOM   5084  CD2 LEU A 320      21.124  71.584  65.135  1.00  0.00           C
ATOM   5088  C   LEU A 320      20.184  67.774  67.465  1.00  0.00           C
ATOM   5089  O   LEU A 320      21.074  67.564  68.265  1.00  0.00           O
ATOM   5090  N   PHE A 321      19.194  66.864  67.285  1.00  0.00           N
ATOM   5092  CA  PHE A 321      19.214  65.514  67.895  1.00  0.00           C
ATOM   5094  CB  PHE A 321      18.894  65.504  69.445  1.00  0.00           C
ATOM   5097  CG  PHE A 321      20.134  65.784  70.255  1.00  0.00           C
ATOM   5098  CD1 PHE A 321      21.234  64.914  70.135  1.00  0.00           C
ATOM   5100  CE1 PHE A 321      22.464  65.224  70.715  1.00  0.00           C
ATOM   5102  CZ  PHE A 321      22.604  66.404  71.455  1.00  0.00           C
ATOM   5104  CD2 PHE A 321      20.264  66.924  71.055  1.00  0.00           C
ATOM   5106  CE2 PHE A 321      21.504  67.254  71.635  1.00  0.00           C
ATOM   5108  C   PHE A 321      18.334  64.494  67.175  1.00  0.00           C
ATOM   5109  O   PHE A 321      18.054  63.394  67.675  1.00  0.00           O
ATOM   5110  N   ARG A 322      17.894  64.784  65.945  1.00  0.00           N
ATOM   5112  CA  ARG A 322      17.014  63.894  65.195  1.00  0.00           C
ATOM   5114  CB  ARG A 322      15.924  64.754  64.515  1.00  0.00           C
ATOM   5117  CG  ARG A 322      14.894  65.404  65.465  1.00  0.00           C
ATOM   5120  CD  ARG A 322      13.704  66.074  64.735  1.00  0.00           C
ATOM   5123  NE  ARG A 322      14.114  67.414  64.165  1.00  0.00           N
ATOM   5125  CZ  ARG A 322      13.754  68.594  64.665  1.00  0.00           C
ATOM   5126  NH1 ARG A 322      13.194  68.724  65.845  1.00  0.00           N
ATOM   5129  NH2 ARG A 322      13.934  69.684  63.955  1.00  0.00           N
ATOM   5132  C   ARG A 322      17.754  62.914  64.225  1.00  0.00           C
ATOM   5133  O   ARG A 322      18.934  62.614  64.425  1.00  0.00           O
ATOM   5134  N   HIS A 323      17.094  62.334  63.175  1.00  0.00           N
ATOM   5136  CA  HIS A 323      17.694  61.214  62.425  1.00  0.00           C
ATOM   5138  CB  HIS A 323      16.694  60.034  62.225  1.00  0.00           C
ATOM   5141  ND1 HIS A 323      17.964  57.844  61.945  1.00  0.00           N
ATOM   5142  CG  HIS A 323      17.234  58.894  61.385  1.00  0.00           C
ATOM   5143  CE1 HIS A 323      18.334  57.104  60.905  1.00  0.00           C
ATOM   5145  NE2 HIS A 323      17.854  57.584  59.735  1.00  0.00           N
ATOM   5147  CD2 HIS A 323      17.154  58.734  60.035  1.00  0.00           C
ATOM   5149  C   HIS A 323      18.334  61.514  61.055  1.00  0.00           C
ATOM   5150  O   HIS A 323      19.384  60.944  60.755  1.00  0.00           O
ATOM   5151  N   SER A 324      17.734  62.384  60.195  1.00  0.00           N
ATOM   5153  CA  SER A 324      18.094  62.714  58.795  1.00  0.00           C
ATOM   5155  CB  SER A 324      17.274  63.964  58.305  1.00  0.00           C
ATOM   5158  OG  SER A 324      17.284  64.174  56.885  1.00  0.00           O
ATOM   5160  C   SER A 324      19.574  63.044  58.485  1.00  0.00           C
ATOM   5161  O   SER A 324      19.994  63.124  57.325  1.00  0.00           O
ATOM   5162  N   ALA A 325      20.384  63.264  59.525  1.00  0.00           N
ATOM   5164  CA  ALA A 325      21.764  63.664  59.455  1.00  0.00           C
ATOM   5166  CB  ALA A 325      21.774  65.044  60.045  1.00  0.00           C
ATOM   5170  C   ALA A 325      22.684  62.834  60.325  1.00  0.00           C
ATOM   5171  O   ALA A 325      23.824  63.194  60.615  1.00  0.00           O
ATOM   5172  N   GLN A 326      22.204  61.684  60.805  1.00  0.00           N
ATOM   5174  CA  GLN A 326      23.014  60.724  61.515  1.00  0.00           C
ATOM   5176  CB  GLN A 326      22.134  59.524  61.985  1.00  0.00           C
ATOM   5179  CG  GLN A 326      22.864  58.384  62.725  1.00  0.00           C
ATOM   5182  CD  GLN A 326      23.104  58.664  64.215  1.00  0.00           C
ATOM   5183  OE1 GLN A 326      22.174  58.794  65.015  1.00  0.00           O
ATOM   5184  NE2 GLN A 326      24.384  58.714  64.635  1.00  0.00           N
ATOM   5187  C   GLN A 326      24.154  60.234  60.645  1.00  0.00           C
ATOM   5188  O   GLN A 326      23.934  59.584  59.615  1.00  0.00           O
ATOM   5189  N   GLN A 327      25.404  60.564  61.005  1.00  0.00           N
ATOM   5191  CA  GLN A 327      26.514  60.364  60.105  1.00  0.00           C
ATOM   5193  CB  GLN A 327      26.914  61.624  59.295  1.00  0.00           C
ATOM   5196  CG  GLN A 327      27.294  62.914  60.075  1.00  0.00           C
ATOM   5199  CD  GLN A 327      28.774  63.014  60.455  1.00  0.00           C
ATOM   5200  OE1 GLN A 327      29.564  62.064  60.445  1.00  0.00           O
ATOM   5201  NE2 GLN A 327      29.214  64.244  60.795  1.00  0.00           N
ATOM   5204  C   GLN A 327      27.664  59.764  60.855  1.00  0.00           C
ATOM   5205  O   GLN A 327      27.704  59.674  62.085  1.00  0.00           O
ATOM   5206  N   MET A 328      28.634  59.264  60.095  1.00  0.00           N
ATOM   5208  CA  MET A 328      29.824  58.694  60.655  1.00  0.00           C
ATOM   5210  CB  MET A 328      29.594  57.274  61.255  1.00  0.00           C
ATOM   5213  CG  MET A 328      28.904  56.274  60.315  1.00  0.00           C
ATOM   5216  SD  MET A 328      28.484  54.714  61.155  1.00  0.00           S
ATOM   5217  CE  MET A 328      27.014  55.394  61.975  1.00  0.00           C
ATOM   5221  C   MET A 328      30.854  58.684  59.575  1.00  0.00           C
ATOM   5222  O   MET A 328      30.574  58.934  58.395  1.00  0.00           O
ATOM   5223  N   GLY A 329      32.104  58.424  59.965  1.00  0.00           N
ATOM   5225  CA  GLY A 329      33.204  58.354  59.035  1.00  0.00           C
ATOM   5228  C   GLY A 329      34.304  57.634  59.735  1.00  0.00           C
ATOM   5229  O   GLY A 329      34.594  57.914  60.895  1.00  0.00           O
ATOM   5230  N   VAL A 330      34.924  56.674  59.055  1.00  0.00           N
ATOM   5232  CA  VAL A 330      36.024  55.924  59.615  1.00  0.00           C
ATOM   5234  CB  VAL A 330      35.674  54.474  59.915  1.00  0.00           C
ATOM   5236  CG1 VAL A 330      36.874  53.784  60.585  1.00  0.00           C
ATOM   5240  CG2 VAL A 330      34.464  54.414  60.865  1.00  0.00           C
ATOM   5244  C   VAL A 330      37.144  56.034  58.615  1.00  0.00           C
ATOM   5245  O   VAL A 330      36.924  56.014  57.405  1.00  0.00           O
ATOM   5246  N   THR A 331      38.394  56.174  59.085  1.00  0.00           N
ATOM   5248  CA  THR A 331      39.534  56.334  58.205  1.00  0.00           C
ATOM   5250  CB  THR A 331      39.864  57.794  57.915  1.00  0.00           C
ATOM   5252  OG1 THR A 331      40.934  57.914  56.985  1.00  0.00           O
ATOM   5254  CG2 THR A 331      40.274  58.564  59.185  1.00  0.00           C
ATOM   5258  C   THR A 331      40.724  55.634  58.835  1.00  0.00           C
ATOM   5259  O   THR A 331      40.854  55.574  60.055  1.00  0.00           O
ATOM   5260  N   ALA A 332      41.634  55.114  57.985  1.00  0.00           N
ATOM   5262  CA  ALA A 332      42.954  54.714  58.385  1.00  0.00           C
ATOM   5264  CB  ALA A 332      43.204  53.234  58.065  1.00  0.00           C
ATOM   5268  C   ALA A 332      43.974  55.574  57.665  1.00  0.00           C
ATOM   5269  O   ALA A 332      44.074  55.584  56.435  1.00  0.00           O
ATOM   5270  N   GLY A 333      44.774  56.334  58.425  1.00  0.00           N
ATOM   5272  CA  GLY A 333      45.854  57.154  57.895  1.00  0.00           C
ATOM   5275  C   GLY A 333      47.174  56.454  58.045  1.00  0.00           C
ATOM   5276  O   GLY A 333      47.494  55.914  59.105  1.00  0.00           O
ATOM   5277  N   LEU A 334      47.994  56.484  56.975  1.00  0.00           N
ATOM   5279  CA  LEU A 334      49.364  56.014  57.025  1.00  0.00           C
ATOM   5281  CB  LEU A 334      49.724  54.964  55.945  1.00  0.00           C
ATOM   5284  CG  LEU A 334      49.284  53.534  56.305  1.00  0.00           C
ATOM   5286  CD1 LEU A 334      47.774  53.324  56.195  1.00  0.00           C
ATOM   5290  CD2 LEU A 334      50.014  52.484  55.455  1.00  0.00           C
ATOM   5294  C   LEU A 334      50.264  57.204  56.855  1.00  0.00           C
ATOM   5295  O   LEU A 334      50.154  57.954  55.885  1.00  0.00           O
ATOM   5296  N   THR A 335      51.184  57.404  57.805  1.00  0.00           N
ATOM   5298  CA  THR A 335      52.194  58.434  57.665  1.00  0.00           C
ATOM   5300  CB  THR A 335      52.134  59.494  58.745  1.00  0.00           C
ATOM   5302  OG1 THR A 335      50.864  60.114  58.735  1.00  0.00           O
ATOM   5304  CG2 THR A 335      53.174  60.584  58.455  1.00  0.00           C
ATOM   5308  C   THR A 335      53.534  57.774  57.675  1.00  0.00           C
ATOM   5309  O   THR A 335      54.074  57.424  58.725  1.00  0.00           O
ATOM   5310  N   LEU A 336      54.144  57.634  56.485  1.00  0.00           N
ATOM   5312  CA  LEU A 336      55.554  57.334  56.325  1.00  0.00           C
ATOM   5314  CB  LEU A 336      55.774  56.294  55.195  1.00  0.00           C
ATOM   5317  CG  LEU A 336      57.184  55.654  55.055  1.00  0.00           C
ATOM   5319  CD1 LEU A 336      58.064  56.404  54.045  1.00  0.00           C
ATOM   5323  CD2 LEU A 336      57.924  55.514  56.395  1.00  0.00           C
ATOM   5327  C   LEU A 336      56.164  58.704  56.035  1.00  0.00           C
ATOM   5328  O   LEU A 336      55.764  59.324  55.045  1.00  0.00           O
ATOM   5329  N   PRO A 337      57.004  59.274  56.895  1.00  0.00           N
ATOM   5330  CD  PRO A 337      57.304  58.714  58.225  1.00  0.00           C
ATOM   5333  CA  PRO A 337      57.714  60.544  56.655  1.00  0.00           C
ATOM   5335  CB  PRO A 337      58.444  60.784  57.975  1.00  0.00           C
ATOM   5338  CG  PRO A 337      58.564  59.424  58.655  1.00  0.00           C
ATOM   5341  C   PRO A 337      58.624  60.594  55.425  1.00  0.00           C
ATOM   5342  O   PRO A 337      58.724  59.624  54.695  1.00  0.00           O
ATOM   5343  N   ILE A 338      59.284  61.744  55.125  1.00  0.00           N
ATOM   5345  CA  ILE A 338      60.094  61.814  53.905  1.00  0.00           C
ATOM   5347  CB  ILE A 338      59.204  62.154  52.675  1.00  0.00           C
ATOM   5349  CG2 ILE A 338      59.364  63.584  52.135  1.00  0.00           C
ATOM   5353  CG1 ILE A 338      59.384  61.174  51.505  1.00  0.00           C
ATOM   5356  CD  ILE A 338      58.504  59.924  51.615  1.00  0.00           C
ATOM   5360  C   ILE A 338      61.314  62.724  54.115  1.00  0.00           C
ATOM   5361  O   ILE A 338      61.224  63.934  54.285  1.00  0.00           O
ATOM   5362  N   PHE A 339      62.544  62.174  54.085  1.00  0.00           N
ATOM   5364  CA  PHE A 339      63.814  62.904  54.095  1.00  0.00           C
ATOM   5366  CB  PHE A 339      64.034  63.814  52.855  1.00  0.00           C
ATOM   5369  CG  PHE A 339      64.004  62.954  51.635  1.00  0.00           C
ATOM   5370  CD1 PHE A 339      64.874  61.854  51.535  1.00  0.00           C
ATOM   5372  CE1 PHE A 339      64.744  60.934  50.495  1.00  0.00           C
ATOM   5374  CZ  PHE A 339      63.784  61.144  49.495  1.00  0.00           C
ATOM   5376  CD2 PHE A 339      63.074  63.184  50.605  1.00  0.00           C
ATOM   5378  CE2 PHE A 339      62.964  62.274  49.545  1.00  0.00           C
ATOM   5380  C   PHE A 339      64.274  63.584  55.375  1.00  0.00           C
ATOM   5381  O   PHE A 339      64.854  62.944  56.245  1.00  0.00           O
ATOM   5382  N   ASP A 340      64.104  64.914  55.505  1.00  0.00           N
ATOM   5384  CA  ASP A 340      64.154  65.584  56.795  1.00  0.00           C
ATOM   5386  CB  ASP A 340      62.974  65.084  57.625  1.00  0.00           C
ATOM   5389  CG  ASP A 340      61.674  65.554  57.015  1.00  0.00           C
ATOM   5390  OD1 ASP A 340      61.634  66.714  56.515  1.00  0.00           O
ATOM   5391  OD2 ASP A 340      60.644  64.904  57.305  1.00  0.00           O
ATOM   5392  C   ASP A 340      65.454  65.594  57.605  1.00  0.00           C
ATOM   5393  O   ASP A 340      65.484  65.804  58.815  1.00  0.00           O
ATOM   5394  N   SER A 341      66.594  65.394  56.915  1.00  0.00           N
ATOM   5396  CA  SER A 341      67.904  65.934  57.245  1.00  0.00           C
ATOM   5398  CB  SER A 341      68.074  67.454  56.945  1.00  0.00           C
ATOM   5401  OG  SER A 341      67.124  68.284  57.615  1.00  0.00           O
ATOM   5403  C   SER A 341      68.604  65.534  58.545  1.00  0.00           C
ATOM   5404  O   SER A 341      69.514  66.224  59.005  1.00  0.00           O
ATOM   5405  N   GLY A 342      68.314  64.364  59.155  1.00  0.00           N
ATOM   5407  CA  GLY A 342      69.164  63.824  60.225  1.00  0.00           C
ATOM   5410  C   GLY A 342      68.564  63.824  61.585  1.00  0.00           C
ATOM   5411  O   GLY A 342      69.184  63.394  62.545  1.00  0.00           O
ATOM   5412  N   ARG A 343      67.324  64.304  61.715  1.00  0.00           N
ATOM   5414  CA  ARG A 343      66.684  64.494  62.995  1.00  0.00           C
ATOM   5416  CB  ARG A 343      65.544  65.554  62.845  1.00  0.00           C
ATOM   5419  CG  ARG A 343      64.054  65.124  62.755  1.00  0.00           C
ATOM   5422  CD  ARG A 343      63.324  64.994  64.105  1.00  0.00           C
ATOM   5425  NE  ARG A 343      61.894  65.454  63.955  1.00  0.00           N
ATOM   5427  CZ  ARG A 343      60.824  64.664  63.985  1.00  0.00           C
ATOM   5428  NH1 ARG A 343      60.924  63.374  63.725  1.00  0.00           N
ATOM   5431  NH2 ARG A 343      59.614  65.064  64.305  1.00  0.00           N
ATOM   5434  C   ARG A 343      66.244  63.184  63.635  1.00  0.00           C
ATOM   5435  O   ARG A 343      66.244  63.094  64.865  1.00  0.00           O
ATOM   5436  N   LEU A 344      65.934  62.124  62.845  1.00  0.00           N
ATOM   5438  CA  LEU A 344      65.754  60.764  63.365  1.00  0.00           C
ATOM   5440  CB  LEU A 344      65.134  59.754  62.385  1.00  0.00           C
ATOM   5443  CG  LEU A 344      63.624  59.854  62.255  1.00  0.00           C
ATOM   5445  CD1 LEU A 344      62.904  59.194  63.435  1.00  0.00           C
ATOM   5449  CD2 LEU A 344      63.134  61.284  62.105  1.00  0.00           C
ATOM   5453  C   LEU A 344      67.014  60.104  63.825  1.00  0.00           C
ATOM   5454  O   LEU A 344      67.074  59.514  64.895  1.00  0.00           O
ATOM   5455  N   ASN A 345      68.064  60.244  63.015  1.00  0.00           N
ATOM   5457  CA  ASN A 345      69.334  59.644  63.275  1.00  0.00           C
ATOM   5459  CB  ASN A 345      70.244  60.024  62.075  1.00  0.00           C
ATOM   5462  CG  ASN A 345      71.534  59.254  62.235  1.00  0.00           C
ATOM   5463  OD1 ASN A 345      71.454  58.134  62.705  1.00  0.00           O
ATOM   5464  ND2 ASN A 345      72.694  59.824  61.875  1.00  0.00           N
ATOM   5467  C   ASN A 345      69.864  60.144  64.615  1.00  0.00           C
ATOM   5468  O   ASN A 345      70.034  59.404  65.575  1.00  0.00           O
ATOM   5469  N   ALA A 346      69.854  61.474  64.795  1.00  0.00           N
ATOM   5471  CA  ALA A 346      70.214  62.094  66.045  1.00  0.00           C
ATOM   5473  CB  ALA A 346      70.274  63.594  65.745  1.00  0.00           C
ATOM   5477  C   ALA A 346      69.264  61.834  67.225  1.00  0.00           C
ATOM   5478  O   ALA A 346      69.554  62.194  68.365  1.00  0.00           O
ATOM   5479  N   ASN A 347      68.074  61.224  66.985  1.00  0.00           N
ATOM   5481  CA  ASN A 347      67.144  60.894  68.055  1.00  0.00           C
ATOM   5483  CB  ASN A 347      65.694  61.404  67.755  1.00  0.00           C
ATOM   5486  CG  ASN A 347      64.784  60.594  66.835  1.00  0.00           C
ATOM   5487  OD1 ASN A 347      64.814  59.384  66.675  1.00  0.00           O
ATOM   5488  ND2 ASN A 347      63.814  61.334  66.215  1.00  0.00           N
ATOM   5491  C   ASN A 347      67.214  59.434  68.445  1.00  0.00           C
ATOM   5492  O   ASN A 347      66.994  59.114  69.615  1.00  0.00           O
ATOM   5493  N   LEU A 348      67.574  58.514  67.535  1.00  0.00           N
ATOM   5495  CA  LEU A 348      68.054  57.194  67.875  1.00  0.00           C
ATOM   5497  CB  LEU A 348      68.024  56.284  66.605  1.00  0.00           C
ATOM   5500  CG  LEU A 348      68.134  54.744  66.785  1.00  0.00           C
ATOM   5502  CD1 LEU A 348      68.284  54.024  65.435  1.00  0.00           C
ATOM   5506  CD2 LEU A 348      69.304  54.304  67.655  1.00  0.00           C
ATOM   5510  C   LEU A 348      69.404  57.304  68.585  1.00  0.00           C
ATOM   5511  O   LEU A 348      69.554  56.794  69.685  1.00  0.00           O
ATOM   5512  N   ASP A 349      70.364  58.084  68.045  1.00  0.00           N
ATOM   5514  CA  ASP A 349      71.704  58.254  68.595  1.00  0.00           C
ATOM   5516  CB  ASP A 349      72.514  59.254  67.725  1.00  0.00           C
ATOM   5519  CG  ASP A 349      72.864  58.604  66.415  1.00  0.00           C
ATOM   5520  OD1 ASP A 349      73.044  57.364  66.425  1.00  0.00           O
ATOM   5521  OD2 ASP A 349      73.114  59.364  65.445  1.00  0.00           O
ATOM   5522  C   ASP A 349      71.764  58.774  70.005  1.00  0.00           C
ATOM   5523  O   ASP A 349      72.534  58.264  70.825  1.00  0.00           O
ATOM   5524  N   ILE A 350      70.934  59.774  70.355  1.00  0.00           N
ATOM   5526  CA  ILE A 350      70.764  60.224  71.725  1.00  0.00           C
ATOM   5528  CB  ILE A 350      69.994  61.554  71.815  1.00  0.00           C
ATOM   5530  CG2 ILE A 350      68.464  61.364  71.745  1.00  0.00           C
ATOM   5534  CG1 ILE A 350      70.384  62.364  73.075  1.00  0.00           C
ATOM   5537  CD  ILE A 350      69.744  63.754  73.125  1.00  0.00           C
ATOM   5541  C   ILE A 350      70.194  59.134  72.655  1.00  0.00           C
ATOM   5542  O   ILE A 350      70.704  58.934  73.745  1.00  0.00           O
ATOM   5543  N   ALA A 351      69.174  58.354  72.235  1.00  0.00           N
ATOM   5545  CA  ALA A 351      68.634  57.234  72.985  1.00  0.00           C
ATOM   5547  CB  ALA A 351      67.304  56.814  72.335  1.00  0.00           C
ATOM   5551  C   ALA A 351      69.594  56.034  73.105  1.00  0.00           C
ATOM   5552  O   ALA A 351      69.694  55.334  74.115  1.00  0.00           O
ATOM   5553  N   LYS A 352      70.374  55.794  72.035  1.00  0.00           N
ATOM   5555  CA  LYS A 352      71.514  54.894  71.955  1.00  0.00           C
ATOM   5557  CB  LYS A 352      72.034  54.854  70.465  1.00  0.00           C
ATOM   5560  CG  LYS A 352      72.494  53.474  69.975  1.00  0.00           C
ATOM   5563  CD  LYS A 352      72.654  53.264  68.445  1.00  0.00           C
ATOM   5566  CE  LYS A 352      72.684  51.774  68.045  1.00  0.00           C
ATOM   5569  NZ  LYS A 352      72.854  51.564  66.595  1.00  0.00           N
ATOM   5573  C   LYS A 352      72.604  55.304  72.955  1.00  0.00           C
ATOM   5574  O   LYS A 352      73.114  54.484  73.725  1.00  0.00           O
ATOM   5575  N   ALA A 353      72.904  56.624  73.045  1.00  0.00           N
ATOM   5577  CA  ALA A 353      73.774  57.234  74.035  1.00  0.00           C
ATOM   5579  CB  ALA A 353      73.964  58.744  73.765  1.00  0.00           C
ATOM   5583  C   ALA A 353      73.274  57.094  75.455  1.00  0.00           C
ATOM   5584  O   ALA A 353      74.014  56.724  76.355  1.00  0.00           O
ATOM   5585  N   GLU A 354      71.974  57.334  75.685  1.00  0.00           N
ATOM   5587  CA  GLU A 354      71.324  57.194  76.975  1.00  0.00           C
ATOM   5589  CB  GLU A 354      69.834  57.554  76.845  1.00  0.00           C
ATOM   5592  CG  GLU A 354      69.574  59.074  76.745  1.00  0.00           C
ATOM   5595  CD  GLU A 354      68.134  59.404  76.375  1.00  0.00           C
ATOM   5596  OE1 GLU A 354      67.294  58.474  76.325  1.00  0.00           O
ATOM   5597  OE2 GLU A 354      67.834  60.624  76.285  1.00  0.00           O
ATOM   5598  C   GLU A 354      71.474  55.814  77.565  1.00  0.00           C
ATOM   5599  O   GLU A 354      71.774  55.624  78.745  1.00  0.00           O
ATOM   5600  N   SER A 355      71.344  54.784  76.725  1.00  0.00           N
ATOM   5602  CA  SER A 355      71.814  53.444  77.045  1.00  0.00           C
ATOM   5604  CB  SER A 355      71.324  52.394  76.045  1.00  0.00           C
ATOM   5607  OG  SER A 355      69.984  52.074  76.365  1.00  0.00           O
ATOM   5609  C   SER A 355      73.284  53.264  77.305  1.00  0.00           C
ATOM   5610  O   SER A 355      73.624  52.624  78.285  1.00  0.00           O
ATOM   5611  N   ASN A 356      74.214  53.854  76.505  1.00  0.00           N
ATOM   5613  CA  ASN A 356      75.654  53.804  76.795  1.00  0.00           C
ATOM   5615  CB  ASN A 356      76.504  54.574  75.745  1.00  0.00           C
ATOM   5618  CG  ASN A 356      76.474  53.824  74.435  1.00  0.00           C
ATOM   5619  OD1 ASN A 356      76.214  52.614  74.375  1.00  0.00           O
ATOM   5620  ND2 ASN A 356      76.704  54.544  73.305  1.00  0.00           N
ATOM   5623  C   ASN A 356      76.004  54.414  78.145  1.00  0.00           C
ATOM   5624  O   ASN A 356      76.694  53.794  78.955  1.00  0.00           O
ATOM   5625  N   LEU A 357      75.434  55.594  78.445  1.00  0.00           N
ATOM   5627  CA  LEU A 357      75.484  56.224  79.745  1.00  0.00           C
ATOM   5629  CB  LEU A 357      74.684  57.544  79.765  1.00  0.00           C
ATOM   5632  CG  LEU A 357      75.174  58.684  78.845  1.00  0.00           C
ATOM   5634  CD1 LEU A 357      74.314  59.934  79.065  1.00  0.00           C
ATOM   5638  CD2 LEU A 357      76.654  58.994  79.095  1.00  0.00           C
ATOM   5642  C   LEU A 357      74.924  55.344  80.855  1.00  0.00           C
ATOM   5643  O   LEU A 357      75.494  55.234  81.935  1.00  0.00           O
ATOM   5644  N   SER A 358      73.794  54.654  80.605  1.00  0.00           N
ATOM   5646  CA  SER A 358      73.234  53.644  81.485  1.00  0.00           C
ATOM   5648  CB  SER A 358      71.834  53.214  81.005  1.00  0.00           C
ATOM   5651  OG  SER A 358      71.124  52.544  82.035  1.00  0.00           O
ATOM   5653  C   SER A 358      74.114  52.404  81.715  1.00  0.00           C
ATOM   5654  O   SER A 358      74.274  51.964  82.845  1.00  0.00           O
ATOM   5655  N   ILE A 359      74.734  51.844  80.645  1.00  0.00           N
ATOM   5657  CA  ILE A 359      75.744  50.774  80.745  1.00  0.00           C
ATOM   5659  CB  ILE A 359      76.234  50.254  79.375  1.00  0.00           C
ATOM   5661  CG2 ILE A 359      77.294  49.154  79.565  1.00  0.00           C
ATOM   5665  CG1 ILE A 359      75.114  49.714  78.445  1.00  0.00           C
ATOM   5668  CD  ILE A 359      74.124  48.754  79.105  1.00  0.00           C
ATOM   5672  C   ILE A 359      76.944  51.224  81.575  1.00  0.00           C
ATOM   5673  O   ILE A 359      77.454  50.494  82.415  1.00  0.00           O
ATOM   5674  N   ALA A 360      77.414  52.474  81.375  1.00  0.00           N
ATOM   5676  CA  ALA A 360      78.394  53.094  82.235  1.00  0.00           C
ATOM   5678  CB  ALA A 360      78.764  54.484  81.685  1.00  0.00           C
ATOM   5682  C   ALA A 360      77.954  53.214  83.685  1.00  0.00           C
ATOM   5683  O   ALA A 360      78.724  52.894  84.595  1.00  0.00           O
ATOM   5684  N   SER A 361      76.704  53.634  83.945  1.00  0.00           N
ATOM   5686  CA  SER A 361      76.104  53.644  85.275  1.00  0.00           C
ATOM   5688  CB  SER A 361      74.704  54.304  85.325  1.00  0.00           C
ATOM   5691  OG  SER A 361      74.784  55.664  84.875  1.00  0.00           O
ATOM   5693  C   SER A 361      76.054  52.284  85.955  1.00  0.00           C
ATOM   5694  O   SER A 361      76.424  52.154  87.125  1.00  0.00           O
ATOM   5695  N   TYR A 362      75.664  51.194  85.245  1.00  0.00           N
ATOM   5697  CA  TYR A 362      75.794  49.844  85.765  1.00  0.00           C
ATOM   5699  CB  TYR A 362      75.064  48.844  84.825  1.00  0.00           C
ATOM   5702  CG  TYR A 362      75.134  47.424  85.325  1.00  0.00           C
ATOM   5703  CD1 TYR A 362      74.264  46.974  86.325  1.00  0.00           C
ATOM   5705  CE1 TYR A 362      74.364  45.674  86.845  1.00  0.00           C
ATOM   5707  CZ  TYR A 362      75.344  44.804  86.355  1.00  0.00           C
ATOM   5708  OH  TYR A 362      75.504  43.504  86.885  1.00  0.00           O
ATOM   5710  CD2 TYR A 362      76.104  46.534  84.835  1.00  0.00           C
ATOM   5712  CE2 TYR A 362      76.204  45.234  85.335  1.00  0.00           C
ATOM   5714  C   TYR A 362      77.234  49.414  86.045  1.00  0.00           C
ATOM   5715  O   TYR A 362      77.544  48.874  87.105  1.00  0.00           O
ATOM   5716  N   ASN A 363      78.174  49.684  85.105  1.00  0.00           N
ATOM   5718  CA  ASN A 363      79.584  49.374  85.305  1.00  0.00           C
ATOM   5720  CB  ASN A 363      80.424  49.634  84.025  1.00  0.00           C
ATOM   5723  CG  ASN A 363      80.224  48.534  82.995  1.00  0.00           C
ATOM   5724  OD1 ASN A 363      79.974  47.364  83.315  1.00  0.00           O
ATOM   5725  ND2 ASN A 363      80.384  48.854  81.685  1.00  0.00           N
ATOM   5728  C   ASN A 363      80.234  50.064  86.495  1.00  0.00           C
ATOM   5729  O   ASN A 363      81.004  49.434  87.225  1.00  0.00           O
ATOM   5730  N   LYS A 364      79.954  51.374  86.725  1.00  0.00           N
ATOM   5732  CA  LYS A 364      80.464  52.074  87.895  1.00  0.00           C
ATOM   5734  CB  LYS A 364      80.284  53.624  87.865  1.00  0.00           C
ATOM   5737  CG  LYS A 364      78.844  54.144  87.965  1.00  0.00           C
ATOM   5740  CD  LYS A 364      78.724  55.684  87.955  1.00  0.00           C
ATOM   5743  CE  LYS A 364      79.094  56.334  86.615  1.00  0.00           C
ATOM   5746  NZ  LYS A 364      78.964  57.804  86.715  1.00  0.00           N
ATOM   5750  C   LYS A 364      79.914  51.504  89.195  1.00  0.00           C
ATOM   5751  O   LYS A 364      80.624  51.414  90.195  1.00  0.00           O
ATOM   5752  N   ALA A 365      78.624  51.074  89.185  1.00  0.00           N
ATOM   5754  CA  ALA A 365      77.984  50.434  90.305  1.00  0.00           C
ATOM   5756  CB  ALA A 365      76.464  50.264  90.055  1.00  0.00           C
ATOM   5760  C   ALA A 365      78.624  49.114  90.715  1.00  0.00           C
ATOM   5761  O   ALA A 365      78.914  48.934  91.895  1.00  0.00           O
ATOM   5762  N   VAL A 366      78.944  48.214  89.755  1.00  0.00           N
ATOM   5764  CA  VAL A 366      79.684  46.984  90.035  1.00  0.00           C
ATOM   5766  CB  VAL A 366      79.824  46.094  88.785  1.00  0.00           C
ATOM   5768  CG1 VAL A 366      80.644  44.824  89.095  1.00  0.00           C
ATOM   5772  CG2 VAL A 366      78.434  45.674  88.265  1.00  0.00           C
ATOM   5776  C   VAL A 366      81.064  47.244  90.605  1.00  0.00           C
ATOM   5777  O   VAL A 366      81.474  46.654  91.605  1.00  0.00           O
ATOM   5778  N   VAL A 367      81.844  48.164  90.005  1.00  0.00           N
ATOM   5780  CA  VAL A 367      83.194  48.444  90.455  1.00  0.00           C
ATOM   5782  CB  VAL A 367      84.004  49.144  89.365  1.00  0.00           C
ATOM   5784  CG1 VAL A 367      83.744  50.654  89.325  1.00  0.00           C
ATOM   5788  CG2 VAL A 367      85.494  48.854  89.535  1.00  0.00           C
ATOM   5792  C   VAL A 367      83.254  49.114  91.825  1.00  0.00           C
ATOM   5793  O   VAL A 367      84.074  48.744  92.665  1.00  0.00           O
ATOM   5794  N   GLU A 368      82.364  50.074  92.155  1.00  0.00           N
ATOM   5796  CA  GLU A 368      82.414  50.674  93.475  1.00  0.00           C
ATOM   5798  CB  GLU A 368      81.714  52.054  93.515  1.00  0.00           C
ATOM   5801  CG  GLU A 368      80.184  51.984  93.455  1.00  0.00           C
ATOM   5804  CD  GLU A 368      79.484  53.324  93.305  1.00  0.00           C
ATOM   5805  OE1 GLU A 368      80.164  54.384  93.305  1.00  0.00           O
ATOM   5806  OE2 GLU A 368      78.234  53.274  93.225  1.00  0.00           O
ATOM   5807  C   GLU A 368      81.894  49.734  94.555  1.00  0.00           C
ATOM   5808  O   GLU A 368      82.394  49.754  95.675  1.00  0.00           O
ATOM   5809  N   ALA A 369      80.934  48.824  94.245  1.00  0.00           N
ATOM   5811  CA  ALA A 369      80.514  47.784  95.155  1.00  0.00           C
ATOM   5813  CB  ALA A 369      79.394  46.964  94.505  1.00  0.00           C
ATOM   5817  C   ALA A 369      81.624  46.814  95.545  1.00  0.00           C
ATOM   5818  O   ALA A 369      81.844  46.524  96.725  1.00  0.00           O
ATOM   5819  N   VAL A 370      82.384  46.334  94.535  1.00  0.00           N
ATOM   5821  CA  VAL A 370      83.564  45.504  94.705  1.00  0.00           C
ATOM   5823  CB  VAL A 370      84.034  44.914  93.375  1.00  0.00           C
ATOM   5825  CG1 VAL A 370      85.334  44.114  93.555  1.00  0.00           C
ATOM   5829  CG2 VAL A 370      82.974  43.984  92.745  1.00  0.00           C
ATOM   5833  C   VAL A 370      84.664  46.214  95.495  1.00  0.00           C
ATOM   5834  O   VAL A 370      85.294  45.644  96.385  1.00  0.00           O
ATOM   5835  N   ASN A 371      84.884  47.514  95.235  1.00  0.00           N
ATOM   5837  CA  ASN A 371      85.784  48.314  96.065  1.00  0.00           C
ATOM   5839  CB  ASN A 371      85.874  49.764  95.525  1.00  0.00           C
ATOM   5842  CG  ASN A 371      86.524  49.754  94.155  1.00  0.00           C
ATOM   5843  OD1 ASN A 371      87.224  48.804  93.805  1.00  0.00           O
ATOM   5844  ND2 ASN A 371      86.334  50.834  93.365  1.00  0.00           N
ATOM   5847  C   ASN A 371      85.374  48.414  97.535  1.00  0.00           C
ATOM   5848  O   ASN A 371      86.184  48.194  98.445  1.00  0.00           O
ATOM   5849  N   ASP A 372      84.084  48.744  97.775  1.00  0.00           N
ATOM   5851  CA  ASP A 372      83.514  48.864  99.105  1.00  0.00           C
ATOM   5853  CB  ASP A 372      82.044  49.394  99.015  1.00  0.00           C
ATOM   5856  CG  ASP A 372      81.914  50.904  99.195  1.00  0.00           C
ATOM   5857  OD1 ASP A 372      82.674  51.524  99.985  1.00  0.00           O
ATOM   5858  OD2 ASP A 372      80.854  51.434  98.755  1.00  0.00           O
ATOM   5859  C   ASP A 372      83.524  47.564  99.895  1.00  0.00           C
ATOM   5860  O   ASP A 372      83.954  47.574 101.045  1.00  0.00           O
ATOM   5861  N   VAL A 373      83.084  46.434  99.295  1.00  0.00           N
ATOM   5863  CA  VAL A 373      83.004  45.144  99.975  1.00  0.00           C
ATOM   5865  CB  VAL A 373      82.194  44.154  99.125  1.00  0.00           C
ATOM   5867  CG1 VAL A 373      83.004  43.514  97.995  1.00  0.00           C
ATOM   5871  CG2 VAL A 373      81.564  43.044  99.975  1.00  0.00           C
ATOM   5875  C   VAL A 373      84.384  44.624 100.415  1.00  0.00           C
ATOM   5876  O   VAL A 373      84.584  44.194 101.555  1.00  0.00           O
ATOM   5877  N   ALA A 374      85.384  44.714  99.515  1.00  0.00           N
ATOM   5879  CA  ALA A 374      86.754  44.404  99.815  1.00  0.00           C
ATOM   5881  CB  ALA A 374      87.544  44.454  98.505  1.00  0.00           C
ATOM   5885  C   ALA A 374      87.424  45.314 100.845  1.00  0.00           C
ATOM   5886  O   ALA A 374      88.154  44.864 101.735  1.00  0.00           O
ATOM   5887  N   ARG A 375      87.194  46.644 100.745  1.00  0.00           N
ATOM   5889  CA  ARG A 375      87.644  47.604 101.735  1.00  0.00           C
ATOM   5891  CB  ARG A 375      87.454  49.054 101.255  1.00  0.00           C
ATOM   5894  CG  ARG A 375      87.954  50.114 102.265  1.00  0.00           C
ATOM   5897  CD  ARG A 375      88.094  51.524 101.675  1.00  0.00           C
ATOM   5900  NE  ARG A 375      86.714  52.084 101.555  1.00  0.00           N
ATOM   5902  CZ  ARG A 375      86.414  53.374 101.395  1.00  0.00           C
ATOM   5903  NH1 ARG A 375      87.344  54.294 101.245  1.00  0.00           N
ATOM   5906  NH2 ARG A 375      85.144  53.694 101.285  1.00  0.00           N
ATOM   5909  C   ARG A 375      87.004  47.454 103.105  1.00  0.00           C
ATOM   5910  O   ARG A 375      87.704  47.494 104.115  1.00  0.00           O
ATOM   5911  N   ALA A 376      85.674  47.254 103.165  1.00  0.00           N
ATOM   5913  CA  ALA A 376      84.944  46.974 104.375  1.00  0.00           C
ATOM   5915  CB  ALA A 376      83.424  46.924 104.065  1.00  0.00           C
ATOM   5919  C   ALA A 376      85.424  45.694 105.035  1.00  0.00           C
ATOM   5920  O   ALA A 376      85.684  45.694 106.235  1.00  0.00           O
ATOM   5921  N   ALA A 377      85.644  44.604 104.275  1.00  0.00           N
ATOM   5923  CA  ALA A 377      86.214  43.394 104.835  1.00  0.00           C
ATOM   5925  CB  ALA A 377      86.224  42.304 103.755  1.00  0.00           C
ATOM   5929  C   ALA A 377      87.624  43.564 105.395  1.00  0.00           C
ATOM   5930  O   ALA A 377      87.904  43.214 106.535  1.00  0.00           O
ATOM   5931  N   SER A 378      88.554  44.204 104.645  1.00  0.00           N
ATOM   5933  CA  SER A 378      89.874  44.484 105.205  1.00  0.00           C
ATOM   5935  CB  SER A 378      90.954  44.914 104.165  1.00  0.00           C
ATOM   5938  OG  SER A 378      90.644  46.104 103.435  1.00  0.00           O
ATOM   5940  C   SER A 378      89.834  45.394 106.425  1.00  0.00           C
ATOM   5941  O   SER A 378      90.624  45.264 107.365  1.00  0.00           O
ATOM   5942  N   GLN A 379      88.884  46.334 106.455  1.00  0.00           N
ATOM   5944  CA  GLN A 379      88.634  47.184 107.585  1.00  0.00           C
ATOM   5946  CB  GLN A 379      87.604  48.254 107.185  1.00  0.00           C
ATOM   5949  CG  GLN A 379      87.414  49.334 108.255  1.00  0.00           C
ATOM   5952  CD  GLN A 379      87.204  50.704 107.625  1.00  0.00           C
ATOM   5953  OE1 GLN A 379      87.504  50.984 106.455  1.00  0.00           O
ATOM   5954  NE2 GLN A 379      86.684  51.634 108.435  1.00  0.00           N
ATOM   5957  C   GLN A 379      88.184  46.514 108.885  1.00  0.00           C
ATOM   5958  O   GLN A 379      88.784  46.774 109.925  1.00  0.00           O
ATOM   5959  N   VAL A 380      87.184  45.604 108.875  1.00  0.00           N
ATOM   5961  CA  VAL A 380      86.814  44.854 110.075  1.00  0.00           C
ATOM   5963  CB  VAL A 380      85.484  44.104 109.935  1.00  0.00           C
ATOM   5965  CG1 VAL A 380      85.264  43.024 111.005  1.00  0.00           C
ATOM   5969  CG2 VAL A 380      84.384  45.164 110.085  1.00  0.00           C
ATOM   5973  C   VAL A 380      87.914  43.984 110.635  1.00  0.00           C
ATOM   5974  O   VAL A 380      88.124  43.934 111.855  1.00  0.00           O
ATOM   5975  N   GLN A 381      88.714  43.334 109.765  1.00  0.00           N
ATOM   5977  CA  GLN A 381      89.894  42.604 110.175  1.00  0.00           C
ATOM   5979  CB  GLN A 381      90.614  42.084 108.925  1.00  0.00           C
ATOM   5982  CG  GLN A 381      89.844  41.004 108.145  1.00  0.00           C
ATOM   5985  CD  GLN A 381      90.734  40.404 107.055  1.00  0.00           C
ATOM   5986  OE1 GLN A 381      90.974  39.194 107.005  1.00  0.00           O
ATOM   5987  NE2 GLN A 381      91.354  41.294 106.245  1.00  0.00           N
ATOM   5990  C   GLN A 381      90.934  43.424 110.925  1.00  0.00           C
ATOM   5991  O   GLN A 381      91.414  43.064 111.995  1.00  0.00           O
ATOM   5992  N   THR A 382      91.284  44.584 110.345  1.00  0.00           N
ATOM   5994  CA  THR A 382      92.224  45.534 110.935  1.00  0.00           C
ATOM   5996  CB  THR A 382      92.534  46.654 109.955  1.00  0.00           C
ATOM   5998  OG1 THR A 382      93.054  46.094 108.755  1.00  0.00           O
ATOM   6000  CG2 THR A 382      93.614  47.594 110.505  1.00  0.00           C
ATOM   6004  C   THR A 382      91.724  46.114 112.235  1.00  0.00           C
ATOM   6005  O   THR A 382      92.434  46.204 113.235  1.00  0.00           O
ATOM   6006  N   LEU A 383      90.434  46.524 112.275  1.00  0.00           N
ATOM   6008  CA  LEU A 383      89.814  47.044 113.475  1.00  0.00           C
ATOM   6010  CB  LEU A 383      88.454  47.694 113.185  1.00  0.00           C
ATOM   6013  CG  LEU A 383      88.564  48.914 112.245  1.00  0.00           C
ATOM   6015  CD1 LEU A 383      87.184  49.304 111.745  1.00  0.00           C
ATOM   6019  CD2 LEU A 383      89.274  50.094 112.915  1.00  0.00           C
ATOM   6023  C   LEU A 383      89.704  46.054 114.615  1.00  0.00           C
ATOM   6024  O   LEU A 383      89.934  46.414 115.765  1.00  0.00           O
ATOM   6025  N   ALA A 384      89.384  44.774 114.315  1.00  0.00           N
ATOM   6027  CA  ALA A 384      89.334  43.704 115.295  1.00  0.00           C
ATOM   6029  CB  ALA A 384      88.924  42.404 114.585  1.00  0.00           C
ATOM   6033  C   ALA A 384      90.644  43.484 116.055  1.00  0.00           C
ATOM   6034  O   ALA A 384      90.674  43.294 117.265  1.00  0.00           O
ATOM   6035  N   GLU A 385      91.784  43.534 115.335  1.00  0.00           N
ATOM   6037  CA  GLU A 385      93.104  43.534 115.945  1.00  0.00           C
ATOM   6039  CB  GLU A 385      94.174  43.574 114.825  1.00  0.00           C
ATOM   6042  CG  GLU A 385      94.214  42.334 113.905  1.00  0.00           C
ATOM   6045  CD  GLU A 385      95.204  42.524 112.765  1.00  0.00           C
ATOM   6046  OE1 GLU A 385      95.654  43.674 112.555  1.00  0.00           O
ATOM   6047  OE2 GLU A 385      95.574  41.514 112.115  1.00  0.00           O
ATOM   6048  C   GLU A 385      93.324  44.744 116.845  1.00  0.00           C
ATOM   6049  O   GLU A 385      93.754  44.644 118.005  1.00  0.00           O
ATOM   6050  N   LYS A 386      92.944  45.924 116.335  1.00  0.00           N
ATOM   6052  CA  LYS A 386      93.024  47.154 117.085  1.00  0.00           C
ATOM   6054  CB  LYS A 386      92.654  48.424 116.265  1.00  0.00           C
ATOM   6057  CG  LYS A 386      93.624  48.844 115.145  1.00  0.00           C
ATOM   6060  CD  LYS A 386      93.124  50.124 114.425  1.00  0.00           C
ATOM   6063  CE  LYS A 386      93.954  50.554 113.195  1.00  0.00           C
ATOM   6066  NZ  LYS A 386      93.254  51.564 112.355  1.00  0.00           N
ATOM   6070  C   LYS A 386      92.244  47.134 118.405  1.00  0.00           C
ATOM   6071  O   LYS A 386      92.774  47.614 119.395  1.00  0.00           O
ATOM   6072  N   ASN A 387      91.004  46.574 118.495  1.00  0.00           N
ATOM   6074  CA  ASN A 387      90.294  46.534 119.775  1.00  0.00           C
ATOM   6076  CB  ASN A 387      88.754  46.284 119.705  1.00  0.00           C
ATOM   6079  CG  ASN A 387      88.324  45.264 118.665  1.00  0.00           C
ATOM   6080  OD1 ASN A 387      87.864  45.644 117.585  1.00  0.00           O
ATOM   6081  ND2 ASN A 387      88.374  43.964 119.005  1.00  0.00           N
ATOM   6084  C   ASN A 387      90.984  45.724 120.865  1.00  0.00           C
ATOM   6085  O   ASN A 387      91.024  46.174 122.005  1.00  0.00           O
ATOM   6086  N   GLN A 388      91.624  44.584 120.555  1.00  0.00           N
ATOM   6088  CA  GLN A 388      92.574  43.944 121.465  1.00  0.00           C
ATOM   6090  CB  GLN A 388      93.184  42.674 120.805  1.00  0.00           C
ATOM   6093  CG  GLN A 388      92.184  41.544 120.505  1.00  0.00           C
ATOM   6096  CD  GLN A 388      91.494  41.014 121.755  1.00  0.00           C
ATOM   6097  OE1 GLN A 388      91.964  40.054 122.375  1.00  0.00           O
ATOM   6098  NE2 GLN A 388      90.364  41.634 122.145  1.00  0.00           N
ATOM   6101  C   GLN A 388      93.764  44.804 121.865  1.00  0.00           C
ATOM   6102  O   GLN A 388      94.154  44.864 123.025  1.00  0.00           O
ATOM   6103  N   HIS A 389      94.364  45.484 120.865  1.00  0.00           N
ATOM   6105  CA  HIS A 389      95.464  46.394 121.085  1.00  0.00           C
ATOM   6107  CB  HIS A 389      96.094  46.814 119.745  1.00  0.00           C
ATOM   6110  ND1 HIS A 389      98.384  47.394 120.565  1.00  0.00           N
ATOM   6111  CG  HIS A 389      97.244  47.754 119.865  1.00  0.00           C
ATOM   6112  CE1 HIS A 389      99.154  48.474 120.525  1.00  0.00           C
ATOM   6114  NE2 HIS A 389      98.584  49.474 119.825  1.00  0.00           N
ATOM   6116  CD2 HIS A 389      97.364  49.024 119.385  1.00  0.00           C
ATOM   6118  C   HIS A 389      95.124  47.614 121.945  1.00  0.00           C
ATOM   6119  O   HIS A 389      95.854  47.934 122.875  1.00  0.00           O
ATOM   6120  N   GLN A 390      93.984  48.294 121.705  1.00  0.00           N
ATOM   6122  CA  GLN A 390      93.504  49.394 122.525  1.00  0.00           C
ATOM   6124  CB  GLN A 390      92.204  50.024 121.945  1.00  0.00           C
ATOM   6127  CG  GLN A 390      92.264  50.644 120.525  1.00  0.00           C
ATOM   6130  CD  GLN A 390      93.464  51.544 120.345  1.00  0.00           C
ATOM   6131  OE1 GLN A 390      93.374  52.744 120.635  1.00  0.00           O
ATOM   6132  NE2 GLN A 390      94.604  51.014 119.835  1.00  0.00           N
ATOM   6135  C   GLN A 390      93.194  49.024 123.965  1.00  0.00           C
ATOM   6136  O   GLN A 390      93.584  49.714 124.915  1.00  0.00           O
ATOM   6137  N   ALA A 391      92.474  47.894 124.165  1.00  0.00           N
ATOM   6139  CA  ALA A 391      92.064  47.434 125.465  1.00  0.00           C
ATOM   6141  CB  ALA A 391      91.174  46.204 125.265  1.00  0.00           C
ATOM   6145  C   ALA A 391      93.214  47.084 126.405  1.00  0.00           C
ATOM   6146  O   ALA A 391      93.204  47.424 127.585  1.00  0.00           O
ATOM   6147  N   GLN A 392      94.244  46.384 125.895  1.00  0.00           N
ATOM   6149  CA  GLN A 392      95.404  46.034 126.695  1.00  0.00           C
ATOM   6151  CB  GLN A 392      96.274  44.964 125.975  1.00  0.00           C
ATOM   6154  CG  GLN A 392      97.094  45.524 124.795  1.00  0.00           C
ATOM   6157  CD  GLN A 392      97.734  44.474 123.885  1.00  0.00           C
ATOM   6158  OE1 GLN A 392      98.904  44.634 123.545  1.00  0.00           O
ATOM   6159  NE2 GLN A 392      96.984  43.434 123.495  1.00  0.00           N
ATOM   6162  C   GLN A 392      96.244  47.234 127.115  1.00  0.00           C
ATOM   6163  O   GLN A 392      96.794  47.244 128.215  1.00  0.00           O
ATOM   6164  N   ILE A 393      96.364  48.294 126.255  1.00  0.00           N
ATOM   6166  CA  ILE A 393      97.044  49.534 126.595  1.00  0.00           C
ATOM   6168  CB  ILE A 393      97.244  50.534 125.445  1.00  0.00           C
ATOM   6170  CG2 ILE A 393      98.114  51.734 125.925  1.00  0.00           C
ATOM   6174  CG1 ILE A 393      97.924  49.934 124.205  1.00  0.00           C
ATOM   6177  CD  ILE A 393      97.514  50.724 122.955  1.00  0.00           C
ATOM   6181  C   ILE A 393      96.344  50.264 127.715  1.00  0.00           C
ATOM   6182  O   ILE A 393      96.974  50.734 128.655  1.00  0.00           O
ATOM   6183  N   GLU A 394      94.994  50.354 127.675  1.00  0.00           N
ATOM   6185  CA  GLU A 394      94.224  51.004 128.725  1.00  0.00           C
ATOM   6187  CB  GLU A 394      92.724  51.004 128.385  1.00  0.00           C
ATOM   6190  CG  GLU A 394      91.884  52.064 129.165  1.00  0.00           C
ATOM   6193  CD  GLU A 394      91.384  51.664 130.555  1.00  0.00           C
ATOM   6194  OE1 GLU A 394      90.724  50.594 130.645  1.00  0.00           O
ATOM   6195  OE2 GLU A 394      91.524  52.464 131.525  1.00  0.00           O
ATOM   6196  C   GLU A 394      94.464  50.364 130.085  1.00  0.00           C
ATOM   6197  O   GLU A 394      94.704  51.054 131.075  1.00  0.00           O
ATOM   6198  N   ARG A 395      94.514  49.014 130.155  1.00  0.00           N
ATOM   6200  CA  ARG A 395      94.914  48.284 131.335  1.00  0.00           C
ATOM   6202  CB  ARG A 395      94.824  46.754 131.075  1.00  0.00           C
ATOM   6205  CG  ARG A 395      93.404  46.254 130.785  1.00  0.00           C
ATOM   6208  CD  ARG A 395      93.344  44.784 130.355  1.00  0.00           C
ATOM   6211  NE  ARG A 395      91.914  44.504 130.025  1.00  0.00           N
ATOM   6213  CZ  ARG A 395      91.474  43.394 129.475  1.00  0.00           C
ATOM   6214  NH1 ARG A 395      92.194  42.304 129.325  1.00  0.00           N
ATOM   6217  NH2 ARG A 395      90.234  43.404 129.045  1.00  0.00           N
ATOM   6220  C   ARG A 395      96.324  48.624 131.845  1.00  0.00           C
ATOM   6221  O   ARG A 395      96.514  48.854 133.035  1.00  0.00           O
ATOM   6222  N   ASP A 396      97.314  48.714 130.945  1.00  0.00           N
ATOM   6224  CA  ASP A 396      98.674  49.154 131.245  1.00  0.00           C
ATOM   6226  CB  ASP A 396      99.534  48.894 129.985  1.00  0.00           C
ATOM   6229  CG  ASP A 396      99.644  47.394 129.785  1.00  0.00           C
ATOM   6230  OD1 ASP A 396      99.504  46.624 130.775  1.00  0.00           O
ATOM   6231  OD2 ASP A 396     100.054  46.984 128.675  1.00  0.00           O
ATOM   6232  C   ASP A 396      98.814  50.604 131.675  1.00  0.00           C
ATOM   6233  O   ASP A 396      99.434  50.914 132.695  1.00  0.00           O
ATOM   6234  N   ALA A 397      98.164  51.544 130.955  1.00  0.00           N
ATOM   6236  CA  ALA A 397      98.084  52.944 131.285  1.00  0.00           C
ATOM   6238  CB  ALA A 397      97.324  53.694 130.175  1.00  0.00           C
ATOM   6242  C   ALA A 397      97.394  53.184 132.605  1.00  0.00           C
ATOM   6243  O   ALA A 397      97.884  53.934 133.455  1.00  0.00           O
ATOM   6244  N   LEU A 398      96.274  52.484 132.865  1.00  0.00           N
ATOM   6246  CA  LEU A 398      95.644  52.454 134.155  1.00  0.00           C
ATOM   6248  CB  LEU A 398      94.304  51.684 134.095  1.00  0.00           C
ATOM   6251  CG  LEU A 398      93.534  51.604 135.429  1.00  0.00           C
ATOM   6253  CD1 LEU A 398      93.344  52.994 136.049  1.00  0.00           C
ATOM   6257  CD2 LEU A 398      92.184  50.904 135.209  1.00  0.00           C
ATOM   6261  C   LEU A 398      96.534  51.864 135.239  1.00  0.00           C
ATOM   6262  O   LEU A 398      96.604  52.404 136.339  1.00  0.00           O
ATOM   6263  N   ARG A 399      97.254  50.764 134.979  1.00  0.00           N
ATOM   6265  CA  ARG A 399      98.174  50.194 135.929  1.00  0.00           C
ATOM   6267  CB  ARG A 399      98.724  48.824 135.459  1.00  0.00           C
ATOM   6270  CG  ARG A 399      99.664  48.144 136.479  1.00  0.00           C
ATOM   6273  CD  ARG A 399      99.034  48.004 137.869  1.00  0.00           C
ATOM   6276  NE  ARG A 399     100.044  47.364 138.759  1.00  0.00           N
ATOM   6278  CZ  ARG A 399      99.864  47.224 140.069  1.00  0.00           C
ATOM   6279  NH1 ARG A 399      98.844  47.794 140.669  1.00  0.00           N
ATOM   6282  NH2 ARG A 399     100.694  46.484 140.769  1.00  0.00           N
ATOM   6285  C   ARG A 399      99.314  51.134 136.319  1.00  0.00           C
ATOM   6286  O   ARG A 399      99.594  51.314 137.509  1.00  0.00           O
ATOM   6287  N   VAL A 400      99.894  51.844 135.329  1.00  0.00           N
ATOM   6289  CA  VAL A 400     100.854  52.934 135.539  1.00  0.00           C
ATOM   6291  CB  VAL A 400     101.344  53.504 134.195  1.00  0.00           C
ATOM   6293  CG1 VAL A 400     102.184  54.784 134.365  1.00  0.00           C
ATOM   6297  CG2 VAL A 400     102.224  52.464 133.495  1.00  0.00           C
ATOM   6301  C   VAL A 400     100.284  54.034 136.419  1.00  0.00           C
ATOM   6302  O   VAL A 400     100.914  54.444 137.399  1.00  0.00           O
ATOM   6303  N   VAL A 401      99.034  54.474 136.169  1.00  0.00           N
ATOM   6305  CA  VAL A 401      98.354  55.444 137.029  1.00  0.00           C
ATOM   6307  CB  VAL A 401      97.004  55.894 136.449  1.00  0.00           C
ATOM   6309  CG1 VAL A 401      96.204  56.794 137.419  1.00  0.00           C
ATOM   6313  CG2 VAL A 401      97.294  56.734 135.189  1.00  0.00           C
ATOM   6317  C   VAL A 401      98.194  55.004 138.479  1.00  0.00           C
ATOM   6318  O   VAL A 401      98.434  55.774 139.399  1.00  0.00           O
ATOM   6319  N   GLY A 402      97.834  53.734 138.729  1.00  0.00           N
ATOM   6321  CA  GLY A 402      97.664  53.204 140.079  1.00  0.00           C
ATOM   6324  C   GLY A 402      98.934  53.164 140.889  1.00  0.00           C
ATOM   6325  O   GLY A 402      98.964  53.564 142.049  1.00  0.00           O
ATOM   6326  N   LEU A 403     100.044  52.714 140.279  1.00  0.00           N
ATOM   6328  CA  LEU A 403     101.364  52.904 140.849  1.00  0.00           C
ATOM   6330  CB  LEU A 403     102.434  52.194 139.989  1.00  0.00           C
ATOM   6333  CG  LEU A 403     102.224  50.674 139.839  1.00  0.00           C
ATOM   6335  CD1 LEU A 403     103.334  50.074 138.969  1.00  0.00           C
ATOM   6339  CD2 LEU A 403     102.184  49.964 141.199  1.00  0.00           C
ATOM   6343  C   LEU A 403     101.764  54.364 141.039  1.00  0.00           C
ATOM   6344  O   LEU A 403     102.284  54.764 142.079  1.00  0.00           O
ATOM   6345  N   ALA A 404     101.524  55.224 140.019  1.00  0.00           N
ATOM   6347  CA  ALA A 404     101.834  56.654 140.029  1.00  0.00           C
ATOM   6349  CB  ALA A 404     101.444  57.274 138.679  1.00  0.00           C
ATOM   6353  C   ALA A 404     101.164  57.434 141.129  1.00  0.00           C
ATOM   6354  O   ALA A 404     101.814  58.234 141.799  1.00  0.00           O
ATOM   6355  N   GLN A 405      99.864  57.204 141.389  1.00  0.00           N
ATOM   6357  CA  GLN A 405      99.164  57.814 142.489  1.00  0.00           C
ATOM   6359  CB  GLN A 405      97.684  57.414 142.439  1.00  0.00           C
ATOM   6362  CG  GLN A 405      96.914  58.064 141.269  1.00  0.00           C
ATOM   6365  CD  GLN A 405      95.584  57.364 140.989  1.00  0.00           C
ATOM   6366  OE1 GLN A 405      95.444  56.144 141.119  1.00  0.00           O
ATOM   6367  NE2 GLN A 405      94.584  58.134 140.499  1.00  0.00           N
ATOM   6370  C   GLN A 405      99.754  57.504 143.869  1.00  0.00           C
ATOM   6371  O   GLN A 405     100.024  58.404 144.649  1.00  0.00           O
ATOM   6372  N   ALA A 406     100.054  56.214 144.139  1.00  0.00           N
ATOM   6374  CA  ALA A 406     100.654  55.764 145.389  1.00  0.00           C
ATOM   6376  CB  ALA A 406     100.744  54.224 145.349  1.00  0.00           C
ATOM   6380  C   ALA A 406     102.034  56.354 145.659  1.00  0.00           C
ATOM   6381  O   ALA A 406     102.364  56.734 146.789  1.00  0.00           O
ATOM   6382  N   ARG A 407     102.854  56.474 144.589  1.00  0.00           N
ATOM   6384  CA  ARG A 407     104.104  57.184 144.559  1.00  0.00           C
ATOM   6386  CB  ARG A 407     104.704  57.004 143.139  1.00  0.00           C
ATOM   6389  CG  ARG A 407     106.234  57.134 143.019  1.00  0.00           C
ATOM   6392  CD  ARG A 407     107.044  55.884 143.379  1.00  0.00           C
ATOM   6395  NE  ARG A 407     107.554  55.304 142.099  1.00  0.00           N
ATOM   6397  CZ  ARG A 407     106.924  54.394 141.369  1.00  0.00           C
ATOM   6398  NH1 ARG A 407     105.894  53.694 141.789  1.00  0.00           N
ATOM   6401  NH2 ARG A 407     107.254  54.214 140.119  1.00  0.00           N
ATOM   6404  C   ARG A 407     103.894  58.674 144.879  1.00  0.00           C
ATOM   6405  O   ARG A 407     104.624  59.244 145.689  1.00  0.00           O
ATOM   6406  N   PHE A 408     102.884  59.344 144.289  1.00  0.00           N
ATOM   6408  CA  PHE A 408     102.554  60.734 144.599  1.00  0.00           C
ATOM   6410  CB  PHE A 408     101.514  61.264 143.569  1.00  0.00           C
ATOM   6413  CG  PHE A 408     101.304  62.754 143.679  1.00  0.00           C
ATOM   6414  CD1 PHE A 408     102.334  63.664 143.409  1.00  0.00           C
ATOM   6416  CE1 PHE A 408     102.134  65.044 143.519  1.00  0.00           C
ATOM   6418  CZ  PHE A 408     100.874  65.524 143.889  1.00  0.00           C
ATOM   6420  CD2 PHE A 408     100.044  63.254 144.029  1.00  0.00           C
ATOM   6422  CE2 PHE A 408      99.834  64.624 144.129  1.00  0.00           C
ATOM   6424  C   PHE A 408     102.084  60.954 146.019  1.00  0.00           C
ATOM   6425  O   PHE A 408     102.514  61.894 146.679  1.00  0.00           O
ATOM   6426  N   ASN A 409     101.234  60.054 146.549  1.00  0.00           N
ATOM   6428  CA  ASN A 409     100.634  60.194 147.859  1.00  0.00           C
ATOM   6430  CB  ASN A 409      99.484  59.174 148.039  1.00  0.00           C
ATOM   6433  CG  ASN A 409      98.284  59.524 147.169  1.00  0.00           C
ATOM   6434  OD1 ASN A 409      97.794  58.724 146.379  1.00  0.00           O
ATOM   6435  ND2 ASN A 409      97.724  60.744 147.339  1.00  0.00           N
ATOM   6438  C   ASN A 409     101.634  60.004 148.999  1.00  0.00           C
ATOM   6439  O   ASN A 409     101.404  60.464 150.109  1.00  0.00           O
ATOM   6440  N   ALA A 410     102.784  59.354 148.729  1.00  0.00           N
ATOM   6442  CA  ALA A 410     103.884  59.254 149.659  1.00  0.00           C
ATOM   6444  CB  ALA A 410     104.484  57.834 149.589  1.00  0.00           C
ATOM   6448  C   ALA A 410     104.984  60.274 149.379  1.00  0.00           C
ATOM   6449  O   ALA A 410     106.054  60.224 149.989  1.00  0.00           O
ATOM   6450  N   GLY A 411     104.734  61.204 148.439  1.00  0.00           N
ATOM   6452  CA  GLY A 411     105.614  62.334 148.139  1.00  0.00           C
ATOM   6455  C   GLY A 411     106.824  62.014 147.329  1.00  0.00           C
ATOM   6456  O   GLY A 411     107.734  62.834 147.199  1.00  0.00           O
ATOM   6457  N   ILE A 412     106.834  60.814 146.739  1.00  0.00           N
ATOM   6459  CA  ILE A 412     108.014  60.264 146.099  1.00  0.00           C
ATOM   6461  CB  ILE A 412     107.914  58.734 146.099  1.00  0.00           C
ATOM   6463  CG2 ILE A 412     109.134  58.124 145.389  1.00  0.00           C
ATOM   6467  CG1 ILE A 412     107.784  58.144 147.539  1.00  0.00           C
ATOM   6470  CD  ILE A 412     107.344  56.674 147.579  1.00  0.00           C
ATOM   6474  C   ILE A 412     108.164  60.844 144.689  1.00  0.00           C
ATOM   6475  O   ILE A 412     109.254  60.954 144.149  1.00  0.00           O
ATOM   6476  N   ILE A 413     107.044  61.264 144.079  1.00  0.00           N
ATOM   6478  CA  ILE A 413     106.924  61.534 142.649  1.00  0.00           C
ATOM   6480  CB  ILE A 413     105.924  60.544 142.049  1.00  0.00           C
ATOM   6482  CG2 ILE A 413     104.534  61.134 141.809  1.00  0.00           C
ATOM   6486  CG1 ILE A 413     106.474  59.784 140.829  1.00  0.00           C
ATOM   6489  CD  ILE A 413     106.714  60.644 139.599  1.00  0.00           C
ATOM   6493  C   ILE A 413     106.514  62.994 142.459  1.00  0.00           C
ATOM   6494  O   ILE A 413     105.894  63.584 143.339  1.00  0.00           O
ATOM   6495  N   ALA A 414     106.884  63.644 141.339  1.00  0.00           N
ATOM   6497  CA  ALA A 414     106.544  65.034 141.059  1.00  0.00           C
ATOM   6499  CB  ALA A 414     107.464  65.604 139.959  1.00  0.00           C
ATOM   6503  C   ALA A 414     105.104  65.214 140.599  1.00  0.00           C
ATOM   6504  O   ALA A 414     104.524  64.324 139.979  1.00  0.00           O
ATOM   6505  N   GLY A 415     104.494  66.394 140.859  1.00  0.00           N
ATOM   6507  CA  GLY A 415     103.174  66.804 140.379  1.00  0.00           C
ATOM   6510  C   GLY A 415     102.944  66.694 138.889  1.00  0.00           C
ATOM   6511  O   GLY A 415     101.974  66.074 138.449  1.00  0.00           O
ATOM   6512  N   SER A 416     103.854  67.234 138.059  1.00  0.00           N
ATOM   6514  CA  SER A 416     103.824  67.054 136.609  1.00  0.00           C
ATOM   6516  CB  SER A 416     105.004  67.764 135.889  1.00  0.00           C
ATOM   6519  OG  SER A 416     106.294  67.394 136.399  1.00  0.00           O
ATOM   6521  C   SER A 416     103.824  65.604 136.189  1.00  0.00           C
ATOM   6522  O   SER A 416     103.104  65.164 135.299  1.00  0.00           O
ATOM   6523  N   ARG A 417     104.614  64.774 136.869  1.00  0.00           N
ATOM   6525  CA  ARG A 417     104.684  63.354 136.609  1.00  0.00           C
ATOM   6527  CB  ARG A 417     105.994  62.804 137.219  1.00  0.00           C
ATOM   6530  CG  ARG A 417     107.244  63.454 136.589  1.00  0.00           C
ATOM   6533  CD  ARG A 417     108.594  62.944 137.139  1.00  0.00           C
ATOM   6536  NE  ARG A 417     108.684  61.484 136.819  1.00  0.00           N
ATOM   6538  CZ  ARG A 417     109.394  60.604 137.509  1.00  0.00           C
ATOM   6539  NH1 ARG A 417     110.214  60.964 138.469  1.00  0.00           N
ATOM   6542  NH2 ARG A 417     109.284  59.324 137.239  1.00  0.00           N
ATOM   6545  C   ARG A 417     103.474  62.544 137.079  1.00  0.00           C
ATOM   6546  O   ARG A 417     103.144  61.514 136.499  1.00  0.00           O
ATOM   6547  N   VAL A 418     102.714  62.964 138.129  1.00  0.00           N
ATOM   6549  CA  VAL A 418     101.424  62.324 138.419  1.00  0.00           C
ATOM   6551  CB  VAL A 418     101.044  62.394 139.899  1.00  0.00           C
ATOM   6553  CG1 VAL A 418     100.414  63.734 140.299  1.00  0.00           C
ATOM   6557  CG2 VAL A 418     100.114  61.204 140.219  1.00  0.00           C
ATOM   6561  C   VAL A 418     100.334  62.874 137.529  1.00  0.00           C
ATOM   6562  O   VAL A 418      99.414  62.164 137.129  1.00  0.00           O
ATOM   6563  N   SER A 419     100.474  64.134 137.089  1.00  0.00           N
ATOM   6565  CA  SER A 419      99.734  64.704 135.969  1.00  0.00           C
ATOM   6567  CB  SER A 419     100.084  66.224 135.869  1.00  0.00           C
ATOM   6570  OG  SER A 419      99.674  66.864 134.665  1.00  0.00           O
ATOM   6572  C   SER A 419      99.944  63.914 134.675  1.00  0.00           C
ATOM   6573  O   SER A 419      98.984  63.564 133.985  1.00  0.00           O
ATOM   6574  N   GLU A 420     101.194  63.524 134.345  1.00  0.00           N
ATOM   6576  CA  GLU A 420     101.514  62.904 133.065  1.00  0.00           C
ATOM   6578  CB  GLU A 420     102.994  63.144 132.645  1.00  0.00           C
ATOM   6581  CG  GLU A 420     104.034  62.064 133.055  1.00  0.00           C
ATOM   6584  CD  GLU A 420     105.484  62.494 132.885  1.00  0.00           C
ATOM   6585  OE1 GLU A 420     105.754  63.414 132.055  1.00  0.00           O
ATOM   6586  OE2 GLU A 420     106.354  61.924 133.595  1.00  0.00           O
ATOM   6587  C   GLU A 420     101.274  61.414 133.145  1.00  0.00           C
ATOM   6588  O   GLU A 420     101.314  60.724 132.135  1.00  0.00           O
ATOM   6589  N   ALA A 421     100.974  60.834 134.315  1.00  0.00           N
ATOM   6591  CA  ALA A 421     100.304  59.564 134.375  1.00  0.00           C
ATOM   6593  CB  ALA A 421     100.464  58.984 135.789  1.00  0.00           C
ATOM   6597  C   ALA A 421      98.824  59.664 133.995  1.00  0.00           C
ATOM   6598  O   ALA A 421      98.274  58.894 133.205  1.00  0.00           O
ATOM   6599  N   ARG A 422      98.104  60.634 134.605  1.00  0.00           N
ATOM   6601  CA  ARG A 422      96.664  60.744 134.515  1.00  0.00           C
ATOM   6603  CB  ARG A 422      96.144  61.834 135.489  1.00  0.00           C
ATOM   6606  CG  ARG A 422      96.124  61.344 136.949  1.00  0.00           C
ATOM   6609  CD  ARG A 422      95.114  60.234 137.259  1.00  0.00           C
ATOM   6612  NE  ARG A 422      93.754  60.854 137.379  1.00  0.00           N
ATOM   6614  CZ  ARG A 422      92.824  60.854 136.439  1.00  0.00           C
ATOM   6615  NH1 ARG A 422      93.034  60.404 135.229  1.00  0.00           N
ATOM   6618  NH2 ARG A 422      91.624  61.314 136.739  1.00  0.00           N
ATOM   6621  C   ARG A 422      96.074  60.954 133.155  1.00  0.00           C
ATOM   6622  O   ARG A 422      95.084  60.304 132.805  1.00  0.00           O
ATOM   6623  N   ILE A 423      96.654  61.884 132.375  1.00  0.00           N
ATOM   6625  CA  ILE A 423      96.234  62.134 131.015  1.00  0.00           C
ATOM   6627  CB  ILE A 423      96.594  63.534 130.525  1.00  0.00           C
ATOM   6629  CG2 ILE A 423      98.104  63.824 130.535  1.00  0.00           C
ATOM   6633  CG1 ILE A 423      95.914  63.834 129.175  1.00  0.00           C
ATOM   6636  CD  ILE A 423      96.104  65.264 128.685  1.00  0.00           C
ATOM   6640  C   ILE A 423      96.444  60.974 130.025  1.00  0.00           C
ATOM   6641  O   ILE A 423      95.464  60.704 129.325  1.00  0.00           O
ATOM   6642  N   PRO A 424      97.544  60.204 129.915  1.00  0.00           N
ATOM   6643  CD  PRO A 424      98.904  60.654 130.175  1.00  0.00           C
ATOM   6646  CA  PRO A 424      97.604  58.884 129.285  1.00  0.00           C
ATOM   6648  CB  PRO A 424      98.924  58.304 129.775  1.00  0.00           C
ATOM   6651  CG  PRO A 424      99.814  59.524 129.695  1.00  0.00           C
ATOM   6654  C   PRO A 424      96.464  57.954 129.495  1.00  0.00           C
ATOM   6655  O   PRO A 424      95.874  57.534 128.505  1.00  0.00           O
ATOM   6656  N   ALA A 425      96.104  57.654 130.755  1.00  0.00           N
ATOM   6658  CA  ALA A 425      94.984  56.774 131.055  1.00  0.00           C
ATOM   6660  CB  ALA A 425      94.874  56.514 132.565  1.00  0.00           C
ATOM   6664  C   ALA A 425      93.684  57.314 130.485  1.00  0.00           C
ATOM   6665  O   ALA A 425      92.904  56.584 129.895  1.00  0.00           O
ATOM   6666  N   LEU A 426      93.454  58.634 130.575  1.00  0.00           N
ATOM   6668  CA  LEU A 426      92.334  59.254 129.895  1.00  0.00           C
ATOM   6670  CB  LEU A 426      92.254  60.744 130.295  1.00  0.00           C
ATOM   6673  CG  LEU A 426      91.234  61.584 129.485  1.00  0.00           C
ATOM   6675  CD1 LEU A 426      89.784  61.134 129.665  1.00  0.00           C
ATOM   6679  CD2 LEU A 426      91.384  63.074 129.775  1.00  0.00           C
ATOM   6683  C   LEU A 426      92.334  59.114 128.375  1.00  0.00           C
ATOM   6684  O   LEU A 426      91.304  58.834 127.765  1.00  0.00           O
ATOM   6685  N   ARG A 427      93.474  59.334 127.685  1.00  0.00           N
ATOM   6687  CA  ARG A 427      93.524  59.094 126.255  1.00  0.00           C
ATOM   6689  CB  ARG A 427      94.654  59.804 125.465  1.00  0.00           C
ATOM   6692  CG  ARG A 427      96.064  59.734 126.075  1.00  0.00           C
ATOM   6695  CD  ARG A 427      97.114  60.374 125.165  1.00  0.00           C
ATOM   6698  NE  ARG A 427      98.374  60.544 125.955  1.00  0.00           N
ATOM   6700  CZ  ARG A 427      98.864  61.694 126.395  1.00  0.00           C
ATOM   6701  NH1 ARG A 427      98.154  62.794 126.415  1.00  0.00           N
ATOM   6704  NH2 ARG A 427     100.124  61.714 126.785  1.00  0.00           N
ATOM   6707  C   ARG A 427      93.364  57.644 125.855  1.00  0.00           C
ATOM   6708  O   ARG A 427      92.594  57.354 124.955  1.00  0.00           O
ATOM   6709  N   GLU A 428      94.024  56.694 126.555  1.00  0.00           N
ATOM   6711  CA  GLU A 428      93.904  55.284 126.255  1.00  0.00           C
ATOM   6713  CB  GLU A 428      95.054  54.494 126.935  1.00  0.00           C
ATOM   6716  CG  GLU A 428      96.454  54.934 126.395  1.00  0.00           C
ATOM   6719  CD  GLU A 428      96.654  54.844 124.875  1.00  0.00           C
ATOM   6720  OE1 GLU A 428      96.094  53.934 124.225  1.00  0.00           O
ATOM   6721  OE2 GLU A 428      97.454  55.674 124.345  1.00  0.00           O
ATOM   6722  C   GLU A 428      92.504  54.744 126.485  1.00  0.00           C
ATOM   6723  O   GLU A 428      91.954  53.994 125.675  1.00  0.00           O
ATOM   6724  N   ARG A 429      91.814  55.224 127.545  1.00  0.00           N
ATOM   6726  CA  ARG A 429      90.374  55.054 127.675  1.00  0.00           C
ATOM   6728  CB  ARG A 429      89.864  55.694 128.995  1.00  0.00           C
ATOM   6731  CG  ARG A 429      90.314  54.914 130.235  1.00  0.00           C
ATOM   6734  CD  ARG A 429      90.024  55.664 131.535  1.00  0.00           C
ATOM   6737  NE  ARG A 429      90.544  54.834 132.665  1.00  0.00           N
ATOM   6739  CZ  ARG A 429      90.434  55.214 133.935  1.00  0.00           C
ATOM   6740  NH1 ARG A 429      90.134  56.454 134.255  1.00  0.00           N
ATOM   6743  NH2 ARG A 429      90.574  54.374 134.929  1.00  0.00           N
ATOM   6746  C   ARG A 429      89.554  55.634 126.525  1.00  0.00           C
ATOM   6747  O   ARG A 429      88.674  54.974 125.985  1.00  0.00           O
ATOM   6748  N   ALA A 430      89.864  56.874 126.095  1.00  0.00           N
ATOM   6750  CA  ALA A 430      89.224  57.524 124.975  1.00  0.00           C
ATOM   6752  CB  ALA A 430      89.714  58.984 124.855  1.00  0.00           C
ATOM   6756  C   ALA A 430      89.434  56.814 123.635  1.00  0.00           C
ATOM   6757  O   ALA A 430      88.484  56.574 122.905  1.00  0.00           O
ATOM   6758  N   ASN A 431      90.674  56.404 123.295  1.00  0.00           N
ATOM   6760  CA  ASN A 431      90.934  55.754 122.015  1.00  0.00           C
ATOM   6762  CB  ASN A 431      92.404  55.914 121.525  1.00  0.00           C
ATOM   6765  CG  ASN A 431      93.524  55.514 122.495  1.00  0.00           C
ATOM   6766  OD1 ASN A 431      94.384  56.354 122.755  1.00  0.00           O
ATOM   6767  ND2 ASN A 431      93.544  54.264 123.005  1.00  0.00           N
ATOM   6770  C   ASN A 431      90.484  54.304 122.005  1.00  0.00           C
ATOM   6771  O   ASN A 431      90.114  53.774 120.955  1.00  0.00           O
ATOM   6772  N   GLY A 432      90.424  53.674 123.195  1.00  0.00           N
ATOM   6774  CA  GLY A 432      89.684  52.444 123.395  1.00  0.00           C
ATOM   6777  C   GLY A 432      88.214  52.574 123.115  1.00  0.00           C
ATOM   6778  O   GLY A 432      87.684  51.864 122.275  1.00  0.00           O
ATOM   6779  N   LEU A 433      87.534  53.524 123.785  1.00  0.00           N
ATOM   6781  CA  LEU A 433      86.124  53.774 123.585  1.00  0.00           C
ATOM   6783  CB  LEU A 433      85.554  54.854 124.525  1.00  0.00           C
ATOM   6786  CG  LEU A 433      85.544  54.574 126.045  1.00  0.00           C
ATOM   6788  CD1 LEU A 433      85.244  55.904 126.755  1.00  0.00           C
ATOM   6792  CD2 LEU A 433      84.514  53.514 126.435  1.00  0.00           C
ATOM   6796  C   LEU A 433      85.754  54.194 122.165  1.00  0.00           C
ATOM   6797  O   LEU A 433      84.804  53.674 121.575  1.00  0.00           O
ATOM   6798  N   LEU A 434      86.524  55.134 121.555  1.00  0.00           N
ATOM   6800  CA  LEU A 434      86.324  55.564 120.185  1.00  0.00           C
ATOM   6802  CB  LEU A 434      87.304  56.694 119.735  1.00  0.00           C
ATOM   6805  CG  LEU A 434      86.774  58.134 119.945  1.00  0.00           C
ATOM   6807  CD1 LEU A 434      86.814  58.614 121.395  1.00  0.00           C
ATOM   6811  CD2 LEU A 434      87.584  59.124 119.095  1.00  0.00           C
ATOM   6815  C   LEU A 434      86.434  54.414 119.195  1.00  0.00           C
ATOM   6816  O   LEU A 434      85.524  54.214 118.395  1.00  0.00           O
ATOM   6817  N   LEU A 435      87.494  53.604 119.295  1.00  0.00           N
ATOM   6819  CA  LEU A 435      87.724  52.494 118.385  1.00  0.00           C
ATOM   6821  CB  LEU A 435      89.134  51.924 118.565  1.00  0.00           C
ATOM   6824  CG  LEU A 435      89.514  50.934 117.445  1.00  0.00           C
ATOM   6826  CD1 LEU A 435      90.824  51.354 116.805  1.00  0.00           C
ATOM   6830  CD2 LEU A 435      89.554  49.484 117.945  1.00  0.00           C
ATOM   6834  C   LEU A 435      86.714  51.374 118.495  1.00  0.00           C
ATOM   6835  O   LEU A 435      86.304  50.804 117.485  1.00  0.00           O
ATOM   6836  N   GLN A 436      86.274  51.054 119.725  1.00  0.00           N
ATOM   6838  CA  GLN A 436      85.334  49.984 119.995  1.00  0.00           C
ATOM   6840  CB  GLN A 436      85.094  49.864 121.515  1.00  0.00           C
ATOM   6843  CG  GLN A 436      84.834  48.424 122.015  1.00  0.00           C
ATOM   6846  CD  GLN A 436      83.404  47.954 121.785  1.00  0.00           C
ATOM   6847  OE1 GLN A 436      82.514  48.364 122.525  1.00  0.00           O
ATOM   6848  NE2 GLN A 436      83.184  47.004 120.855  1.00  0.00           N
ATOM   6851  C   GLN A 436      84.034  50.214 119.245  1.00  0.00           C
ATOM   6852  O   GLN A 436      83.534  49.284 118.605  1.00  0.00           O
ATOM   6853  N   GLY A 437      83.544  51.484 119.265  1.00  0.00           N
ATOM   6855  CA  GLY A 437      82.374  51.984 118.555  1.00  0.00           C
ATOM   6858  C   GLY A 437      82.534  52.014 117.075  1.00  0.00           C
ATOM   6859  O   GLY A 437      81.624  51.734 116.295  1.00  0.00           O
ATOM   6860  N   GLN A 438      83.754  52.384 116.645  1.00  0.00           N
ATOM   6862  CA  GLN A 438      84.184  52.484 115.265  1.00  0.00           C
ATOM   6864  CB  GLN A 438      85.604  53.114 115.305  1.00  0.00           C
ATOM   6867  CG  GLN A 438      85.964  54.014 114.115  1.00  0.00           C
ATOM   6870  CD  GLN A 438      86.324  53.174 112.915  1.00  0.00           C
ATOM   6871  OE1 GLN A 438      86.984  52.134 113.025  1.00  0.00           O
ATOM   6872  NE2 GLN A 438      86.004  53.704 111.725  1.00  0.00           N
ATOM   6875  C   GLN A 438      84.164  51.114 114.585  1.00  0.00           C
ATOM   6876  O   GLN A 438      83.834  50.934 113.425  1.00  0.00           O
ATOM   6877  N   TRP A 439      84.484  50.054 115.335  1.00  0.00           N
ATOM   6879  CA  TRP A 439      84.304  48.684 114.865  1.00  0.00           C
ATOM   6881  CB  TRP A 439      85.024  47.784 115.885  1.00  0.00           C
ATOM   6884  CG  TRP A 439      84.954  46.304 115.725  1.00  0.00           C
ATOM   6885  CD1 TRP A 439      85.954  45.474 115.305  1.00  0.00           C
ATOM   6887  NE1 TRP A 439      85.594  44.164 115.515  1.00  0.00           N
ATOM   6889  CE2 TRP A 439      84.334  44.134 116.025  1.00  0.00           C
ATOM   6890  CD2 TRP A 439      83.884  45.464 116.175  1.00  0.00           C
ATOM   6891  CE3 TRP A 439      82.624  45.704 116.725  1.00  0.00           C
ATOM   6893  CZ3 TRP A 439      81.794  44.614 117.005  1.00  0.00           C
ATOM   6895  CZ2 TRP A 439      83.564  43.064 116.435  1.00  0.00           C
ATOM   6897  CH2 TRP A 439      82.254  43.314 116.845  1.00  0.00           C
ATOM   6899  C   TRP A 439      82.844  48.264 114.575  1.00  0.00           C
ATOM   6900  O   TRP A 439      82.584  47.494 113.655  1.00  0.00           O
ATOM   6901  N   LEU A 440      81.844  48.744 115.345  1.00  0.00           N
ATOM   6903  CA  LEU A 440      80.434  48.594 114.995  1.00  0.00           C
ATOM   6905  CB  LEU A 440      79.434  49.064 116.065  1.00  0.00           C
ATOM   6908  CG  LEU A 440      79.544  48.314 117.405  1.00  0.00           C
ATOM   6910  CD1 LEU A 440      80.454  49.104 118.325  1.00  0.00           C
ATOM   6914  CD2 LEU A 440      78.164  48.164 118.035  1.00  0.00           C
ATOM   6918  C   LEU A 440      80.044  49.294 113.715  1.00  0.00           C
ATOM   6919  O   LEU A 440      79.364  48.714 112.885  1.00  0.00           O
ATOM   6920  N   ASP A 441      80.524  50.544 113.495  1.00  0.00           N
ATOM   6922  CA  ASP A 441      80.354  51.264 112.245  1.00  0.00           C
ATOM   6924  CB  ASP A 441      81.184  52.574 112.195  1.00  0.00           C
ATOM   6927  CG  ASP A 441      80.744  53.714 113.075  1.00  0.00           C
ATOM   6928  OD1 ASP A 441      79.804  53.574 113.895  1.00  0.00           O
ATOM   6929  OD2 ASP A 441      81.344  54.804 112.835  1.00  0.00           O
ATOM   6930  C   ASP A 441      80.844  50.454 111.055  1.00  0.00           C
ATOM   6931  O   ASP A 441      80.184  50.344 110.025  1.00  0.00           O
ATOM   6932  N   ALA A 442      82.024  49.824 111.225  1.00  0.00           N
ATOM   6934  CA  ALA A 442      82.644  48.914 110.275  1.00  0.00           C
ATOM   6936  CB  ALA A 442      84.044  48.534 110.755  1.00  0.00           C
ATOM   6940  C   ALA A 442      81.844  47.664 110.015  1.00  0.00           C
ATOM   6941  O   ALA A 442      81.654  47.224 108.885  1.00  0.00           O
ATOM   6942  N   SER A 443      81.264  47.074 111.075  1.00  0.00           N
ATOM   6944  CA  SER A 443      80.254  46.024 110.965  1.00  0.00           C
ATOM   6946  CB  SER A 443      79.774  45.484 112.345  1.00  0.00           C
ATOM   6949  OG  SER A 443      80.764  44.704 112.995  1.00  0.00           O
ATOM   6951  C   SER A 443      79.044  46.454 110.145  1.00  0.00           C
ATOM   6952  O   SER A 443      78.564  45.734 109.275  1.00  0.00           O
ATOM   6953  N   ILE A 444      78.524  47.674 110.345  1.00  0.00           N
ATOM   6955  CA  ILE A 444      77.514  48.264 109.485  1.00  0.00           C
ATOM   6957  CB  ILE A 444      76.954  49.564 110.045  1.00  0.00           C
ATOM   6959  CG2 ILE A 444      75.904  50.184 109.085  1.00  0.00           C
ATOM   6963  CG1 ILE A 444      76.334  49.344 111.445  1.00  0.00           C
ATOM   6966  CD  ILE A 444      76.044  50.654 112.165  1.00  0.00           C
ATOM   6970  C   ILE A 444      77.974  48.424 108.025  1.00  0.00           C
ATOM   6971  O   ILE A 444      77.234  48.174 107.075  1.00  0.00           O
ATOM   6972  N   GLN A 445      79.244  48.814 107.795  1.00  0.00           N
ATOM   6974  CA  GLN A 445      79.804  48.824 106.445  1.00  0.00           C
ATOM   6976  CB  GLN A 445      81.214  49.464 106.385  1.00  0.00           C
ATOM   6979  CG  GLN A 445      81.154  50.964 106.695  1.00  0.00           C
ATOM   6982  CD  GLN A 445      82.544  51.574 106.625  1.00  0.00           C
ATOM   6983  OE1 GLN A 445      83.434  51.124 105.895  1.00  0.00           O
ATOM   6984  NE2 GLN A 445      82.724  52.684 107.365  1.00  0.00           N
ATOM   6987  C   GLN A 445      79.814  47.504 105.705  1.00  0.00           C
ATOM   6988  O   GLN A 445      79.494  47.464 104.525  1.00  0.00           O
ATOM   6989  N   LEU A 446      80.114  46.374 106.385  1.00  0.00           N
ATOM   6991  CA  LEU A 446      79.934  45.064 105.775  1.00  0.00           C
ATOM   6993  CB  LEU A 446      80.354  43.934 106.745  1.00  0.00           C
ATOM   6996  CG  LEU A 446      81.864  43.634 106.755  1.00  0.00           C
ATOM   6998  CD1 LEU A 446      82.354  43.334 105.345  1.00  0.00           C
ATOM   7002  CD2 LEU A 446      82.704  44.744 107.355  1.00  0.00           C
ATOM   7006  C   LEU A 446      78.514  44.764 105.365  1.00  0.00           C
ATOM   7007  O   LEU A 446      78.244  44.294 104.265  1.00  0.00           O
ATOM   7008  N   THR A 447      77.554  45.034 106.255  1.00  0.00           N
ATOM   7010  CA  THR A 447      76.164  44.684 105.985  1.00  0.00           C
ATOM   7012  CB  THR A 447      75.304  44.634 107.235  1.00  0.00           C
ATOM   7014  OG1 THR A 447      74.134  43.864 107.015  1.00  0.00           O
ATOM   7016  CG2 THR A 447      74.864  46.004 107.765  1.00  0.00           C
ATOM   7020  C   THR A 447      75.554  45.514 104.895  1.00  0.00           C
ATOM   7021  O   THR A 447      74.834  45.014 104.035  1.00  0.00           O
ATOM   7022  N   GLY A 448      75.954  46.804 104.825  1.00  0.00           N
ATOM   7024  CA  GLY A 448      75.674  47.674 103.715  1.00  0.00           C
ATOM   7027  C   GLY A 448      76.224  47.194 102.385  1.00  0.00           C
ATOM   7028  O   GLY A 448      75.544  47.194 101.365  1.00  0.00           O
ATOM   7029  N   ALA A 449      77.474  46.704 102.395  1.00  0.00           N
ATOM   7031  CA  ALA A 449      78.194  46.234 101.235  1.00  0.00           C
ATOM   7033  CB  ALA A 449      79.704  46.314 101.515  1.00  0.00           C
ATOM   7037  C   ALA A 449      77.764  44.844 100.725  1.00  0.00           C
ATOM   7038  O   ALA A 449      78.074  44.454  99.605  1.00  0.00           O
ATOM   7039  N   LEU A 450      77.004  44.094 101.545  1.00  0.00           N
ATOM   7041  CA  LEU A 450      76.424  42.804 101.205  1.00  0.00           C
ATOM   7043  CB  LEU A 450      76.724  41.824 102.355  1.00  0.00           C
ATOM   7046  CG  LEU A 450      78.204  41.484 102.615  1.00  0.00           C
ATOM   7048  CD1 LEU A 450      78.344  40.704 103.935  1.00  0.00           C
ATOM   7052  CD2 LEU A 450      78.824  40.704 101.455  1.00  0.00           C
ATOM   7056  C   LEU A 450      74.904  42.864 100.995  1.00  0.00           C
ATOM   7057  O   LEU A 450      74.254  41.864 100.665  1.00  0.00           O
ATOM   7058  N   GLY A 451      74.284  44.054 101.155  1.00  0.00           N
ATOM   7060  CA  GLY A 451      72.884  44.314 100.785  1.00  0.00           C
ATOM   7063  C   GLY A 451      71.854  44.314 101.895  1.00  0.00           C
ATOM   7064  O   GLY A 451      70.674  44.534 101.655  1.00  0.00           O
ATOM   7065  N   GLY A 452      72.284  44.124 103.155  1.00  0.00           N
ATOM   7067  CA  GLY A 452      71.464  44.254 104.365  1.00  0.00           C
ATOM   7070  C   GLY A 452      70.304  43.314 104.515  1.00  0.00           C
ATOM   7071  O   GLY A 452      69.284  43.644 105.125  1.00  0.00           O
ATOM   7072  N   GLY A 453      70.414  42.104 103.965  1.00  0.00           N
ATOM   7074  CA  GLY A 453      69.354  41.094 104.025  1.00  0.00           C
ATOM   7077  C   GLY A 453      68.544  41.064 102.775  1.00  0.00           C
ATOM   7078  O   GLY A 453      67.684  40.204 102.605  1.00  0.00           O
ATOM   7079  N   TYR A 454      68.814  41.974 101.825  1.00  0.00           N
ATOM   7081  CA  TYR A 454      68.164  41.974 100.535  1.00  0.00           C
ATOM   7083  CB  TYR A 454      68.364  43.344  99.825  1.00  0.00           C
ATOM   7086  CG  TYR A 454      67.554  43.404  98.575  1.00  0.00           C
ATOM   7087  CD1 TYR A 454      66.164  43.194  98.655  1.00  0.00           C
ATOM   7089  CE1 TYR A 454      65.414  43.054  97.485  1.00  0.00           C
ATOM   7091  CZ  TYR A 454      66.034  43.184  96.245  1.00  0.00           C
ATOM   7092  OH  TYR A 454      65.294  43.154  95.065  1.00  0.00           O
ATOM   7094  CD2 TYR A 454      68.174  43.524  97.325  1.00  0.00           C
ATOM   7096  CE2 TYR A 454      67.414  43.434  96.155  1.00  0.00           C
ATOM   7098  C   TYR A 454      68.504  40.754  99.635  1.00  0.00           C
ATOM   7099  O   TYR A 454      69.604  40.184  99.695  1.00  0.00           O
ATOM   7100  N   LYS A 455      67.514  40.324  98.835  1.00  0.00           N
ATOM   7102  CA  LYS A 455      67.614  39.244  97.885  1.00  0.00           C
ATOM   7104  CB  LYS A 455      67.164  37.904  98.545  1.00  0.00           C
ATOM   7107  CG  LYS A 455      67.954  37.434  99.785  1.00  0.00           C
ATOM   7110  CD  LYS A 455      67.294  36.264 100.535  1.00  0.00           C
ATOM   7113  CE  LYS A 455      66.954  35.024  99.695  1.00  0.00           C
ATOM   7116  NZ  LYS A 455      68.154  34.374  99.125  1.00  0.00           N
ATOM   7120  C   LYS A 455      66.684  39.584  96.705  1.00  0.00           C
ATOM   7121  O   LYS A 455      65.484  39.804  96.875  1.00  0.00           O
ATOM   7122  N   ARG A 456      67.214  39.604  95.465  1.00  0.00           N
ATOM   7124  CA  ARG A 456      66.504  39.844  94.225  1.00  0.00           C
ATOM   7126  CB  ARG A 456      67.284  40.804  93.285  1.00  0.00           C
ATOM   7129  CG  ARG A 456      66.694  41.024  91.875  1.00  0.00           C
ATOM   7132  CD  ARG A 456      67.264  40.094  90.785  1.00  0.00           C
ATOM   7135  NE  ARG A 456      66.734  40.534  89.435  1.00  0.00           N
ATOM   7137  CZ  ARG A 456      67.504  40.574  88.345  1.00  0.00           C
ATOM   7138  NH1 ARG A 456      68.804  40.384  88.395  1.00  0.00           N
ATOM   7141  NH2 ARG A 456      67.014  40.874  87.155  1.00  0.00           N
ATOM   7144  C   ARG A 456      66.264  38.534  93.435  1.00  0.00           C
ATOM   7145  OT1 ARG A 456      67.254  37.804  93.155  1.00  0.00           O
ATOM   7146  OT2 ARG A 456      65.104  38.314  93.005  1.00  0.00           O
ATOM   7147  NH3 POPEB 457     112.114  75.734  63.645  1.00  0.00           N
ATOM   7151  C12 POPEB 457     110.624  75.654  63.525  1.00  0.00           C
ATOM   7154  C11 POPEB 457     110.054  76.954  62.935  1.00  0.00           C
ATOM   7157  P   POPEB 457     107.744  76.444  61.735  1.00  0.00           P
ATOM   7158  O13 POPEB 457     107.444  74.994  61.775  1.00  0.00           O
ATOM   7159  O14 POPEB 457     106.564  77.334  61.705  1.00  0.00           O
ATOM   7160  O11 POPEB 457     108.634  76.684  60.455  1.00  0.00           O
ATOM   7161  O12 POPEB 457     108.634  76.884  62.955  1.00  0.00           O
ATOM   7162  C1  POPEB 457     108.084  77.164  59.235  1.00  0.00           C
ATOM   7165  C2  POPEB 457     108.434  76.184  58.075  1.00  0.00           C
ATOM   7167  O21 POPEB 457     107.554  76.264  56.925  1.00  0.00           O
ATOM   7168  C21 POPEB 457     107.564  77.444  56.325  1.00  0.00           C
ATOM   7169  O22 POPEB 457     107.834  78.524  56.815  1.00  0.00           O
ATOM   7170  C22 POPEB 457     107.474  77.214  54.815  1.00  0.00           C
ATOM   7173  C3  POPEB 457     108.504  74.724  58.615  1.00  0.00           C
ATOM   7176  O31 POPEB 457     108.484  73.724  57.575  1.00  0.00           O
ATOM   7177  C31 POPEB 457     107.344  73.084  57.445  1.00  0.00           C
ATOM   7178  O32 POPEB 457     106.334  73.254  58.125  1.00  0.00           O
ATOM   7179  C32 POPEB 457     107.494  72.044  56.335  1.00  0.00           C
ATOM   7182  C23 POPEB 457     106.254  76.424  54.285  1.00  0.00           C
ATOM   7185  C24 POPEB 457     106.554  75.894  52.875  1.00  0.00           C
ATOM   7188  C25 POPEB 457     105.384  75.164  52.225  1.00  0.00           C
ATOM   7191  C26 POPEB 457     104.404  76.104  51.495  1.00  0.00           C
ATOM   7194  C27 POPEB 457     104.684  76.214  49.985  1.00  0.00           C
ATOM   7197  C28 POPEB 457     103.734  77.164  49.255  1.00  0.00           C
ATOM   7200  C29 POPEB 457     102.314  76.654  49.195  1.00  0.00           C
ATOM   7202 0C21 POPEB 457     101.344  77.114  48.395  1.00  0.00           C
ATOM   7204 1C21 POPEB 457     101.454  78.254  47.405  1.00  0.00           C
ATOM   7207 2C21 POPEB 457     100.964  79.594  48.005  1.00  0.00           C
ATOM   7210 3C21 POPEB 457      99.464  79.634  48.315  1.00  0.00           C
ATOM   7213 4C21 POPEB 457      99.044  80.824  49.185  1.00  0.00           C
ATOM   7216 5C21 POPEB 457      99.394  82.194  48.585  1.00  0.00           C
ATOM   7219 6C21 POPEB 457      98.834  83.354  49.435  1.00  0.00           C
ATOM   7222 7C21 POPEB 457      99.204  84.744  48.895  1.00  0.00           C
ATOM   7225 8C21 POPEB 457      98.624  85.864  49.765  1.00  0.00           C
ATOM   7229  C33 POPEB 457     106.374  72.104  55.285  1.00  0.00           C
ATOM   7232  C34 POPEB 457     106.824  71.514  53.945  1.00  0.00           C
ATOM   7235  C35 POPEB 457     105.694  71.504  52.905  1.00  0.00           C
ATOM   7238  C36 POPEB 457     106.204  71.674  51.465  1.00  0.00           C
ATOM   7241  C37 POPEB 457     105.064  71.984  50.495  1.00  0.00           C
ATOM   7244  C38 POPEB 457     104.554  70.744  49.745  1.00  0.00           C
ATOM   7247  C39 POPEB 457     105.424  70.424  48.515  1.00  0.00           C
ATOM   7250 0C31 POPEB 457     104.844  69.274  47.685  1.00  0.00           C
ATOM   7253 1C31 POPEB 457     105.634  69.024  46.385  1.00  0.00           C
ATOM   7256 2C31 POPEB 457     105.014  67.894  45.555  1.00  0.00           C
ATOM   7259 3C31 POPEB 457     105.834  67.504  44.315  1.00  0.00           C
ATOM   7262 4C31 POPEB 457     105.274  66.234  43.655  1.00  0.00           C
ATOM   7265 5C31 POPEB 457     106.074  65.784  42.425  1.00  0.00           C
ATOM   7268 6C31 POPEB 457     105.664  64.394  41.925  1.00  0.00           C
ATOM   7272  NH3 POPEC 458      52.584  26.324  25.545  1.00  0.00           N
ATOM   7276  C12 POPEC 458      51.194  26.614  25.065  1.00  0.00           C
ATOM   7279  C11 POPEC 458      50.154  26.194  26.105  1.00  0.00           C
ATOM   7282  P   POPEC 458      48.254  24.924  24.805  1.00  0.00           P
ATOM   7283  O13 POPEC 458      46.854  25.164  24.425  1.00  0.00           O
ATOM   7284  O14 POPEC 458      49.144  24.484  23.725  1.00  0.00           O
ATOM   7285  O11 POPEC 458      48.204  23.804  25.885  1.00  0.00           O
ATOM   7286  O12 POPEC 458      48.854  26.184  25.535  1.00  0.00           O
ATOM   7287  C1  POPEC 458      49.204  22.814  26.045  1.00  0.00           C
ATOM   7290  C2  POPEC 458      49.134  22.274  27.495  1.00  0.00           C
ATOM   7292  O21 POPEC 458      49.914  23.094  28.395  1.00  0.00           O
ATOM   7293  C21 POPEC 458      49.274  24.094  28.975  1.00  0.00           C
ATOM   7294  O22 POPEC 458      48.164  24.504  28.685  1.00  0.00           O
ATOM   7295  C22 POPEC 458      50.084  24.694  30.105  1.00  0.00           C
ATOM   7298  C3  POPEC 458      49.624  20.814  27.595  1.00  0.00           C
ATOM   7301  O31 POPEC 458      49.474  20.324  28.945  1.00  0.00           O
ATOM   7302  C31 POPEC 458      48.214  20.154  29.315  1.00  0.00           C
ATOM   7303  O32 POPEC 458      47.264  20.074  28.545  1.00  0.00           O
ATOM   7304  C32 POPEC 458      48.134  20.224  30.825  1.00  0.00           C
ATOM   7307  C23 POPEC 458      51.594  24.354  30.075  1.00  0.00           C
ATOM   7310  C24 POPEC 458      52.314  25.054  31.235  1.00  0.00           C
ATOM   7313  C25 POPEC 458      52.014  24.334  32.545  1.00  0.00           C
ATOM   7316  C26 POPEC 458      51.654  25.224  33.735  1.00  0.00           C
ATOM   7319  C27 POPEC 458      51.024  24.374  34.845  1.00  0.00           C
ATOM   7322  C28 POPEC 458      50.734  25.124  36.155  1.00  0.00           C
ATOM   7325  C29 POPEC 458      50.114  24.154  37.125  1.00  0.00           C
ATOM   7327 0C21 POPEC 458      49.544  24.484  38.295  1.00  0.00           C
ATOM   7329 1C21 POPEC 458      49.424  25.884  38.835  1.00  0.00           C
ATOM   7332 2C21 POPEC 458      50.264  26.074  40.105  1.00  0.00           C
ATOM   7335 3C21 POPEC 458      49.904  27.384  40.805  1.00  0.00           C
ATOM   7338 4C21 POPEC 458      50.654  27.564  42.125  1.00  0.00           C
ATOM   7341 5C21 POPEC 458      50.164  28.774  42.945  1.00  0.00           C
ATOM   7344 6C21 POPEC 458      48.864  28.504  43.715  1.00  0.00           C
ATOM   7347 7C21 POPEC 458      48.474  29.704  44.585  1.00  0.00           C
ATOM   7350 8C21 POPEC 458      47.054  29.614  45.145  1.00  0.00           C
ATOM   7354  C33 POPEC 458      46.724  19.984  31.395  1.00  0.00           C
ATOM   7357  C34 POPEC 458      46.704  20.374  32.875  1.00  0.00           C
ATOM   7360  C35 POPEC 458      45.334  20.344  33.575  1.00  0.00           C
ATOM   7363  C36 POPEC 458      45.454  21.004  34.955  1.00  0.00           C
ATOM   7366  C37 POPEC 458      44.174  20.964  35.795  1.00  0.00           C
ATOM   7369  C38 POPEC 458      44.344  21.764  37.095  1.00  0.00           C
ATOM   7372  C39 POPEC 458      43.124  21.724  38.035  1.00  0.00           C
ATOM   7375 0C31 POPEC 458      42.844  20.324  38.595  1.00  0.00           C
ATOM   7378 1C31 POPEC 458      42.024  20.344  39.895  1.00  0.00           C
ATOM   7381 2C31 POPEC 458      41.934  18.944  40.515  1.00  0.00           C
ATOM   7384 3C31 POPEC 458      41.354  18.894  41.935  1.00  0.00           C
ATOM   7387 4C31 POPEC 458      42.224  19.614  42.975  1.00  0.00           C
ATOM   7390 5C31 POPEC 458      41.874  19.194  44.415  1.00  0.00           C
ATOM   7393 6C31 POPEC 458      42.624  19.984  45.495  1.00  0.00           C
ATOM   7397  NH3 POPED 459      81.824   1.984  24.225  1.00  0.00           N
ATOM   7401  C12 POPED 459      81.654   1.424  22.835  1.00  0.00           C
ATOM   7404  C11 POPED 459      80.744   2.314  21.975  1.00  0.00           C
ATOM   7407  P   POPED 459      79.574   0.944  19.985  1.00  0.00           P
ATOM   7408  O13 POPED 459      79.224   1.474  18.655  1.00  0.00           O
ATOM   7409  O14 POPED 459      80.064  -0.446  20.075  1.00  0.00           O
ATOM   7410  O11 POPED 459      78.284   1.084  20.855  1.00  0.00           O
ATOM   7411  O12 POPED 459      80.694   1.854  20.635  1.00  0.00           O
ATOM   7412  C1  POPED 459      77.984   0.324  22.015  1.00  0.00           C
ATOM   7415  C2  POPED 459      77.124   1.164  22.995  1.00  0.00           C
ATOM   7417  O21 POPED 459      77.724   1.144  24.295  1.00  0.00           O
ATOM   7418  C21 POPED 459      77.644   0.024  24.985  1.00  0.00           C
ATOM   7419  O22 POPED 459      77.274  -1.066  24.565  1.00  0.00           O
ATOM   7420  C22 POPED 459      78.104   0.374  26.395  1.00  0.00           C
ATOM   7423  C3  POPED 459      75.604   0.794  22.985  1.00  0.00           C
ATOM   7426  O31 POPED 459      74.874   1.394  24.085  1.00  0.00           O
ATOM   7427  C31 POPED 459      73.594   1.014  24.155  1.00  0.00           C
ATOM   7428  O32 POPED 459      73.054   0.204  23.415  1.00  0.00           O
ATOM   7429  C32 POPED 459      72.914   1.664  25.375  1.00  0.00           C
ATOM   7432  C23 POPED 459      77.924  -0.726  27.455  1.00  0.00           C
ATOM   7435  C24 POPED 459      78.654  -0.336  28.745  1.00  0.00           C
ATOM   7438  C25 POPED 459      78.244  -1.176  29.955  1.00  0.00           C
ATOM   7441  C26 POPED 459      79.284  -1.096  31.085  1.00  0.00           C
ATOM   7444  C27 POPED 459      79.034  -2.134  32.195  1.00  0.00           C
ATOM   7447  C28 POPED 459      80.184  -2.244  33.215  1.00  0.00           C
ATOM   7450  C29 POPED 459      80.504  -0.916  33.865  1.00  0.00           C
ATOM   7452 0C21 POPED 459      80.584  -0.636  35.185  1.00  0.00           C
ATOM   7454 1C21 POPED 459      80.394  -1.576  36.345  1.00  0.00           C
ATOM   7457 2C21 POPED 459      79.104  -1.276  37.145  1.00  0.00           C
ATOM   7460 3C21 POPED 459      79.044   0.144  37.745  1.00  0.00           C
ATOM   7463 4C21 POPED 459      78.974   0.174  39.275  1.00  0.00           C
ATOM   7466 5C21 POPED 459      79.124   1.604  39.835  1.00  0.00           C
ATOM   7469 6C21 POPED 459      79.014   1.634  41.365  1.00  0.00           C
ATOM   7472 7C21 POPED 459      79.274   3.024  41.965  1.00  0.00           C
ATOM   7475 8C21 POPED 459      79.124   3.064  43.495  1.00  0.00           C
ATOM   7479  C33 POPED 459      73.274   3.154  25.645  1.00  0.00           C
ATOM   7482  C34 POPED 459      73.994   3.424  26.985  1.00  0.00           C
ATOM   7485  C35 POPED 459      73.194   3.034  28.235  1.00  0.00           C
ATOM   7488  C36 POPED 459      73.764   3.604  29.545  1.00  0.00           C
ATOM   7491  C37 POPED 459      73.444   5.094  29.775  1.00  0.00           C
ATOM   7494  C38 POPED 459      74.074   5.674  31.045  1.00  0.00           C
ATOM   7497  C39 POPED 459      73.484   5.134  32.365  1.00  0.00           C
ATOM   7500 0C31 POPED 459      74.154   5.774  33.595  1.00  0.00           C
ATOM   7503 1C31 POPED 459      73.684   5.184  34.945  1.00  0.00           C
ATOM   7506 2C31 POPED 459      72.244   5.554  35.345  1.00  0.00           C
ATOM   7509 3C31 POPED 459      72.074   7.034  35.745  1.00  0.00           C
ATOM   7512 4C31 POPED 459      72.034   7.274  37.265  1.00  0.00           C
ATOM   7515 5C31 POPED 459      71.874   8.754  37.605  1.00  0.00           C
ATOM   7518 6C31 POPED 459      71.814   9.054  39.105  1.00  0.00           C
ATOM   7522  NH3 POPEE 460      68.684  77.714  24.565  1.00  0.00           N
ATOM   7526  C12 POPEE 460      67.494  78.544  24.155  1.00  0.00           C
ATOM   7529  C11 POPEE 460      66.774  77.924  22.945  1.00  0.00           C
ATOM   7532  P   POPEE 460      66.094  75.364  22.665  1.00  0.00           P
ATOM   7533  O13 POPEE 460      64.844  74.584  22.855  1.00  0.00           O
ATOM   7534  O14 POPEE 460      66.644  75.424  21.295  1.00  0.00           O
ATOM   7535  O11 POPEE 460      67.264  74.854  23.605  1.00  0.00           O
ATOM   7536  O12 POPEE 460      65.934  76.824  23.295  1.00  0.00           O
ATOM   7537  C1  POPEE 460      66.984  74.174  24.845  1.00  0.00           C
ATOM   7540  C2  POPEE 460      66.384  75.094  25.955  1.00  0.00           C
ATOM   7542  O21 POPEE 460      66.944  74.764  27.245  1.00  0.00           O
ATOM   7543  C21 POPEE 460      68.124  75.334  27.515  1.00  0.00           C
ATOM   7544  O22 POPEE 460      68.794  75.964  26.725  1.00  0.00           O
ATOM   7545  C22 POPEE 460      68.484  75.074  28.995  1.00  0.00           C
ATOM   7548  C3  POPEE 460      64.834  75.024  26.035  1.00  0.00           C
ATOM   7551  O31 POPEE 460      64.364  75.454  27.345  1.00  0.00           O
ATOM   7552  C31 POPEE 460      63.904  74.484  28.125  1.00  0.00           C
ATOM   7553  O32 POPEE 460      63.344  73.474  27.755  1.00  0.00           O
ATOM   7554  C32 POPEE 460      64.254  74.774  29.585  1.00  0.00           C
ATOM   7557  C23 POPEE 460      68.834  76.354  29.805  1.00  0.00           C
ATOM   7560  C24 POPEE 460      68.954  76.084  31.305  1.00  0.00           C
ATOM   7563  C25 POPEE 460      69.514  77.274  32.105  1.00  0.00           C
ATOM   7566  C26 POPEE 460      69.514  77.014  33.625  1.00  0.00           C
ATOM   7569  C27 POPEE 460      70.374  78.014  34.415  1.00  0.00           C
ATOM   7572  C28 POPEE 460      70.314  77.814  35.945  1.00  0.00           C
ATOM   7575  C29 POPEE 460      69.004  78.274  36.565  1.00  0.00           C
ATOM   7577 0C21 POPEE 460      68.794  79.404  37.265  1.00  0.00           C
ATOM   7579 1C21 POPEE 460      69.804  80.474  37.585  1.00  0.00           C
ATOM   7582 2C21 POPEE 460      69.894  80.824  39.085  1.00  0.00           C
ATOM   7585 3C21 POPEE 460      70.344  79.664  39.985  1.00  0.00           C
ATOM   7588 4C21 POPEE 460      70.424  80.064  41.465  1.00  0.00           C
ATOM   7591 5C21 POPEE 460      70.614  78.864  42.405  1.00  0.00           C
ATOM   7594 6C21 POPEE 460      70.524  79.254  43.885  1.00  0.00           C
ATOM   7597 7C21 POPEE 460      70.604  78.034  44.815  1.00  0.00           C
ATOM   7600 8C21 POPEE 460      70.484  78.384  46.295  1.00  0.00           C
ATOM   7604  C33 POPEE 460      64.164  73.474  30.405  1.00  0.00           C
ATOM   7607  C34 POPEE 460      65.024  73.494  31.665  1.00  0.00           C
ATOM   7610  C35 POPEE 460      64.444  74.374  32.785  1.00  0.00           C
ATOM   7613  C36 POPEE 460      65.454  74.504  33.925  1.00  0.00           C
ATOM   7616  C37 POPEE 460      64.944  75.334  35.095  1.00  0.00           C
ATOM   7619  C38 POPEE 460      66.054  75.684  36.095  1.00  0.00           C
ATOM   7622  C39 POPEE 460      66.064  74.804  37.355  1.00  0.00           C
ATOM   7625 0C31 POPEE 460      67.214  75.174  38.305  1.00  0.00           C
ATOM   7628 1C31 POPEE 460      67.144  74.454  39.655  1.00  0.00           C
ATOM   7631 2C31 POPEE 460      68.394  74.764  40.495  1.00  0.00           C
ATOM   7634 3C31 POPEE 460      68.314  74.214  41.925  1.00  0.00           C
ATOM   7637 4C31 POPEE 460      69.634  74.424  42.685  1.00  0.00           C
ATOM   7640 5C31 POPEE 460      69.564  74.044  44.165  1.00  0.00           C
ATOM   7643 6C31 POPEE 460      70.904  74.214  44.875  1.00  0.00           C
ATOM   7647  NH3 POPEF 461      47.534  76.364  21.045  1.00  0.00           N
ATOM   7651  C12 POPEF 461      46.244  76.484  21.815  1.00  0.00           C
ATOM   7654  C11 POPEF 461      44.964  76.114  21.025  1.00  0.00           C
ATOM   7657  P   POPEF 461      45.684  73.534  20.785  1.00  0.00           P
ATOM   7658  O13 POPEF 461      47.134  73.784  20.565  1.00  0.00           O
ATOM   7659  O14 POPEF 461      45.054  72.374  20.115  1.00  0.00           O
ATOM   7660  O11 POPEF 461      45.424  73.514  22.335  1.00  0.00           O
ATOM   7661  O12 POPEF 461      44.964  74.864  20.335  1.00  0.00           O
ATOM   7662  C1  POPEF 461      44.124  73.144  22.805  1.00  0.00           C
ATOM   7665  C2  POPEF 461      43.954  73.664  24.245  1.00  0.00           C
ATOM   7667  O21 POPEF 461      44.314  72.684  25.225  1.00  0.00           O
ATOM   7668  C21 POPEF 461      43.424  71.754  25.505  1.00  0.00           C
ATOM   7669  O22 POPEF 461      42.414  71.494  24.875  1.00  0.00           O
ATOM   7670  C22 POPEF 461      43.804  71.174  26.885  1.00  0.00           C
ATOM   7673  C3  POPEF 461      42.584  74.374  24.515  1.00  0.00           C
ATOM   7676  O31 POPEF 461      42.264  74.594  25.905  1.00  0.00           O
ATOM   7677  C31 POPEF 461      43.174  75.144  26.695  1.00  0.00           C
ATOM   7678  O32 POPEF 461      44.304  75.464  26.385  1.00  0.00           O
ATOM   7679  C32 POPEF 461      42.524  75.484  28.045  1.00  0.00           C
ATOM   7682  C23 POPEF 461      42.804  70.144  27.445  1.00  0.00           C
ATOM   7685  C24 POPEF 461      43.174  69.604  28.845  1.00  0.00           C
ATOM   7688  C25 POPEF 461      43.434  70.664  29.925  1.00  0.00           C
ATOM   7691  C26 POPEF 461      43.764  70.044  31.295  1.00  0.00           C
ATOM   7694  C27 POPEF 461      44.364  71.054  32.285  1.00  0.00           C
ATOM   7697  C28 POPEF 461      44.934  70.404  33.555  1.00  0.00           C
ATOM   7700  C29 POPEF 461      45.924  71.314  34.235  1.00  0.00           C
ATOM   7702 0C21 POPEF 461      46.204  71.414  35.545  1.00  0.00           C
ATOM   7704 1C21 POPEF 461      45.594  70.624  36.675  1.00  0.00           C
ATOM   7707 2C21 POPEF 461      46.544  69.484  37.115  1.00  0.00           C
ATOM   7710 3C21 POPEF 461      46.124  68.854  38.445  1.00  0.00           C
ATOM   7713 4C21 POPEF 461      47.314  68.594  39.385  1.00  0.00           C
ATOM   7716 5C21 POPEF 461      46.864  68.264  40.815  1.00  0.00           C
ATOM   7719 6C21 POPEF 461      48.004  67.704  41.675  1.00  0.00           C
ATOM   7722 7C21 POPEF 461      47.554  67.364  43.105  1.00  0.00           C
ATOM   7725 8C21 POPEF 461      48.554  66.484  43.865  1.00  0.00           C
ATOM   7729  C33 POPEF 461      43.324  75.004  29.275  1.00  0.00           C
ATOM   7732  C34 POPEF 461      42.794  75.734  30.515  1.00  0.00           C
ATOM   7735  C35 POPEF 461      43.144  75.104  31.865  1.00  0.00           C
ATOM   7738  C36 POPEF 461      44.614  75.254  32.265  1.00  0.00           C
ATOM   7741  C37 POPEF 461      44.804  75.084  33.775  1.00  0.00           C
ATOM   7744  C38 POPEF 461      46.254  75.304  34.215  1.00  0.00           C
ATOM   7747  C39 POPEF 461      46.444  75.314  35.745  1.00  0.00           C
ATOM   7750 0C31 POPEF 461      47.904  75.504  36.165  1.00  0.00           C
ATOM   7753 1C31 POPEF 461      48.124  75.264  37.665  1.00  0.00           C
ATOM   7756 2C31 POPEF 461      49.564  75.594  38.085  1.00  0.00           C
ATOM   7759 3C31 POPEF 461      49.944  75.064  39.475  1.00  0.00           C
ATOM   7762 4C31 POPEF 461      50.244  73.554  39.485  1.00  0.00           C
ATOM   7765 5C31 POPEF 461      50.934  73.104  40.785  1.00  0.00           C
ATOM   7768 6C31 POPEF 461      51.214  71.604  40.825  1.00  0.00           C
ATOM   7772  NH3 POPEG 462      70.414  94.054  23.405  1.00  0.00           N
ATOM   7776  C12 POPEG 462      69.954  95.164  24.295  1.00  0.00           C
ATOM   7779  C11 POPEG 462      70.404  96.534  23.765  1.00  0.00           C
ATOM   7782  P   POPEG 462      69.574  98.984  24.105  1.00  0.00           P
ATOM   7783  O13 POPEG 462      70.814  99.564  23.545  1.00  0.00           O
ATOM   7784  O14 POPEG 462      68.404  99.064  23.215  1.00  0.00           O
ATOM   7785  O11 POPEG 462      69.234  99.774  25.435  1.00  0.00           O
ATOM   7786  O12 POPEG 462      69.804  97.514  24.605  1.00  0.00           O
ATOM   7787  C1  POPEG 462      70.014  99.584  26.625  1.00  0.00           C
ATOM   7790  C2  POPEG 462      69.094  99.114  27.775  1.00  0.00           C
ATOM   7792  O21 POPEG 462      69.894  99.104  28.985  1.00  0.00           O
ATOM   7793  C21 POPEG 462      69.194  99.234  30.095  1.00  0.00           C
ATOM   7794  O22 POPEG 462      68.024  99.544  30.175  1.00  0.00           O
ATOM   7795  C22 POPEG 462      70.104  98.974  31.295  1.00  0.00           C
ATOM   7798  C3  POPEG 462      68.524  97.694  27.455  1.00  0.00           C
ATOM   7801  O31 POPEG 462      67.554  97.254  28.435  1.00  0.00           O
ATOM   7802  C31 POPEG 462      67.484  95.934  28.565  1.00  0.00           C
ATOM   7803  O32 POPEG 462      68.154  95.114  27.955  1.00  0.00           O
ATOM   7804  C32 POPEG 462      66.394  95.594  29.575  1.00  0.00           C
ATOM   7807  C23 POPEG 462      69.604  97.774  32.115  1.00  0.00           C
ATOM   7810  C24 POPEG 462      70.434  97.524  33.385  1.00  0.00           C
ATOM   7813  C25 POPEG 462      70.304  98.634  34.435  1.00  0.00           C
ATOM   7816  C26 POPEG 462      70.844  98.204  35.805  1.00  0.00           C
ATOM   7819  C27 POPEG 462      70.544  99.244  36.895  1.00  0.00           C
ATOM   7822  C28 POPEG 462      70.844  98.754  38.325  1.00  0.00           C
ATOM   7825  C29 POPEG 462      69.964  97.584  38.685  1.00  0.00           C
ATOM   7827 0C21 POPEG 462      70.344  96.324  38.935  1.00  0.00           C
ATOM   7829 1C21 POPEG 462      71.754  95.764  38.955  1.00  0.00           C
ATOM   7832 2C21 POPEG 462      72.044  95.074  40.305  1.00  0.00           C
ATOM   7835 3C21 POPEG 462      72.164  96.044  41.485  1.00  0.00           C
ATOM   7838 4C21 POPEG 462      72.144  95.334  42.845  1.00  0.00           C
ATOM   7841 5C21 POPEG 462      72.374  96.274  44.025  1.00  0.00           C
ATOM   7844 6C21 POPEG 462      72.244  95.564  45.385  1.00  0.00           C
ATOM   7847 7C21 POPEG 462      72.414  96.524  46.575  1.00  0.00           C
ATOM   7850 8C21 POPEG 462      72.044  95.884  47.925  1.00  0.00           C
ATOM   7854  C33 POPEG 462      66.724  94.304  30.355  1.00  0.00           C
ATOM   7857  C34 POPEG 462      65.554  93.824  31.215  1.00  0.00           C
ATOM   7860  C35 POPEG 462      65.244  94.724  32.425  1.00  0.00           C
ATOM   7863  C36 POPEG 462      66.234  94.544  33.585  1.00  0.00           C
ATOM   7866  C37 POPEG 462      65.864  95.334  34.845  1.00  0.00           C
ATOM   7869  C38 POPEG 462      66.554  94.754  36.085  1.00  0.00           C
ATOM   7872  C39 POPEG 462      66.224  95.534  37.365  1.00  0.00           C
ATOM   7875 0C31 POPEG 462      66.764  94.884  38.635  1.00  0.00           C
ATOM   7878 1C31 POPEG 462      66.704  95.844  39.825  1.00  0.00           C
ATOM   7881 2C31 POPEG 462      67.404  95.334  41.095  1.00  0.00           C
ATOM   7884 3C31 POPEG 462      67.804  96.484  42.035  1.00  0.00           C
ATOM   7887 4C31 POPEG 462      66.624  97.364  42.475  1.00  0.00           C
ATOM   7890 5C31 POPEG 462      67.054  98.464  43.465  1.00  0.00           C
ATOM   7893 6C31 POPEG 462      65.924  99.384  43.945  1.00  0.00           C
ATOM   7897  NH3 POPEH 463      27.514  46.234  19.735  1.00  0.00           N
ATOM   7901  C12 POPEH 463      27.124  47.234  18.675  1.00  0.00           C
ATOM   7904  C11 POPEH 463      28.184  48.324  18.415  1.00  0.00           C
ATOM   7907  P   POPEH 463      30.644  47.354  18.775  1.00  0.00           P
ATOM   7908  O13 POPEH 463      30.974  45.984  18.355  1.00  0.00           O
ATOM   7909  O14 POPEH 463      31.694  48.384  18.765  1.00  0.00           O
ATOM   7910  O11 POPEH 463      30.074  47.224  20.275  1.00  0.00           O
ATOM   7911  O12 POPEH 463      29.394  47.794  17.935  1.00  0.00           O
ATOM   7912  C1  POPEH 463      30.874  46.424  21.185  1.00  0.00           C
ATOM   7915  C2  POPEH 463      30.034  45.734  22.305  1.00  0.00           C
ATOM   7917  O21 POPEH 463      29.204  46.664  23.035  1.00  0.00           O
ATOM   7918  C21 POPEH 463      29.824  47.524  23.835  1.00  0.00           C
ATOM   7919  O22 POPEH 463      31.034  47.674  23.935  1.00  0.00           O
ATOM   7920  C22 POPEH 463      28.804  48.264  24.715  1.00  0.00           C
ATOM   7923  C3  POPEH 463      30.844  44.814  23.285  1.00  0.00           C
ATOM   7926  O31 POPEH 463      30.264  44.834  24.605  1.00  0.00           O
ATOM   7927  C31 POPEH 463      29.194  44.064  24.775  1.00  0.00           C
ATOM   7928  O32 POPEH 463      28.894  43.104  24.095  1.00  0.00           O
ATOM   7929  C32 POPEH 463      28.294  44.734  25.815  1.00  0.00           C
ATOM   7932  C23 POPEH 463      29.474  48.984  25.905  1.00  0.00           C
ATOM   7935  C24 POPEH 463      28.494  49.864  26.695  1.00  0.00           C
ATOM   7938  C25 POPEH 463      27.804  49.114  27.855  1.00  0.00           C
ATOM   7941  C26 POPEH 463      28.654  49.054  29.135  1.00  0.00           C
ATOM   7944  C27 POPEH 463      27.904  48.384  30.305  1.00  0.00           C
ATOM   7947  C28 POPEH 463      28.654  48.414  31.645  1.00  0.00           C
ATOM   7950  C29 POPEH 463      29.864  47.514  31.665  1.00  0.00           C
ATOM   7952 0C21 POPEH 463      30.074  46.444  32.465  1.00  0.00           C
ATOM   7954 1C21 POPEH 463      29.174  45.934  33.555  1.00  0.00           C
ATOM   7957 2C21 POPEH 463      29.674  46.404  34.935  1.00  0.00           C
ATOM   7960 3C21 POPEH 463      28.784  45.914  36.085  1.00  0.00           C
ATOM   7963 4C21 POPEH 463      29.404  46.154  37.455  1.00  0.00           C
ATOM   7966 5C21 POPEH 463      28.544  45.614  38.605  1.00  0.00           C
ATOM   7969 6C21 POPEH 463      29.144  45.874  39.985  1.00  0.00           C
ATOM   7972 7C21 POPEH 463      28.204  45.444  41.115  1.00  0.00           C
ATOM   7975 8C21 POPEH 463      28.744  45.734  42.515  1.00  0.00           C
ATOM   7979  C33 POPEH 463      27.364  43.774  26.595  1.00  0.00           C
ATOM   7982  C34 POPEH 463      26.884  44.414  27.895  1.00  0.00           C
ATOM   7985  C35 POPEH 463      26.064  43.464  28.765  1.00  0.00           C
ATOM   7988  C36 POPEH 463      26.094  43.844  30.255  1.00  0.00           C
ATOM   7991  C37 POPEH 463      25.594  42.704  31.145  1.00  0.00           C
ATOM   7994  C38 POPEH 463      25.684  43.024  32.645  1.00  0.00           C
ATOM   7997  C39 POPEH 463      24.524  43.894  33.135  1.00  0.00           C
ATOM   8000 0C31 POPEH 463      24.634  44.194  34.635  1.00  0.00           C
ATOM   8003 1C31 POPEH 463      23.324  44.704  35.235  1.00  0.00           C
ATOM   8006 2C31 POPEH 463      23.394  44.974  36.745  1.00  0.00           C
ATOM   8009 3C31 POPEH 463      24.354  46.114  37.095  1.00  0.00           C
ATOM   8012 4C31 POPEH 463      24.114  46.664  38.505  1.00  0.00           C
ATOM   8015 5C31 POPEH 463      24.994  47.884  38.825  1.00  0.00           C
ATOM   8018 6C31 POPEH 463      24.574  48.594  40.115  1.00  0.00           C
ATOM   8022  NH3 POPEI 464      55.704  30.624  22.095  1.00  0.00           N
ATOM   8026  C12 POPEI 464      56.924  30.744  22.985  1.00  0.00           C
ATOM   8029  C11 POPEI 464      58.234  30.924  22.205  1.00  0.00           C
ATOM   8032  P   POPEI 464      59.504  33.224  22.585  1.00  0.00           P
ATOM   8033  O13 POPEI 464      60.884  32.744  22.335  1.00  0.00           O
ATOM   8034  O14 POPEI 464      59.194  34.644  22.325  1.00  0.00           O
ATOM   8035  O11 POPEI 464      59.104  33.014  24.085  1.00  0.00           O
ATOM   8036  O12 POPEI 464      58.444  32.294  21.845  1.00  0.00           O
ATOM   8037  C1  POPEI 464      59.974  32.414  25.025  1.00  0.00           C
ATOM   8040  C2  POPEI 464      59.254  32.294  26.395  1.00  0.00           C
ATOM   8042  O21 POPEI 464      59.864  31.304  27.245  1.00  0.00           O
ATOM   8043  C21 POPEI 464      59.804  30.034  26.865  1.00  0.00           C
ATOM   8044  O22 POPEI 464      59.404  29.624  25.785  1.00  0.00           O
ATOM   8045  C22 POPEI 464      60.294  29.124  27.965  1.00  0.00           C
ATOM   8048  C3  POPEI 464      57.724  32.064  26.215  1.00  0.00           C
ATOM   8051  O31 POPEI 464      56.984  32.024  27.455  1.00  0.00           O
ATOM   8052  C31 POPEI 464      56.414  33.184  27.805  1.00  0.00           C
ATOM   8053  O32 POPEI 464      56.614  34.254  27.265  1.00  0.00           O
ATOM   8054  C32 POPEI 464      55.444  32.944  28.965  1.00  0.00           C
ATOM   8057  C23 POPEI 464      59.284  28.004  28.215  1.00  0.00           C
ATOM   8060  C24 POPEI 464      59.614  27.134  29.435  1.00  0.00           C
ATOM   8063  C25 POPEI 464      59.054  27.644  30.775  1.00  0.00           C
ATOM   8066  C26 POPEI 464      60.004  28.504  31.635  1.00  0.00           C
ATOM   8069  C27 POPEI 464      61.134  27.704  32.305  1.00  0.00           C
ATOM   8072  C28 POPEI 464      61.804  28.494  33.455  1.00  0.00           C
ATOM   8075  C29 POPEI 464      62.824  27.664  34.195  1.00  0.00           C
ATOM   8077 0C21 POPEI 464      62.914  27.474  35.525  1.00  0.00           C
ATOM   8079 1C21 POPEI 464      62.004  28.034  36.595  1.00  0.00           C
ATOM   8082 2C21 POPEI 464      61.874  27.134  37.835  1.00  0.00           C
ATOM   8085 3C21 POPEI 464      61.024  27.804  38.935  1.00  0.00           C
ATOM   8088 4C21 POPEI 464      61.094  27.094  40.295  1.00  0.00           C
ATOM   8091 5C21 POPEI 464      60.224  27.784  41.365  1.00  0.00           C
ATOM   8094 6C21 POPEI 464      60.564  27.354  42.795  1.00  0.00           C
ATOM   8097 7C21 POPEI 464      59.454  27.694  43.805  1.00  0.00           C
ATOM   8100 8C21 POPEI 464      59.814  27.394  45.265  1.00  0.00           C
ATOM   8104  C33 POPEI 464      56.074  33.084  30.375  1.00  0.00           C
ATOM   8107  C34 POPEI 464      55.044  33.384  31.485  1.00  0.00           C
ATOM   8110  C35 POPEI 464      55.724  33.904  32.755  1.00  0.00           C
ATOM   8113  C36 POPEI 464      54.814  34.794  33.625  1.00  0.00           C
ATOM   8116  C37 POPEI 464      55.644  35.604  34.645  1.00  0.00           C
ATOM   8119  C38 POPEI 464      54.934  36.824  35.245  1.00  0.00           C
ATOM   8122  C39 POPEI 464      54.064  36.534  36.475  1.00  0.00           C
ATOM   8125 0C31 POPEI 464      53.304  37.784  36.955  1.00  0.00           C
ATOM   8128 1C31 POPEI 464      52.774  37.674  38.395  1.00  0.00           C
ATOM   8131 2C31 POPEI 464      52.044  38.954  38.835  1.00  0.00           C
ATOM   8134 3C31 POPEI 464      52.014  39.174  40.355  1.00  0.00           C
ATOM   8137 4C31 POPEI 464      51.244  38.104  41.145  1.00  0.00           C
ATOM   8140 5C31 POPEI 464      51.284  38.384  42.655  1.00  0.00           C
ATOM   8143 6C31 POPEI 464      50.484  37.394  43.505  1.00  0.00           C
ATOM   8147  NH3 POPEJ 465      54.394   3.294  63.665  1.00  0.00           N
ATOM   8151  C12 POPEJ 465      53.404   3.894  64.615  1.00  0.00           C
ATOM   8154  C11 POPEJ 465      52.134   4.274  63.895  1.00  0.00           C
ATOM   8157  P   POPEJ 465      50.124   5.814  64.315  1.00  0.00           P
ATOM   8158  O13 POPEJ 465      48.894   5.204  64.895  1.00  0.00           O
ATOM   8159  O14 POPEJ 465      50.414   7.234  64.615  1.00  0.00           O
ATOM   8160  O11 POPEJ 465      50.174   5.554  62.745  1.00  0.00           O
ATOM   8161  O12 POPEJ 465      51.314   4.934  64.845  1.00  0.00           O
ATOM   8162  C1  POPEJ 465      49.174   6.024  61.835  1.00  0.00           C
ATOM   8165  C2  POPEJ 465      48.384   4.844  61.205  1.00  0.00           C
ATOM   8167  O21 POPEJ 465      47.584   5.394  60.145  1.00  0.00           O
ATOM   8168  C21 POPEJ 465      46.284   5.474  60.155  1.00  0.00           C
ATOM   8169  O22 POPEJ 465      45.514   5.264  61.085  1.00  0.00           O
ATOM   8170  C22 POPEJ 465      45.844   5.994  58.795  1.00  0.00           C
ATOM   8173  C3  POPEJ 465      47.684   4.034  62.355  1.00  0.00           C
ATOM   8176  O31 POPEJ 465      46.964   2.804  62.125  1.00  0.00           O
ATOM   8177  C31 POPEJ 465      46.854   2.164  60.975  1.00  0.00           C
ATOM   8178  O32 POPEJ 465      47.234   2.544  59.885  1.00  0.00           O
ATOM   8179  C32 POPEJ 465      46.144   0.834  61.255  1.00  0.00           C
ATOM   8182  C23 POPEJ 465      44.884   5.034  58.055  1.00  0.00           C
ATOM   8185  C24 POPEJ 465      44.784   5.404  56.575  1.00  0.00           C
ATOM   8188  C25 POPEJ 465      45.954   4.834  55.785  1.00  0.00           C
ATOM   8191  C26 POPEJ 465      45.934   5.214  54.305  1.00  0.00           C
ATOM   8194  C27 POPEJ 465      47.004   4.424  53.545  1.00  0.00           C
ATOM   8197  C28 POPEJ 465      47.124   4.794  52.055  1.00  0.00           C
ATOM   8200  C29 POPEJ 465      47.574   6.214  51.865  1.00  0.00           C
ATOM   8202 0C21 POPEJ 465      47.164   7.074  50.915  1.00  0.00           C
ATOM   8204 1C21 POPEJ 465      46.194   6.774  49.795  1.00  0.00           C
ATOM   8207 2C21 POPEJ 465      46.914   6.474  48.465  1.00  0.00           C
ATOM   8210 3C21 POPEJ 465      47.514   5.054  48.405  1.00  0.00           C
ATOM   8213 4C21 POPEJ 465      48.794   4.964  47.545  1.00  0.00           C
ATOM   8216 5C21 POPEJ 465      48.584   5.284  46.065  1.00  0.00           C
ATOM   8219 6C21 POPEJ 465      49.914   5.224  45.285  1.00  0.00           C
ATOM   8222 7C21 POPEJ 465      49.774   5.624  43.805  1.00  0.00           C
ATOM   8225 8C21 POPEJ 465      50.614   6.854  43.435  1.00  0.00           C
ATOM   8229  C33 POPEJ 465      45.234   0.364  60.095  1.00  0.00           C
ATOM   8232  C34 POPEJ 465      46.034  -0.216  58.925  1.00  0.00           C
ATOM   8235  C35 POPEJ 465      45.284  -1.346  58.215  1.00  0.00           C
ATOM   8238  C36 POPEJ 465      46.094  -1.966  57.075  1.00  0.00           C
ATOM   8241  C37 POPEJ 465      45.674  -3.424  56.825  1.00  0.00           C
ATOM   8244  C38 POPEJ 465      46.564  -4.194  55.845  1.00  0.00           C
ATOM   8247  C39 POPEJ 465      46.454  -3.744  54.375  1.00  0.00           C
ATOM   8250 0C31 POPEJ 465      45.054  -3.984  53.775  1.00  0.00           C
ATOM   8253 1C31 POPEJ 465      44.964  -3.594  52.295  1.00  0.00           C
ATOM   8256 2C31 POPEJ 465      43.564  -3.844  51.705  1.00  0.00           C
ATOM   8259 3C31 POPEJ 465      43.354  -3.194  50.335  1.00  0.00           C
ATOM   8262 4C31 POPEJ 465      44.214  -3.794  49.205  1.00  0.00           C
ATOM   8265 5C31 POPEJ 465      43.854  -3.194  47.845  1.00  0.00           C
ATOM   8268 6C31 POPEJ 465      44.634  -3.804  46.685  1.00  0.00           C
ATOM   8272  NH3 POPEK 466      27.114 104.084  26.045  1.00  0.00           N
ATOM   8276  C12 POPEK 466      27.024 105.554  25.775  1.00  0.00           C
ATOM   8279  C11 POPEK 466      26.174 106.234  26.855  1.00  0.00           C
ATOM   8282  P   POPEK 466      25.014 108.464  27.495  1.00  0.00           P
ATOM   8283  O13 POPEK 466      23.974 109.064  26.625  1.00  0.00           O
ATOM   8284  O14 POPEK 466      24.564 107.664  28.645  1.00  0.00           O
ATOM   8285  O11 POPEK 466      26.044 109.544  28.005  1.00  0.00           O
ATOM   8286  O12 POPEK 466      25.984 107.614  26.575  1.00  0.00           O
ATOM   8287  C1  POPEK 466      25.704 110.664  28.815  1.00  0.00           C
ATOM   8290  C2  POPEK 466      25.714 110.314  30.325  1.00  0.00           C
ATOM   8292  O21 POPEK 466      25.224 111.424  31.095  1.00  0.00           O
ATOM   8293  C21 POPEK 466      25.994 112.424  31.445  1.00  0.00           C
ATOM   8294  O22 POPEK 466      27.204 112.524  31.295  1.00  0.00           O
ATOM   8295  C22 POPEK 466      25.094 113.504  32.055  1.00  0.00           C
ATOM   8298  C3  POPEK 466      27.054 109.674  30.825  1.00  0.00           C
ATOM   8301  O31 POPEK 466      27.264 109.644  32.255  1.00  0.00           O
ATOM   8302  C31 POPEK 466      26.294 109.194  33.045  1.00  0.00           C
ATOM   8303  O32 POPEK 466      25.204 108.774  32.705  1.00  0.00           O
ATOM   8304  C32 POPEK 466      26.794 109.284  34.485  1.00  0.00           C
ATOM   8307  C23 POPEK 466      25.784 114.354  33.145  1.00  0.00           C
ATOM   8310  C24 POPEK 466      25.724 113.694  34.535  1.00  0.00           C
ATOM   8313  C25 POPEK 466      26.294 114.584  35.645  1.00  0.00           C
ATOM   8316  C26 POPEK 466      26.054 114.004  37.055  1.00  0.00           C
ATOM   8319  C27 POPEK 466      26.624 114.934  38.135  1.00  0.00           C
ATOM   8322  C28 POPEK 466      26.514 114.394  39.575  1.00  0.00           C
ATOM   8325  C29 POPEK 466      27.354 115.214  40.525  1.00  0.00           C
ATOM   8327 0C21 POPEK 466      27.004 115.864  41.645  1.00  0.00           C
ATOM   8329 1C21 POPEK 466      25.644 115.934  42.295  1.00  0.00           C
ATOM   8332 2C21 POPEK 466      25.084 117.374  42.345  1.00  0.00           C
ATOM   8335 3C21 POPEK 466      24.024 117.554  43.435  1.00  0.00           C
ATOM   8338 4C21 POPEK 466      23.504 118.994  43.535  1.00  0.00           C
ATOM   8341 5C21 POPEK 466      23.114 119.404  44.965  1.00  0.00           C
ATOM   8344 6C21 POPEK 466      22.774 120.904  45.065  1.00  0.00           C
ATOM   8347 7C21 POPEK 466      22.614 121.354  46.525  1.00  0.00           C
ATOM   8350 8C21 POPEK 466      22.234 122.834  46.665  1.00  0.00           C
ATOM   8354  C33 POPEK 466      25.614 109.364  35.485  1.00  0.00           C
ATOM   8357  C34 POPEK 466      26.004 108.974  36.915  1.00  0.00           C
ATOM   8360  C35 POPEK 466      26.714 110.074  37.715  1.00  0.00           C
ATOM   8363  C36 POPEK 466      27.154 109.514  39.075  1.00  0.00           C
ATOM   8366  C37 POPEK 466      27.654 110.564  40.065  1.00  0.00           C
ATOM   8369  C38 POPEK 466      28.124 109.914  41.365  1.00  0.00           C
ATOM   8372  C39 POPEK 466      28.644 110.914  42.405  1.00  0.00           C
ATOM   8375 0C31 POPEK 466      27.514 111.624  43.155  1.00  0.00           C
ATOM   8378 1C31 POPEK 466      28.044 112.704  44.115  1.00  0.00           C
ATOM   8381 2C31 POPEK 466      26.954 113.314  44.995  1.00  0.00           C
ATOM   8384 3C31 POPEK 466      26.654 112.524  46.285  1.00  0.00           C
ATOM   8387 4C31 POPEK 466      27.814 112.564  47.295  1.00  0.00           C
ATOM   8390 5C31 POPEK 466      27.374 112.184  48.725  1.00  0.00           C
ATOM   8393 6C31 POPEK 466      28.464 112.454  49.765  1.00  0.00           C
ATOM   8397  NH3 POPEL 467      52.594  59.864  24.275  1.00  0.00           N
ATOM   8401  C12 POPEL 467      52.934  58.394  24.445  1.00  0.00           C
ATOM   8404  C11 POPEL 467      52.314  57.484  23.345  1.00  0.00           C
ATOM   8407  P   POPEL 467      51.594  54.954  23.625  1.00  0.00           P
ATOM   8408  O13 POPEL 467      50.864  54.734  22.355  1.00  0.00           O
ATOM   8409  O14 POPEL 467      52.144  53.734  24.265  1.00  0.00           O
ATOM   8410  O11 POPEL 467      50.654  55.624  24.735  1.00  0.00           O
ATOM   8411  O12 POPEL 467      52.694  56.094  23.515  1.00  0.00           O
ATOM   8412  C1  POPEL 467      51.294  55.624  26.035  1.00  0.00           C
ATOM   8415  C2  POPEL 467      50.464  56.384  27.095  1.00  0.00           C
ATOM   8417  O21 POPEL 467      51.164  56.424  28.355  1.00  0.00           O
ATOM   8418  C21 POPEL 467      51.444  55.294  28.995  1.00  0.00           C
ATOM   8419  O22 POPEL 467      51.204  54.174  28.605  1.00  0.00           O
ATOM   8420  C22 POPEL 467      52.174  55.664  30.295  1.00  0.00           C
ATOM   8423  C3  POPEL 467      49.044  55.774  27.165  1.00  0.00           C
ATOM   8426  O31 POPEL 467      48.364  56.214  28.345  1.00  0.00           O
ATOM   8427  C31 POPEL 467      47.214  55.574  28.545  1.00  0.00           C
ATOM   8428  O32 POPEL 467      46.624  54.914  27.695  1.00  0.00           O
ATOM   8429  C32 POPEL 467      46.884  55.654  30.025  1.00  0.00           C
ATOM   8432  C23 POPEL 467      52.714  54.444  31.075  1.00  0.00           C
ATOM   8435  C24 POPEL 467      53.674  54.824  32.215  1.00  0.00           C
ATOM   8438  C25 POPEL 467      52.964  55.294  33.495  1.00  0.00           C
ATOM   8441  C26 POPEL 467      53.944  55.594  34.645  1.00  0.00           C
ATOM   8444  C27 POPEL 467      53.244  56.164  35.895  1.00  0.00           C
ATOM   8447  C28 POPEL 467      54.224  56.584  37.005  1.00  0.00           C
ATOM   8450  C29 POPEL 467      53.554  57.504  37.995  1.00  0.00           C
ATOM   8452 0C21 POPEL 467      53.264  57.264  39.295  1.00  0.00           C
ATOM   8454 1C21 POPEL 467      53.554  56.004  40.055  1.00  0.00           C
ATOM   8457 2C21 POPEL 467      54.674  56.194  41.105  1.00  0.00           C
ATOM   8460 3C21 POPEL 467      54.264  56.934  42.395  1.00  0.00           C
ATOM   8463 4C21 POPEL 467      53.084  56.304  43.165  1.00  0.00           C
ATOM   8466 5C21 POPEL 467      53.174  54.774  43.265  1.00  0.00           C
ATOM   8469 6C21 POPEL 467      52.094  54.134  44.155  1.00  0.00           C
ATOM   8472 7C21 POPEL 467      51.594  52.804  43.585  1.00  0.00           C
ATOM   8475 8C21 POPEL 467      50.824  51.954  44.605  1.00  0.00           C
ATOM   8479  C33 POPEL 467      48.124  55.354  30.905  1.00  0.00           C
ATOM   8482  C34 POPEL 467      47.794  55.264  32.395  1.00  0.00           C
ATOM   8485  C35 POPEL 467      49.034  55.204  33.305  1.00  0.00           C
ATOM   8488  C36 POPEL 467      48.644  54.954  34.765  1.00  0.00           C
ATOM   8491  C37 POPEL 467      49.814  55.174  35.735  1.00  0.00           C
ATOM   8494  C38 POPEL 467      49.434  55.004  37.215  1.00  0.00           C
ATOM   8497  C39 POPEL 467      49.284  53.534  37.645  1.00  0.00           C
ATOM   8500 0C31 POPEL 467      50.624  52.794  37.745  1.00  0.00           C
ATOM   8503 1C31 POPEL 467      50.444  51.334  38.195  1.00  0.00           C
ATOM   8506 2C31 POPEL 467      51.754  50.574  38.415  1.00  0.00           C
ATOM   8509 3C31 POPEL 467      52.564  51.104  39.605  1.00  0.00           C
ATOM   8512 4C31 POPEL 467      53.914  51.724  39.205  1.00  0.00           C
ATOM   8515 5C31 POPEL 467      54.724  52.154  40.435  1.00  0.00           C
ATOM   8518 6C31 POPEL 467      56.134  52.634  40.095  1.00  0.00           C
ATOM   8522  NH3 POPEM 468      45.334  22.974  25.115  1.00  0.00           N
ATOM   8526  C12 POPEM 468      45.624  21.534  25.425  1.00  0.00           C
ATOM   8529  C11 POPEM 468      44.514  20.874  26.295  1.00  0.00           C
ATOM   8532  P   POPEM 468      42.874  22.394  27.645  1.00  0.00           P
ATOM   8533  O13 POPEM 468      42.794  23.214  26.415  1.00  0.00           O
ATOM   8534  O14 POPEM 468      41.784  21.424  27.895  1.00  0.00           O
ATOM   8535  O11 POPEM 468      43.164  23.304  28.915  1.00  0.00           O
ATOM   8536  O12 POPEM 468      44.254  21.614  27.505  1.00  0.00           O
ATOM   8537  C1  POPEM 468      43.494  22.664  30.145  1.00  0.00           C
ATOM   8540  C2  POPEM 468      43.894  23.674  31.275  1.00  0.00           C
ATOM   8542  O21 POPEM 468      42.734  24.294  31.885  1.00  0.00           O
ATOM   8543  C21 POPEM 468      42.074  23.464  32.675  1.00  0.00           C
ATOM   8544  O22 POPEM 468      42.344  22.284  32.875  1.00  0.00           O
ATOM   8545  C22 POPEM 468      40.964  24.204  33.435  1.00  0.00           C
ATOM   8548  C3  POPEM 468      44.884  24.784  30.805  1.00  0.00           C
ATOM   8551  O31 POPEM 468      45.414  25.614  31.875  1.00  0.00           O
ATOM   8552  C31 POPEM 468      46.404  25.034  32.585  1.00  0.00           C
ATOM   8553  O32 POPEM 468      46.834  23.924  32.385  1.00  0.00           O
ATOM   8554  C32 POPEM 468      46.954  26.014  33.625  1.00  0.00           C
ATOM   8557  C23 POPEM 468      40.554  23.424  34.715  1.00  0.00           C
ATOM   8560  C24 POPEM 468      39.864  24.284  35.785  1.00  0.00           C
ATOM   8563  C25 POPEM 468      40.834  25.234  36.505  1.00  0.00           C
ATOM   8566  C26 POPEM 468      40.134  26.114  37.555  1.00  0.00           C
ATOM   8569  C27 POPEM 468      41.134  27.044  38.275  1.00  0.00           C
ATOM   8572  C28 POPEM 468      40.484  28.074  39.215  1.00  0.00           C
ATOM   8575  C29 POPEM 468      39.864  29.244  38.485  1.00  0.00           C
ATOM   8577 0C21 POPEM 468      38.874  30.034  38.925  1.00  0.00           C
ATOM   8579 1C21 POPEM 468      38.144  29.944  40.245  1.00  0.00           C
ATOM   8582 2C21 POPEM 468      38.074  31.274  41.015  1.00  0.00           C
ATOM   8585 3C21 POPEM 468      37.354  32.404  40.255  1.00  0.00           C
ATOM   8588 4C21 POPEM 468      37.114  33.644  41.125  1.00  0.00           C
ATOM   8591 5C21 POPEM 468      36.734  34.894  40.315  1.00  0.00           C
ATOM   8594 6C21 POPEM 468      36.544  36.124  41.215  1.00  0.00           C
ATOM   8597 7C21 POPEM 468      36.904  37.444  40.535  1.00  0.00           C
ATOM   8600 8C21 POPEM 468      36.664  38.664  41.435  1.00  0.00           C
ATOM   8604  C33 POPEM 468      46.984  25.494  35.075  1.00  0.00           C
ATOM   8607  C34 POPEM 468      45.584  25.454  35.715  1.00  0.00           C
ATOM   8610  C35 POPEM 468      45.574  25.614  37.245  1.00  0.00           C
ATOM   8613  C36 POPEM 468      46.024  27.014  37.725  1.00  0.00           C
ATOM   8616  C37 POPEM 468      45.764  27.244  39.215  1.00  0.00           C
ATOM   8619  C38 POPEM 468      46.294  28.604  39.685  1.00  0.00           C
ATOM   8622  C39 POPEM 468      45.894  28.954  41.135  1.00  0.00           C
ATOM   8625 0C31 POPEM 468      44.424  29.364  41.255  1.00  0.00           C
ATOM   8628 1C31 POPEM 468      43.954  29.534  42.705  1.00  0.00           C
ATOM   8631 2C31 POPEM 468      42.444  29.844  42.775  1.00  0.00           C
ATOM   8634 3C31 POPEM 468      41.854  29.774  44.195  1.00  0.00           C
ATOM   8637 4C31 POPEM 468      42.444  30.794  45.175  1.00  0.00           C
ATOM   8640 5C31 POPEM 468      41.704  30.794  46.515  1.00  0.00           C
ATOM   8643 6C31 POPEM 468      42.274  31.774  47.545  1.00  0.00           C
ATOM   8647  NH3 POPEN 469      -5.606  98.444  62.695  1.00  0.00           N
ATOM   8651  C12 POPEN 469      -5.266  99.924  62.575  1.00  0.00           C
ATOM   8654  C11 POPEN 469      -4.716 100.354  61.215  1.00  0.00           C
ATOM   8657  P   POPEN 469      -3.746 102.764  61.805  1.00  0.00           P
ATOM   8658  O13 POPEN 469      -3.856 104.064  61.115  1.00  0.00           O
ATOM   8659  O14 POPEN 469      -3.986 102.784  63.265  1.00  0.00           O
ATOM   8660  O11 POPEN 469      -2.356 102.074  61.515  1.00  0.00           O
ATOM   8661  O12 POPEN 469      -4.756 101.774  61.115  1.00  0.00           O
ATOM   8662  C1  POPEN 469      -1.436 102.534  60.505  1.00  0.00           C
ATOM   8665  C2  POPEN 469      -1.536 101.744  59.165  1.00  0.00           C
ATOM   8667  O21 POPEN 469      -0.246 101.804  58.535  1.00  0.00           O
ATOM   8668  C21 POPEN 469       0.024 100.844  57.665  1.00  0.00           C
ATOM   8669  O22 POPEN 469      -0.616  99.814  57.525  1.00  0.00           O
ATOM   8670  C22 POPEN 469       1.214 101.274  56.795  1.00  0.00           C
ATOM   8673  C3  POPEN 469      -2.646 102.354  58.255  1.00  0.00           C
ATOM   8676  O31 POPEN 469      -2.916 101.614  57.045  1.00  0.00           O
ATOM   8677  C31 POPEN 469      -2.296 102.044  55.945  1.00  0.00           C
ATOM   8678  O32 POPEN 469      -1.596 103.044  55.875  1.00  0.00           O
ATOM   8679  C32 POPEN 469      -2.496 101.014  54.845  1.00  0.00           C
ATOM   8682  C23 POPEN 469       1.644 100.254  55.715  1.00  0.00           C
ATOM   8685  C24 POPEN 469       2.534 100.904  54.635  1.00  0.00           C
ATOM   8688  C25 POPEN 469       3.004  99.924  53.545  1.00  0.00           C
ATOM   8691  C26 POPEN 469       3.864 100.594  52.465  1.00  0.00           C
ATOM   8694  C27 POPEN 469       4.414  99.624  51.385  1.00  0.00           C
ATOM   8697  C28 POPEN 469       5.864  99.154  51.595  1.00  0.00           C
ATOM   8700  C29 POPEN 469       6.024  98.154  52.715  1.00  0.00           C
ATOM   8702 0C21 POPEN 469       6.774  97.034  52.735  1.00  0.00           C
ATOM   8704 1C21 POPEN 469       7.664  96.484  51.645  1.00  0.00           C
ATOM   8707 2C21 POPEN 469       9.154  96.654  52.025  1.00  0.00           C
ATOM   8710 3C21 POPEN 469      10.084  95.684  51.275  1.00  0.00           C
ATOM   8713 4C21 POPEN 469      11.554  95.914  51.665  1.00  0.00           C
ATOM   8716 5C21 POPEN 469      12.484  94.764  51.225  1.00  0.00           C
ATOM   8719 6C21 POPEN 469      13.954  94.954  51.645  1.00  0.00           C
ATOM   8722 7C21 POPEN 469      14.174  94.934  53.165  1.00  0.00           C
ATOM   8725 8C21 POPEN 469      15.644  95.064  53.575  1.00  0.00           C
ATOM   8729  C33 POPEN 469      -1.556 101.194  53.635  1.00  0.00           C
ATOM   8732  C34 POPEN 469      -1.506  99.934  52.755  1.00  0.00           C
ATOM   8735  C35 POPEN 469      -0.576 100.104  51.545  1.00  0.00           C
ATOM   8738  C36 POPEN 469      -0.196  98.774  50.875  1.00  0.00           C
ATOM   8741  C37 POPEN 469       0.864  98.974  49.785  1.00  0.00           C
ATOM   8744  C38 POPEN 469       1.714  97.734  49.455  1.00  0.00           C
ATOM   8747  C39 POPEN 469       1.384  97.064  48.115  1.00  0.00           C
ATOM   8750 0C31 POPEN 469       0.114  96.204  48.125  1.00  0.00           C
ATOM   8753 1C31 POPEN 469      -0.116  95.554  46.745  1.00  0.00           C
ATOM   8756 2C31 POPEN 469      -1.366  94.674  46.655  1.00  0.00           C
ATOM   8759 3C31 POPEN 469      -1.256  93.374  47.465  1.00  0.00           C
ATOM   8762 4C31 POPEN 469      -2.326  92.344  47.055  1.00  0.00           C
ATOM   8765 5C31 POPEN 469      -2.206  91.034  47.825  1.00  0.00           C
ATOM   8768 6C31 POPEN 469      -3.246  89.984  47.415  1.00  0.00           C
ATOM   8772  NH3 POPEO 470      61.914 121.974  63.465  1.00  0.00           N
ATOM   8776  C12 POPEO 470      61.474 120.614  63.965  1.00  0.00           C
ATOM   8779  C11 POPEO 470      60.564 120.684  65.215  1.00  0.00           C
ATOM   8782  P   POPEO 470      59.014 118.564  65.375  1.00  0.00           P
ATOM   8783  O13 POPEO 470      59.124 117.174  65.905  1.00  0.00           O
ATOM   8784  O14 POPEO 470      57.844 119.324  65.825  1.00  0.00           O
ATOM   8785  O11 POPEO 470      59.124 118.554  63.785  1.00  0.00           O
ATOM   8786  O12 POPEO 470      60.324 119.384  65.755  1.00  0.00           O
ATOM   8787  C1  POPEO 470      58.584 117.484  63.015  1.00  0.00           C
ATOM   8790  C2  POPEO 470      58.644 117.794  61.485  1.00  0.00           C
ATOM   8792  O21 POPEO 470      57.524 117.134  60.875  1.00  0.00           O
ATOM   8793  C21 POPEO 470      57.594 116.134  60.035  1.00  0.00           C
ATOM   8794  O22 POPEO 470      58.574 115.574  59.595  1.00  0.00           O
ATOM   8795  C22 POPEO 470      56.164 115.734  59.665  1.00  0.00           C
ATOM   8798  C3  POPEO 470      60.064 117.554  60.865  1.00  0.00           C
ATOM   8801  O31 POPEO 470      60.134 117.814  59.445  1.00  0.00           O
ATOM   8802  C31 POPEO 470      60.294 119.074  59.075  1.00  0.00           C
ATOM   8803  O32 POPEO 470      60.274 120.044  59.815  1.00  0.00           O
ATOM   8804  C32 POPEO 470      60.614 119.154  57.575  1.00  0.00           C
ATOM   8807  C23 POPEO 470      56.014 115.524  58.145  1.00  0.00           C
ATOM   8810  C24 POPEO 470      54.544 115.284  57.795  1.00  0.00           C
ATOM   8813  C25 POPEO 470      54.334 114.624  56.425  1.00  0.00           C
ATOM   8816  C26 POPEO 470      54.044 115.594  55.275  1.00  0.00           C
ATOM   8819  C27 POPEO 470      53.714 114.804  53.995  1.00  0.00           C
ATOM   8822  C28 POPEO 470      53.334 115.694  52.795  1.00  0.00           C
ATOM   8825  C29 POPEO 470      53.454 114.904  51.505  1.00  0.00           C
ATOM   8827 0C21 POPEO 470      52.464 114.364  50.765  1.00  0.00           C
ATOM   8829 1C21 POPEO 470      50.984 114.394  51.035  1.00  0.00           C
ATOM   8832 2C21 POPEO 470      50.214 115.214  49.975  1.00  0.00           C
ATOM   8835 3C21 POPEO 470      50.274 114.624  48.555  1.00  0.00           C
ATOM   8838 4C21 POPEO 470      49.674 115.554  47.485  1.00  0.00           C
ATOM   8841 5C21 POPEO 470      49.704 114.924  46.095  1.00  0.00           C
ATOM   8844 6C21 POPEO 470      49.134 115.834  44.995  1.00  0.00           C
ATOM   8847 7C21 POPEO 470      49.264 115.244  43.585  1.00  0.00           C
ATOM   8850 8C21 POPEO 470      48.074 115.544  42.675  1.00  0.00           C
ATOM   8854  C33 POPEO 470      59.514 118.604  56.645  1.00  0.00           C
ATOM   8857  C34 POPEO 470      59.624 119.134  55.195  1.00  0.00           C
ATOM   8860  C35 POPEO 470      58.764 118.304  54.225  1.00  0.00           C
ATOM   8863  C36 POPEO 470      58.144 119.094  53.065  1.00  0.00           C
ATOM   8866  C37 POPEO 470      58.954 119.154  51.765  1.00  0.00           C
ATOM   8869  C38 POPEO 470      58.084 119.624  50.575  1.00  0.00           C
ATOM   8872  C39 POPEO 470      58.594 119.224  49.185  1.00  0.00           C
ATOM   8875 0C31 POPEO 470      59.854 119.964  48.705  1.00  0.00           C
ATOM   8878 1C31 POPEO 470      60.084 119.734  47.205  1.00  0.00           C
ATOM   8881 2C31 POPEO 470      61.404 120.314  46.685  1.00  0.00           C
ATOM   8884 3C31 POPEO 470      61.574 120.164  45.165  1.00  0.00           C
ATOM   8887 4C31 POPEO 470      60.574 120.994  44.345  1.00  0.00           C
ATOM   8890 5C31 POPEO 470      60.864 120.964  42.835  1.00  0.00           C
ATOM   8893 6C31 POPEO 470      59.974 121.914  42.025  1.00  0.00           C
ATOM   8897  NH3 POPEP 471      40.804  46.004  26.375  1.00  0.00           N
ATOM   8901  C12 POPEP 471      41.924  45.594  25.455  1.00  0.00           C
ATOM   8904  C11 POPEP 471      43.174  46.474  25.695  1.00  0.00           C
ATOM   8907  P   POPEP 471      42.244  48.734  24.645  1.00  0.00           P
ATOM   8908  O13 POPEP 471      42.774  50.114  24.735  1.00  0.00           O
ATOM   8909  O14 POPEP 471      42.214  48.084  23.315  1.00  0.00           O
ATOM   8910  O11 POPEP 471      40.754  48.674  25.195  1.00  0.00           O
ATOM   8911  O12 POPEP 471      42.854  47.854  25.805  1.00  0.00           O
ATOM   8912  C1  POPEP 471      40.134  49.754  25.905  1.00  0.00           C
ATOM   8915  C2  POPEP 471      40.684  49.944  27.345  1.00  0.00           C
ATOM   8917  O21 POPEP 471      39.604  50.164  28.275  1.00  0.00           O
ATOM   8918  C21 POPEP 471      39.034  49.054  28.715  1.00  0.00           C
ATOM   8919  O22 POPEP 471      39.294  47.914  28.355  1.00  0.00           O
ATOM   8920  C22 POPEP 471      38.034  49.394  29.815  1.00  0.00           C
ATOM   8923  C3  POPEP 471      41.714  51.114  27.455  1.00  0.00           C
ATOM   8926  O31 POPEP 471      41.914  51.514  28.835  1.00  0.00           O
ATOM   8927  C31 POPEP 471      43.074  52.124  29.095  1.00  0.00           C
ATOM   8928  O32 POPEP 471      43.794  52.664  28.275  1.00  0.00           O
ATOM   8929  C32 POPEP 471      43.394  51.904  30.585  1.00  0.00           C
ATOM   8932  C23 POPEP 471      38.674  49.984  31.095  1.00  0.00           C
ATOM   8935  C24 POPEP 471      37.714  49.894  32.285  1.00  0.00           C
ATOM   8938  C25 POPEP 471      38.124  50.744  33.495  1.00  0.00           C
ATOM   8941  C26 POPEP 471      37.134  50.554  34.655  1.00  0.00           C
ATOM   8944  C27 POPEP 471      37.324  51.554  35.805  1.00  0.00           C
ATOM   8947  C28 POPEP 471      36.204  51.414  36.855  1.00  0.00           C
ATOM   8950  C29 POPEP 471      36.224  52.484  37.915  1.00  0.00           C
ATOM   8952 0C21 POPEP 471      36.854  52.404  39.095  1.00  0.00           C
ATOM   8954 1C21 POPEP 471      37.714  51.254  39.565  1.00  0.00           C
ATOM   8957 2C21 POPEP 471      36.964  50.254  40.465  1.00  0.00           C
ATOM   8960 3C21 POPEP 471      37.904  49.174  41.015  1.00  0.00           C
ATOM   8963 4C21 POPEP 471      37.254  48.254  42.055  1.00  0.00           C
ATOM   8966 5C21 POPEP 471      38.304  47.464  42.845  1.00  0.00           C
ATOM   8969 6C21 POPEP 471      37.714  46.504  43.885  1.00  0.00           C
ATOM   8972 7C21 POPEP 471      38.634  46.294  45.095  1.00  0.00           C
ATOM   8975 8C21 POPEP 471      38.284  45.054  45.925  1.00  0.00           C
ATOM   8979  C33 POPEP 471      43.564  53.194  31.405  1.00  0.00           C
ATOM   8982  C34 POPEP 471      44.444  53.004  32.665  1.00  0.00           C
ATOM   8985  C35 POPEP 471      43.924  51.964  33.655  1.00  0.00           C
ATOM   8988  C36 POPEP 471      42.774  52.494  34.535  1.00  0.00           C
ATOM   8991  C37 POPEP 471      42.184  51.384  35.405  1.00  0.00           C
ATOM   8994  C38 POPEP 471      41.254  51.904  36.505  1.00  0.00           C
ATOM   8997  C39 POPEP 471      41.984  52.544  37.695  1.00  0.00           C
ATOM   9000 0C31 POPEP 471      41.124  52.534  38.965  1.00  0.00           C
ATOM   9003 1C31 POPEP 471      41.874  52.974  40.235  1.00  0.00           C
ATOM   9006 2C31 POPEP 471      41.064  52.674  41.505  1.00  0.00           C
ATOM   9009 3C31 POPEP 471      41.794  53.004  42.815  1.00  0.00           C
ATOM   9012 4C31 POPEP 471      42.074  54.504  43.005  1.00  0.00           C
ATOM   9015 5C31 POPEP 471      42.574  54.814  44.415  1.00  0.00           C
ATOM   9018 6C31 POPEP 471      42.834  56.304  44.665  1.00  0.00           C
ATOM   9022  NH3 POPEQ 472      83.574 128.722  62.245  1.00  0.00           N
ATOM   9026  C12 POPEQ 472      84.684 128.102  63.055  1.00  0.00           C
ATOM   9029  C11 POPEQ 472      85.424 126.962  62.345  1.00  0.00           C
ATOM   9032  P   POPEQ 472      87.384 125.332  62.935  1.00  0.00           P
ATOM   9033  O13 POPEQ 472      88.604 125.362  63.755  1.00  0.00           O
ATOM   9034  O14 POPEQ 472      86.484 124.154  63.055  1.00  0.00           O
ATOM   9035  O11 POPEQ 472      87.834 125.492  61.435  1.00  0.00           O
ATOM   9036  O12 POPEQ 472      86.554 126.652  63.145  1.00  0.00           O
ATOM   9037  C1  POPEQ 472      87.634 124.394  60.545  1.00  0.00           C
ATOM   9040  C2  POPEQ 472      88.214 124.774  59.175  1.00  0.00           C
ATOM   9042  O21 POPEQ 472      87.734 123.874  58.165  1.00  0.00           O
ATOM   9043  C21 POPEQ 472      88.184 122.624  58.135  1.00  0.00           C
ATOM   9044  O22 POPEQ 472      88.994 122.124  58.885  1.00  0.00           O
ATOM   9045  C22 POPEQ 472      87.444 121.884  57.025  1.00  0.00           C
ATOM   9048  C3  POPEQ 472      89.764 124.964  59.175  1.00  0.00           C
ATOM   9051  O31 POPEQ 472      90.194 125.492  57.905  1.00  0.00           O
ATOM   9052  C31 POPEQ 472      90.714 124.624  57.055  1.00  0.00           C
ATOM   9053  O32 POPEQ 472      91.064 123.484  57.295  1.00  0.00           O
ATOM   9054  C32 POPEQ 472      90.824 125.312  55.695  1.00  0.00           C
ATOM   9057  C23 POPEQ 472      88.394 121.324  55.935  1.00  0.00           C
ATOM   9060  C24 POPEQ 472      87.604 120.554  54.875  1.00  0.00           C
ATOM   9063  C25 POPEQ 472      88.454 119.914  53.775  1.00  0.00           C
ATOM   9066  C26 POPEQ 472      89.214 120.934  52.915  1.00  0.00           C
ATOM   9069  C27 POPEQ 472      89.844 120.294  51.665  1.00  0.00           C
ATOM   9072  C28 POPEQ 472      90.464 121.314  50.705  1.00  0.00           C
ATOM   9075  C29 POPEQ 472      90.834 120.654  49.395  1.00  0.00           C
ATOM   9077 0C21 POPEQ 472      92.054 120.514  48.835  1.00  0.00           C
ATOM   9079 1C21 POPEQ 472      93.364 121.034  49.365  1.00  0.00           C
ATOM   9082 2C21 POPEQ 472      94.104 121.924  48.335  1.00  0.00           C
ATOM   9085 3C21 POPEQ 472      94.634 121.154  47.115  1.00  0.00           C
ATOM   9088 4C21 POPEQ 472      95.384 122.044  46.105  1.00  0.00           C
ATOM   9091 5C21 POPEQ 472      96.794 122.464  46.565  1.00  0.00           C
ATOM   9094 6C21 POPEQ 472      97.864 121.374  46.395  1.00  0.00           C
ATOM   9097 7C21 POPEQ 472      99.244 121.834  46.895  1.00  0.00           C
ATOM   9100 8C21 POPEQ 472     100.334 120.784  46.695  1.00  0.00           C
ATOM   9104  C33 POPEQ 472      91.774 124.584  54.715  1.00  0.00           C
ATOM   9107  C34 POPEQ 472      91.124 124.284  53.355  1.00  0.00           C
ATOM   9110  C35 POPEQ 472      90.624 125.532  52.625  1.00  0.00           C
ATOM   9113  C36 POPEQ 472      90.384 125.272  51.135  1.00  0.00           C
ATOM   9116  C37 POPEQ 472      90.084 126.562  50.355  1.00  0.00           C
ATOM   9119  C38 POPEQ 472      90.744 126.582  48.965  1.00  0.00           C
ATOM   9122  C39 POPEQ 472      90.694 127.982  48.345  1.00  0.00           C
ATOM   9125 0C31 POPEQ 472      92.004 128.452  47.705  1.00  0.00           C
ATOM   9128 1C31 POPEQ 472      92.534 127.562  46.575  1.00  0.00           C
ATOM   9131 2C31 POPEQ 472      93.574 128.302  45.725  1.00  0.00           C
ATOM   9134 3C31 POPEQ 472      93.804 127.682  44.335  1.00  0.00           C
ATOM   9137 4C31 POPEQ 472      94.464 126.292  44.375  1.00  0.00           C
ATOM   9140 5C31 POPEQ 472      94.564 125.682  42.975  1.00  0.00           C
ATOM   9143 6C31 POPEQ 472      95.294 124.344  42.935  1.00  0.00           C
ATOM   9147  NH3 POPER 473      53.014  14.424  62.305  1.00  0.00           N
ATOM   9151  C12 POPER 473      51.894  14.984  63.145  1.00  0.00           C
ATOM   9154  C11 POPER 473      51.504  16.414  62.755  1.00  0.00           C
ATOM   9157  P   POPER 473      49.754  18.264  63.505  1.00  0.00           P
ATOM   9158  O13 POPER 473      49.434  18.814  64.845  1.00  0.00           O
ATOM   9159  O14 POPER 473      50.494  19.164  62.595  1.00  0.00           O
ATOM   9160  O11 POPER 473      48.384  17.924  62.825  1.00  0.00           O
ATOM   9161  O12 POPER 473      50.494  16.874  63.645  1.00  0.00           O
ATOM   9162  C1  POPER 473      47.944  16.594  62.515  1.00  0.00           C
ATOM   9165  C2  POPER 473      48.054  16.354  60.995  1.00  0.00           C
ATOM   9167  O21 POPER 473      47.074  17.184  60.355  1.00  0.00           O
ATOM   9168  C21 POPER 473      47.554  18.234  59.745  1.00  0.00           C
ATOM   9169  O22 POPER 473      48.714  18.624  59.745  1.00  0.00           O
ATOM   9170  C22 POPER 473      46.444  18.764  58.835  1.00  0.00           C
ATOM   9173  C3  POPER 473      47.794  14.894  60.545  1.00  0.00           C
ATOM   9176  O31 POPER 473      47.624  14.744  59.115  1.00  0.00           O
ATOM   9177  C31 POPER 473      48.724  14.794  58.365  1.00  0.00           C
ATOM   9178  O32 POPER 473      49.854  14.984  58.765  1.00  0.00           O
ATOM   9179  C32 POPER 473      48.324  14.564  56.885  1.00  0.00           C
ATOM   9182  C23 POPER 473      46.674  18.074  57.485  1.00  0.00           C
ATOM   9185  C24 POPER 473      45.764  18.474  56.325  1.00  0.00           C
ATOM   9188  C25 POPER 473      46.414  17.894  55.075  1.00  0.00           C
ATOM   9191  C26 POPER 473      45.614  17.934  53.775  1.00  0.00           C
ATOM   9194  C27 POPER 473      46.514  17.394  52.655  1.00  0.00           C
ATOM   9197  C28 POPER 473      45.774  16.964  51.395  1.00  0.00           C
ATOM   9200  C29 POPER 473      44.914  15.744  51.645  1.00  0.00           C
ATOM   9202 0C21 POPER 473      43.704  15.524  51.105  1.00  0.00           C
ATOM   9204 1C21 POPER 473      43.014  16.384  50.085  1.00  0.00           C
ATOM   9207 2C21 POPER 473      42.574  15.524  48.895  1.00  0.00           C
ATOM   9210 3C21 POPER 473      41.804  16.324  47.845  1.00  0.00           C
ATOM   9213 4C21 POPER 473      41.274  15.434  46.725  1.00  0.00           C
ATOM   9216 5C21 POPER 473      40.194  16.124  45.885  1.00  0.00           C
ATOM   9219 6C21 POPER 473      39.994  15.474  44.525  1.00  0.00           C
ATOM   9222 7C21 POPER 473      38.934  16.174  43.675  1.00  0.00           C
ATOM   9225 8C21 POPER 473      38.894  15.674  42.235  1.00  0.00           C
ATOM   9229  C33 POPER 473      49.464  13.964  56.025  1.00  0.00           C
ATOM   9232  C34 POPER 473      49.104  13.824  54.545  1.00  0.00           C
ATOM   9235  C35 POPER 473      50.284  13.334  53.685  1.00  0.00           C
ATOM   9238  C36 POPER 473      50.014  13.394  52.175  1.00  0.00           C
ATOM   9241  C37 POPER 473      51.014  12.564  51.355  1.00  0.00           C
ATOM   9244  C38 POPER 473      51.084  12.984  49.875  1.00  0.00           C
ATOM   9247  C39 POPER 473      52.314  12.424  49.135  1.00  0.00           C
ATOM   9250 0C31 POPER 473      52.134  10.974  48.635  1.00  0.00           C
ATOM   9253 1C31 POPER 473      53.414  10.374  48.035  1.00  0.00           C
ATOM   9256 2C31 POPER 473      53.244   8.914  47.625  1.00  0.00           C
ATOM   9259 3C31 POPER 473      54.564   8.134  47.535  1.00  0.00           C
ATOM   9262 4C31 POPER 473      55.414   8.494  46.315  1.00  0.00           C
ATOM   9265 5C31 POPER 473      56.654   7.614  46.165  1.00  0.00           C
ATOM   9268 6C31 POPER 473      57.304   7.704  44.785  1.00  0.00           C
ATOM   9272  NH3 POPES 474      99.494  14.334  17.555  1.00  0.00           N
ATOM   9276  C12 POPES 474      98.104  14.034  17.085  1.00  0.00           C
ATOM   9279  C11 POPES 474      97.944  12.564  16.655  1.00  0.00           C
ATOM   9282  P   POPES 474      98.034  10.164  17.725  1.00  0.00           P
ATOM   9283  O13 POPES 474      97.324   9.744  18.945  1.00  0.00           O
ATOM   9284  O14 POPES 474      97.464   9.764  16.395  1.00  0.00           O
ATOM   9285  O11 POPES 474      99.574   9.774  17.845  1.00  0.00           O
ATOM   9286  O12 POPES 474      98.184  11.744  17.785  1.00  0.00           O
ATOM   9287  C1  POPES 474     100.474  10.534  18.675  1.00  0.00           C
ATOM   9290  C2  POPES 474     100.234  10.364  20.205  1.00  0.00           C
ATOM   9292  O21 POPES 474     100.594  11.594  20.865  1.00  0.00           O
ATOM   9293  C21 POPES 474      99.624  12.434  21.145  1.00  0.00           C
ATOM   9294  O22 POPES 474      98.504  12.454  20.645  1.00  0.00           O
ATOM   9295  C22 POPES 474     100.124  13.424  22.205  1.00  0.00           C
ATOM   9298  C3  POPES 474     101.084   9.204  20.825  1.00  0.00           C
ATOM   9301  O31 POPES 474     101.134   9.324  22.265  1.00  0.00           O
ATOM   9302  C31 POPES 474     102.234   8.864  22.855  1.00  0.00           C
ATOM   9303  O32 POPES 474     103.134   8.234  22.315  1.00  0.00           O
ATOM   9304  C32 POPES 474     102.214   9.314  24.325  1.00  0.00           C
ATOM   9307  C23 POPES 474      99.124  13.594  23.385  1.00  0.00           C
ATOM   9310  C24 POPES 474      99.724  13.144  24.725  1.00  0.00           C
ATOM   9313  C25 POPES 474      98.694  13.114  25.865  1.00  0.00           C
ATOM   9316  C26 POPES 474      99.274  12.704  27.225  1.00  0.00           C
ATOM   9319  C27 POPES 474     100.094  13.814  27.915  1.00  0.00           C
ATOM   9322  C28 POPES 474     100.764  13.394  29.235  1.00  0.00           C
ATOM   9325  C29 POPES 474      99.804  13.004  30.325  1.00  0.00           C
ATOM   9327 0C21 POPES 474      99.764  13.454  31.595  1.00  0.00           C
ATOM   9329 1C21 POPES 474     100.724  14.424  32.245  1.00  0.00           C
ATOM   9332 2C21 POPES 474     100.104  15.804  32.575  1.00  0.00           C
ATOM   9335 3C21 POPES 474      98.824  15.764  33.425  1.00  0.00           C
ATOM   9338 4C21 POPES 474      98.924  14.924  34.705  1.00  0.00           C
ATOM   9341 5C21 POPES 474      97.684  15.094  35.595  1.00  0.00           C
ATOM   9344 6C21 POPES 474      97.704  14.174  36.815  1.00  0.00           C
ATOM   9347 7C21 POPES 474      96.804  14.674  37.955  1.00  0.00           C
ATOM   9350 8C21 POPES 474      96.894  13.804  39.215  1.00  0.00           C
ATOM   9354  C33 POPES 474     102.534   8.194  25.355  1.00  0.00           C
ATOM   9357  C34 POPES 474     102.364   8.644  26.825  1.00  0.00           C
ATOM   9360  C35 POPES 474     100.894   8.674  27.295  1.00  0.00           C
ATOM   9363  C36 POPES 474     100.754   8.964  28.795  1.00  0.00           C
ATOM   9366  C37 POPES 474      99.304   8.874  29.315  1.00  0.00           C
ATOM   9369  C38 POPES 474      99.184   8.054  30.615  1.00  0.00           C
ATOM   9372  C39 POPES 474      99.824   8.734  31.835  1.00  0.00           C
ATOM   9375 0C31 POPES 474      98.874   9.574  32.685  1.00  0.00           C
ATOM   9378 1C31 POPES 474      99.554  10.164  33.925  1.00  0.00           C
ATOM   9381 2C31 POPES 474      98.574  10.804  34.915  1.00  0.00           C
ATOM   9384 3C31 POPES 474      97.764   9.764  35.715  1.00  0.00           C
ATOM   9387 4C31 POPES 474      96.684  10.404  36.595  1.00  0.00           C
ATOM   9390 5C31 POPES 474      95.854   9.374  37.365  1.00  0.00           C
ATOM   9393 6C31 POPES 474      94.774  10.004  38.245  1.00  0.00           C
ATOM   9397  NH3 POPET 475     124.912  72.744  64.005  1.00  0.00           N
ATOM   9401  C12 POPET 475     124.172  71.794  64.915  1.00  0.00           C
ATOM   9404  C11 POPET 475     122.652  72.044  64.965  1.00  0.00           C
ATOM   9407  P   POPET 475     120.524  70.714  65.855  1.00  0.00           P
ATOM   9408  O13 POPET 475     120.044  70.884  67.235  1.00  0.00           O
ATOM   9409  O14 POPET 475     119.714  71.374  64.805  1.00  0.00           O
ATOM   9410  O11 POPET 475     120.444  69.184  65.545  1.00  0.00           O
ATOM   9411  O12 POPET 475     122.082  71.004  65.755  1.00  0.00           O
ATOM   9412  C1  POPET 475     120.654  68.424  64.355  1.00  0.00           C
ATOM   9415  C2  POPET 475     121.892  68.854  63.525  1.00  0.00           C
ATOM   9417  O21 POPET 475     121.582  69.944  62.625  1.00  0.00           O
ATOM   9418  C21 POPET 475     120.774  69.714  61.605  1.00  0.00           C
ATOM   9419  O22 POPET 475     120.134  68.694  61.395  1.00  0.00           O
ATOM   9420  C22 POPET 475     120.844  70.904  60.665  1.00  0.00           C
ATOM   9423  C3  POPET 475     122.632  67.694  62.795  1.00  0.00           C
ATOM   9426  O31 POPET 475     123.772  68.254  62.115  1.00  0.00           O
ATOM   9427  C31 POPET 475     124.672  67.434  61.615  1.00  0.00           C
ATOM   9428  O32 POPET 475     124.622  66.214  61.605  1.00  0.00           O
ATOM   9429  C32 POPET 475     125.812  68.294  61.075  1.00  0.00           C
ATOM   9432  C23 POPET 475     122.022  70.764  59.685  1.00  0.00           C
ATOM   9435  C24 POPET 475     122.152  71.974  58.755  1.00  0.00           C
ATOM   9438  C25 POPET 475     121.092  72.004  57.655  1.00  0.00           C
ATOM   9441  C26 POPET 475     121.432  73.004  56.545  1.00  0.00           C
ATOM   9444  C27 POPET 475     120.434  72.934  55.375  1.00  0.00           C
ATOM   9447  C28 POPET 475     120.634  71.694  54.495  1.00  0.00           C
ATOM   9450  C29 POPET 475     119.374  71.314  53.765  1.00  0.00           C
ATOM   9452 0C21 POPET 475     119.264  70.834  52.515  1.00  0.00           C
ATOM   9454 1C21 POPET 475     120.384  70.524  51.555  1.00  0.00           C
ATOM   9457 2C21 POPET 475     120.334  71.394  50.275  1.00  0.00           C
ATOM   9460 3C21 POPET 475     119.064  71.184  49.435  1.00  0.00           C
ATOM   9463 4C21 POPET 475     119.064  71.964  48.115  1.00  0.00           C
ATOM   9466 5C21 POPET 475     117.714  71.864  47.405  1.00  0.00           C
ATOM   9469 6C21 POPET 475     117.694  72.564  46.035  1.00  0.00           C
ATOM   9472 7C21 POPET 475     116.284  72.584  45.425  1.00  0.00           C
ATOM   9475 8C21 POPET 475     116.244  73.124  43.985  1.00  0.00           C
ATOM   9479  C33 POPET 475     126.202  67.984  59.605  1.00  0.00           C
ATOM   9482  C34 POPET 475     127.682  67.634  59.475  1.00  0.00           C
ATOM   9485  C35 POPET 475     128.622  68.854  59.525  1.00  0.00           C
ATOM   9488  C36 POPET 475     128.862  69.464  58.135  1.00  0.00           C
ATOM   9491  C37 POPET 475     130.112  70.354  58.075  1.00  0.00           C
ATOM   9494  C38 POPET 475     130.372  70.924  56.675  1.00  0.00           C
ATOM   9497  C39 POPET 475     131.822  71.354  56.445  1.00  0.00           C
ATOM   9500 0C31 POPET 475     132.032  71.914  55.025  1.00  0.00           C
ATOM   9503 1C31 POPET 475     133.502  71.864  54.565  1.00  0.00           C
ATOM   9506 2C31 POPET 475     134.082  73.214  54.145  1.00  0.00           C
ATOM   9509 3C31 POPET 475     135.142  73.034  53.045  1.00  0.00           C
ATOM   9512 4C31 POPET 475     135.902  74.314  52.695  1.00  0.00           C
ATOM   9515 5C31 POPET 475     136.872  74.104  51.515  1.00  0.00           C
ATOM   9518 6C31 POPET 475     136.172  73.874  50.175  1.00  0.00           C
ATOM   9522  NH3 POPEU 476       7.384  61.274  20.765  1.00  0.00           N
ATOM   9526  C12 POPEU 476       7.624  60.994  19.315  1.00  0.00           C
ATOM   9529  C11 POPEU 476       6.394  60.324  18.695  1.00  0.00           C
ATOM   9532  P   POPEU 476       4.694  58.504  19.615  1.00  0.00           P
ATOM   9533  O13 POPEU 476       3.734  59.154  18.695  1.00  0.00           O
ATOM   9534  O14 POPEU 476       4.734  57.024  19.605  1.00  0.00           O
ATOM   9535  O11 POPEU 476       4.484  59.044  21.075  1.00  0.00           O
ATOM   9536  O12 POPEU 476       6.144  59.054  19.315  1.00  0.00           O
ATOM   9537  C1  POPEU 476       5.184  58.414  22.145  1.00  0.00           C
ATOM   9540  C2  POPEU 476       4.764  59.104  23.455  1.00  0.00           C
ATOM   9542  O21 POPEU 476       5.884  59.204  24.335  1.00  0.00           O
ATOM   9543  C21 POPEU 476       6.224  58.144  25.035  1.00  0.00           C
ATOM   9544  O22 POPEU 476       5.794  57.014  24.925  1.00  0.00           O
ATOM   9545  C22 POPEU 476       7.274  58.594  26.055  1.00  0.00           C
ATOM   9548  C3  POPEU 476       3.454  58.524  24.075  1.00  0.00           C
ATOM   9551  O31 POPEU 476       2.634  59.584  24.605  1.00  0.00           O
ATOM   9552  C31 POPEU 476       2.434  59.814  25.915  1.00  0.00           C
ATOM   9553  O32 POPEU 476       1.794  60.784  26.305  1.00  0.00           O
ATOM   9554  C32 POPEU 476       3.024  58.784  26.885  1.00  0.00           C
ATOM   9557  C23 POPEU 476       7.294  57.714  27.315  1.00  0.00           C
ATOM   9560  C24 POPEU 476       7.154  58.524  28.615  1.00  0.00           C
ATOM   9563  C25 POPEU 476       7.084  57.584  29.825  1.00  0.00           C
ATOM   9566  C26 POPEU 476       6.624  58.284  31.105  1.00  0.00           C
ATOM   9569  C27 POPEU 476       6.044  57.294  32.115  1.00  0.00           C
ATOM   9572  C28 POPEU 476       5.404  57.994  33.325  1.00  0.00           C
ATOM   9575  C29 POPEU 476       4.654  56.994  34.165  1.00  0.00           C
ATOM   9577 0C21 POPEU 476       4.814  56.734  35.475  1.00  0.00           C
ATOM   9579 1C21 POPEU 476       5.744  57.444  36.435  1.00  0.00           C
ATOM   9582 2C21 POPEU 476       5.064  57.764  37.785  1.00  0.00           C
ATOM   9585 3C21 POPEU 476       4.774  56.524  38.645  1.00  0.00           C
ATOM   9588 4C21 POPEU 476       4.144  56.884  40.005  1.00  0.00           C
ATOM   9591 5C21 POPEU 476       3.904  55.674  40.905  1.00  0.00           C
ATOM   9594 6C21 POPEU 476       3.284  56.044  42.255  1.00  0.00           C
ATOM   9597 7C21 POPEU 476       1.934  55.344  42.505  1.00  0.00           C
ATOM   9600 8C21 POPEU 476       1.264  55.754  43.825  1.00  0.00           C
ATOM   9604  C33 POPEU 476       2.714  59.214  28.335  1.00  0.00           C
ATOM   9607  C34 POPEU 476       3.354  58.354  29.435  1.00  0.00           C
ATOM   9610  C35 POPEU 476       2.474  57.194  29.935  1.00  0.00           C
ATOM   9613  C36 POPEU 476       1.144  57.634  30.555  1.00  0.00           C
ATOM   9616  C37 POPEU 476       1.244  58.324  31.915  1.00  0.00           C
ATOM   9619  C38 POPEU 476       1.014  57.324  33.065  1.00  0.00           C
ATOM   9622  C39 POPEU 476       1.114  57.974  34.445  1.00  0.00           C
ATOM   9625 0C31 POPEU 476       0.694  56.994  35.555  1.00  0.00           C
ATOM   9628 1C31 POPEU 476       1.094  57.494  36.955  1.00  0.00           C
ATOM   9631 2C31 POPEU 476       0.104  57.094  38.065  1.00  0.00           C
ATOM   9634 3C31 POPEU 476      -0.246  55.604  38.165  1.00  0.00           C
ATOM   9637 4C31 POPEU 476       0.964  54.644  38.165  1.00  0.00           C
ATOM   9640 5C31 POPEU 476       0.604  53.274  38.745  1.00  0.00           C
ATOM   9643 6C31 POPEU 476       1.694  52.214  38.535  1.00  0.00           C
ATOM   9647  NH3 POPEV 477      27.264  51.104  60.025  1.00  0.00           N
ATOM   9651  C12 POPEV 477      27.324  49.584  60.055  1.00  0.00           C
ATOM   9654  C11 POPEV 477      26.484  48.914  58.935  1.00  0.00           C
ATOM   9657  P   POPEV 477      26.064  46.354  59.565  1.00  0.00           P
ATOM   9658  O13 POPEV 477      26.574  46.274  60.945  1.00  0.00           O
ATOM   9659  O14 POPEV 477      24.594  46.454  59.405  1.00  0.00           O
ATOM   9660  O11 POPEV 477      26.554  45.044  58.815  1.00  0.00           O
ATOM   9661  O12 POPEV 477      26.804  47.534  58.795  1.00  0.00           O
ATOM   9662  C1  POPEV 477      27.864  44.874  58.275  1.00  0.00           C
ATOM   9665  C2  POPEV 477      27.734  44.384  56.805  1.00  0.00           C
ATOM   9667  O21 POPEV 477      29.004  43.904  56.315  1.00  0.00           O
ATOM   9668  C21 POPEV 477      29.714  44.614  55.465  1.00  0.00           C
ATOM   9669  O22 POPEV 477      29.604  45.804  55.235  1.00  0.00           O
ATOM   9670  C22 POPEV 477      30.764  43.704  54.805  1.00  0.00           C
ATOM   9673  C3  POPEV 477      26.954  45.414  55.925  1.00  0.00           C
ATOM   9676  O31 POPEV 477      26.904  45.004  54.545  1.00  0.00           O
ATOM   9677  C31 POPEV 477      27.084  45.824  53.485  1.00  0.00           C
ATOM   9678  O32 POPEV 477      27.094  45.434  52.335  1.00  0.00           O
ATOM   9679  C32 POPEV 477      27.164  47.304  53.885  1.00  0.00           C
ATOM   9682  C23 POPEV 477      30.954  43.984  53.285  1.00  0.00           C
ATOM   9685  C24 POPEV 477      30.374  42.874  52.395  1.00  0.00           C
ATOM   9688  C25 POPEV 477      30.744  43.024  50.915  1.00  0.00           C
ATOM   9691  C26 POPEV 477      29.734  43.824  50.075  1.00  0.00           C
ATOM   9694  C27 POPEV 477      29.844  45.364  50.175  1.00  0.00           C
ATOM   9697  C28 POPEV 477      29.084  46.024  49.015  1.00  0.00           C
ATOM   9700  C29 POPEV 477      29.034  47.534  49.045  1.00  0.00           C
ATOM   9702 0C21 POPEV 477      28.324  48.274  48.155  1.00  0.00           C
ATOM   9704 1C21 POPEV 477      27.464  47.694  47.055  1.00  0.00           C
ATOM   9707 2C21 POPEV 477      26.264  48.584  46.665  1.00  0.00           C
ATOM   9710 3C21 POPEV 477      26.644  49.804  45.805  1.00  0.00           C
ATOM   9713 4C21 POPEV 477      25.464  50.714  45.435  1.00  0.00           C
ATOM   9716 5C21 POPEV 477      24.414  50.044  44.525  1.00  0.00           C
ATOM   9719 6C21 POPEV 477      23.484  51.064  43.855  1.00  0.00           C
ATOM   9722 7C21 POPEV 477      22.514  50.414  42.855  1.00  0.00           C
ATOM   9725 8C21 POPEV 477      21.644  51.424  42.105  1.00  0.00           C
ATOM   9729  C33 POPEV 477      27.144  48.254  52.675  1.00  0.00           C
ATOM   9732  C34 POPEV 477      26.954  49.704  53.135  1.00  0.00           C
ATOM   9735  C35 POPEV 477      26.774  50.654  51.945  1.00  0.00           C
ATOM   9738  C36 POPEV 477      28.094  51.184  51.375  1.00  0.00           C
ATOM   9741  C37 POPEV 477      27.854  51.924  50.065  1.00  0.00           C
ATOM   9744  C38 POPEV 477      28.984  52.914  49.755  1.00  0.00           C
ATOM   9747  C39 POPEV 477      28.744  53.694  48.455  1.00  0.00           C
ATOM   9750 0C31 POPEV 477      29.194  52.914  47.215  1.00  0.00           C
ATOM   9753 1C31 POPEV 477      28.714  53.574  45.915  1.00  0.00           C
ATOM   9756 2C31 POPEV 477      29.194  52.844  44.655  1.00  0.00           C
ATOM   9759 3C31 POPEV 477      30.724  52.744  44.555  1.00  0.00           C
ATOM   9762 4C31 POPEV 477      31.224  52.174  43.225  1.00  0.00           C
ATOM   9765 5C31 POPEV 477      32.754  52.054  43.215  1.00  0.00           C
ATOM   9768 6C31 POPEV 477      33.314  51.594  41.865  1.00  0.00           C
ATOM   9772  NH3 POPEW 478     101.344  37.964  63.555  1.00  0.00           N
ATOM   9776  C12 POPEW 478     101.554  38.804  62.315  1.00  0.00           C
ATOM   9779  C11 POPEW 478     100.264  39.464  61.785  1.00  0.00           C
ATOM   9782  P   POPEW 478     100.384  42.034  62.545  1.00  0.00           P
ATOM   9783  O13 POPEW 478     101.494  42.124  63.525  1.00  0.00           O
ATOM   9784  O14 POPEW 478      99.274  42.994  62.745  1.00  0.00           O
ATOM   9785  O11 POPEW 478     100.954  42.214  61.085  1.00  0.00           O
ATOM   9786  O12 POPEW 478      99.814  40.564  62.565  1.00  0.00           O
ATOM   9787  C1  POPEW 478     100.164  42.384  59.915  1.00  0.00           C
ATOM   9790  C2  POPEW 478     100.984  43.194  58.875  1.00  0.00           C
ATOM   9792  O21 POPEW 478     100.314  43.364  57.615  1.00  0.00           O
ATOM   9793  C21 POPEW 478     100.214  42.334  56.795  1.00  0.00           C
ATOM   9794  O22 POPEW 478     100.264  41.154  57.095  1.00  0.00           O
ATOM   9795  C22 POPEW 478      99.984  42.864  55.365  1.00  0.00           C
ATOM   9798  C3  POPEW 478     102.424  42.634  58.685  1.00  0.00           C
ATOM   9801  O31 POPEW 478     103.164  43.454  57.755  1.00  0.00           O
ATOM   9802  C31 POPEW 478     103.654  42.884  56.665  1.00  0.00           C
ATOM   9803  O32 POPEW 478     103.614  41.694  56.405  1.00  0.00           O
ATOM   9804  C32 POPEW 478     104.214  43.974  55.745  1.00  0.00           C
ATOM   9807  C23 POPEW 478      99.494  41.794  54.355  1.00  0.00           C
ATOM   9810  C24 POPEW 478      99.644  42.254  52.895  1.00  0.00           C
ATOM   9813  C25 POPEW 478      99.154  41.224  51.865  1.00  0.00           C
ATOM   9816  C26 POPEW 478      97.624  41.144  51.725  1.00  0.00           C
ATOM   9819  C27 POPEW 478      96.984  42.304  50.935  1.00  0.00           C
ATOM   9822  C28 POPEW 478      95.474  42.094  50.745  1.00  0.00           C
ATOM   9825  C29 POPEW 478      94.854  43.084  49.795  1.00  0.00           C
ATOM   9827 0C21 POPEW 478      94.954  43.034  48.455  1.00  0.00           C
ATOM   9829 1C21 POPEW 478      95.704  42.004  47.635  1.00  0.00           C
ATOM   9832 2C21 POPEW 478      96.934  42.604  46.935  1.00  0.00           C
ATOM   9835 3C21 POPEW 478      96.594  43.494  45.725  1.00  0.00           C
ATOM   9838 4C21 POPEW 478      97.814  44.234  45.175  1.00  0.00           C
ATOM   9841 5C21 POPEW 478      97.444  45.154  43.995  1.00  0.00           C
ATOM   9844 6C21 POPEW 478      98.564  46.104  43.565  1.00  0.00           C
ATOM   9847 7C21 POPEW 478      98.114  46.994  42.395  1.00  0.00           C
ATOM   9850 8C21 POPEW 478      99.104  48.104  42.035  1.00  0.00           C
ATOM   9854  C33 POPEW 478     104.064  43.634  54.245  1.00  0.00           C
ATOM   9857  C34 POPEW 478     104.784  44.644  53.335  1.00  0.00           C
ATOM   9860  C35 POPEW 478     104.464  44.424  51.845  1.00  0.00           C
ATOM   9863  C36 POPEW 478     103.064  44.914  51.455  1.00  0.00           C
ATOM   9866  C37 POPEW 478     102.444  44.134  50.285  1.00  0.00           C
ATOM   9869  C38 POPEW 478     101.044  44.644  49.935  1.00  0.00           C
ATOM   9872  C39 POPEW 478     100.324  43.824  48.845  1.00  0.00           C
ATOM   9875 0C31 POPEW 478     101.024  43.854  47.465  1.00  0.00           C
ATOM   9878 1C31 POPEW 478     101.594  42.484  47.055  1.00  0.00           C
ATOM   9881 2C31 POPEW 478     101.894  42.354  45.555  1.00  0.00           C
ATOM   9884 3C31 POPEW 478     102.924  43.364  45.015  1.00  0.00           C
ATOM   9887 4C31 POPEW 478     102.284  44.594  44.345  1.00  0.00           C
ATOM   9890 5C31 POPEW 478     103.244  45.344  43.415  1.00  0.00           C
ATOM   9893 6C31 POPEW 478     102.614  46.574  42.755  1.00  0.00           C
ATOM   9897  NH3 POPEX 479      63.354 112.344  62.235  1.00  0.00           N
ATOM   9901  C12 POPEX 479      64.654 112.824  62.825  1.00  0.00           C
ATOM   9904  C11 POPEX 479      64.884 114.314  62.515  1.00  0.00           C
ATOM   9907  P   POPEX 479      67.044 115.694  61.995  1.00  0.00           P
ATOM   9908  O13 POPEX 479      68.474 115.364  62.165  1.00  0.00           O
ATOM   9909  O14 POPEX 479      66.674 117.094  62.285  1.00  0.00           O
ATOM   9910  O11 POPEX 479      66.554 115.304  60.555  1.00  0.00           O
ATOM   9911  O12 POPEX 479      66.214 114.704  62.895  1.00  0.00           O
ATOM   9912  C1  POPEX 479      67.244 114.314  59.795  1.00  0.00           C
ATOM   9915  C2  POPEX 479      66.854 114.504  58.305  1.00  0.00           C
ATOM   9917  O21 POPEX 479      67.284 113.424  57.475  1.00  0.00           O
ATOM   9918  C21 POPEX 479      68.574 113.274  57.255  1.00  0.00           C
ATOM   9919  O22 POPEX 479      69.484 113.754  57.905  1.00  0.00           O
ATOM   9920  C22 POPEX 479      68.764 112.464  55.975  1.00  0.00           C
ATOM   9923  C3  POPEX 479      67.294 115.894  57.755  1.00  0.00           C
ATOM   9926  O31 POPEX 479      66.444 116.924  58.295  1.00  0.00           O
ATOM   9927  C31 POPEX 479      65.274 117.264  57.735  1.00  0.00           C
ATOM   9928  O32 POPEX 479      64.364 117.784  58.375  1.00  0.00           O
ATOM   9929  C32 POPEX 479      65.224 117.044  56.225  1.00  0.00           C
ATOM   9932  C23 POPEX 479      70.094 111.694  55.965  1.00  0.00           C
ATOM   9935  C24 POPEX 479      70.044 110.414  55.115  1.00  0.00           C
ATOM   9938  C25 POPEX 479      69.684 110.594  53.635  1.00  0.00           C
ATOM   9941  C26 POPEX 479      69.334 109.234  52.995  1.00  0.00           C
ATOM   9944  C27 POPEX 479      69.234 109.314  51.465  1.00  0.00           C
ATOM   9947  C28 POPEX 479      68.734 108.004  50.805  1.00  0.00           C
ATOM   9950  C29 POPEX 479      67.224 107.884  50.855  1.00  0.00           C
ATOM   9952 0C21 POPEX 479      66.364 108.174  49.855  1.00  0.00           C
ATOM   9954 1C21 POPEX 479      66.704 108.674  48.475  1.00  0.00           C
ATOM   9957 2C21 POPEX 479      65.974 107.934  47.335  1.00  0.00           C
ATOM   9960 3C21 POPEX 479      64.514 108.384  47.125  1.00  0.00           C
ATOM   9963 4C21 POPEX 479      63.844 107.694  45.935  1.00  0.00           C
ATOM   9966 5C21 POPEX 479      64.194 108.294  44.565  1.00  0.00           C
ATOM   9969 6C21 POPEX 479      63.504 109.644  44.285  1.00  0.00           C
ATOM   9972 7C21 POPEX 479      63.824 110.184  42.885  1.00  0.00           C
ATOM   9975 8C21 POPEX 479      63.044 111.464  42.555  1.00  0.00           C
ATOM   9979  C33 POPEX 479      63.874 117.414  55.595  1.00  0.00           C
ATOM   9982  C34 POPEX 479      63.964 117.244  54.075  1.00  0.00           C
ATOM   9985  C35 POPEX 479      62.814 117.924  53.325  1.00  0.00           C
ATOM   9988  C36 POPEX 479      63.074 117.954  51.815  1.00  0.00           C
ATOM   9991  C37 POPEX 479      63.014 119.374  51.225  1.00  0.00           C
ATOM   9994  C38 POPEX 479      63.674 119.464  49.845  1.00  0.00           C
ATOM   9997  C39 POPEX 479      65.204 119.554  49.935  1.00  0.00           C
ATOM  10000 0C31 POPEX 479      65.904 119.624  48.575  1.00  0.00           C
ATOM  10003 1C31 POPEX 479      66.074 118.254  47.885  1.00  0.00           C
ATOM  10006 2C31 POPEX 479      66.524 118.374  46.415  1.00  0.00           C
ATOM  10009 3C31 POPEX 479      67.794 119.234  46.225  1.00  0.00           C
ATOM  10012 4C31 POPEX 479      68.024 119.694  44.785  1.00  0.00           C
ATOM  10015 5C31 POPEX 479      69.154 118.934  44.085  1.00  0.00           C
ATOM  10018 6C31 POPEX 479      69.644 119.664  42.835  1.00  0.00           C
ATOM  10022  NH3 POPEY 480      75.044  83.614  20.385  1.00  0.00           N
ATOM  10026  C12 POPEY 480      73.824  84.244  21.015  1.00  0.00           C
ATOM  10029  C11 POPEY 480      72.534  83.954  20.225  1.00  0.00           C
ATOM  10032  P   POPEY 480      69.944  84.264  20.635  1.00  0.00           P
ATOM  10033  O13 POPEY 480      69.134  85.454  21.015  1.00  0.00           O
ATOM  10034  O14 POPEY 480      69.704  83.624  19.325  1.00  0.00           O
ATOM  10035  O11 POPEY 480      69.964  83.164  21.765  1.00  0.00           O
ATOM  10036  O12 POPEY 480      71.464  84.754  20.735  1.00  0.00           O
ATOM  10037  C1  POPEY 480      69.004  83.074  22.815  1.00  0.00           C
ATOM  10040  C2  POPEY 480      69.674  83.364  24.185  1.00  0.00           C
ATOM  10042  O21 POPEY 480      68.774  83.154  25.295  1.00  0.00           O
ATOM  10043  C21 POPEY 480      67.734  83.954  25.375  1.00  0.00           C
ATOM  10044  O22 POPEY 480      67.364  84.764  24.545  1.00  0.00           O
ATOM  10045  C22 POPEY 480      67.044  83.734  26.725  1.00  0.00           C
ATOM  10048  C3  POPEY 480      70.384  84.764  24.205  1.00  0.00           C
ATOM  10051  O31 POPEY 480      70.974  85.104  25.475  1.00  0.00           O
ATOM  10052  C31 POPEY 480      70.304  85.984  26.215  1.00  0.00           C
ATOM  10053  O32 POPEY 480      69.254  86.514  25.905  1.00  0.00           O
ATOM  10054  C32 POPEY 480      71.034  86.174  27.535  1.00  0.00           C
ATOM  10057  C23 POPEY 480      65.924  84.774  26.915  1.00  0.00           C
ATOM  10060  C24 POPEY 480      65.334  84.834  28.335  1.00  0.00           C
ATOM  10063  C25 POPEY 480      64.874  83.494  28.905  1.00  0.00           C
ATOM  10066  C26 POPEY 480      64.214  83.684  30.275  1.00  0.00           C
ATOM  10069  C27 POPEY 480      63.944  82.374  31.015  1.00  0.00           C
ATOM  10072  C28 POPEY 480      63.394  82.574  32.435  1.00  0.00           C
ATOM  10075  C29 POPEY 480      64.444  83.164  33.345  1.00  0.00           C
ATOM  10077 0C21 POPEY 480      64.234  83.974  34.395  1.00  0.00           C
ATOM  10079 1C21 POPEY 480      62.894  84.384  34.955  1.00  0.00           C
ATOM  10082 2C21 POPEY 480      62.764  83.934  36.425  1.00  0.00           C
ATOM  10085 3C21 POPEY 480      62.934  82.424  36.625  1.00  0.00           C
ATOM  10088 4C21 POPEY 480      62.684  81.974  38.065  1.00  0.00           C
ATOM  10091 5C21 POPEY 480      63.674  82.574  39.065  1.00  0.00           C
ATOM  10094 6C21 POPEY 480      63.554  81.924  40.445  1.00  0.00           C
ATOM  10097 7C21 POPEY 480      64.604  82.434  41.425  1.00  0.00           C
ATOM  10100 8C21 POPEY 480      64.594  81.604  42.705  1.00  0.00           C
ATOM  10104  C33 POPEY 480      70.364  85.364  28.665  1.00  0.00           C
ATOM  10107  C34 POPEY 480      70.764  83.874  28.615  1.00  0.00           C
ATOM  10110  C35 POPEY 480      70.454  83.144  29.925  1.00  0.00           C
ATOM  10113  C36 POPEY 480      69.064  82.484  29.985  1.00  0.00           C
ATOM  10116  C37 POPEY 480      68.674  82.164  31.425  1.00  0.00           C
ATOM  10119  C38 POPEY 480      68.124  83.414  32.135  1.00  0.00           C
ATOM  10122  C39 POPEY 480      68.354  83.404  33.645  1.00  0.00           C
ATOM  10125 0C31 POPEY 480      69.634  84.154  34.035  1.00  0.00           C
ATOM  10128 1C31 POPEY 480      69.784  84.324  35.545  1.00  0.00           C
ATOM  10131 2C31 POPEY 480      70.744  85.474  35.925  1.00  0.00           C
ATOM  10134 3C31 POPEY 480      70.944  85.614  37.435  1.00  0.00           C
ATOM  10137 4C31 POPEY 480      69.684  86.084  38.185  1.00  0.00           C
ATOM  10140 5C31 POPEY 480      69.874  86.064  39.705  1.00  0.00           C
ATOM  10143 6C31 POPEY 480      68.634  86.504  40.485  1.00  0.00           C
ATOM  10147  NH3 POPEZ 481      75.244  40.304  25.915  1.00  0.00           N
ATOM  10151  C12 POPEZ 481      76.524  39.834  25.275  1.00  0.00           C
ATOM  10154  C11 POPEZ 481      76.534  38.294  25.225  1.00  0.00           C
ATOM  10157  P   POPEZ 481      74.954  36.314  24.545  1.00  0.00           P
ATOM  10158  O13 POPEZ 481      74.304  36.114  23.225  1.00  0.00           O
ATOM  10159  O14 POPEZ 481      76.134  35.494  24.895  1.00  0.00           O
ATOM  10160  O11 POPEZ 481      73.854  36.184  25.685  1.00  0.00           O
ATOM  10161  O12 POPEZ 481      75.294  37.854  24.675  1.00  0.00           O
ATOM  10162  C1  POPEZ 481      74.224  36.324  27.055  1.00  0.00           C
ATOM  10165  C2  POPEZ 481      73.014  36.894  27.855  1.00  0.00           C
ATOM  10167  O21 POPEZ 481      73.394  37.364  29.175  1.00  0.00           O
ATOM  10168  C21 POPEZ 481      74.194  38.414  29.225  1.00  0.00           C
ATOM  10169  O22 POPEZ 481      74.554  39.084  28.255  1.00  0.00           O
ATOM  10170  C22 POPEZ 481      74.714  38.674  30.635  1.00  0.00           C
ATOM  10173  C3  POPEZ 481      71.874  35.824  27.955  1.00  0.00           C
ATOM  10176  O31 POPEZ 481      71.724  35.304  29.285  1.00  0.00           O
ATOM  10177  C31 POPEZ 481      72.634  34.394  29.605  1.00  0.00           C
ATOM  10178  O32 POPEZ 481      73.294  33.744  28.825  1.00  0.00           O
ATOM  10179  C32 POPEZ 481      72.784  34.344  31.125  1.00  0.00           C
ATOM  10182  C23 POPEZ 481      73.694  38.594  31.805  1.00  0.00           C
ATOM  10185  C24 POPEZ 481      74.294  39.174  33.105  1.00  0.00           C
ATOM  10188  C25 POPEZ 481      73.434  38.964  34.365  1.00  0.00           C
ATOM  10191  C26 POPEZ 481      74.214  38.394  35.555  1.00  0.00           C
ATOM  10194  C27 POPEZ 481      73.334  38.104  36.785  1.00  0.00           C
ATOM  10197  C28 POPEZ 481      74.014  37.134  37.775  1.00  0.00           C
ATOM  10200  C29 POPEZ 481      73.454  37.144  39.175  1.00  0.00           C
ATOM  10202 0C21 POPEZ 481      72.234  36.744  39.575  1.00  0.00           C
ATOM  10204 1C21 POPEZ 481      71.144  36.174  38.695  1.00  0.00           C
ATOM  10207 2C21 POPEZ 481      70.034  35.464  39.495  1.00  0.00           C
ATOM  10210 3C21 POPEZ 481      70.514  34.224  40.265  1.00  0.00           C
ATOM  10213 4C21 POPEZ 481      69.384  33.434  40.945  1.00  0.00           C
ATOM  10216 5C21 POPEZ 481      69.914  32.224  41.725  1.00  0.00           C
ATOM  10219 6C21 POPEZ 481      68.834  31.244  42.185  1.00  0.00           C
ATOM  10222 7C21 POPEZ 481      69.424  30.044  42.945  1.00  0.00           C
ATOM  10225 8C21 POPEZ 481      68.404  28.944  43.265  1.00  0.00           C
ATOM  10229  C33 POPEZ 481      74.214  34.724  31.585  1.00  0.00           C
ATOM  10232  C34 POPEZ 481      74.344  34.794  33.105  1.00  0.00           C
ATOM  10235  C35 POPEZ 481      75.794  34.834  33.585  1.00  0.00           C
ATOM  10238  C36 POPEZ 481      75.934  34.634  35.105  1.00  0.00           C
ATOM  10241  C37 POPEZ 481      77.384  34.744  35.585  1.00  0.00           C
ATOM  10244  C38 POPEZ 481      77.514  34.314  37.055  1.00  0.00           C
ATOM  10247  C39 POPEZ 481      78.934  34.434  37.625  1.00  0.00           C
ATOM  10250 0C31 POPEZ 481      78.974  33.964  39.085  1.00  0.00           C
ATOM  10253 1C31 POPEZ 481      80.374  33.944  39.715  1.00  0.00           C
ATOM  10256 2C31 POPEZ 481      80.364  33.924  41.255  1.00  0.00           C
ATOM  10259 3C31 POPEZ 481      80.294  32.534  41.905  1.00  0.00           C
ATOM  10262 4C31 POPEZ 481      79.004  31.744  41.615  1.00  0.00           C
ATOM  10265 5C31 POPEZ 481      78.864  30.494  42.485  1.00  0.00           C
ATOM  10268 6C31 POPEZ 481      77.574  29.714  42.205  1.00  0.00           C
ATOM  10272  NH3 POPEa 482      56.774 114.404  65.775  1.00  0.00           N
ATOM  10276  C12 POPEa 482      57.984 114.084  64.945  1.00  0.00           C
ATOM  10279  C11 POPEa 482      57.584 113.964  63.465  1.00  0.00           C
ATOM  10282  P   POPEa 482      59.864 113.044  62.575  1.00  0.00           P
ATOM  10283  O13 POPEa 482      61.134 113.624  63.075  1.00  0.00           O
ATOM  10284  O14 POPEa 482      59.374 111.804  63.205  1.00  0.00           O
ATOM  10285  O11 POPEa 482      60.024 112.794  61.025  1.00  0.00           O
ATOM  10286  O12 POPEa 482      58.724 114.124  62.625  1.00  0.00           O
ATOM  10287  C1  POPEa 482      58.854 112.364  60.325  1.00  0.00           C
ATOM  10290  C2  POPEa 482      59.134 112.414  58.815  1.00  0.00           C
ATOM  10292  O21 POPEa 482      57.924 112.404  58.045  1.00  0.00           O
ATOM  10293  C21 POPEa 482      57.254 111.274  58.005  1.00  0.00           C
ATOM  10294  O22 POPEa 482      57.374 110.324  58.755  1.00  0.00           O
ATOM  10295  C22 POPEa 482      56.344 111.294  56.765  1.00  0.00           C
ATOM  10298  C3  POPEa 482      60.184 111.354  58.345  1.00  0.00           C
ATOM  10301  O31 POPEa 482      60.494 111.524  56.945  1.00  0.00           O
ATOM  10302  C31 POPEa 482      61.624 112.144  56.655  1.00  0.00           C
ATOM  10303  O32 POPEa 482      62.544 112.374  57.425  1.00  0.00           O
ATOM  10304  C32 POPEa 482      61.574 112.554  55.175  1.00  0.00           C
ATOM  10307  C23 POPEa 482      57.124 111.714  55.485  1.00  0.00           C
ATOM  10310  C24 POPEa 482      56.304 111.694  54.185  1.00  0.00           C
ATOM  10313  C25 POPEa 482      56.564 110.464  53.295  1.00  0.00           C
ATOM  10316  C26 POPEa 482      55.964 109.164  53.865  1.00  0.00           C
ATOM  10319  C27 POPEa 482      56.034 107.954  52.915  1.00  0.00           C
ATOM  10322  C28 POPEa 482      54.994 106.874  53.295  1.00  0.00           C
ATOM  10325  C29 POPEa 482      55.044 105.584  52.535  1.00  0.00           C
ATOM  10327 0C21 POPEa 482      54.854 104.354  53.055  1.00  0.00           C
ATOM  10329 1C21 POPEa 482      54.594 104.024  54.505  1.00  0.00           C
ATOM  10332 2C21 POPEa 482      53.264 104.474  55.135  1.00  0.00           C
ATOM  10335 3C21 POPEa 482      52.004 104.024  54.375  1.00  0.00           C
ATOM  10338 4C21 POPEa 482      50.684 104.454  55.045  1.00  0.00           C
ATOM  10341 5C21 POPEa 482      50.524 105.974  55.205  1.00  0.00           C
ATOM  10344 6C21 POPEa 482      49.164 106.384  55.775  1.00  0.00           C
ATOM  10347 7C21 POPEa 482      48.974 107.904  55.825  1.00  0.00           C
ATOM  10350 8C21 POPEa 482      47.654 108.364  56.455  1.00  0.00           C
ATOM  10354  C33 POPEa 482      61.214 114.044  54.975  1.00  0.00           C
ATOM  10357  C34 POPEa 482      60.254 114.294  53.815  1.00  0.00           C
ATOM  10360  C35 POPEa 482      60.914 114.384  52.445  1.00  0.00           C
ATOM  10363  C36 POPEa 482      59.874 114.644  51.345  1.00  0.00           C
ATOM  10366  C37 POPEa 482      60.494 115.074  50.005  1.00  0.00           C
ATOM  10369  C38 POPEa 482      59.464 115.124  48.875  1.00  0.00           C
ATOM  10372  C39 POPEa 482      59.334 113.794  48.125  1.00  0.00           C
ATOM  10375 0C31 POPEa 482      60.444 113.584  47.085  1.00  0.00           C
ATOM  10378 1C31 POPEa 482      60.134 114.234  45.735  1.00  0.00           C
ATOM  10381 2C31 POPEa 482      61.324 114.164  44.765  1.00  0.00           C
ATOM  10384 3C31 POPEa 482      60.994 114.604  43.335  1.00  0.00           C
ATOM  10387 4C31 POPEa 482      60.004 113.674  42.625  1.00  0.00           C
ATOM  10390 5C31 POPEa 482      60.034 113.814  41.095  1.00  0.00           C
ATOM  10393 6C31 POPEa 482      59.044 112.884  40.385  1.00  0.00           C
ATOM  10397  NH3 POPEb 483       8.704  59.324  61.845  1.00  0.00           N
ATOM  10401  C12 POPEb 483       9.894  58.494  61.415  1.00  0.00           C
ATOM  10404  C11 POPEb 483      11.114  58.724  62.315  1.00  0.00           C
ATOM  10407  P   POPEb 483      12.684  56.594  62.265  1.00  0.00           P
ATOM  10408  O13 POPEb 483      11.604  56.014  63.095  1.00  0.00           O
ATOM  10409  O14 POPEb 483      14.024  56.604  62.885  1.00  0.00           O
ATOM  10410  O11 POPEb 483      12.704  55.774  60.925  1.00  0.00           O
ATOM  10411  O12 POPEb 483      12.264  58.044  61.795  1.00  0.00           O
ATOM  10412  C1  POPEb 483      12.474  56.344  59.625  1.00  0.00           C
ATOM  10415  C2  POPEb 483      13.804  56.474  58.865  1.00  0.00           C
ATOM  10417  O21 POPEb 483      13.504  57.004  57.555  1.00  0.00           O
ATOM  10418  C21 POPEb 483      14.324  57.924  57.075  1.00  0.00           C
ATOM  10419  O22 POPEb 483      15.214  58.464  57.715  1.00  0.00           O
ATOM  10420  C22 POPEb 483      13.964  58.234  55.635  1.00  0.00           C
ATOM  10423  C3  POPEb 483      14.474  55.074  58.765  1.00  0.00           C
ATOM  10426  O31 POPEb 483      15.624  55.104  57.885  1.00  0.00           O
ATOM  10427  C31 POPEb 483      15.364  54.764  56.625  1.00  0.00           C
ATOM  10428  O32 POPEb 483      14.344  54.234  56.235  1.00  0.00           O
ATOM  10429  C32 POPEb 483      16.504  55.264  55.735  1.00  0.00           C
ATOM  10432  C23 POPEb 483      15.144  58.854  54.865  1.00  0.00           C
ATOM  10435  C24 POPEb 483      14.804  59.064  53.375  1.00  0.00           C
ATOM  10438  C25 POPEb 483      15.934  59.744  52.585  1.00  0.00           C
ATOM  10441  C26 POPEb 483      16.214  61.164  53.075  1.00  0.00           C
ATOM  10444  C27 POPEb 483      17.334  61.864  52.295  1.00  0.00           C
ATOM  10447  C28 POPEb 483      17.704  63.194  52.965  1.00  0.00           C
ATOM  10450  C29 POPEb 483      18.974  63.804  52.435  1.00  0.00           C
ATOM  10452 0C21 POPEb 483      20.214  63.334  52.655  1.00  0.00           C
ATOM  10454 1C21 POPEb 483      20.564  62.124  53.485  1.00  0.00           C
ATOM  10457 2C21 POPEb 483      22.004  62.114  54.045  1.00  0.00           C
ATOM  10460 3C21 POPEb 483      23.064  61.514  53.095  1.00  0.00           C
ATOM  10463 4C21 POPEb 483      23.244  62.294  51.795  1.00  0.00           C
ATOM  10466 5C21 POPEb 483      24.284  61.674  50.845  1.00  0.00           C
ATOM  10469 6C21 POPEb 483      24.374  62.414  49.505  1.00  0.00           C
ATOM  10472 7C21 POPEb 483      25.584  61.994  48.675  1.00  0.00           C
ATOM  10475 8C21 POPEb 483      26.014  63.034  47.635  1.00  0.00           C
ATOM  10479  C33 POPEb 483      16.064  55.424  54.265  1.00  0.00           C
ATOM  10482  C34 POPEb 483      16.074  54.094  53.515  1.00  0.00           C
ATOM  10485  C35 POPEb 483      15.554  54.164  52.075  1.00  0.00           C
ATOM  10488  C36 POPEb 483      16.314  55.174  51.195  1.00  0.00           C
ATOM  10491  C37 POPEb 483      16.234  54.814  49.705  1.00  0.00           C
ATOM  10494  C38 POPEb 483      16.984  55.794  48.795  1.00  0.00           C
ATOM  10497  C39 POPEb 483      16.264  57.134  48.625  1.00  0.00           C
ATOM  10500 0C31 POPEb 483      17.014  58.054  47.655  1.00  0.00           C
ATOM  10503 1C31 POPEb 483      16.294  59.384  47.405  1.00  0.00           C
ATOM  10506 2C31 POPEb 483      17.224  60.484  46.895  1.00  0.00           C
ATOM  10509 3C31 POPEb 483      17.994  60.154  45.595  1.00  0.00           C
ATOM  10512 4C31 POPEb 483      17.114  60.124  44.345  1.00  0.00           C
ATOM  10515 5C31 POPEb 483      17.944  59.984  43.065  1.00  0.00           C
ATOM  10518 6C31 POPEb 483      17.104  59.894  41.795  1.00  0.00           C
ATOM  10522  NH3 POPEc 484      79.284  64.154  21.195  1.00  0.00           N
ATOM  10526  C12 POPEc 484      79.564  62.794  20.595  1.00  0.00           C
ATOM  10529  C11 POPEc 484      81.004  62.654  20.095  1.00  0.00           C
ATOM  10532  P   POPEc 484      83.374  63.404  20.835  1.00  0.00           P
ATOM  10533  O13 POPEc 484      83.344  64.724  20.195  1.00  0.00           O
ATOM  10534  O14 POPEc 484      84.114  62.294  20.195  1.00  0.00           O
ATOM  10535  O11 POPEc 484      84.014  63.524  22.255  1.00  0.00           O
ATOM  10536  O12 POPEc 484      81.894  62.954  21.165  1.00  0.00           O
ATOM  10537  C1  POPEc 484      84.204  64.754  22.965  1.00  0.00           C
ATOM  10540  C2  POPEc 484      83.504  64.704  24.335  1.00  0.00           C
ATOM  10542  O21 POPEc 484      84.014  63.554  25.015  1.00  0.00           O
ATOM  10543  C21 POPEc 484      84.174  63.624  26.315  1.00  0.00           C
ATOM  10544  O22 POPEc 484      84.054  64.624  27.005  1.00  0.00           O
ATOM  10545  C22 POPEc 484      84.534  62.214  26.785  1.00  0.00           C
ATOM  10548  C3  POPEc 484      81.974  64.534  24.155  1.00  0.00           C
ATOM  10551  O31 POPEc 484      81.294  64.454  25.425  1.00  0.00           O
ATOM  10552  C31 POPEc 484      80.014  64.804  25.395  1.00  0.00           C
ATOM  10553  O32 POPEc 484      79.354  65.004  24.385  1.00  0.00           O
ATOM  10554  C32 POPEc 484      79.514  64.994  26.835  1.00  0.00           C
ATOM  10557  C23 POPEc 484      83.514  61.574  27.745  1.00  0.00           C
ATOM  10560  C24 POPEc 484      84.024  61.544  29.185  1.00  0.00           C
ATOM  10563  C25 POPEc 484      83.164  60.654  30.085  1.00  0.00           C
ATOM  10566  C26 POPEc 484      83.694  60.564  31.525  1.00  0.00           C
ATOM  10569  C27 POPEc 484      84.904  59.624  31.655  1.00  0.00           C
ATOM  10572  C28 POPEc 484      85.714  59.874  32.935  1.00  0.00           C
ATOM  10575  C29 POPEc 484      84.984  59.534  34.215  1.00  0.00           C
ATOM  10577 0C21 POPEc 484      85.474  59.744  35.445  1.00  0.00           C
ATOM  10579 1C21 POPEc 484      86.824  60.344  35.755  1.00  0.00           C
ATOM  10582 2C21 POPEc 484      87.764  59.344  36.465  1.00  0.00           C
ATOM  10585 3C21 POPEc 484      87.414  59.094  37.935  1.00  0.00           C
ATOM  10588 4C21 POPEc 484      88.194  57.904  38.515  1.00  0.00           C
ATOM  10591 5C21 POPEc 484      88.034  57.794  40.035  1.00  0.00           C
ATOM  10594 6C21 POPEc 484      88.664  56.524  40.625  1.00  0.00           C
ATOM  10597 7C21 POPEc 484      88.684  56.554  42.165  1.00  0.00           C
ATOM  10600 8C21 POPEc 484      89.074  55.214  42.785  1.00  0.00           C
ATOM  10604  C33 POPEc 484      80.414  64.354  27.925  1.00  0.00           C
ATOM  10607  C34 POPEc 484      79.944  64.684  29.335  1.00  0.00           C
ATOM  10610  C35 POPEc 484      80.804  64.054  30.455  1.00  0.00           C
ATOM  10613  C36 POPEc 484      80.114  62.894  31.165  1.00  0.00           C
ATOM  10616  C37 POPEc 484      80.704  62.584  32.545  1.00  0.00           C
ATOM  10619  C38 POPEc 484      79.994  61.434  33.275  1.00  0.00           C
ATOM  10622  C39 POPEc 484      79.154  61.864  34.485  1.00  0.00           C
ATOM  10625 0C31 POPEc 484      80.004  62.484  35.605  1.00  0.00           C
ATOM  10628 1C31 POPEc 484      79.274  62.664  36.935  1.00  0.00           C
ATOM  10631 2C31 POPEc 484      80.114  63.474  37.945  1.00  0.00           C
ATOM  10634 3C31 POPEc 484      80.134  64.984  37.645  1.00  0.00           C
ATOM  10637 4C31 POPEc 484      78.814  65.684  37.985  1.00  0.00           C
ATOM  10640 5C31 POPEc 484      78.834  67.174  37.615  1.00  0.00           C
ATOM  10643 6C31 POPEc 484      77.744  67.974  38.335  1.00  0.00           C
ATOM  10647  NH3 POPEd 485      38.674  57.504  22.635  1.00  0.00           N
ATOM  10651  C12 POPEd 485      37.714  58.314  21.795  1.00  0.00           C
ATOM  10654  C11 POPEd 485      36.314  58.524  22.425  1.00  0.00           C
ATOM  10657  P   POPEd 485      35.544  60.614  21.035  1.00  0.00           P
ATOM  10658  O13 POPEd 485      36.814  60.674  20.285  1.00  0.00           O
ATOM  10659  O14 POPEd 485      34.344  61.104  20.335  1.00  0.00           O
ATOM  10660  O11 POPEd 485      35.634  61.394  22.425  1.00  0.00           O
ATOM  10661  O12 POPEd 485      35.374  59.104  21.505  1.00  0.00           O
ATOM  10662  C1  POPEd 485      34.484  61.414  23.305  1.00  0.00           C
ATOM  10665  C2  POPEd 485      34.754  62.324  24.565  1.00  0.00           C
ATOM  10667  O21 POPEd 485      33.944  62.164  25.745  1.00  0.00           O
ATOM  10668  C21 POPEd 485      33.134  61.174  25.985  1.00  0.00           C
ATOM  10669  O22 POPEd 485      32.554  60.464  25.185  1.00  0.00           O
ATOM  10670  C22 POPEd 485      33.164  60.944  27.505  1.00  0.00           C
ATOM  10673  C3  POPEd 485      34.864  63.844  24.235  1.00  0.00           C
ATOM  10676  O31 POPEd 485      35.414  64.564  25.365  1.00  0.00           O
ATOM  10677  C31 POPEd 485      34.534  65.034  26.255  1.00  0.00           C
ATOM  10678  O32 POPEd 485      33.334  65.134  26.105  1.00  0.00           O
ATOM  10679  C32 POPEd 485      35.264  65.344  27.565  1.00  0.00           C
ATOM  10682  C23 POPEd 485      32.314  61.964  28.305  1.00  0.00           C
ATOM  10685  C24 POPEd 485      32.864  62.204  29.725  1.00  0.00           C
ATOM  10688  C25 POPEd 485      31.764  62.514  30.755  1.00  0.00           C
ATOM  10691  C26 POPEd 485      32.324  63.074  32.065  1.00  0.00           C
ATOM  10694  C27 POPEd 485      31.414  62.764  33.265  1.00  0.00           C
ATOM  10697  C28 POPEd 485      31.884  63.454  34.555  1.00  0.00           C
ATOM  10700  C29 POPEd 485      31.124  64.714  34.875  1.00  0.00           C
ATOM  10702 0C21 POPEd 485      30.414  64.934  35.995  1.00  0.00           C
ATOM  10704 1C21 POPEd 485      30.224  63.964  37.135  1.00  0.00           C
ATOM  10707 2C21 POPEd 485      28.894  64.124  37.885  1.00  0.00           C
ATOM  10710 3C21 POPEd 485      28.744  63.134  39.045  1.00  0.00           C
ATOM  10713 4C21 POPEd 485      27.484  63.404  39.885  1.00  0.00           C
ATOM  10716 5C21 POPEd 485      27.484  62.674  41.235  1.00  0.00           C
ATOM  10719 6C21 POPEd 485      26.994  61.214  41.195  1.00  0.00           C
ATOM  10722 7C21 POPEd 485      25.494  61.084  40.905  1.00  0.00           C
ATOM  10725 8C21 POPEd 485      24.944  59.684  41.185  1.00  0.00           C
ATOM  10729  C33 POPEd 485      36.124  64.164  28.075  1.00  0.00           C
ATOM  10732  C34 POPEd 485      37.054  64.524  29.245  1.00  0.00           C
ATOM  10735  C35 POPEd 485      36.394  64.634  30.625  1.00  0.00           C
ATOM  10738  C36 POPEd 485      37.454  65.034  31.665  1.00  0.00           C
ATOM  10741  C37 POPEd 485      36.894  65.464  33.025  1.00  0.00           C
ATOM  10744  C38 POPEd 485      36.884  64.334  34.065  1.00  0.00           C
ATOM  10747  C39 POPEd 485      36.344  64.754  35.445  1.00  0.00           C
ATOM  10750 0C31 POPEd 485      36.914  66.104  35.945  1.00  0.00           C
ATOM  10753 1C31 POPEd 485      36.604  66.394  37.415  1.00  0.00           C
ATOM  10756 2C31 POPEd 485      37.604  65.714  38.355  1.00  0.00           C
ATOM  10759 3C31 POPEd 485      37.364  65.954  39.855  1.00  0.00           C
ATOM  10762 4C31 POPEd 485      37.374  67.424  40.285  1.00  0.00           C
ATOM  10765 5C31 POPEd 485      37.654  67.564  41.785  1.00  0.00           C
ATOM  10768 6C31 POPEd 485      37.534  68.994  42.325  1.00  0.00           C
ATOM  10772  NH3 POPEe 486      74.914  32.624  22.425  1.00  0.00           N
ATOM  10776  C12 POPEe 486      76.004  33.544  21.965  1.00  0.00           C
ATOM  10779  C11 POPEe 486      77.384  33.044  22.435  1.00  0.00           C
ATOM  10782  P   POPEe 486      79.054  31.064  22.245  1.00  0.00           P
ATOM  10783  O13 POPEe 486      79.964  32.104  22.765  1.00  0.00           O
ATOM  10784  O14 POPEe 486      79.494  30.324  21.035  1.00  0.00           O
ATOM  10785  O11 POPEe 486      78.724  30.024  23.395  1.00  0.00           O
ATOM  10786  O12 POPEe 486      77.594  31.674  22.085  1.00  0.00           O
ATOM  10787  C1  POPEe 486      79.744  29.284  24.045  1.00  0.00           C
ATOM  10790  C2  POPEe 486      80.354  30.154  25.175  1.00  0.00           C
ATOM  10792  O21 POPEe 486      81.414  29.564  25.955  1.00  0.00           O
ATOM  10793  C21 POPEe 486      82.444  29.014  25.365  1.00  0.00           C
ATOM  10794  O22 POPEe 486      82.554  28.684  24.195  1.00  0.00           O
ATOM  10795  C22 POPEe 486      83.574  28.864  26.385  1.00  0.00           C
ATOM  10798  C3  POPEe 486      79.234  30.654  26.135  1.00  0.00           C
ATOM  10801  O31 POPEe 486      79.674  31.764  26.935  1.00  0.00           O
ATOM  10802  C31 POPEe 486      79.874  31.774  28.245  1.00  0.00           C
ATOM  10803  O32 POPEe 486      80.214  32.774  28.865  1.00  0.00           O
ATOM  10804  C32 POPEe 486      79.524  30.484  28.975  1.00  0.00           C
ATOM  10807  C23 POPEe 486      83.304  27.734  27.405  1.00  0.00           C
ATOM  10810  C24 POPEe 486      84.234  27.814  28.625  1.00  0.00           C
ATOM  10813  C25 POPEe 486      83.774  28.874  29.645  1.00  0.00           C
ATOM  10816  C26 POPEe 486      84.474  28.764  31.005  1.00  0.00           C
ATOM  10819  C27 POPEe 486      83.854  29.704  32.045  1.00  0.00           C
ATOM  10822  C28 POPEe 486      84.204  29.304  33.495  1.00  0.00           C
ATOM  10825  C29 POPEe 486      83.414  30.134  34.485  1.00  0.00           C
ATOM  10827 0C21 POPEe 486      83.854  30.624  35.665  1.00  0.00           C
ATOM  10829 1C21 POPEe 486      85.214  30.404  36.255  1.00  0.00           C
ATOM  10832 2C21 POPEe 486      85.234  30.634  37.785  1.00  0.00           C
ATOM  10835 3C21 POPEe 486      84.404  29.614  38.595  1.00  0.00           C
ATOM  10838 4C21 POPEe 486      84.654  29.784  40.105  1.00  0.00           C
ATOM  10841 5C21 POPEe 486      83.864  28.814  40.995  1.00  0.00           C
ATOM  10844 6C21 POPEe 486      84.394  28.824  42.435  1.00  0.00           C
ATOM  10847 7C21 POPEe 486      83.504  28.084  43.445  1.00  0.00           C
ATOM  10850 8C21 POPEe 486      84.104  28.064  44.855  1.00  0.00           C
ATOM  10854  C33 POPEe 486      79.444  30.714  30.505  1.00  0.00           C
ATOM  10857  C34 POPEe 486      78.824  29.534  31.275  1.00  0.00           C
ATOM  10860  C35 POPEe 486      78.284  29.954  32.665  1.00  0.00           C
ATOM  10863  C36 POPEe 486      79.374  30.404  33.645  1.00  0.00           C
ATOM  10866  C37 POPEe 486      78.774  30.834  34.995  1.00  0.00           C
ATOM  10869  C38 POPEe 486      79.834  31.064  36.085  1.00  0.00           C
ATOM  10872  C39 POPEe 486      80.364  29.764  36.715  1.00  0.00           C
ATOM  10875 0C31 POPEe 486      79.374  29.154  37.715  1.00  0.00           C
ATOM  10878 1C31 POPEe 486      79.834  27.784  38.235  1.00  0.00           C
ATOM  10881 2C31 POPEe 486      78.884  27.234  39.305  1.00  0.00           C
ATOM  10884 3C31 POPEe 486      79.184  25.774  39.695  1.00  0.00           C
ATOM  10887 4C31 POPEe 486      80.574  25.594  40.325  1.00  0.00           C
ATOM  10890 5C31 POPEe 486      80.804  24.154  40.815  1.00  0.00           C
ATOM  10893 6C31 POPEe 486      82.204  23.944  41.385  1.00  0.00           C
ATOM  10897  NH3 POPEf 487      23.464  74.274  22.305  1.00  0.00           N
ATOM  10901  C12 POPEf 487      24.614  75.224  22.525  1.00  0.00           C
ATOM  10904  C11 POPEf 487      24.224  76.674  22.855  1.00  0.00           C
ATOM  10907  P   POPEf 487      26.264  77.694  24.235  1.00  0.00           P
ATOM  10908  O13 POPEf 487      25.474  77.384  25.445  1.00  0.00           O
ATOM  10909  O14 POPEf 487      26.904  79.034  24.205  1.00  0.00           O
ATOM  10910  O11 POPEf 487      27.364  76.564  24.095  1.00  0.00           O
ATOM  10911  O12 POPEf 487      25.394  77.474  22.935  1.00  0.00           O
ATOM  10912  C1  POPEf 487      28.664  76.764  24.675  1.00  0.00           C
ATOM  10915  C2  POPEf 487      28.624  76.914  26.235  1.00  0.00           C
ATOM  10917  O21 POPEf 487      29.954  77.144  26.705  1.00  0.00           O
ATOM  10918  C21 POPEf 487      30.144  77.284  28.035  1.00  0.00           C
ATOM  10919  O22 POPEf 487      31.004  76.684  28.645  1.00  0.00           O
ATOM  10920  C22 POPEf 487      29.264  78.354  28.675  1.00  0.00           C
ATOM  10923  C3  POPEf 487      27.924  75.704  26.935  1.00  0.00           C
ATOM  10926  O31 POPEf 487      28.814  74.844  27.685  1.00  0.00           O
ATOM  10927  C31 POPEf 487      29.574  74.024  26.975  1.00  0.00           C
ATOM  10928  O32 POPEf 487      29.464  73.814  25.775  1.00  0.00           O
ATOM  10929  C32 POPEf 487      30.674  73.414  27.855  1.00  0.00           C
ATOM  10932  C23 POPEf 487      30.114  79.314  29.555  1.00  0.00           C
ATOM  10935  C24 POPEf 487      29.754  79.324  31.035  1.00  0.00           C
ATOM  10938  C25 POPEf 487      29.914  77.974  31.745  1.00  0.00           C
ATOM  10941  C26 POPEf 487      29.894  78.164  33.275  1.00  0.00           C
ATOM  10944  C27 POPEf 487      30.484  76.984  34.065  1.00  0.00           C
ATOM  10947  C28 POPEf 487      29.454  75.904  34.445  1.00  0.00           C
ATOM  10950  C29 POPEf 487      28.554  76.324  35.585  1.00  0.00           C
ATOM  10952 0C21 POPEf 487      28.904  76.334  36.885  1.00  0.00           C
ATOM  10954 1C21 POPEf 487      30.254  75.964  37.455  1.00  0.00           C
ATOM  10957 2C21 POPEf 487      30.254  74.724  38.355  1.00  0.00           C
ATOM  10960 3C21 POPEf 487      29.704  74.984  39.775  1.00  0.00           C
ATOM  10963 4C21 POPEf 487      29.634  73.684  40.585  1.00  0.00           C
ATOM  10966 5C21 POPEf 487      29.534  73.884  42.105  1.00  0.00           C
ATOM  10969 6C21 POPEf 487      30.874  74.274  42.745  1.00  0.00           C
ATOM  10972 7C21 POPEf 487      30.774  74.554  44.255  1.00  0.00           C
ATOM  10975 8C21 POPEf 487      31.954  75.374  44.795  1.00  0.00           C
[truncated: 1,820,488 more chars]
