# Supplementary material for: Characterizing Membrane Association and Periplasmic Transfer of Bacterial Lipoproteins through Molecular Dynamics Simulations
Source: Structure. 2020 Apr 7;28(4):475–487.e3. doi: 10.1016/j.str.2020.01.012 (PMC7139219; doi:10.1016/j.str.2020.01.012)
Supplement: Data S3. Final Coordinates from Simulations (M–X), Related to Figure 3 [file mmc5.zip › M-X/MDTQ-3-atomistic.pdb]

TITLE     Protein
REMARK    THIS IS A SIMULATION BOX
CRYST1  127.078  127.078  170.240  90.00  90.00  90.00 P 1           1
MODEL        1
ATOM      1  N   CYSTA   1      75.069  41.714  67.480  1.00  0.00           N
ATOM      3  CA  CYSTA   1      74.409  41.184  68.650  1.00  0.00           C
ATOM      5  C   CYSTA   1      75.069  41.604  69.990  1.00  0.00           C
ATOM      6  O   CYSTA   1      75.579  42.704  70.220  1.00  0.00           O
ATOM      7  CB  CYSTA   1      74.269  39.614  68.570  1.00  0.00           C
ATOM     10  SG  CYSTA   1      73.089  38.984  67.350  1.00  0.00           S
ATOM     11  C1  CYSTA   1      72.779  37.304  68.080  1.00  0.00           C
ATOM     14  CA1 CYSTA   1      75.419  43.004  67.370  1.00  0.00           C
ATOM     15  OA1 CYSTA   1      74.649  43.884  67.760  1.00  0.00           O
ATOM     16  CA2 CYSTA   1      76.809  43.344  66.930  1.00  0.00           C
ATOM     19  C11 CYSTA   1      71.519  36.444  67.720  1.00  0.00           C
ATOM     21  O11 CYSTA   1      70.869  37.004  66.580  1.00  0.00           O
ATOM     22  CX1 CYSTA   1      71.569  36.794  65.480  1.00  0.00           C
ATOM     23  OX1 CYSTA   1      72.389  35.914  65.320  1.00  0.00           O
ATOM     24  CX2 CYSTA   1      71.289  37.974  64.550  1.00  0.00           C
ATOM     27  C12 CYSTA   1      70.479  36.304  68.870  1.00  0.00           C
ATOM     30  O12 CYSTA   1      69.739  35.084  68.710  1.00  0.00           O
ATOM     31  CD1 CYSTA   1      68.539  34.954  68.120  1.00  0.00           C
ATOM     32  OD1 CYSTA   1      67.989  33.874  68.000  1.00  0.00           O
ATOM     33  CD2 CYSTA   1      67.869  36.274  67.730  1.00  0.00           C
ATOM     36  CA3 CYSTA   1      76.999  44.764  66.360  1.00  0.00           C
ATOM     39  CA4 CYSTA   1      76.969  44.864  64.830  1.00  0.00           C
ATOM     42  CA5 CYSTA   1      75.569  44.944  64.250  1.00  0.00           C
ATOM     45  CA6 CYSTA   1      74.939  43.584  63.950  1.00  0.00           C
ATOM     48  CA7 CYSTA   1      73.409  43.614  63.930  1.00  0.00           C
ATOM     51  CA8 CYSTA   1      72.809  44.344  62.720  1.00  0.00           C
ATOM     54  CA9 CYSTA   1      72.739  45.874  62.880  1.00  0.00           C
ATOM     57 0CA1 CYSTA   1      71.929  46.534  61.760  1.00  0.00           C
ATOM     60 1CA1 CYSTA   1      72.619  46.434  60.390  1.00  0.00           C
ATOM     63 2CA1 CYSTA   1      71.609  46.544  59.260  1.00  0.00           C
ATOM     66 3CA1 CYSTA   1      72.239  46.434  57.870  1.00  0.00           C
ATOM     69 4CA1 CYSTA   1      72.929  47.724  57.410  1.00  0.00           C
ATOM     72 5CA1 CYSTA   1      71.979  48.714  56.740  1.00  0.00           C
ATOM     75 6CA1 CYSTA   1      72.719  49.914  56.150  1.00  0.00           C
ATOM     79  CD3 CYSTA   1      66.639  36.084  66.810  1.00  0.00           C
ATOM     82  CD4 CYSTA   1      66.959  36.284  65.320  1.00  0.00           C
ATOM     85  CD5 CYSTA   1      65.729  36.074  64.440  1.00  0.00           C
ATOM     88  CD6 CYSTA   1      65.289  37.294  63.600  1.00  0.00           C
ATOM     91  CD7 CYSTA   1      63.869  37.794  63.930  1.00  0.00           C
ATOM     94  CD8 CYSTA   1      62.929  37.894  62.720  1.00  0.00           C
ATOM     97  CD9 CYSTA   1      61.449  37.894  63.160  1.00  0.00           C
ATOM    100 0CD1 CYSTA   1      60.389  37.924  62.050  1.00  0.00           C
ATOM    103 1CD1 CYSTA   1      60.499  39.204  61.220  1.00  0.00           C
ATOM    106 2CD1 CYSTA   1      59.229  39.704  60.510  1.00  0.00           C
ATOM    109 3CD1 CYSTA   1      59.419  41.144  59.980  1.00  0.00           C
ATOM    112 4CD1 CYSTA   1      60.839  41.394  59.450  1.00  0.00           C
ATOM    115 5CD1 CYSTA   1      61.049  42.724  58.740  1.00  0.00           C
ATOM    118 6CD1 CYSTA   1      62.489  42.864  58.230  1.00  0.00           C
ATOM    122  CX3 CYSTA   1      71.039  37.524  63.100  1.00  0.00           C
ATOM    125  CX4 CYSTA   1      69.699  36.794  63.010  1.00  0.00           C
ATOM    128  CX5 CYSTA   1      69.369  36.354  61.590  1.00  0.00           C
ATOM    131  CX6 CYSTA   1      68.069  35.574  61.500  1.00  0.00           C
ATOM    134  CX7 CYSTA   1      67.459  35.584  60.090  1.00  0.00           C
ATOM    137  CX8 CYSTA   1      66.359  34.534  59.880  1.00  0.00           C
ATOM    140  CX9 CYSTA   1      65.409  34.464  61.050  1.00  0.00           C
ATOM    142 0CX1 CYSTA   1      64.069  34.594  61.040  1.00  0.00           C
ATOM    144 1CX1 CYSTA   1      63.239  34.784  59.800  1.00  0.00           C
ATOM    147 2CX1 CYSTA   1      63.169  33.434  59.070  1.00  0.00           C
ATOM    150 3CX1 CYSTA   1      62.239  33.454  57.850  1.00  0.00           C
ATOM    153 4CX1 CYSTA   1      62.389  32.184  57.000  1.00  0.00           C
ATOM    156 5CX1 CYSTA   1      63.679  32.174  56.170  1.00  0.00           C
ATOM    159 6CX1 CYSTA   1      63.819  30.904  55.340  1.00  0.00           C
ATOM    162 7CX1 CYSTA   1      65.189  30.794  54.670  1.00  0.00           C
ATOM    165 8CX1 CYSTA   1      65.369  29.444  53.970  1.00  0.00           C
ATOM    169  N   ALA A   2      74.969  40.734  71.000  1.00  0.00           N
ATOM    171  CA  ALA A   2      75.049  41.214  72.330  1.00  0.00           C
ATOM    173  CB  ALA A   2      73.889  42.164  72.730  1.00  0.00           C
ATOM    177  C   ALA A   2      74.949  40.044  73.240  1.00  0.00           C
ATOM    178  O   ALA A   2      74.389  39.004  72.870  1.00  0.00           O
ATOM    179  N   PRO A   3      75.409  40.234  74.450  1.00  0.00           N
ATOM    180  CD  PRO A   3      74.959  39.414  75.560  1.00  0.00           C
ATOM    183  CA  PRO A   3      76.269  41.334  74.860  1.00  0.00           C
ATOM    185  CB  PRO A   3      75.799  41.574  76.290  1.00  0.00           C
ATOM    188  CG  PRO A   3      75.159  40.284  76.800  1.00  0.00           C
ATOM    191  C   PRO A   3      77.679  40.854  74.670  1.00  0.00           C
ATOM    192  O   PRO A   3      78.099  40.624  73.540  1.00  0.00           O
ATOM    193  N   MET A   4      78.389  40.624  75.770  1.00  0.00           N
ATOM    195  CA  MET A   4      79.379  39.584  75.820  1.00  0.00           C
ATOM    197  CB  MET A   4      80.859  40.054  75.650  1.00  0.00           C
ATOM    200  CG  MET A   4      81.619  40.934  76.670  1.00  0.00           C
ATOM    203  SD  MET A   4      81.099  42.664  76.720  1.00  0.00           S
ATOM    204  CE  MET A   4      82.649  43.364  77.350  1.00  0.00           C
ATOM    208  C   MET A   4      79.009  38.854  77.090  1.00  0.00           C
ATOM    209  O   MET A   4      79.699  38.954  78.090  1.00  0.00           O
ATOM    210  N   HIS A   5      77.799  38.184  77.060  1.00  0.00           N
ATOM    212  CA  HIS A   5      77.119  37.484  78.180  1.00  0.00           C
ATOM    214  CB  HIS A   5      75.749  36.774  77.910  1.00  0.00           C
ATOM    217  ND1 HIS A   5      73.569  37.944  78.250  1.00  0.00           N
ATOM    218  CG  HIS A   5      74.609  37.224  78.800  1.00  0.00           C
ATOM    219  CE1 HIS A   5      72.679  38.074  79.210  1.00  0.00           C
ATOM    221  NE2 HIS A   5      73.069  37.454  80.340  1.00  0.00           N
ATOM    223  CD2 HIS A   5      74.309  36.894  80.080  1.00  0.00           C
ATOM    225  C   HIS A   5      78.059  36.454  78.720  1.00  0.00           C
ATOM    226  O   HIS A   5      78.289  36.404  79.920  1.00  0.00           O
ATOM    227  N   GLU A   6      78.729  35.754  77.790  1.00  0.00           N
ATOM    229  CA  GLU A   6      80.019  35.164  78.050  1.00  0.00           C
ATOM    231  CB  GLU A   6      80.479  34.334  76.830  1.00  0.00           C
ATOM    234  CG  GLU A   6      81.709  33.454  77.150  1.00  0.00           C
ATOM    237  CD  GLU A   6      82.349  32.854  75.910  1.00  0.00           C
ATOM    238  OE1 GLU A   6      81.639  32.634  74.900  1.00  0.00           O
ATOM    239  OE2 GLU A   6      83.589  32.594  75.960  1.00  0.00           O
ATOM    240  C   GLU A   6      81.069  36.244  78.380  1.00  0.00           C
ATOM    241  O   GLU A   6      81.889  36.634  77.550  1.00  0.00           O
ATOM    242  N   THR A   7      81.009  36.794  79.610  1.00  0.00           N
ATOM    244  CA  THR A   7      81.929  37.814  80.080  1.00  0.00           C
ATOM    246  CB  THR A   7      81.469  38.584  81.320  1.00  0.00           C
ATOM    248  OG1 THR A   7      82.339  39.664  81.640  1.00  0.00           O
ATOM    250  CG2 THR A   7      81.359  37.674  82.560  1.00  0.00           C
ATOM    254  C   THR A   7      83.279  37.194  80.300  1.00  0.00           C
ATOM    255  O   THR A   7      83.369  36.044  80.740  1.00  0.00           O
ATOM    256  N   ARG A   8      84.369  37.894  79.960  1.00  0.00           N
ATOM    258  CA  ARG A   8      85.689  37.344  80.190  1.00  0.00           C
ATOM    260  CB  ARG A   8      86.459  37.134  78.880  1.00  0.00           C
ATOM    263  CG  ARG A   8      87.859  36.514  79.070  1.00  0.00           C
ATOM    266  CD  ARG A   8      88.469  35.954  77.780  1.00  0.00           C
ATOM    269  NE  ARG A   8      88.639  37.094  76.810  1.00  0.00           N
ATOM    271  CZ  ARG A   8      87.929  37.284  75.710  1.00  0.00           C
ATOM    272  NH1 ARG A   8      87.009  36.424  75.300  1.00  0.00           N
ATOM    275  NH2 ARG A   8      88.189  38.354  75.000  1.00  0.00           N
ATOM    278  C   ARG A   8      86.459  38.244  81.110  1.00  0.00           C
ATOM    279  O   ARG A   8      86.979  39.294  80.720  1.00  0.00           O
ATOM    280  N   GLN A   9      86.609  37.814  82.360  1.00  0.00           N
ATOM    282  CA  GLN A   9      87.299  38.604  83.350  1.00  0.00           C
ATOM    284  CB  GLN A   9      86.609  38.444  84.720  1.00  0.00           C
ATOM    287  CG  GLN A   9      85.139  38.944  84.770  1.00  0.00           C
ATOM    290  CD  GLN A   9      85.059  40.454  84.470  1.00  0.00           C
ATOM    291  OE1 GLN A   9      85.909  41.234  84.900  1.00  0.00           O
ATOM    292  NE2 GLN A   9      84.029  40.894  83.730  1.00  0.00           N
ATOM    295  C   GLN A   9      88.769  38.234  83.410  1.00  0.00           C
ATOM    296  O   GLN A   9      89.149  37.064  83.520  1.00  0.00           O
ATOM    297  N   ALA A  10      89.659  39.234  83.300  1.00  0.00           N
ATOM    299  CA  ALA A  10      91.089  39.054  83.410  1.00  0.00           C
ATOM    301  CB  ALA A  10      91.849  40.354  83.080  1.00  0.00           C
ATOM    305  C   ALA A  10      91.529  38.484  84.770  1.00  0.00           C
ATOM    306  O   ALA A  10      91.029  38.854  85.840  1.00  0.00           O
ATOM    307  N   LEU A  11      92.499  37.554  84.720  1.00  0.00           N
ATOM    309  CA  LEU A  11      93.159  36.984  85.870  1.00  0.00           C
ATOM    311  CB  LEU A  11      94.119  35.884  85.370  1.00  0.00           C
ATOM    314  CG  LEU A  11      94.559  34.824  86.400  1.00  0.00           C
ATOM    316  CD1 LEU A  11      95.219  33.664  85.640  1.00  0.00           C
ATOM    320  CD2 LEU A  11      95.519  35.364  87.470  1.00  0.00           C
ATOM    324  C   LEU A  11      93.949  38.054  86.590  1.00  0.00           C
ATOM    325  O   LEU A  11      94.819  38.694  86.000  1.00  0.00           O
ATOM    326  N   SER A  12      93.689  38.274  87.890  1.00  0.00           N
ATOM    328  CA  SER A  12      94.419  39.324  88.600  1.00  0.00           C
ATOM    330  CB  SER A  12      93.679  39.834  89.860  1.00  0.00           C
ATOM    333  OG  SER A  12      94.159  41.134  90.240  1.00  0.00           O
ATOM    335  C   SER A  12      95.809  38.834  88.970  1.00  0.00           C
ATOM    336  O   SER A  12      96.029  38.154  89.970  1.00  0.00           O
ATOM    337  N   GLN A  13      96.789  39.134  88.100  1.00  0.00           N
ATOM    339  CA  GLN A  13      98.169  38.764  88.240  1.00  0.00           C
ATOM    341  CB  GLN A  13      98.919  39.164  86.940  1.00  0.00           C
ATOM    344  CG  GLN A  13     100.389  38.684  86.850  1.00  0.00           C
ATOM    347  CD  GLN A  13     100.499  37.174  86.900  1.00  0.00           C
ATOM    348  OE1 GLN A  13     101.139  36.624  87.810  1.00  0.00           O
ATOM    349  NE2 GLN A  13      99.939  36.484  85.880  1.00  0.00           N
ATOM    352  C   GLN A  13      98.809  39.494  89.400  1.00  0.00           C
ATOM    353  O   GLN A  13      98.689  40.714  89.500  1.00  0.00           O
ATOM    354  N   GLN A  14      99.489  38.784  90.310  1.00  0.00           N
ATOM    356  CA  GLN A  14     100.069  39.474  91.430  1.00  0.00           C
ATOM    358  CB  GLN A  14      98.969  39.814  92.480  1.00  0.00           C
ATOM    361  CG  GLN A  14      99.389  40.964  93.400  1.00  0.00           C
ATOM    364  CD  GLN A  14      98.209  41.704  94.020  1.00  0.00           C
ATOM    365  OE1 GLN A  14      97.019  41.454  93.800  1.00  0.00           O
ATOM    366  NE2 GLN A  14      98.559  42.684  94.870  1.00  0.00           N
ATOM    369  C   GLN A  14     101.129  38.604  92.050  1.00  0.00           C
ATOM    370  O   GLN A  14     101.019  37.374  92.080  1.00  0.00           O
ATOM    371  N   THR A  15     102.179  39.204  92.640  1.00  0.00           N
ATOM    373  CA  THR A  15     103.149  38.434  93.390  1.00  0.00           C
ATOM    375  CB  THR A  15     104.549  39.024  93.390  1.00  0.00           C
ATOM    377  OG1 THR A  15     104.569  40.334  93.920  1.00  0.00           O
ATOM    379  CG2 THR A  15     105.049  39.154  91.950  1.00  0.00           C
ATOM    383  C   THR A  15     102.699  38.314  94.840  1.00  0.00           C
ATOM    384  O   THR A  15     102.139  39.274  95.370  1.00  0.00           O
ATOM    385  N   PRO A  16     102.899  37.184  95.500  1.00  0.00           N
ATOM    386  CD  PRO A  16     102.989  35.884  94.840  1.00  0.00           C
ATOM    389  CA  PRO A  16     102.629  37.074  96.930  1.00  0.00           C
ATOM    391  CB  PRO A  16     102.199  35.594  97.070  1.00  0.00           C
ATOM    394  CG  PRO A  16     102.959  34.854  95.960  1.00  0.00           C
ATOM    397  C   PRO A  16     103.889  37.374  97.740  1.00  0.00           C
ATOM    398  O   PRO A  16     104.909  36.744  97.500  1.00  0.00           O
ATOM    399  N   ALA A  17     103.869  38.294  98.720  1.00  0.00           N
ATOM    401  CA  ALA A  17     105.009  38.484  99.590  1.00  0.00           C
ATOM    403  CB  ALA A  17     105.719  39.814  99.270  1.00  0.00           C
ATOM    407  C   ALA A  17     104.569  38.504 101.040  1.00  0.00           C
ATOM    408  O   ALA A  17     103.769  39.334 101.460  1.00  0.00           O
ATOM    409  N   ALA A  18     105.139  37.634 101.880  1.00  0.00           N
ATOM    411  CA  ALA A  18     105.019  37.784 103.310  1.00  0.00           C
ATOM    413  CB  ALA A  18     105.289  36.444 103.970  1.00  0.00           C
ATOM    417  C   ALA A  18     105.959  38.844 103.860  1.00  0.00           C
ATOM    418  O   ALA A  18     105.839  39.294 104.990  1.00  0.00           O
ATOM    419  N   GLN A  19     106.949  39.314 103.080  1.00  0.00           N
ATOM    421  CA  GLN A  19     107.939  40.254 103.580  1.00  0.00           C
ATOM    423  CB  GLN A  19     109.259  40.154 102.750  1.00  0.00           C
ATOM    426  CG  GLN A  19     109.939  38.764 102.790  1.00  0.00           C
ATOM    429  CD  GLN A  19     111.249  38.704 101.990  1.00  0.00           C
ATOM    430  OE1 GLN A  19     111.469  37.844 101.140  1.00  0.00           O
ATOM    431  NE2 GLN A  19     112.199  39.624 102.290  1.00  0.00           N
ATOM    434  C   GLN A  19     107.439  41.704 103.540  1.00  0.00           C
ATOM    435  O   GLN A  19     108.109  42.624 104.000  1.00  0.00           O
ATOM    436  N   VAL A  20     106.259  41.954 102.930  1.00  0.00           N
ATOM    438  CA  VAL A  20     105.779  43.294 102.630  1.00  0.00           C
ATOM    440  CB  VAL A  20     104.669  43.314 101.570  1.00  0.00           C
ATOM    442  CG1 VAL A  20     103.349  42.684 102.050  1.00  0.00           C
ATOM    446  CG2 VAL A  20     104.439  44.754 101.070  1.00  0.00           C
ATOM    450  C   VAL A  20     105.449  44.154 103.860  1.00  0.00           C
ATOM    451  O   VAL A  20     105.729  45.354 103.880  1.00  0.00           O
ATOM    452  N   ASP A  21     104.879  43.514 104.910  1.00  0.00           N
ATOM    454  CA  ASP A  21     104.519  44.124 106.170  1.00  0.00           C
ATOM    456  CB  ASP A  21     103.059  43.704 106.470  1.00  0.00           C
ATOM    459  CG  ASP A  21     102.309  44.664 107.380  1.00  0.00           C
ATOM    460  OD1 ASP A  21     102.899  45.394 108.200  1.00  0.00           O
ATOM    461  OD2 ASP A  21     101.049  44.614 107.280  1.00  0.00           O
ATOM    462  C   ASP A  21     105.459  43.664 107.280  1.00  0.00           C
ATOM    463  O   ASP A  21     105.159  43.764 108.470  1.00  0.00           O
ATOM    464  N   THR A  22     106.639  43.114 106.940  1.00  0.00           N
ATOM    466  CA  THR A  22     107.369  42.314 107.920  1.00  0.00           C
ATOM    468  CB  THR A  22     107.259  40.834 107.650  1.00  0.00           C
ATOM    470  OG1 THR A  22     105.879  40.524 107.580  1.00  0.00           O
ATOM    472  CG2 THR A  22     107.819  40.044 108.840  1.00  0.00           C
ATOM    476  C   THR A  22     108.809  42.744 107.980  1.00  0.00           C
ATOM    477  O   THR A  22     109.629  42.414 107.110  1.00  0.00           O
ATOM    478  N   ALA A  23     109.139  43.464 109.070  1.00  0.00           N
ATOM    480  CA  ALA A  23     110.479  43.814 109.500  1.00  0.00           C
ATOM    482  CB  ALA A  23     110.399  44.714 110.770  1.00  0.00           C
ATOM    486  C   ALA A  23     111.389  42.614 109.750  1.00  0.00           C
ATOM    487  O   ALA A  23     110.929  41.504 110.040  1.00  0.00           O
ATOM    488  N   LEU A  24     112.719  42.784 109.630  1.00  0.00           N
ATOM    490  CA  LEU A  24     113.689  41.694 109.710  1.00  0.00           C
ATOM    492  CB  LEU A  24     115.139  42.144 109.390  1.00  0.00           C
ATOM    495  CG  LEU A  24     115.399  42.634 107.950  1.00  0.00           C
ATOM    497  CD1 LEU A  24     114.669  43.934 107.600  1.00  0.00           C
ATOM    501  CD2 LEU A  24     116.899  42.854 107.730  1.00  0.00           C
ATOM    505  C   LEU A  24     113.659  40.854 110.990  1.00  0.00           C
ATOM    506  O   LEU A  24     113.789  39.634 110.880  1.00  0.00           O
ATOM    507  N   PRO A  25     113.459  41.394 112.200  1.00  0.00           N
ATOM    508  CD  PRO A  25     113.739  42.794 112.540  1.00  0.00           C
ATOM    511  CA  PRO A  25     113.399  40.554 113.380  1.00  0.00           C
ATOM    513  CB  PRO A  25     113.379  41.574 114.540  1.00  0.00           C
ATOM    516  CG  PRO A  25     114.169  42.754 114.000  1.00  0.00           C
ATOM    519  C   PRO A  25     112.149  39.714 113.520  1.00  0.00           C
ATOM    520  O   PRO A  25     112.089  38.984 114.510  1.00  0.00           O
ATOM    521  N   THR A  26     111.149  39.804 112.620  1.00  0.00           N
ATOM    523  CA  THR A  26     109.839  39.194 112.830  1.00  0.00           C
ATOM    525  CB  THR A  26     108.739  40.214 113.180  1.00  0.00           C
ATOM    527  OG1 THR A  26     107.429  39.634 113.250  1.00  0.00           O
ATOM    529  CG2 THR A  26     108.709  41.374 112.180  1.00  0.00           C
ATOM    533  C   THR A  26     109.489  38.234 111.710  1.00  0.00           C
ATOM    534  O   THR A  26     110.019  38.274 110.600  1.00  0.00           O
ATOM    535  N   ALA A  27     108.649  37.224 112.030  1.00  0.00           N
ATOM    537  CA  ALA A  27     108.359  36.074 111.190  1.00  0.00           C
ATOM    539  CB  ALA A  27     108.069  34.834 112.060  1.00  0.00           C
ATOM    543  C   ALA A  27     107.219  36.284 110.230  1.00  0.00           C
ATOM    544  O   ALA A  27     106.369  37.144 110.430  1.00  0.00           O
ATOM    545  N   LEU A  28     107.209  35.464 109.160  1.00  0.00           N
ATOM    547  CA  LEU A  28     106.289  35.554 108.050  1.00  0.00           C
ATOM    549  CB  LEU A  28     107.039  35.054 106.780  1.00  0.00           C
ATOM    552  CG  LEU A  28     108.309  35.854 106.410  1.00  0.00           C
ATOM    554  CD1 LEU A  28     108.919  35.334 105.110  1.00  0.00           C
ATOM    558  CD2 LEU A  28     108.049  37.354 106.250  1.00  0.00           C
ATOM    562  C   LEU A  28     105.069  34.674 108.270  1.00  0.00           C
ATOM    563  O   LEU A  28     105.209  33.464 108.460  1.00  0.00           O
ATOM    564  N   LYS A  29     103.859  35.254 108.290  1.00  0.00           N
ATOM    566  CA  LYS A  29     102.669  34.524 108.690  1.00  0.00           C
ATOM    568  CB  LYS A  29     102.249  34.974 110.090  1.00  0.00           C
ATOM    571  CG  LYS A  29     103.269  34.694 111.210  1.00  0.00           C
ATOM    574  CD  LYS A  29     102.689  35.314 112.470  1.00  0.00           C
ATOM    577  CE  LYS A  29     103.519  35.214 113.730  1.00  0.00           C
ATOM    580  NZ  LYS A  29     102.949  36.174 114.700  1.00  0.00           N
ATOM    584  C   LYS A  29     101.439  34.694 107.810  1.00  0.00           C
ATOM    585  O   LYS A  29     100.749  35.704 107.830  1.00  0.00           O
ATOM    586  N   MET A  30     101.039  33.624 107.090  1.00  0.00           N
ATOM    588  CA  MET A  30      99.889  33.664 106.200  1.00  0.00           C
ATOM    590  CB  MET A  30     100.229  33.014 104.840  1.00  0.00           C
ATOM    593  CG  MET A  30     101.529  32.194 104.830  1.00  0.00           C
ATOM    596  SD  MET A  30     101.809  31.304 103.290  1.00  0.00           S
ATOM    597  CE  MET A  30     102.929  30.174 104.140  1.00  0.00           C
ATOM    601  C   MET A  30      98.659  33.044 106.840  1.00  0.00           C
ATOM    602  O   MET A  30      98.199  31.954 106.480  1.00  0.00           O
ATOM    603  N   VAL A  31      98.089  33.714 107.860  1.00  0.00           N
ATOM    605  CA  VAL A  31      96.939  33.194 108.580  1.00  0.00           C
ATOM    607  CB  VAL A  31      97.209  32.954 110.070  1.00  0.00           C
ATOM    609  CG1 VAL A  31      95.969  32.334 110.740  1.00  0.00           C
ATOM    613  CG2 VAL A  31      98.399  31.984 110.170  1.00  0.00           C
ATOM    617  C   VAL A  31      95.729  34.084 108.350  1.00  0.00           C
ATOM    618  O   VAL A  31      95.809  35.304 108.310  1.00  0.00           O
ATOM    619  N   GLY A  32      94.549  33.464 108.100  1.00  0.00           N
ATOM    621  CA  GLY A  32      93.279  34.154 107.950  1.00  0.00           C
ATOM    624  C   GLY A  32      92.839  34.984 109.130  1.00  0.00           C
ATOM    625  O   GLY A  32      93.389  34.914 110.230  1.00  0.00           O
ATOM    626  N   GLN A  33      91.809  35.824 108.920  1.00  0.00           N
ATOM    628  CA  GLN A  33      91.429  36.874 109.840  1.00  0.00           C
ATOM    630  CB  GLN A  33      91.369  38.214 109.050  1.00  0.00           C
ATOM    633  CG  GLN A  33      91.659  39.504 109.850  1.00  0.00           C
ATOM    636  CD  GLN A  33      92.899  39.474 110.760  1.00  0.00           C
ATOM    637  OE1 GLN A  33      92.829  39.944 111.900  1.00  0.00           O
ATOM    638  NE2 GLN A  33      94.029  38.944 110.250  1.00  0.00           N
ATOM    641  C   GLN A  33      90.069  36.554 110.440  1.00  0.00           C
ATOM    642  O   GLN A  33      89.219  35.914 109.810  1.00  0.00           O
ATOM    643  N   THR A  34      89.869  36.934 111.710  1.00  0.00           N
ATOM    645  CA  THR A  34      88.789  36.424 112.550  1.00  0.00           C
ATOM    647  CB  THR A  34      89.319  35.844 113.880  1.00  0.00           C
ATOM    649  OG1 THR A  34      90.589  35.204 113.690  1.00  0.00           O
ATOM    651  CG2 THR A  34      88.369  34.784 114.470  1.00  0.00           C
ATOM    655  C   THR A  34      87.869  37.604 112.820  1.00  0.00           C
ATOM    656  O   THR A  34      87.949  38.664 112.190  1.00  0.00           O
ATOM    657  N   GLN A  35      86.989  37.504 113.850  1.00  0.00           N
ATOM    659  CA  GLN A  35      86.559  38.654 114.630  1.00  0.00           C
ATOM    661  CB  GLN A  35      85.579  38.284 115.780  1.00  0.00           C
ATOM    664  CG  GLN A  35      84.149  37.844 115.360  1.00  0.00           C
ATOM    667  CD  GLN A  35      84.069  36.394 114.880  1.00  0.00           C
ATOM    668  OE1 GLN A  35      84.689  35.474 115.410  1.00  0.00           O
ATOM    669  NE2 GLN A  35      83.209  36.144 113.870  1.00  0.00           N
ATOM    672  C   GLN A  35      87.759  39.374 115.240  1.00  0.00           C
ATOM    673  O   GLN A  35      88.279  39.034 116.290  1.00  0.00           O
ATOM    674  N   TRP A  36      88.239  40.404 114.530  1.00  0.00           N
ATOM    676  CA  TRP A  36      89.639  40.774 114.580  1.00  0.00           C
ATOM    678  CB  TRP A  36      90.049  41.284 113.170  1.00  0.00           C
ATOM    681  CG  TRP A  36      89.109  42.294 112.570  1.00  0.00           C
ATOM    682  CD1 TRP A  36      88.109  42.064 111.660  1.00  0.00           C
ATOM    684  NE1 TRP A  36      87.429  43.234 111.410  1.00  0.00           N
ATOM    686  CE2 TRP A  36      87.969  44.234 112.160  1.00  0.00           C
ATOM    687  CD2 TRP A  36      89.029  43.684 112.910  1.00  0.00           C
ATOM    688  CE3 TRP A  36      89.759  44.494 113.770  1.00  0.00           C
ATOM    690  CZ3 TRP A  36      89.389  45.824 113.920  1.00  0.00           C
ATOM    692  CZ2 TRP A  36      87.609  45.574 112.290  1.00  0.00           C
ATOM    694  CH2 TRP A  36      88.329  46.364 113.200  1.00  0.00           C
ATOM    696  C   TRP A  36      89.859  41.834 115.640  1.00  0.00           C
ATOM    697  O   TRP A  36      90.979  42.154 116.040  1.00  0.00           O
ATOM    698  N   TRP A  37      88.749  42.354 116.180  1.00  0.00           N
ATOM    700  CA  TRP A  37      88.729  43.274 117.280  1.00  0.00           C
ATOM    702  CB  TRP A  37      87.379  44.044 117.260  1.00  0.00           C
ATOM    705  CG  TRP A  37      86.169  43.174 117.290  1.00  0.00           C
ATOM    706  CD1 TRP A  37      85.649  42.644 118.440  1.00  0.00           C
ATOM    708  NE1 TRP A  37      84.579  41.844 118.140  1.00  0.00           N
ATOM    710  CE2 TRP A  37      84.359  41.854 116.790  1.00  0.00           C
ATOM    711  CD2 TRP A  37      85.349  42.684 116.210  1.00  0.00           C
ATOM    712  CE3 TRP A  37      85.349  42.874 114.820  1.00  0.00           C
ATOM    714  CZ3 TRP A  37      84.329  42.274 114.070  1.00  0.00           C
ATOM    716  CZ2 TRP A  37      83.369  41.254 116.050  1.00  0.00           C
ATOM    718  CH2 TRP A  37      83.359  41.484 114.670  1.00  0.00           C
ATOM    720  C   TRP A  37      88.959  42.544 118.610  1.00  0.00           C
ATOM    721  O   TRP A  37      89.399  43.144 119.590  1.00  0.00           O
ATOM    722  N   LEU A  38      88.729  41.214 118.680  1.00  0.00           N
ATOM    724  CA  LEU A  38      88.919  40.434 119.890  1.00  0.00           C
ATOM    726  CB  LEU A  38      88.109  39.114 119.830  1.00  0.00           C
ATOM    729  CG  LEU A  38      86.599  39.324 119.640  1.00  0.00           C
ATOM    731  CD1 LEU A  38      85.869  37.984 119.590  1.00  0.00           C
ATOM    735  CD2 LEU A  38      85.999  40.184 120.750  1.00  0.00           C
ATOM    739  C   LEU A  38      90.379  40.124 120.160  1.00  0.00           C
ATOM    740  O   LEU A  38      90.769  39.874 121.300  1.00  0.00           O
ATOM    741  N   GLU A  39      91.199  40.214 119.100  1.00  0.00           N
ATOM    743  CA  GLU A  39      92.629  39.974 119.090  1.00  0.00           C
ATOM    745  CB  GLU A  39      93.069  39.794 117.610  1.00  0.00           C
ATOM    748  CG  GLU A  39      92.199  38.724 116.900  1.00  0.00           C
ATOM    751  CD  GLU A  39      92.719  38.164 115.580  1.00  0.00           C
ATOM    752  OE1 GLU A  39      93.879  38.444 115.200  1.00  0.00           O
ATOM    753  OE2 GLU A  39      92.009  37.294 115.010  1.00  0.00           O
ATOM    754  C   GLU A  39      93.399  41.104 119.770  1.00  0.00           C
ATOM    755  O   GLU A  39      94.539  40.954 120.190  1.00  0.00           O
ATOM    756  N   TYR A  40      92.729  42.264 119.940  1.00  0.00           N
ATOM    758  CA  TYR A  40      93.199  43.364 120.760  1.00  0.00           C
ATOM    760  CB  TYR A  40      92.519  44.704 120.360  1.00  0.00           C
ATOM    763  CG  TYR A  40      92.919  45.124 118.970  1.00  0.00           C
ATOM    764  CD1 TYR A  40      93.919  46.084 118.760  1.00  0.00           C
ATOM    766  CE1 TYR A  40      94.219  46.534 117.460  1.00  0.00           C
ATOM    768  CZ  TYR A  40      93.549  45.994 116.370  1.00  0.00           C
ATOM    769  OH  TYR A  40      93.879  46.414 115.070  1.00  0.00           O
ATOM    771  CD2 TYR A  40      92.229  44.624 117.860  1.00  0.00           C
ATOM    773  CE2 TYR A  40      92.559  45.034 116.560  1.00  0.00           C
ATOM    775  C   TYR A  40      92.979  43.154 122.260  1.00  0.00           C
ATOM    776  O   TYR A  40      93.579  43.844 123.080  1.00  0.00           O
ATOM    777  N   HIS A  41      92.139  42.194 122.680  1.00  0.00           N
ATOM    779  CA  HIS A  41      92.029  41.814 124.090  1.00  0.00           C
ATOM    781  CB  HIS A  41      93.329  41.154 124.630  1.00  0.00           C
ATOM    784  ND1 HIS A  41      92.609  38.864 124.080  1.00  0.00           N
ATOM    785  CG  HIS A  41      93.569  39.844 123.940  1.00  0.00           C
ATOM    786  CE1 HIS A  41      92.989  37.894 123.270  1.00  0.00           C
ATOM    788  NE2 HIS A  41      94.149  38.194 122.630  1.00  0.00           N
ATOM    790  CD2 HIS A  41      94.539  39.444 123.070  1.00  0.00           C
ATOM    792  C   HIS A  41      91.469  42.884 125.030  1.00  0.00           C
ATOM    793  O   HIS A  41      91.609  42.784 126.240  1.00  0.00           O
ATOM    794  N   ASP A  42      90.759  43.884 124.470  1.00  0.00           N
ATOM    796  CA  ASP A  42      90.049  44.934 125.160  1.00  0.00           C
ATOM    798  CB  ASP A  42      90.309  46.294 124.440  1.00  0.00           C
ATOM    801  CG  ASP A  42      89.509  47.484 124.970  1.00  0.00           C
ATOM    802  OD1 ASP A  42      88.579  47.284 125.790  1.00  0.00           O
ATOM    803  OD2 ASP A  42      89.769  48.614 124.530  1.00  0.00           O
ATOM    804  C   ASP A  42      88.569  44.574 125.230  1.00  0.00           C
ATOM    805  O   ASP A  42      87.929  44.414 124.200  1.00  0.00           O
ATOM    806  N   ASN A  43      88.019  44.414 126.460  1.00  0.00           N
ATOM    808  CA  ASN A  43      86.649  44.024 126.790  1.00  0.00           C
ATOM    810  CB  ASN A  43      86.529  43.564 128.270  1.00  0.00           C
ATOM    813  CG  ASN A  43      87.499  42.444 128.610  1.00  0.00           C
ATOM    814  OD1 ASN A  43      88.009  41.764 127.710  1.00  0.00           O
ATOM    815  ND2 ASN A  43      87.719  42.174 129.910  1.00  0.00           N
ATOM    818  C   ASN A  43      85.659  45.174 126.690  1.00  0.00           C
ATOM    819  O   ASN A  43      84.449  45.014 126.610  1.00  0.00           O
ATOM    820  N   GLN A  44      86.169  46.414 126.750  1.00  0.00           N
ATOM    822  CA  GLN A  44      85.349  47.574 126.640  1.00  0.00           C
ATOM    824  CB  GLN A  44      86.049  48.744 127.350  1.00  0.00           C
ATOM    827  CG  GLN A  44      85.199  50.004 127.540  1.00  0.00           C
ATOM    830  CD  GLN A  44      83.759  49.724 127.990  1.00  0.00           C
ATOM    831  OE1 GLN A  44      83.499  49.124 129.030  1.00  0.00           O
ATOM    832  NE2 GLN A  44      82.789  50.204 127.170  1.00  0.00           N
ATOM    835  C   GLN A  44      85.119  47.874 125.180  1.00  0.00           C
ATOM    836  O   GLN A  44      83.989  48.144 124.770  1.00  0.00           O
ATOM    837  N   LEU A  45      86.159  47.674 124.340  1.00  0.00           N
ATOM    839  CA  LEU A  45      86.019  47.684 122.890  1.00  0.00           C
ATOM    841  CB  LEU A  45      87.359  47.444 122.140  1.00  0.00           C
ATOM    844  CG  LEU A  45      87.239  47.364 120.590  1.00  0.00           C
ATOM    846  CD1 LEU A  45      86.829  48.714 120.000  1.00  0.00           C
ATOM    850  CD2 LEU A  45      88.549  46.914 119.940  1.00  0.00           C
ATOM    854  C   LEU A  45      85.019  46.654 122.410  1.00  0.00           C
ATOM    855  O   LEU A  45      84.169  46.954 121.570  1.00  0.00           O
ATOM    856  N   THR A  46      85.029  45.424 122.980  1.00  0.00           N
ATOM    858  CA  THR A  46      84.029  44.394 122.640  1.00  0.00           C
ATOM    860  CB  THR A  46      84.199  42.994 123.270  1.00  0.00           C
ATOM    862  OG1 THR A  46      83.909  42.944 124.660  1.00  0.00           O
ATOM    864  CG2 THR A  46      85.639  42.514 123.100  1.00  0.00           C
ATOM    868  C   THR A  46      82.599  44.854 122.880  1.00  0.00           C
ATOM    869  O   THR A  46      81.719  44.614 122.070  1.00  0.00           O
ATOM    870  N   SER A  47      82.339  45.554 124.000  1.00  0.00           N
ATOM    872  CA  SER A  47      81.059  46.204 124.230  1.00  0.00           C
ATOM    874  CB  SER A  47      80.979  47.004 125.570  1.00  0.00           C
ATOM    877  OG  SER A  47      81.299  46.224 126.730  1.00  0.00           O
ATOM    879  C   SER A  47      80.649  47.204 123.150  1.00  0.00           C
ATOM    880  O   SER A  47      79.499  47.244 122.740  1.00  0.00           O
ATOM    881  N   LEU A  48      81.579  48.074 122.680  1.00  0.00           N
ATOM    883  CA  LEU A  48      81.289  49.024 121.620  1.00  0.00           C
ATOM    885  CB  LEU A  48      82.429  50.074 121.510  1.00  0.00           C
ATOM    888  CG  LEU A  48      82.339  51.234 122.530  1.00  0.00           C
ATOM    890  CD1 LEU A  48      83.129  50.944 123.810  1.00  0.00           C
ATOM    894  CD2 LEU A  48      82.809  52.564 121.930  1.00  0.00           C
ATOM    898  C   LEU A  48      80.889  48.444 120.260  1.00  0.00           C
ATOM    899  O   LEU A  48      79.799  48.744 119.780  1.00  0.00           O
ATOM    900  N   ILE A  49      81.659  47.544 119.600  1.00  0.00           N
ATOM    902  CA  ILE A  49      81.259  47.054 118.270  1.00  0.00           C
ATOM    904  CB  ILE A  49      82.249  46.234 117.430  1.00  0.00           C
ATOM    906  CG2 ILE A  49      83.539  47.034 117.170  1.00  0.00           C
ATOM    910  CG1 ILE A  49      82.529  44.804 117.950  1.00  0.00           C
ATOM    913  CD  ILE A  49      83.369  44.764 119.220  1.00  0.00           C
ATOM    917  C   ILE A  49      79.909  46.354 118.260  1.00  0.00           C
ATOM    918  O   ILE A  49      79.129  46.544 117.330  1.00  0.00           O
ATOM    919  N   ASN A  50      79.549  45.594 119.320  1.00  0.00           N
ATOM    921  CA  ASN A  50      78.229  45.014 119.490  1.00  0.00           C
ATOM    923  CB  ASN A  50      78.169  44.214 120.820  1.00  0.00           C
ATOM    926  CG  ASN A  50      79.089  43.014 120.720  1.00  0.00           C
ATOM    927  OD1 ASN A  50      79.389  42.514 119.630  1.00  0.00           O
ATOM    928  ND2 ASN A  50      79.589  42.534 121.890  1.00  0.00           N
ATOM    931  C   ASN A  50      77.099  46.044 119.490  1.00  0.00           C
ATOM    932  O   ASN A  50      76.099  45.904 118.790  1.00  0.00           O
ATOM    933  N   ASN A  51      77.279  47.174 120.200  1.00  0.00           N
ATOM    935  CA  ASN A  51      76.399  48.324 120.110  1.00  0.00           C
ATOM    937  CB  ASN A  51      76.839  49.414 121.110  1.00  0.00           C
ATOM    940  CG  ASN A  51      76.689  48.914 122.540  1.00  0.00           C
ATOM    941  OD1 ASN A  51      76.029  47.924 122.850  1.00  0.00           O
ATOM    942  ND2 ASN A  51      77.299  49.664 123.490  1.00  0.00           N
ATOM    945  C   ASN A  51      76.319  48.964 118.710  1.00  0.00           C
ATOM    946  O   ASN A  51      75.239  49.254 118.190  1.00  0.00           O
ATOM    947  N   ALA A  52      77.469  49.164 118.030  1.00  0.00           N
ATOM    949  CA  ALA A  52      77.489  49.624 116.660  1.00  0.00           C
ATOM    951  CB  ALA A  52      78.949  49.824 116.200  1.00  0.00           C
ATOM    955  C   ALA A  52      76.779  48.664 115.700  1.00  0.00           C
ATOM    956  O   ALA A  52      75.979  49.044 114.860  1.00  0.00           O
ATOM    957  N   LEU A  53      76.989  47.344 115.850  1.00  0.00           N
ATOM    959  CA  LEU A  53      76.199  46.324 115.180  1.00  0.00           C
ATOM    961  CB  LEU A  53      76.739  44.884 115.380  1.00  0.00           C
ATOM    964  CG  LEU A  53      77.849  44.434 114.400  1.00  0.00           C
ATOM    966  CD1 LEU A  53      79.219  44.954 114.800  1.00  0.00           C
ATOM    970  CD2 LEU A  53      77.909  42.904 114.360  1.00  0.00           C
ATOM    974  C   LEU A  53      74.709  46.364 115.530  1.00  0.00           C
ATOM    975  O   LEU A  53      73.869  46.034 114.690  1.00  0.00           O
ATOM    976  N   GLN A  54      74.319  46.694 116.770  1.00  0.00           N
ATOM    978  CA  GLN A  54      72.939  46.874 117.170  1.00  0.00           C
ATOM    980  CB  GLN A  54      72.859  47.104 118.700  1.00  0.00           C
ATOM    983  CG  GLN A  54      71.439  47.104 119.320  1.00  0.00           C
ATOM    986  CD  GLN A  54      70.739  45.774 119.070  1.00  0.00           C
ATOM    987  OE1 GLN A  54      71.249  44.724 119.470  1.00  0.00           O
ATOM    988  NE2 GLN A  54      69.539  45.764 118.440  1.00  0.00           N
ATOM    991  C   GLN A  54      72.189  48.004 116.470  1.00  0.00           C
ATOM    992  O   GLN A  54      71.039  47.834 116.060  1.00  0.00           O
ATOM    993  N   ASN A  55      72.789  49.204 116.340  1.00  0.00           N
ATOM    995  CA  ASN A  55      71.969  50.394 116.120  1.00  0.00           C
ATOM    997  CB  ASN A  55      71.329  50.904 117.450  1.00  0.00           C
ATOM   1000  CG  ASN A  55      72.299  51.294 118.580  1.00  0.00           C
ATOM   1001  OD1 ASN A  55      72.179  50.814 119.710  1.00  0.00           O
ATOM   1002  ND2 ASN A  55      73.269  52.184 118.310  1.00  0.00           N
ATOM   1005  C   ASN A  55      72.739  51.484 115.390  1.00  0.00           C
ATOM   1006  O   ASN A  55      72.549  52.674 115.660  1.00  0.00           O
ATOM   1007  N   ALA A  56      73.629  51.124 114.460  1.00  0.00           N
ATOM   1009  CA  ALA A  56      74.279  52.114 113.640  1.00  0.00           C
ATOM   1011  CB  ALA A  56      75.729  51.734 113.320  1.00  0.00           C
ATOM   1015  C   ALA A  56      73.499  52.294 112.330  1.00  0.00           C
ATOM   1016  O   ALA A  56      73.119  51.304 111.700  1.00  0.00           O
ATOM   1017  N   PRO A  57      73.229  53.514 111.880  1.00  0.00           N
ATOM   1018  CD  PRO A  57      73.569  54.754 112.570  1.00  0.00           C
ATOM   1021  CA  PRO A  57      72.249  53.754 110.810  1.00  0.00           C
ATOM   1023  CB  PRO A  57      72.029  55.274 110.850  1.00  0.00           C
ATOM   1026  CG  PRO A  57      73.259  55.844 111.550  1.00  0.00           C
ATOM   1029  C   PRO A  57      72.769  53.334 109.480  1.00  0.00           C
ATOM   1030  O   PRO A  57      72.039  52.774 108.670  1.00  0.00           O
ATOM   1031  N   ASP A  58      74.039  53.634 109.210  1.00  0.00           N
ATOM   1033  CA  ASP A  58      74.679  53.404 107.930  1.00  0.00           C
ATOM   1035  CB  ASP A  58      76.099  54.014 107.990  1.00  0.00           C
ATOM   1038  CG  ASP A  58      76.049  55.514 108.270  1.00  0.00           C
ATOM   1039  OD1 ASP A  58      75.019  56.164 107.990  1.00  0.00           O
ATOM   1040  OD2 ASP A  58      77.079  56.044 108.770  1.00  0.00           O
ATOM   1041  C   ASP A  58      74.689  51.924 107.550  1.00  0.00           C
ATOM   1042  O   ASP A  58      74.509  51.564 106.390  1.00  0.00           O
ATOM   1043  N   MET A  59      74.839  51.034 108.560  1.00  0.00           N
ATOM   1045  CA  MET A  59      74.609  49.604 108.450  1.00  0.00           C
ATOM   1047  CB  MET A  59      75.149  48.884 109.700  1.00  0.00           C
ATOM   1050  CG  MET A  59      75.029  47.344 109.690  1.00  0.00           C
ATOM   1053  SD  MET A  59      75.959  46.554 111.040  1.00  0.00           S
ATOM   1054  CE  MET A  59      75.429  44.874 110.640  1.00  0.00           C
ATOM   1058  C   MET A  59      73.179  49.184 108.130  1.00  0.00           C
ATOM   1059  O   MET A  59      72.939  48.384 107.230  1.00  0.00           O
ATOM   1060  N   GLN A  60      72.189  49.774 108.830  1.00  0.00           N
ATOM   1062  CA  GLN A  60      70.759  49.564 108.660  1.00  0.00           C
ATOM   1064  CB  GLN A  60      69.889  50.384 109.660  1.00  0.00           C
ATOM   1067  CG  GLN A  60      68.369  50.184 109.440  1.00  0.00           C
ATOM   1070  CD  GLN A  60      67.489  51.084 110.310  1.00  0.00           C
ATOM   1071  OE1 GLN A  60      67.579  52.314 110.240  1.00  0.00           O
ATOM   1072  NE2 GLN A  60      66.519  50.464 111.020  1.00  0.00           N
ATOM   1075  C   GLN A  60      70.309  49.924 107.260  1.00  0.00           C
ATOM   1076  O   GLN A  60      69.579  49.204 106.590  1.00  0.00           O
ATOM   1077  N   VAL A  61      70.799  51.064 106.750  1.00  0.00           N
ATOM   1079  CA  VAL A  61      70.579  51.504 105.390  1.00  0.00           C
ATOM   1081  CB  VAL A  61      71.239  52.864 105.170  1.00  0.00           C
ATOM   1083  CG1 VAL A  61      71.159  53.304 103.700  1.00  0.00           C
ATOM   1087  CG2 VAL A  61      70.529  53.934 106.030  1.00  0.00           C
ATOM   1091  C   VAL A  61      71.089  50.484 104.380  1.00  0.00           C
ATOM   1092  O   VAL A  61      70.369  50.114 103.450  1.00  0.00           O
ATOM   1093  N   ALA A  62      72.299  49.934 104.540  1.00  0.00           N
ATOM   1095  CA  ALA A  62      72.789  48.894 103.660  1.00  0.00           C
ATOM   1097  CB  ALA A  62      74.249  48.554 103.970  1.00  0.00           C
ATOM   1101  C   ALA A  62      71.979  47.604 103.640  1.00  0.00           C
ATOM   1102  O   ALA A  62      71.759  47.004 102.590  1.00  0.00           O
ATOM   1103  N   GLU A  63      71.489  47.124 104.800  1.00  0.00           N
ATOM   1105  CA  GLU A  63      70.539  46.024 104.810  1.00  0.00           C
ATOM   1107  CB  GLU A  63      70.459  45.254 106.140  1.00  0.00           C
ATOM   1110  CG  GLU A  63      70.119  46.044 107.430  1.00  0.00           C
ATOM   1113  CD  GLU A  63      70.219  45.124 108.640  1.00  0.00           C
ATOM   1114  OE1 GLU A  63      70.999  44.134 108.560  1.00  0.00           O
ATOM   1115  OE2 GLU A  63      69.499  45.364 109.640  1.00  0.00           O
ATOM   1116  C   GLU A  63      69.179  46.314 104.190  1.00  0.00           C
ATOM   1117  O   GLU A  63      68.669  45.514 103.400  1.00  0.00           O
ATOM   1118  N   GLN A  64      68.609  47.524 104.420  1.00  0.00           N
ATOM   1120  CA  GLN A  64      67.449  47.984 103.680  1.00  0.00           C
ATOM   1122  CB  GLN A  64      67.029  49.434 104.040  1.00  0.00           C
ATOM   1125  CG  GLN A  64      66.379  49.604 105.430  1.00  0.00           C
ATOM   1128  CD  GLN A  64      65.969  51.064 105.630  1.00  0.00           C
ATOM   1129  OE1 GLN A  64      65.689  51.804 104.680  1.00  0.00           O
ATOM   1130  NE2 GLN A  64      65.929  51.484 106.910  1.00  0.00           N
ATOM   1133  C   GLN A  64      67.659  47.974 102.180  1.00  0.00           C
ATOM   1134  O   GLN A  64      66.809  47.494 101.430  1.00  0.00           O
ATOM   1135  N   ARG A  65      68.839  48.424 101.700  1.00  0.00           N
ATOM   1137  CA  ARG A  65      69.219  48.384 100.300  1.00  0.00           C
ATOM   1139  CB  ARG A  65      70.639  48.984 100.060  1.00  0.00           C
ATOM   1142  CG  ARG A  65      70.759  50.504 100.220  1.00  0.00           C
ATOM   1145  CD  ARG A  65      72.189  51.024 100.040  1.00  0.00           C
ATOM   1148  NE  ARG A  65      72.219  52.444 100.530  1.00  0.00           N
ATOM   1150  CZ  ARG A  65      73.349  53.134 100.650  1.00  0.00           C
ATOM   1151  NH1 ARG A  65      74.489  52.654 100.200  1.00  0.00           N
ATOM   1154  NH2 ARG A  65      73.309  54.344 101.170  1.00  0.00           N
ATOM   1157  C   ARG A  65      69.129  46.984  99.690  1.00  0.00           C
ATOM   1158  O   ARG A  65      68.639  46.854  98.560  1.00  0.00           O
ATOM   1159  N   ILE A  66      69.579  45.924 100.400  1.00  0.00           N
ATOM   1161  CA  ILE A  66      69.409  44.534  99.990  1.00  0.00           C
ATOM   1163  CB  ILE A  66      70.099  43.534 100.930  1.00  0.00           C
ATOM   1165  CG2 ILE A  66      69.829  42.074 100.470  1.00  0.00           C
ATOM   1169  CG1 ILE A  66      71.619  43.774 100.950  1.00  0.00           C
ATOM   1172  CD  ILE A  66      72.299  43.054 102.110  1.00  0.00           C
ATOM   1176  C   ILE A  66      67.959  44.144  99.860  1.00  0.00           C
ATOM   1177  O   ILE A  66      67.569  43.554  98.860  1.00  0.00           O
ATOM   1178  N   GLN A  67      67.099  44.514 100.830  1.00  0.00           N
ATOM   1180  CA  GLN A  67      65.679  44.244 100.760  1.00  0.00           C
ATOM   1182  CB  GLN A  67      64.969  44.524 102.110  1.00  0.00           C
ATOM   1185  CG  GLN A  67      65.329  43.464 103.190  1.00  0.00           C
ATOM   1188  CD  GLN A  67      66.179  43.994 104.360  1.00  0.00           C
ATOM   1189  OE1 GLN A  67      65.939  45.074 104.910  1.00  0.00           O
ATOM   1190  NE2 GLN A  67      67.169  43.184 104.790  1.00  0.00           N
ATOM   1193  C   GLN A  67      64.969  44.894  99.580  1.00  0.00           C
ATOM   1194  O   GLN A  67      64.179  44.264  98.890  1.00  0.00           O
ATOM   1195  N   LEU A  68      65.319  46.144  99.240  1.00  0.00           N
ATOM   1197  CA  LEU A  68      64.919  46.774  98.000  1.00  0.00           C
ATOM   1199  CB  LEU A  68      65.409  48.244  97.940  1.00  0.00           C
ATOM   1202  CG  LEU A  68      64.559  49.284  98.720  1.00  0.00           C
ATOM   1204  CD1 LEU A  68      63.059  49.164  98.400  1.00  0.00           C
ATOM   1208  CD2 LEU A  68      64.779  49.304 100.240  1.00  0.00           C
ATOM   1212  C   LEU A  68      65.379  46.024  96.730  1.00  0.00           C
ATOM   1213  O   LEU A  68      64.579  45.794  95.820  1.00  0.00           O
ATOM   1214  N   ALA A  69      66.649  45.574  96.650  1.00  0.00           N
ATOM   1216  CA  ALA A  69      67.069  44.694  95.570  1.00  0.00           C
ATOM   1218  CB  ALA A  69      68.599  44.514  95.540  1.00  0.00           C
ATOM   1222  C   ALA A  69      66.369  43.344  95.560  1.00  0.00           C
ATOM   1223  O   ALA A  69      66.049  42.794  94.510  1.00  0.00           O
ATOM   1224  N   GLU A  70      66.119  42.754  96.740  1.00  0.00           N
ATOM   1226  CA  GLU A  70      65.429  41.494  96.930  1.00  0.00           C
ATOM   1228  CB  GLU A  70      65.509  40.994  98.390  1.00  0.00           C
ATOM   1231  CG  GLU A  70      64.899  39.584  98.550  1.00  0.00           C
ATOM   1234  CD  GLU A  70      65.239  38.864  99.840  1.00  0.00           C
ATOM   1235  OE1 GLU A  70      64.819  39.324 100.930  1.00  0.00           O
ATOM   1236  OE2 GLU A  70      65.819  37.744  99.730  1.00  0.00           O
ATOM   1237  C   GLU A  70      63.979  41.534  96.470  1.00  0.00           C
ATOM   1238  O   GLU A  70      63.529  40.654  95.740  1.00  0.00           O
ATOM   1239  N   ALA A  71      63.249  42.614  96.830  1.00  0.00           N
ATOM   1241  CA  ALA A  71      61.929  42.944  96.330  1.00  0.00           C
ATOM   1243  CB  ALA A  71      61.479  44.244  97.020  1.00  0.00           C
ATOM   1247  C   ALA A  71      61.909  43.154  94.820  1.00  0.00           C
ATOM   1248  O   ALA A  71      61.029  42.664  94.110  1.00  0.00           O
ATOM   1249  N   GLN A  72      62.919  43.854  94.280  1.00  0.00           N
ATOM   1251  CA  GLN A  72      63.129  43.994  92.860  1.00  0.00           C
ATOM   1253  CB  GLN A  72      64.279  44.994  92.620  1.00  0.00           C
ATOM   1256  CG  GLN A  72      64.529  45.364  91.140  1.00  0.00           C
ATOM   1259  CD  GLN A  72      63.259  45.924  90.520  1.00  0.00           C
ATOM   1260  OE1 GLN A  72      62.459  46.574  91.190  1.00  0.00           O
ATOM   1261  NE2 GLN A  72      63.039  45.634  89.210  1.00  0.00           N
ATOM   1264  C   GLN A  72      63.389  42.674  92.110  1.00  0.00           C
ATOM   1265  O   GLN A  72      62.859  42.424  91.040  1.00  0.00           O
ATOM   1266  N   ALA A  73      64.179  41.754  92.690  1.00  0.00           N
ATOM   1268  CA  ALA A  73      64.339  40.394  92.230  1.00  0.00           C
ATOM   1270  CB  ALA A  73      65.449  39.674  93.010  1.00  0.00           C
ATOM   1274  C   ALA A  73      63.049  39.574  92.250  1.00  0.00           C
ATOM   1275  O   ALA A  73      62.819  38.724  91.380  1.00  0.00           O
ATOM   1276  N   LYS A  74      62.149  39.774  93.240  1.00  0.00           N
ATOM   1278  CA  LYS A  74      60.779  39.254  93.190  1.00  0.00           C
ATOM   1280  CB  LYS A  74      59.989  39.484  94.520  1.00  0.00           C
ATOM   1283  CG  LYS A  74      60.619  38.894  95.800  1.00  0.00           C
ATOM   1286  CD  LYS A  74      60.609  37.354  95.830  1.00  0.00           C
ATOM   1289  CE  LYS A  74      61.339  36.714  97.030  1.00  0.00           C
ATOM   1292  NZ  LYS A  74      62.759  37.134  97.100  1.00  0.00           N
ATOM   1296  C   LYS A  74      59.969  39.854  92.050  1.00  0.00           C
ATOM   1297  O   LYS A  74      59.299  39.174  91.280  1.00  0.00           O
ATOM   1298  N   ALA A  75      60.069  41.184  91.860  1.00  0.00           N
ATOM   1300  CA  ALA A  75      59.359  41.934  90.850  1.00  0.00           C
ATOM   1302  CB  ALA A  75      59.719  43.414  91.000  1.00  0.00           C
ATOM   1306  C   ALA A  75      59.619  41.534  89.400  1.00  0.00           C
ATOM   1307  O   ALA A  75      58.719  41.564  88.560  1.00  0.00           O
ATOM   1308  N   VAL A  76      60.869  41.164  89.070  1.00  0.00           N
ATOM   1310  CA  VAL A  76      61.199  40.634  87.760  1.00  0.00           C
ATOM   1312  CB  VAL A  76      62.679  40.814  87.460  1.00  0.00           C
ATOM   1314  CG1 VAL A  76      62.969  42.324  87.330  1.00  0.00           C
ATOM   1318  CG2 VAL A  76      63.529  40.174  88.580  1.00  0.00           C
ATOM   1322  C   VAL A  76      60.759  39.194  87.540  1.00  0.00           C
ATOM   1323  O   VAL A  76      60.419  38.774  86.440  1.00  0.00           O
ATOM   1324  N   ALA A  77      60.649  38.374  88.610  1.00  0.00           N
ATOM   1326  CA  ALA A  77      60.329  36.974  88.500  1.00  0.00           C
ATOM   1328  CB  ALA A  77      60.739  36.284  89.800  1.00  0.00           C
ATOM   1332  C   ALA A  77      58.849  36.734  88.200  1.00  0.00           C
ATOM   1333  O   ALA A  77      58.409  35.644  87.840  1.00  0.00           O
ATOM   1334  N   THR A  78      58.029  37.794  88.290  1.00  0.00           N
ATOM   1336  CA  THR A  78      56.659  37.794  87.790  1.00  0.00           C
ATOM   1338  CB  THR A  78      55.769  38.854  88.460  1.00  0.00           C
ATOM   1340  OG1 THR A  78      55.959  40.184  88.000  1.00  0.00           O
ATOM   1342  CG2 THR A  78      56.069  38.884  89.960  1.00  0.00           C
ATOM   1346  C   THR A  78      56.609  37.904  86.270  1.00  0.00           C
ATOM   1347  O   THR A  78      55.659  37.444  85.650  1.00  0.00           O
ATOM   1348  N   GLN A  79      57.659  38.434  85.590  1.00  0.00           N
ATOM   1350  CA  GLN A  79      57.669  38.564  84.140  1.00  0.00           C
ATOM   1352  CB  GLN A  79      58.729  39.594  83.690  1.00  0.00           C
ATOM   1355  CG  GLN A  79      58.409  41.044  84.110  1.00  0.00           C
ATOM   1358  CD  GLN A  79      59.669  41.744  84.620  1.00  0.00           C
ATOM   1359  OE1 GLN A  79      60.799  41.404  84.290  1.00  0.00           O
ATOM   1360  NE2 GLN A  79      59.469  42.764  85.480  1.00  0.00           N
ATOM   1363  C   GLN A  79      57.949  37.264  83.410  1.00  0.00           C
ATOM   1364  O   GLN A  79      57.579  37.064  82.260  1.00  0.00           O
ATOM   1365  N   ASP A  80      58.559  36.304  84.120  1.00  0.00           N
ATOM   1367  CA  ASP A  80      58.719  34.944  83.670  1.00  0.00           C
ATOM   1369  CB  ASP A  80      59.779  34.204  84.540  1.00  0.00           C
ATOM   1372  CG  ASP A  80      61.209  34.584  84.180  1.00  0.00           C
ATOM   1373  OD1 ASP A  80      61.399  35.234  83.120  1.00  0.00           O
ATOM   1374  OD2 ASP A  80      62.139  34.094  84.870  1.00  0.00           O
ATOM   1375  C   ASP A  80      57.399  34.154  83.630  1.00  0.00           C
ATOM   1376  O   ASP A  80      57.249  33.214  82.840  1.00  0.00           O
ATOM   1377  N   GLY A  81      56.409  34.504  84.480  1.00  0.00           N
ATOM   1379  CA  GLY A  81      55.129  33.794  84.540  1.00  0.00           C
ATOM   1382  C   GLY A  81      54.029  34.474  83.740  1.00  0.00           C
ATOM   1383  O   GLY A  81      54.049  35.704  83.660  1.00  0.00           O
ATOM   1384  N   PRO A  82      53.039  33.814  83.170  1.00  0.00           N
ATOM   1385  CD  PRO A  82      53.039  32.374  82.980  1.00  0.00           C
ATOM   1388  CA  PRO A  82      51.789  34.434  82.720  1.00  0.00           C
ATOM   1390  CB  PRO A  82      50.989  33.254  82.150  1.00  0.00           C
ATOM   1393  CG  PRO A  82      51.579  31.994  82.760  1.00  0.00           C
ATOM   1396  C   PRO A  82      51.009  35.234  83.780  1.00  0.00           C
ATOM   1397  O   PRO A  82      50.899  34.794  84.930  1.00  0.00           O
ATOM   1398  N   GLN A  83      50.459  36.404  83.420  1.00  0.00           N
ATOM   1400  CA  GLN A  83      49.629  37.224  84.300  1.00  0.00           C
ATOM   1402  CB  GLN A  83      49.919  38.714  84.080  1.00  0.00           C
ATOM   1405  CG  GLN A  83      51.279  39.144  84.670  1.00  0.00           C
ATOM   1408  CD  GLN A  83      51.409  40.664  84.630  1.00  0.00           C
ATOM   1409  OE1 GLN A  83      50.709  41.374  83.910  1.00  0.00           O
ATOM   1410  NE2 GLN A  83      52.389  41.194  85.390  1.00  0.00           N
ATOM   1413  C   GLN A  83      48.129  36.974  84.160  1.00  0.00           C
ATOM   1414  O   GLN A  83      47.669  36.424  83.160  1.00  0.00           O
ATOM   1415  N   ILE A  84      47.339  37.334  85.200  1.00  0.00           N
ATOM   1417  CA  ILE A  84      45.909  37.074  85.270  1.00  0.00           C
ATOM   1419  CB  ILE A  84      45.639  35.814  86.110  1.00  0.00           C
ATOM   1421  CG2 ILE A  84      44.139  35.604  86.380  1.00  0.00           C
ATOM   1425  CG1 ILE A  84      46.239  34.534  85.480  1.00  0.00           C
ATOM   1428  CD  ILE A  84      45.609  34.134  84.130  1.00  0.00           C
ATOM   1432  C   ILE A  84      45.159  38.284  85.840  1.00  0.00           C
ATOM   1433  O   ILE A  84      45.369  38.674  86.990  1.00  0.00           O
ATOM   1434  N   ASP A  85      44.239  38.904  85.060  1.00  0.00           N
ATOM   1436  CA  ASP A  85      43.509  40.114  85.440  1.00  0.00           C
ATOM   1438  CB  ASP A  85      43.999  41.334  84.620  1.00  0.00           C
ATOM   1441  CG  ASP A  85      45.329  41.804  85.150  1.00  0.00           C
ATOM   1442  OD1 ASP A  85      45.399  42.114  86.370  1.00  0.00           O
ATOM   1443  OD2 ASP A  85      46.289  41.914  84.350  1.00  0.00           O
ATOM   1444  C   ASP A  85      42.009  39.984  85.210  1.00  0.00           C
ATOM   1445  O   ASP A  85      41.549  39.614  84.120  1.00  0.00           O
ATOM   1446  N   PHE A  86      41.179  40.334  86.200  1.00  0.00           N
ATOM   1448  CA  PHE A  86      39.729  40.364  86.070  1.00  0.00           C
ATOM   1450  CB  PHE A  86      38.959  39.994  87.370  1.00  0.00           C
ATOM   1453  CG  PHE A  86      39.139  38.534  87.690  1.00  0.00           C
ATOM   1454  CD1 PHE A  86      40.299  38.104  88.370  1.00  0.00           C
ATOM   1456  CE1 PHE A  86      40.449  36.764  88.730  1.00  0.00           C
ATOM   1458  CZ  PHE A  86      39.459  35.824  88.400  1.00  0.00           C
ATOM   1460  CD2 PHE A  86      38.139  37.594  87.390  1.00  0.00           C
ATOM   1462  CE2 PHE A  86      38.309  36.244  87.730  1.00  0.00           C
ATOM   1464  C   PHE A  86      39.269  41.744  85.670  1.00  0.00           C
ATOM   1465  O   PHE A  86      39.689  42.754  86.230  1.00  0.00           O
ATOM   1466  N   SER A  87      38.359  41.844  84.700  1.00  0.00           N
ATOM   1468  CA  SER A  87      37.909  43.144  84.220  1.00  0.00           C
ATOM   1470  CB  SER A  87      38.609  43.624  82.920  1.00  0.00           C
ATOM   1473  OG  SER A  87      38.229  44.944  82.560  1.00  0.00           O
ATOM   1475  C   SER A  87      36.429  43.104  84.030  1.00  0.00           C
ATOM   1476  O   SER A  87      35.819  42.064  83.780  1.00  0.00           O
ATOM   1477  N   ALA A  88      35.819  44.284  84.200  1.00  0.00           N
ATOM   1479  CA  ALA A  88      34.409  44.474  84.100  1.00  0.00           C
ATOM   1481  CB  ALA A  88      33.769  44.524  85.510  1.00  0.00           C
ATOM   1485  C   ALA A  88      34.219  45.804  83.420  1.00  0.00           C
ATOM   1486  O   ALA A  88      34.909  46.764  83.750  1.00  0.00           O
ATOM   1487  N   ASP A  89      33.289  45.924  82.470  1.00  0.00           N
ATOM   1489  CA  ASP A  89      32.899  47.234  81.990  1.00  0.00           C
ATOM   1491  CB  ASP A  89      33.809  47.754  80.820  1.00  0.00           C
ATOM   1494  CG  ASP A  89      33.859  49.274  80.740  1.00  0.00           C
ATOM   1495  OD1 ASP A  89      33.129  49.944  81.520  1.00  0.00           O
ATOM   1496  OD2 ASP A  89      34.599  49.814  79.890  1.00  0.00           O
ATOM   1497  C   ASP A  89      31.409  47.254  81.680  1.00  0.00           C
ATOM   1498  O   ASP A  89      30.709  46.234  81.610  1.00  0.00           O
ATOM   1499  N   MET A  90      30.889  48.464  81.520  1.00  0.00           N
ATOM   1501  CA  MET A  90      29.629  48.744  80.910  1.00  0.00           C
ATOM   1503  CB  MET A  90      28.509  48.914  81.970  1.00  0.00           C
ATOM   1506  CG  MET A  90      27.079  48.954  81.390  1.00  0.00           C
ATOM   1509  SD  MET A  90      26.519  50.554  80.720  1.00  0.00           S
ATOM   1510  CE  MET A  90      26.129  51.294  82.320  1.00  0.00           C
ATOM   1514  C   MET A  90      29.819  50.024  80.140  1.00  0.00           C
ATOM   1515  O   MET A  90      30.269  51.044  80.650  1.00  0.00           O
ATOM   1516  N   GLU A  91      29.439  49.994  78.860  1.00  0.00           N
ATOM   1518  CA  GLU A  91      29.449  51.164  78.020  1.00  0.00           C
ATOM   1520  CB  GLU A  91      30.579  51.144  76.980  1.00  0.00           C
ATOM   1523  CG  GLU A  91      31.969  51.284  77.630  1.00  0.00           C
ATOM   1526  CD  GLU A  91      33.039  51.414  76.560  1.00  0.00           C
ATOM   1527  OE1 GLU A  91      33.609  52.524  76.400  1.00  0.00           O
ATOM   1528  OE2 GLU A  91      33.259  50.404  75.850  1.00  0.00           O
ATOM   1529  C   GLU A  91      28.109  51.304  77.330  1.00  0.00           C
ATOM   1530  O   GLU A  91      27.639  50.394  76.650  1.00  0.00           O
ATOM   1531  N   ARG A  92      27.509  52.494  77.470  1.00  0.00           N
ATOM   1533  CA  ARG A  92      26.369  52.904  76.700  1.00  0.00           C
ATOM   1535  CB  ARG A  92      25.199  53.444  77.580  1.00  0.00           C
ATOM   1538  CG  ARG A  92      24.139  54.244  76.780  1.00  0.00           C
ATOM   1541  CD  ARG A  92      22.849  54.594  77.520  1.00  0.00           C
ATOM   1544  NE  ARG A  92      22.029  53.364  77.760  1.00  0.00           N
ATOM   1546  CZ  ARG A  92      21.269  52.824  76.820  1.00  0.00           C
ATOM   1547  NH1 ARG A  92      21.389  53.144  75.560  1.00  0.00           N
ATOM   1550  NH2 ARG A  92      20.349  51.914  77.080  1.00  0.00           N
ATOM   1553  C   ARG A  92      26.859  53.954  75.760  1.00  0.00           C
ATOM   1554  O   ARG A  92      27.539  54.894  76.160  1.00  0.00           O
ATOM   1555  N   GLN A  93      26.519  53.834  74.470  1.00  0.00           N
ATOM   1557  CA  GLN A  93      26.879  54.824  73.500  1.00  0.00           C
ATOM   1559  CB  GLN A  93      27.809  54.214  72.410  1.00  0.00           C
ATOM   1562  CG  GLN A  93      28.789  55.174  71.710  1.00  0.00           C
ATOM   1565  CD  GLN A  93      29.619  55.964  72.720  1.00  0.00           C
ATOM   1566  OE1 GLN A  93      29.329  57.144  72.950  1.00  0.00           O
ATOM   1567  NE2 GLN A  93      30.669  55.344  73.310  1.00  0.00           N
ATOM   1570  C   GLN A  93      25.539  55.224  72.930  1.00  0.00           C
ATOM   1571  O   GLN A  93      24.629  54.404  72.830  1.00  0.00           O
ATOM   1572  N   LYS A  94      25.359  56.504  72.550  1.00  0.00           N
ATOM   1574  CA  LYS A  94      24.299  56.834  71.600  1.00  0.00           C
ATOM   1576  CB  LYS A  94      23.459  58.124  71.880  1.00  0.00           C
ATOM   1579  CG  LYS A  94      24.059  59.464  71.450  1.00  0.00           C
ATOM   1582  CD  LYS A  94      23.079  60.644  71.530  1.00  0.00           C
ATOM   1585  CE  LYS A  94      23.749  61.904  70.980  1.00  0.00           C
ATOM   1588  NZ  LYS A  94      22.879  63.084  71.080  1.00  0.00           N
ATOM   1592  C   LYS A  94      25.099  57.014  70.350  1.00  0.00           C
ATOM   1593  O   LYS A  94      26.139  57.664  70.340  1.00  0.00           O
ATOM   1594  N   MET A  95      24.629  56.424  69.250  1.00  0.00           N
ATOM   1596  CA  MET A  95      25.369  56.494  68.030  1.00  0.00           C
ATOM   1598  CB  MET A  95      26.189  55.194  67.810  1.00  0.00           C
ATOM   1601  CG  MET A  95      26.669  54.924  66.390  1.00  0.00           C
ATOM   1604  SD  MET A  95      25.289  54.514  65.310  1.00  0.00           S
ATOM   1605  CE  MET A  95      24.979  52.884  65.940  1.00  0.00           C
ATOM   1609  C   MET A  95      24.439  57.024  66.950  1.00  0.00           C
ATOM   1610  O   MET A  95      23.299  56.614  66.810  1.00  0.00           O
ATOM   1611  N   SER A  96      24.889  58.084  66.270  1.00  0.00           N
ATOM   1613  CA  SER A  96      24.049  59.034  65.550  1.00  0.00           C
ATOM   1615  CB  SER A  96      24.669  60.454  65.640  1.00  0.00           C
ATOM   1618  OG  SER A  96      26.049  60.384  65.990  1.00  0.00           O
ATOM   1620  C   SER A  96      23.689  58.604  64.130  1.00  0.00           C
ATOM   1621  O   SER A  96      24.039  57.534  63.680  1.00  0.00           O
ATOM   1622  N   ALA A  97      22.899  59.414  63.400  1.00  0.00           N
ATOM   1624  CA  ALA A  97      22.179  58.934  62.240  1.00  0.00           C
ATOM   1626  CB  ALA A  97      20.979  59.874  62.080  1.00  0.00           C
ATOM   1630  C   ALA A  97      22.919  58.834  60.890  1.00  0.00           C
ATOM   1631  O   ALA A  97      22.489  58.084  60.030  1.00  0.00           O
ATOM   1632  N   GLU A  98      24.019  59.564  60.660  1.00  0.00           N
ATOM   1634  CA  GLU A  98      24.599  59.834  59.340  1.00  0.00           C
ATOM   1636  CB  GLU A  98      25.509  61.084  59.530  1.00  0.00           C
ATOM   1639  CG  GLU A  98      26.579  61.454  58.460  1.00  0.00           C
ATOM   1642  CD  GLU A  98      25.989  61.984  57.160  1.00  0.00           C
ATOM   1643  OE1 GLU A  98      25.119  62.884  57.230  1.00  0.00           O
ATOM   1644  OE2 GLU A  98      26.449  61.544  56.070  1.00  0.00           O
ATOM   1645  C   GLU A  98      25.379  58.694  58.640  1.00  0.00           C
ATOM   1646  O   GLU A  98      25.669  58.714  57.450  1.00  0.00           O
ATOM   1647  N   GLY A  99      25.789  57.664  59.400  1.00  0.00           N
ATOM   1649  CA  GLY A  99      26.969  56.874  59.060  1.00  0.00           C
ATOM   1652  C   GLY A  99      26.769  55.494  58.490  1.00  0.00           C
ATOM   1653  O   GLY A  99      25.679  55.004  58.230  1.00  0.00           O
ATOM   1654  N   LEU A 100      27.899  54.794  58.340  1.00  0.00           N
ATOM   1656  CA  LEU A 100      28.009  53.674  57.430  1.00  0.00           C
ATOM   1658  CB  LEU A 100      29.419  53.684  56.820  1.00  0.00           C
ATOM   1661  CG  LEU A 100      29.869  55.044  56.300  1.00  0.00           C
ATOM   1663  CD1 LEU A 100      31.249  54.844  55.660  1.00  0.00           C
ATOM   1667  CD2 LEU A 100      28.849  55.674  55.330  1.00  0.00           C
ATOM   1671  C   LEU A 100      27.859  52.324  58.060  1.00  0.00           C
ATOM   1672  O   LEU A 100      27.719  51.304  57.390  1.00  0.00           O
ATOM   1673  N   MET A 101      27.799  52.284  59.390  1.00  0.00           N
ATOM   1675  CA  MET A 101      27.269  51.154  60.100  1.00  0.00           C
ATOM   1677  CB  MET A 101      27.769  51.174  61.570  1.00  0.00           C
ATOM   1680  CG  MET A 101      29.299  51.054  61.740  1.00  0.00           C
ATOM   1683  SD  MET A 101      30.229  52.614  61.530  1.00  0.00           S
ATOM   1684  CE  MET A 101      29.969  53.234  63.210  1.00  0.00           C
ATOM   1688  C   MET A 101      25.749  51.134  59.980  1.00  0.00           C
ATOM   1689  O   MET A 101      25.109  50.104  60.140  1.00  0.00           O
ATOM   1690  N   GLY A 102      25.139  52.304  59.650  1.00  0.00           N
ATOM   1692  CA  GLY A 102      23.719  52.514  59.400  1.00  0.00           C
ATOM   1695  C   GLY A 102      23.149  51.744  58.250  1.00  0.00           C
ATOM   1696  O   GLY A 102      23.539  52.044  57.120  1.00  0.00           O
ATOM   1697  N   PRO A 103      22.199  50.834  58.350  1.00  0.00           N
ATOM   1698  CD  PRO A 103      21.799  50.154  59.580  1.00  0.00           C
ATOM   1701  CA  PRO A 103      21.169  50.744  57.320  1.00  0.00           C
ATOM   1703  CB  PRO A 103      20.359  49.504  57.740  1.00  0.00           C
ATOM   1706  CG  PRO A 103      20.479  49.444  59.270  1.00  0.00           C
ATOM   1709  C   PRO A 103      20.329  52.024  57.290  1.00  0.00           C
ATOM   1710  O   PRO A 103      20.059  52.594  58.350  1.00  0.00           O
ATOM   1711  N   PHE A 104      19.889  52.504  56.110  1.00  0.00           N
ATOM   1713  CA  PHE A 104      18.839  53.514  56.060  1.00  0.00           C
ATOM   1715  CB  PHE A 104      18.489  53.984  54.620  1.00  0.00           C
ATOM   1718  CG  PHE A 104      19.599  54.724  53.930  1.00  0.00           C
ATOM   1719  CD1 PHE A 104      19.639  56.134  53.920  1.00  0.00           C
ATOM   1721  CE1 PHE A 104      20.609  56.824  53.180  1.00  0.00           C
ATOM   1723  CZ  PHE A 104      21.569  56.104  52.460  1.00  0.00           C
ATOM   1725  CD2 PHE A 104      20.549  54.024  53.170  1.00  0.00           C
ATOM   1727  CE2 PHE A 104      21.539  54.714  52.450  1.00  0.00           C
ATOM   1729  C   PHE A 104      17.549  53.024  56.720  1.00  0.00           C
ATOM   1730  O   PHE A 104      16.829  52.164  56.230  1.00  0.00           O
ATOM   1731  N   ALA A 105      17.249  53.594  57.900  1.00  0.00           N
ATOM   1733  CA  ALA A 105      16.029  53.404  58.620  1.00  0.00           C
ATOM   1735  CB  ALA A 105      16.359  53.504  60.120  1.00  0.00           C
ATOM   1739  C   ALA A 105      15.029  54.454  58.150  1.00  0.00           C
ATOM   1740  O   ALA A 105      15.419  55.374  57.430  1.00  0.00           O
ATOM   1741  N   LEU A 106      13.729  54.374  58.510  1.00  0.00           N
ATOM   1743  CA  LEU A 106      12.729  55.304  58.010  1.00  0.00           C
ATOM   1745  CB  LEU A 106      11.689  54.594  57.100  1.00  0.00           C
ATOM   1748  CG  LEU A 106      12.269  53.894  55.850  1.00  0.00           C
ATOM   1750  CD1 LEU A 106      11.139  53.244  55.050  1.00  0.00           C
ATOM   1754  CD2 LEU A 106      13.069  54.844  54.940  1.00  0.00           C
ATOM   1758  C   LEU A 106      11.979  56.004  59.150  1.00  0.00           C
ATOM   1759  O   LEU A 106      11.439  55.364  60.050  1.00  0.00           O
ATOM   1760  N   ASN A 107      11.929  57.354  59.120  1.00  0.00           N
ATOM   1762  CA  ASN A 107      11.229  58.194  60.070  1.00  0.00           C
ATOM   1764  CB  ASN A 107      12.199  59.174  60.790  1.00  0.00           C
ATOM   1767  CG  ASN A 107      12.019  59.344  62.290  1.00  0.00           C
ATOM   1768  OD1 ASN A 107      13.029  59.414  62.990  1.00  0.00           O
ATOM   1769  ND2 ASN A 107      10.779  59.364  62.800  1.00  0.00           N
ATOM   1772  C   ASN A 107      10.319  59.074  59.250  1.00  0.00           C
ATOM   1773  O   ASN A 107      10.789  59.674  58.280  1.00  0.00           O
ATOM   1774  N   ASP A 108       9.039  59.224  59.630  1.00  0.00           N
ATOM   1776  CA  ASP A 108       8.279  60.364  59.190  1.00  0.00           C
ATOM   1778  CB  ASP A 108       6.769  60.104  59.420  1.00  0.00           C
ATOM   1781  CG  ASP A 108       5.939  61.224  58.820  1.00  0.00           C
ATOM   1782  OD1 ASP A 108       6.189  61.594  57.640  1.00  0.00           O
ATOM   1783  OD2 ASP A 108       5.049  61.754  59.520  1.00  0.00           O
ATOM   1784  C   ASP A 108       8.739  61.654  59.900  1.00  0.00           C
ATOM   1785  O   ASP A 108       8.939  61.614  61.110  1.00  0.00           O
ATOM   1786  N   PRO A 109       8.889  62.794  59.240  1.00  0.00           N
ATOM   1787  CD  PRO A 109       9.249  62.864  57.820  1.00  0.00           C
ATOM   1790  CA  PRO A 109       8.959  64.124  59.860  1.00  0.00           C
ATOM   1792  CB  PRO A 109       8.769  65.034  58.650  1.00  0.00           C
ATOM   1795  CG  PRO A 109       9.619  64.334  57.590  1.00  0.00           C
ATOM   1798  C   PRO A 109       7.999  64.464  60.990  1.00  0.00           C
ATOM   1799  O   PRO A 109       8.379  65.284  61.820  1.00  0.00           O
ATOM   1800  N   ALA A 110       6.769  63.914  61.050  1.00  0.00           N
ATOM   1802  CA  ALA A 110       5.849  64.214  62.130  1.00  0.00           C
ATOM   1804  CB  ALA A 110       4.499  63.554  61.870  1.00  0.00           C
ATOM   1808  C   ALA A 110       6.299  63.844  63.520  1.00  0.00           C
ATOM   1809  O   ALA A 110       6.119  64.604  64.470  1.00  0.00           O
ATOM   1810  N   ALA A 111       6.879  62.654  63.690  1.00  0.00           N
ATOM   1812  CA  ALA A 111       7.199  62.184  65.010  1.00  0.00           C
ATOM   1814  CB  ALA A 111       5.929  61.614  65.680  1.00  0.00           C
ATOM   1818  C   ALA A 111       8.269  61.114  64.950  1.00  0.00           C
ATOM   1819  O   ALA A 111       8.349  60.364  63.980  1.00  0.00           O
ATOM   1820  N   GLY A 112       9.109  61.024  66.000  1.00  0.00           N
ATOM   1822  CA  GLY A 112      10.129  60.004  66.140  1.00  0.00           C
ATOM   1825  C   GLY A 112      11.519  60.554  65.940  1.00  0.00           C
ATOM   1826  O   GLY A 112      11.759  61.344  65.030  1.00  0.00           O
ATOM   1827  N   THR A 113      12.469  60.124  66.780  1.00  0.00           N
ATOM   1829  CA  THR A 113      13.899  60.404  66.680  1.00  0.00           C
ATOM   1831  CB  THR A 113      14.609  60.674  68.030  1.00  0.00           C
ATOM   1833  OG1 THR A 113      15.849  61.354  67.870  1.00  0.00           O
ATOM   1835  CG2 THR A 113      14.859  59.424  68.890  1.00  0.00           C
ATOM   1839  C   THR A 113      14.609  59.304  65.960  1.00  0.00           C
ATOM   1840  O   THR A 113      14.049  58.244  65.680  1.00  0.00           O
ATOM   1841  N   THR A 114      15.889  59.514  65.650  1.00  0.00           N
ATOM   1843  CA  THR A 114      16.769  58.554  65.030  1.00  0.00           C
ATOM   1845  CB  THR A 114      16.899  58.724  63.530  1.00  0.00           C
ATOM   1847  OG1 THR A 114      17.809  57.794  62.930  1.00  0.00           O
ATOM   1849  CG2 THR A 114      17.359  60.134  63.140  1.00  0.00           C
ATOM   1853  C   THR A 114      18.069  58.664  65.750  1.00  0.00           C
ATOM   1854  O   THR A 114      18.169  59.364  66.750  1.00  0.00           O
ATOM   1855  N   GLY A 115      19.089  57.884  65.340  1.00  0.00           N
ATOM   1857  CA  GLY A 115      20.209  57.544  66.190  1.00  0.00           C
ATOM   1860  C   GLY A 115      19.739  56.464  67.130  1.00  0.00           C
ATOM   1861  O   GLY A 115      19.049  56.794  68.090  1.00  0.00           O
ATOM   1862  N   PRO A 116      20.079  55.204  66.990  1.00  0.00           N
ATOM   1863  CD  PRO A 116      20.629  54.654  65.750  1.00  0.00           C
ATOM   1866  CA  PRO A 116      19.519  54.184  67.870  1.00  0.00           C
ATOM   1868  CB  PRO A 116      19.629  52.914  67.020  1.00  0.00           C
ATOM   1871  CG  PRO A 116      20.789  53.174  66.070  1.00  0.00           C
ATOM   1874  C   PRO A 116      20.359  54.114  69.120  1.00  0.00           C
ATOM   1875  O   PRO A 116      21.329  54.864  69.280  1.00  0.00           O
ATOM   1876  N   TRP A 117      20.009  53.204  70.050  1.00  0.00           N
ATOM   1878  CA  TRP A 117      20.739  53.044  71.280  1.00  0.00           C
ATOM   1880  CB  TRP A 117      19.929  53.664  72.430  1.00  0.00           C
ATOM   1883  CG  TRP A 117      19.939  55.154  72.480  1.00  0.00           C
ATOM   1884  CD1 TRP A 117      20.769  55.874  73.310  1.00  0.00           C
ATOM   1886  NE1 TRP A 117      20.489  57.214  73.190  1.00  0.00           N
ATOM   1888  CE2 TRP A 117      19.529  57.394  72.250  1.00  0.00           C
ATOM   1889  CD2 TRP A 117      19.109  56.114  71.810  1.00  0.00           C
ATOM   1890  CE3 TRP A 117      18.039  56.014  70.920  1.00  0.00           C
ATOM   1892  CZ3 TRP A 117      17.419  57.184  70.470  1.00  0.00           C
ATOM   1894  CZ2 TRP A 117      18.969  58.554  71.740  1.00  0.00           C
ATOM   1896  CH2 TRP A 117      17.899  58.434  70.850  1.00  0.00           C
ATOM   1898  C   TRP A 117      21.009  51.584  71.620  1.00  0.00           C
ATOM   1899  O   TRP A 117      20.149  50.724  71.390  1.00  0.00           O
ATOM   1900  N   TYR A 118      22.209  51.284  72.180  1.00  0.00           N
ATOM   1902  CA  TYR A 118      22.539  49.994  72.770  1.00  0.00           C
ATOM   1904  CB  TYR A 118      23.359  49.004  71.850  1.00  0.00           C
ATOM   1907  CG  TYR A 118      24.659  49.544  71.270  1.00  0.00           C
ATOM   1908  CD1 TYR A 118      25.609  50.214  72.050  1.00  0.00           C
ATOM   1910  CE1 TYR A 118      26.539  51.074  71.440  1.00  0.00           C
ATOM   1912  CZ  TYR A 118      26.569  51.194  70.060  1.00  0.00           C
ATOM   1913  OH  TYR A 118      27.099  52.374  69.500  1.00  0.00           O
ATOM   1915  CD2 TYR A 118      24.899  49.464  69.880  1.00  0.00           C
ATOM   1917  CE2 TYR A 118      25.869  50.284  69.270  1.00  0.00           C
ATOM   1919  C   TYR A 118      23.259  50.224  74.080  1.00  0.00           C
ATOM   1920  O   TYR A 118      23.519  51.354  74.500  1.00  0.00           O
ATOM   1921  N   THR A 119      23.649  49.124  74.740  1.00  0.00           N
ATOM   1923  CA  THR A 119      24.599  49.074  75.830  1.00  0.00           C
ATOM   1925  CB  THR A 119      23.899  48.904  77.190  1.00  0.00           C
ATOM   1927  OG1 THR A 119      23.259  50.104  77.580  1.00  0.00           O
ATOM   1929  CG2 THR A 119      24.889  48.604  78.320  1.00  0.00           C
ATOM   1933  C   THR A 119      25.439  47.864  75.510  1.00  0.00           C
ATOM   1934  O   THR A 119      24.949  46.944  74.870  1.00  0.00           O
ATOM   1935  N   ASN A 120      26.719  47.814  75.910  1.00  0.00           N
ATOM   1937  CA  ASN A 120      27.519  46.614  75.850  1.00  0.00           C
ATOM   1939  CB  ASN A 120      28.559  46.704  74.690  1.00  0.00           C
ATOM   1942  CG  ASN A 120      29.429  45.454  74.560  1.00  0.00           C
ATOM   1943  OD1 ASN A 120      30.239  45.194  75.450  1.00  0.00           O
ATOM   1944  ND2 ASN A 120      29.339  44.744  73.410  1.00  0.00           N
ATOM   1947  C   ASN A 120      28.099  46.404  77.230  1.00  0.00           C
ATOM   1948  O   ASN A 120      28.399  47.364  77.960  1.00  0.00           O
ATOM   1949  N   GLY A 121      28.189  45.144  77.680  1.00  0.00           N
ATOM   1951  CA  GLY A 121      28.609  44.824  79.020  1.00  0.00           C
ATOM   1954  C   GLY A 121      29.529  43.654  79.010  1.00  0.00           C
ATOM   1955  O   GLY A 121      29.229  42.624  78.420  1.00  0.00           O
ATOM   1956  N   THR A 122      30.669  43.804  79.700  1.00  0.00           N
ATOM   1958  CA  THR A 122      31.719  42.804  79.710  1.00  0.00           C
ATOM   1960  CB  THR A 122      32.949  43.124  78.860  1.00  0.00           C
ATOM   1962  OG1 THR A 122      33.619  44.314  79.260  1.00  0.00           O
ATOM   1964  CG2 THR A 122      32.509  43.314  77.400  1.00  0.00           C
ATOM   1968  C   THR A 122      32.149  42.534  81.120  1.00  0.00           C
ATOM   1969  O   THR A 122      32.289  43.404  81.970  1.00  0.00           O
ATOM   1970  N   PHE A 123      32.319  41.244  81.420  1.00  0.00           N
ATOM   1972  CA  PHE A 123      32.919  40.724  82.610  1.00  0.00           C
ATOM   1974  CB  PHE A 123      31.829  40.414  83.690  1.00  0.00           C
ATOM   1977  CG  PHE A 123      32.449  39.904  84.960  1.00  0.00           C
ATOM   1978  CD1 PHE A 123      32.959  40.824  85.880  1.00  0.00           C
ATOM   1980  CE1 PHE A 123      33.609  40.394  87.040  1.00  0.00           C
ATOM   1982  CZ  PHE A 123      33.739  39.024  87.290  1.00  0.00           C
ATOM   1984  CD2 PHE A 123      32.569  38.524  85.220  1.00  0.00           C
ATOM   1986  CE2 PHE A 123      33.209  38.084  86.390  1.00  0.00           C
ATOM   1988  C   PHE A 123      33.639  39.444  82.230  1.00  0.00           C
ATOM   1989  O   PHE A 123      33.089  38.544  81.590  1.00  0.00           O
ATOM   1990  N   GLY A 124      34.899  39.324  82.660  1.00  0.00           N
ATOM   1992  CA  GLY A 124      35.589  38.074  82.540  1.00  0.00           C
ATOM   1995  C   GLY A 124      36.939  38.154  83.150  1.00  0.00           C
ATOM   1996  O   GLY A 124      37.279  39.074  83.910  1.00  0.00           O
ATOM   1997  N   LEU A 125      37.729  37.144  82.800  1.00  0.00           N
ATOM   1999  CA  LEU A 125      39.089  36.964  83.210  1.00  0.00           C
ATOM   2001  CB  LEU A 125      39.139  35.564  83.870  1.00  0.00           C
ATOM   2004  CG  LEU A 125      40.429  35.194  84.630  1.00  0.00           C
ATOM   2006  CD1 LEU A 125      41.469  34.544  83.720  1.00  0.00           C
ATOM   2010  CD2 LEU A 125      41.009  36.394  85.370  1.00  0.00           C
ATOM   2014  C   LEU A 125      39.949  37.024  81.960  1.00  0.00           C
ATOM   2015  O   LEU A 125      39.639  36.354  80.980  1.00  0.00           O
ATOM   2016  N   THR A 126      41.069  37.784  81.960  1.00  0.00           N
ATOM   2018  CA  THR A 126      42.019  37.774  80.850  1.00  0.00           C
ATOM   2020  CB  THR A 126      42.209  39.124  80.170  1.00  0.00           C
ATOM   2022  OG1 THR A 126      42.859  38.984  78.920  1.00  0.00           O
ATOM   2024  CG2 THR A 126      43.059  40.084  81.010  1.00  0.00           C
ATOM   2028  C   THR A 126      43.379  37.254  81.300  1.00  0.00           C
ATOM   2029  O   THR A 126      43.749  37.334  82.480  1.00  0.00           O
ATOM   2030  N   ALA A 127      44.139  36.704  80.350  1.00  0.00           N
ATOM   2032  CA  ALA A 127      45.479  36.234  80.530  1.00  0.00           C
ATOM   2034  CB  ALA A 127      45.519  34.714  80.330  1.00  0.00           C
ATOM   2038  C   ALA A 127      46.419  36.844  79.500  1.00  0.00           C
ATOM   2039  O   ALA A 127      46.269  36.634  78.300  1.00  0.00           O
ATOM   2040  N   GLY A 128      47.429  37.584  79.980  1.00  0.00           N
ATOM   2042  CA  GLY A 128      48.469  38.194  79.170  1.00  0.00           C
ATOM   2045  C   GLY A 128      49.829  37.664  79.510  1.00  0.00           C
ATOM   2046  O   GLY A 128      50.389  37.974  80.570  1.00  0.00           O
ATOM   2047  N   TRP A 129      50.459  36.944  78.570  1.00  0.00           N
ATOM   2049  CA  TRP A 129      51.789  36.374  78.770  1.00  0.00           C
ATOM   2051  CB  TRP A 129      51.729  34.834  78.670  1.00  0.00           C
ATOM   2054  CG  TRP A 129      52.959  34.044  79.030  1.00  0.00           C
ATOM   2055  CD1 TRP A 129      54.069  34.394  79.760  1.00  0.00           C
ATOM   2057  NE1 TRP A 129      54.949  33.334  79.790  1.00  0.00           N
ATOM   2059  CE2 TRP A 129      54.419  32.284  79.110  1.00  0.00           C
ATOM   2060  CD2 TRP A 129      53.149  32.684  78.630  1.00  0.00           C
ATOM   2061  CE3 TRP A 129      52.389  31.794  77.880  1.00  0.00           C
ATOM   2063  CZ3 TRP A 129      52.879  30.504  77.650  1.00  0.00           C
ATOM   2065  CZ2 TRP A 129      54.929  31.024  78.850  1.00  0.00           C
ATOM   2067  CH2 TRP A 129      54.129  30.124  78.140  1.00  0.00           C
ATOM   2069  C   TRP A 129      52.739  36.914  77.720  1.00  0.00           C
ATOM   2070  O   TRP A 129      52.429  36.964  76.530  1.00  0.00           O
ATOM   2071  N   HIS A 130      53.949  37.314  78.160  1.00  0.00           N
ATOM   2073  CA  HIS A 130      55.039  37.614  77.260  1.00  0.00           C
ATOM   2075  CB  HIS A 130      55.859  38.804  77.780  1.00  0.00           C
ATOM   2078  ND1 HIS A 130      54.779  40.764  76.720  1.00  0.00           N
ATOM   2079  CG  HIS A 130      54.999  40.014  77.860  1.00  0.00           C
ATOM   2080  CE1 HIS A 130      54.059  41.784  77.120  1.00  0.00           C
ATOM   2082  NE2 HIS A 130      53.799  41.734  78.440  1.00  0.00           N
ATOM   2084  CD2 HIS A 130      54.399  40.604  78.930  1.00  0.00           C
ATOM   2086  C   HIS A 130      55.939  36.414  77.190  1.00  0.00           C
ATOM   2087  O   HIS A 130      56.549  36.024  78.190  1.00  0.00           O
ATOM   2088  N   LEU A 131      56.049  35.764  76.020  1.00  0.00           N
ATOM   2090  CA  LEU A 131      56.939  34.634  75.880  1.00  0.00           C
ATOM   2092  CB  LEU A 131      56.559  33.684  74.720  1.00  0.00           C
ATOM   2095  CG  LEU A 131      55.379  32.724  75.040  1.00  0.00           C
ATOM   2097  CD1 LEU A 131      54.099  33.454  75.450  1.00  0.00           C
ATOM   2101  CD2 LEU A 131      55.089  31.794  73.860  1.00  0.00           C
ATOM   2105  C   LEU A 131      58.389  35.084  75.800  1.00  0.00           C
ATOM   2106  O   LEU A 131      58.749  36.044  75.130  1.00  0.00           O
ATOM   2107  N   ASP A 132      59.269  34.374  76.530  1.00  0.00           N
ATOM   2109  CA  ASP A 132      60.649  34.764  76.730  1.00  0.00           C
ATOM   2111  CB  ASP A 132      60.929  34.674  78.240  1.00  0.00           C
ATOM   2114  CG  ASP A 132      62.239  35.334  78.600  1.00  0.00           C
ATOM   2115  OD1 ASP A 132      62.419  36.524  78.230  1.00  0.00           O
ATOM   2116  OD2 ASP A 132      63.089  34.684  79.270  1.00  0.00           O
ATOM   2117  C   ASP A 132      61.579  33.904  75.870  1.00  0.00           C
ATOM   2118  O   ASP A 132      62.439  33.164  76.350  1.00  0.00           O
ATOM   2119  N   ILE A 133      61.419  33.994  74.530  1.00  0.00           N
ATOM   2121  CA  ILE A 133      62.279  33.374  73.540  1.00  0.00           C
ATOM   2123  CB  ILE A 133      61.699  33.564  72.130  1.00  0.00           C
ATOM   2125  CG2 ILE A 133      62.539  32.774  71.130  1.00  0.00           C
ATOM   2129  CG1 ILE A 133      60.239  33.054  72.020  1.00  0.00           C
ATOM   2132  CD  ILE A 133      59.179  34.124  72.260  1.00  0.00           C
ATOM   2136  C   ILE A 133      63.719  33.884  73.590  1.00  0.00           C
ATOM   2137  O   ILE A 133      64.699  33.134  73.540  1.00  0.00           O
ATOM   2138  N   TRP A 134      63.879  35.214  73.740  1.00  0.00           N
ATOM   2140  CA  TRP A 134      65.169  35.854  73.560  1.00  0.00           C
ATOM   2142  CB  TRP A 134      65.019  37.134  72.690  1.00  0.00           C
ATOM   2145  CG  TRP A 134      64.229  36.934  71.440  1.00  0.00           C
ATOM   2146  CD1 TRP A 134      63.079  37.584  71.070  1.00  0.00           C
ATOM   2148  NE1 TRP A 134      62.569  37.004  69.930  1.00  0.00           N
ATOM   2150  CE2 TRP A 134      63.379  35.974  69.540  1.00  0.00           C
ATOM   2151  CD2 TRP A 134      64.449  35.894  70.470  1.00  0.00           C
ATOM   2152  CE3 TRP A 134      65.419  34.914  70.320  1.00  0.00           C
ATOM   2154  CZ3 TRP A 134      65.269  33.994  69.280  1.00  0.00           C
ATOM   2156  CZ2 TRP A 134      63.269  35.104  68.470  1.00  0.00           C
ATOM   2158  CH2 TRP A 134      64.229  34.094  68.370  1.00  0.00           C
ATOM   2160  C   TRP A 134      65.779  36.214  74.900  1.00  0.00           C
ATOM   2161  O   TRP A 134      66.749  36.964  74.960  1.00  0.00           O
ATOM   2162  N   GLY A 135      65.219  35.704  76.020  1.00  0.00           N
ATOM   2164  CA  GLY A 135      65.679  36.044  77.360  1.00  0.00           C
ATOM   2167  C   GLY A 135      65.569  37.504  77.750  1.00  0.00           C
ATOM   2168  O   GLY A 135      66.389  38.004  78.510  1.00  0.00           O
ATOM   2169  N   LYS A 136      64.539  38.244  77.300  1.00  0.00           N
ATOM   2171  CA  LYS A 136      64.279  39.604  77.750  1.00  0.00           C
ATOM   2173  CB  LYS A 136      62.939  40.104  77.160  1.00  0.00           C
ATOM   2176  CG  LYS A 136      62.879  40.244  75.640  1.00  0.00           C
ATOM   2179  CD  LYS A 136      61.509  40.744  75.170  1.00  0.00           C
ATOM   2182  CE  LYS A 136      60.329  39.864  75.620  1.00  0.00           C
ATOM   2185  NZ  LYS A 136      59.079  40.434  75.110  1.00  0.00           N
ATOM   2189  C   LYS A 136      64.079  39.674  79.250  1.00  0.00           C
ATOM   2190  O   LYS A 136      64.669  40.504  79.950  1.00  0.00           O
ATOM   2191  N   ASN A 137      63.249  38.734  79.740  1.00  0.00           N
ATOM   2193  CA  ASN A 137      62.769  38.694  81.090  1.00  0.00           C
ATOM   2195  CB  ASN A 137      61.319  38.144  81.160  1.00  0.00           C
ATOM   2198  CG  ASN A 137      60.359  39.004  80.330  1.00  0.00           C
ATOM   2199  OD1 ASN A 137      60.649  40.094  79.830  1.00  0.00           O
ATOM   2200  ND2 ASN A 137      59.109  38.514  80.150  1.00  0.00           N
ATOM   2203  C   ASN A 137      63.759  37.854  81.870  1.00  0.00           C
ATOM   2204  O   ASN A 137      64.249  38.284  82.910  1.00  0.00           O
ATOM   2205  N   ARG A 138      64.199  36.694  81.340  1.00  0.00           N
ATOM   2207  CA  ARG A 138      65.239  35.904  82.000  1.00  0.00           C
ATOM   2209  CB  ARG A 138      65.509  34.584  81.240  1.00  0.00           C
ATOM   2212  CG  ARG A 138      66.579  33.674  81.890  1.00  0.00           C
ATOM   2215  CD  ARG A 138      66.099  32.954  83.160  1.00  0.00           C
ATOM   2218  NE  ARG A 138      65.779  31.544  82.780  1.00  0.00           N
ATOM   2220  CZ  ARG A 138      66.699  30.654  82.440  1.00  0.00           C
ATOM   2221  NH1 ARG A 138      67.979  30.804  82.690  1.00  0.00           N
ATOM   2224  NH2 ARG A 138      66.249  29.584  81.820  1.00  0.00           N
ATOM   2227  C   ARG A 138      66.579  36.594  82.200  1.00  0.00           C
ATOM   2228  O   ARG A 138      67.179  36.514  83.270  1.00  0.00           O
ATOM   2229  N   ALA A 139      67.099  37.334  81.190  1.00  0.00           N
ATOM   2231  CA  ALA A 139      68.269  38.174  81.370  1.00  0.00           C
ATOM   2233  CB  ALA A 139      68.809  38.744  80.050  1.00  0.00           C
ATOM   2237  C   ALA A 139      67.999  39.294  82.360  1.00  0.00           C
ATOM   2238  O   ALA A 139      68.799  39.584  83.240  1.00  0.00           O
ATOM   2239  N   GLU A 140      66.809  39.934  82.270  1.00  0.00           N
ATOM   2241  CA  GLU A 140      66.409  40.944  83.240  1.00  0.00           C
ATOM   2243  CB  GLU A 140      65.089  41.654  82.850  1.00  0.00           C
ATOM   2246  CG  GLU A 140      64.569  42.624  83.950  1.00  0.00           C
ATOM   2249  CD  GLU A 140      63.629  43.734  83.470  1.00  0.00           C
ATOM   2250  OE1 GLU A 140      63.459  43.944  82.240  1.00  0.00           O
ATOM   2251  OE2 GLU A 140      63.189  44.504  84.360  1.00  0.00           O
ATOM   2252  C   GLU A 140      66.349  40.444  84.680  1.00  0.00           C
ATOM   2253  O   GLU A 140      66.899  41.084  85.570  1.00  0.00           O
ATOM   2254  N   VAL A 141      65.769  39.254  84.910  1.00  0.00           N
ATOM   2256  CA  VAL A 141      65.809  38.524  86.170  1.00  0.00           C
ATOM   2258  CB  VAL A 141      65.039  37.204  86.100  1.00  0.00           C
ATOM   2260  CG1 VAL A 141      65.249  36.324  87.350  1.00  0.00           C
ATOM   2264  CG2 VAL A 141      63.539  37.474  85.940  1.00  0.00           C
ATOM   2268  C   VAL A 141      67.219  38.244  86.620  1.00  0.00           C
ATOM   2269  O   VAL A 141      67.599  38.604  87.730  1.00  0.00           O
ATOM   2270  N   THR A 142      68.069  37.684  85.730  1.00  0.00           N
ATOM   2272  CA  THR A 142      69.489  37.384  86.010  1.00  0.00           C
ATOM   2274  CB  THR A 142      70.209  36.634  84.890  1.00  0.00           C
ATOM   2276  OG1 THR A 142      69.639  35.354  84.700  1.00  0.00           O
ATOM   2278  CG2 THR A 142      71.679  36.354  85.250  1.00  0.00           C
ATOM   2282  C   THR A 142      70.279  38.624  86.390  1.00  0.00           C
ATOM   2283  O   THR A 142      71.069  38.614  87.330  1.00  0.00           O
ATOM   2284  N   ALA A 143      70.019  39.764  85.730  1.00  0.00           N
ATOM   2286  CA  ALA A 143      70.519  41.054  86.120  1.00  0.00           C
ATOM   2288  CB  ALA A 143      70.039  42.144  85.130  1.00  0.00           C
ATOM   2292  C   ALA A 143      70.149  41.454  87.540  1.00  0.00           C
ATOM   2293  O   ALA A 143      70.969  41.974  88.290  1.00  0.00           O
ATOM   2294  N   ARG A 144      68.899  41.194  88.000  1.00  0.00           N
ATOM   2296  CA  ARG A 144      68.529  41.554  89.360  1.00  0.00           C
ATOM   2298  CB  ARG A 144      67.009  41.674  89.590  1.00  0.00           C
ATOM   2301  CG  ARG A 144      66.229  42.464  88.530  1.00  0.00           C
ATOM   2304  CD  ARG A 144      66.879  43.694  87.890  1.00  0.00           C
ATOM   2307  NE  ARG A 144      67.059  44.764  88.930  1.00  0.00           N
ATOM   2309  CZ  ARG A 144      67.149  46.044  88.600  1.00  0.00           C
ATOM   2310  NH1 ARG A 144      67.119  46.434  87.340  1.00  0.00           N
ATOM   2313  NH2 ARG A 144      67.309  46.984  89.510  1.00  0.00           N
ATOM   2316  C   ARG A 144      69.069  40.564  90.380  1.00  0.00           C
ATOM   2317  O   ARG A 144      69.389  40.934  91.510  1.00  0.00           O
ATOM   2318  N   LEU A 145      69.279  39.294  89.990  1.00  0.00           N
ATOM   2320  CA  LEU A 145      70.039  38.344  90.790  1.00  0.00           C
ATOM   2322  CB  LEU A 145      69.999  36.904  90.230  1.00  0.00           C
ATOM   2325  CG  LEU A 145      68.579  36.354  90.030  1.00  0.00           C
ATOM   2327  CD1 LEU A 145      68.629  34.954  89.420  1.00  0.00           C
ATOM   2331  CD2 LEU A 145      67.739  36.374  91.310  1.00  0.00           C
ATOM   2335  C   LEU A 145      71.479  38.774  91.010  1.00  0.00           C
ATOM   2336  O   LEU A 145      72.009  38.624  92.110  1.00  0.00           O
ATOM   2337  N   GLY A 146      72.149  39.354  89.990  1.00  0.00           N
ATOM   2339  CA  GLY A 146      73.439  40.014  90.180  1.00  0.00           C
ATOM   2342  C   GLY A 146      73.389  41.204  91.120  1.00  0.00           C
ATOM   2343  O   GLY A 146      74.209  41.334  92.030  1.00  0.00           O
ATOM   2344  N   THR A 147      72.409  42.114  90.950  1.00  0.00           N
ATOM   2346  CA  THR A 147      72.289  43.284  91.820  1.00  0.00           C
ATOM   2348  CB  THR A 147      71.369  44.404  91.390  1.00  0.00           C
ATOM   2350  OG1 THR A 147      69.999  44.034  91.370  1.00  0.00           O
ATOM   2352  CG2 THR A 147      71.719  44.844  89.980  1.00  0.00           C
ATOM   2356  C   THR A 147      71.979  42.974  93.270  1.00  0.00           C
ATOM   2357  O   THR A 147      72.459  43.684  94.140  1.00  0.00           O
ATOM   2358  N   VAL A 148      71.179  41.924  93.570  1.00  0.00           N
ATOM   2360  CA  VAL A 148      71.019  41.444  94.950  1.00  0.00           C
ATOM   2362  CB  VAL A 148      70.039  40.264  95.070  1.00  0.00           C
ATOM   2364  CG1 VAL A 148      70.019  39.704  96.510  1.00  0.00           C
ATOM   2368  CG2 VAL A 148      68.619  40.734  94.740  1.00  0.00           C
ATOM   2372  C   VAL A 148      72.349  41.014  95.560  1.00  0.00           C
ATOM   2373  O   VAL A 148      72.719  41.434  96.650  1.00  0.00           O
ATOM   2374  N   LYS A 149      73.149  40.204  94.830  1.00  0.00           N
ATOM   2376  CA  LYS A 149      74.359  39.624  95.350  1.00  0.00           C
ATOM   2378  CB  LYS A 149      74.749  38.414  94.470  1.00  0.00           C
ATOM   2381  CG  LYS A 149      75.359  37.294  95.320  1.00  0.00           C
ATOM   2384  CD  LYS A 149      75.779  36.024  94.550  1.00  0.00           C
ATOM   2387  CE  LYS A 149      75.169  35.784  93.170  1.00  0.00           C
ATOM   2390  NZ  LYS A 149      73.719  35.544  93.290  1.00  0.00           N
ATOM   2394  C   LYS A 149      75.519  40.614  95.420  1.00  0.00           C
ATOM   2395  O   LYS A 149      76.389  40.524  96.270  1.00  0.00           O
ATOM   2396  N   ALA A 150      75.489  41.654  94.560  1.00  0.00           N
ATOM   2398  CA  ALA A 150      76.289  42.844  94.700  1.00  0.00           C
ATOM   2400  CB  ALA A 150      76.029  43.784  93.500  1.00  0.00           C
ATOM   2404  C   ALA A 150      76.009  43.594  95.990  1.00  0.00           C
ATOM   2405  O   ALA A 150      76.919  44.094  96.650  1.00  0.00           O
ATOM   2406  N   ARG A 151      74.719  43.674  96.380  1.00  0.00           N
ATOM   2408  CA  ARG A 151      74.259  44.384  97.550  1.00  0.00           C
ATOM   2410  CB  ARG A 151      72.749  44.684  97.380  1.00  0.00           C
ATOM   2413  CG  ARG A 151      72.359  46.124  97.790  1.00  0.00           C
ATOM   2416  CD  ARG A 151      71.199  46.704  96.960  1.00  0.00           C
ATOM   2419  NE  ARG A 151      71.629  46.904  95.540  1.00  0.00           N
ATOM   2421  CZ  ARG A 151      72.529  47.824  95.200  1.00  0.00           C
ATOM   2422  NH1 ARG A 151      72.909  48.794  96.010  1.00  0.00           N
ATOM   2425  NH2 ARG A 151      73.149  47.744  94.040  1.00  0.00           N
ATOM   2428  C   ARG A 151      74.499  43.604  98.830  1.00  0.00           C
ATOM   2429  O   ARG A 151      74.709  44.164  99.910  1.00  0.00           O
ATOM   2430  N   ALA A 152      74.529  42.264  98.730  1.00  0.00           N
ATOM   2432  CA  ALA A 152      74.999  41.364  99.760  1.00  0.00           C
ATOM   2434  CB  ALA A 152      74.749  39.914  99.320  1.00  0.00           C
ATOM   2438  C   ALA A 152      76.469  41.584 100.120  1.00  0.00           C
ATOM   2439  O   ALA A 152      76.869  41.484 101.270  1.00  0.00           O
ATOM   2440  N   ALA A 153      77.309  41.894  99.130  1.00  0.00           N
ATOM   2442  CA  ALA A 153      78.679  42.294  99.370  1.00  0.00           C
ATOM   2444  CB  ALA A 153      79.399  42.054  98.040  1.00  0.00           C
ATOM   2448  C   ALA A 153      78.799  43.744  99.850  1.00  0.00           C
ATOM   2449  O   ALA A 153      79.679  44.124 100.620  1.00  0.00           O
ATOM   2450  N   GLU A 154      77.819  44.594  99.460  1.00  0.00           N
ATOM   2452  CA  GLU A 154      77.669  45.974  99.900  1.00  0.00           C
ATOM   2454  CB  GLU A 154      76.579  46.674  99.050  1.00  0.00           C
ATOM   2457  CG  GLU A 154      76.589  48.224  99.060  1.00  0.00           C
ATOM   2460  CD  GLU A 154      75.479  48.784  98.180  1.00  0.00           C
ATOM   2461  OE1 GLU A 154      74.479  49.294  98.740  1.00  0.00           O
ATOM   2462  OE2 GLU A 154      75.579  48.694  96.920  1.00  0.00           O
ATOM   2463  C   GLU A 154      77.399  46.114 101.410  1.00  0.00           C
ATOM   2464  O   GLU A 154      77.999  46.954 102.080  1.00  0.00           O
ATOM   2465  N   ARG A 155      76.529  45.254 102.010  1.00  0.00           N
ATOM   2467  CA  ARG A 155      76.379  45.214 103.460  1.00  0.00           C
ATOM   2469  CB  ARG A 155      75.209  44.304 103.970  1.00  0.00           C
ATOM   2472  CG  ARG A 155      75.489  42.784 104.130  1.00  0.00           C
ATOM   2475  CD  ARG A 155      74.389  41.884 104.720  1.00  0.00           C
ATOM   2478  NE  ARG A 155      73.809  42.564 105.920  1.00  0.00           N
ATOM   2480  CZ  ARG A 155      74.299  42.494 107.150  1.00  0.00           C
ATOM   2481  NH1 ARG A 155      75.409  41.854 107.450  1.00  0.00           N
ATOM   2484  NH2 ARG A 155      73.629  43.084 108.110  1.00  0.00           N
ATOM   2487  C   ARG A 155      77.669  44.794 104.160  1.00  0.00           C
ATOM   2488  O   ARG A 155      78.029  45.364 105.180  1.00  0.00           O
ATOM   2489  N   GLU A 156      78.379  43.764 103.650  1.00  0.00           N
ATOM   2491  CA  GLU A 156      79.569  43.224 104.260  1.00  0.00           C
ATOM   2493  CB  GLU A 156      79.929  41.864 103.610  1.00  0.00           C
ATOM   2496  CG  GLU A 156      80.939  41.014 104.420  1.00  0.00           C
ATOM   2499  CD  GLU A 156      80.349  40.304 105.640  1.00  0.00           C
ATOM   2500  OE1 GLU A 156      79.299  40.754 106.150  1.00  0.00           O
ATOM   2501  OE2 GLU A 156      80.929  39.264 106.070  1.00  0.00           O
ATOM   2502  C   GLU A 156      80.709  44.224 104.210  1.00  0.00           C
ATOM   2503  O   GLU A 156      81.429  44.444 105.180  1.00  0.00           O
ATOM   2504  N   GLN A 157      80.819  44.974 103.100  1.00  0.00           N
ATOM   2506  CA  GLN A 157      81.639  46.174 103.040  1.00  0.00           C
ATOM   2508  CB  GLN A 157      81.699  46.744 101.590  1.00  0.00           C
ATOM   2511  CG  GLN A 157      82.479  48.084 101.470  1.00  0.00           C
ATOM   2514  CD  GLN A 157      82.729  48.594 100.050  1.00  0.00           C
ATOM   2515  OE1 GLN A 157      82.139  48.134  99.070  1.00  0.00           O
ATOM   2516  NE2 GLN A 157      83.609  49.614  99.910  1.00  0.00           N
ATOM   2519  C   GLN A 157      81.259  47.244 104.080  1.00  0.00           C
ATOM   2520  O   GLN A 157      82.139  47.724 104.800  1.00  0.00           O
ATOM   2521  N   THR A 158      79.959  47.594 104.240  1.00  0.00           N
ATOM   2523  CA  THR A 158      79.479  48.574 105.250  1.00  0.00           C
ATOM   2525  CB  THR A 158      78.039  49.074 105.040  1.00  0.00           C
ATOM   2527  OG1 THR A 158      77.929  50.494 105.180  1.00  0.00           O
ATOM   2529  CG2 THR A 158      76.989  48.484 105.980  1.00  0.00           C
ATOM   2533  C   THR A 158      79.679  48.134 106.700  1.00  0.00           C
ATOM   2534  O   THR A 158      80.019  48.944 107.560  1.00  0.00           O
ATOM   2535  N   ARG A 159      79.469  46.824 107.000  1.00  0.00           N
ATOM   2537  CA  ARG A 159      79.779  46.214 108.280  1.00  0.00           C
ATOM   2539  CB  ARG A 159      79.279  44.724 108.380  1.00  0.00           C
ATOM   2542  CG  ARG A 159      79.619  43.994 109.700  1.00  0.00           C
ATOM   2545  CD  ARG A 159      79.199  42.514 109.830  1.00  0.00           C
ATOM   2548  NE  ARG A 159      77.759  42.414 110.240  1.00  0.00           N
ATOM   2550  CZ  ARG A 159      77.239  41.474 111.030  1.00  0.00           C
ATOM   2551  NH1 ARG A 159      77.939  40.524 111.620  1.00  0.00           N
ATOM   2554  NH2 ARG A 159      75.949  41.474 111.240  1.00  0.00           N
ATOM   2557  C   ARG A 159      81.259  46.324 108.620  1.00  0.00           C
ATOM   2558  O   ARG A 159      81.619  46.724 109.730  1.00  0.00           O
ATOM   2559  N   GLN A 160      82.149  46.034 107.640  1.00  0.00           N
ATOM   2561  CA  GLN A 160      83.579  46.254 107.800  1.00  0.00           C
ATOM   2563  CB  GLN A 160      84.399  45.624 106.640  1.00  0.00           C
ATOM   2566  CG  GLN A 160      84.419  44.074 106.620  1.00  0.00           C
ATOM   2569  CD  GLN A 160      84.549  43.504 108.030  1.00  0.00           C
ATOM   2570  OE1 GLN A 160      85.459  43.844 108.790  1.00  0.00           O
ATOM   2571  NE2 GLN A 160      83.609  42.614 108.410  1.00  0.00           N
ATOM   2574  C   GLN A 160      83.989  47.704 108.010  1.00  0.00           C
ATOM   2575  O   GLN A 160      84.789  48.024 108.900  1.00  0.00           O
ATOM   2576  N   LEU A 161      83.409  48.644 107.240  1.00  0.00           N
ATOM   2578  CA  LEU A 161      83.609  50.064 107.450  1.00  0.00           C
ATOM   2580  CB  LEU A 161      82.899  50.874 106.340  1.00  0.00           C
ATOM   2583  CG  LEU A 161      82.919  52.414 106.480  1.00  0.00           C
ATOM   2585  CD1 LEU A 161      84.329  52.974 106.250  1.00  0.00           C
ATOM   2589  CD2 LEU A 161      81.929  53.074 105.510  1.00  0.00           C
ATOM   2593  C   LEU A 161      83.139  50.554 108.800  1.00  0.00           C
ATOM   2594  O   LEU A 161      83.869  51.234 109.510  1.00  0.00           O
ATOM   2595  N   LEU A 162      81.909  50.204 109.230  1.00  0.00           N
ATOM   2597  CA  LEU A 162      81.409  50.614 110.530  1.00  0.00           C
ATOM   2599  CB  LEU A 162      79.959  50.094 110.680  1.00  0.00           C
ATOM   2602  CG  LEU A 162      79.309  50.284 112.070  1.00  0.00           C
ATOM   2604  CD1 LEU A 162      78.999  51.744 112.410  1.00  0.00           C
ATOM   2608  CD2 LEU A 162      78.049  49.424 112.150  1.00  0.00           C
ATOM   2612  C   LEU A 162      82.219  50.094 111.690  1.00  0.00           C
ATOM   2613  O   LEU A 162      82.579  50.854 112.600  1.00  0.00           O
ATOM   2614  N   ALA A 163      82.539  48.784 111.670  1.00  0.00           N
ATOM   2616  CA  ALA A 163      83.339  48.104 112.670  1.00  0.00           C
ATOM   2618  CB  ALA A 163      83.349  46.584 112.400  1.00  0.00           C
ATOM   2622  C   ALA A 163      84.759  48.634 112.700  1.00  0.00           C
ATOM   2623  O   ALA A 163      85.339  48.854 113.760  1.00  0.00           O
ATOM   2624  N   GLY A 164      85.319  48.894 111.510  1.00  0.00           N
ATOM   2626  CA  GLY A 164      86.659  49.444 111.350  1.00  0.00           C
ATOM   2629  C   GLY A 164      86.749  50.884 111.760  1.00  0.00           C
ATOM   2630  O   GLY A 164      87.669  51.284 112.470  1.00  0.00           O
ATOM   2631  N   SER A 165      85.769  51.714 111.370  1.00  0.00           N
ATOM   2633  CA  SER A 165      85.659  53.084 111.840  1.00  0.00           C
ATOM   2635  CB  SER A 165      84.449  53.834 111.240  1.00  0.00           C
ATOM   2638  OG  SER A 165      84.609  54.024 109.840  1.00  0.00           O
ATOM   2640  C   SER A 165      85.499  53.174 113.330  1.00  0.00           C
ATOM   2641  O   SER A 165      86.229  53.894 113.990  1.00  0.00           O
ATOM   2642  N   VAL A 166      84.549  52.414 113.920  1.00  0.00           N
ATOM   2644  CA  VAL A 166      84.179  52.564 115.310  1.00  0.00           C
ATOM   2646  CB  VAL A 166      82.819  51.944 115.630  1.00  0.00           C
ATOM   2648  CG1 VAL A 166      82.879  50.424 115.810  1.00  0.00           C
ATOM   2652  CG2 VAL A 166      82.229  52.624 116.880  1.00  0.00           C
ATOM   2656  C   VAL A 166      85.269  52.114 116.250  1.00  0.00           C
ATOM   2657  O   VAL A 166      85.509  52.744 117.280  1.00  0.00           O
ATOM   2658  N   ALA A 167      86.019  51.044 115.890  1.00  0.00           N
ATOM   2660  CA  ALA A 167      87.269  50.674 116.520  1.00  0.00           C
ATOM   2662  CB  ALA A 167      87.759  49.354 115.890  1.00  0.00           C
ATOM   2666  C   ALA A 167      88.369  51.724 116.400  1.00  0.00           C
ATOM   2667  O   ALA A 167      89.019  52.074 117.380  1.00  0.00           O
ATOM   2668  N   ARG A 168      88.569  52.294 115.190  1.00  0.00           N
ATOM   2670  CA  ARG A 168      89.549  53.334 114.930  1.00  0.00           C
ATOM   2672  CB  ARG A 168      89.619  53.594 113.400  1.00  0.00           C
ATOM   2675  CG  ARG A 168      90.849  54.424 113.000  1.00  0.00           C
ATOM   2678  CD  ARG A 168      90.949  54.754 111.520  1.00  0.00           C
ATOM   2681  NE  ARG A 168      92.169  55.604 111.380  1.00  0.00           N
ATOM   2683  CZ  ARG A 168      92.789  55.834 110.230  1.00  0.00           C
ATOM   2684  NH1 ARG A 168      92.229  55.554 109.060  1.00  0.00           N
ATOM   2687  NH2 ARG A 168      93.979  56.374 110.250  1.00  0.00           N
ATOM   2690  C   ARG A 168      89.259  54.634 115.660  1.00  0.00           C
ATOM   2691  O   ARG A 168      90.129  55.294 116.230  1.00  0.00           O
ATOM   2692  N   LEU A 169      87.979  55.044 115.710  1.00  0.00           N
ATOM   2694  CA  LEU A 169      87.519  56.124 116.550  1.00  0.00           C
ATOM   2696  CB  LEU A 169      86.009  56.394 116.320  1.00  0.00           C
ATOM   2699  CG  LEU A 169      85.669  56.914 114.900  1.00  0.00           C
ATOM   2701  CD1 LEU A 169      84.159  57.074 114.750  1.00  0.00           C
ATOM   2705  CD2 LEU A 169      86.439  58.194 114.570  1.00  0.00           C
ATOM   2709  C   LEU A 169      87.779  55.864 118.030  1.00  0.00           C
ATOM   2710  O   LEU A 169      88.259  56.734 118.750  1.00  0.00           O
ATOM   2711  N   TYR A 170      87.499  54.644 118.520  1.00  0.00           N
ATOM   2713  CA  TYR A 170      87.769  54.274 119.890  1.00  0.00           C
ATOM   2715  CB  TYR A 170      87.099  52.904 120.170  1.00  0.00           C
ATOM   2718  CG  TYR A 170      87.399  52.384 121.550  1.00  0.00           C
ATOM   2719  CD1 TYR A 170      86.549  52.684 122.630  1.00  0.00           C
ATOM   2721  CE1 TYR A 170      86.819  52.164 123.910  1.00  0.00           C
ATOM   2723  CZ  TYR A 170      87.939  51.354 124.090  1.00  0.00           C
ATOM   2724  OH  TYR A 170      88.189  50.724 125.320  1.00  0.00           O
ATOM   2726  CD2 TYR A 170      88.529  51.584 121.760  1.00  0.00           C
ATOM   2728  CE2 TYR A 170      88.809  51.094 123.030  1.00  0.00           C
ATOM   2730  C   TYR A 170      89.249  54.344 120.300  1.00  0.00           C
ATOM   2731  O   TYR A 170      89.579  54.884 121.360  1.00  0.00           O
ATOM   2732  N   TRP A 171      90.189  53.874 119.450  1.00  0.00           N
ATOM   2734  CA  TRP A 171      91.609  54.024 119.730  1.00  0.00           C
ATOM   2736  CB  TRP A 171      92.499  53.184 118.780  1.00  0.00           C
ATOM   2739  CG  TRP A 171      92.199  51.724 118.830  1.00  0.00           C
ATOM   2740  CD1 TRP A 171      91.959  50.954 117.730  1.00  0.00           C
ATOM   2742  NE1 TRP A 171      91.729  49.654 118.120  1.00  0.00           N
ATOM   2744  CE2 TRP A 171      91.829  49.554 119.470  1.00  0.00           C
ATOM   2745  CD2 TRP A 171      92.099  50.854 119.970  1.00  0.00           C
ATOM   2746  CE3 TRP A 171      92.259  51.024 121.350  1.00  0.00           C
ATOM   2748  CZ3 TRP A 171      92.129  49.914 122.180  1.00  0.00           C
ATOM   2750  CZ2 TRP A 171      91.759  48.444 120.300  1.00  0.00           C
ATOM   2752  CH2 TRP A 171      91.889  48.644 121.670  1.00  0.00           C
ATOM   2754  C   TRP A 171      92.089  55.454 119.760  1.00  0.00           C
ATOM   2755  O   TRP A 171      92.909  55.864 120.590  1.00  0.00           O
ATOM   2756  N   GLU A 172      91.539  56.294 118.870  1.00  0.00           N
ATOM   2758  CA  GLU A 172      91.679  57.724 118.950  1.00  0.00           C
ATOM   2760  CB  GLU A 172      91.259  58.314 117.580  1.00  0.00           C
ATOM   2763  CG  GLU A 172      91.629  59.804 117.380  1.00  0.00           C
ATOM   2766  CD  GLU A 172      91.189  60.314 116.020  1.00  0.00           C
ATOM   2767  OE1 GLU A 172      90.339  61.244 115.990  1.00  0.00           O
ATOM   2768  OE2 GLU A 172      91.759  59.884 114.990  1.00  0.00           O
ATOM   2769  C   GLU A 172      91.039  58.364 120.210  1.00  0.00           C
ATOM   2770  O   GLU A 172      91.609  59.264 120.830  1.00  0.00           O
ATOM   2771  N   TRP A 173      89.869  57.864 120.700  1.00  0.00           N
ATOM   2773  CA  TRP A 173      89.299  58.224 122.000  1.00  0.00           C
ATOM   2775  CB  TRP A 173      87.919  57.544 122.300  1.00  0.00           C
ATOM   2778  CG  TRP A 173      87.109  58.224 123.380  1.00  0.00           C
ATOM   2779  CD1 TRP A 173      86.249  59.254 123.130  1.00  0.00           C
ATOM   2781  NE1 TRP A 173      85.799  59.804 124.310  1.00  0.00           N
ATOM   2783  CE2 TRP A 173      86.279  59.094 125.350  1.00  0.00           C
ATOM   2784  CD2 TRP A 173      87.089  58.054 124.820  1.00  0.00           C
ATOM   2785  CE3 TRP A 173      87.649  57.134 125.690  1.00  0.00           C
ATOM   2787  CZ3 TRP A 173      87.409  57.264 127.050  1.00  0.00           C
ATOM   2789  CZ2 TRP A 173      86.079  59.254 126.710  1.00  0.00           C
ATOM   2791  CH2 TRP A 173      86.659  58.324 127.560  1.00  0.00           C
ATOM   2793  C   TRP A 173      90.239  57.904 123.150  1.00  0.00           C
ATOM   2794  O   TRP A 173      90.439  58.724 124.040  1.00  0.00           O
ATOM   2795  N   GLN A 174      90.879  56.724 123.160  1.00  0.00           N
ATOM   2797  CA  GLN A 174      91.889  56.474 124.170  1.00  0.00           C
ATOM   2799  CB  GLN A 174      92.339  55.004 124.300  1.00  0.00           C
ATOM   2802  CG  GLN A 174      93.339  54.444 123.280  1.00  0.00           C
ATOM   2805  CD  GLN A 174      94.179  53.364 123.960  1.00  0.00           C
ATOM   2806  OE1 GLN A 174      95.409  53.484 124.070  1.00  0.00           O
ATOM   2807  NE2 GLN A 174      93.479  52.364 124.540  1.00  0.00           N
ATOM   2810  C   GLN A 174      93.109  57.374 124.090  1.00  0.00           C
ATOM   2811  O   GLN A 174      93.619  57.814 125.120  1.00  0.00           O
ATOM   2812  N   THR A 175      93.619  57.704 122.880  1.00  0.00           N
ATOM   2814  CA  THR A 175      94.749  58.624 122.770  1.00  0.00           C
ATOM   2816  CB  THR A 175      95.479  58.694 121.420  1.00  0.00           C
ATOM   2818  OG1 THR A 175      96.839  59.064 121.610  1.00  0.00           O
ATOM   2820  CG2 THR A 175      94.909  59.694 120.390  1.00  0.00           C
ATOM   2824  C   THR A 175      94.389  59.994 123.310  1.00  0.00           C
ATOM   2825  O   THR A 175      95.189  60.594 124.040  1.00  0.00           O
ATOM   2826  N   GLN A 176      93.179  60.494 123.010  1.00  0.00           N
ATOM   2828  CA  GLN A 176      92.629  61.704 123.580  1.00  0.00           C
ATOM   2830  CB  GLN A 176      91.279  62.024 122.870  1.00  0.00           C
ATOM   2833  CG  GLN A 176      91.289  62.554 121.390  1.00  0.00           C
ATOM   2836  CD  GLN A 176      92.619  62.974 120.750  1.00  0.00           C
ATOM   2837  OE1 GLN A 176      93.569  63.484 121.340  1.00  0.00           O
ATOM   2838  NE2 GLN A 176      92.699  62.784 119.410  1.00  0.00           N
ATOM   2841  C   GLN A 176      92.479  61.714 125.100  1.00  0.00           C
ATOM   2842  O   GLN A 176      92.869  62.694 125.760  1.00  0.00           O
ATOM   2843  N   ALA A 177      91.969  60.624 125.710  1.00  0.00           N
ATOM   2845  CA  ALA A 177      91.889  60.434 127.140  1.00  0.00           C
ATOM   2847  CB  ALA A 177      91.139  59.114 127.420  1.00  0.00           C
ATOM   2851  C   ALA A 177      93.249  60.434 127.820  1.00  0.00           C
ATOM   2852  O   ALA A 177      93.499  61.174 128.770  1.00  0.00           O
ATOM   2853  N   ALA A 178      94.199  59.674 127.260  1.00  0.00           N
ATOM   2855  CA  ALA A 178      95.569  59.604 127.690  1.00  0.00           C
ATOM   2857  CB  ALA A 178      96.289  58.494 126.920  1.00  0.00           C
ATOM   2861  C   ALA A 178      96.339  60.914 127.600  1.00  0.00           C
ATOM   2862  O   ALA A 178      97.229  61.214 128.400  1.00  0.00           O
ATOM   2863  N   LEU A 179      96.079  61.744 126.570  1.00  0.00           N
ATOM   2865  CA  LEU A 179      96.689  63.054 126.510  1.00  0.00           C
ATOM   2867  CB  LEU A 179      96.709  63.584 125.070  1.00  0.00           C
ATOM   2870  CG  LEU A 179      97.449  64.924 124.830  1.00  0.00           C
ATOM   2872  CD1 LEU A 179      98.939  64.814 125.150  1.00  0.00           C
ATOM   2876  CD2 LEU A 179      97.229  65.374 123.380  1.00  0.00           C
ATOM   2880  C   LEU A 179      96.039  64.054 127.450  1.00  0.00           C
ATOM   2881  O   LEU A 179      96.739  64.874 128.030  1.00  0.00           O
ATOM   2882  N   ASN A 180      94.699  63.984 127.720  1.00  0.00           N
ATOM   2884  CA  ASN A 180      94.119  64.724 128.840  1.00  0.00           C
ATOM   2886  CB  ASN A 180      92.609  64.444 129.070  1.00  0.00           C
ATOM   2889  CG  ASN A 180      91.699  65.344 128.250  1.00  0.00           C
ATOM   2890  OD1 ASN A 180      91.139  66.334 128.740  1.00  0.00           O
ATOM   2891  ND2 ASN A 180      91.479  64.984 126.980  1.00  0.00           N
ATOM   2894  C   ASN A 180      94.789  64.374 130.150  1.00  0.00           C
ATOM   2895  O   ASN A 180      95.249  65.254 130.860  1.00  0.00           O
ATOM   2896  N   THR A 181      94.929  63.064 130.450  1.00  0.00           N
ATOM   2898  CA  THR A 181      95.529  62.624 131.700  1.00  0.00           C
ATOM   2900  CB  THR A 181      95.399  61.124 131.940  1.00  0.00           C
ATOM   2902  OG1 THR A 181      95.859  60.334 130.860  1.00  0.00           O
ATOM   2904  CG2 THR A 181      93.909  60.794 132.120  1.00  0.00           C
ATOM   2908  C   THR A 181      96.959  63.084 131.910  1.00  0.00           C
ATOM   2909  O   THR A 181      97.269  63.644 132.960  1.00  0.00           O
ATOM   2910  N   VAL A 182      97.839  62.964 130.890  1.00  0.00           N
ATOM   2912  CA  VAL A 182      99.179  63.544 130.920  1.00  0.00           C
ATOM   2914  CB  VAL A 182     100.029  63.124 129.710  1.00  0.00           C
ATOM   2916  CG1 VAL A 182     101.389  63.844 129.680  1.00  0.00           C
ATOM   2920  CG2 VAL A 182     100.279  61.604 129.780  1.00  0.00           C
ATOM   2924  C   VAL A 182      99.189  65.064 131.080  1.00  0.00           C
ATOM   2925  O   VAL A 182      99.919  65.624 131.900  1.00  0.00           O
ATOM   2926  N   LEU A 183      98.349  65.784 130.310  1.00  0.00           N
ATOM   2928  CA  LEU A 183      98.319  67.244 130.310  1.00  0.00           C
ATOM   2930  CB  LEU A 183      97.539  67.684 129.050  1.00  0.00           C
ATOM   2933  CG  LEU A 183      97.849  69.074 128.460  1.00  0.00           C
ATOM   2935  CD1 LEU A 183      99.329  69.484 128.560  1.00  0.00           C
ATOM   2939  CD2 LEU A 183      97.459  69.034 126.980  1.00  0.00           C
ATOM   2943  C   LEU A 183      97.719  67.834 131.570  1.00  0.00           C
ATOM   2944  O   LEU A 183      98.149  68.874 132.060  1.00  0.00           O
ATOM   2945  N   GLN A 184      96.779  67.104 132.210  1.00  0.00           N
ATOM   2947  CA  GLN A 184      96.309  67.384 133.560  1.00  0.00           C
ATOM   2949  CB  GLN A 184      95.259  66.324 134.000  1.00  0.00           C
ATOM   2952  CG  GLN A 184      93.849  66.454 133.380  1.00  0.00           C
ATOM   2955  CD  GLN A 184      93.029  67.634 133.890  1.00  0.00           C
ATOM   2956  OE1 GLN A 184      91.889  67.794 133.460  1.00  0.00           O
ATOM   2957  NE2 GLN A 184      93.579  68.464 134.800  1.00  0.00           N
ATOM   2960  C   GLN A 184      97.369  67.374 134.620  1.00  0.00           C
ATOM   2961  O   GLN A 184      97.419  68.244 135.490  1.00  0.00           O
ATOM   2962  N   GLN A 185      98.269  66.384 134.600  1.00  0.00           N
ATOM   2964  CA  GLN A 185      99.409  66.344 135.470  1.00  0.00           C
ATOM   2966  CB  GLN A 185     100.109  64.974 135.370  1.00  0.00           C
ATOM   2969  CG  GLN A 185      99.279  63.834 136.030  1.00  0.00           C
ATOM   2972  CD  GLN A 185      99.079  62.614 135.120  1.00  0.00           C
ATOM   2973  OE1 GLN A 185      99.729  62.484 134.080  1.00  0.00           O
ATOM   2974  NE2 GLN A 185      98.179  61.684 135.490  1.00  0.00           N
ATOM   2977  C   GLN A 185     100.369  67.514 135.270  1.00  0.00           C
ATOM   2978  O   GLN A 185     100.809  68.144 136.230  1.00  0.00           O
ATOM   2979  N   ILE A 186     100.659  67.874 134.010  1.00  0.00           N
ATOM   2981  CA  ILE A 186     101.399  69.074 133.680  1.00  0.00           C
ATOM   2983  CB  ILE A 186     101.919  69.134 132.240  1.00  0.00           C
ATOM   2985  CG2 ILE A 186     102.529  70.524 131.940  1.00  0.00           C
ATOM   2989  CG1 ILE A 186     103.059  68.134 131.890  1.00  0.00           C
ATOM   2992  CD  ILE A 186     103.049  66.694 132.440  1.00  0.00           C
ATOM   2996  C   ILE A 186     100.699  70.364 134.140  1.00  0.00           C
ATOM   2997  O   ILE A 186     101.389  71.204 134.720  1.00  0.00           O
ATOM   2998  N   GLU A 187      99.359  70.564 134.000  1.00  0.00           N
ATOM   3000  CA  GLU A 187      98.639  71.674 134.660  1.00  0.00           C
ATOM   3002  CB  GLU A 187      97.069  71.704 134.500  1.00  0.00           C
ATOM   3005  CG  GLU A 187      96.459  72.424 133.260  1.00  0.00           C
ATOM   3008  CD  GLU A 187      94.949  72.744 133.390  1.00  0.00           C
ATOM   3009  OE1 GLU A 187      94.299  72.364 134.400  1.00  0.00           O
ATOM   3010  OE2 GLU A 187      94.419  73.414 132.460  1.00  0.00           O
ATOM   3011  C   GLU A 187      98.909  71.754 136.160  1.00  0.00           C
ATOM   3012  O   GLU A 187      99.349  72.774 136.670  1.00  0.00           O
ATOM   3013  N   LYS A 188      98.749  70.644 136.910  1.00  0.00           N
ATOM   3015  CA  LYS A 188      98.949  70.624 138.350  1.00  0.00           C
ATOM   3017  CB  LYS A 188      98.639  69.224 138.940  1.00  0.00           C
ATOM   3020  CG  LYS A 188      97.189  68.754 138.730  1.00  0.00           C
ATOM   3023  CD  LYS A 188      97.079  67.234 138.830  1.00  0.00           C
ATOM   3026  CE  LYS A 188      95.779  66.684 138.260  1.00  0.00           C
ATOM   3029  NZ  LYS A 188      95.879  65.224 138.160  1.00  0.00           N
ATOM   3033  C   LYS A 188     100.369  71.004 138.770  1.00  0.00           C
ATOM   3034  O   LYS A 188     100.579  71.744 139.730  1.00  0.00           O
ATOM   3035  N   GLU A 189     101.359  70.504 138.030  1.00  0.00           N
ATOM   3037  CA  GLU A 189     102.749  70.884 138.110  1.00  0.00           C
ATOM   3039  CB  GLU A 189     103.589  69.934 137.230  1.00  0.00           C
ATOM   3042  CG  GLU A 189     103.589  68.464 137.750  1.00  0.00           C
ATOM   3045  CD  GLU A 189     104.289  68.314 139.080  1.00  0.00           C
ATOM   3046  OE1 GLU A 189     105.429  68.834 139.190  1.00  0.00           O
ATOM   3047  OE2 GLU A 189     103.709  67.684 140.010  1.00  0.00           O
ATOM   3048  C   GLU A 189     103.029  72.344 137.740  1.00  0.00           C
ATOM   3049  O   GLU A 189     103.889  72.994 138.340  1.00  0.00           O
ATOM   3050  N   GLN A 190     102.319  72.924 136.760  1.00  0.00           N
ATOM   3052  CA  GLN A 190     102.399  74.334 136.460  1.00  0.00           C
ATOM   3054  CB  GLN A 190     101.919  74.664 135.030  1.00  0.00           C
ATOM   3057  CG  GLN A 190     102.779  74.094 133.880  1.00  0.00           C
ATOM   3060  CD  GLN A 190     104.289  74.134 134.130  1.00  0.00           C
ATOM   3061  OE1 GLN A 190     104.889  75.204 134.180  1.00  0.00           O
ATOM   3062  NE2 GLN A 190     104.929  72.944 134.240  1.00  0.00           N
ATOM   3065  C   GLN A 190     101.669  75.234 137.450  1.00  0.00           C
ATOM   3066  O   GLN A 190     102.049  76.384 137.640  1.00  0.00           O
ATOM   3067  N   ASN A 191     100.639  74.724 138.150  1.00  0.00           N
ATOM   3069  CA  ASN A 191      99.889  75.524 139.110  1.00  0.00           C
ATOM   3071  CB  ASN A 191      98.479  74.924 139.340  1.00  0.00           C
ATOM   3074  CG  ASN A 191      97.719  74.904 138.010  1.00  0.00           C
ATOM   3075  OD1 ASN A 191      98.069  75.564 137.040  1.00  0.00           O
ATOM   3076  ND2 ASN A 191      96.649  74.074 137.940  1.00  0.00           N
ATOM   3079  C   ASN A 191     100.669  75.704 140.420  1.00  0.00           C
ATOM   3080  O   ASN A 191     100.429  76.594 141.220  1.00  0.00           O
ATOM   3081  N   THR A 192     101.699  74.864 140.650  1.00  0.00           N
ATOM   3083  CA  THR A 192     102.469  74.874 141.880  1.00  0.00           C
ATOM   3085  CB  THR A 192     102.619  73.464 142.440  1.00  0.00           C
ATOM   3087  OG1 THR A 192     103.179  73.454 143.740  1.00  0.00           O
ATOM   3089  CG2 THR A 192     103.479  72.604 141.510  1.00  0.00           C
ATOM   3093  C   THR A 192     103.829  75.574 141.760  1.00  0.00           C
ATOM   3094  O   THR A 192     104.289  76.224 142.710  1.00  0.00           O
ATOM   3095  N   ILE A 193     104.529  75.564 140.600  1.00  0.00           N
ATOM   3097  CA  ILE A 193     105.679  76.454 140.420  1.00  0.00           C
ATOM   3099  CB  ILE A 193     106.699  76.114 139.310  1.00  0.00           C
ATOM   3101  CG2 ILE A 193     106.869  74.594 139.170  1.00  0.00           C
ATOM   3105  CG1 ILE A 193     106.499  76.804 137.940  1.00  0.00           C
ATOM   3108  CD  ILE A 193     105.299  76.284 137.160  1.00  0.00           C
ATOM   3112  C   ILE A 193     105.259  77.904 140.440  1.00  0.00           C
ATOM   3113  O   ILE A 193     105.899  78.714 141.100  1.00  0.00           O
ATOM   3114  N   ILE A 194     104.119  78.264 139.800  1.00  0.00           N
ATOM   3116  CA  ILE A 194     103.519  79.584 139.970  1.00  0.00           C
ATOM   3118  CB  ILE A 194     102.339  79.874 139.050  1.00  0.00           C
ATOM   3120  CG2 ILE A 194     102.859  79.734 137.610  1.00  0.00           C
ATOM   3124  CG1 ILE A 194     101.059  79.044 139.300  1.00  0.00           C
ATOM   3127  CD  ILE A 194      99.919  79.404 138.360  1.00  0.00           C
ATOM   3131  C   ILE A 194     103.109  79.924 141.390  1.00  0.00           C
ATOM   3132  O   ILE A 194     103.349  81.024 141.870  1.00  0.00           O
ATOM   3133  N   ALA A 195     102.489  79.004 142.160  1.00  0.00           N
ATOM   3135  CA  ALA A 195     102.149  79.294 143.530  1.00  0.00           C
ATOM   3137  CB  ALA A 195     101.369  78.084 144.080  1.00  0.00           C
ATOM   3141  C   ALA A 195     103.369  79.574 144.390  1.00  0.00           C
ATOM   3142  O   ALA A 195     103.429  80.584 145.100  1.00  0.00           O
ATOM   3143  N   THR A 196     104.419  78.734 144.260  1.00  0.00           N
ATOM   3145  CA  THR A 196     105.689  78.964 144.920  1.00  0.00           C
ATOM   3147  CB  THR A 196     106.639  77.774 144.740  1.00  0.00           C
ATOM   3149  OG1 THR A 196     106.139  76.604 145.390  1.00  0.00           O
ATOM   3151  CG2 THR A 196     107.989  78.034 145.400  1.00  0.00           C
ATOM   3155  C   THR A 196     106.349  80.264 144.480  1.00  0.00           C
ATOM   3156  O   THR A 196     106.679  81.124 145.300  1.00  0.00           O
ATOM   3157  N   ASP A 197     106.449  80.534 143.170  1.00  0.00           N
ATOM   3159  CA  ASP A 197     107.099  81.724 142.670  1.00  0.00           C
ATOM   3161  CB  ASP A 197     107.499  81.484 141.200  1.00  0.00           C
ATOM   3164  CG  ASP A 197     108.699  80.554 141.190  1.00  0.00           C
ATOM   3165  OD1 ASP A 197     109.619  80.764 142.020  1.00  0.00           O
ATOM   3166  OD2 ASP A 197     108.829  79.734 140.250  1.00  0.00           O
ATOM   3167  C   ASP A 197     106.299  83.014 142.820  1.00  0.00           C
ATOM   3168  O   ASP A 197     106.859  84.114 142.790  1.00  0.00           O
ATOM   3169  N   ARG A 198     104.979  82.944 143.040  1.00  0.00           N
ATOM   3171  CA  ARG A 198     104.219  84.014 143.640  1.00  0.00           C
ATOM   3173  CB  ARG A 198     102.709  83.654 143.610  1.00  0.00           C
ATOM   3176  CG  ARG A 198     101.839  84.654 144.400  1.00  0.00           C
ATOM   3179  CD  ARG A 198     100.329  84.514 144.280  1.00  0.00           C
ATOM   3182  NE  ARG A 198      99.979  84.834 142.870  1.00  0.00           N
ATOM   3184  CZ  ARG A 198      98.859  85.424 142.480  1.00  0.00           C
ATOM   3185  NH1 ARG A 198      97.909  85.824 143.300  1.00  0.00           N
ATOM   3188  NH2 ARG A 198      98.679  85.624 141.190  1.00  0.00           N
ATOM   3191  C   ARG A 198     104.609  84.364 145.070  1.00  0.00           C
ATOM   3192  O   ARG A 198     104.849  85.524 145.410  1.00  0.00           O
ATOM   3193  N   GLN A 199     104.699  83.344 145.960  1.00  0.00           N
ATOM   3195  CA  GLN A 199     105.079  83.544 147.350  1.00  0.00           C
ATOM   3197  CB  GLN A 199     104.999  82.224 148.170  1.00  0.00           C
ATOM   3200  CG  GLN A 199     103.569  81.674 148.380  1.00  0.00           C
ATOM   3203  CD  GLN A 199     103.629  80.334 149.110  1.00  0.00           C
ATOM   3204  OE1 GLN A 199     104.669  79.944 149.660  1.00  0.00           O
ATOM   3205  NE2 GLN A 199     102.519  79.584 149.110  1.00  0.00           N
ATOM   3208  C   GLN A 199     106.469  84.124 147.480  1.00  0.00           C
ATOM   3209  O   GLN A 199     106.689  85.094 148.210  1.00  0.00           O
ATOM   3210  N   LEU A 200     107.409  83.554 146.700  1.00  0.00           N
ATOM   3212  CA  LEU A 200     108.809  83.904 146.640  1.00  0.00           C
ATOM   3214  CB  LEU A 200     109.579  82.914 145.720  1.00  0.00           C
ATOM   3217  CG  LEU A 200     109.739  81.414 146.160  1.00  0.00           C
ATOM   3219  CD1 LEU A 200     111.209  81.014 146.340  1.00  0.00           C
ATOM   3223  CD2 LEU A 200     108.989  80.964 147.420  1.00  0.00           C
ATOM   3227  C   LEU A 200     109.009  85.344 146.170  1.00  0.00           C
ATOM   3228  O   LEU A 200     109.859  86.074 146.690  1.00  0.00           O
ATOM   3229  N   TYR A 201     108.209  85.814 145.190  1.00  0.00           N
ATOM   3231  CA  TYR A 201     108.249  87.184 144.710  1.00  0.00           C
ATOM   3233  CB  TYR A 201     107.379  87.304 143.420  1.00  0.00           C
ATOM   3236  CG  TYR A 201     107.489  88.684 142.830  1.00  0.00           C
ATOM   3237  CD1 TYR A 201     108.669  89.044 142.160  1.00  0.00           C
ATOM   3239  CE1 TYR A 201     108.879  90.384 141.780  1.00  0.00           C
ATOM   3241  CZ  TYR A 201     107.899  91.344 142.050  1.00  0.00           C
ATOM   3242  OH  TYR A 201     108.159  92.714 141.880  1.00  0.00           O
ATOM   3244  CD2 TYR A 201     106.489  89.644 143.030  1.00  0.00           C
ATOM   3246  CE2 TYR A 201     106.689  90.964 142.640  1.00  0.00           C
ATOM   3248  C   TYR A 201     107.869  88.214 145.790  1.00  0.00           C
ATOM   3249  O   TYR A 201     108.499  89.264 145.940  1.00  0.00           O
ATOM   3250  N   GLN A 202     106.829  87.894 146.590  1.00  0.00           N
ATOM   3252  CA  GLN A 202     106.199  88.714 147.600  1.00  0.00           C
ATOM   3254  CB  GLN A 202     105.069  87.894 148.290  1.00  0.00           C
ATOM   3257  CG  GLN A 202     103.919  88.754 148.850  1.00  0.00           C
ATOM   3260  CD  GLN A 202     103.029  89.294 147.730  1.00  0.00           C
ATOM   3261  OE1 GLN A 202     102.959  90.484 147.450  1.00  0.00           O
ATOM   3262  NE2 GLN A 202     102.339  88.364 147.030  1.00  0.00           N
ATOM   3265  C   GLN A 202     107.169  89.164 148.680  1.00  0.00           C
ATOM   3266  O   GLN A 202     107.119  90.294 149.170  1.00  0.00           O
ATOM   3267  N   ASN A 203     108.089  88.264 149.070  1.00  0.00           N
ATOM   3269  CA  ASN A 203     109.149  88.574 150.010  1.00  0.00           C
ATOM   3271  CB  ASN A 203     109.009  87.794 151.340  1.00  0.00           C
ATOM   3274  CG  ASN A 203     109.309  86.294 151.290  1.00  0.00           C
ATOM   3275  OD1 ASN A 203     110.169  85.804 152.020  1.00  0.00           O
ATOM   3276  ND2 ASN A 203     108.589  85.554 150.430  1.00  0.00           N
ATOM   3279  C   ASN A 203     110.519  88.484 149.330  1.00  0.00           C
ATOM   3280  O   ASN A 203     111.539  88.374 150.000  1.00  0.00           O
ATOM   3281  N   GLY A 204     110.549  88.614 147.980  1.00  0.00           N
ATOM   3283  CA  GLY A 204     111.689  89.144 147.240  1.00  0.00           C
ATOM   3286  C   GLY A 204     112.819  88.214 146.890  1.00  0.00           C
ATOM   3287  O   GLY A 204     113.939  88.664 146.640  1.00  0.00           O
ATOM   3288  N   ILE A 205     112.589  86.894 146.820  1.00  0.00           N
ATOM   3290  CA  ILE A 205     113.629  85.914 146.500  1.00  0.00           C
ATOM   3292  CB  ILE A 205     113.749  84.784 147.510  1.00  0.00           C
ATOM   3294  CG2 ILE A 205     114.539  85.284 148.730  1.00  0.00           C
ATOM   3298  CG1 ILE A 205     112.389  84.134 147.880  1.00  0.00           C
ATOM   3301  CD  ILE A 205     111.639  84.764 149.060  1.00  0.00           C
ATOM   3305  C   ILE A 205     113.459  85.354 145.090  1.00  0.00           C
ATOM   3306  O   ILE A 205     114.249  84.524 144.630  1.00  0.00           O
ATOM   3307  N   THR A 206     112.469  85.844 144.330  1.00  0.00           N
ATOM   3309  CA  THR A 206     112.409  85.764 142.870  1.00  0.00           C
ATOM   3311  CB  THR A 206     111.289  84.904 142.320  1.00  0.00           C
ATOM   3313  OG1 THR A 206     110.049  85.214 142.930  1.00  0.00           O
ATOM   3315  CG2 THR A 206     111.609  83.474 142.710  1.00  0.00           C
ATOM   3319  C   THR A 206     112.249  87.154 142.320  1.00  0.00           C
ATOM   3320  O   THR A 206     111.889  88.084 143.030  1.00  0.00           O
ATOM   3321  N   SER A 207     112.629  87.374 141.050  1.00  0.00           N
ATOM   3323  CA  SER A 207     112.449  88.644 140.400  1.00  0.00           C
ATOM   3325  CB  SER A 207     113.719  89.004 139.610  1.00  0.00           C
ATOM   3328  OG  SER A 207     113.669  90.364 139.190  1.00  0.00           O
ATOM   3330  C   SER A 207     111.239  88.594 139.480  1.00  0.00           C
ATOM   3331  O   SER A 207     110.649  87.534 139.280  1.00  0.00           O
ATOM   3332  N   SER A 208     110.799  89.744 138.920  1.00  0.00           N
ATOM   3334  CA  SER A 208     109.599  89.794 138.090  1.00  0.00           C
ATOM   3336  CB  SER A 208     109.179  91.244 137.680  1.00  0.00           C
ATOM   3339  OG  SER A 208     110.059  91.874 136.750  1.00  0.00           O
ATOM   3341  C   SER A 208     109.689  88.924 136.840  1.00  0.00           C
ATOM   3342  O   SER A 208     108.719  88.274 136.450  1.00  0.00           O
ATOM   3343  N   VAL A 209     110.859  88.864 136.180  1.00  0.00           N
ATOM   3345  CA  VAL A 209     111.069  88.034 134.990  1.00  0.00           C
ATOM   3347  CB  VAL A 209     112.479  88.164 134.460  1.00  0.00           C
ATOM   3349  CG1 VAL A 209     112.679  87.394 133.140  1.00  0.00           C
ATOM   3353  CG2 VAL A 209     112.729  89.644 134.210  1.00  0.00           C
ATOM   3357  C   VAL A 209     110.819  86.574 135.230  1.00  0.00           C
ATOM   3358  O   VAL A 209     110.109  85.924 134.470  1.00  0.00           O
ATOM   3359  N   GLU A 210     111.369  86.024 136.340  1.00  0.00           N
ATOM   3361  CA  GLU A 210     111.139  84.654 136.720  1.00  0.00           C
ATOM   3363  CB  GLU A 210     112.049  84.264 137.920  1.00  0.00           C
ATOM   3366  CG  GLU A 210     113.579  84.354 137.650  1.00  0.00           C
ATOM   3369  CD  GLU A 210     114.259  85.614 138.200  1.00  0.00           C
ATOM   3370  OE1 GLU A 210     114.329  85.754 139.460  1.00  0.00           O
ATOM   3371  OE2 GLU A 210     114.739  86.444 137.390  1.00  0.00           O
ATOM   3372  C   GLU A 210     109.669  84.354 137.000  1.00  0.00           C
ATOM   3373  O   GLU A 210     109.119  83.364 136.530  1.00  0.00           O
ATOM   3374  N   GLY A 211     108.959  85.264 137.710  1.00  0.00           N
ATOM   3376  CA  GLY A 211     107.509  85.184 137.930  1.00  0.00           C
ATOM   3379  C   GLY A 211     106.689  85.254 136.660  1.00  0.00           C
ATOM   3380  O   GLY A 211     105.719  84.524 136.470  1.00  0.00           O
ATOM   3381  N   VAL A 212     107.049  86.134 135.730  1.00  0.00           N
ATOM   3383  CA  VAL A 212     106.439  86.204 134.410  1.00  0.00           C
ATOM   3385  CB  VAL A 212     106.909  87.434 133.630  1.00  0.00           C
ATOM   3387  CG1 VAL A 212     106.409  87.404 132.180  1.00  0.00           C
ATOM   3391  CG2 VAL A 212     106.349  88.704 134.320  1.00  0.00           C
ATOM   3395  C   VAL A 212     106.629  84.924 133.620  1.00  0.00           C
ATOM   3396  O   VAL A 212     105.699  84.434 132.970  1.00  0.00           O
ATOM   3397  N   GLU A 213     107.839  84.314 133.630  1.00  0.00           N
ATOM   3399  CA  GLU A 213     108.099  83.054 132.950  1.00  0.00           C
ATOM   3401  CB  GLU A 213     109.599  82.664 133.040  1.00  0.00           C
ATOM   3404  CG  GLU A 213     110.529  83.534 132.150  1.00  0.00           C
ATOM   3407  CD  GLU A 213     112.019  83.204 132.330  1.00  0.00           C
ATOM   3408  OE1 GLU A 213     112.339  82.324 133.160  1.00  0.00           O
ATOM   3409  OE2 GLU A 213     112.849  83.814 131.600  1.00  0.00           O
ATOM   3410  C   GLU A 213     107.209  81.904 133.430  1.00  0.00           C
ATOM   3411  O   GLU A 213     106.639  81.164 132.630  1.00  0.00           O
ATOM   3412  N   THR A 214     107.029  81.774 134.750  1.00  0.00           N
ATOM   3414  CA  THR A 214     106.119  80.804 135.340  1.00  0.00           C
ATOM   3416  CB  THR A 214     106.299  80.654 136.850  1.00  0.00           C
ATOM   3418  OG1 THR A 214     105.959  81.834 137.560  1.00  0.00           O
ATOM   3420  CG2 THR A 214     107.769  80.344 137.170  1.00  0.00           C
ATOM   3424  C   THR A 214     104.639  81.024 135.000  1.00  0.00           C
ATOM   3425  O   THR A 214     103.939  80.064 134.660  1.00  0.00           O
ATOM   3426  N   ASP A 215     104.129  82.284 135.040  1.00  0.00           N
ATOM   3428  CA  ASP A 215     102.749  82.664 134.720  1.00  0.00           C
ATOM   3430  CB  ASP A 215     102.549  84.194 134.970  1.00  0.00           C
ATOM   3433  CG  ASP A 215     101.099  84.664 134.940  1.00  0.00           C
ATOM   3434  OD1 ASP A 215     100.179  83.954 135.410  1.00  0.00           O
ATOM   3435  OD2 ASP A 215     100.919  85.844 134.540  1.00  0.00           O
ATOM   3436  C   ASP A 215     102.399  82.334 133.280  1.00  0.00           C
ATOM   3437  O   ASP A 215     101.339  81.784 132.970  1.00  0.00           O
ATOM   3438  N   ILE A 216     103.319  82.634 132.350  1.00  0.00           N
ATOM   3440  CA  ILE A 216     103.189  82.254 130.960  1.00  0.00           C
ATOM   3442  CB  ILE A 216     104.279  82.914 130.100  1.00  0.00           C
ATOM   3444  CG2 ILE A 216     104.709  82.044 128.900  1.00  0.00           C
ATOM   3448  CG1 ILE A 216     103.759  84.274 129.580  1.00  0.00           C
ATOM   3451  CD  ILE A 216     103.409  85.304 130.670  1.00  0.00           C
ATOM   3455  C   ILE A 216     103.099  80.754 130.760  1.00  0.00           C
ATOM   3456  O   ILE A 216     102.249  80.284 130.000  1.00  0.00           O
ATOM   3457  N   ASN A 217     103.939  79.944 131.450  1.00  0.00           N
ATOM   3459  CA  ASN A 217     103.869  78.494 131.330  1.00  0.00           C
ATOM   3461  CB  ASN A 217     105.129  77.834 131.960  1.00  0.00           C
ATOM   3464  CG  ASN A 217     105.409  76.404 131.500  1.00  0.00           C
ATOM   3465  OD1 ASN A 217     106.569  75.994 131.470  1.00  0.00           O
ATOM   3466  ND2 ASN A 217     104.399  75.624 131.070  1.00  0.00           N
ATOM   3469  C   ASN A 217     102.569  77.874 131.830  1.00  0.00           C
ATOM   3470  O   ASN A 217     101.999  77.004 131.160  1.00  0.00           O
ATOM   3471  N   ALA A 218     102.049  78.324 132.980  1.00  0.00           N
ATOM   3473  CA  ALA A 218     100.729  77.934 133.460  1.00  0.00           C
ATOM   3475  CB  ALA A 218     100.529  78.514 134.860  1.00  0.00           C
ATOM   3479  C   ALA A 218      99.579  78.314 132.530  1.00  0.00           C
ATOM   3480  O   ALA A 218      98.709  77.514 132.210  1.00  0.00           O
ATOM   3481  N   SER A 219      99.609  79.554 132.000  1.00  0.00           N
ATOM   3483  CA  SER A 219      98.669  80.004 130.970  1.00  0.00           C
ATOM   3485  CB  SER A 219      98.939  81.514 130.660  1.00  0.00           C
ATOM   3488  OG  SER A 219      97.979  82.104 129.770  1.00  0.00           O
ATOM   3490  C   SER A 219      98.729  79.164 129.700  1.00  0.00           C
ATOM   3491  O   SER A 219      97.709  78.684 129.210  1.00  0.00           O
ATOM   3492  N   LYS A 220      99.939  78.884 129.170  1.00  0.00           N
ATOM   3494  CA  LYS A 220     100.159  78.064 127.990  1.00  0.00           C
ATOM   3496  CB  LYS A 220     101.679  78.094 127.690  1.00  0.00           C
ATOM   3499  CG  LYS A 220     102.149  77.664 126.290  1.00  0.00           C
ATOM   3502  CD  LYS A 220     102.019  76.174 125.970  1.00  0.00           C
ATOM   3505  CE  LYS A 220     102.709  75.744 124.660  1.00  0.00           C
ATOM   3508  NZ  LYS A 220     102.259  76.594 123.550  1.00  0.00           N
ATOM   3512  C   LYS A 220      99.669  76.624 128.190  1.00  0.00           C
ATOM   3513  O   LYS A 220      98.929  76.084 127.380  1.00  0.00           O
ATOM   3514  N   THR A 221     100.049  76.004 129.320  1.00  0.00           N
ATOM   3516  CA  THR A 221      99.599  74.684 129.740  1.00  0.00           C
ATOM   3518  CB  THR A 221     100.299  74.224 131.010  1.00  0.00           C
ATOM   3520  OG1 THR A 221     101.669  73.984 130.740  1.00  0.00           O
ATOM   3522  CG2 THR A 221      99.749  72.904 131.540  1.00  0.00           C
ATOM   3526  C   THR A 221      98.099  74.574 129.900  1.00  0.00           C
ATOM   3527  O   THR A 221      97.499  73.604 129.440  1.00  0.00           O
ATOM   3528  N   ARG A 222      97.429  75.574 130.500  1.00  0.00           N
ATOM   3530  CA  ARG A 222      95.979  75.644 130.580  1.00  0.00           C
ATOM   3532  CB  ARG A 222      95.589  76.904 131.390  1.00  0.00           C
ATOM   3535  CG  ARG A 222      94.119  76.954 131.840  1.00  0.00           C
ATOM   3538  CD  ARG A 222      93.579  78.384 131.950  1.00  0.00           C
ATOM   3541  NE  ARG A 222      93.099  78.804 130.590  1.00  0.00           N
ATOM   3543  CZ  ARG A 222      91.819  78.914 130.250  1.00  0.00           C
ATOM   3544  NH1 ARG A 222      90.849  78.694 131.120  1.00  0.00           N
ATOM   3547  NH2 ARG A 222      91.469  79.234 129.020  1.00  0.00           N
ATOM   3550  C   ARG A 222      95.269  75.704 129.220  1.00  0.00           C
ATOM   3551  O   ARG A 222      94.279  75.024 128.960  1.00  0.00           O
ATOM   3552  N   GLN A 223      95.799  76.524 128.280  1.00  0.00           N
ATOM   3554  CA  GLN A 223      95.369  76.554 126.890  1.00  0.00           C
ATOM   3556  CB  GLN A 223      96.129  77.624 126.070  1.00  0.00           C
ATOM   3559  CG  GLN A 223      95.859  79.074 126.540  1.00  0.00           C
ATOM   3562  CD  GLN A 223      96.739  80.044 125.750  1.00  0.00           C
ATOM   3563  OE1 GLN A 223      97.929  79.824 125.560  1.00  0.00           O
ATOM   3564  NE2 GLN A 223      96.129  81.134 125.250  1.00  0.00           N
ATOM   3567  C   GLN A 223      95.549  75.224 126.160  1.00  0.00           C
ATOM   3568  O   GLN A 223      94.649  74.744 125.490  1.00  0.00           O
ATOM   3569  N   GLN A 224      96.709  74.574 126.350  1.00  0.00           N
ATOM   3571  CA  GLN A 224      96.929  73.214 125.900  1.00  0.00           C
ATOM   3573  CB  GLN A 224      98.349  72.674 126.200  1.00  0.00           C
ATOM   3576  CG  GLN A 224      99.499  73.314 125.400  1.00  0.00           C
ATOM   3579  CD  GLN A 224     100.829  72.574 125.620  1.00  0.00           C
ATOM   3580  OE1 GLN A 224     101.749  73.054 126.270  1.00  0.00           O
ATOM   3581  NE2 GLN A 224     100.969  71.394 124.970  1.00  0.00           N
ATOM   3584  C   GLN A 224      95.949  72.214 126.470  1.00  0.00           C
ATOM   3585  O   GLN A 224      95.429  71.374 125.740  1.00  0.00           O
ATOM   3586  N   LEU A 225      95.659  72.284 127.790  1.00  0.00           N
ATOM   3588  CA  LEU A 225      94.699  71.394 128.420  1.00  0.00           C
ATOM   3590  CB  LEU A 225      94.629  71.524 129.950  1.00  0.00           C
ATOM   3593  CG  LEU A 225      93.809  70.384 130.590  1.00  0.00           C
ATOM   3595  CD1 LEU A 225      94.529  69.774 131.790  1.00  0.00           C
ATOM   3599  CD2 LEU A 225      92.379  70.784 131.000  1.00  0.00           C
ATOM   3603  C   LEU A 225      93.309  71.544 127.870  1.00  0.00           C
ATOM   3604  O   LEU A 225      92.619  70.584 127.540  1.00  0.00           O
ATOM   3605  N   ASN A 226      92.849  72.784 127.700  1.00  0.00           N
ATOM   3607  CA  ASN A 226      91.569  73.074 127.090  1.00  0.00           C
ATOM   3609  CB  ASN A 226      91.199  74.554 127.270  1.00  0.00           C
ATOM   3612  CG  ASN A 226      90.949  74.744 128.750  1.00  0.00           C
ATOM   3613  OD1 ASN A 226      90.729  73.834 129.550  1.00  0.00           O
ATOM   3614  ND2 ASN A 226      90.939  76.024 129.170  1.00  0.00           N
ATOM   3617  C   ASN A 226      91.469  72.644 125.640  1.00  0.00           C
ATOM   3618  O   ASN A 226      90.449  72.064 125.240  1.00  0.00           O
ATOM   3619  N   ASP A 227      92.539  72.794 124.840  1.00  0.00           N
ATOM   3621  CA  ASP A 227      92.639  72.184 123.530  1.00  0.00           C
ATOM   3623  CB  ASP A 227      93.989  72.564 122.840  1.00  0.00           C
ATOM   3626  CG  ASP A 227      94.039  74.004 122.350  1.00  0.00           C
ATOM   3627  OD1 ASP A 227      92.979  74.634 122.180  1.00  0.00           O
ATOM   3628  OD2 ASP A 227      95.179  74.454 122.010  1.00  0.00           O
ATOM   3629  C   ASP A 227      92.509  70.654 123.570  1.00  0.00           C
ATOM   3630  O   ASP A 227      91.749  70.074 122.790  1.00  0.00           O
ATOM   3631  N   VAL A 228      93.209  69.934 124.490  1.00  0.00           N
ATOM   3633  CA  VAL A 228      93.089  68.484 124.650  1.00  0.00           C
ATOM   3635  CB  VAL A 228      94.239  67.814 125.410  1.00  0.00           C
ATOM   3637  CG1 VAL A 228      94.159  67.914 126.940  1.00  0.00           C
ATOM   3641  CG2 VAL A 228      94.249  66.324 125.090  1.00  0.00           C
ATOM   3645  C   VAL A 228      91.749  68.024 125.210  1.00  0.00           C
ATOM   3646  O   VAL A 228      91.179  67.014 124.780  1.00  0.00           O
ATOM   3647  N   ALA A 229      91.169  68.754 126.160  1.00  0.00           N
ATOM   3649  CA  ALA A 229      89.819  68.554 126.630  1.00  0.00           C
ATOM   3651  CB  ALA A 229      89.549  69.494 127.810  1.00  0.00           C
ATOM   3655  C   ALA A 229      88.829  68.734 125.490  1.00  0.00           C
ATOM   3656  O   ALA A 229      87.919  67.924 125.320  1.00  0.00           O
ATOM   3657  N   GLY A 230      89.009  69.774 124.640  1.00  0.00           N
ATOM   3659  CA  GLY A 230      88.359  69.964 123.350  1.00  0.00           C
ATOM   3662  C   GLY A 230      88.409  68.744 122.470  1.00  0.00           C
ATOM   3663  O   GLY A 230      87.389  68.204 122.040  1.00  0.00           O
ATOM   3664  N   LYS A 231      89.629  68.224 122.230  1.00  0.00           N
ATOM   3666  CA  LYS A 231      89.859  66.994 121.490  1.00  0.00           C
ATOM   3668  CB  LYS A 231      91.369  66.704 121.370  1.00  0.00           C
ATOM   3671  CG  LYS A 231      92.149  67.724 120.540  1.00  0.00           C
ATOM   3674  CD  LYS A 231      93.659  67.634 120.770  1.00  0.00           C
ATOM   3677  CE  LYS A 231      94.369  66.694 119.800  1.00  0.00           C
ATOM   3680  NZ  LYS A 231      95.819  66.724 120.060  1.00  0.00           N
ATOM   3684  C   LYS A 231      89.119  65.774 122.020  1.00  0.00           C
ATOM   3685  O   LYS A 231      88.579  65.014 121.220  1.00  0.00           O
ATOM   3686  N   MET A 232      89.049  65.564 123.350  1.00  0.00           N
ATOM   3688  CA  MET A 232      88.249  64.494 123.930  1.00  0.00           C
ATOM   3690  CB  MET A 232      88.459  64.384 125.470  1.00  0.00           C
ATOM   3693  CG  MET A 232      87.339  63.684 126.290  1.00  0.00           C
ATOM   3696  SD  MET A 232      87.639  63.604 128.080  1.00  0.00           S
ATOM   3697  CE  MET A 232      88.919  62.334 128.080  1.00  0.00           C
ATOM   3701  C   MET A 232      86.769  64.514 123.600  1.00  0.00           C
ATOM   3702  O   MET A 232      86.189  63.504 123.200  1.00  0.00           O
ATOM   3703  N   LYS A 233      86.089  65.674 123.730  1.00  0.00           N
ATOM   3705  CA  LYS A 233      84.629  65.634 123.630  1.00  0.00           C
ATOM   3707  CB  LYS A 233      83.879  66.724 124.440  1.00  0.00           C
ATOM   3710  CG  LYS A 233      83.959  68.184 123.960  1.00  0.00           C
ATOM   3713  CD  LYS A 233      85.119  69.024 124.490  1.00  0.00           C
ATOM   3716  CE  LYS A 233      85.119  69.144 126.020  1.00  0.00           C
ATOM   3719  NZ  LYS A 233      86.149  70.094 126.460  1.00  0.00           N
ATOM   3723  C   LYS A 233      84.139  65.634 122.190  1.00  0.00           C
ATOM   3724  O   LYS A 233      83.029  65.204 121.890  1.00  0.00           O
ATOM   3725  N   ILE A 234      85.009  66.034 121.230  1.00  0.00           N
ATOM   3727  CA  ILE A 234      84.809  65.764 119.810  1.00  0.00           C
ATOM   3729  CB  ILE A 234      85.989  66.284 118.960  1.00  0.00           C
ATOM   3731  CG2 ILE A 234      85.959  65.704 117.530  1.00  0.00           C
ATOM   3735  CG1 ILE A 234      86.079  67.824 118.940  1.00  0.00           C
ATOM   3738  CD  ILE A 234      87.459  68.314 118.470  1.00  0.00           C
ATOM   3742  C   ILE A 234      84.689  64.284 119.540  1.00  0.00           C
ATOM   3743  O   ILE A 234      83.869  63.824 118.740  1.00  0.00           O
ATOM   3744  N   ILE A 235      85.569  63.484 120.180  1.00  0.00           N
ATOM   3746  CA  ILE A 235      85.629  62.084 119.900  1.00  0.00           C
ATOM   3748  CB  ILE A 235      87.059  61.564 119.910  1.00  0.00           C
ATOM   3750  CG2 ILE A 235      87.769  61.734 121.260  1.00  0.00           C
ATOM   3754  CG1 ILE A 235      87.159  60.134 119.380  1.00  0.00           C
ATOM   3757  CD  ILE A 235      88.369  60.004 118.460  1.00  0.00           C
ATOM   3761  C   ILE A 235      84.629  61.314 120.730  1.00  0.00           C
ATOM   3762  O   ILE A 235      84.079  60.314 120.300  1.00  0.00           O
ATOM   3763  N   GLU A 236      84.269  61.834 121.920  1.00  0.00           N
ATOM   3765  CA  GLU A 236      83.149  61.334 122.690  1.00  0.00           C
ATOM   3767  CB  GLU A 236      83.109  62.114 124.030  1.00  0.00           C
ATOM   3770  CG  GLU A 236      82.159  61.524 125.090  1.00  0.00           C
ATOM   3773  CD  GLU A 236      82.109  62.354 126.380  1.00  0.00           C
ATOM   3774  OE1 GLU A 236      82.919  63.294 126.540  1.00  0.00           O
ATOM   3775  OE2 GLU A 236      81.229  62.064 127.230  1.00  0.00           O
ATOM   3776  C   GLU A 236      81.809  61.414 121.940  1.00  0.00           C
ATOM   3777  O   GLU A 236      81.059  60.444 121.860  1.00  0.00           O
ATOM   3778  N   ALA A 237      81.519  62.544 121.270  1.00  0.00           N
ATOM   3780  CA  ALA A 237      80.419  62.614 120.320  1.00  0.00           C
ATOM   3782  CB  ALA A 237      80.259  64.044 119.820  1.00  0.00           C
ATOM   3786  C   ALA A 237      80.499  61.734 119.080  1.00  0.00           C
ATOM   3787  O   ALA A 237      79.489  61.164 118.650  1.00  0.00           O
ATOM   3788  N   ARG A 238      81.669  61.614 118.440  1.00  0.00           N
ATOM   3790  CA  ARG A 238      81.749  60.814 117.230  1.00  0.00           C
ATOM   3792  CB  ARG A 238      82.999  61.144 116.360  1.00  0.00           C
ATOM   3795  CG  ARG A 238      84.329  60.524 116.810  1.00  0.00           C
ATOM   3798  CD  ARG A 238      85.579  61.264 116.300  1.00  0.00           C
ATOM   3801  NE  ARG A 238      85.529  61.294 114.810  1.00  0.00           N
ATOM   3803  CZ  ARG A 238      85.229  62.364 114.090  1.00  0.00           C
ATOM   3804  NH1 ARG A 238      85.089  63.564 114.610  1.00  0.00           N
ATOM   3807  NH2 ARG A 238      85.159  62.264 112.780  1.00  0.00           N
ATOM   3810  C   ARG A 238      81.599  59.334 117.530  1.00  0.00           C
ATOM   3811  O   ARG A 238      80.899  58.634 116.800  1.00  0.00           O
ATOM   3812  N   LEU A 239      82.159  58.834 118.670  1.00  0.00           N
ATOM   3814  CA  LEU A 239      81.849  57.514 119.200  1.00  0.00           C
ATOM   3816  CB  LEU A 239      82.559  57.194 120.550  1.00  0.00           C
ATOM   3819  CG  LEU A 239      83.909  56.464 120.420  1.00  0.00           C
ATOM   3821  CD1 LEU A 239      84.969  57.334 119.770  1.00  0.00           C
ATOM   3825  CD2 LEU A 239      84.389  56.014 121.810  1.00  0.00           C
ATOM   3829  C   LEU A 239      80.379  57.344 119.460  1.00  0.00           C
ATOM   3830  O   LEU A 239      79.789  56.384 118.980  1.00  0.00           O
ATOM   3831  N   SER A 240      79.749  58.294 120.190  1.00  0.00           N
ATOM   3833  CA  SER A 240      78.339  58.194 120.540  1.00  0.00           C
ATOM   3835  CB  SER A 240      77.839  59.344 121.450  1.00  0.00           C
ATOM   3838  OG  SER A 240      78.359  59.264 122.780  1.00  0.00           O
ATOM   3840  C   SER A 240      77.439  58.064 119.330  1.00  0.00           C
ATOM   3841  O   SER A 240      76.529  57.234 119.290  1.00  0.00           O
ATOM   3842  N   ALA A 241      77.739  58.834 118.260  1.00  0.00           N
ATOM   3844  CA  ALA A 241      77.019  58.784 117.010  1.00  0.00           C
ATOM   3846  CB  ALA A 241      77.619  59.854 116.080  1.00  0.00           C
ATOM   3850  C   ALA A 241      76.969  57.414 116.320  1.00  0.00           C
ATOM   3851  O   ALA A 241      75.909  56.974 115.870  1.00  0.00           O
ATOM   3852  N   LEU A 242      78.099  56.674 116.260  1.00  0.00           N
ATOM   3854  CA  LEU A 242      78.159  55.354 115.650  1.00  0.00           C
ATOM   3856  CB  LEU A 242      79.619  54.914 115.310  1.00  0.00           C
ATOM   3859  CG  LEU A 242      80.209  55.494 114.000  1.00  0.00           C
ATOM   3861  CD1 LEU A 242      80.599  56.974 114.120  1.00  0.00           C
ATOM   3865  CD2 LEU A 242      81.439  54.674 113.560  1.00  0.00           C
ATOM   3869  C   LEU A 242      77.579  54.274 116.560  1.00  0.00           C
ATOM   3870  O   LEU A 242      77.239  53.184 116.110  1.00  0.00           O
ATOM   3871  N   THR A 243      77.509  54.554 117.870  1.00  0.00           N
ATOM   3873  CA  THR A 243      77.499  53.504 118.880  1.00  0.00           C
ATOM   3875  CB  THR A 243      78.529  53.774 119.980  1.00  0.00           C
ATOM   3877  OG1 THR A 243      79.829  53.784 119.420  1.00  0.00           O
ATOM   3879  CG2 THR A 243      78.519  52.704 121.070  1.00  0.00           C
ATOM   3883  C   THR A 243      76.159  53.374 119.550  1.00  0.00           C
ATOM   3884  O   THR A 243      75.679  52.274 119.770  1.00  0.00           O
ATOM   3885  N   ASN A 244      75.509  54.494 119.910  1.00  0.00           N
ATOM   3887  CA  ASN A 244      74.349  54.444 120.770  1.00  0.00           C
ATOM   3889  CB  ASN A 244      74.679  55.004 122.170  1.00  0.00           C
ATOM   3892  CG  ASN A 244      75.329  56.384 122.160  1.00  0.00           C
ATOM   3893  OD1 ASN A 244      76.479  56.514 122.580  1.00  0.00           O
ATOM   3894  ND2 ASN A 244      74.589  57.424 121.740  1.00  0.00           N
ATOM   3897  C   ASN A 244      73.169  55.154 120.150  1.00  0.00           C
ATOM   3898  O   ASN A 244      73.299  56.134 119.420  1.00  0.00           O
ATOM   3899  N   ASN A 245      71.959  54.674 120.460  1.00  0.00           N
ATOM   3901  CA  ASN A 245      70.719  55.294 120.030  1.00  0.00           C
ATOM   3903  CB  ASN A 245      69.809  54.204 119.430  1.00  0.00           C
ATOM   3906  CG  ASN A 245      69.409  53.054 120.360  1.00  0.00           C
ATOM   3907  OD1 ASN A 245      69.579  53.044 121.580  1.00  0.00           O
ATOM   3908  ND2 ASN A 245      68.839  52.014 119.750  1.00  0.00           N
ATOM   3911  C   ASN A 245      69.979  56.024 121.150  1.00  0.00           C
ATOM   3912  O   ASN A 245      69.009  56.744 120.930  1.00  0.00           O
ATOM   3913  N   GLN A 246      70.439  55.854 122.390  1.00  0.00           N
ATOM   3915  CA  GLN A 246      69.889  56.564 123.520  1.00  0.00           C
ATOM   3917  CB  GLN A 246      70.329  55.914 124.860  1.00  0.00           C
ATOM   3920  CG  GLN A 246      69.909  54.444 125.040  1.00  0.00           C
ATOM   3923  CD  GLN A 246      68.389  54.264 125.010  1.00  0.00           C
ATOM   3924  OE1 GLN A 246      67.679  54.934 125.760  1.00  0.00           O
ATOM   3925  NE2 GLN A 246      67.889  53.384 124.140  1.00  0.00           N
ATOM   3928  C   GLN A 246      70.359  58.004 123.550  1.00  0.00           C
ATOM   3929  O   GLN A 246      71.509  58.304 123.840  1.00  0.00           O
ATOM   3930  N   THR A 247      69.419  58.954 123.400  1.00  0.00           N
ATOM   3932  CA  THR A 247      69.659  60.384 123.610  1.00  0.00           C
ATOM   3934  CB  THR A 247      68.339  61.134 123.520  1.00  0.00           C
ATOM   3936  OG1 THR A 247      67.789  60.984 122.230  1.00  0.00           O
ATOM   3938  CG2 THR A 247      68.469  62.644 123.760  1.00  0.00           C
ATOM   3942  C   THR A 247      70.279  60.664 124.960  1.00  0.00           C
ATOM   3943  O   THR A 247      71.199  61.474 125.110  1.00  0.00           O
ATOM   3944  N   LYS A 248      69.849  59.934 126.000  1.00  0.00           N
ATOM   3946  CA  LYS A 248      70.429  60.004 127.320  1.00  0.00           C
ATOM   3948  CB  LYS A 248      69.659  59.144 128.340  1.00  0.00           C
ATOM   3951  CG  LYS A 248      68.139  59.404 128.410  1.00  0.00           C
ATOM   3954  CD  LYS A 248      67.709  60.794 128.890  1.00  0.00           C
ATOM   3957  CE  LYS A 248      66.189  60.964 129.050  1.00  0.00           C
ATOM   3960  NZ  LYS A 248      65.489  60.944 127.760  1.00  0.00           N
ATOM   3964  C   LYS A 248      71.919  59.654 127.410  1.00  0.00           C
ATOM   3965  O   LYS A 248      72.619  60.294 128.190  1.00  0.00           O
ATOM   3966  N   SER A 249      72.409  58.654 126.640  1.00  0.00           N
ATOM   3968  CA  SER A 249      73.829  58.314 126.610  1.00  0.00           C
ATOM   3970  CB  SER A 249      74.199  56.854 126.210  1.00  0.00           C
ATOM   3973  OG  SER A 249      73.799  56.514 124.890  1.00  0.00           O
ATOM   3975  C   SER A 249      74.639  59.314 125.830  1.00  0.00           C
ATOM   3976  O   SER A 249      75.729  59.684 126.240  1.00  0.00           O
ATOM   3977  N   LEU A 250      74.059  59.844 124.740  1.00  0.00           N
ATOM   3979  CA  LEU A 250      74.719  60.794 123.850  1.00  0.00           C
ATOM   3981  CB  LEU A 250      73.739  61.184 122.710  1.00  0.00           C
ATOM   3984  CG  LEU A 250      74.249  62.214 121.670  1.00  0.00           C
ATOM   3986  CD1 LEU A 250      75.399  61.654 120.830  1.00  0.00           C
ATOM   3990  CD2 LEU A 250      73.109  62.694 120.770  1.00  0.00           C
ATOM   3994  C   LEU A 250      75.229  62.054 124.520  1.00  0.00           C
ATOM   3995  O   LEU A 250      76.319  62.534 124.190  1.00  0.00           O
ATOM   3996  N   LYS A 251      74.469  62.674 125.450  1.00  0.00           N
ATOM   3998  CA  LYS A 251      74.899  63.934 126.050  1.00  0.00           C
ATOM   4000  CB  LYS A 251      73.789  65.014 126.030  1.00  0.00           C
ATOM   4003  CG  LYS A 251      72.659  64.954 127.090  1.00  0.00           C
ATOM   4006  CD  LYS A 251      71.759  63.734 126.940  1.00  0.00           C
ATOM   4009  CE  LYS A 251      70.369  63.864 127.570  1.00  0.00           C
ATOM   4012  NZ  LYS A 251      70.439  63.564 129.010  1.00  0.00           N
ATOM   4016  C   LYS A 251      75.379  63.824 127.490  1.00  0.00           C
ATOM   4017  O   LYS A 251      75.739  64.834 128.080  1.00  0.00           O
ATOM   4018  N   LEU A 252      75.369  62.634 128.130  1.00  0.00           N
ATOM   4020  CA  LEU A 252      75.759  62.594 129.540  1.00  0.00           C
ATOM   4022  CB  LEU A 252      74.549  62.324 130.490  1.00  0.00           C
ATOM   4025  CG  LEU A 252      74.189  63.474 131.460  1.00  0.00           C
ATOM   4027  CD1 LEU A 252      73.539  64.624 130.720  1.00  0.00           C
ATOM   4031  CD2 LEU A 252      73.259  63.004 132.600  1.00  0.00           C
ATOM   4035  C   LEU A 252      76.819  61.554 129.830  1.00  0.00           C
ATOM   4036  O   LEU A 252      77.489  61.634 130.850  1.00  0.00           O
ATOM   4037  N   LYS A 253      76.989  60.534 128.980  1.00  0.00           N
ATOM   4039  CA  LYS A 253      77.789  59.374 129.340  1.00  0.00           C
ATOM   4041  CB  LYS A 253      77.099  58.044 128.930  1.00  0.00           C
ATOM   4044  CG  LYS A 253      76.019  57.574 129.920  1.00  0.00           C
ATOM   4047  CD  LYS A 253      74.719  58.394 129.980  1.00  0.00           C
ATOM   4050  CE  LYS A 253      74.259  58.804 131.370  1.00  0.00           C
ATOM   4053  NZ  LYS A 253      72.859  59.274 131.270  1.00  0.00           N
ATOM   4057  C   LYS A 253      79.199  59.444 128.770  1.00  0.00           C
ATOM   4058  O   LYS A 253      79.329  59.504 127.540  1.00  0.00           O
ATOM   4059  N   PRO A 254      80.269  59.404 129.560  1.00  0.00           N
ATOM   4060  CD  PRO A 254      80.249  59.424 131.020  1.00  0.00           C
ATOM   4063  CA  PRO A 254      81.609  59.224 129.040  1.00  0.00           C
ATOM   4065  CB  PRO A 254      82.509  59.804 130.150  1.00  0.00           C
ATOM   4068  CG  PRO A 254      81.669  59.814 131.430  1.00  0.00           C
ATOM   4071  C   PRO A 254      81.909  57.754 128.830  1.00  0.00           C
ATOM   4072  O   PRO A 254      81.239  56.884 129.390  1.00  0.00           O
ATOM   4073  N   VAL A 255      82.909  57.444 128.000  1.00  0.00           N
ATOM   4075  CA  VAL A 255      83.279  56.094 127.630  1.00  0.00           C
ATOM   4077  CB  VAL A 255      83.739  56.074 126.170  1.00  0.00           C
ATOM   4079  CG1 VAL A 255      84.189  54.684 125.690  1.00  0.00           C
ATOM   4083  CG2 VAL A 255      82.569  56.554 125.290  1.00  0.00           C
ATOM   4087  C   VAL A 255      84.279  55.524 128.640  1.00  0.00           C
ATOM   4088  O   VAL A 255      85.069  56.234 129.290  1.00  0.00           O
ATOM   4089  N   ALA A 256      84.269  54.194 128.850  1.00  0.00           N
ATOM   4091  CA  ALA A 256      85.289  53.544 129.660  1.00  0.00           C
ATOM   4093  CB  ALA A 256      84.689  52.554 130.670  1.00  0.00           C
ATOM   4097  C   ALA A 256      86.429  52.974 128.800  1.00  0.00           C
ATOM   4098  O   ALA A 256      86.279  52.854 127.590  1.00  0.00           O
ATOM   4099  N   LEU A 257      87.599  52.604 129.380  1.00  0.00           N
ATOM   4101  CA  LEU A 257      88.709  52.044 128.600  1.00  0.00           C
ATOM   4103  CB  LEU A 257      89.379  53.054 127.620  1.00  0.00           C
ATOM   4106  CG  LEU A 257      89.819  54.434 128.180  1.00  0.00           C
ATOM   4108  CD1 LEU A 257      90.879  54.404 129.280  1.00  0.00           C
ATOM   4112  CD2 LEU A 257      90.369  55.264 127.020  1.00  0.00           C
ATOM   4116  C   LEU A 257      89.839  51.334 129.400  1.00  0.00           C
ATOM   4117  O   LEU A 257      90.079  51.604 130.580  1.00  0.00           O
ATOM   4118  N   PRO A 258      90.609  50.494 128.700  1.00  0.00           N
ATOM   4119  CD  PRO A 258      90.049  49.534 127.740  1.00  0.00           C
ATOM   4122  CA  PRO A 258      91.939  50.074 129.140  1.00  0.00           C
ATOM   4124  CB  PRO A 258      91.819  48.544 129.060  1.00  0.00           C
ATOM   4127  CG  PRO A 258      90.959  48.294 127.820  1.00  0.00           C
ATOM   4130  C   PRO A 258      93.019  50.624 128.210  1.00  0.00           C
ATOM   4131  O   PRO A 258      92.739  51.284 127.210  1.00  0.00           O
ATOM   4132  N   LYS A 259      94.309  50.434 128.540  1.00  0.00           N
ATOM   4134  CA  LYS A 259      95.419  50.824 127.690  1.00  0.00           C
ATOM   4136  CB  LYS A 259      96.609  51.304 128.570  1.00  0.00           C
ATOM   4139  CG  LYS A 259      97.839  51.864 127.830  1.00  0.00           C
ATOM   4142  CD  LYS A 259      97.559  53.184 127.080  1.00  0.00           C
ATOM   4145  CE  LYS A 259      98.799  53.934 126.590  1.00  0.00           C
ATOM   4148  NZ  LYS A 259      99.639  54.314 127.750  1.00  0.00           N
ATOM   4152  C   LYS A 259      95.859  49.664 126.800  1.00  0.00           C
ATOM   4153  O   LYS A 259      95.909  48.514 127.230  1.00  0.00           O
ATOM   4154  N   VAL A 260      96.179  49.964 125.520  1.00  0.00           N
ATOM   4156  CA  VAL A 260      96.749  49.054 124.550  1.00  0.00           C
ATOM   4158  CB  VAL A 260      96.909  49.724 123.190  1.00  0.00           C
ATOM   4160  CG1 VAL A 260      97.479  48.784 122.110  1.00  0.00           C
ATOM   4164  CG2 VAL A 260      95.559  50.274 122.730  1.00  0.00           C
ATOM   4168  C   VAL A 260      98.119  48.554 124.950  1.00  0.00           C
ATOM   4169  O   VAL A 260      98.969  49.314 125.420  1.00  0.00           O
ATOM   4170  N   ALA A 261      98.409  47.264 124.670  1.00  0.00           N
ATOM   4172  CA  ALA A 261      99.739  46.784 124.450  1.00  0.00           C
ATOM   4174  CB  ALA A 261     100.069  45.744 125.520  1.00  0.00           C
ATOM   4178  C   ALA A 261      99.899  46.184 123.060  1.00  0.00           C
ATOM   4179  O   ALA A 261      98.929  45.794 122.410  1.00  0.00           O
ATOM   4180  N   SER A 262     101.149  46.164 122.570  1.00  0.00           N
ATOM   4182  CA  SER A 262     101.619  45.714 121.260  1.00  0.00           C
ATOM   4184  CB  SER A 262     103.159  45.874 121.220  1.00  0.00           C
ATOM   4187  OG  SER A 262     103.539  47.224 121.470  1.00  0.00           O
ATOM   4189  C   SER A 262     101.319  44.264 120.920  1.00  0.00           C
ATOM   4190  O   SER A 262     101.409  43.404 121.790  1.00  0.00           O
ATOM   4191  N   GLN A 263     100.999  43.974 119.650  1.00  0.00           N
ATOM   4193  CA  GLN A 263     100.689  42.644 119.130  1.00  0.00           C
ATOM   4195  CB  GLN A 263      99.199  42.254 119.330  1.00  0.00           C
ATOM   4198  CG  GLN A 263      98.769  42.004 120.800  1.00  0.00           C
ATOM   4201  CD  GLN A 263      99.619  40.934 121.500  1.00  0.00           C
ATOM   4202  OE1 GLN A 263     100.279  40.094 120.890  1.00  0.00           O
ATOM   4203  NE2 GLN A 263      99.599  40.934 122.850  1.00  0.00           N
ATOM   4206  C   GLN A 263     101.119  42.594 117.660  1.00  0.00           C
ATOM   4207  O   GLN A 263     101.689  43.564 117.170  1.00  0.00           O
ATOM   4208  N   LEU A 264     100.919  41.474 116.920  1.00  0.00           N
ATOM   4210  CA  LEU A 264     101.539  41.324 115.600  1.00  0.00           C
ATOM   4212  CB  LEU A 264     102.779  40.404 115.640  1.00  0.00           C
ATOM   4215  CG  LEU A 264     103.919  40.934 116.510  1.00  0.00           C
ATOM   4217  CD1 LEU A 264     104.879  39.784 116.800  1.00  0.00           C
ATOM   4221  CD2 LEU A 264     104.609  42.074 115.760  1.00  0.00           C
ATOM   4225  C   LEU A 264     100.679  40.724 114.500  1.00  0.00           C
ATOM   4226  O   LEU A 264     100.239  39.574 114.610  1.00  0.00           O
ATOM   4227  N   PRO A 265     100.599  41.424 113.370  1.00  0.00           N
ATOM   4228  CD  PRO A 265     100.169  42.834 113.500  1.00  0.00           C
ATOM   4231  CA  PRO A 265      99.969  40.834 112.190  1.00  0.00           C
ATOM   4233  CB  PRO A 265      98.579  41.464 112.270  1.00  0.00           C
ATOM   4236  CG  PRO A 265      98.869  42.914 112.700  1.00  0.00           C
ATOM   4239  C   PRO A 265     100.739  41.194 110.900  1.00  0.00           C
ATOM   4240  O   PRO A 265     101.559  42.104 110.890  1.00  0.00           O
ATOM   4241  N   ASP A 266     100.509  40.414 109.800  1.00  0.00           N
ATOM   4243  CA  ASP A 266     101.299  40.464 108.570  1.00  0.00           C
ATOM   4245  CB  ASP A 266     102.689  39.824 108.930  1.00  0.00           C
ATOM   4248  CG  ASP A 266     103.359  38.834 107.990  1.00  0.00           C
ATOM   4249  OD1 ASP A 266     103.309  39.014 106.750  1.00  0.00           O
ATOM   4250  OD2 ASP A 266     104.079  37.954 108.530  1.00  0.00           O
ATOM   4251  C   ASP A 266     100.469  39.854 107.390  1.00  0.00           C
ATOM   4252  O   ASP A 266      99.459  39.194 107.640  1.00  0.00           O
ATOM   4253  N   GLU A 267     100.859  40.114 106.110  1.00  0.00           N
ATOM   4255  CA  GLU A 267     100.659  39.294 104.910  1.00  0.00           C
ATOM   4257  CB  GLU A 267     100.649  37.754 105.140  1.00  0.00           C
ATOM   4260  CG  GLU A 267     100.679  36.874 103.840  1.00  0.00           C
ATOM   4263  CD  GLU A 267     101.929  36.014 103.670  1.00  0.00           C
ATOM   4264  OE1 GLU A 267     102.309  35.264 104.590  1.00  0.00           O
ATOM   4265  OE2 GLU A 267     102.459  35.994 102.520  1.00  0.00           O
ATOM   4266  C   GLU A 267      99.569  39.724 103.920  1.00  0.00           C
ATOM   4267  O   GLU A 267      98.379  39.814 104.260  1.00  0.00           O
ATOM   4268  N   LEU A 268      99.899  39.914 102.620  1.00  0.00           N
ATOM   4270  CA  LEU A 268      98.909  39.854 101.550  1.00  0.00           C
ATOM   4272  CB  LEU A 268      99.329  40.634 100.290  1.00  0.00           C
ATOM   4275  CG  LEU A 268      98.389  40.514  99.060  1.00  0.00           C
ATOM   4277  CD1 LEU A 268      96.949  40.964  99.350  1.00  0.00           C
ATOM   4281  CD2 LEU A 268      98.909  41.304  97.850  1.00  0.00           C
ATOM   4285  C   LEU A 268      98.559  38.424 101.160  1.00  0.00           C
ATOM   4286  O   LEU A 268      99.409  37.634 100.750  1.00  0.00           O
ATOM   4287  N   GLY A 269      97.269  38.054 101.270  1.00  0.00           N
ATOM   4289  CA  GLY A 269      96.779  36.734 100.910  1.00  0.00           C
ATOM   4292  C   GLY A 269      96.599  36.514  99.440  1.00  0.00           C
ATOM   4293  O   GLY A 269      96.239  37.414  98.700  1.00  0.00           O
ATOM   4294  N   TYR A 270      96.779  35.254  99.010  1.00  0.00           N
ATOM   4296  CA  TYR A 270      96.699  34.804  97.630  1.00  0.00           C
ATOM   4298  CB  TYR A 270      97.129  33.294  97.580  1.00  0.00           C
ATOM   4301  CG  TYR A 270      96.369  32.434  98.570  1.00  0.00           C
ATOM   4302  CD1 TYR A 270      95.179  31.804  98.170  1.00  0.00           C
ATOM   4304  CE1 TYR A 270      94.419  31.054  99.090  1.00  0.00           C
ATOM   4306  CZ  TYR A 270      94.849  30.934 100.410  1.00  0.00           C
ATOM   4307  OH  TYR A 270      93.999  30.324 101.350  1.00  0.00           O
ATOM   4309  CD2 TYR A 270      96.829  32.234  99.880  1.00  0.00           C
ATOM   4311  CE2 TYR A 270      96.069  31.494 100.800  1.00  0.00           C
ATOM   4313  C   TYR A 270      95.339  35.074  96.950  1.00  0.00           C
ATOM   4314  O   TYR A 270      95.249  35.614  95.850  1.00  0.00           O
ATOM   4315  N   SER A 271      94.239  34.774  97.670  1.00  0.00           N
ATOM   4317  CA  SER A 271      92.879  34.974  97.180  1.00  0.00           C
ATOM   4319  CB  SER A 271      91.899  33.844  97.610  1.00  0.00           C
ATOM   4322  OG  SER A 271      92.369  32.554  97.230  1.00  0.00           O
ATOM   4324  C   SER A 271      92.289  36.264  97.730  1.00  0.00           C
ATOM   4325  O   SER A 271      91.199  36.254  98.290  1.00  0.00           O
ATOM   4326  N   LEU A 272      92.939  37.434  97.570  1.00  0.00           N
ATOM   4328  CA  LEU A 272      92.359  38.704  98.000  1.00  0.00           C
ATOM   4330  CB  LEU A 272      93.369  39.874  97.870  1.00  0.00           C
ATOM   4333  CG  LEU A 272      92.899  41.234  98.440  1.00  0.00           C
ATOM   4335  CD1 LEU A 272      92.789  41.194  99.980  1.00  0.00           C
ATOM   4339  CD2 LEU A 272      93.819  42.384  98.000  1.00  0.00           C
ATOM   4343  C   LEU A 272      91.029  39.014  97.310  1.00  0.00           C
ATOM   4344  O   LEU A 272      90.069  39.474  97.910  1.00  0.00           O
ATOM   4345  N   LEU A 273      90.939  38.644  96.020  1.00  0.00           N
ATOM   4347  CA  LEU A 273      89.769  38.724  95.170  1.00  0.00           C
ATOM   4349  CB  LEU A 273      90.029  38.114  93.760  1.00  0.00           C
ATOM   4352  CG  LEU A 273      91.139  38.744  92.880  1.00  0.00           C
ATOM   4354  CD1 LEU A 273      90.849  40.214  92.540  1.00  0.00           C
ATOM   4358  CD2 LEU A 273      92.569  38.524  93.420  1.00  0.00           C
ATOM   4362  C   LEU A 273      88.519  38.044  95.740  1.00  0.00           C
ATOM   4363  O   LEU A 273      87.389  38.444  95.430  1.00  0.00           O
ATOM   4364  N   ALA A 274      88.669  36.954  96.530  1.00  0.00           N
ATOM   4366  CA  ALA A 274      87.579  36.294  97.240  1.00  0.00           C
ATOM   4368  CB  ALA A 274      87.769  34.764  97.140  1.00  0.00           C
ATOM   4372  C   ALA A 274      87.509  36.644  98.730  1.00  0.00           C
ATOM   4373  O   ALA A 274      86.639  36.184  99.470  1.00  0.00           O
ATOM   4374  N   ARG A 275      88.409  37.494  99.250  1.00  0.00           N
ATOM   4376  CA  ARG A 275      88.399  37.864 100.660  1.00  0.00           C
ATOM   4378  CB  ARG A 275      89.839  37.864 101.230  1.00  0.00           C
ATOM   4381  CG  ARG A 275      90.429  36.454 101.340  1.00  0.00           C
ATOM   4384  CD  ARG A 275      91.949  36.414 101.500  1.00  0.00           C
ATOM   4387  NE  ARG A 275      92.259  36.694 102.940  1.00  0.00           N
ATOM   4389  CZ  ARG A 275      93.359  36.294 103.570  1.00  0.00           C
ATOM   4390  NH1 ARG A 275      94.289  35.574 103.000  1.00  0.00           N
ATOM   4393  NH2 ARG A 275      93.539  36.604 104.840  1.00  0.00           N
ATOM   4396  C   ARG A 275      87.809  39.234 100.900  1.00  0.00           C
ATOM   4397  O   ARG A 275      87.479  39.594 102.020  1.00  0.00           O
ATOM   4398  N   ARG A 276      87.649  40.034  99.830  1.00  0.00           N
ATOM   4400  CA  ARG A 276      87.399  41.444  99.950  1.00  0.00           C
ATOM   4402  CB  ARG A 276      88.539  42.204  99.230  1.00  0.00           C
ATOM   4405  CG  ARG A 276      88.619  43.674  99.670  1.00  0.00           C
ATOM   4408  CD  ARG A 276      89.549  44.014 100.840  1.00  0.00           C
ATOM   4411  NE  ARG A 276      90.689  44.864 100.350  1.00  0.00           N
ATOM   4413  CZ  ARG A 276      90.559  46.154 100.070  1.00  0.00           C
ATOM   4414  NH1 ARG A 276      89.409  46.734  99.820  1.00  0.00           N
ATOM   4417  NH2 ARG A 276      91.639  46.914 100.100  1.00  0.00           N
ATOM   4420  C   ARG A 276      86.039  41.754  99.340  1.00  0.00           C
ATOM   4421  O   ARG A 276      85.759  41.454  98.180  1.00  0.00           O
ATOM   4422  N   ALA A 277      85.139  42.324 100.170  1.00  0.00           N
ATOM   4424  CA  ALA A 277      83.739  42.564  99.860  1.00  0.00           C
ATOM   4426  CB  ALA A 277      83.049  43.034 101.150  1.00  0.00           C
ATOM   4430  C   ALA A 277      83.459  43.554  98.730  1.00  0.00           C
ATOM   4431  O   ALA A 277      82.559  43.354  97.910  1.00  0.00           O
ATOM   4432  N   ASP A 278      84.229  44.654  98.630  1.00  0.00           N
ATOM   4434  CA  ASP A 278      84.119  45.614  97.550  1.00  0.00           C
ATOM   4436  CB  ASP A 278      84.969  46.894  97.820  1.00  0.00           C
ATOM   4439  CG  ASP A 278      86.409  46.684  98.250  1.00  0.00           C
ATOM   4440  OD1 ASP A 278      86.839  45.524  98.430  1.00  0.00           O
ATOM   4441  OD2 ASP A 278      87.079  47.724  98.500  1.00  0.00           O
ATOM   4442  C   ASP A 278      84.399  45.034  96.160  1.00  0.00           C
ATOM   4443  O   ASP A 278      83.639  45.264  95.220  1.00  0.00           O
ATOM   4444  N   LEU A 279      85.469  44.224  96.030  1.00  0.00           N
ATOM   4446  CA  LEU A 279      85.819  43.464  94.830  1.00  0.00           C
ATOM   4448  CB  LEU A 279      87.099  42.604  94.980  1.00  0.00           C
ATOM   4451  CG  LEU A 279      88.469  43.334  94.960  1.00  0.00           C
ATOM   4453  CD1 LEU A 279      88.849  43.874  93.580  1.00  0.00           C
ATOM   4457  CD2 LEU A 279      88.569  44.464  95.980  1.00  0.00           C
ATOM   4461  C   LEU A 279      84.719  42.524  94.400  1.00  0.00           C
ATOM   4462  O   LEU A 279      84.349  42.474  93.230  1.00  0.00           O
ATOM   4463  N   GLN A 280      84.119  41.784  95.350  1.00  0.00           N
ATOM   4465  CA  GLN A 280      82.949  40.964  95.100  1.00  0.00           C
ATOM   4467  CB  GLN A 280      82.599  40.134  96.360  1.00  0.00           C
ATOM   4470  CG  GLN A 280      81.299  39.294  96.260  1.00  0.00           C
ATOM   4473  CD  GLN A 280      80.839  38.844  97.630  1.00  0.00           C
ATOM   4474  OE1 GLN A 280      81.289  39.364  98.650  1.00  0.00           O
ATOM   4475  NE2 GLN A 280      79.889  37.894  97.690  1.00  0.00           N
ATOM   4478  C   GLN A 280      81.729  41.714  94.630  1.00  0.00           C
ATOM   4479  O   GLN A 280      81.059  41.294  93.680  1.00  0.00           O
ATOM   4480  N   ALA A 281      81.389  42.854  95.250  1.00  0.00           N
ATOM   4482  CA  ALA A 281      80.279  43.684  94.840  1.00  0.00           C
ATOM   4484  CB  ALA A 281      80.129  44.834  95.830  1.00  0.00           C
ATOM   4488  C   ALA A 281      80.439  44.284  93.470  1.00  0.00           C
ATOM   4489  O   ALA A 281      79.499  44.384  92.680  1.00  0.00           O
ATOM   4490  N   ALA A 282      81.659  44.734  93.150  1.00  0.00           N
ATOM   4492  CA  ALA A 282      82.039  45.134  91.820  1.00  0.00           C
ATOM   4494  CB  ALA A 282      83.469  45.664  91.870  1.00  0.00           C
ATOM   4498  C   ALA A 282      81.939  44.024  90.790  1.00  0.00           C
ATOM   4499  O   ALA A 282      81.399  44.224  89.700  1.00  0.00           O
ATOM   4500  N   HIS A 283      82.399  42.804  91.130  1.00  0.00           N
ATOM   4502  CA  HIS A 283      82.229  41.624  90.280  1.00  0.00           C
ATOM   4504  CB  HIS A 283      82.989  40.384  90.830  1.00  0.00           C
ATOM   4507  ND1 HIS A 283      83.969  38.814  89.110  1.00  0.00           N
ATOM   4508  CG  HIS A 283      82.899  39.204  89.900  1.00  0.00           C
ATOM   4509  CE1 HIS A 283      83.479  37.854  88.330  1.00  0.00           C
ATOM   4511  NE2 HIS A 283      82.189  37.594  88.620  1.00  0.00           N
ATOM   4513  CD2 HIS A 283      81.819  38.434  89.650  1.00  0.00           C
ATOM   4515  C   HIS A 283      80.759  41.284  90.020  1.00  0.00           C
ATOM   4516  O   HIS A 283      80.359  41.034  88.890  1.00  0.00           O
ATOM   4517  N   TRP A 284      79.869  41.334  91.040  1.00  0.00           N
ATOM   4519  CA  TRP A 284      78.459  41.114  90.750  1.00  0.00           C
ATOM   4521  CB  TRP A 284      77.659  40.704  92.020  1.00  0.00           C
ATOM   4524  CG  TRP A 284      78.089  39.434  92.660  1.00  0.00           C
ATOM   4525  CD1 TRP A 284      78.589  39.314  93.930  1.00  0.00           C
ATOM   4527  NE1 TRP A 284      78.909  38.004  94.190  1.00  0.00           N
ATOM   4529  CE2 TRP A 284      78.649  37.254  93.090  1.00  0.00           C
ATOM   4530  CD2 TRP A 284      78.069  38.104  92.120  1.00  0.00           C
ATOM   4531  CE3 TRP A 284      77.569  37.534  90.940  1.00  0.00           C
ATOM   4533  CZ3 TRP A 284      77.699  36.154  90.760  1.00  0.00           C
ATOM   4535  CZ2 TRP A 284      78.879  35.914  92.850  1.00  0.00           C
ATOM   4537  CH2 TRP A 284      78.379  35.364  91.670  1.00  0.00           C
ATOM   4539  C   TRP A 284      77.769  42.304  90.080  1.00  0.00           C
ATOM   4540  O   TRP A 284      76.739  42.154  89.430  1.00  0.00           O
ATOM   4541  N   TYR A 285      78.339  43.524  90.200  1.00  0.00           N
ATOM   4543  CA  TYR A 285      77.869  44.664  89.450  1.00  0.00           C
ATOM   4545  CB  TYR A 285      78.269  46.024  90.110  1.00  0.00           C
ATOM   4548  CG  TYR A 285      77.679  47.194  89.360  1.00  0.00           C
ATOM   4549  CD1 TYR A 285      76.289  47.294  89.240  1.00  0.00           C
ATOM   4551  CE1 TYR A 285      75.699  48.274  88.440  1.00  0.00           C
ATOM   4553  CZ  TYR A 285      76.499  49.204  87.760  1.00  0.00           C
ATOM   4554  OH  TYR A 285      75.899  50.184  86.950  1.00  0.00           O
ATOM   4556  CD2 TYR A 285      78.479  48.154  88.700  1.00  0.00           C
ATOM   4558  CE2 TYR A 285      77.899  49.134  87.890  1.00  0.00           C
ATOM   4560  C   TYR A 285      78.239  44.614  87.980  1.00  0.00           C
ATOM   4561  O   TYR A 285      77.449  45.054  87.150  1.00  0.00           O
ATOM   4562  N   VAL A 286      79.409  44.044  87.590  1.00  0.00           N
ATOM   4564  CA  VAL A 286      79.639  43.704  86.180  1.00  0.00           C
ATOM   4566  CB  VAL A 286      81.069  43.344  85.740  1.00  0.00           C
ATOM   4568  CG1 VAL A 286      82.059  44.444  86.170  1.00  0.00           C
ATOM   4572  CG2 VAL A 286      81.539  41.964  86.200  1.00  0.00           C
ATOM   4576  C   VAL A 286      78.619  42.694  85.700  1.00  0.00           C
ATOM   4577  O   VAL A 286      77.979  42.934  84.690  1.00  0.00           O
ATOM   4578  N   GLU A 287      78.329  41.614  86.450  1.00  0.00           N
ATOM   4580  CA  GLU A 287      77.409  40.584  86.000  1.00  0.00           C
ATOM   4582  CB  GLU A 287      77.539  39.294  86.850  1.00  0.00           C
ATOM   4585  CG  GLU A 287      78.869  38.514  86.640  1.00  0.00           C
ATOM   4588  CD  GLU A 287      78.879  37.154  87.330  1.00  0.00           C
ATOM   4589  OE1 GLU A 287      77.799  36.714  87.810  1.00  0.00           O
ATOM   4590  OE2 GLU A 287      79.979  36.544  87.410  1.00  0.00           O
ATOM   4591  C   GLU A 287      75.939  41.014  85.860  1.00  0.00           C
ATOM   4592  O   GLU A 287      75.169  40.444  85.080  1.00  0.00           O
ATOM   4593  N   SER A 288      75.509  42.064  86.590  1.00  0.00           N
ATOM   4595  CA  SER A 288      74.179  42.634  86.390  1.00  0.00           C
ATOM   4597  CB  SER A 288      73.649  43.424  87.620  1.00  0.00           C
ATOM   4600  OG  SER A 288      74.369  44.624  87.900  1.00  0.00           O
ATOM   4602  C   SER A 288      74.039  43.534  85.170  1.00  0.00           C
ATOM   4603  O   SER A 288      73.109  43.354  84.380  1.00  0.00           O
ATOM   4604  N   SER A 289      74.949  44.514  84.960  1.00  0.00           N
ATOM   4606  CA  SER A 289      74.919  45.384  83.790  1.00  0.00           C
ATOM   4608  CB  SER A 289      75.899  46.604  83.860  1.00  0.00           C
ATOM   4611  OG  SER A 289      77.269  46.224  84.020  1.00  0.00           O
ATOM   4613  C   SER A 289      75.139  44.604  82.510  1.00  0.00           C
ATOM   4614  O   SER A 289      74.479  44.834  81.500  1.00  0.00           O
ATOM   4615  N   LEU A 290      75.999  43.574  82.600  1.00  0.00           N
ATOM   4617  CA  LEU A 290      76.229  42.514  81.640  1.00  0.00           C
ATOM   4619  CB  LEU A 290      77.339  41.634  82.280  1.00  0.00           C
ATOM   4622  CG  LEU A 290      77.949  40.444  81.550  1.00  0.00           C
ATOM   4624  CD1 LEU A 290      77.689  39.124  82.270  1.00  0.00           C
ATOM   4628  CD2 LEU A 290      77.539  40.334  80.090  1.00  0.00           C
ATOM   4632  C   LEU A 290      74.989  41.714  81.270  1.00  0.00           C
ATOM   4633  O   LEU A 290      74.749  41.424  80.090  1.00  0.00           O
ATOM   4634  N   SER A 291      74.089  41.374  82.210  1.00  0.00           N
ATOM   4636  CA  SER A 291      72.819  40.784  81.770  1.00  0.00           C
ATOM   4638  CB  SER A 291      72.079  40.004  82.880  1.00  0.00           C
ATOM   4641  OG  SER A 291      72.659  38.724  83.100  1.00  0.00           O
ATOM   4643  C   SER A 291      71.849  41.764  81.120  1.00  0.00           C
ATOM   4644  O   SER A 291      70.969  41.364  80.350  1.00  0.00           O
ATOM   4645  N   THR A 292      71.969  43.084  81.360  1.00  0.00           N
ATOM   4647  CA  THR A 292      71.149  44.114  80.730  1.00  0.00           C
ATOM   4649  CB  THR A 292      71.289  45.504  81.350  1.00  0.00           C
ATOM   4651  OG1 THR A 292      70.919  45.444  82.720  1.00  0.00           O
ATOM   4653  CG2 THR A 292      70.369  46.564  80.710  1.00  0.00           C
ATOM   4657  C   THR A 292      71.239  44.234  79.220  1.00  0.00           C
ATOM   4658  O   THR A 292      70.219  44.404  78.560  1.00  0.00           O
ATOM   4659  N   ILE A 293      72.439  44.154  78.600  1.00  0.00           N
ATOM   4661  CA  ILE A 293      72.589  44.484  77.180  1.00  0.00           C
ATOM   4663  CB  ILE A 293      73.879  45.274  76.830  1.00  0.00           C
ATOM   4665  CG2 ILE A 293      73.869  45.724  75.360  1.00  0.00           C
ATOM   4669  CG1 ILE A 293      75.309  44.794  77.180  1.00  0.00           C
ATOM   4672  CD  ILE A 293      75.479  44.014  78.470  1.00  0.00           C
ATOM   4676  C   ILE A 293      72.079  43.404  76.210  1.00  0.00           C
ATOM   4677  O   ILE A 293      71.679  43.694  75.080  1.00  0.00           O
ATOM   4678  N   ASP A 294      71.909  42.124  76.650  1.00  0.00           N
ATOM   4680  CA  ASP A 294      71.019  41.174  75.960  1.00  0.00           C
ATOM   4682  CB  ASP A 294      71.149  39.734  76.540  1.00  0.00           C
ATOM   4685  CG  ASP A 294      70.599  38.634  75.630  1.00  0.00           C
ATOM   4686  OD1 ASP A 294      70.279  38.904  74.450  1.00  0.00           O
ATOM   4687  OD2 ASP A 294      70.549  37.454  76.070  1.00  0.00           O
ATOM   4688  C   ASP A 294      69.539  41.614  75.980  1.00  0.00           C
ATOM   4689  O   ASP A 294      68.859  41.664  74.970  1.00  0.00           O
ATOM   4690  N   ALA A 295      69.039  42.054  77.150  1.00  0.00           N
ATOM   4692  CA  ALA A 295      67.699  42.584  77.320  1.00  0.00           C
ATOM   4694  CB  ALA A 295      67.399  42.874  78.810  1.00  0.00           C
ATOM   4698  C   ALA A 295      67.389  43.824  76.470  1.00  0.00           C
ATOM   4699  O   ALA A 295      66.279  43.974  75.960  1.00  0.00           O
ATOM   4700  N   ALA A 296      68.389  44.714  76.270  1.00  0.00           N
ATOM   4702  CA  ALA A 296      68.419  45.724  75.220  1.00  0.00           C
ATOM   4704  CB  ALA A 296      69.679  46.604  75.410  1.00  0.00           C
ATOM   4708  C   ALA A 296      68.399  45.194  73.780  1.00  0.00           C
ATOM   4709  O   ALA A 296      67.659  45.684  72.920  1.00  0.00           O
ATOM   4710  N   LYS A 297      69.179  44.144  73.470  1.00  0.00           N
ATOM   4712  CA  LYS A 297      69.259  43.534  72.150  1.00  0.00           C
ATOM   4714  CB  LYS A 297      70.479  42.574  72.070  1.00  0.00           C
ATOM   4717  CG  LYS A 297      70.719  41.864  70.710  1.00  0.00           C
ATOM   4720  CD  LYS A 297      71.469  40.504  70.740  1.00  0.00           C
ATOM   4723  CE  LYS A 297      71.009  39.574  71.860  1.00  0.00           C
ATOM   4726  NZ  LYS A 297      71.749  38.304  72.000  1.00  0.00           N
ATOM   4730  C   LYS A 297      68.009  42.734  71.820  1.00  0.00           C
ATOM   4731  O   LYS A 297      67.699  42.474  70.670  1.00  0.00           O
ATOM   4732  N   ALA A 298      67.199  42.324  72.790  1.00  0.00           N
ATOM   4734  CA  ALA A 298      66.089  41.434  72.540  1.00  0.00           C
ATOM   4736  CB  ALA A 298      65.819  40.674  73.850  1.00  0.00           C
ATOM   4740  C   ALA A 298      64.849  42.204  72.060  1.00  0.00           C
ATOM   4741  O   ALA A 298      63.769  41.654  71.880  1.00  0.00           O
ATOM   4742  N   ALA A 299      65.079  43.494  71.760  1.00  0.00           N
ATOM   4744  CA  ALA A 299      64.259  44.364  70.960  1.00  0.00           C
ATOM   4746  CB  ALA A 299      64.359  45.784  71.550  1.00  0.00           C
ATOM   4750  C   ALA A 299      64.739  44.404  69.510  1.00  0.00           C
ATOM   4751  O   ALA A 299      64.199  45.134  68.690  1.00  0.00           O
ATOM   4752  N   PHE A 300      65.729  43.564  69.130  1.00  0.00           N
ATOM   4754  CA  PHE A 300      66.039  43.284  67.740  1.00  0.00           C
ATOM   4756  CB  PHE A 300      67.459  42.604  67.510  1.00  0.00           C
ATOM   4759  CG  PHE A 300      68.729  43.384  67.250  1.00  0.00           C
ATOM   4760  CD1 PHE A 300      69.239  43.474  65.940  1.00  0.00           C
ATOM   4762  CE1 PHE A 300      70.429  44.144  65.660  1.00  0.00           C
ATOM   4764  CZ  PHE A 300      71.169  44.714  66.710  1.00  0.00           C
ATOM   4766  CD2 PHE A 300      69.529  43.894  68.300  1.00  0.00           C
ATOM   4768  CE2 PHE A 300      70.719  44.574  68.020  1.00  0.00           C
ATOM   4770  C   PHE A 300      65.029  42.304  67.140  1.00  0.00           C
ATOM   4771  O   PHE A 300      65.049  42.034  65.940  1.00  0.00           O
ATOM   4772  N   TYR A 301      64.219  41.654  67.990  1.00  0.00           N
ATOM   4774  CA  TYR A 301      63.739  40.314  67.730  1.00  0.00           C
ATOM   4776  CB  TYR A 301      64.629  39.234  68.410  1.00  0.00           C
ATOM   4779  CG  TYR A 301      66.079  39.354  68.070  1.00  0.00           C
ATOM   4780  CD1 TYR A 301      67.039  39.354  69.100  1.00  0.00           C
ATOM   4782  CE1 TYR A 301      68.389  39.504  68.820  1.00  0.00           C
ATOM   4784  CZ  TYR A 301      68.809  39.654  67.490  1.00  0.00           C
ATOM   4785  OH  TYR A 301      70.139  40.014  67.240  1.00  0.00           O
ATOM   4787  CD2 TYR A 301      66.529  39.424  66.740  1.00  0.00           C
ATOM   4789  CE2 TYR A 301      67.889  39.574  66.450  1.00  0.00           C
ATOM   4791  C   TYR A 301      62.349  40.194  68.340  1.00  0.00           C
ATOM   4792  O   TYR A 301      62.049  40.944  69.270  1.00  0.00           O
ATOM   4793  N   PRO A 302      61.479  39.304  67.860  1.00  0.00           N
ATOM   4794  CD  PRO A 302      61.729  38.404  66.730  1.00  0.00           C
ATOM   4797  CA  PRO A 302      60.069  39.304  68.190  1.00  0.00           C
ATOM   4799  CB  PRO A 302      59.479  38.074  67.500  1.00  0.00           C
ATOM   4802  CG  PRO A 302      60.339  37.964  66.250  1.00  0.00           C
ATOM   4805  C   PRO A 302      59.669  39.304  69.640  1.00  0.00           C
ATOM   4806  O   PRO A 302      60.049  38.414  70.390  1.00  0.00           O
ATOM   4807  N   ASP A 303      58.759  40.224  69.970  1.00  0.00           N
ATOM   4809  CA  ASP A 303      57.919  40.094  71.130  1.00  0.00           C
ATOM   4811  CB  ASP A 303      57.429  41.504  71.560  1.00  0.00           C
ATOM   4814  CG  ASP A 303      58.569  42.284  72.180  1.00  0.00           C
ATOM   4815  OD1 ASP A 303      59.399  41.624  72.850  1.00  0.00           O
ATOM   4816  OD2 ASP A 303      58.549  43.544  72.160  1.00  0.00           O
ATOM   4817  C   ASP A 303      56.789  39.134  70.780  1.00  0.00           C
ATOM   4818  O   ASP A 303      55.929  39.434  69.950  1.00  0.00           O
ATOM   4819  N   ILE A 304      56.779  37.924  71.380  1.00  0.00           N
ATOM   4821  CA  ILE A 304      55.699  36.964  71.200  1.00  0.00           C
ATOM   4823  CB  ILE A 304      56.189  35.534  71.080  1.00  0.00           C
ATOM   4825  CG2 ILE A 304      55.049  34.484  71.160  1.00  0.00           C
ATOM   4829  CG1 ILE A 304      56.979  35.424  69.750  1.00  0.00           C
ATOM   4832  CD  ILE A 304      57.259  34.004  69.280  1.00  0.00           C
ATOM   4836  C   ILE A 304      54.729  37.124  72.330  1.00  0.00           C
ATOM   4837  O   ILE A 304      55.039  36.854  73.500  1.00  0.00           O
ATOM   4838  N   ASN A 305      53.529  37.594  71.990  1.00  0.00           N
ATOM   4840  CA  ASN A 305      52.549  38.114  72.920  1.00  0.00           C
ATOM   4842  CB  ASN A 305      52.239  39.584  72.560  1.00  0.00           C
ATOM   4845  CG  ASN A 305      53.479  40.454  72.770  1.00  0.00           C
ATOM   4846  OD1 ASN A 305      54.339  40.184  73.610  1.00  0.00           O
ATOM   4847  ND2 ASN A 305      53.589  41.534  71.970  1.00  0.00           N
ATOM   4850  C   ASN A 305      51.279  37.294  72.810  1.00  0.00           C
ATOM   4851  O   ASN A 305      50.649  37.254  71.750  1.00  0.00           O
ATOM   4852  N   LEU A 306      50.859  36.624  73.890  1.00  0.00           N
ATOM   4854  CA  LEU A 306      49.699  35.744  73.890  1.00  0.00           C
ATOM   4856  CB  LEU A 306      50.019  34.344  74.470  1.00  0.00           C
ATOM   4859  CG  LEU A 306      50.609  33.294  73.500  1.00  0.00           C
ATOM   4861  CD1 LEU A 306      49.519  32.664  72.610  1.00  0.00           C
ATOM   4865  CD2 LEU A 306      51.749  33.824  72.620  1.00  0.00           C
ATOM   4869  C   LEU A 306      48.599  36.354  74.730  1.00  0.00           C
ATOM   4870  O   LEU A 306      48.809  36.714  75.890  1.00  0.00           O
ATOM   4871  N   MET A 307      47.369  36.434  74.180  1.00  0.00           N
ATOM   4873  CA  MET A 307      46.199  36.864  74.920  1.00  0.00           C
ATOM   4875  CB  MET A 307      45.489  38.104  74.340  1.00  0.00           C
ATOM   4878  CG  MET A 307      46.399  39.304  74.030  1.00  0.00           C
ATOM   4881  SD  MET A 307      45.459  40.664  73.290  1.00  0.00           S
ATOM   4882  CE  MET A 307      44.859  41.384  74.840  1.00  0.00           C
ATOM   4886  C   MET A 307      45.179  35.744  74.910  1.00  0.00           C
ATOM   4887  O   MET A 307      45.019  35.034  73.910  1.00  0.00           O
ATOM   4888  N   ALA A 308      44.439  35.584  76.010  1.00  0.00           N
ATOM   4890  CA  ALA A 308      43.309  34.684  76.070  1.00  0.00           C
ATOM   4892  CB  ALA A 308      43.659  33.304  76.650  1.00  0.00           C
ATOM   4896  C   ALA A 308      42.289  35.304  76.980  1.00  0.00           C
ATOM   4897  O   ALA A 308      42.629  36.004  77.940  1.00  0.00           O
ATOM   4898  N   PHE A 309      41.009  35.084  76.690  1.00  0.00           N
ATOM   4900  CA  PHE A 309      39.909  35.694  77.380  1.00  0.00           C
ATOM   4902  CB  PHE A 309      39.219  36.764  76.500  1.00  0.00           C
ATOM   4905  CG  PHE A 309      40.079  37.984  76.290  1.00  0.00           C
ATOM   4906  CD1 PHE A 309      40.879  38.134  75.140  1.00  0.00           C
ATOM   4908  CE1 PHE A 309      41.549  39.334  74.890  1.00  0.00           C
ATOM   4910  CZ  PHE A 309      41.419  40.404  75.780  1.00  0.00           C
ATOM   4912  CD2 PHE A 309      39.979  39.064  77.190  1.00  0.00           C
ATOM   4914  CE2 PHE A 309      40.639  40.264  76.930  1.00  0.00           C
ATOM   4916  C   PHE A 309      38.879  34.634  77.650  1.00  0.00           C
ATOM   4917  O   PHE A 309      38.579  33.834  76.770  1.00  0.00           O
ATOM   4918  N   LEU A 310      38.329  34.614  78.880  1.00  0.00           N
ATOM   4920  CA  LEU A 310      37.269  33.714  79.270  1.00  0.00           C
ATOM   4922  CB  LEU A 310      37.779  32.614  80.220  1.00  0.00           C
ATOM   4925  CG  LEU A 310      36.709  31.684  80.790  1.00  0.00           C
ATOM   4927  CD1 LEU A 310      36.019  30.914  79.660  1.00  0.00           C
ATOM   4931  CD2 LEU A 310      37.309  30.714  81.810  1.00  0.00           C
ATOM   4935  C   LEU A 310      36.179  34.484  79.960  1.00  0.00           C
ATOM   4936  O   LEU A 310      36.379  35.134  80.990  1.00  0.00           O
ATOM   4937  N   GLN A 311      34.969  34.484  79.370  1.00  0.00           N
ATOM   4939  CA  GLN A 311      34.239  35.714  79.410  1.00  0.00           C
ATOM   4941  CB  GLN A 311      34.769  36.624  78.270  1.00  0.00           C
ATOM   4944  CG  GLN A 311      34.799  38.114  78.640  1.00  0.00           C
ATOM   4947  CD  GLN A 311      36.199  38.664  78.390  1.00  0.00           C
ATOM   4948  OE1 GLN A 311      37.099  38.494  79.210  1.00  0.00           O
ATOM   4949  NE2 GLN A 311      36.389  39.274  77.210  1.00  0.00           N
ATOM   4952  C   GLN A 311      32.779  35.484  79.160  1.00  0.00           C
ATOM   4953  O   GLN A 311      32.339  34.404  78.760  1.00  0.00           O
ATOM   4954  N   GLN A 312      31.989  36.534  79.370  1.00  0.00           N
ATOM   4956  CA  GLN A 312      30.679  36.654  78.790  1.00  0.00           C
ATOM   4958  CB  GLN A 312      29.519  36.454  79.810  1.00  0.00           C
ATOM   4961  CG  GLN A 312      29.569  35.184  80.700  1.00  0.00           C
ATOM   4964  CD  GLN A 312      30.679  35.214  81.760  1.00  0.00           C
ATOM   4965  OE1 GLN A 312      30.909  36.194  82.460  1.00  0.00           O
ATOM   4966  NE2 GLN A 312      31.399  34.074  81.870  1.00  0.00           N
ATOM   4969  C   GLN A 312      30.589  38.044  78.130  1.00  0.00           C
ATOM   4970  O   GLN A 312      31.379  38.944  78.430  1.00  0.00           O
ATOM   4971  N   ASP A 313      29.659  38.254  77.200  1.00  0.00           N
ATOM   4973  CA  ASP A 313      29.279  39.574  76.720  1.00  0.00           C
ATOM   4975  CB  ASP A 313      30.209  40.034  75.570  1.00  0.00           C
ATOM   4978  CG  ASP A 313      29.759  41.184  74.680  1.00  0.00           C
ATOM   4979  OD1 ASP A 313      29.029  42.104  75.120  1.00  0.00           O
ATOM   4980  OD2 ASP A 313      30.209  41.174  73.500  1.00  0.00           O
ATOM   4981  C   ASP A 313      27.809  39.514  76.360  1.00  0.00           C
ATOM   4982  O   ASP A 313      27.309  38.514  75.840  1.00  0.00           O
ATOM   4983  N   ALA A 314      27.079  40.584  76.690  1.00  0.00           N
ATOM   4985  CA  ALA A 314      25.679  40.724  76.420  1.00  0.00           C
ATOM   4987  CB  ALA A 314      24.789  39.894  77.360  1.00  0.00           C
ATOM   4991  C   ALA A 314      25.309  42.184  76.540  1.00  0.00           C
ATOM   4992  O   ALA A 314      25.959  42.994  77.200  1.00  0.00           O
ATOM   4993  N   LEU A 315      24.219  42.584  75.860  1.00  0.00           N
ATOM   4995  CA  LEU A 315      23.959  43.964  75.520  1.00  0.00           C
ATOM   4997  CB  LEU A 315      23.579  43.974  74.030  1.00  0.00           C
ATOM   5000  CG  LEU A 315      24.729  43.434  73.150  1.00  0.00           C
ATOM   5002  CD1 LEU A 315      24.249  42.944  71.790  1.00  0.00           C
ATOM   5006  CD2 LEU A 315      25.829  44.494  73.010  1.00  0.00           C
ATOM   5010  C   LEU A 315      22.879  44.524  76.430  1.00  0.00           C
ATOM   5011  O   LEU A 315      22.439  45.684  76.360  1.00  0.00           O
ATOM   5012  N   HIS A 316      22.499  43.654  77.390  1.00  0.00           N
ATOM   5014  CA  HIS A 316      21.529  43.894  78.420  1.00  0.00           C
ATOM   5016  CB  HIS A 316      20.229  43.144  78.140  1.00  0.00           C
ATOM   5019  ND1 HIS A 316      18.939  44.904  77.040  1.00  0.00           N
ATOM   5020  CG  HIS A 316      19.629  43.714  76.930  1.00  0.00           C
ATOM   5021  CE1 HIS A 316      18.449  45.104  75.830  1.00  0.00           C
ATOM   5023  NE2 HIS A 316      18.799  44.124  74.960  1.00  0.00           N
ATOM   5025  CD2 HIS A 316      19.559  43.224  75.670  1.00  0.00           C
ATOM   5027  C   HIS A 316      22.059  43.354  79.710  1.00  0.00           C
ATOM   5028  O   HIS A 316      22.619  42.254  79.750  1.00  0.00           O
ATOM   5029  N   LEU A 317      21.899  44.114  80.820  1.00  0.00           N
ATOM   5031  CA  LEU A 317      22.659  43.834  82.030  1.00  0.00           C
ATOM   5033  CB  LEU A 317      22.799  45.054  82.970  1.00  0.00           C
ATOM   5036  CG  LEU A 317      23.639  46.214  82.400  1.00  0.00           C
ATOM   5038  CD1 LEU A 317      23.739  47.374  83.420  1.00  0.00           C
ATOM   5042  CD2 LEU A 317      25.029  45.774  81.960  1.00  0.00           C
ATOM   5046  C   LEU A 317      22.139  42.644  82.800  1.00  0.00           C
ATOM   5047  O   LEU A 317      22.849  42.014  83.580  1.00  0.00           O
ATOM   5048  N   SER A 318      20.879  42.274  82.540  1.00  0.00           N
ATOM   5050  CA  SER A 318      20.289  41.054  83.050  1.00  0.00           C
ATOM   5052  CB  SER A 318      18.729  41.144  83.120  1.00  0.00           C
ATOM   5055  OG  SER A 318      18.299  42.204  83.980  1.00  0.00           O
ATOM   5057  C   SER A 318      20.699  39.834  82.240  1.00  0.00           C
ATOM   5058  O   SER A 318      20.439  38.714  82.680  1.00  0.00           O
ATOM   5059  N   ASP A 319      21.369  39.964  81.070  1.00  0.00           N
ATOM   5061  CA  ASP A 319      21.669  38.814  80.230  1.00  0.00           C
ATOM   5063  CB  ASP A 319      21.229  39.134  78.760  1.00  0.00           C
ATOM   5066  CG  ASP A 319      20.909  37.904  77.910  1.00  0.00           C
ATOM   5067  OD1 ASP A 319      20.829  36.784  78.450  1.00  0.00           O
ATOM   5068  OD2 ASP A 319      20.559  38.084  76.710  1.00  0.00           O
ATOM   5069  C   ASP A 319      23.129  38.394  80.360  1.00  0.00           C
ATOM   5070  O   ASP A 319      23.559  37.434  79.730  1.00  0.00           O
ATOM   5071  N   LEU A 320      23.929  39.074  81.210  1.00  0.00           N
ATOM   5073  CA  LEU A 320      25.369  38.864  81.300  1.00  0.00           C
ATOM   5075  CB  LEU A 320      26.019  39.944  82.210  1.00  0.00           C
ATOM   5078  CG  LEU A 320      26.789  41.044  81.450  1.00  0.00           C
ATOM   5080  CD1 LEU A 320      27.609  40.514  80.270  1.00  0.00           C
ATOM   5084  CD2 LEU A 320      25.869  42.184  81.000  1.00  0.00           C
ATOM   5088  C   LEU A 320      25.919  37.494  81.710  1.00  0.00           C
ATOM   5089  O   LEU A 320      26.859  36.974  81.120  1.00  0.00           O
ATOM   5090  N   PHE A 321      25.339  36.844  82.740  1.00  0.00           N
ATOM   5092  CA  PHE A 321      25.919  35.644  83.330  1.00  0.00           C
ATOM   5094  CB  PHE A 321      25.879  35.724  84.880  1.00  0.00           C
ATOM   5097  CG  PHE A 321      26.919  36.684  85.370  1.00  0.00           C
ATOM   5098  CD1 PHE A 321      28.259  36.264  85.470  1.00  0.00           C
ATOM   5100  CE1 PHE A 321      29.259  37.144  85.910  1.00  0.00           C
ATOM   5102  CZ  PHE A 321      28.919  38.444  86.270  1.00  0.00           C
ATOM   5104  CD2 PHE A 321      26.589  37.984  85.770  1.00  0.00           C
ATOM   5106  CE2 PHE A 321      27.579  38.874  86.200  1.00  0.00           C
ATOM   5108  C   PHE A 321      25.209  34.394  82.860  1.00  0.00           C
ATOM   5109  O   PHE A 321      25.469  33.294  83.340  1.00  0.00           O
ATOM   5110  N   ARG A 322      24.289  34.534  81.890  1.00  0.00           N
ATOM   5112  CA  ARG A 322      23.699  33.454  81.140  1.00  0.00           C
ATOM   5114  CB  ARG A 322      22.329  33.834  80.540  1.00  0.00           C
ATOM   5117  CG  ARG A 322      21.209  33.824  81.600  1.00  0.00           C
ATOM   5120  CD  ARG A 322      19.809  34.034  81.020  1.00  0.00           C
ATOM   5123  NE  ARG A 322      19.719  35.434  80.510  1.00  0.00           N
ATOM   5125  CZ  ARG A 322      18.949  36.384  81.010  1.00  0.00           C
ATOM   5126  NH1 ARG A 322      18.519  36.334  82.250  1.00  0.00           N
ATOM   5129  NH2 ARG A 322      18.609  37.374  80.210  1.00  0.00           N
ATOM   5132  C   ARG A 322      24.609  32.854  80.080  1.00  0.00           C
ATOM   5133  O   ARG A 322      25.479  33.494  79.500  1.00  0.00           O
ATOM   5134  N   HIS A 323      24.409  31.554  79.770  1.00  0.00           N
ATOM   5136  CA  HIS A 323      25.239  30.834  78.820  1.00  0.00           C
ATOM   5138  CB  HIS A 323      24.899  29.324  78.730  1.00  0.00           C
ATOM   5141  ND1 HIS A 323      26.919  27.984  78.020  1.00  0.00           N
ATOM   5142  CG  HIS A 323      25.689  28.554  77.710  1.00  0.00           C
ATOM   5143  CE1 HIS A 323      27.349  27.494  76.880  1.00  0.00           C
ATOM   5145  NE2 HIS A 323      26.459  27.654  75.880  1.00  0.00           N
ATOM   5147  CD2 HIS A 323      25.379  28.324  76.410  1.00  0.00           C
ATOM   5149  C   HIS A 323      25.239  31.454  77.440  1.00  0.00           C
ATOM   5150  O   HIS A 323      26.229  31.414  76.730  1.00  0.00           O
ATOM   5151  N   SER A 324      24.129  32.114  77.020  1.00  0.00           N
ATOM   5153  CA  SER A 324      24.059  32.754  75.710  1.00  0.00           C
ATOM   5155  CB  SER A 324      22.639  33.284  75.380  1.00  0.00           C
ATOM   5158  OG  SER A 324      22.529  33.684  74.010  1.00  0.00           O
ATOM   5160  C   SER A 324      25.039  33.914  75.570  1.00  0.00           C
ATOM   5161  O   SER A 324      25.449  34.254  74.460  1.00  0.00           O
ATOM   5162  N   ALA A 325      25.449  34.524  76.690  1.00  0.00           N
ATOM   5164  CA  ALA A 325      26.479  35.524  76.730  1.00  0.00           C
ATOM   5166  CB  ALA A 325      26.209  36.384  77.970  1.00  0.00           C
ATOM   5170  C   ALA A 325      27.899  34.954  76.760  1.00  0.00           C
ATOM   5171  O   ALA A 325      28.839  35.684  76.450  1.00  0.00           O
ATOM   5172  N   GLN A 326      28.119  33.664  77.100  1.00  0.00           N
ATOM   5174  CA  GLN A 326      29.439  33.064  77.300  1.00  0.00           C
ATOM   5176  CB  GLN A 326      29.279  31.564  77.680  1.00  0.00           C
ATOM   5179  CG  GLN A 326      30.569  30.764  78.010  1.00  0.00           C
ATOM   5182  CD  GLN A 326      31.009  30.884  79.480  1.00  0.00           C
ATOM   5183  OE1 GLN A 326      30.489  30.154  80.320  1.00  0.00           O
ATOM   5184  NE2 GLN A 326      32.009  31.754  79.780  1.00  0.00           N
ATOM   5187  C   GLN A 326      30.369  33.174  76.080  1.00  0.00           C
ATOM   5188  O   GLN A 326      29.969  32.834  74.970  1.00  0.00           O
ATOM   5189  N   GLN A 327      31.629  33.604  76.230  1.00  0.00           N
ATOM   5191  CA  GLN A 327      32.519  33.794  75.100  1.00  0.00           C
ATOM   5193  CB  GLN A 327      32.159  35.024  74.220  1.00  0.00           C
ATOM   5196  CG  GLN A 327      31.889  36.364  74.950  1.00  0.00           C
ATOM   5199  CD  GLN A 327      33.129  37.234  75.150  1.00  0.00           C
ATOM   5200  OE1 GLN A 327      34.289  36.924  74.850  1.00  0.00           O
ATOM   5201  NE2 GLN A 327      32.899  38.424  75.720  1.00  0.00           N
ATOM   5204  C   GLN A 327      33.989  33.704  75.450  1.00  0.00           C
ATOM   5205  O   GLN A 327      34.369  33.714  76.630  1.00  0.00           O
ATOM   5206  N   MET A 328      34.859  33.494  74.440  1.00  0.00           N
ATOM   5208  CA  MET A 328      36.279  33.284  74.660  1.00  0.00           C
ATOM   5210  CB  MET A 328      36.629  31.854  75.170  1.00  0.00           C
ATOM   5213  CG  MET A 328      36.309  30.724  74.160  1.00  0.00           C
ATOM   5216  SD  MET A 328      36.789  29.034  74.600  1.00  0.00           S
ATOM   5217  CE  MET A 328      35.589  28.924  75.940  1.00  0.00           C
ATOM   5221  C   MET A 328      37.009  33.514  73.360  1.00  0.00           C
ATOM   5222  O   MET A 328      36.489  33.254  72.270  1.00  0.00           O
ATOM   5223  N   GLY A 329      38.269  33.964  73.440  1.00  0.00           N
ATOM   5225  CA  GLY A 329      39.079  34.184  72.270  1.00  0.00           C
ATOM   5228  C   GLY A 329      40.529  34.204  72.620  1.00  0.00           C
ATOM   5229  O   GLY A 329      40.939  34.894  73.560  1.00  0.00           O
ATOM   5230  N   VAL A 330      41.349  33.444  71.880  1.00  0.00           N
ATOM   5232  CA  VAL A 330      42.769  33.274  72.130  1.00  0.00           C
ATOM   5234  CB  VAL A 330      43.129  31.834  72.480  1.00  0.00           C
ATOM   5236  CG1 VAL A 330      44.609  31.714  72.890  1.00  0.00           C
ATOM   5240  CG2 VAL A 330      42.249  31.364  73.650  1.00  0.00           C
ATOM   5244  C   VAL A 330      43.509  33.674  70.860  1.00  0.00           C
ATOM   5245  O   VAL A 330      43.209  33.184  69.770  1.00  0.00           O
ATOM   5246  N   THR A 331      44.509  34.564  70.960  1.00  0.00           N
ATOM   5248  CA  THR A 331      45.199  35.114  69.790  1.00  0.00           C
ATOM   5250  CB  THR A 331      44.729  36.534  69.430  1.00  0.00           C
ATOM   5252  OG1 THR A 331      45.049  36.854  68.090  1.00  0.00           O
ATOM   5254  CG2 THR A 331      45.279  37.624  70.360  1.00  0.00           C
ATOM   5258  C   THR A 331      46.679  35.094  70.070  1.00  0.00           C
ATOM   5259  O   THR A 331      47.089  34.974  71.220  1.00  0.00           O
ATOM   5260  N   ALA A 332      47.529  35.184  69.030  1.00  0.00           N
ATOM   5262  CA  ALA A 332      48.969  35.164  69.220  1.00  0.00           C
ATOM   5264  CB  ALA A 332      49.499  33.734  68.980  1.00  0.00           C
ATOM   5268  C   ALA A 332      49.669  36.214  68.340  1.00  0.00           C
ATOM   5269  O   ALA A 332      49.739  36.104  67.120  1.00  0.00           O
ATOM   5270  N   GLY A 333      50.209  37.274  68.970  1.00  0.00           N
ATOM   5272  CA  GLY A 333      50.849  38.404  68.300  1.00  0.00           C
ATOM   5275  C   GLY A 333      52.329  38.234  68.110  1.00  0.00           C
ATOM   5276  O   GLY A 333      53.039  37.744  68.990  1.00  0.00           O
ATOM   5277  N   LEU A 334      52.849  38.644  66.930  1.00  0.00           N
ATOM   5279  CA  LEU A 334      54.259  38.724  66.630  1.00  0.00           C
ATOM   5281  CB  LEU A 334      54.749  37.774  65.490  1.00  0.00           C
ATOM   5284  CG  LEU A 334      54.999  36.314  65.910  1.00  0.00           C
ATOM   5286  CD1 LEU A 334      53.689  35.514  65.990  1.00  0.00           C
ATOM   5290  CD2 LEU A 334      55.969  35.614  64.930  1.00  0.00           C
ATOM   5294  C   LEU A 334      54.529  40.154  66.190  1.00  0.00           C
ATOM   5295  O   LEU A 334      53.949  40.634  65.230  1.00  0.00           O
ATOM   5296  N   THR A 335      55.439  40.854  66.910  1.00  0.00           N
ATOM   5298  CA  THR A 335      55.839  42.214  66.580  1.00  0.00           C
ATOM   5300  CB  THR A 335      55.579  43.234  67.710  1.00  0.00           C
ATOM   5302  OG1 THR A 335      54.319  43.044  68.340  1.00  0.00           O
ATOM   5304  CG2 THR A 335      55.599  44.654  67.130  1.00  0.00           C
ATOM   5308  C   THR A 335      57.349  42.214  66.340  1.00  0.00           C
ATOM   5309  O   THR A 335      58.089  41.714  67.180  1.00  0.00           O
ATOM   5310  N   LEU A 336      57.839  42.794  65.220  1.00  0.00           N
ATOM   5312  CA  LEU A 336      59.249  43.094  64.990  1.00  0.00           C
ATOM   5314  CB  LEU A 336      59.849  42.174  63.870  1.00  0.00           C
ATOM   5317  CG  LEU A 336      61.369  42.274  63.530  1.00  0.00           C
ATOM   5319  CD1 LEU A 336      61.859  43.594  62.910  1.00  0.00           C
ATOM   5323  CD2 LEU A 336      62.259  41.844  64.690  1.00  0.00           C
ATOM   5327  C   LEU A 336      59.329  44.554  64.530  1.00  0.00           C
ATOM   5328  O   LEU A 336      58.639  44.874  63.560  1.00  0.00           O
ATOM   5329  N   PRO A 337      60.069  45.474  65.130  1.00  0.00           N
ATOM   5330  CD  PRO A 337      60.839  45.264  66.370  1.00  0.00           C
ATOM   5333  CA  PRO A 337      60.289  46.814  64.580  1.00  0.00           C
ATOM   5335  CB  PRO A 337      61.099  47.514  65.680  1.00  0.00           C
ATOM   5338  CG  PRO A 337      61.859  46.394  66.400  1.00  0.00           C
ATOM   5341  C   PRO A 337      60.999  46.904  63.210  1.00  0.00           C
ATOM   5342  O   PRO A 337      62.219  46.754  63.140  1.00  0.00           O
ATOM   5343  N   ILE A 338      60.299  47.214  62.090  1.00  0.00           N
ATOM   5345  CA  ILE A 338      60.979  47.594  60.850  1.00  0.00           C
ATOM   5347  CB  ILE A 338      60.079  47.604  59.590  1.00  0.00           C
ATOM   5349  CG2 ILE A 338      59.229  48.884  59.490  1.00  0.00           C
ATOM   5353  CG1 ILE A 338      60.889  47.474  58.280  1.00  0.00           C
ATOM   5356  CD  ILE A 338      61.379  46.074  57.950  1.00  0.00           C
ATOM   5360  C   ILE A 338      61.689  48.944  60.990  1.00  0.00           C
ATOM   5361  O   ILE A 338      61.119  49.924  61.440  1.00  0.00           O
ATOM   5362  N   PHE A 339      62.959  49.034  60.530  1.00  0.00           N
ATOM   5364  CA  PHE A 339      63.689  50.284  60.400  1.00  0.00           C
ATOM   5366  CB  PHE A 339      63.159  51.194  59.240  1.00  0.00           C
ATOM   5369  CG  PHE A 339      63.349  50.544  57.900  1.00  0.00           C
ATOM   5370  CD1 PHE A 339      64.619  50.124  57.480  1.00  0.00           C
ATOM   5372  CE1 PHE A 339      64.789  49.464  56.260  1.00  0.00           C
ATOM   5374  CZ  PHE A 339      63.689  49.244  55.430  1.00  0.00           C
ATOM   5376  CD2 PHE A 339      62.259  50.364  57.020  1.00  0.00           C
ATOM   5378  CE2 PHE A 339      62.429  49.714  55.800  1.00  0.00           C
ATOM   5380  C   PHE A 339      63.869  51.144  61.650  1.00  0.00           C
ATOM   5381  O   PHE A 339      64.909  51.124  62.290  1.00  0.00           O
ATOM   5382  N   ASP A 340      62.869  51.984  61.960  1.00  0.00           N
ATOM   5384  CA  ASP A 340      62.889  53.024  62.970  1.00  0.00           C
ATOM   5386  CB  ASP A 340      62.889  52.424  64.410  1.00  0.00           C
ATOM   5389  CG  ASP A 340      61.469  52.174  64.890  1.00  0.00           C
ATOM   5390  OD1 ASP A 340      60.549  52.814  64.310  1.00  0.00           O
ATOM   5391  OD2 ASP A 340      61.279  51.464  65.910  1.00  0.00           O
ATOM   5392  C   ASP A 340      63.899  54.124  62.780  1.00  0.00           C
ATOM   5393  O   ASP A 340      64.019  54.994  63.650  1.00  0.00           O
ATOM   5394  N   SER A 341      64.629  54.154  61.640  1.00  0.00           N
ATOM   5396  CA  SER A 341      65.589  55.184  61.230  1.00  0.00           C
ATOM   5398  CB  SER A 341      64.949  56.564  60.880  1.00  0.00           C
ATOM   5401  OG  SER A 341      64.269  57.214  61.950  1.00  0.00           O
ATOM   5403  C   SER A 341      66.719  55.384  62.190  1.00  0.00           C
ATOM   5404  O   SER A 341      67.489  56.354  62.140  1.00  0.00           O
ATOM   5405  N   GLY A 342      66.859  54.454  63.130  1.00  0.00           N
ATOM   5407  CA  GLY A 342      67.519  54.674  64.380  1.00  0.00           C
ATOM   5410  C   GLY A 342      66.599  55.024  65.530  1.00  0.00           C
ATOM   5411  O   GLY A 342      66.709  56.104  66.110  1.00  0.00           O
ATOM   5412  N   ARG A 343      65.749  54.074  65.960  1.00  0.00           N
ATOM   5414  CA  ARG A 343      65.439  53.964  67.380  1.00  0.00           C
ATOM   5416  CB  ARG A 343      64.009  54.444  67.770  1.00  0.00           C
ATOM   5419  CG  ARG A 343      62.829  53.454  67.990  1.00  0.00           C
ATOM   5422  CD  ARG A 343      62.719  52.784  69.370  1.00  0.00           C
ATOM   5425  NE  ARG A 343      61.269  52.554  69.710  1.00  0.00           N
ATOM   5427  CZ  ARG A 343      60.619  51.434  69.410  1.00  0.00           C
ATOM   5428  NH1 ARG A 343      61.069  50.544  68.560  1.00  0.00           N
ATOM   5431  NH2 ARG A 343      59.459  51.214  70.000  1.00  0.00           N
ATOM   5434  C   ARG A 343      65.769  52.574  67.840  1.00  0.00           C
ATOM   5435  O   ARG A 343      65.549  52.264  68.990  1.00  0.00           O
ATOM   5436  N   LEU A 344      66.479  51.744  67.030  1.00  0.00           N
ATOM   5438  CA  LEU A 344      67.099  50.514  67.480  1.00  0.00           C
ATOM   5440  CB  LEU A 344      66.259  49.314  66.960  1.00  0.00           C
ATOM   5443  CG  LEU A 344      64.789  49.044  67.370  1.00  0.00           C
ATOM   5445  CD1 LEU A 344      64.459  49.114  68.870  1.00  0.00           C
ATOM   5449  CD2 LEU A 344      63.819  49.854  66.520  1.00  0.00           C
ATOM   5453  C   LEU A 344      68.599  50.264  67.050  1.00  0.00           C
ATOM   5454  O   LEU A 344      68.849  49.634  66.040  1.00  0.00           O
ATOM   5455  N   ASN A 345      69.669  50.704  67.810  1.00  0.00           N
ATOM   5457  CA  ASN A 345      71.029  50.114  67.970  1.00  0.00           C
ATOM   5459  CB  ASN A 345      71.729  49.984  66.580  1.00  0.00           C
ATOM   5462  CG  ASN A 345      73.249  50.074  66.400  1.00  0.00           C
ATOM   5463  OD1 ASN A 345      73.929  49.054  66.300  1.00  0.00           O
ATOM   5464  ND2 ASN A 345      73.809  51.274  66.160  1.00  0.00           N
ATOM   5467  C   ASN A 345      71.929  50.774  69.070  1.00  0.00           C
ATOM   5468  O   ASN A 345      72.759  50.104  69.670  1.00  0.00           O
ATOM   5469  N   ALA A 346      71.699  52.024  69.520  1.00  0.00           N
ATOM   5471  CA  ALA A 346      72.439  52.734  70.560  1.00  0.00           C
ATOM   5473  CB  ALA A 346      72.829  54.154  70.100  1.00  0.00           C
ATOM   5477  C   ALA A 346      71.769  52.834  71.930  1.00  0.00           C
ATOM   5478  O   ALA A 346      72.189  53.574  72.820  1.00  0.00           O
ATOM   5479  N   ASN A 347      70.709  52.034  72.170  1.00  0.00           N
ATOM   5481  CA  ASN A 347      70.279  51.634  73.500  1.00  0.00           C
ATOM   5483  CB  ASN A 347      68.729  51.794  73.680  1.00  0.00           C
ATOM   5486  CG  ASN A 347      67.789  50.574  73.820  1.00  0.00           C
ATOM   5487  OD1 ASN A 347      68.129  49.404  73.960  1.00  0.00           O
ATOM   5488  ND2 ASN A 347      66.469  50.884  73.810  1.00  0.00           N
ATOM   5491  C   ASN A 347      70.869  50.254  73.790  1.00  0.00           C
ATOM   5492  O   ASN A 347      70.959  49.824  74.930  1.00  0.00           O
ATOM   5493  N   LEU A 348      71.379  49.574  72.740  1.00  0.00           N
ATOM   5495  CA  LEU A 348      72.459  48.624  72.890  1.00  0.00           C
ATOM   5497  CB  LEU A 348      72.499  47.654  71.690  1.00  0.00           C
ATOM   5500  CG  LEU A 348      73.319  46.364  71.880  1.00  0.00           C
ATOM   5502  CD1 LEU A 348      72.969  45.374  70.780  1.00  0.00           C
ATOM   5506  CD2 LEU A 348      74.809  46.674  71.840  1.00  0.00           C
ATOM   5510  C   LEU A 348      73.759  49.354  73.210  1.00  0.00           C
ATOM   5511  O   LEU A 348      74.389  48.994  74.200  1.00  0.00           O
ATOM   5512  N   ASP A 349      74.149  50.464  72.500  1.00  0.00           N
ATOM   5514  CA  ASP A 349      75.309  51.294  72.900  1.00  0.00           C
ATOM   5516  CB  ASP A 349      75.499  52.624  72.100  1.00  0.00           C
ATOM   5519  CG  ASP A 349      75.739  52.354  70.640  1.00  0.00           C
ATOM   5520  OD1 ASP A 349      76.059  51.194  70.340  1.00  0.00           O
ATOM   5521  OD2 ASP A 349      75.619  53.304  69.830  1.00  0.00           O
ATOM   5522  C   ASP A 349      75.249  51.774  74.330  1.00  0.00           C
ATOM   5523  O   ASP A 349      76.219  51.624  75.060  1.00  0.00           O
ATOM   5524  N   ILE A 350      74.109  52.324  74.780  1.00  0.00           N
ATOM   5526  CA  ILE A 350      73.959  52.774  76.160  1.00  0.00           C
ATOM   5528  CB  ILE A 350      72.679  53.564  76.430  1.00  0.00           C
ATOM   5530  CG2 ILE A 350      71.469  52.684  76.840  1.00  0.00           C
ATOM   5534  CG1 ILE A 350      72.959  54.614  77.530  1.00  0.00           C
ATOM   5537  CD  ILE A 350      71.819  55.584  77.780  1.00  0.00           C
ATOM   5541  C   ILE A 350      74.169  51.664  77.170  1.00  0.00           C
ATOM   5542  O   ILE A 350      74.849  51.854  78.180  1.00  0.00           O
ATOM   5543  N   ALA A 351      73.649  50.444  76.910  1.00  0.00           N
ATOM   5545  CA  ALA A 351      73.759  49.334  77.820  1.00  0.00           C
ATOM   5547  CB  ALA A 351      72.549  48.434  77.520  1.00  0.00           C
ATOM   5551  C   ALA A 351      75.109  48.604  77.710  1.00  0.00           C
ATOM   5552  O   ALA A 351      75.629  48.074  78.690  1.00  0.00           O
ATOM   5553  N   LYS A 352      75.759  48.614  76.530  1.00  0.00           N
ATOM   5555  CA  LYS A 352      77.159  48.254  76.350  1.00  0.00           C
ATOM   5557  CB  LYS A 352      77.489  48.204  74.840  1.00  0.00           C
ATOM   5560  CG  LYS A 352      78.359  47.004  74.430  1.00  0.00           C
ATOM   5563  CD  LYS A 352      78.429  46.894  72.910  1.00  0.00           C
ATOM   5566  CE  LYS A 352      78.929  45.554  72.330  1.00  0.00           C
ATOM   5569  NZ  LYS A 352      78.409  45.364  70.950  1.00  0.00           N
ATOM   5573  C   LYS A 352      78.099  49.224  77.050  1.00  0.00           C
ATOM   5574  O   LYS A 352      79.029  48.844  77.760  1.00  0.00           O
ATOM   5575  N   ALA A 353      77.839  50.544  76.930  1.00  0.00           N
ATOM   5577  CA  ALA A 353      78.499  51.574  77.690  1.00  0.00           C
ATOM   5579  CB  ALA A 353      78.099  52.954  77.170  1.00  0.00           C
ATOM   5583  C   ALA A 353      78.269  51.444  79.180  1.00  0.00           C
ATOM   5584  O   ALA A 353      79.229  51.464  79.940  1.00  0.00           O
ATOM   5585  N   GLU A 354      77.029  51.184  79.660  1.00  0.00           N
ATOM   5587  CA  GLU A 354      76.749  50.834  81.060  1.00  0.00           C
ATOM   5589  CB  GLU A 354      75.239  50.514  81.340  1.00  0.00           C
ATOM   5592  CG  GLU A 354      74.279  51.734  81.440  1.00  0.00           C
ATOM   5595  CD  GLU A 354      72.809  51.364  81.730  1.00  0.00           C
ATOM   5596  OE1 GLU A 354      72.469  50.144  81.770  1.00  0.00           O
ATOM   5597  OE2 GLU A 354      72.019  52.324  81.970  1.00  0.00           O
ATOM   5598  C   GLU A 354      77.579  49.644  81.560  1.00  0.00           C
ATOM   5599  O   GLU A 354      78.179  49.704  82.630  1.00  0.00           O
ATOM   5600  N   SER A 355      77.719  48.564  80.760  1.00  0.00           N
ATOM   5602  CA  SER A 355      78.699  47.524  81.020  1.00  0.00           C
ATOM   5604  CB  SER A 355      78.619  46.334  80.020  1.00  0.00           C
ATOM   5607  OG  SER A 355      77.669  45.374  80.470  1.00  0.00           O
ATOM   5609  C   SER A 355      80.159  47.964  81.060  1.00  0.00           C
ATOM   5610  O   SER A 355      80.879  47.584  81.980  1.00  0.00           O
ATOM   5611  N   ASN A 356      80.629  48.774  80.090  1.00  0.00           N
ATOM   5613  CA  ASN A 356      81.989  49.304  80.030  1.00  0.00           C
ATOM   5615  CB  ASN A 356      82.189  50.184  78.780  1.00  0.00           C
ATOM   5618  CG  ASN A 356      82.099  49.314  77.540  1.00  0.00           C
ATOM   5619  OD1 ASN A 356      82.229  48.084  77.560  1.00  0.00           O
ATOM   5620  ND2 ASN A 356      81.889  49.974  76.380  1.00  0.00           N
ATOM   5623  C   ASN A 356      82.359  50.174  81.210  1.00  0.00           C
ATOM   5624  O   ASN A 356      83.439  50.044  81.790  1.00  0.00           O
ATOM   5625  N   LEU A 357      81.429  51.044  81.630  1.00  0.00           N
ATOM   5627  CA  LEU A 357      81.549  51.824  82.850  1.00  0.00           C
ATOM   5629  CB  LEU A 357      80.319  52.734  83.070  1.00  0.00           C
ATOM   5632  CG  LEU A 357      80.129  53.834  82.010  1.00  0.00           C
ATOM   5634  CD1 LEU A 357      78.859  54.654  82.280  1.00  0.00           C
ATOM   5638  CD2 LEU A 357      81.359  54.734  81.880  1.00  0.00           C
ATOM   5642  C   LEU A 357      81.719  50.924  84.060  1.00  0.00           C
ATOM   5643  O   LEU A 357      82.589  51.154  84.890  1.00  0.00           O
ATOM   5644  N   SER A 358      80.939  49.824  84.130  1.00  0.00           N
ATOM   5646  CA  SER A 358      81.069  48.774  85.130  1.00  0.00           C
ATOM   5648  CB  SER A 358      79.919  47.744  85.040  1.00  0.00           C
ATOM   5651  OG  SER A 358      79.799  47.014  86.260  1.00  0.00           O
ATOM   5653  C   SER A 358      82.419  48.044  85.110  1.00  0.00           C
ATOM   5654  O   SER A 358      83.019  47.824  86.160  1.00  0.00           O
ATOM   5655  N   ILE A 359      82.979  47.684  83.930  1.00  0.00           N
ATOM   5657  CA  ILE A 359      84.349  47.144  83.820  1.00  0.00           C
ATOM   5659  CB  ILE A 359      84.729  46.774  82.380  1.00  0.00           C
ATOM   5661  CG2 ILE A 359      86.199  46.304  82.280  1.00  0.00           C
ATOM   5665  CG1 ILE A 359      83.819  45.674  81.780  1.00  0.00           C
ATOM   5668  CD  ILE A 359      83.669  44.444  82.680  1.00  0.00           C
ATOM   5672  C   ILE A 359      85.409  48.084  84.360  1.00  0.00           C
ATOM   5673  O   ILE A 359      86.259  47.714  85.170  1.00  0.00           O
ATOM   5674  N   ALA A 360      85.319  49.374  83.990  1.00  0.00           N
ATOM   5676  CA  ALA A 360      86.119  50.434  84.570  1.00  0.00           C
ATOM   5678  CB  ALA A 360      85.829  51.764  83.850  1.00  0.00           C
ATOM   5682  C   ALA A 360      85.929  50.564  86.080  1.00  0.00           C
ATOM   5683  O   ALA A 360      86.889  50.774  86.820  1.00  0.00           O
ATOM   5684  N   SER A 361      84.689  50.404  86.580  1.00  0.00           N
ATOM   5686  CA  SER A 361      84.349  50.344  88.000  1.00  0.00           C
ATOM   5688  CB  SER A 361      82.819  50.324  88.290  1.00  0.00           C
ATOM   5691  OG  SER A 361      82.169  51.444  87.700  1.00  0.00           O
ATOM   5693  C   SER A 361      84.989  49.194  88.780  1.00  0.00           C
ATOM   5694  O   SER A 361      85.519  49.404  89.870  1.00  0.00           O
ATOM   5695  N   TYR A 362      84.999  47.944  88.260  1.00  0.00           N
ATOM   5697  CA  TYR A 362      85.779  46.834  88.810  1.00  0.00           C
ATOM   5699  CB  TYR A 362      85.459  45.534  88.000  1.00  0.00           C
ATOM   5702  CG  TYR A 362      86.189  44.314  88.520  1.00  0.00           C
ATOM   5703  CD1 TYR A 362      85.649  43.594  89.590  1.00  0.00           C
ATOM   5705  CE1 TYR A 362      86.269  42.434  90.080  1.00  0.00           C
ATOM   5707  CZ  TYR A 362      87.419  41.954  89.460  1.00  0.00           C
ATOM   5708  OH  TYR A 362      88.019  40.764  89.940  1.00  0.00           O
ATOM   5710  CD2 TYR A 362      87.359  43.824  87.910  1.00  0.00           C
ATOM   5712  CE2 TYR A 362      87.969  42.644  88.370  1.00  0.00           C
ATOM   5714  C   TYR A 362      87.289  47.094  88.820  1.00  0.00           C
ATOM   5715  O   TYR A 362      88.009  46.904  89.800  1.00  0.00           O
ATOM   5716  N   ASN A 363      87.799  47.614  87.700  1.00  0.00           N
ATOM   5718  CA  ASN A 363      89.209  47.874  87.520  1.00  0.00           C
ATOM   5720  CB  ASN A 363      89.459  48.254  86.040  1.00  0.00           C
ATOM   5723  CG  ASN A 363      89.259  47.084  85.100  1.00  0.00           C
ATOM   5724  OD1 ASN A 363      89.189  45.914  85.450  1.00  0.00           O
ATOM   5725  ND2 ASN A 363      89.189  47.424  83.800  1.00  0.00           N
ATOM   5728  C   ASN A 363      89.769  49.024  88.350  1.00  0.00           C
ATOM   5729  O   ASN A 363      90.979  49.094  88.590  1.00  0.00           O
ATOM   5730  N   LYS A 364      88.939  49.984  88.810  1.00  0.00           N
ATOM   5732  CA  LYS A 364      89.379  50.954  89.800  1.00  0.00           C
ATOM   5734  CB  LYS A 364      88.569  52.264  89.760  1.00  0.00           C
ATOM   5737  CG  LYS A 364      87.129  52.184  90.260  1.00  0.00           C
ATOM   5740  CD  LYS A 364      86.459  53.554  90.240  1.00  0.00           C
ATOM   5743  CE  LYS A 364      86.369  54.164  88.830  1.00  0.00           C
ATOM   5746  NZ  LYS A 364      85.449  55.294  88.870  1.00  0.00           N
ATOM   5750  C   LYS A 364      89.429  50.354  91.200  1.00  0.00           C
ATOM   5751  O   LYS A 364      90.359  50.594  91.960  1.00  0.00           O
ATOM   5752  N   ALA A 365      88.449  49.474  91.530  1.00  0.00           N
ATOM   5754  CA  ALA A 365      88.409  48.734  92.770  1.00  0.00           C
ATOM   5756  CB  ALA A 365      87.029  48.074  92.880  1.00  0.00           C
ATOM   5760  C   ALA A 365      89.579  47.764  92.970  1.00  0.00           C
ATOM   5761  O   ALA A 365      90.209  47.754  94.030  1.00  0.00           O
ATOM   5762  N   VAL A 366      89.999  46.994  91.930  1.00  0.00           N
ATOM   5764  CA  VAL A 366      91.239  46.224  91.980  1.00  0.00           C
ATOM   5766  CB  VAL A 366      91.479  45.374  90.720  1.00  0.00           C
ATOM   5768  CG1 VAL A 366      92.799  44.574  90.840  1.00  0.00           C
ATOM   5772  CG2 VAL A 366      90.319  44.384  90.510  1.00  0.00           C
ATOM   5776  C   VAL A 366      92.479  47.094  92.210  1.00  0.00           C
ATOM   5777  O   VAL A 366      93.319  46.784  93.050  1.00  0.00           O
ATOM   5778  N   VAL A 367      92.639  48.224  91.490  1.00  0.00           N
ATOM   5780  CA  VAL A 367      93.829  49.044  91.680  1.00  0.00           C
ATOM   5782  CB  VAL A 367      94.129  49.934  90.470  1.00  0.00           C
ATOM   5784  CG1 VAL A 367      93.089  51.054  90.300  1.00  0.00           C
ATOM   5788  CG2 VAL A 367      95.559  50.514  90.590  1.00  0.00           C
ATOM   5792  C   VAL A 367      93.889  49.764  93.030  1.00  0.00           C
ATOM   5793  O   VAL A 367      94.929  49.754  93.680  1.00  0.00           O
ATOM   5794  N   GLU A 368      92.749  50.334  93.520  1.00  0.00           N
ATOM   5796  CA  GLU A 368      92.679  50.944  94.840  1.00  0.00           C
ATOM   5798  CB  GLU A 368      91.389  51.794  95.060  1.00  0.00           C
ATOM   5801  CG  GLU A 368      89.999  51.134  95.270  1.00  0.00           C
ATOM   5804  CD  GLU A 368      88.839  52.104  94.960  1.00  0.00           C
ATOM   5805  OE1 GLU A 368      89.099  53.274  94.550  1.00  0.00           O
ATOM   5806  OE2 GLU A 368      87.659  51.704  95.170  1.00  0.00           O
ATOM   5807  C   GLU A 368      92.919  49.964  95.970  1.00  0.00           C
ATOM   5808  O   GLU A 368      93.649  50.264  96.910  1.00  0.00           O
ATOM   5809  N   ALA A 369      92.359  48.744  95.880  1.00  0.00           N
ATOM   5811  CA  ALA A 369      92.579  47.694  96.850  1.00  0.00           C
ATOM   5813  CB  ALA A 369      91.739  46.464  96.470  1.00  0.00           C
ATOM   5817  C   ALA A 369      94.039  47.274  96.990  1.00  0.00           C
ATOM   5818  O   ALA A 369      94.549  47.104  98.100  1.00  0.00           O
ATOM   5819  N   VAL A 370      94.729  47.104  95.840  1.00  0.00           N
ATOM   5821  CA  VAL A 370      96.159  46.864  95.750  1.00  0.00           C
ATOM   5823  CB  VAL A 370      96.529  46.444  94.330  1.00  0.00           C
ATOM   5825  CG1 VAL A 370      98.039  46.174  94.200  1.00  0.00           C
ATOM   5829  CG2 VAL A 370      95.809  45.114  94.010  1.00  0.00           C
ATOM   5833  C   VAL A 370      97.009  48.014  96.320  1.00  0.00           C
ATOM   5834  O   VAL A 370      97.929  47.784  97.110  1.00  0.00           O
ATOM   5835  N   ASN A 371      96.689  49.294  96.010  1.00  0.00           N
ATOM   5837  CA  ASN A 371      97.309  50.454  96.650  1.00  0.00           C
ATOM   5839  CB  ASN A 371      96.779  51.794  96.070  1.00  0.00           C
ATOM   5842  CG  ASN A 371      97.019  51.924  94.570  1.00  0.00           C
ATOM   5843  OD1 ASN A 371      97.969  51.414  93.970  1.00  0.00           O
ATOM   5844  ND2 ASN A 371      96.079  52.634  93.900  1.00  0.00           N
ATOM   5847  C   ASN A 371      97.079  50.524  98.170  1.00  0.00           C
ATOM   5848  O   ASN A 371      97.989  50.814  98.950  1.00  0.00           O
ATOM   5849  N   ASP A 372      95.849  50.264  98.630  1.00  0.00           N
ATOM   5851  CA  ASP A 372      95.499  50.184 100.030  1.00  0.00           C
ATOM   5853  CB  ASP A 372      93.969  50.004 100.210  1.00  0.00           C
ATOM   5856  CG  ASP A 372      93.169  51.274  99.920  1.00  0.00           C
ATOM   5857  OD1 ASP A 372      93.769  52.354  99.680  1.00  0.00           O
ATOM   5858  OD2 ASP A 372      91.909  51.154  99.990  1.00  0.00           O
ATOM   5859  C   ASP A 372      96.249  49.104 100.780  1.00  0.00           C
ATOM   5860  O   ASP A 372      96.809  49.384 101.830  1.00  0.00           O
ATOM   5861  N   VAL A 373      96.329  47.864 100.250  1.00  0.00           N
ATOM   5863  CA  VAL A 373      97.089  46.804 100.900  1.00  0.00           C
ATOM   5865  CB  VAL A 373      96.689  45.394 100.460  1.00  0.00           C
ATOM   5867  CG1 VAL A 373      97.049  45.134  99.000  1.00  0.00           C
ATOM   5871  CG2 VAL A 373      97.359  44.334 101.350  1.00  0.00           C
ATOM   5875  C   VAL A 373      98.599  47.034 100.900  1.00  0.00           C
ATOM   5876  O   VAL A 373      99.249  46.844 101.920  1.00  0.00           O
ATOM   5877  N   ALA A 374      99.199  47.494  99.770  1.00  0.00           N
ATOM   5879  CA  ALA A 374     100.609  47.844  99.770  1.00  0.00           C
ATOM   5881  CB  ALA A 374     101.089  48.154  98.340  1.00  0.00           C
ATOM   5885  C   ALA A 374     100.959  49.014 100.680  1.00  0.00           C
ATOM   5886  O   ALA A 374     101.909  48.914 101.450  1.00  0.00           O
ATOM   5887  N   ARG A 375     100.179  50.124 100.650  1.00  0.00           N
ATOM   5889  CA  ARG A 375     100.369  51.224 101.580  1.00  0.00           C
ATOM   5891  CB  ARG A 375      99.519  52.464 101.200  1.00  0.00           C
ATOM   5894  CG  ARG A 375      99.709  53.664 102.150  1.00  0.00           C
ATOM   5897  CD  ARG A 375      99.239  55.004 101.590  1.00  0.00           C
ATOM   5900  NE  ARG A 375      97.739  54.984 101.510  1.00  0.00           N
ATOM   5902  CZ  ARG A 375      97.009  56.064 101.270  1.00  0.00           C
ATOM   5903  NH1 ARG A 375      97.549  57.224 100.950  1.00  0.00           N
ATOM   5906  NH2 ARG A 375      95.699  55.974 101.260  1.00  0.00           N
ATOM   5909  C   ARG A 375     100.129  50.904 103.050  1.00  0.00           C
ATOM   5910  O   ARG A 375     100.919  51.274 103.910  1.00  0.00           O
ATOM   5911  N   ALA A 376      99.029  50.184 103.370  1.00  0.00           N
ATOM   5913  CA  ALA A 376      98.719  49.804 104.730  1.00  0.00           C
ATOM   5915  CB  ALA A 376      97.339  49.114 104.770  1.00  0.00           C
ATOM   5919  C   ALA A 376      99.799  48.914 105.350  1.00  0.00           C
ATOM   5920  O   ALA A 376     100.209  49.134 106.480  1.00  0.00           O
ATOM   5921  N   ALA A 377     100.299  47.934 104.570  1.00  0.00           N
ATOM   5923  CA  ALA A 377     101.409  47.074 104.950  1.00  0.00           C
ATOM   5925  CB  ALA A 377     101.599  46.014 103.840  1.00  0.00           C
ATOM   5929  C   ALA A 377     102.719  47.804 105.190  1.00  0.00           C
ATOM   5930  O   ALA A 377     103.409  47.614 106.190  1.00  0.00           O
ATOM   5931  N   SER A 378     103.129  48.734 104.290  1.00  0.00           N
ATOM   5933  CA  SER A 378     104.309  49.544 104.560  1.00  0.00           C
ATOM   5935  CB  SER A 378     104.759  50.424 103.370  1.00  0.00           C
ATOM   5938  OG  SER A 378     103.769  51.344 102.920  1.00  0.00           O
ATOM   5940  C   SER A 378     104.169  50.424 105.780  1.00  0.00           C
ATOM   5941  O   SER A 378     105.089  50.534 106.590  1.00  0.00           O
ATOM   5942  N   GLN A 379     102.989  51.034 105.920  1.00  0.00           N
ATOM   5944  CA  GLN A 379     102.629  51.864 107.040  1.00  0.00           C
ATOM   5946  CB  GLN A 379     101.229  52.494 106.800  1.00  0.00           C
ATOM   5949  CG  GLN A 379     100.709  53.374 107.950  1.00  0.00           C
ATOM   5952  CD  GLN A 379      99.509  54.224 107.550  1.00  0.00           C
ATOM   5953  OE1 GLN A 379      98.949  54.154 106.460  1.00  0.00           O
ATOM   5954  NE2 GLN A 379      99.109  55.134 108.480  1.00  0.00           N
ATOM   5957  C   GLN A 379     102.709  51.184 108.400  1.00  0.00           C
ATOM   5958  O   GLN A 379     103.289  51.754 109.320  1.00  0.00           O
ATOM   5959  N   VAL A 380     102.219  49.944 108.590  1.00  0.00           N
ATOM   5961  CA  VAL A 380     102.469  49.234 109.840  1.00  0.00           C
ATOM   5963  CB  VAL A 380     101.619  47.994 110.040  1.00  0.00           C
ATOM   5965  CG1 VAL A 380     102.069  47.154 111.260  1.00  0.00           C
ATOM   5969  CG2 VAL A 380     100.179  48.464 110.300  1.00  0.00           C
ATOM   5973  C   VAL A 380     103.939  48.984 110.150  1.00  0.00           C
ATOM   5974  O   VAL A 380     104.369  49.254 111.280  1.00  0.00           O
ATOM   5975  N   GLN A 381     104.779  48.554 109.180  1.00  0.00           N
ATOM   5977  CA  GLN A 381     106.209  48.414 109.420  1.00  0.00           C
ATOM   5979  CB  GLN A 381     107.019  48.084 108.140  1.00  0.00           C
ATOM   5982  CG  GLN A 381     106.699  46.754 107.430  1.00  0.00           C
ATOM   5985  CD  GLN A 381     107.749  46.524 106.350  1.00  0.00           C
ATOM   5986  OE1 GLN A 381     108.549  45.594 106.400  1.00  0.00           O
ATOM   5987  NE2 GLN A 381     107.819  47.474 105.380  1.00  0.00           N
ATOM   5990  C   GLN A 381     106.859  49.694 109.930  1.00  0.00           C
ATOM   5991  O   GLN A 381     107.529  49.704 110.960  1.00  0.00           O
ATOM   5992  N   THR A 382     106.599  50.814 109.220  1.00  0.00           N
ATOM   5994  CA  THR A 382     107.169  52.104 109.550  1.00  0.00           C
ATOM   5996  CB  THR A 382     106.709  53.214 108.610  1.00  0.00           C
ATOM   5998  OG1 THR A 382     106.879  52.874 107.250  1.00  0.00           O
ATOM   6000  CG2 THR A 382     107.529  54.484 108.860  1.00  0.00           C
ATOM   6004  C   THR A 382     106.769  52.554 110.940  1.00  0.00           C
ATOM   6005  O   THR A 382     107.579  52.974 111.760  1.00  0.00           O
ATOM   6006  N   LEU A 383     105.469  52.444 111.260  1.00  0.00           N
ATOM   6008  CA  LEU A 383     104.919  52.804 112.560  1.00  0.00           C
ATOM   6010  CB  LEU A 383     103.379  52.804 112.550  1.00  0.00           C
ATOM   6013  CG  LEU A 383     102.759  53.804 111.560  1.00  0.00           C
ATOM   6015  CD1 LEU A 383     101.289  53.454 111.410  1.00  0.00           C
ATOM   6019  CD2 LEU A 383     102.929  55.264 111.960  1.00  0.00           C
ATOM   6023  C   LEU A 383     105.389  51.934 113.700  1.00  0.00           C
ATOM   6024  O   LEU A 383     105.589  52.404 114.820  1.00  0.00           O
ATOM   6025  N   ALA A 384     105.599  50.624 113.450  1.00  0.00           N
ATOM   6027  CA  ALA A 384     106.179  49.704 114.400  1.00  0.00           C
ATOM   6029  CB  ALA A 384     106.089  48.274 113.830  1.00  0.00           C
ATOM   6033  C   ALA A 384     107.619  50.034 114.820  1.00  0.00           C
ATOM   6034  O   ALA A 384     107.999  49.984 115.990  1.00  0.00           O
ATOM   6035  N   GLU A 385     108.469  50.444 113.850  1.00  0.00           N
ATOM   6037  CA  GLU A 385     109.759  51.074 114.110  1.00  0.00           C
ATOM   6039  CB  GLU A 385     110.519  51.394 112.790  1.00  0.00           C
ATOM   6042  CG  GLU A 385     110.899  50.154 111.940  1.00  0.00           C
ATOM   6045  CD  GLU A 385     111.599  50.514 110.630  1.00  0.00           C
ATOM   6046  OE1 GLU A 385     112.019  51.684 110.460  1.00  0.00           O
ATOM   6047  OE2 GLU A 385     111.709  49.624 109.750  1.00  0.00           O
ATOM   6048  C   GLU A 385     109.609  52.364 114.920  1.00  0.00           C
ATOM   6049  O   GLU A 385     110.309  52.604 115.910  1.00  0.00           O
ATOM   6050  N   LYS A 386     108.619  53.194 114.560  1.00  0.00           N
ATOM   6052  CA  LYS A 386     108.299  54.384 115.320  1.00  0.00           C
ATOM   6054  CB  LYS A 386     107.239  55.264 114.620  1.00  0.00           C
ATOM   6057  CG  LYS A 386     107.679  55.864 113.280  1.00  0.00           C
ATOM   6060  CD  LYS A 386     106.609  56.784 112.680  1.00  0.00           C
ATOM   6063  CE  LYS A 386     107.019  57.474 111.390  1.00  0.00           C
ATOM   6066  NZ  LYS A 386     105.849  58.124 110.780  1.00  0.00           N
ATOM   6070  C   LYS A 386     107.919  54.164 116.790  1.00  0.00           C
ATOM   6071  O   LYS A 386     108.319  54.974 117.620  1.00  0.00           O
ATOM   6072  N   ASN A 387     107.159  53.114 117.180  1.00  0.00           N
ATOM   6074  CA  ASN A 387     106.779  52.984 118.590  1.00  0.00           C
ATOM   6076  CB  ASN A 387     105.509  52.114 118.880  1.00  0.00           C
ATOM   6079  CG  ASN A 387     105.429  50.794 118.130  1.00  0.00           C
ATOM   6080  OD1 ASN A 387     104.669  50.704 117.170  1.00  0.00           O
ATOM   6081  ND2 ASN A 387     106.119  49.734 118.600  1.00  0.00           N
ATOM   6084  C   ASN A 387     107.929  52.604 119.500  1.00  0.00           C
ATOM   6085  O   ASN A 387     107.939  52.984 120.670  1.00  0.00           O
ATOM   6086  N   GLN A 388     108.969  51.914 118.990  1.00  0.00           N
ATOM   6088  CA  GLN A 388     110.269  51.824 119.630  1.00  0.00           C
ATOM   6090  CB  GLN A 388     111.219  50.874 118.860  1.00  0.00           C
ATOM   6093  CG  GLN A 388     110.859  49.384 118.990  1.00  0.00           C
ATOM   6096  CD  GLN A 388     111.089  48.894 120.420  1.00  0.00           C
ATOM   6097  OE1 GLN A 388     112.229  48.694 120.850  1.00  0.00           O
ATOM   6098  NE2 GLN A 388     109.999  48.724 121.200  1.00  0.00           N
ATOM   6101  C   GLN A 388     110.989  53.154 119.810  1.00  0.00           C
ATOM   6102  O   GLN A 388     111.479  53.454 120.900  1.00  0.00           O
ATOM   6103  N   HIS A 389     111.019  53.974 118.750  1.00  0.00           N
ATOM   6105  CA  HIS A 389     111.609  55.304 118.780  1.00  0.00           C
ATOM   6107  CB  HIS A 389     111.639  55.874 117.340  1.00  0.00           C
ATOM   6110  ND1 HIS A 389     113.749  57.134 117.300  1.00  0.00           N
ATOM   6111  CG  HIS A 389     112.379  57.164 117.210  1.00  0.00           C
ATOM   6112  CE1 HIS A 389     114.139  58.334 116.920  1.00  0.00           C
ATOM   6114  NE2 HIS A 389     113.089  59.124 116.600  1.00  0.00           N
ATOM   6116  CD2 HIS A 389     111.949  58.374 116.780  1.00  0.00           C
ATOM   6118  C   HIS A 389     110.919  56.284 119.720  1.00  0.00           C
ATOM   6119  O   HIS A 389     111.539  56.924 120.560  1.00  0.00           O
ATOM   6120  N   GLN A 390     109.579  56.404 119.650  1.00  0.00           N
ATOM   6122  CA  GLN A 390     108.829  57.294 120.540  1.00  0.00           C
ATOM   6124  CB  GLN A 390     107.309  57.354 120.220  1.00  0.00           C
ATOM   6127  CG  GLN A 390     106.859  57.784 118.800  1.00  0.00           C
ATOM   6130  CD  GLN A 390     107.409  59.114 118.280  1.00  0.00           C
ATOM   6131  OE1 GLN A 390     106.659  60.054 118.010  1.00  0.00           O
ATOM   6132  NE2 GLN A 390     108.729  59.204 118.020  1.00  0.00           N
ATOM   6135  C   GLN A 390     108.959  56.914 122.020  1.00  0.00           C
ATOM   6136  O   GLN A 390     109.099  57.744 122.910  1.00  0.00           O
ATOM   6137  N   ALA A 391     108.899  55.604 122.330  1.00  0.00           N
ATOM   6139  CA  ALA A 391     109.119  55.134 123.680  1.00  0.00           C
ATOM   6141  CB  ALA A 391     108.929  53.604 123.670  1.00  0.00           C
ATOM   6145  C   ALA A 391     110.489  55.434 124.270  1.00  0.00           C
ATOM   6146  O   ALA A 391     110.589  55.824 125.440  1.00  0.00           O
ATOM   6147  N   GLN A 392     111.579  55.234 123.500  1.00  0.00           N
ATOM   6149  CA  GLN A 392     112.929  55.474 123.960  1.00  0.00           C
ATOM   6151  CB  GLN A 392     113.969  54.794 123.020  1.00  0.00           C
ATOM   6154  CG  GLN A 392     114.409  55.584 121.750  1.00  0.00           C
ATOM   6157  CD  GLN A 392     115.129  54.764 120.670  1.00  0.00           C
ATOM   6158  OE1 GLN A 392     115.839  55.324 119.820  1.00  0.00           O
ATOM   6159  NE2 GLN A 392     114.949  53.424 120.680  1.00  0.00           N
ATOM   6162  C   GLN A 392     113.209  56.944 124.250  1.00  0.00           C
ATOM   6163  O   GLN A 392     113.789  57.274 125.280  1.00  0.00           O
ATOM   6164  N   ILE A 393     112.719  57.874 123.380  1.00  0.00           N
ATOM   6166  CA  ILE A 393     112.839  59.304 123.610  1.00  0.00           C
ATOM   6168  CB  ILE A 393     112.389  60.184 122.430  1.00  0.00           C
ATOM   6170  CG2 ILE A 393     112.829  61.654 122.680  1.00  0.00           C
ATOM   6174  CG1 ILE A 393     112.969  59.754 121.070  1.00  0.00           C
ATOM   6177  CD  ILE A 393     112.029  60.154 119.920  1.00  0.00           C
ATOM   6181  C   ILE A 393     112.119  59.734 124.880  1.00  0.00           C
ATOM   6182  O   ILE A 393     112.659  60.514 125.660  1.00  0.00           O
ATOM   6183  N   GLU A 394     110.899  59.214 125.170  1.00  0.00           N
ATOM   6185  CA  GLU A 394     110.149  59.564 126.380  1.00  0.00           C
ATOM   6187  CB  GLU A 394     108.779  58.844 126.400  1.00  0.00           C
ATOM   6190  CG  GLU A 394     107.689  59.534 127.290  1.00  0.00           C
ATOM   6193  CD  GLU A 394     107.559  59.114 128.750  1.00  0.00           C
ATOM   6194  OE1 GLU A 394     107.069  57.974 129.010  1.00  0.00           O
ATOM   6195  OE2 GLU A 394     107.829  59.924 129.670  1.00  0.00           O
ATOM   6196  C   GLU A 394     110.909  59.244 127.670  1.00  0.00           C
ATOM   6197  O   GLU A 394     110.979  60.064 128.590  1.00  0.00           O
ATOM   6198  N   ARG A 395     111.559  58.064 127.740  1.00  0.00           N
ATOM   6200  CA  ARG A 395     112.409  57.664 128.860  1.00  0.00           C
ATOM   6202  CB  ARG A 395     112.929  56.214 128.640  1.00  0.00           C
ATOM   6205  CG  ARG A 395     111.819  55.144 128.650  1.00  0.00           C
ATOM   6208  CD  ARG A 395     112.279  53.744 128.240  1.00  0.00           C
ATOM   6211  NE  ARG A 395     111.059  52.864 128.270  1.00  0.00           N
ATOM   6213  CZ  ARG A 395     110.969  51.674 127.690  1.00  0.00           C
ATOM   6214  NH1 ARG A 395     111.919  51.114 126.970  1.00  0.00           N
ATOM   6217  NH2 ARG A 395     109.869  50.964 127.860  1.00  0.00           N
ATOM   6220  C   ARG A 395     113.589  58.604 129.090  1.00  0.00           C
ATOM   6221  O   ARG A 395     113.899  58.994 130.220  1.00  0.00           O
ATOM   6222  N   ASP A 396     114.269  58.984 128.010  1.00  0.00           N
ATOM   6224  CA  ASP A 396     115.339  59.954 127.960  1.00  0.00           C
ATOM   6226  CB  ASP A 396     116.019  59.804 126.590  1.00  0.00           C
ATOM   6229  CG  ASP A 396     116.719  58.464 126.490  1.00  0.00           C
ATOM   6230  OD1 ASP A 396     116.869  57.744 127.520  1.00  0.00           O
ATOM   6231  OD2 ASP A 396     117.219  58.164 125.380  1.00  0.00           O
ATOM   6232  C   ASP A 396     114.939  61.394 128.260  1.00  0.00           C
ATOM   6233  O   ASP A 396     115.599  62.094 129.030  1.00  0.00           O
ATOM   6234  N   ALA A 397     113.819  61.874 127.680  1.00  0.00           N
ATOM   6236  CA  ALA A 397     113.219  63.164 127.970  1.00  0.00           C
ATOM   6238  CB  ALA A 397     111.929  63.344 127.140  1.00  0.00           C
ATOM   6242  C   ALA A 397     112.859  63.304 129.430  1.00  0.00           C
ATOM   6243  O   ALA A 397     113.209  64.284 130.080  1.00  0.00           O
ATOM   6244  N   LEU A 398     112.239  62.254 129.980  1.00  0.00           N
ATOM   6246  CA  LEU A 398     111.989  62.104 131.400  1.00  0.00           C
ATOM   6248  CB  LEU A 398     111.159  60.834 131.630  1.00  0.00           C
ATOM   6251  CG  LEU A 398     110.719  60.564 133.080  1.00  0.00           C
ATOM   6253  CD1 LEU A 398     109.949  61.754 133.670  1.00  0.00           C
ATOM   6257  CD2 LEU A 398     109.839  59.324 133.100  1.00  0.00           C
ATOM   6261  C   LEU A 398     113.249  62.114 132.260  1.00  0.00           C
ATOM   6262  O   LEU A 398     113.289  62.794 133.280  1.00  0.00           O
ATOM   6263  N   ARG A 399     114.339  61.424 131.840  1.00  0.00           N
ATOM   6265  CA  ARG A 399     115.599  61.444 132.580  1.00  0.00           C
ATOM   6267  CB  ARG A 399     116.659  60.484 131.980  1.00  0.00           C
ATOM   6270  CG  ARG A 399     117.939  60.354 132.840  1.00  0.00           C
ATOM   6273  CD  ARG A 399     117.679  59.984 134.320  1.00  0.00           C
ATOM   6276  NE  ARG A 399     119.029  59.864 134.970  1.00  0.00           N
ATOM   6278  CZ  ARG A 399     119.239  59.584 136.250  1.00  0.00           C
ATOM   6279  NH1 ARG A 399     118.299  59.294 137.120  1.00  0.00           N
ATOM   6282  NH2 ARG A 399     120.479  59.524 136.700  1.00  0.00           N
ATOM   6285  C   ARG A 399     116.229  62.824 132.730  1.00  0.00           C
ATOM   6286  O   ARG A 399     116.709  63.214 133.800  1.00  0.00           O
ATOM   6287  N   VAL A 400     116.209  63.614 131.650  1.00  0.00           N
ATOM   6289  CA  VAL A 400     116.609  65.014 131.620  1.00  0.00           C
ATOM   6291  CB  VAL A 400     116.549  65.544 130.200  1.00  0.00           C
ATOM   6293  CG1 VAL A 400     116.939  67.034 130.130  1.00  0.00           C
ATOM   6297  CG2 VAL A 400     117.559  64.814 129.320  1.00  0.00           C
ATOM   6301  C   VAL A 400     115.779  65.864 132.580  1.00  0.00           C
ATOM   6302  O   VAL A 400     116.319  66.714 133.280  1.00  0.00           O
ATOM   6303  N   VAL A 401     114.449  65.614 132.670  1.00  0.00           N
ATOM   6305  CA  VAL A 401     113.579  66.244 133.660  1.00  0.00           C
ATOM   6307  CB  VAL A 401     112.089  65.944 133.460  1.00  0.00           C
ATOM   6309  CG1 VAL A 401     111.229  66.494 134.610  1.00  0.00           C
ATOM   6313  CG2 VAL A 401     111.629  66.614 132.160  1.00  0.00           C
ATOM   6317  C   VAL A 401     113.959  65.934 135.090  1.00  0.00           C
ATOM   6318  O   VAL A 401     114.009  66.834 135.920  1.00  0.00           O
ATOM   6319  N   GLY A 402     114.259  64.654 135.430  1.00  0.00           N
ATOM   6321  CA  GLY A 402     114.629  64.314 136.810  1.00  0.00           C
ATOM   6324  C   GLY A 402     115.949  64.934 137.200  1.00  0.00           C
ATOM   6325  O   GLY A 402     116.129  65.484 138.290  1.00  0.00           O
ATOM   6326  N   LEU A 403     116.949  64.904 136.300  1.00  0.00           N
ATOM   6328  CA  LEU A 403     118.189  65.634 136.510  1.00  0.00           C
ATOM   6330  CB  LEU A 403     119.269  65.294 135.470  1.00  0.00           C
ATOM   6333  CG  LEU A 403     119.789  63.834 135.530  1.00  0.00           C
ATOM   6335  CD1 LEU A 403     120.789  63.584 134.410  1.00  0.00           C
ATOM   6339  CD2 LEU A 403     120.459  63.484 136.870  1.00  0.00           C
ATOM   6343  C   LEU A 403     118.029  67.154 136.590  1.00  0.00           C
ATOM   6344  O   LEU A 403     118.659  67.794 137.430  1.00  0.00           O
ATOM   6345  N   ALA A 404     117.189  67.754 135.720  1.00  0.00           N
ATOM   6347  CA  ALA A 404     116.809  69.164 135.770  1.00  0.00           C
ATOM   6349  CB  ALA A 404     115.859  69.504 134.600  1.00  0.00           C
ATOM   6353  C   ALA A 404     116.109  69.584 137.040  1.00  0.00           C
ATOM   6354  O   ALA A 404     116.439  70.624 137.610  1.00  0.00           O
ATOM   6355  N   GLN A 405     115.129  68.784 137.540  1.00  0.00           N
ATOM   6357  CA  GLN A 405     114.439  69.034 138.790  1.00  0.00           C
ATOM   6359  CB  GLN A 405     113.379  67.934 139.090  1.00  0.00           C
ATOM   6362  CG  GLN A 405     112.059  68.024 138.270  1.00  0.00           C
ATOM   6365  CD  GLN A 405     111.129  66.844 138.550  1.00  0.00           C
ATOM   6366  OE1 GLN A 405     111.379  66.014 139.430  1.00  0.00           O
ATOM   6367  NE2 GLN A 405     109.999  66.764 137.810  1.00  0.00           N
ATOM   6370  C   GLN A 405     115.369  69.104 139.990  1.00  0.00           C
ATOM   6371  O   GLN A 405     115.369  70.054 140.770  1.00  0.00           O
ATOM   6372  N   ALA A 406     116.269  68.104 140.100  1.00  0.00           N
ATOM   6374  CA  ALA A 406     117.289  68.104 141.120  1.00  0.00           C
ATOM   6376  CB  ALA A 406     118.059  66.764 141.060  1.00  0.00           C
ATOM   6380  C   ALA A 406     118.229  69.314 141.020  1.00  0.00           C
ATOM   6381  O   ALA A 406     118.529  69.984 142.010  1.00  0.00           O
ATOM   6382  N   ARG A 407     118.659  69.684 139.800  1.00  0.00           N
ATOM   6384  CA  ARG A 407     119.449  70.864 139.540  1.00  0.00           C
ATOM   6386  CB  ARG A 407     119.749  70.874 138.010  1.00  0.00           C
ATOM   6389  CG  ARG A 407     121.069  71.534 137.560  1.00  0.00           C
ATOM   6392  CD  ARG A 407     122.349  70.724 137.830  1.00  0.00           C
ATOM   6395  NE  ARG A 407     122.839  70.164 136.520  1.00  0.00           N
ATOM   6397  CZ  ARG A 407     122.369  69.084 135.930  1.00  0.00           C
ATOM   6398  NH1 ARG A 407     121.569  68.214 136.500  1.00  0.00           N
ATOM   6401  NH2 ARG A 407     122.639  68.884 134.660  1.00  0.00           N
ATOM   6404  C   ARG A 407     118.719  72.144 139.990  1.00  0.00           C
ATOM   6405  O   ARG A 407     119.289  72.974 140.680  1.00  0.00           O
ATOM   6406  N   PHE A 408     117.409  72.314 139.660  1.00  0.00           N
ATOM   6408  CA  PHE A 408     116.569  73.434 140.080  1.00  0.00           C
ATOM   6410  CB  PHE A 408     115.209  73.394 139.330  1.00  0.00           C
ATOM   6413  CG  PHE A 408     114.389  74.654 139.510  1.00  0.00           C
ATOM   6414  CD1 PHE A 408     114.849  75.884 139.000  1.00  0.00           C
ATOM   6416  CE1 PHE A 408     114.109  77.054 139.150  1.00  0.00           C
ATOM   6418  CZ  PHE A 408     112.879  77.024 139.810  1.00  0.00           C
ATOM   6420  CD2 PHE A 408     113.119  74.624 140.130  1.00  0.00           C
ATOM   6422  CE2 PHE A 408     112.389  75.804 140.300  1.00  0.00           C
ATOM   6424  C   PHE A 408     116.349  73.574 141.580  1.00  0.00           C
ATOM   6425  O   PHE A 408     116.409  74.684 142.120  1.00  0.00           O
ATOM   6426  N   ASN A 409     116.129  72.454 142.310  1.00  0.00           N
ATOM   6428  CA  ASN A 409     115.819  72.404 143.750  1.00  0.00           C
ATOM   6430  CB  ASN A 409     115.309  71.004 144.230  1.00  0.00           C
ATOM   6433  CG  ASN A 409     113.859  70.714 143.890  1.00  0.00           C
ATOM   6434  OD1 ASN A 409     113.549  69.664 143.310  1.00  0.00           O
ATOM   6435  ND2 ASN A 409     112.929  71.634 144.180  1.00  0.00           N
ATOM   6438  C   ASN A 409     117.019  72.684 144.620  1.00  0.00           C
ATOM   6439  O   ASN A 409     116.869  72.934 145.820  1.00  0.00           O
ATOM   6440  N   ALA A 410     118.229  72.654 144.060  1.00  0.00           N
ATOM   6442  CA  ALA A 410     119.409  73.084 144.750  1.00  0.00           C
ATOM   6444  CB  ALA A 410     120.549  72.134 144.330  1.00  0.00           C
ATOM   6448  C   ALA A 410     119.749  74.514 144.380  1.00  0.00           C
ATOM   6449  O   ALA A 410     120.659  75.134 144.930  1.00  0.00           O
ATOM   6450  N   GLY A 411     118.979  75.114 143.450  1.00  0.00           N
ATOM   6452  CA  GLY A 411     119.259  76.414 142.870  1.00  0.00           C
ATOM   6455  C   GLY A 411     120.449  76.434 141.940  1.00  0.00           C
ATOM   6456  O   GLY A 411     121.149  77.444 141.890  1.00  0.00           O
ATOM   6457  N   ILE A 412     120.689  75.354 141.170  1.00  0.00           N
ATOM   6459  CA  ILE A 412     121.819  75.234 140.240  1.00  0.00           C
ATOM   6461  CB  ILE A 412     122.509  73.854 140.380  1.00  0.00           C
ATOM   6463  CG2 ILE A 412     123.819  73.794 139.560  1.00  0.00           C
ATOM   6467  CG1 ILE A 412     122.829  73.474 141.840  1.00  0.00           C
ATOM   6470  CD  ILE A 412     123.059  71.964 142.010  1.00  0.00           C
ATOM   6474  C   ILE A 412     121.329  75.414 138.790  1.00  0.00           C
ATOM   6475  O   ILE A 412     122.119  75.554 137.850  1.00  0.00           O
ATOM   6476  N   ILE A 413     119.999  75.464 138.550  1.00  0.00           N
ATOM   6478  CA  ILE A 413     119.429  75.544 137.200  1.00  0.00           C
ATOM   6480  CB  ILE A 413     118.809  74.214 136.750  1.00  0.00           C
ATOM   6482  CG2 ILE A 413     117.289  74.224 136.580  1.00  0.00           C
ATOM   6486  CG1 ILE A 413     119.469  73.644 135.490  1.00  0.00           C
ATOM   6489  CD  ILE A 413     119.239  74.434 134.200  1.00  0.00           C
ATOM   6493  C   ILE A 413     118.439  76.704 137.150  1.00  0.00           C
ATOM   6494  O   ILE A 413     117.829  77.074 138.150  1.00  0.00           O
ATOM   6495  N   ALA A 414     118.289  77.354 135.980  1.00  0.00           N
ATOM   6497  CA  ALA A 414     117.479  78.534 135.790  1.00  0.00           C
ATOM   6499  CB  ALA A 414     118.019  79.354 134.600  1.00  0.00           C
ATOM   6503  C   ALA A 414     116.039  78.144 135.540  1.00  0.00           C
ATOM   6504  O   ALA A 414     115.769  77.074 135.000  1.00  0.00           O
ATOM   6505  N   GLY A 415     115.069  79.024 135.910  1.00  0.00           N
ATOM   6507  CA  GLY A 415     113.629  78.764 135.770  1.00  0.00           C
ATOM   6510  C   GLY A 415     113.199  78.454 134.360  1.00  0.00           C
ATOM   6511  O   GLY A 415     112.419  77.544 134.100  1.00  0.00           O
ATOM   6512  N   SER A 416     113.799  79.144 133.390  1.00  0.00           N
ATOM   6514  CA  SER A 416     113.499  78.954 131.990  1.00  0.00           C
ATOM   6516  CB  SER A 416     114.089  80.144 131.180  1.00  0.00           C
ATOM   6519  OG  SER A 416     115.509  80.114 131.020  1.00  0.00           O
ATOM   6521  C   SER A 416     114.039  77.634 131.450  1.00  0.00           C
ATOM   6522  O   SER A 416     113.499  77.054 130.510  1.00  0.00           O
ATOM   6523  N   ARG A 417     115.069  77.084 132.100  1.00  0.00           N
ATOM   6525  CA  ARG A 417     115.749  75.884 131.680  1.00  0.00           C
ATOM   6527  CB  ARG A 417     117.259  76.014 131.970  1.00  0.00           C
ATOM   6530  CG  ARG A 417     117.959  77.044 131.070  1.00  0.00           C
ATOM   6533  CD  ARG A 417     119.469  77.144 131.280  1.00  0.00           C
ATOM   6536  NE  ARG A 417     120.029  75.784 131.030  1.00  0.00           N
ATOM   6538  CZ  ARG A 417     121.239  75.374 131.380  1.00  0.00           C
ATOM   6539  NH1 ARG A 417     122.099  76.134 132.020  1.00  0.00           N
ATOM   6542  NH2 ARG A 417     121.599  74.134 131.120  1.00  0.00           N
ATOM   6545  C   ARG A 417     115.259  74.634 132.380  1.00  0.00           C
ATOM   6546  O   ARG A 417     115.489  73.514 131.940  1.00  0.00           O
ATOM   6547  N   VAL A 418     114.519  74.794 133.470  1.00  0.00           N
ATOM   6549  CA  VAL A 418     113.809  73.694 134.080  1.00  0.00           C
ATOM   6551  CB  VAL A 418     113.839  73.834 135.580  1.00  0.00           C
ATOM   6553  CG1 VAL A 418     112.799  74.814 136.170  1.00  0.00           C
ATOM   6557  CG2 VAL A 418     113.719  72.414 136.140  1.00  0.00           C
ATOM   6561  C   VAL A 418     112.389  73.654 133.560  1.00  0.00           C
ATOM   6562  O   VAL A 418     111.759  72.604 133.420  1.00  0.00           O
ATOM   6563  N   SER A 419     111.879  74.824 133.140  1.00  0.00           N
ATOM   6565  CA  SER A 419     110.739  74.954 132.250  1.00  0.00           C
ATOM   6567  CB  SER A 419     110.399  76.464 132.150  1.00  0.00           C
ATOM   6570  OG  SER A 419     109.289  76.724 131.310  1.00  0.00           O
ATOM   6572  C   SER A 419     110.969  74.294 130.890  1.00  0.00           C
ATOM   6573  O   SER A 419     110.139  73.524 130.410  1.00  0.00           O
ATOM   6574  N   GLU A 420     112.159  74.484 130.270  1.00  0.00           N
ATOM   6576  CA  GLU A 420     112.509  73.874 128.990  1.00  0.00           C
ATOM   6578  CB  GLU A 420     113.689  74.594 128.280  1.00  0.00           C
ATOM   6581  CG  GLU A 420     115.149  74.104 128.570  1.00  0.00           C
ATOM   6584  CD  GLU A 420     116.219  75.034 127.990  1.00  0.00           C
ATOM   6585  OE1 GLU A 420     115.829  75.894 127.170  1.00  0.00           O
ATOM   6586  OE2 GLU A 420     117.439  74.894 128.270  1.00  0.00           O
ATOM   6587  C   GLU A 420     112.849  72.404 129.140  1.00  0.00           C
ATOM   6588  O   GLU A 420     112.829  71.664 128.160  1.00  0.00           O
ATOM   6589  N   ALA A 421     113.129  71.894 130.350  1.00  0.00           N
ATOM   6591  CA  ALA A 421     113.069  70.464 130.580  1.00  0.00           C
ATOM   6593  CB  ALA A 421     113.759  70.184 131.930  1.00  0.00           C
ATOM   6597  C   ALA A 421     111.659  69.874 130.540  1.00  0.00           C
ATOM   6598  O   ALA A 421     111.359  68.894 129.840  1.00  0.00           O
ATOM   6599  N   ARG A 422     110.709  70.464 131.290  1.00  0.00           N
ATOM   6601  CA  ARG A 422     109.369  69.914 131.460  1.00  0.00           C
ATOM   6603  CB  ARG A 422     108.639  70.734 132.540  1.00  0.00           C
ATOM   6606  CG  ARG A 422     109.089  70.424 133.990  1.00  0.00           C
ATOM   6609  CD  ARG A 422     108.839  68.994 134.510  1.00  0.00           C
ATOM   6612  NE  ARG A 422     107.429  68.844 134.990  1.00  0.00           N
ATOM   6614  CZ  ARG A 422     106.379  68.604 134.230  1.00  0.00           C
ATOM   6615  NH1 ARG A 422     106.459  68.294 132.950  1.00  0.00           N
ATOM   6618  NH2 ARG A 422     105.169  68.684 134.740  1.00  0.00           N
ATOM   6621  C   ARG A 422     108.479  69.764 130.240  1.00  0.00           C
ATOM   6622  O   ARG A 422     107.839  68.714 130.080  1.00  0.00           O
ATOM   6623  N   ILE A 423     108.399  70.774 129.350  1.00  0.00           N
ATOM   6625  CA  ILE A 423     107.609  70.694 128.120  1.00  0.00           C
ATOM   6627  CB  ILE A 423     107.129  72.044 127.570  1.00  0.00           C
ATOM   6629  CG2 ILE A 423     108.249  73.094 127.570  1.00  0.00           C
ATOM   6633  CG1 ILE A 423     106.389  71.954 126.220  1.00  0.00           C
ATOM   6636  CD  ILE A 423     105.619  73.244 125.900  1.00  0.00           C
ATOM   6640  C   ILE A 423     108.079  69.664 127.090  1.00  0.00           C
ATOM   6641  O   ILE A 423     107.219  68.924 126.630  1.00  0.00           O
ATOM   6642  N   PRO A 424     109.339  69.454 126.720  1.00  0.00           N
ATOM   6643  CD  PRO A 424     110.349  70.504 126.650  1.00  0.00           C
ATOM   6646  CA  PRO A 424     109.849  68.234 126.100  1.00  0.00           C
ATOM   6648  CB  PRO A 424     111.359  68.374 126.230  1.00  0.00           C
ATOM   6651  CG  PRO A 424     111.539  69.854 125.940  1.00  0.00           C
ATOM   6654  C   PRO A 424     109.309  66.914 126.590  1.00  0.00           C
ATOM   6655  O   PRO A 424     108.799  66.154 125.780  1.00  0.00           O
ATOM   6656  N   ALA A 425     109.399  66.634 127.900  1.00  0.00           N
ATOM   6658  CA  ALA A 425     108.899  65.404 128.470  1.00  0.00           C
ATOM   6660  CB  ALA A 425     109.339  65.274 129.930  1.00  0.00           C
ATOM   6664  C   ALA A 425     107.389  65.264 128.310  1.00  0.00           C
ATOM   6665  O   ALA A 425     106.879  64.164 128.080  1.00  0.00           O
ATOM   6666  N   LEU A 426     106.639  66.374 128.410  1.00  0.00           N
ATOM   6668  CA  LEU A 426     105.249  66.394 128.000  1.00  0.00           C
ATOM   6670  CB  LEU A 426     104.649  67.784 128.340  1.00  0.00           C
ATOM   6673  CG  LEU A 426     103.259  68.084 127.750  1.00  0.00           C
ATOM   6675  CD1 LEU A 426     102.209  67.054 128.190  1.00  0.00           C
ATOM   6679  CD2 LEU A 426     102.819  69.524 128.090  1.00  0.00           C
ATOM   6683  C   LEU A 426     105.029  66.054 126.530  1.00  0.00           C
ATOM   6684  O   LEU A 426     104.239  65.174 126.200  1.00  0.00           O
ATOM   6685  N   ARG A 427     105.739  66.714 125.590  1.00  0.00           N
ATOM   6687  CA  ARG A 427     105.589  66.384 124.190  1.00  0.00           C
ATOM   6689  CB  ARG A 427     106.099  67.464 123.200  1.00  0.00           C
ATOM   6692  CG  ARG A 427     107.539  67.944 123.330  1.00  0.00           C
ATOM   6695  CD  ARG A 427     107.819  68.994 122.250  1.00  0.00           C
ATOM   6698  NE  ARG A 427     109.139  69.664 122.490  1.00  0.00           N
ATOM   6700  CZ  ARG A 427     109.299  70.974 122.570  1.00  0.00           C
ATOM   6701  NH1 ARG A 427     108.309  71.834 122.450  1.00  0.00           N
ATOM   6704  NH2 ARG A 427     110.489  71.504 122.710  1.00  0.00           N
ATOM   6707  C   ARG A 427     106.009  65.004 123.760  1.00  0.00           C
ATOM   6708  O   ARG A 427     105.309  64.374 122.970  1.00  0.00           O
ATOM   6709  N   GLU A 428     107.139  64.484 124.270  1.00  0.00           N
ATOM   6711  CA  GLU A 428     107.609  63.134 124.040  1.00  0.00           C
ATOM   6713  CB  GLU A 428     109.089  62.984 124.460  1.00  0.00           C
ATOM   6716  CG  GLU A 428     110.059  63.924 123.660  1.00  0.00           C
ATOM   6719  CD  GLU A 428     110.059  63.784 122.130  1.00  0.00           C
ATOM   6720  OE1 GLU A 428     109.619  62.734 121.610  1.00  0.00           O
ATOM   6721  OE2 GLU A 428     110.519  64.744 121.440  1.00  0.00           O
ATOM   6722  C   GLU A 428     106.689  62.064 124.620  1.00  0.00           C
ATOM   6723  O   GLU A 428     106.359  61.054 123.980  1.00  0.00           O
ATOM   6724  N   ARG A 429     106.099  62.294 125.820  1.00  0.00           N
ATOM   6726  CA  ARG A 429     104.909  61.554 126.240  1.00  0.00           C
ATOM   6728  CB  ARG A 429     104.389  62.004 127.630  1.00  0.00           C
ATOM   6731  CG  ARG A 429     105.249  61.524 128.820  1.00  0.00           C
ATOM   6734  CD  ARG A 429     104.829  62.164 130.140  1.00  0.00           C
ATOM   6737  NE  ARG A 429     105.749  61.614 131.190  1.00  0.00           N
ATOM   6739  CZ  ARG A 429     105.849  62.124 132.410  1.00  0.00           C
ATOM   6740  NH1 ARG A 429     105.229  63.224 132.800  1.00  0.00           N
ATOM   6743  NH2 ARG A 429     106.579  61.514 133.320  1.00  0.00           N
ATOM   6746  C   ARG A 429     103.739  61.634 125.280  1.00  0.00           C
ATOM   6747  O   ARG A 429     103.189  60.614 124.870  1.00  0.00           O
ATOM   6748  N   ALA A 430     103.359  62.844 124.850  1.00  0.00           N
ATOM   6750  CA  ALA A 430     102.269  63.064 123.940  1.00  0.00           C
ATOM   6752  CB  ALA A 430     102.049  64.574 123.780  1.00  0.00           C
ATOM   6756  C   ALA A 430     102.439  62.364 122.590  1.00  0.00           C
ATOM   6757  O   ALA A 430     101.519  61.694 122.120  1.00  0.00           O
ATOM   6758  N   ASN A 431     103.639  62.434 121.960  1.00  0.00           N
ATOM   6760  CA  ASN A 431     103.889  61.764 120.690  1.00  0.00           C
ATOM   6762  CB  ASN A 431     105.009  62.384 119.810  1.00  0.00           C
ATOM   6765  CG  ASN A 431     106.379  62.664 120.430  1.00  0.00           C
ATOM   6766  OD1 ASN A 431     106.739  63.854 120.410  1.00  0.00           O
ATOM   6767  ND2 ASN A 431     107.129  61.674 120.930  1.00  0.00           N
ATOM   6770  C   ASN A 431     104.039  60.274 120.840  1.00  0.00           C
ATOM   6771  O   ASN A 431     103.649  59.504 119.960  1.00  0.00           O
ATOM   6772  N   GLY A 432     104.519  59.794 122.020  1.00  0.00           N
ATOM   6774  CA  GLY A 432     104.389  58.394 122.390  1.00  0.00           C
ATOM   6777  C   GLY A 432     102.959  57.894 122.370  1.00  0.00           C
ATOM   6778  O   GLY A 432     102.669  56.894 121.720  1.00  0.00           O
ATOM   6779  N   LEU A 433     102.029  58.584 123.050  1.00  0.00           N
ATOM   6781  CA  LEU A 433     100.619  58.234 123.030  1.00  0.00           C
ATOM   6783  CB  LEU A 433      99.769  59.124 123.970  1.00  0.00           C
ATOM   6786  CG  LEU A 433     100.189  59.124 125.450  1.00  0.00           C
ATOM   6788  CD1 LEU A 433      99.419  60.224 126.190  1.00  0.00           C
ATOM   6792  CD2 LEU A 433     100.009  57.754 126.120  1.00  0.00           C
ATOM   6796  C   LEU A 433      99.969  58.344 121.670  1.00  0.00           C
ATOM   6797  O   LEU A 433      99.239  57.464 121.230  1.00  0.00           O
ATOM   6798  N   LEU A 434     100.189  59.474 120.960  1.00  0.00           N
ATOM   6800  CA  LEU A 434      99.589  59.704 119.660  1.00  0.00           C
ATOM   6802  CB  LEU A 434      99.899  61.124 119.110  1.00  0.00           C
ATOM   6805  CG  LEU A 434      98.789  62.144 119.430  1.00  0.00           C
ATOM   6807  CD1 LEU A 434      98.879  62.664 120.870  1.00  0.00           C
ATOM   6811  CD2 LEU A 434      98.849  63.324 118.460  1.00  0.00           C
ATOM   6815  C   LEU A 434      99.999  58.674 118.630  1.00  0.00           C
ATOM   6816  O   LEU A 434      99.159  58.104 117.940  1.00  0.00           O
ATOM   6817  N   LEU A 435     101.309  58.384 118.570  1.00  0.00           N
ATOM   6819  CA  LEU A 435     101.789  57.334 117.720  1.00  0.00           C
ATOM   6821  CB  LEU A 435     103.319  57.344 117.680  1.00  0.00           C
ATOM   6824  CG  LEU A 435     103.829  56.494 116.520  1.00  0.00           C
ATOM   6826  CD1 LEU A 435     104.679  57.384 115.620  1.00  0.00           C
ATOM   6830  CD2 LEU A 435     104.579  55.254 117.010  1.00  0.00           C
ATOM   6834  C   LEU A 435     101.329  55.954 118.080  1.00  0.00           C
ATOM   6835  O   LEU A 435     100.969  55.164 117.210  1.00  0.00           O
ATOM   6836  N   GLN A 436     101.309  55.604 119.390  1.00  0.00           N
ATOM   6838  CA  GLN A 436     100.859  54.294 119.830  1.00  0.00           C
ATOM   6840  CB  GLN A 436     101.069  54.154 121.370  1.00  0.00           C
ATOM   6843  CG  GLN A 436     101.279  52.724 121.910  1.00  0.00           C
ATOM   6846  CD  GLN A 436     100.019  51.864 121.830  1.00  0.00           C
ATOM   6847  OE1 GLN A 436      98.959  52.274 122.300  1.00  0.00           O
ATOM   6848  NE2 GLN A 436     100.139  50.634 121.280  1.00  0.00           N
ATOM   6851  C   GLN A 436      99.409  54.044 119.420  1.00  0.00           C
ATOM   6852  O   GLN A 436      99.109  52.984 118.880  1.00  0.00           O
ATOM   6853  N   GLY A 437      98.509  55.034 119.550  1.00  0.00           N
ATOM   6855  CA  GLY A 437      97.149  54.954 119.000  1.00  0.00           C
ATOM   6858  C   GLY A 437      97.089  54.784 117.490  1.00  0.00           C
ATOM   6859  O   GLY A 437      96.249  54.074 116.950  1.00  0.00           O
ATOM   6860  N   GLN A 438      98.009  55.454 116.770  1.00  0.00           N
ATOM   6862  CA  GLN A 438      98.029  55.484 115.310  1.00  0.00           C
ATOM   6864  CB  GLN A 438      98.929  56.654 114.840  1.00  0.00           C
ATOM   6867  CG  GLN A 438      98.499  57.334 113.520  1.00  0.00           C
ATOM   6870  CD  GLN A 438      98.839  56.584 112.220  1.00  0.00           C
ATOM   6871  OE1 GLN A 438      99.969  56.294 111.850  1.00  0.00           O
ATOM   6872  NE2 GLN A 438      97.779  56.404 111.390  1.00  0.00           N
ATOM   6875  C   GLN A 438      98.559  54.174 114.730  1.00  0.00           C
ATOM   6876  O   GLN A 438      98.219  53.794 113.610  1.00  0.00           O
ATOM   6877  N   TRP A 439      99.379  53.434 115.510  1.00  0.00           N
ATOM   6879  CA  TRP A 439      99.699  52.044 115.220  1.00  0.00           C
ATOM   6881  CB  TRP A 439     100.849  51.544 116.150  1.00  0.00           C
ATOM   6884  CG  TRP A 439     101.349  50.154 115.880  1.00  0.00           C
ATOM   6885  CD1 TRP A 439     102.419  49.814 115.090  1.00  0.00           C
ATOM   6887  NE1 TRP A 439     102.499  48.444 114.990  1.00  0.00           N
ATOM   6889  CE2 TRP A 439     101.489  47.874 115.700  1.00  0.00           C
ATOM   6890  CD2 TRP A 439     100.769  48.914 116.330  1.00  0.00           C
ATOM   6891  CE3 TRP A 439      99.729  48.604 117.200  1.00  0.00           C
ATOM   6893  CZ3 TRP A 439      99.409  47.264 117.410  1.00  0.00           C
ATOM   6895  CZ2 TRP A 439     101.139  46.544 115.860  1.00  0.00           C
ATOM   6897  CH2 TRP A 439     100.089  46.254 116.730  1.00  0.00           C
ATOM   6899  C   TRP A 439      98.479  51.114 115.220  1.00  0.00           C
ATOM   6900  O   TRP A 439      98.319  50.314 114.300  1.00  0.00           O
ATOM   6901  N   LEU A 440      97.539  51.214 116.180  1.00  0.00           N
ATOM   6903  CA  LEU A 440      96.269  50.494 116.100  1.00  0.00           C
ATOM   6905  CB  LEU A 440      95.379  50.564 117.360  1.00  0.00           C
ATOM   6908  CG  LEU A 440      96.079  50.104 118.640  1.00  0.00           C
ATOM   6910  CD1 LEU A 440      96.599  51.344 119.360  1.00  0.00           C
ATOM   6914  CD2 LEU A 440      95.109  49.324 119.530  1.00  0.00           C
ATOM   6918  C   LEU A 440      95.379  50.924 114.940  1.00  0.00           C
ATOM   6919  O   LEU A 440      94.779  50.084 114.260  1.00  0.00           O
ATOM   6920  N   ASP A 441      95.289  52.234 114.660  1.00  0.00           N
ATOM   6922  CA  ASP A 441      94.609  52.764 113.490  1.00  0.00           C
ATOM   6924  CB  ASP A 441      94.759  54.314 113.420  1.00  0.00           C
ATOM   6927  CG  ASP A 441      93.999  55.094 114.490  1.00  0.00           C
ATOM   6928  OD1 ASP A 441      93.119  54.514 115.170  1.00  0.00           O
ATOM   6929  OD2 ASP A 441      94.199  56.344 114.510  1.00  0.00           O
ATOM   6930  C   ASP A 441      95.149  52.174 112.180  1.00  0.00           C
ATOM   6931  O   ASP A 441      94.409  51.794 111.280  1.00  0.00           O
ATOM   6932  N   ALA A 442      96.489  52.064 112.050  1.00  0.00           N
ATOM   6934  CA  ALA A 442      97.169  51.314 111.010  1.00  0.00           C
ATOM   6936  CB  ALA A 442      98.659  51.574 111.110  1.00  0.00           C
ATOM   6940  C   ALA A 442      96.909  49.814 110.970  1.00  0.00           C
ATOM   6941  O   ALA A 442      96.679  49.244 109.910  1.00  0.00           O
ATOM   6942  N   SER A 443      96.869  49.124 112.120  1.00  0.00           N
ATOM   6944  CA  SER A 443      96.439  47.724 112.180  1.00  0.00           C
ATOM   6946  CB  SER A 443      96.569  47.094 113.590  1.00  0.00           C
ATOM   6949  OG  SER A 443      97.929  46.834 113.920  1.00  0.00           O
ATOM   6951  C   SER A 443      95.029  47.484 111.670  1.00  0.00           C
ATOM   6952  O   SER A 443      94.779  46.554 110.900  1.00  0.00           O
ATOM   6953  N   ILE A 444      94.069  48.374 112.000  1.00  0.00           N
ATOM   6955  CA  ILE A 444      92.749  48.444 111.390  1.00  0.00           C
ATOM   6957  CB  ILE A 444      91.849  49.474 112.060  1.00  0.00           C
ATOM   6959  CG2 ILE A 444      90.479  49.554 111.340  1.00  0.00           C
ATOM   6963  CG1 ILE A 444      91.649  49.104 113.540  1.00  0.00           C
ATOM   6966  CD  ILE A 444      90.969  50.224 114.330  1.00  0.00           C
ATOM   6970  C   ILE A 444      92.809  48.664 109.880  1.00  0.00           C
ATOM   6971  O   ILE A 444      92.029  48.084 109.120  1.00  0.00           O
ATOM   6972  N   GLN A 445      93.749  49.494 109.390  1.00  0.00           N
ATOM   6974  CA  GLN A 445      94.009  49.634 107.960  1.00  0.00           C
ATOM   6976  CB  GLN A 445      94.979  50.784 107.620  1.00  0.00           C
ATOM   6979  CG  GLN A 445      94.359  52.164 107.940  1.00  0.00           C
ATOM   6982  CD  GLN A 445      95.349  53.294 107.680  1.00  0.00           C
ATOM   6983  OE1 GLN A 445      95.589  53.674 106.530  1.00  0.00           O
ATOM   6984  NE2 GLN A 445      95.939  53.854 108.760  1.00  0.00           N
ATOM   6987  C   GLN A 445      94.359  48.354 107.210  1.00  0.00           C
ATOM   6988  O   GLN A 445      93.839  48.124 106.120  1.00  0.00           O
ATOM   6989  N   LEU A 446      95.169  47.454 107.780  1.00  0.00           N
ATOM   6991  CA  LEU A 446      95.319  46.124 107.200  1.00  0.00           C
ATOM   6993  CB  LEU A 446      96.429  45.314 107.910  1.00  0.00           C
ATOM   6996  CG  LEU A 446      97.859  45.674 107.500  1.00  0.00           C
ATOM   6998  CD1 LEU A 446      98.089  45.534 106.000  1.00  0.00           C
ATOM   7002  CD2 LEU A 446      98.309  47.044 107.990  1.00  0.00           C
ATOM   7006  C   LEU A 446      94.079  45.254 107.200  1.00  0.00           C
ATOM   7007  O   LEU A 446      93.689  44.734 106.160  1.00  0.00           O
ATOM   7008  N   THR A 447      93.389  45.054 108.340  1.00  0.00           N
ATOM   7010  CA  THR A 447      92.279  44.104 108.410  1.00  0.00           C
ATOM   7012  CB  THR A 447      91.829  43.804 109.840  1.00  0.00           C
ATOM   7014  OG1 THR A 447      90.889  42.734 109.880  1.00  0.00           O
ATOM   7016  CG2 THR A 447      91.199  45.034 110.480  1.00  0.00           C
ATOM   7020  C   THR A 447      91.129  44.474 107.500  1.00  0.00           C
ATOM   7021  O   THR A 447      90.569  43.644 106.790  1.00  0.00           O
ATOM   7022  N   GLY A 448      90.829  45.794 107.390  1.00  0.00           N
ATOM   7024  CA  GLY A 448      89.919  46.334 106.380  1.00  0.00           C
ATOM   7027  C   GLY A 448      90.349  46.024 104.960  1.00  0.00           C
ATOM   7028  O   GLY A 448      89.549  45.634 104.120  1.00  0.00           O
ATOM   7029  N   ALA A 449      91.659  46.094 104.680  1.00  0.00           N
ATOM   7031  CA  ALA A 449      92.199  45.874 103.360  1.00  0.00           C
ATOM   7033  CB  ALA A 449      93.459  46.754 103.190  1.00  0.00           C
ATOM   7037  C   ALA A 449      92.489  44.394 103.070  1.00  0.00           C
ATOM   7038  O   ALA A 449      92.819  44.054 101.930  1.00  0.00           O
ATOM   7039  N   LEU A 450      92.259  43.484 104.040  1.00  0.00           N
ATOM   7041  CA  LEU A 450      92.179  42.044 103.860  1.00  0.00           C
ATOM   7043  CB  LEU A 450      92.999  41.314 104.960  1.00  0.00           C
ATOM   7046  CG  LEU A 450      94.509  41.674 104.980  1.00  0.00           C
ATOM   7048  CD1 LEU A 450      95.209  41.104 106.210  1.00  0.00           C
ATOM   7052  CD2 LEU A 450      95.239  41.264 103.690  1.00  0.00           C
ATOM   7056  C   LEU A 450      90.729  41.554 103.900  1.00  0.00           C
ATOM   7057  O   LEU A 450      90.439  40.364 103.730  1.00  0.00           O
ATOM   7058  N   GLY A 451      89.769  42.484 104.110  1.00  0.00           N
ATOM   7060  CA  GLY A 451      88.329  42.224 104.040  1.00  0.00           C
ATOM   7063  C   GLY A 451      87.699  41.774 105.340  1.00  0.00           C
ATOM   7064  O   GLY A 451      86.529  41.394 105.360  1.00  0.00           O
ATOM   7065  N   GLY A 452      88.489  41.824 106.430  1.00  0.00           N
ATOM   7067  CA  GLY A 452      88.079  41.654 107.820  1.00  0.00           C
ATOM   7070  C   GLY A 452      87.629  40.294 108.260  1.00  0.00           C
ATOM   7071  O   GLY A 452      86.939  40.154 109.270  1.00  0.00           O
ATOM   7072  N   GLY A 453      88.009  39.214 107.560  1.00  0.00           N
ATOM   7074  CA  GLY A 453      87.459  37.894 107.860  1.00  0.00           C
ATOM   7077  C   GLY A 453      86.239  37.594 107.040  1.00  0.00           C
ATOM   7078  O   GLY A 453      85.409  36.764 107.390  1.00  0.00           O
ATOM   7079  N   TYR A 454      86.109  38.254 105.880  1.00  0.00           N
ATOM   7081  CA  TYR A 454      85.159  37.894 104.870  1.00  0.00           C
ATOM   7083  CB  TYR A 454      84.699  39.174 104.110  1.00  0.00           C
ATOM   7086  CG  TYR A 454      83.709  38.784 103.070  1.00  0.00           C
ATOM   7087  CD1 TYR A 454      82.579  38.064 103.490  1.00  0.00           C
ATOM   7089  CE1 TYR A 454      81.729  37.504 102.550  1.00  0.00           C
ATOM   7091  CZ  TYR A 454      81.969  37.704 101.200  1.00  0.00           C
ATOM   7092  OH  TYR A 454      80.999  37.264 100.300  1.00  0.00           O
ATOM   7094  CD2 TYR A 454      83.969  38.954 101.700  1.00  0.00           C
ATOM   7096  CE2 TYR A 454      83.089  38.414 100.760  1.00  0.00           C
ATOM   7098  C   TYR A 454      85.709  36.814 103.920  1.00  0.00           C
ATOM   7099  O   TYR A 454      86.889  36.804 103.580  1.00  0.00           O
ATOM   7100  N   LYS A 455      84.849  35.854 103.490  1.00  0.00           N
ATOM   7102  CA  LYS A 455      85.169  34.814 102.530  1.00  0.00           C
ATOM   7104  CB  LYS A 455      85.479  33.454 103.220  1.00  0.00           C
ATOM   7107  CG  LYS A 455      86.689  33.454 104.160  1.00  0.00           C
ATOM   7110  CD  LYS A 455      86.799  32.134 104.960  1.00  0.00           C
ATOM   7113  CE  LYS A 455      87.229  30.864 104.210  1.00  0.00           C
ATOM   7116  NZ  LYS A 455      88.679  30.874 103.880  1.00  0.00           N
ATOM   7120  C   LYS A 455      84.029  34.554 101.520  1.00  0.00           C
ATOM   7121  O   LYS A 455      83.009  33.954 101.850  1.00  0.00           O
ATOM   7122  N   ARG A 456      84.249  34.944 100.250  1.00  0.00           N
ATOM   7124  CA  ARG A 456      83.399  34.624  99.110  1.00  0.00           C
ATOM   7126  CB  ARG A 456      83.489  35.764  98.060  1.00  0.00           C
ATOM   7129  CG  ARG A 456      82.739  35.524  96.740  1.00  0.00           C
ATOM   7132  CD  ARG A 456      83.619  34.874  95.660  1.00  0.00           C
ATOM   7135  NE  ARG A 456      82.819  34.904  94.390  1.00  0.00           N
ATOM   7137  CZ  ARG A 456      83.299  35.194  93.190  1.00  0.00           C
ATOM   7138  NH1 ARG A 456      84.579  35.414  93.000  1.00  0.00           N
ATOM   7141  NH2 ARG A 456      82.479  35.264  92.170  1.00  0.00           N
ATOM   7144  C   ARG A 456      83.759  33.264  98.450  1.00  0.00           C
ATOM   7145  OT1 ARG A 456      84.939  33.034  98.110  1.00  0.00           O
ATOM   7146  OT2 ARG A 456      82.849  32.424  98.260  1.00  0.00           O
ATOM   7147  NH3 POPEB 457       4.879  41.554  73.070  1.00  0.00           N
ATOM   7151  C12 POPEB 457       5.489  42.904  73.380  1.00  0.00           C
ATOM   7154  C11 POPEB 457       6.989  42.774  73.720  1.00  0.00           C
ATOM   7157  P   POPEB 457       8.949  44.104  74.790  1.00  0.00           P
ATOM   7158  O13 POPEB 457       9.259  45.454  75.320  1.00  0.00           O
ATOM   7159  O14 POPEB 457       9.129  42.954  75.700  1.00  0.00           O
ATOM   7160  O11 POPEB 457       9.909  43.794  73.560  1.00  0.00           O
ATOM   7161  O12 POPEB 457       7.509  44.044  74.130  1.00  0.00           O
ATOM   7162  C1  POPEB 457      10.569  44.834  72.830  1.00  0.00           C
ATOM   7165  C2  POPEB 457       9.719  45.284  71.600  1.00  0.00           C
ATOM   7167  O21 POPEB 457      10.509  45.644  70.450  1.00  0.00           O
ATOM   7168  C21 POPEB 457      11.149  44.654  69.870  1.00  0.00           C
ATOM   7169  O22 POPEB 457      11.179  43.484  70.250  1.00  0.00           O
ATOM   7170  C22 POPEB 457      11.769  45.154  68.570  1.00  0.00           C
ATOM   7173  C3  POPEB 457       8.799  46.484  71.930  1.00  0.00           C
ATOM   7176  O31 POPEB 457       7.969  46.904  70.820  1.00  0.00           O
ATOM   7177  C31 POPEB 457       6.959  46.084  70.550  1.00  0.00           C
ATOM   7178  O32 POPEB 457       6.779  44.984  71.030  1.00  0.00           O
ATOM   7179  C32 POPEB 457       6.099  46.674  69.430  1.00  0.00           C
ATOM   7182  C23 POPEB 457      13.049  44.384  68.180  1.00  0.00           C
ATOM   7185  C24 POPEB 457      13.359  44.364  66.670  1.00  0.00           C
ATOM   7188  C25 POPEB 457      14.539  45.234  66.230  1.00  0.00           C
ATOM   7191  C26 POPEB 457      14.969  44.944  64.790  1.00  0.00           C
ATOM   7194  C27 POPEB 457      15.899  46.034  64.250  1.00  0.00           C
ATOM   7197  C28 POPEB 457      16.769  45.544  63.080  1.00  0.00           C
ATOM   7200  C29 POPEB 457      17.569  46.674  62.460  1.00  0.00           C
ATOM   7202 0C21 POPEB 457      18.769  47.124  62.880  1.00  0.00           C
ATOM   7204 1C21 POPEB 457      19.549  46.614  64.070  1.00  0.00           C
ATOM   7207 2C21 POPEB 457      20.219  47.764  64.860  1.00  0.00           C
ATOM   7210 3C21 POPEB 457      21.149  47.244  65.960  1.00  0.00           C
ATOM   7213 4C21 POPEB 457      22.219  48.264  66.370  1.00  0.00           C
ATOM   7216 5C21 POPEB 457      21.669  49.404  67.230  1.00  0.00           C
ATOM   7219 6C21 POPEB 457      22.729  50.484  67.450  1.00  0.00           C
ATOM   7222 7C21 POPEB 457      22.509  51.254  68.750  1.00  0.00           C
ATOM   7225 8C21 POPEB 457      23.449  52.444  69.000  1.00  0.00           C
ATOM   7229  C33 POPEB 457       4.749  45.934  69.280  1.00  0.00           C
ATOM   7232  C34 POPEB 457       4.229  45.924  67.840  1.00  0.00           C
ATOM   7235  C35 POPEB 457       2.959  45.074  67.720  1.00  0.00           C
ATOM   7238  C36 POPEB 457       2.609  44.694  66.280  1.00  0.00           C
ATOM   7241  C37 POPEB 457       1.481  43.654  66.220  1.00  0.00           C
ATOM   7244  C38 POPEB 457       1.141  43.174  64.800  1.00  0.00           C
ATOM   7247  C39 POPEB 457       2.159  42.214  64.170  1.00  0.00           C
ATOM   7250 0C31 POPEB 457       2.109  40.794  64.760  1.00  0.00           C
ATOM   7253 1C31 POPEB 457       3.189  39.854  64.200  1.00  0.00           C
ATOM   7256 2C31 POPEB 457       2.979  38.364  64.570  1.00  0.00           C
ATOM   7259 3C31 POPEB 457       1.761  37.694  63.900  1.00  0.00           C
ATOM   7262 4C31 POPEB 457       1.811  37.704  62.360  1.00  0.00           C
ATOM   7265 5C31 POPEB 457       0.681  36.884  61.720  1.00  0.00           C
ATOM   7268 6C31 POPEB 457       0.751  36.854  60.190  1.00  0.00           C
ATOM   7272  NH3 POPEC 458      60.899 117.762  27.370  1.00  0.00           N
ATOM   7276  C12 POPEC 458      61.409 118.802  26.390  1.00  0.00           C
ATOM   7279  C11 POPEC 458      62.029 120.032  27.090  1.00  0.00           C
ATOM   7282  P   POPEC 458      60.369 122.112  27.390  1.00  0.00           P
ATOM   7283  O13 POPEC 458      60.429 122.302  25.930  1.00  0.00           O
ATOM   7284  O14 POPEC 458      59.009 122.182  28.000  1.00  0.00           O
ATOM   7285  O11 POPEC 458      61.229 123.232  28.110  1.00  0.00           O
ATOM   7286  O12 POPEC 458      61.069 120.762  27.850  1.00  0.00           O
ATOM   7287  C1  POPEC 458      60.889 123.562  29.460  1.00  0.00           C
ATOM   7290  C2  POPEC 458      62.059 124.272  30.160  1.00  0.00           C
ATOM   7292  O21 POPEC 458      61.649 124.512  31.520  1.00  0.00           O
ATOM   7293  C21 POPEC 458      62.669 124.572  32.370  1.00  0.00           C
ATOM   7294  O22 POPEC 458      63.819 124.272  32.110  1.00  0.00           O
ATOM   7295  C22 POPEC 458      62.179 125.052  33.720  1.00  0.00           C
ATOM   7298  C3  POPEC 458      62.449 125.612  29.450  1.00  0.00           C
ATOM   7301  O31 POPEC 458      63.569 126.212  30.130  1.00  0.00           O
ATOM   7302  C31 POPEC 458      64.099 127.292  29.600  1.00  0.00           C
ATOM   7303  O32 POPEC 458      63.859 127.742  28.490  1.00  0.00           O
ATOM   7304  C32 POPEC 458      65.149 127.832  30.570  1.00  0.00           C
ATOM   7307  C23 POPEC 458      63.339 125.302  34.720  1.00  0.00           C
ATOM   7310  C24 POPEC 458      62.839 125.892  36.040  1.00  0.00           C
ATOM   7313  C25 POPEC 458      63.949 126.062  37.080  1.00  0.00           C
ATOM   7316  C26 POPEC 458      63.459 126.642  38.410  1.00  0.00           C
ATOM   7319  C27 POPEC 458      64.589 126.732  39.440  1.00  0.00           C
ATOM   7322  C28 POPEC 458      64.129 127.242  40.820  1.00  0.00           C
ATOM   7325  C29 POPEC 458      65.269 127.202  41.800  1.00  0.00           C
ATOM   7327 0C21 POPEC 458      65.359 127.892  42.950  1.00  0.00           C
ATOM   7329 1C21 POPEC 458      64.319 128.812  43.550  1.00  0.00           C
ATOM   7332 2C21 POPEC 458      63.919 128.382  44.980  1.00  0.00           C
ATOM   7335 3C21 POPEC 458      65.079 128.472  45.990  1.00  0.00           C
ATOM   7338 4C21 POPEC 458      64.649 128.162  47.440  1.00  0.00           C
ATOM   7341 5C21 POPEC 458      64.139 126.732  47.680  1.00  0.00           C
ATOM   7344 6C21 POPEC 458      65.149 125.652  47.240  1.00  0.00           C
ATOM   7347 7C21 POPEC 458      64.749 124.242  47.700  1.00  0.00           C
ATOM   7350 8C21 POPEC 458      65.709 123.172  47.170  1.00  0.00           C
ATOM   7354  C33 POPEC 458      64.899 129.302  31.000  1.00  0.00           C
ATOM   7357  C34 POPEC 458      64.049 129.472  32.270  1.00  0.00           C
ATOM   7360  C35 POPEC 458      64.199 130.902  32.830  1.00  0.00           C
ATOM   7363  C36 POPEC 458      63.339 131.202  34.060  1.00  0.00           C
ATOM   7366  C37 POPEC 458      64.139 131.292  35.370  1.00  0.00           C
ATOM   7369  C38 POPEC 458      63.429 132.102  36.460  1.00  0.00           C
ATOM   7372  C39 POPEC 458      64.249 132.262  37.750  1.00  0.00           C
ATOM   7375 0C31 POPEC 458      63.549 133.142  38.790  1.00  0.00           C
ATOM   7378 1C31 POPEC 458      64.359 133.332  40.070  1.00  0.00           C
ATOM   7381 2C31 POPEC 458      63.649 134.222  41.100  1.00  0.00           C
ATOM   7384 3C31 POPEC 458      64.489 134.522  42.360  1.00  0.00           C
ATOM   7387 4C31 POPEC 458      64.969 133.262  43.090  1.00  0.00           C
ATOM   7390 5C31 POPEC 458      65.699 133.562  44.400  1.00  0.00           C
ATOM   7393 6C31 POPEC 458      66.199 132.302  45.090  1.00  0.00           C
ATOM   7397  NH3 POPED 459      57.649  27.894  28.650  1.00  0.00           N
ATOM   7401  C12 POPED 459      57.239  28.294  27.260  1.00  0.00           C
ATOM   7404  C11 POPED 459      57.429  29.804  27.040  1.00  0.00           C
ATOM   7407  P   POPED 459      59.159  31.654  27.560  1.00  0.00           P
ATOM   7408  O13 POPED 459      58.059  32.574  27.210  1.00  0.00           O
ATOM   7409  O14 POPED 459      60.519  32.064  27.130  1.00  0.00           O
ATOM   7410  O11 POPED 459      59.189  31.544  29.120  1.00  0.00           O
ATOM   7411  O12 POPED 459      58.809  30.164  27.160  1.00  0.00           O
ATOM   7412  C1  POPED 459      60.099  30.674  29.780  1.00  0.00           C
ATOM   7415  C2  POPED 459      59.879  30.904  31.290  1.00  0.00           C
ATOM   7417  O21 POPED 459      60.889  30.294  32.110  1.00  0.00           O
ATOM   7418  C21 POPED 459      62.059  30.924  32.100  1.00  0.00           C
ATOM   7419  O22 POPED 459      62.369  31.874  31.390  1.00  0.00           O
ATOM   7420  C22 POPED 459      63.009  30.294  33.110  1.00  0.00           C
ATOM   7423  C3  POPED 459      58.459  30.394  31.650  1.00  0.00           C
ATOM   7426  O31 POPED 459      58.229  30.264  33.070  1.00  0.00           O
ATOM   7427  C31 POPED 459      58.289  31.394  33.750  1.00  0.00           C
ATOM   7428  O32 POPED 459      58.339  32.524  33.280  1.00  0.00           O
ATOM   7429  C32 POPED 459      58.329  31.004  35.230  1.00  0.00           C
ATOM   7432  C23 POPED 459      63.149  31.104  34.410  1.00  0.00           C
ATOM   7435  C24 POPED 459      63.579  30.234  35.600  1.00  0.00           C
ATOM   7438  C25 POPED 459      63.499  30.974  36.950  1.00  0.00           C
ATOM   7441  C26 POPED 459      63.739  30.074  38.170  1.00  0.00           C
ATOM   7444  C27 POPED 459      63.339  30.784  39.480  1.00  0.00           C
ATOM   7447  C28 POPED 459      63.669  29.984  40.760  1.00  0.00           C
ATOM   7450  C29 POPED 459      65.169  29.844  40.920  1.00  0.00           C
ATOM   7452 0C21 POPED 459      65.959  30.424  41.830  1.00  0.00           C
ATOM   7454 1C21 POPED 459      65.569  31.324  42.980  1.00  0.00           C
ATOM   7457 2C21 POPED 459      66.239  30.874  44.290  1.00  0.00           C
ATOM   7460 3C21 POPED 459      67.769  31.064  44.290  1.00  0.00           C
ATOM   7463 4C21 POPED 459      68.279  32.074  45.340  1.00  0.00           C
ATOM   7466 5C21 POPED 459      69.799  32.224  45.270  1.00  0.00           C
ATOM   7469 6C21 POPED 459      70.379  33.164  46.330  1.00  0.00           C
ATOM   7472 7C21 POPED 459      71.899  33.314  46.210  1.00  0.00           C
ATOM   7475 8C21 POPED 459      72.499  34.314  47.200  1.00  0.00           C
ATOM   7479  C33 POPED 459      59.389  29.924  35.530  1.00  0.00           C
ATOM   7482  C34 POPED 459      59.319  29.254  36.910  1.00  0.00           C
ATOM   7485  C35 POPED 459      59.359  30.214  38.090  1.00  0.00           C
ATOM   7488  C36 POPED 459      59.379  29.464  39.430  1.00  0.00           C
ATOM   7491  C37 POPED 459      58.719  30.284  40.540  1.00  0.00           C
ATOM   7494  C38 POPED 459      58.659  29.554  41.890  1.00  0.00           C
ATOM   7497  C39 POPED 459      60.039  29.324  42.520  1.00  0.00           C
ATOM   7500 0C31 POPED 459      59.879  29.114  44.020  1.00  0.00           C
ATOM   7503 1C31 POPED 459      61.179  28.804  44.770  1.00  0.00           C
ATOM   7506 2C31 POPED 459      60.969  29.054  46.270  1.00  0.00           C
ATOM   7509 3C31 POPED 459      62.089  28.534  47.180  1.00  0.00           C
ATOM   7512 4C31 POPED 459      63.469  29.144  46.890  1.00  0.00           C
ATOM   7515 5C31 POPED 459      64.399  29.074  48.100  1.00  0.00           C
ATOM   7518 6C31 POPED 459      65.759  29.734  47.860  1.00  0.00           C
ATOM   7522  NH3 POPEE 460     114.799  -2.756  27.930  1.00  0.00           N
ATOM   7526  C12 POPEE 460     114.019  -1.626  28.540  1.00  0.00           C
ATOM   7529  C11 POPEE 460     114.189  -0.366  27.670  1.00  0.00           C
ATOM   7532  P   POPEE 460     116.589   0.544  28.170  1.00  0.00           P
ATOM   7533  O13 POPEE 460     117.909   0.404  27.530  1.00  0.00           O
ATOM   7534  O14 POPEE 460     116.129   1.934  28.360  1.00  0.00           O
ATOM   7535  O11 POPEE 460     116.549  -0.256  29.530  1.00  0.00           O
ATOM   7536  O12 POPEE 460     115.549  -0.196  27.250  1.00  0.00           O
ATOM   7537  C1  POPEE 460     116.329   0.334  30.820  1.00  0.00           C
ATOM   7540  C2  POPEE 460     117.539   0.144  31.760  1.00  0.00           C
ATOM   7542  O21 POPEE 460     117.069   0.374  33.100  1.00  0.00           O
ATOM   7543  C21 POPEE 460     117.849  -0.166  34.040  1.00  0.00           C
ATOM   7544  O22 POPEE 460     118.749  -0.966  33.840  1.00  0.00           O
ATOM   7545  C22 POPEE 460     117.459   0.364  35.420  1.00  0.00           C
ATOM   7548  C3  POPEE 460     118.769   1.064  31.410  1.00  0.00           C
ATOM   7551  O31 POPEE 460     119.349   1.674  32.590  1.00  0.00           O
ATOM   7552  C31 POPEE 460     120.329   2.534  32.370  1.00  0.00           C
ATOM   7553  O32 POPEE 460     121.009   2.584  31.360  1.00  0.00           O
ATOM   7554  C32 POPEE 460     120.479   3.454  33.580  1.00  0.00           C
ATOM   7557  C23 POPEE 460     118.669   0.904  36.220  1.00  0.00           C
ATOM   7560  C24 POPEE 460     118.269   1.764  37.430  1.00  0.00           C
ATOM   7563  C25 POPEE 460     117.709   0.954  38.610  1.00  0.00           C
ATOM   7566  C26 POPEE 460     116.809   1.824  39.500  1.00  0.00           C
ATOM   7569  C27 POPEE 460     116.339   1.114  40.770  1.00  0.00           C
ATOM   7572  C28 POPEE 460     115.159   1.804  41.480  1.00  0.00           C
ATOM   7575  C29 POPEE 460     115.489   3.214  41.910  1.00  0.00           C
ATOM   7577 0C21 POPEE 460     115.629   3.654  43.180  1.00  0.00           C
ATOM   7579 1C21 POPEE 460     115.479   2.824  44.430  1.00  0.00           C
ATOM   7582 2C21 POPEE 460     114.009   2.784  44.920  1.00  0.00           C
ATOM   7585 3C21 POPEE 460     113.409   4.174  45.160  1.00  0.00           C
ATOM   7588 4C21 POPEE 460     111.969   4.134  45.700  1.00  0.00           C
ATOM   7591 5C21 POPEE 460     111.359   5.534  45.750  1.00  0.00           C
ATOM   7594 6C21 POPEE 460     109.849   5.524  46.040  1.00  0.00           C
ATOM   7597 7C21 POPEE 460     109.269   6.944  46.130  1.00  0.00           C
ATOM   7600 8C21 POPEE 460     107.769   6.994  46.400  1.00  0.00           C
ATOM   7604  C33 POPEE 460     119.159   4.194  33.890  1.00  0.00           C
ATOM   7607  C34 POPEE 460     119.169   4.834  35.290  1.00  0.00           C
ATOM   7610  C35 POPEE 460     117.759   5.154  35.810  1.00  0.00           C
ATOM   7613  C36 POPEE 460     117.759   5.694  37.240  1.00  0.00           C
ATOM   7616  C37 POPEE 460     116.349   5.764  37.850  1.00  0.00           C
ATOM   7619  C38 POPEE 460     116.299   6.694  39.060  1.00  0.00           C
ATOM   7622  C39 POPEE 460     114.879   6.874  39.630  1.00  0.00           C
ATOM   7625 0C31 POPEE 460     114.889   7.674  40.940  1.00  0.00           C
ATOM   7628 1C31 POPEE 460     113.479   7.944  41.480  1.00  0.00           C
ATOM   7631 2C31 POPEE 460     113.459   8.734  42.800  1.00  0.00           C
ATOM   7634 3C31 POPEE 460     114.149   8.014  43.970  1.00  0.00           C
ATOM   7637 4C31 POPEE 460     113.799   8.614  45.340  1.00  0.00           C
ATOM   7640 5C31 POPEE 460     114.579   7.964  46.490  1.00  0.00           C
ATOM   7643 6C31 POPEE 460     114.109   8.414  47.880  1.00  0.00           C
ATOM   7647  NH3 POPEF 461      11.469  55.104  29.420  1.00  0.00           N
ATOM   7651  C12 POPEF 461      10.139  55.414  28.810  1.00  0.00           C
ATOM   7654  C11 POPEF 461       9.029  54.534  29.420  1.00  0.00           C
ATOM   7657  P   POPEF 461       6.479  54.124  29.250  1.00  0.00           P
ATOM   7658  O13 POPEF 461       5.299  54.924  28.810  1.00  0.00           O
ATOM   7659  O14 POPEF 461       6.659  52.804  28.620  1.00  0.00           O
ATOM   7660  O11 POPEF 461       6.479  53.994  30.820  1.00  0.00           O
ATOM   7661  O12 POPEF 461       7.749  55.034  29.000  1.00  0.00           O
ATOM   7662  C1  POPEF 461       5.329  54.224  31.640  1.00  0.00           C
ATOM   7665  C2  POPEF 461       5.659  55.154  32.850  1.00  0.00           C
ATOM   7667  O21 POPEF 461       4.429  55.684  33.390  1.00  0.00           O
ATOM   7668  C21 POPEF 461       4.399  55.814  34.710  1.00  0.00           C
ATOM   7669  O22 POPEF 461       5.229  55.374  35.490  1.00  0.00           O
ATOM   7670  C22 POPEF 461       3.109  56.494  35.130  1.00  0.00           C
ATOM   7673  C3  POPEF 461       6.549  56.334  32.380  1.00  0.00           C
ATOM   7676  O31 POPEF 461       6.709  57.324  33.420  1.00  0.00           O
ATOM   7677  C31 POPEF 461       7.689  57.074  34.280  1.00  0.00           C
ATOM   7678  O32 POPEF 461       8.529  56.194  34.170  1.00  0.00           O
ATOM   7679  C32 POPEF 461       7.529  58.014  35.460  1.00  0.00           C
ATOM   7682  C23 POPEF 461       2.739  56.264  36.610  1.00  0.00           C
ATOM   7685  C24 POPEF 461       1.291  56.674  36.890  1.00  0.00           C
ATOM   7688  C25 POPEF 461       0.921  56.574  38.370  1.00  0.00           C
ATOM   7691  C26 POPEF 461       1.481  57.734  39.210  1.00  0.00           C
ATOM   7694  C27 POPEF 461       1.771  57.324  40.660  1.00  0.00           C
ATOM   7697  C28 POPEF 461       2.459  58.444  41.470  1.00  0.00           C
ATOM   7700  C29 POPEF 461       1.471  59.484  41.950  1.00  0.00           C
ATOM   7702 0C21 POPEF 461       1.161  59.734  43.230  1.00  0.00           C
ATOM   7704 1C21 POPEF 461       1.721  59.024  44.440  1.00  0.00           C
ATOM   7707 2C21 POPEF 461       0.691  58.744  45.550  1.00  0.00           C
ATOM   7710 3C21 POPEF 461       0.271  59.994  46.340  1.00  0.00           C
ATOM   7713 4C21 POPEF 461       0.121  59.684  47.840  1.00  0.00           C
ATOM   7716 5C21 POPEF 461      -0.289  60.904  48.670  1.00  0.00           C
ATOM   7719 6C21 POPEF 461      -0.129  60.654  50.180  1.00  0.00           C
ATOM   7722 7C21 POPEF 461      -0.579  61.854  51.020  1.00  0.00           C
ATOM   7725 8C21 POPEF 461      -0.269  61.704  52.510  1.00  0.00           C
ATOM   7729  C33 POPEF 461       8.019  57.354  36.760  1.00  0.00           C
ATOM   7732  C34 POPEF 461       7.399  58.004  37.990  1.00  0.00           C
ATOM   7735  C35 POPEF 461       7.869  57.284  39.250  1.00  0.00           C
ATOM   7738  C36 POPEF 461       7.069  57.634  40.510  1.00  0.00           C
ATOM   7741  C37 POPEF 461       7.569  56.804  41.710  1.00  0.00           C
ATOM   7744  C38 POPEF 461       6.669  56.884  42.940  1.00  0.00           C
ATOM   7747  C39 POPEF 461       6.419  58.314  43.420  1.00  0.00           C
ATOM   7750 0C31 POPEF 461       5.729  58.354  44.790  1.00  0.00           C
ATOM   7753 1C31 POPEF 461       5.489  59.794  45.260  1.00  0.00           C
ATOM   7756 2C31 POPEF 461       4.879  59.854  46.670  1.00  0.00           C
ATOM   7759 3C31 POPEF 461       4.619  61.294  47.090  1.00  0.00           C
ATOM   7762 4C31 POPEF 461       3.979  61.414  48.470  1.00  0.00           C
ATOM   7765 5C31 POPEF 461       3.649  62.874  48.820  1.00  0.00           C
ATOM   7768 6C31 POPEF 461       3.019  63.024  50.200  1.00  0.00           C
ATOM   7772  NH3 POPEG 462      54.579  90.924  29.570  1.00  0.00           N
ATOM   7776  C12 POPEG 462      53.739  90.614  30.780  1.00  0.00           C
ATOM   7779  C11 POPEG 462      52.399  91.374  30.750  1.00  0.00           C
ATOM   7782  P   POPEG 462      50.279  90.804  29.280  1.00  0.00           P
ATOM   7783  O13 POPEG 462      49.469  91.864  29.930  1.00  0.00           O
ATOM   7784  O14 POPEG 462      50.079  90.544  27.840  1.00  0.00           O
ATOM   7785  O11 POPEG 462      50.269  89.444  30.080  1.00  0.00           O
ATOM   7786  O12 POPEG 462      51.769  91.254  29.470  1.00  0.00           O
ATOM   7787  C1  POPEG 462      49.029  88.984  30.640  1.00  0.00           C
ATOM   7790  C2  POPEG 462      48.699  89.704  31.970  1.00  0.00           C
ATOM   7792  O21 POPEG 462      49.759  89.454  32.920  1.00  0.00           O
ATOM   7793  C21 POPEG 462      49.779  90.284  33.950  1.00  0.00           C
ATOM   7794  O22 POPEG 462      48.989  91.184  34.150  1.00  0.00           O
ATOM   7795  C22 POPEG 462      50.979  89.964  34.830  1.00  0.00           C
ATOM   7798  C3  POPEG 462      47.269  89.344  32.450  1.00  0.00           C
ATOM   7801  O31 POPEG 462      47.189  87.984  32.940  1.00  0.00           O
ATOM   7802  C31 POPEG 462      45.999  87.754  33.480  1.00  0.00           C
ATOM   7803  O32 POPEG 462      45.019  88.474  33.370  1.00  0.00           O
ATOM   7804  C32 POPEG 462      46.009  86.484  34.310  1.00  0.00           C
ATOM   7807  C23 POPEG 462      50.969  90.484  36.290  1.00  0.00           C
ATOM   7810  C24 POPEG 462      50.099  89.664  37.240  1.00  0.00           C
ATOM   7813  C25 POPEG 462      50.549  89.694  38.700  1.00  0.00           C
ATOM   7816  C26 POPEG 462      49.699  88.764  39.590  1.00  0.00           C
ATOM   7819  C27 POPEG 462      50.039  88.914  41.080  1.00  0.00           C
ATOM   7822  C28 POPEG 462      49.419  87.814  41.960  1.00  0.00           C
ATOM   7825  C29 POPEG 462      49.959  87.924  43.360  1.00  0.00           C
ATOM   7827 0C21 POPEG 462      49.309  87.834  44.530  1.00  0.00           C
ATOM   7829 1C21 POPEG 462      47.839  87.614  44.740  1.00  0.00           C
ATOM   7832 2C21 POPEG 462      47.319  88.344  45.990  1.00  0.00           C
ATOM   7835 3C21 POPEG 462      47.619  89.854  45.980  1.00  0.00           C
ATOM   7838 4C21 POPEG 462      46.799  90.634  47.030  1.00  0.00           C
ATOM   7841 5C21 POPEG 462      47.009  92.144  46.910  1.00  0.00           C
ATOM   7844 6C21 POPEG 462      46.029  92.944  47.770  1.00  0.00           C
ATOM   7847 7C21 POPEG 462      46.059  94.444  47.450  1.00  0.00           C
ATOM   7850 8C21 POPEG 462      45.009  95.244  48.220  1.00  0.00           C
ATOM   7854  C33 POPEG 462      45.499  86.784  35.740  1.00  0.00           C
ATOM   7857  C34 POPEG 462      44.919  85.584  36.490  1.00  0.00           C
ATOM   7860  C35 POPEG 462      43.959  86.034  37.590  1.00  0.00           C
ATOM   7863  C36 POPEG 462      44.659  86.654  38.810  1.00  0.00           C
ATOM   7866  C37 POPEG 462      45.209  85.584  39.770  1.00  0.00           C
ATOM   7869  C38 POPEG 462      45.859  86.214  41.010  1.00  0.00           C
ATOM   7872  C39 POPEG 462      46.079  85.234  42.160  1.00  0.00           C
ATOM   7875 0C31 POPEG 462      44.769  84.614  42.680  1.00  0.00           C
ATOM   7878 1C31 POPEG 462      44.839  84.204  44.150  1.00  0.00           C
ATOM   7881 2C31 POPEG 462      43.519  83.594  44.640  1.00  0.00           C
ATOM   7884 3C31 POPEG 462      43.599  83.014  46.060  1.00  0.00           C
ATOM   7887 4C31 POPEG 462      44.069  84.024  47.110  1.00  0.00           C
ATOM   7890 5C31 POPEG 462      44.149  83.414  48.520  1.00  0.00           C
ATOM   7893 6C31 POPEG 462      44.749  84.364  49.560  1.00  0.00           C
ATOM   7897  NH3 POPEH 463      58.569  34.424  30.820  1.00  0.00           N
ATOM   7901  C12 POPEH 463      57.459  34.794  29.880  1.00  0.00           C
ATOM   7904  C11 POPEH 463      56.379  35.524  30.690  1.00  0.00           C
ATOM   7907  P   POPEH 463      54.539  34.884  32.470  1.00  0.00           P
ATOM   7908  O13 POPEH 463      53.759  35.924  31.790  1.00  0.00           O
ATOM   7909  O14 POPEH 463      53.879  33.574  32.680  1.00  0.00           O
ATOM   7910  O11 POPEH 463      54.949  35.444  33.890  1.00  0.00           O
ATOM   7911  O12 POPEH 463      55.939  34.674  31.750  1.00  0.00           O
ATOM   7912  C1  POPEH 463      55.629  36.704  34.010  1.00  0.00           C
ATOM   7915  C2  POPEH 463      56.699  36.614  35.120  1.00  0.00           C
ATOM   7917  O21 POPEH 463      57.209  37.924  35.460  1.00  0.00           O
ATOM   7918  C21 POPEH 463      57.059  38.254  36.720  1.00  0.00           C
ATOM   7919  O22 POPEH 463      56.079  37.984  37.400  1.00  0.00           O
ATOM   7920  C22 POPEH 463      58.319  38.954  37.230  1.00  0.00           C
ATOM   7923  C3  POPEH 463      57.899  35.754  34.660  1.00  0.00           C
ATOM   7926  O31 POPEH 463      58.959  35.794  35.640  1.00  0.00           O
ATOM   7927  C31 POPEH 463      58.789  34.964  36.650  1.00  0.00           C
ATOM   7928  O32 POPEH 463      57.869  34.154  36.750  1.00  0.00           O
ATOM   7929  C32 POPEH 463      59.879  35.204  37.690  1.00  0.00           C
ATOM   7932  C23 POPEH 463      58.069  39.844  38.460  1.00  0.00           C
ATOM   7935  C24 POPEH 463      57.539  41.224  38.080  1.00  0.00           C
ATOM   7938  C25 POPEH 463      57.109  42.084  39.280  1.00  0.00           C
ATOM   7941  C26 POPEH 463      55.809  41.584  39.930  1.00  0.00           C
ATOM   7944  C27 POPEH 463      55.359  42.494  41.070  1.00  0.00           C
ATOM   7947  C28 POPEH 463      54.099  41.974  41.780  1.00  0.00           C
ATOM   7950  C29 POPEH 463      53.609  43.004  42.770  1.00  0.00           C
ATOM   7952 0C21 POPEH 463      53.489  42.884  44.100  1.00  0.00           C
ATOM   7954 1C21 POPEH 463      53.829  41.684  44.950  1.00  0.00           C
ATOM   7957 2C21 POPEH 463      54.959  41.974  45.960  1.00  0.00           C
ATOM   7960 3C21 POPEH 463      54.609  43.064  46.980  1.00  0.00           C
ATOM   7963 4C21 POPEH 463      55.719  43.284  48.020  1.00  0.00           C
ATOM   7966 5C21 POPEH 463      55.409  44.464  48.940  1.00  0.00           C
ATOM   7969 6C21 POPEH 463      56.449  44.674  50.040  1.00  0.00           C
ATOM   7972 7C21 POPEH 463      56.149  45.914  50.900  1.00  0.00           C
ATOM   7975 8C21 POPEH 463      57.199  46.154  51.980  1.00  0.00           C
ATOM   7979  C33 POPEH 463      59.819  34.244  38.910  1.00  0.00           C
ATOM   7982  C34 POPEH 463      61.209  34.084  39.530  1.00  0.00           C
ATOM   7985  C35 POPEH 463      61.249  33.494  40.950  1.00  0.00           C
ATOM   7988  C36 POPEH 463      60.669  34.454  41.980  1.00  0.00           C
ATOM   7991  C37 POPEH 463      61.089  34.094  43.410  1.00  0.00           C
ATOM   7994  C38 POPEH 463      60.619  35.144  44.420  1.00  0.00           C
ATOM   7997  C39 POPEH 463      61.449  35.174  45.710  1.00  0.00           C
ATOM   8000 0C31 POPEH 463      61.619  33.814  46.400  1.00  0.00           C
ATOM   8003 1C31 POPEH 463      62.369  33.984  47.730  1.00  0.00           C
ATOM   8006 2C31 POPEH 463      62.829  32.664  48.360  1.00  0.00           C
ATOM   8009 3C31 POPEH 463      63.639  32.834  49.660  1.00  0.00           C
ATOM   8012 4C31 POPEH 463      64.919  33.654  49.470  1.00  0.00           C
ATOM   8015 5C31 POPEH 463      65.869  33.584  50.680  1.00  0.00           C
ATOM   8018 6C31 POPEH 463      67.109  34.464  50.500  1.00  0.00           C
ATOM   8022  NH3 POPEI 464      57.099 123.342  26.640  1.00  0.00           N
ATOM   8026  C12 POPEI 464      55.649 123.202  26.990  1.00  0.00           C
ATOM   8029  C11 POPEI 464      55.429 123.132  28.510  1.00  0.00           C
ATOM   8032  P   POPEI 464      52.919 122.662  29.070  1.00  0.00           P
ATOM   8033  O13 POPEI 464      51.729 123.432  29.450  1.00  0.00           O
ATOM   8034  O14 POPEI 464      52.799 121.702  27.950  1.00  0.00           O
ATOM   8035  O11 POPEI 464      53.359 121.782  30.330  1.00  0.00           O
ATOM   8036  O12 POPEI 464      54.119 123.632  28.780  1.00  0.00           O
ATOM   8037  C1  POPEI 464      52.299 121.332  31.200  1.00  0.00           C
ATOM   8040  C2  POPEI 464      52.709 120.052  31.970  1.00  0.00           C
ATOM   8042  O21 POPEI 464      51.539 119.452  32.560  1.00  0.00           O
ATOM   8043  C21 POPEI 464      50.779 118.672  31.810  1.00  0.00           C
ATOM   8044  O22 POPEI 464      50.919 118.492  30.610  1.00  0.00           O
ATOM   8045  C22 POPEI 464      49.739 117.992  32.690  1.00  0.00           C
ATOM   8048  C3  POPEI 464      53.719 120.352  33.120  1.00  0.00           C
ATOM   8051  O31 POPEI 464      53.899 119.192  33.960  1.00  0.00           O
ATOM   8052  C31 POPEI 464      53.009 119.022  34.940  1.00  0.00           C
ATOM   8053  O32 POPEI 464      52.259 119.882  35.380  1.00  0.00           O
ATOM   8054  C32 POPEI 464      52.909 117.542  35.270  1.00  0.00           C
ATOM   8057  C23 POPEI 464      50.059 116.502  32.940  1.00  0.00           C
ATOM   8060  C24 POPEI 464      49.429 115.982  34.240  1.00  0.00           C
ATOM   8063  C25 POPEI 464      49.759 114.512  34.590  1.00  0.00           C
ATOM   8066  C26 POPEI 464      51.229 114.102  34.430  1.00  0.00           C
ATOM   8069  C27 POPEI 464      51.639 113.014  35.430  1.00  0.00           C
ATOM   8072  C28 POPEI 464      53.019 112.384  35.210  1.00  0.00           C
ATOM   8075  C29 POPEI 464      54.089 113.384  34.850  1.00  0.00           C
ATOM   8077 0C21 POPEI 464      55.089 113.834  35.630  1.00  0.00           C
ATOM   8079 1C21 POPEI 464      55.419 113.444  37.050  1.00  0.00           C
ATOM   8082 2C21 POPEI 464      55.449 114.632  38.030  1.00  0.00           C
ATOM   8085 3C21 POPEI 464      56.179 114.312  39.350  1.00  0.00           C
ATOM   8088 4C21 POPEI 464      56.339 115.572  40.220  1.00  0.00           C
ATOM   8091 5C21 POPEI 464      56.949 115.302  41.610  1.00  0.00           C
ATOM   8094 6C21 POPEI 464      56.049 114.492  42.560  1.00  0.00           C
ATOM   8097 7C21 POPEI 464      54.759 115.212  42.970  1.00  0.00           C
ATOM   8100 8C21 POPEI 464      53.869 114.372  43.890  1.00  0.00           C
ATOM   8104  C33 POPEI 464      53.639 117.142  36.560  1.00  0.00           C
ATOM   8107  C34 POPEI 464      52.929 117.542  37.860  1.00  0.00           C
ATOM   8110  C35 POPEI 464      51.709 116.672  38.200  1.00  0.00           C
ATOM   8113  C36 POPEI 464      51.439 116.672  39.710  1.00  0.00           C
ATOM   8116  C37 POPEI 464      50.259 115.822  40.170  1.00  0.00           C
ATOM   8119  C38 POPEI 464      50.249 115.702  41.700  1.00  0.00           C
ATOM   8122  C39 POPEI 464      48.949 115.092  42.240  1.00  0.00           C
ATOM   8125 0C31 POPEI 464      48.989 114.812  43.750  1.00  0.00           C
ATOM   8128 1C31 POPEI 464      47.669 114.202  44.240  1.00  0.00           C
ATOM   8131 2C31 POPEI 464      47.639 113.804  45.720  1.00  0.00           C
ATOM   8134 3C31 POPEI 464      47.259 114.922  46.710  1.00  0.00           C
ATOM   8137 4C31 POPEI 464      48.439 115.752  47.220  1.00  0.00           C
ATOM   8140 5C31 POPEI 464      48.029 116.672  48.380  1.00  0.00           C
ATOM   8143 6C31 POPEI 464      49.189 117.492  48.950  1.00  0.00           C
ATOM   8147  NH3 POPEJ 465      62.149 117.492  70.850  1.00  0.00           N
ATOM   8151  C12 POPEJ 465      63.239 117.762  71.820  1.00  0.00           C
ATOM   8154  C11 POPEJ 465      63.939 119.022  71.340  1.00  0.00           C
ATOM   8157  P   POPEJ 465      63.199 121.012  72.850  1.00  0.00           P
ATOM   8158  O13 POPEJ 465      61.849 121.512  73.170  1.00  0.00           O
ATOM   8159  O14 POPEJ 465      63.879 120.172  73.880  1.00  0.00           O
ATOM   8160  O11 POPEJ 465      64.169 122.162  72.400  1.00  0.00           O
ATOM   8161  O12 POPEJ 465      63.099 120.162  71.510  1.00  0.00           O
ATOM   8162  C1  POPEJ 465      65.369 121.992  71.640  1.00  0.00           C
ATOM   8165  C2  POPEJ 465      65.159 122.502  70.200  1.00  0.00           C
ATOM   8167  O21 POPEJ 465      66.399 122.552  69.470  1.00  0.00           O
ATOM   8168  C21 POPEJ 465      66.659 121.492  68.740  1.00  0.00           C
ATOM   8169  O22 POPEJ 465      66.169 120.372  68.870  1.00  0.00           O
ATOM   8170  C22 POPEJ 465      67.589 121.942  67.600  1.00  0.00           C
ATOM   8173  C3  POPEJ 465      64.549 123.942  70.260  1.00  0.00           C
ATOM   8176  O31 POPEJ 465      64.549 124.642  69.000  1.00  0.00           O
ATOM   8177  C31 POPEJ 465      65.479 125.572  68.800  1.00  0.00           C
ATOM   8178  O32 POPEJ 465      66.399 125.862  69.540  1.00  0.00           O
ATOM   8179  C32 POPEJ 465      65.279 126.172  67.400  1.00  0.00           C
ATOM   8182  C23 POPEJ 465      66.829 122.602  66.400  1.00  0.00           C
ATOM   8185  C24 POPEJ 465      67.739 123.082  65.250  1.00  0.00           C
ATOM   8188  C25 POPEJ 465      68.599 122.012  64.550  1.00  0.00           C
ATOM   8191  C26 POPEJ 465      67.829 121.042  63.640  1.00  0.00           C
ATOM   8194  C27 POPEJ 465      68.729 120.412  62.560  1.00  0.00           C
ATOM   8197  C28 POPEJ 465      67.989 119.362  61.720  1.00  0.00           C
ATOM   8200  C29 POPEJ 465      68.709 119.032  60.430  1.00  0.00           C
ATOM   8202 0C21 POPEJ 465      69.219 117.832  60.090  1.00  0.00           C
ATOM   8204 1C21 POPEJ 465      69.169 116.572  60.920  1.00  0.00           C
ATOM   8207 2C21 POPEJ 465      69.449 115.302  60.100  1.00  0.00           C
ATOM   8210 3C21 POPEJ 465      70.889 115.222  59.580  1.00  0.00           C
ATOM   8213 4C21 POPEJ 465      71.259 113.872  58.940  1.00  0.00           C
ATOM   8216 5C21 POPEJ 465      70.729 113.724  57.510  1.00  0.00           C
ATOM   8219 6C21 POPEJ 465      71.289 112.464  56.820  1.00  0.00           C
ATOM   8222 7C21 POPEJ 465      70.819 112.324  55.370  1.00  0.00           C
ATOM   8225 8C21 POPEJ 465      71.299 111.024  54.710  1.00  0.00           C
ATOM   8229  C33 POPEJ 465      64.239 127.322  67.350  1.00  0.00           C
ATOM   8232  C34 POPEJ 465      63.019 126.972  66.480  1.00  0.00           C
ATOM   8235  C35 POPEJ 465      62.159 125.832  67.060  1.00  0.00           C
ATOM   8238  C36 POPEJ 465      61.029 125.402  66.110  1.00  0.00           C
ATOM   8241  C37 POPEJ 465      60.239 124.192  66.630  1.00  0.00           C
ATOM   8244  C38 POPEJ 465      59.529 123.392  65.530  1.00  0.00           C
ATOM   8247  C39 POPEJ 465      58.479 124.172  64.730  1.00  0.00           C
ATOM   8250 0C31 POPEJ 465      57.769 123.302  63.680  1.00  0.00           C
ATOM   8253 1C31 POPEJ 465      56.899 124.092  62.700  1.00  0.00           C
ATOM   8256 2C31 POPEJ 465      55.999 123.172  61.850  1.00  0.00           C
ATOM   8259 3C31 POPEJ 465      55.249 123.872  60.710  1.00  0.00           C
ATOM   8262 4C31 POPEJ 465      56.189 124.432  59.620  1.00  0.00           C
ATOM   8265 5C31 POPEJ 465      55.439 124.782  58.340  1.00  0.00           C
ATOM   8268 6C31 POPEJ 465      56.289 125.512  57.290  1.00  0.00           C
ATOM   8272  NH3 POPEK 466      51.989  33.804  34.460  1.00  0.00           N
ATOM   8276  C12 POPEK 466      50.539  34.054  34.130  1.00  0.00           C
ATOM   8279  C11 POPEK 466      49.929  32.904  33.320  1.00  0.00           C
ATOM   8282  P   POPEK 466      47.579  31.914  34.010  1.00  0.00           P
ATOM   8283  O13 POPEK 466      46.159  32.184  33.660  1.00  0.00           O
ATOM   8284  O14 POPEK 466      48.129  30.574  33.700  1.00  0.00           O
ATOM   8285  O11 POPEK 466      47.699  32.164  35.570  1.00  0.00           O
ATOM   8286  O12 POPEK 466      48.509  33.014  33.370  1.00  0.00           O
ATOM   8287  C1  POPEK 466      48.849  31.724  36.300  1.00  0.00           C
ATOM   8290  C2  POPEK 466      48.819  32.264  37.760  1.00  0.00           C
ATOM   8292  O21 POPEK 466      49.939  31.804  38.520  1.00  0.00           O
ATOM   8293  C21 POPEK 466      51.129  32.254  38.240  1.00  0.00           C
ATOM   8294  O22 POPEK 466      51.499  32.734  37.180  1.00  0.00           O
ATOM   8295  C22 POPEK 466      51.979  32.124  39.510  1.00  0.00           C
ATOM   8298  C3  POPEK 466      47.529  31.804  38.500  1.00  0.00           C
ATOM   8301  O31 POPEK 466      47.619  32.004  39.930  1.00  0.00           O
ATOM   8302  C31 POPEK 466      48.289  31.124  40.700  1.00  0.00           C
ATOM   8303  O32 POPEK 466      48.849  31.444  41.740  1.00  0.00           O
ATOM   8304  C32 POPEK 466      48.239  29.684  40.220  1.00  0.00           C
ATOM   8307  C23 POPEK 466      51.909  33.364  40.430  1.00  0.00           C
ATOM   8310  C24 POPEK 466      52.679  33.144  41.750  1.00  0.00           C
ATOM   8313  C25 POPEK 466      52.849  34.424  42.590  1.00  0.00           C
ATOM   8316  C26 POPEK 466      53.679  34.204  43.870  1.00  0.00           C
ATOM   8319  C27 POPEK 466      52.899  33.534  45.010  1.00  0.00           C
ATOM   8322  C28 POPEK 466      53.759  33.234  46.250  1.00  0.00           C
ATOM   8325  C29 POPEK 466      53.029  32.564  47.390  1.00  0.00           C
ATOM   8327 0C21 POPEK 466      53.089  32.924  48.690  1.00  0.00           C
ATOM   8329 1C21 POPEK 466      53.929  34.054  49.240  1.00  0.00           C
ATOM   8332 2C21 POPEK 466      54.309  33.934  50.730  1.00  0.00           C
ATOM   8335 3C21 POPEK 466      55.329  32.824  51.050  1.00  0.00           C
ATOM   8338 4C21 POPEK 466      55.879  32.964  52.480  1.00  0.00           C
ATOM   8341 5C21 POPEK 466      56.829  31.844  52.930  1.00  0.00           C
ATOM   8344 6C21 POPEK 466      57.439  32.144  54.310  1.00  0.00           C
ATOM   8347 7C21 POPEK 466      58.079  30.924  54.990  1.00  0.00           C
ATOM   8350 8C21 POPEK 466      58.649  31.244  56.370  1.00  0.00           C
ATOM   8354  C33 POPEK 466      48.699  28.684  41.310  1.00  0.00           C
ATOM   8357  C34 POPEK 466      48.599  27.214  40.870  1.00  0.00           C
ATOM   8360  C35 POPEK 466      48.499  26.284  42.080  1.00  0.00           C
ATOM   8363  C36 POPEK 466      48.259  24.814  41.740  1.00  0.00           C
ATOM   8366  C37 POPEK 466      48.079  23.934  42.980  1.00  0.00           C
ATOM   8369  C38 POPEK 466      47.809  22.484  42.600  1.00  0.00           C
ATOM   8372  C39 POPEK 466      47.689  21.504  43.780  1.00  0.00           C
ATOM   8375 0C31 POPEK 466      49.059  21.134  44.380  1.00  0.00           C
ATOM   8378 1C31 POPEK 466      49.049  19.844  45.200  1.00  0.00           C
ATOM   8381 2C31 POPEK 466      50.469  19.404  45.610  1.00  0.00           C
ATOM   8384 3C31 POPEK 466      50.629  19.164  47.120  1.00  0.00           C
ATOM   8387 4C31 POPEK 466      52.109  19.104  47.540  1.00  0.00           C
ATOM   8390 5C31 POPEK 466      52.299  19.084  49.060  1.00  0.00           C
ATOM   8393 6C31 POPEK 466      53.709  19.514  49.500  1.00  0.00           C
ATOM   8397  NH3 POPEL 467      87.229  44.134  26.520  1.00  0.00           N
ATOM   8401  C12 POPEL 467      86.079  43.274  26.140  1.00  0.00           C
ATOM   8404  C11 POPEL 467      86.649  42.034  25.440  1.00  0.00           C
ATOM   8407  P   POPEL 467      88.619  40.334  25.550  1.00  0.00           P
ATOM   8408  O13 POPEL 467      88.799  39.104  26.360  1.00  0.00           O
ATOM   8409  O14 POPEL 467      88.139  40.084  24.180  1.00  0.00           O
ATOM   8410  O11 POPEL 467      89.969  41.124  25.440  1.00  0.00           O
ATOM   8411  O12 POPEL 467      87.639  41.384  26.270  1.00  0.00           O
ATOM   8412  C1  POPEL 467      90.289  42.324  26.120  1.00  0.00           C
ATOM   8415  C2  POPEL 467      90.529  42.064  27.630  1.00  0.00           C
ATOM   8417  O21 POPEL 467      89.389  42.504  28.430  1.00  0.00           O
ATOM   8418  C21 POPEL 467      88.959  41.544  29.250  1.00  0.00           C
ATOM   8419  O22 POPEL 467      89.079  40.344  29.080  1.00  0.00           O
ATOM   8420  C22 POPEL 467      88.369  42.114  30.530  1.00  0.00           C
ATOM   8423  C3  POPEL 467      91.759  42.824  28.160  1.00  0.00           C
ATOM   8426  O31 POPEL 467      91.929  42.454  29.530  1.00  0.00           O
ATOM   8427  C31 POPEL 467      92.279  43.394  30.380  1.00  0.00           C
ATOM   8428  O32 POPEL 467      92.449  44.564  30.110  1.00  0.00           O
ATOM   8429  C32 POPEL 467      92.359  42.714  31.740  1.00  0.00           C
ATOM   8432  C23 POPEL 467      88.599  41.094  31.670  1.00  0.00           C
ATOM   8435  C24 POPEL 467      88.189  41.564  33.070  1.00  0.00           C
ATOM   8438  C25 POPEL 467      88.499  40.484  34.120  1.00  0.00           C
ATOM   8441  C26 POPEL 467      87.819  40.714  35.480  1.00  0.00           C
ATOM   8444  C27 POPEL 467      87.969  39.504  36.400  1.00  0.00           C
ATOM   8447  C28 POPEL 467      87.219  39.644  37.740  1.00  0.00           C
ATOM   8450  C29 POPEL 467      87.959  40.514  38.720  1.00  0.00           C
ATOM   8452 0C21 POPEL 467      87.969  40.364  40.060  1.00  0.00           C
ATOM   8454 1C21 POPEL 467      87.179  39.334  40.840  1.00  0.00           C
ATOM   8457 2C21 POPEL 467      87.999  38.124  41.300  1.00  0.00           C
ATOM   8460 3C21 POPEL 467      89.009  38.444  42.420  1.00  0.00           C
ATOM   8463 4C21 POPEL 467      89.699  37.174  42.940  1.00  0.00           C
ATOM   8466 5C21 POPEL 467      90.839  37.454  43.910  1.00  0.00           C
ATOM   8469 6C21 POPEL 467      90.389  37.804  45.340  1.00  0.00           C
ATOM   8472 7C21 POPEL 467      91.589  38.024  46.260  1.00  0.00           C
ATOM   8475 8C21 POPEL 467      91.229  38.244  47.730  1.00  0.00           C
ATOM   8479  C33 POPEL 467      92.369  43.664  32.950  1.00  0.00           C
ATOM   8482  C34 POPEL 467      92.289  42.844  34.240  1.00  0.00           C
ATOM   8485  C35 POPEL 467      92.229  43.754  35.460  1.00  0.00           C
ATOM   8488  C36 POPEL 467      92.129  42.994  36.790  1.00  0.00           C
ATOM   8491  C37 POPEL 467      92.359  43.894  38.030  1.00  0.00           C
ATOM   8494  C38 POPEL 467      91.159  44.744  38.440  1.00  0.00           C
ATOM   8497  C39 POPEL 467      90.909  46.004  37.590  1.00  0.00           C
ATOM   8500 0C31 POPEL 467      91.309  47.334  38.240  1.00  0.00           C
ATOM   8503 1C31 POPEL 467      90.709  48.494  37.430  1.00  0.00           C
ATOM   8506 2C31 POPEL 467      90.939  49.884  38.040  1.00  0.00           C
ATOM   8509 3C31 POPEL 467      90.529  49.974  39.510  1.00  0.00           C
ATOM   8512 4C31 POPEL 467      89.979  51.344  39.900  1.00  0.00           C
ATOM   8515 5C31 POPEL 467      89.549  51.394  41.370  1.00  0.00           C
ATOM   8518 6C31 POPEL 467      88.709  52.624  41.710  1.00  0.00           C
ATOM   8522  NH3 POPEM 468      91.409   4.454  26.090  1.00  0.00           N
ATOM   8526  C12 POPEM 468      91.259   4.554  24.610  1.00  0.00           C
ATOM   8529  C11 POPEM 468      91.129   6.034  24.180  1.00  0.00           C
ATOM   8532  P   POPEM 468      93.379   6.974  25.180  1.00  0.00           P
ATOM   8533  O13 POPEM 468      93.979   5.694  25.610  1.00  0.00           O
ATOM   8534  O14 POPEM 468      94.279   8.084  24.830  1.00  0.00           O
ATOM   8535  O11 POPEM 468      92.399   7.434  26.330  1.00  0.00           O
ATOM   8536  O12 POPEM 468      92.409   6.644  23.980  1.00  0.00           O
ATOM   8537  C1  POPEM 468      92.809   7.484  27.700  1.00  0.00           C
ATOM   8540  C2  POPEM 468      93.039   8.954  28.200  1.00  0.00           C
ATOM   8542  O21 POPEM 468      92.809   9.074  29.620  1.00  0.00           O
ATOM   8543  C21 POPEM 468      91.559   8.944  30.040  1.00  0.00           C
ATOM   8544  O22 POPEM 468      90.599   8.704  29.340  1.00  0.00           O
ATOM   8545  C22 POPEM 468      91.489   9.074  31.570  1.00  0.00           C
ATOM   8548  C3  POPEM 468      92.309  10.064  27.370  1.00  0.00           C
ATOM   8551  O31 POPEM 468      92.799  11.364  27.730  1.00  0.00           O
ATOM   8552  C31 POPEM 468      92.209  11.974  28.750  1.00  0.00           C
ATOM   8553  O32 POPEM 468      91.049  11.844  29.090  1.00  0.00           O
ATOM   8554  C32 POPEM 468      93.309  12.714  29.520  1.00  0.00           C
ATOM   8557  C23 POPEM 468      91.039   7.744  32.230  1.00  0.00           C
ATOM   8560  C24 POPEM 468      90.949   7.764  33.770  1.00  0.00           C
ATOM   8563  C25 POPEM 468      92.219   8.204  34.520  1.00  0.00           C
ATOM   8566  C26 POPEM 468      92.319   7.574  35.920  1.00  0.00           C
ATOM   8569  C27 POPEM 468      93.179   8.374  36.920  1.00  0.00           C
ATOM   8572  C28 POPEM 468      93.439   7.654  38.260  1.00  0.00           C
ATOM   8575  C29 POPEM 468      92.209   7.444  39.100  1.00  0.00           C
ATOM   8577 0C21 POPEM 468      91.999   7.834  40.380  1.00  0.00           C
ATOM   8579 1C21 POPEM 468      92.929   8.584  41.290  1.00  0.00           C
ATOM   8582 2C21 POPEM 468      92.379   9.984  41.630  1.00  0.00           C
ATOM   8585 3C21 POPEM 468      93.299  10.764  42.570  1.00  0.00           C
ATOM   8588 4C21 POPEM 468      92.759  12.164  42.890  1.00  0.00           C
ATOM   8591 5C21 POPEM 468      93.799  13.074  43.570  1.00  0.00           C
ATOM   8594 6C21 POPEM 468      93.259  14.484  43.830  1.00  0.00           C
ATOM   8597 7C21 POPEM 468      94.329  15.454  44.330  1.00  0.00           C
ATOM   8600 8C21 POPEM 468      93.789  16.874  44.540  1.00  0.00           C
ATOM   8604  C33 POPEM 468      93.059  12.664  31.050  1.00  0.00           C
ATOM   8607  C34 POPEM 468      94.359  12.534  31.850  1.00  0.00           C
ATOM   8610  C35 POPEM 468      94.059  12.244  33.320  1.00  0.00           C
ATOM   8613  C36 POPEM 468      95.309  11.914  34.140  1.00  0.00           C
ATOM   8616  C37 POPEM 468      94.949  11.534  35.580  1.00  0.00           C
ATOM   8619  C38 POPEM 468      96.189  11.264  36.430  1.00  0.00           C
ATOM   8622  C39 POPEM 468      95.849  10.924  37.880  1.00  0.00           C
ATOM   8625 0C31 POPEM 468      97.019  11.164  38.840  1.00  0.00           C
ATOM   8628 1C31 POPEM 468      96.629  10.964  40.300  1.00  0.00           C
ATOM   8631 2C31 POPEM 468      97.609  11.594  41.300  1.00  0.00           C
ATOM   8634 3C31 POPEM 468      99.039  11.064  41.190  1.00  0.00           C
ATOM   8637 4C31 POPEM 468      99.939  11.574  42.320  1.00  0.00           C
ATOM   8640 5C31 POPEM 468     101.329  10.944  42.330  1.00  0.00           C
ATOM   8643 6C31 POPEM 468     102.169  11.374  43.540  1.00  0.00           C
ATOM   8647  NH3 POPEN 469      14.819  66.174  72.990  1.00  0.00           N
ATOM   8651  C12 POPEN 469      14.109  65.154  73.830  1.00  0.00           C
ATOM   8654  C11 POPEN 469      14.319  63.734  73.290  1.00  0.00           C
ATOM   8657  P   POPEN 469      12.409  61.914  73.170  1.00  0.00           P
ATOM   8658  O13 POPEN 469      13.099  60.734  72.570  1.00  0.00           O
ATOM   8659  O14 POPEN 469      11.159  61.674  73.940  1.00  0.00           O
ATOM   8660  O11 POPEN 469      12.019  62.884  72.010  1.00  0.00           O
ATOM   8661  O12 POPEN 469      13.429  62.824  73.970  1.00  0.00           O
ATOM   8662  C1  POPEN 469      10.999  62.544  71.060  1.00  0.00           C
ATOM   8665  C2  POPEN 469      11.529  61.654  69.890  1.00  0.00           C
ATOM   8667  O21 POPEN 469      11.539  62.404  68.660  1.00  0.00           O
ATOM   8668  C21 POPEN 469      12.469  63.374  68.590  1.00  0.00           C
ATOM   8669  O22 POPEN 469      13.369  63.534  69.400  1.00  0.00           O
ATOM   8670  C22 POPEN 469      12.229  64.214  67.320  1.00  0.00           C
ATOM   8673  C3  POPEN 469      10.679  60.354  69.720  1.00  0.00           C
ATOM   8676  O31 POPEN 469      11.399  59.234  69.120  1.00  0.00           O
ATOM   8677  C31 POPEN 469      10.759  58.044  69.220  1.00  0.00           C
ATOM   8678  O32 POPEN 469       9.699  57.894  69.790  1.00  0.00           O
ATOM   8679  C32 POPEN 469      11.639  56.924  68.600  1.00  0.00           C
ATOM   8682  C23 POPEN 469      13.479  64.974  66.780  1.00  0.00           C
ATOM   8685  C24 POPEN 469      14.179  64.274  65.610  1.00  0.00           C
ATOM   8688  C25 POPEN 469      13.449  64.424  64.260  1.00  0.00           C
ATOM   8691  C26 POPEN 469      14.189  63.774  63.080  1.00  0.00           C
ATOM   8694  C27 POPEN 469      13.369  63.794  61.780  1.00  0.00           C
ATOM   8697  C28 POPEN 469      14.099  63.134  60.590  1.00  0.00           C
ATOM   8700  C29 POPEN 469      13.169  62.774  59.450  1.00  0.00           C
ATOM   8702 0C21 POPEN 469      13.249  63.164  58.170  1.00  0.00           C
ATOM   8704 1C21 POPEN 469      14.289  64.064  57.560  1.00  0.00           C
ATOM   8707 2C21 POPEN 469      14.269  64.044  56.020  1.00  0.00           C
ATOM   8710 3C21 POPEN 469      14.899  62.794  55.380  1.00  0.00           C
ATOM   8713 4C21 POPEN 469      14.309  62.534  53.990  1.00  0.00           C
ATOM   8716 5C21 POPEN 469      14.929  61.334  53.250  1.00  0.00           C
ATOM   8719 6C21 POPEN 469      16.119  61.724  52.350  1.00  0.00           C
ATOM   8722 7C21 POPEN 469      16.669  60.524  51.570  1.00  0.00           C
ATOM   8725 8C21 POPEN 469      17.859  60.854  50.670  1.00  0.00           C
ATOM   8729  C33 POPEN 469      10.979  55.984  67.540  1.00  0.00           C
ATOM   8732  C34 POPEN 469      11.259  56.314  66.060  1.00  0.00           C
ATOM   8735  C35 POPEN 469      12.439  55.564  65.390  1.00  0.00           C
ATOM   8738  C36 POPEN 469      12.619  55.974  63.900  1.00  0.00           C
ATOM   8741  C37 POPEN 469      14.049  55.894  63.320  1.00  0.00           C
ATOM   8744  C38 POPEN 469      14.049  56.174  61.800  1.00  0.00           C
ATOM   8747  C39 POPEN 469      15.389  56.594  61.140  1.00  0.00           C
ATOM   8750 0C31 POPEN 469      15.599  58.044  60.610  1.00  0.00           C
ATOM   8753 1C31 POPEN 469      15.219  58.274  59.120  1.00  0.00           C
ATOM   8756 2C31 POPEN 469      16.219  59.004  58.210  1.00  0.00           C
ATOM   8759 3C31 POPEN 469      17.729  58.774  58.450  1.00  0.00           C
ATOM   8762 4C31 POPEN 469      18.169  57.304  58.530  1.00  0.00           C
ATOM   8765 5C31 POPEN 469      19.519  57.174  59.250  1.00  0.00           C
ATOM   8768 6C31 POPEN 469      19.979  55.744  59.510  1.00  0.00           C
ATOM   8772  NH3 POPEO 470      99.359  50.924  66.950  1.00  0.00           N
ATOM   8776  C12 POPEO 470     100.159  51.004  68.230  1.00  0.00           C
ATOM   8779  C11 POPEO 470      99.389  50.274  69.340  1.00  0.00           C
ATOM   8782  P   POPEO 470      97.739  48.204  69.340  1.00  0.00           P
ATOM   8783  O13 POPEO 470      98.069  47.214  70.370  1.00  0.00           O
ATOM   8784  O14 POPEO 470      96.699  49.234  69.570  1.00  0.00           O
ATOM   8785  O11 POPEO 470      97.439  47.434  68.000  1.00  0.00           O
ATOM   8786  O12 POPEO 470      99.059  48.954  68.900  1.00  0.00           O
ATOM   8787  C1  POPEO 470      97.499  48.074  66.730  1.00  0.00           C
ATOM   8790  C2  POPEO 470      96.879  47.154  65.640  1.00  0.00           C
ATOM   8792  O21 POPEO 470      97.649  45.964  65.330  1.00  0.00           O
ATOM   8793  C21 POPEO 470      98.779  46.154  64.670  1.00  0.00           C
ATOM   8794  O22 POPEO 470      99.429  47.184  64.640  1.00  0.00           O
ATOM   8795  C22 POPEO 470      99.139  44.934  63.830  1.00  0.00           C
ATOM   8798  C3  POPEO 470      96.489  47.874  64.340  1.00  0.00           C
ATOM   8801  O31 POPEO 470      95.929  46.874  63.460  1.00  0.00           O
ATOM   8802  C31 POPEO 470      95.829  47.304  62.210  1.00  0.00           C
ATOM   8803  O32 POPEO 470      96.339  48.314  61.780  1.00  0.00           O
ATOM   8804  C32 POPEO 470      95.019  46.294  61.400  1.00  0.00           C
ATOM   8807  C23 POPEO 470      98.849  45.264  62.350  1.00  0.00           C
ATOM   8810  C24 POPEO 470      99.399  44.234  61.350  1.00  0.00           C
ATOM   8813  C25 POPEO 470     100.929  44.294  61.200  1.00  0.00           C
ATOM   8816  C26 POPEO 470     101.419  43.594  59.930  1.00  0.00           C
ATOM   8819  C27 POPEO 470     102.919  43.824  59.670  1.00  0.00           C
ATOM   8822  C28 POPEO 470     103.349  43.414  58.250  1.00  0.00           C
ATOM   8825  C29 POPEO 470     104.809  43.714  57.980  1.00  0.00           C
ATOM   8827 0C21 POPEO 470     105.679  42.954  57.290  1.00  0.00           C
ATOM   8829 1C21 POPEO 470     105.409  41.634  56.610  1.00  0.00           C
ATOM   8832 2C21 POPEO 470     105.589  41.694  55.080  1.00  0.00           C
ATOM   8835 3C21 POPEO 470     107.049  41.854  54.640  1.00  0.00           C
ATOM   8838 4C21 POPEO 470     107.219  41.704  53.120  1.00  0.00           C
ATOM   8841 5C21 POPEO 470     108.689  41.664  52.680  1.00  0.00           C
ATOM   8844 6C21 POPEO 470     109.409  43.024  52.730  1.00  0.00           C
ATOM   8847 7C21 POPEO 470     109.049  43.944  51.550  1.00  0.00           C
ATOM   8850 8C21 POPEO 470     109.729  43.544  50.240  1.00  0.00           C
ATOM   8854  C33 POPEO 470      94.239  46.894  60.200  1.00  0.00           C
ATOM   8857  C34 POPEO 470      95.089  47.164  58.950  1.00  0.00           C
ATOM   8860  C35 POPEO 470      95.529  48.634  58.820  1.00  0.00           C
ATOM   8863  C36 POPEO 470      96.099  49.024  57.460  1.00  0.00           C
ATOM   8866  C37 POPEO 470      96.629  50.464  57.500  1.00  0.00           C
ATOM   8869  C38 POPEO 470      97.359  50.894  56.220  1.00  0.00           C
ATOM   8872  C39 POPEO 470      96.469  50.954  54.990  1.00  0.00           C
ATOM   8875 0C31 POPEO 470      97.259  51.414  53.760  1.00  0.00           C
ATOM   8878 1C31 POPEO 470      96.379  51.444  52.510  1.00  0.00           C
ATOM   8881 2C31 POPEO 470      97.149  51.724  51.210  1.00  0.00           C
ATOM   8884 3C31 POPEO 470      98.279  50.724  50.870  1.00  0.00           C
ATOM   8887 4C31 POPEO 470      97.899  49.244  51.050  1.00  0.00           C
ATOM   8890 5C31 POPEO 470      98.879  48.294  50.340  1.00  0.00           C
ATOM   8893 6C31 POPEO 470      98.599  46.814  50.610  1.00  0.00           C
ATOM   8897  NH3 POPEP 471      85.569  81.174  28.750  1.00  0.00           N
ATOM   8901  C12 POPEP 471      84.199  80.544  28.820  1.00  0.00           C
ATOM   8904  C11 POPEP 471      83.069  81.584  28.910  1.00  0.00           C
ATOM   8907  P   POPEP 471      84.059  83.364  30.560  1.00  0.00           P
ATOM   8908  O13 POPEP 471      84.709  83.824  29.310  1.00  0.00           O
ATOM   8909  O14 POPEP 471      83.329  84.304  31.420  1.00  0.00           O
ATOM   8910  O11 POPEP 471      85.089  82.464  31.350  1.00  0.00           O
ATOM   8911  O12 POPEP 471      83.029  82.224  30.190  1.00  0.00           O
ATOM   8912  C1  POPEP 471      85.159  82.404  32.780  1.00  0.00           C
ATOM   8915  C2  POPEP 471      85.159  80.934  33.300  1.00  0.00           C
ATOM   8917  O21 POPEP 471      85.139  80.914  34.740  1.00  0.00           O
ATOM   8918  C21 POPEP 471      86.269  80.834  35.420  1.00  0.00           C
ATOM   8919  O22 POPEP 471      87.379  81.104  35.030  1.00  0.00           O
ATOM   8920  C22 POPEP 471      85.939  80.244  36.800  1.00  0.00           C
ATOM   8923  C3  POPEP 471      86.279  80.064  32.620  1.00  0.00           C
ATOM   8926  O31 POPEP 471      86.699  78.914  33.400  1.00  0.00           O
ATOM   8927  C31 POPEP 471      85.869  77.884  33.490  1.00  0.00           C
ATOM   8928  O32 POPEP 471      84.779  77.794  32.950  1.00  0.00           O
ATOM   8929  C32 POPEP 471      86.549  76.844  34.400  1.00  0.00           C
ATOM   8932  C23 POPEP 471      87.199  79.784  37.560  1.00  0.00           C
ATOM   8935  C24 POPEP 471      86.879  79.194  38.950  1.00  0.00           C
ATOM   8938  C25 POPEP 471      88.159  78.804  39.710  1.00  0.00           C
ATOM   8941  C26 POPEP 471      87.919  77.854  40.890  1.00  0.00           C
ATOM   8944  C27 POPEP 471      89.219  77.214  41.410  1.00  0.00           C
ATOM   8947  C28 POPEP 471      88.959  76.094  42.440  1.00  0.00           C
ATOM   8950  C29 POPEP 471      90.179  75.254  42.690  1.00  0.00           C
ATOM   8952 0C21 POPEP 471      90.739  74.934  43.870  1.00  0.00           C
ATOM   8954 1C21 POPEP 471      90.269  75.324  45.250  1.00  0.00           C
ATOM   8957 2C21 POPEP 471      91.269  76.254  45.970  1.00  0.00           C
ATOM   8960 3C21 POPEP 471      90.849  76.494  47.430  1.00  0.00           C
ATOM   8963 4C21 POPEP 471      91.699  77.514  48.200  1.00  0.00           C
ATOM   8966 5C21 POPEP 471      91.639  78.924  47.590  1.00  0.00           C
ATOM   8969 6C21 POPEP 471      92.109  80.014  48.570  1.00  0.00           C
ATOM   8972 7C21 POPEP 471      91.889  81.434  48.020  1.00  0.00           C
ATOM   8975 8C21 POPEP 471      92.239  82.534  49.020  1.00  0.00           C
ATOM   8979  C33 POPEP 471      85.659  75.664  34.880  1.00  0.00           C
ATOM   8982  C34 POPEP 471      85.299  75.704  36.380  1.00  0.00           C
ATOM   8985  C35 POPEP 471      84.459  74.474  36.800  1.00  0.00           C
ATOM   8988  C36 POPEP 471      83.859  74.514  38.220  1.00  0.00           C
ATOM   8991  C37 POPEP 471      84.629  73.814  39.350  1.00  0.00           C
ATOM   8994  C38 POPEP 471      83.729  73.714  40.590  1.00  0.00           C
ATOM   8997  C39 POPEP 471      84.359  73.054  41.820  1.00  0.00           C
ATOM   9000 0C31 POPEP 471      85.169  74.014  42.710  1.00  0.00           C
ATOM   9003 1C31 POPEP 471      85.459  73.394  44.080  1.00  0.00           C
ATOM   9006 2C31 POPEP 471      86.199  74.354  45.040  1.00  0.00           C
ATOM   9009 3C31 POPEP 471      85.849  74.054  46.500  1.00  0.00           C
ATOM   9012 4C31 POPEP 471      86.649  74.864  47.530  1.00  0.00           C
ATOM   9015 5C31 POPEP 471      86.519  76.384  47.380  1.00  0.00           C
ATOM   9018 6C31 POPEP 471      87.019  77.174  48.580  1.00  0.00           C
ATOM   9022  NH3 POPEQ 472     113.049  28.014  70.140  1.00  0.00           N
ATOM   9026  C12 POPEQ 472     112.729  27.244  71.380  1.00  0.00           C
ATOM   9029  C11 POPEQ 472     111.459  27.764  72.080  1.00  0.00           C
ATOM   9032  P   POPEQ 472     110.059  29.964  71.960  1.00  0.00           P
ATOM   9033  O13 POPEQ 472     109.139  29.314  70.990  1.00  0.00           O
ATOM   9034  O14 POPEQ 472     109.569  30.214  73.330  1.00  0.00           O
ATOM   9035  O11 POPEQ 472     110.489  31.324  71.290  1.00  0.00           O
ATOM   9036  O12 POPEQ 472     111.429  29.184  71.980  1.00  0.00           O
ATOM   9037  C1  POPEQ 472     111.319  31.334  70.130  1.00  0.00           C
ATOM   9040  C2  POPEQ 472     110.469  31.374  68.830  1.00  0.00           C
ATOM   9042  O21 POPEQ 472     111.319  31.314  67.680  1.00  0.00           O
ATOM   9043  C21 POPEQ 472     111.779  30.144  67.320  1.00  0.00           C
ATOM   9044  O22 POPEQ 472     111.699  29.094  67.950  1.00  0.00           O
ATOM   9045  C22 POPEQ 472     112.449  30.324  65.950  1.00  0.00           C
ATOM   9048  C3  POPEQ 472     109.609  32.684  68.810  1.00  0.00           C
ATOM   9051  O31 POPEQ 472     109.589  33.354  67.540  1.00  0.00           O
ATOM   9052  C31 POPEQ 472     108.839  32.874  66.570  1.00  0.00           C
ATOM   9053  O32 POPEQ 472     108.129  31.884  66.640  1.00  0.00           O
ATOM   9054  C32 POPEQ 472     109.019  33.754  65.330  1.00  0.00           C
ATOM   9057  C23 POPEQ 472     112.709  29.014  65.180  1.00  0.00           C
ATOM   9060  C24 POPEQ 472     113.779  29.214  64.090  1.00  0.00           C
ATOM   9063  C25 POPEQ 472     114.109  27.924  63.330  1.00  0.00           C
ATOM   9066  C26 POPEQ 472     115.509  27.924  62.690  1.00  0.00           C
ATOM   9069  C27 POPEQ 472     115.499  28.094  61.160  1.00  0.00           C
ATOM   9072  C28 POPEQ 472     116.749  27.514  60.470  1.00  0.00           C
ATOM   9075  C29 POPEQ 472     116.789  26.004  60.560  1.00  0.00           C
ATOM   9077 0C21 POPEQ 472     116.819  25.124  59.540  1.00  0.00           C
ATOM   9079 1C21 POPEQ 472     116.819  25.444  58.070  1.00  0.00           C
ATOM   9082 2C21 POPEQ 472     118.219  25.694  57.480  1.00  0.00           C
ATOM   9085 3C21 POPEQ 472     118.219  25.654  55.940  1.00  0.00           C
ATOM   9088 4C21 POPEQ 472     119.619  25.834  55.340  1.00  0.00           C
ATOM   9091 5C21 POPEQ 472     119.679  25.594  53.820  1.00  0.00           C
ATOM   9094 6C21 POPEQ 472     119.359  24.134  53.430  1.00  0.00           C
ATOM   9097 7C21 POPEQ 472     119.609  23.824  51.950  1.00  0.00           C
ATOM   9100 8C21 POPEQ 472     119.449  22.334  51.620  1.00  0.00           C
ATOM   9104  C33 POPEQ 472     110.249  33.334  64.490  1.00  0.00           C
ATOM   9107  C34 POPEQ 472     110.419  34.224  63.250  1.00  0.00           C
ATOM   9110  C35 POPEQ 472     111.879  34.414  62.820  1.00  0.00           C
ATOM   9113  C36 POPEQ 472     112.719  35.124  63.900  1.00  0.00           C
ATOM   9116  C37 POPEQ 472     113.809  36.024  63.310  1.00  0.00           C
ATOM   9119  C38 POPEQ 472     113.219  37.354  62.830  1.00  0.00           C
ATOM   9122  C39 POPEQ 472     114.229  38.374  62.320  1.00  0.00           C
ATOM   9125 0C31 POPEQ 472     113.529  39.674  61.930  1.00  0.00           C
ATOM   9128 1C31 POPEQ 472     114.389  40.604  61.070  1.00  0.00           C
ATOM   9131 2C31 POPEQ 472     113.629  41.884  60.710  1.00  0.00           C
ATOM   9134 3C31 POPEQ 472     114.069  42.494  59.380  1.00  0.00           C
ATOM   9137 4C31 POPEQ 472     115.509  42.994  59.340  1.00  0.00           C
ATOM   9140 5C31 POPEQ 472     115.799  43.764  58.050  1.00  0.00           C
ATOM   9143 6C31 POPEQ 472     117.199  44.354  57.990  1.00  0.00           C
ATOM   9147  NH3 POPER 473      82.249  55.484  72.120  1.00  0.00           N
ATOM   9151  C12 POPER 473      82.329  56.284  70.850  1.00  0.00           C
ATOM   9154  C11 POPER 473      83.379  57.404  70.960  1.00  0.00           C
ATOM   9157  P   POPER 473      83.749  59.184  72.900  1.00  0.00           P
ATOM   9158  O13 POPER 473      82.919  59.224  74.120  1.00  0.00           O
ATOM   9159  O14 POPER 473      85.079  58.554  73.020  1.00  0.00           O
ATOM   9160  O11 POPER 473      83.939  60.634  72.320  1.00  0.00           O
ATOM   9161  O12 POPER 473      82.889  58.454  71.790  1.00  0.00           O
ATOM   9162  C1  POPER 473      84.879  60.864  71.270  1.00  0.00           C
ATOM   9165  C2  POPER 473      84.089  61.144  69.980  1.00  0.00           C
ATOM   9167  O21 POPER 473      84.819  60.624  68.850  1.00  0.00           O
ATOM   9168  C21 POPER 473      84.069  60.134  67.880  1.00  0.00           C
ATOM   9169  O22 POPER 473      82.849  60.094  67.870  1.00  0.00           O
ATOM   9170  C22 POPER 473      84.969  59.574  66.790  1.00  0.00           C
ATOM   9173  C3  POPER 473      83.819  62.664  69.850  1.00  0.00           C
ATOM   9176  O31 POPER 473      82.709  62.924  68.970  1.00  0.00           O
ATOM   9177  C31 POPER 473      82.999  63.154  67.700  1.00  0.00           C
ATOM   9178  O32 POPER 473      84.119  63.264  67.220  1.00  0.00           O
ATOM   9179  C32 POPER 473      81.699  63.254  66.930  1.00  0.00           C
ATOM   9182  C23 POPER 473      84.549  60.014  65.370  1.00  0.00           C
ATOM   9185  C24 POPER 473      85.389  59.284  64.310  1.00  0.00           C
ATOM   9188  C25 POPER 473      84.949  59.554  62.870  1.00  0.00           C
ATOM   9191  C26 POPER 473      85.099  61.014  62.410  1.00  0.00           C
ATOM   9194  C27 POPER 473      85.639  61.094  60.970  1.00  0.00           C
ATOM   9197  C28 POPER 473      85.379  62.434  60.260  1.00  0.00           C
ATOM   9200  C29 POPER 473      86.089  62.464  58.930  1.00  0.00           C
ATOM   9202 0C21 POPER 473      85.589  62.774  57.720  1.00  0.00           C
ATOM   9204 1C21 POPER 473      84.179  63.174  57.370  1.00  0.00           C
ATOM   9207 2C21 POPER 473      83.679  62.404  56.140  1.00  0.00           C
ATOM   9210 3C21 POPER 473      82.309  62.874  55.630  1.00  0.00           C
ATOM   9213 4C21 POPER 473      81.889  62.164  54.340  1.00  0.00           C
ATOM   9216 5C21 POPER 473      80.609  62.764  53.730  1.00  0.00           C
ATOM   9219 6C21 POPER 473      80.369  62.274  52.290  1.00  0.00           C
ATOM   9222 7C21 POPER 473      79.109  62.874  51.660  1.00  0.00           C
ATOM   9225 8C21 POPER 473      78.929  62.494  50.190  1.00  0.00           C
ATOM   9229  C33 POPER 473      81.839  63.004  65.420  1.00  0.00           C
ATOM   9232  C34 POPER 473      80.489  63.224  64.730  1.00  0.00           C
ATOM   9235  C35 POPER 473      80.509  63.184  63.200  1.00  0.00           C
ATOM   9238  C36 POPER 473      80.809  61.794  62.630  1.00  0.00           C
ATOM   9241  C37 POPER 473      80.449  61.704  61.140  1.00  0.00           C
ATOM   9244  C38 POPER 473      80.219  60.264  60.640  1.00  0.00           C
ATOM   9247  C39 POPER 473      81.499  59.504  60.260  1.00  0.00           C
ATOM   9250 0C31 POPER 473      82.189  60.084  59.020  1.00  0.00           C
ATOM   9253 1C31 POPER 473      83.389  59.244  58.580  1.00  0.00           C
ATOM   9256 2C31 POPER 473      83.029  58.074  57.660  1.00  0.00           C
ATOM   9259 3C31 POPER 473      82.899  58.444  56.180  1.00  0.00           C
ATOM   9262 4C31 POPER 473      84.259  58.614  55.490  1.00  0.00           C
ATOM   9265 5C31 POPER 473      84.139  58.874  53.980  1.00  0.00           C
ATOM   9268 6C31 POPER 473      85.489  58.924  53.280  1.00  0.00           C
ATOM   9272  NH3 POPES 474      82.569  65.374  27.670  1.00  0.00           N
ATOM   9276  C12 POPES 474      81.279  66.124  27.760  1.00  0.00           C
ATOM   9279  C11 POPES 474      81.559  67.514  28.350  1.00  0.00           C
ATOM   9282  P   POPES 474      80.579  69.854  28.760  1.00  0.00           P
ATOM   9283  O13 POPES 474      81.949  70.394  28.580  1.00  0.00           O
ATOM   9284  O14 POPES 474      79.499  70.674  28.140  1.00  0.00           O
ATOM   9285  O11 POPES 474      80.229  69.634  30.280  1.00  0.00           O
ATOM   9286  O12 POPES 474      80.479  68.424  28.090  1.00  0.00           O
ATOM   9287  C1  POPES 474      79.309  68.634  30.750  1.00  0.00           C
ATOM   9290  C2  POPES 474      79.769  67.884  32.050  1.00  0.00           C
ATOM   9292  O21 POPES 474      81.059  68.344  32.520  1.00  0.00           O
ATOM   9293  C21 POPES 474      82.149  67.624  32.380  1.00  0.00           C
ATOM   9294  O22 POPES 474      82.329  66.684  31.630  1.00  0.00           O
ATOM   9295  C22 POPES 474      83.219  68.144  33.340  1.00  0.00           C
ATOM   9298  C3  POPES 474      79.579  66.334  31.950  1.00  0.00           C
ATOM   9301  O31 POPES 474      80.069  65.674  33.150  1.00  0.00           O
ATOM   9302  C31 POPES 474      80.009  64.344  33.070  1.00  0.00           C
ATOM   9303  O32 POPES 474      79.509  63.714  32.140  1.00  0.00           O
ATOM   9304  C32 POPES 474      80.619  63.684  34.290  1.00  0.00           C
ATOM   9307  C23 POPES 474      83.139  67.464  34.730  1.00  0.00           C
ATOM   9310  C24 POPES 474      81.849  67.774  35.510  1.00  0.00           C
ATOM   9313  C25 POPES 474      81.669  69.274  35.820  1.00  0.00           C
ATOM   9316  C26 POPES 474      81.559  69.584  37.320  1.00  0.00           C
ATOM   9319  C27 POPES 474      81.839  71.064  37.640  1.00  0.00           C
ATOM   9322  C28 POPES 474      80.659  72.014  37.350  1.00  0.00           C
ATOM   9325  C29 POPES 474      79.669  72.074  38.500  1.00  0.00           C
ATOM   9327 0C21 POPES 474      79.309  73.164  39.200  1.00  0.00           C
ATOM   9329 1C21 POPES 474      79.749  74.584  38.930  1.00  0.00           C
ATOM   9332 2C21 POPES 474      78.629  75.634  39.090  1.00  0.00           C
ATOM   9335 3C21 POPES 474      78.759  76.534  40.330  1.00  0.00           C
ATOM   9338 4C21 POPES 474      78.379  75.864  41.660  1.00  0.00           C
ATOM   9341 5C21 POPES 474      78.049  76.894  42.750  1.00  0.00           C
ATOM   9344 6C21 POPES 474      77.389  76.274  44.000  1.00  0.00           C
ATOM   9347 7C21 POPES 474      76.599  77.294  44.820  1.00  0.00           C
ATOM   9350 8C21 POPES 474      75.839  76.674  46.000  1.00  0.00           C
ATOM   9354  C33 POPES 474      79.789  62.444  34.700  1.00  0.00           C
ATOM   9357  C34 POPES 474      80.329  61.724  35.950  1.00  0.00           C
ATOM   9360  C35 POPES 474      80.059  62.464  37.270  1.00  0.00           C
ATOM   9363  C36 POPES 474      81.229  63.344  37.750  1.00  0.00           C
ATOM   9366  C37 POPES 474      80.909  64.014  39.090  1.00  0.00           C
ATOM   9369  C38 POPES 474      81.909  65.124  39.480  1.00  0.00           C
ATOM   9372  C39 POPES 474      83.269  64.604  39.970  1.00  0.00           C
ATOM   9375 0C31 POPES 474      83.239  64.074  41.410  1.00  0.00           C
ATOM   9378 1C31 POPES 474      84.639  63.704  41.920  1.00  0.00           C
ATOM   9381 2C31 POPES 474      84.659  63.154  43.360  1.00  0.00           C
ATOM   9384 3C31 POPES 474      84.269  64.144  44.460  1.00  0.00           C
ATOM   9387 4C31 POPES 474      85.189  65.364  44.580  1.00  0.00           C
ATOM   9390 5C31 POPES 474      84.849  66.254  45.790  1.00  0.00           C
ATOM   9393 6C31 POPES 474      85.789  67.454  45.950  1.00  0.00           C
ATOM   9397  NH3 POPET 475     119.849 118.412  70.340  1.00  0.00           N
ATOM   9401  C12 POPET 475     119.069 119.632  70.770  1.00  0.00           C
ATOM   9404  C11 POPET 475     119.699 120.922  70.210  1.00  0.00           C
ATOM   9407  P   POPET 475     119.769 122.382  68.050  1.00  0.00           P
ATOM   9408  O13 POPET 475     118.709 123.372  68.390  1.00  0.00           O
ATOM   9409  O14 POPET 475     121.189 122.812  68.180  1.00  0.00           O
ATOM   9410  O11 POPET 475     119.759 122.012  66.520  1.00  0.00           O
ATOM   9411  O12 POPET 475     119.609 120.982  68.790  1.00  0.00           O
ATOM   9412  C1  POPET 475     118.629 121.602  65.750  1.00  0.00           C
ATOM   9415  C2  POPET 475     118.839 120.182  65.140  1.00  0.00           C
ATOM   9417  O21 POPET 475     118.049 120.042  63.940  1.00  0.00           O
ATOM   9418  C21 POPET 475     118.469 120.482  62.750  1.00  0.00           C
ATOM   9419  O22 POPET 475     117.719 120.852  61.860  1.00  0.00           O
ATOM   9420  C22 POPET 475     119.999 120.422  62.580  1.00  0.00           C
ATOM   9423  C3  POPET 475     118.439 119.072  66.140  1.00  0.00           C
ATOM   9426  O31 POPET 475     118.859 117.792  65.640  1.00  0.00           O
ATOM   9427  C31 POPET 475     119.739 117.102  66.340  1.00  0.00           C
ATOM   9428  O32 POPET 475     120.059 117.312  67.500  1.00  0.00           O
ATOM   9429  C32 POPET 475     120.239 115.942  65.480  1.00  0.00           C
ATOM   9432  C23 POPET 475     120.479 120.562  61.110  1.00  0.00           C
ATOM   9435  C24 POPET 475     121.999 120.782  61.010  1.00  0.00           C
ATOM   9438  C25 POPET 475     122.489 121.212  59.610  1.00  0.00           C
ATOM   9441  C26 POPET 475     122.599 120.072  58.580  1.00  0.00           C
ATOM   9444  C27 POPET 475     123.039 120.592  57.200  1.00  0.00           C
ATOM   9447  C28 POPET 475     123.259 119.482  56.150  1.00  0.00           C
ATOM   9450  C29 POPET 475     123.679 120.102  54.830  1.00  0.00           C
ATOM   9452 0C21 POPET 475     124.699 119.722  54.030  1.00  0.00           C
ATOM   9454 1C21 POPET 475     125.629 118.552  54.230  1.00  0.00           C
ATOM   9457 2C21 POPET 475     126.779 118.812  55.220  1.00  0.00           C
ATOM   9460 3C21 POPET 475     127.729 119.942  54.810  1.00  0.00           C
ATOM   9463 4C21 POPET 475     128.929 120.142  55.760  1.00  0.00           C
ATOM   9466 5C21 POPET 475     129.817 118.902  55.970  1.00  0.00           C
ATOM   9469 6C21 POPET 475     130.357 118.292  54.670  1.00  0.00           C
ATOM   9472 7C21 POPET 475     131.127 116.992  54.890  1.00  0.00           C
ATOM   9475 8C21 POPET 475     131.527 116.292  53.590  1.00  0.00           C
ATOM   9479  C33 POPET 475     119.859 116.102  63.980  1.00  0.00           C
ATOM   9482  C34 POPET 475     120.269 114.902  63.140  1.00  0.00           C
ATOM   9485  C35 POPET 475     120.049 115.082  61.630  1.00  0.00           C
ATOM   9488  C36 POPET 475     118.619 115.442  61.230  1.00  0.00           C
ATOM   9491  C37 POPET 475     118.459 115.502  59.700  1.00  0.00           C
ATOM   9494  C38 POPET 475     118.149 114.132  59.090  1.00  0.00           C
ATOM   9497  C39 POPET 475     118.169 114.152  57.550  1.00  0.00           C
ATOM   9500 0C31 POPET 475     117.689 112.834  56.950  1.00  0.00           C
ATOM   9503 1C31 POPET 475     117.949 112.754  55.450  1.00  0.00           C
ATOM   9506 2C31 POPET 475     117.629 111.364  54.880  1.00  0.00           C
ATOM   9509 3C31 POPET 475     118.189 111.154  53.470  1.00  0.00           C
ATOM   9512 4C31 POPET 475     118.339 109.674  53.120  1.00  0.00           C
ATOM   9515 5C31 POPET 475     119.209 109.454  51.880  1.00  0.00           C
ATOM   9518 6C31 POPET 475     119.649 108.004  51.730  1.00  0.00           C
ATOM   9522  NH3 POPEU 476     130.667  56.464  27.290  1.00  0.00           N
ATOM   9526  C12 POPEU 476     129.187  56.454  27.540  1.00  0.00           C
ATOM   9529  C11 POPEU 476     128.429  56.894  26.280  1.00  0.00           C
ATOM   9532  P   POPEU 476     126.069  55.824  25.810  1.00  0.00           P
ATOM   9533  O13 POPEU 476     126.749  54.514  25.810  1.00  0.00           O
ATOM   9534  O14 POPEU 476     125.669  56.374  24.490  1.00  0.00           O
ATOM   9535  O11 POPEU 476     124.829  55.794  26.780  1.00  0.00           O
ATOM   9536  O12 POPEU 476     127.019  56.874  26.510  1.00  0.00           O
ATOM   9537  C1  POPEU 476     125.039  55.714  28.200  1.00  0.00           C
ATOM   9540  C2  POPEU 476     124.029  56.654  28.890  1.00  0.00           C
ATOM   9542  O21 POPEU 476     124.479  57.104  30.190  1.00  0.00           O
ATOM   9543  C21 POPEU 476     124.599  56.184  31.130  1.00  0.00           C
ATOM   9544  O22 POPEU 476     124.319  55.004  31.020  1.00  0.00           O
ATOM   9545  C22 POPEU 476     125.329  56.744  32.350  1.00  0.00           C
ATOM   9548  C3  POPEU 476     122.609  56.014  28.850  1.00  0.00           C
ATOM   9551  O31 POPEU 476     121.669  56.684  29.700  1.00  0.00           O
ATOM   9552  C31 POPEU 476     121.199  57.824  29.230  1.00  0.00           C
ATOM   9553  O32 POPEU 476     121.589  58.404  28.230  1.00  0.00           O
ATOM   9554  C32 POPEU 476     119.999  58.224  30.100  1.00  0.00           C
ATOM   9557  C23 POPEU 476     124.519  56.674  33.660  1.00  0.00           C
ATOM   9560  C24 POPEU 476     123.589  57.884  33.870  1.00  0.00           C
ATOM   9563  C25 POPEU 476     123.759  58.544  35.250  1.00  0.00           C
ATOM   9566  C26 POPEU 476     123.269  57.684  36.420  1.00  0.00           C
ATOM   9569  C27 POPEU 476     123.649  58.284  37.790  1.00  0.00           C
ATOM   9572  C28 POPEU 476     123.099  57.454  38.960  1.00  0.00           C
ATOM   9575  C29 POPEU 476     123.699  57.894  40.270  1.00  0.00           C
ATOM   9577 0C21 POPEU 476     123.039  58.344  41.360  1.00  0.00           C
ATOM   9579 1C21 POPEU 476     121.539  58.524  41.510  1.00  0.00           C
ATOM   9582 2C21 POPEU 476     120.869  57.434  42.360  1.00  0.00           C
ATOM   9585 3C21 POPEU 476     121.259  57.484  43.850  1.00  0.00           C
ATOM   9588 4C21 POPEU 476     120.479  56.494  44.710  1.00  0.00           C
ATOM   9591 5C21 POPEU 476     120.769  56.664  46.210  1.00  0.00           C
ATOM   9594 6C21 POPEU 476     119.849  55.834  47.110  1.00  0.00           C
ATOM   9597 7C21 POPEU 476     120.059  56.134  48.600  1.00  0.00           C
ATOM   9600 8C21 POPEU 476     118.999  55.504  49.510  1.00  0.00           C
ATOM   9604  C33 POPEU 476     120.159  57.984  31.630  1.00  0.00           C
ATOM   9607  C34 POPEU 476     118.809  57.724  32.320  1.00  0.00           C
ATOM   9610  C35 POPEU 476     118.889  57.564  33.850  1.00  0.00           C
ATOM   9613  C36 POPEU 476     119.209  58.884  34.580  1.00  0.00           C
ATOM   9616  C37 POPEU 476     119.109  58.784  36.110  1.00  0.00           C
ATOM   9619  C38 POPEU 476     119.549  60.094  36.780  1.00  0.00           C
ATOM   9622  C39 POPEU 476     119.529  60.024  38.320  1.00  0.00           C
ATOM   9625 0C31 POPEU 476     118.139  60.234  38.950  1.00  0.00           C
ATOM   9628 1C31 POPEU 476     118.239  60.394  40.470  1.00  0.00           C
ATOM   9631 2C31 POPEU 476     116.909  60.384  41.230  1.00  0.00           C
ATOM   9634 3C31 POPEU 476     115.939  61.514  40.860  1.00  0.00           C
ATOM   9637 4C31 POPEU 476     114.709  61.484  41.770  1.00  0.00           C
ATOM   9640 5C31 POPEU 476     113.579  62.414  41.330  1.00  0.00           C
ATOM   9643 6C31 POPEU 476     112.339  62.264  42.210  1.00  0.00           C
ATOM   9647  NH3 POPEV 477     106.709  22.764  69.060  1.00  0.00           N
ATOM   9651  C12 POPEV 477     105.349  22.954  69.680  1.00  0.00           C
ATOM   9654  C11 POPEV 477     105.169  24.314  70.360  1.00  0.00           C
ATOM   9657  P   POPEV 477     102.869  25.244  69.440  1.00  0.00           P
ATOM   9658  O13 POPEV 477     101.869  24.244  68.990  1.00  0.00           O
ATOM   9659  O14 POPEV 477     102.389  26.574  69.920  1.00  0.00           O
ATOM   9660  O11 POPEV 477     103.839  25.454  68.210  1.00  0.00           O
ATOM   9661  O12 POPEV 477     103.779  24.574  70.570  1.00  0.00           O
ATOM   9662  C1  POPEV 477     103.389  26.334  67.160  1.00  0.00           C
ATOM   9665  C2  POPEV 477     103.969  25.954  65.770  1.00  0.00           C
ATOM   9667  O21 POPEV 477     103.569  27.014  64.890  1.00  0.00           O
ATOM   9668  C21 POPEV 477     104.319  27.054  63.810  1.00  0.00           C
ATOM   9669  O22 POPEV 477     105.479  26.684  63.740  1.00  0.00           O
ATOM   9670  C22 POPEV 477     103.409  27.344  62.610  1.00  0.00           C
ATOM   9673  C3  POPEV 477     103.439  24.564  65.240  1.00  0.00           C
ATOM   9676  O31 POPEV 477     104.069  24.064  64.020  1.00  0.00           O
ATOM   9677  C31 POPEV 477     103.319  23.164  63.330  1.00  0.00           C
ATOM   9678  O32 POPEV 477     102.169  22.874  63.590  1.00  0.00           O
ATOM   9679  C32 POPEV 477     104.079  22.674  62.110  1.00  0.00           C
ATOM   9682  C23 POPEV 477     103.369  28.824  62.160  1.00  0.00           C
ATOM   9685  C24 POPEV 477     102.349  29.024  61.030  1.00  0.00           C
ATOM   9688  C25 POPEV 477     102.379  30.434  60.430  1.00  0.00           C
ATOM   9691  C26 POPEV 477     103.649  30.694  59.590  1.00  0.00           C
ATOM   9694  C27 POPEV 477     103.559  31.964  58.720  1.00  0.00           C
ATOM   9697  C28 POPEV 477     103.179  31.704  57.250  1.00  0.00           C
ATOM   9700  C29 POPEV 477     101.799  31.114  57.070  1.00  0.00           C
ATOM   9702 0C21 POPEV 477     101.389  30.274  56.100  1.00  0.00           C
ATOM   9704 1C21 POPEV 477     102.199  29.784  54.920  1.00  0.00           C
ATOM   9707 2C21 POPEV 477     101.639  30.214  53.550  1.00  0.00           C
ATOM   9710 3C21 POPEV 477     100.369  29.464  53.110  1.00  0.00           C
ATOM   9713 4C21 POPEV 477      99.039  30.144  53.500  1.00  0.00           C
ATOM   9716 5C21 POPEV 477      97.839  29.244  53.210  1.00  0.00           C
ATOM   9719 6C21 POPEV 477      96.519  29.764  53.810  1.00  0.00           C
ATOM   9722 7C21 POPEV 477      95.449  28.664  53.870  1.00  0.00           C
ATOM   9725 8C21 POPEV 477      94.159  29.094  54.560  1.00  0.00           C
ATOM   9729  C33 POPEV 477     103.419  21.494  61.380  1.00  0.00           C
ATOM   9732  C34 POPEV 477     103.639  20.134  62.050  1.00  0.00           C
ATOM   9735  C35 POPEV 477     103.519  18.994  61.030  1.00  0.00           C
ATOM   9738  C36 POPEV 477     103.669  17.614  61.670  1.00  0.00           C
ATOM   9741  C37 POPEV 477     103.569  16.484  60.630  1.00  0.00           C
ATOM   9744  C38 POPEV 477     104.189  15.194  61.170  1.00  0.00           C
ATOM   9747  C39 POPEV 477     104.299  14.094  60.110  1.00  0.00           C
ATOM   9750 0C31 POPEV 477     105.319  13.034  60.520  1.00  0.00           C
ATOM   9753 1C31 POPEV 477     105.449  11.904  59.500  1.00  0.00           C
ATOM   9756 2C31 POPEV 477     106.699  11.044  59.740  1.00  0.00           C
ATOM   9759 3C31 POPEV 477     106.709  10.354  61.100  1.00  0.00           C
ATOM   9762 4C31 POPEV 477     107.599   9.114  61.080  1.00  0.00           C
ATOM   9765 5C31 POPEV 477     107.789   8.484  62.460  1.00  0.00           C
ATOM   9768 6C31 POPEV 477     108.479   7.124  62.410  1.00  0.00           C
ATOM   9772  NH3 POPEW 478      65.399 113.114  67.090  1.00  0.00           N
ATOM   9776  C12 POPEW 478      66.729 113.634  66.590  1.00  0.00           C
ATOM   9779  C11 POPEW 478      67.929 112.794  67.080  1.00  0.00           C
ATOM   9782  P   POPEW 478      70.379 112.234  66.380  1.00  0.00           P
ATOM   9783  O13 POPEW 478      71.679 112.884  66.630  1.00  0.00           O
ATOM   9784  O14 POPEW 478      70.039 111.084  67.250  1.00  0.00           O
ATOM   9785  O11 POPEW 478      70.299 111.684  64.870  1.00  0.00           O
ATOM   9786  O12 POPEW 478      69.169 113.264  66.510  1.00  0.00           O
ATOM   9787  C1  POPEW 478      69.199 112.104  64.060  1.00  0.00           C
ATOM   9790  C2  POPEW 478      69.149 111.534  62.600  1.00  0.00           C
ATOM   9792  O21 POPEW 478      67.899 111.994  62.070  1.00  0.00           O
ATOM   9793  C21 POPEW 478      67.839 112.084  60.750  1.00  0.00           C
ATOM   9794  O22 POPEW 478      68.739 111.844  59.970  1.00  0.00           O
ATOM   9795  C22 POPEW 478      66.469 112.564  60.310  1.00  0.00           C
ATOM   9798  C3  POPEW 478      69.229 109.964  62.570  1.00  0.00           C
ATOM   9801  O31 POPEW 478      68.719 109.334  61.360  1.00  0.00           O
ATOM   9802  C31 POPEW 478      69.569 109.184  60.340  1.00  0.00           C
ATOM   9803  O32 POPEW 478      70.759 109.434  60.360  1.00  0.00           O
ATOM   9804  C32 POPEW 478      68.849 108.524  59.160  1.00  0.00           C
ATOM   9807  C23 POPEW 478      66.469 112.924  58.810  1.00  0.00           C
ATOM   9810  C24 POPEW 478      65.149 113.574  58.380  1.00  0.00           C
ATOM   9813  C25 POPEW 478      65.059 113.844  56.860  1.00  0.00           C
ATOM   9816  C26 POPEW 478      64.579 112.604  56.090  1.00  0.00           C
ATOM   9819  C27 POPEW 478      64.459 112.824  54.580  1.00  0.00           C
ATOM   9822  C28 POPEW 478      63.299 112.024  53.960  1.00  0.00           C
ATOM   9825  C29 POPEW 478      63.149 112.294  52.480  1.00  0.00           C
ATOM   9827 0C21 POPEW 478      61.999 112.314  51.780  1.00  0.00           C
ATOM   9829 1C21 POPEW 478      60.619 112.024  52.310  1.00  0.00           C
ATOM   9832 2C21 POPEW 478      59.949 110.854  51.560  1.00  0.00           C
ATOM   9835 3C21 POPEW 478      60.739 109.534  51.630  1.00  0.00           C
ATOM   9838 4C21 POPEW 478      59.929 108.294  51.240  1.00  0.00           C
ATOM   9841 5C21 POPEW 478      59.229 108.404  49.870  1.00  0.00           C
ATOM   9844 6C21 POPEW 478      58.469 107.124  49.500  1.00  0.00           C
ATOM   9847 7C21 POPEW 478      57.779 107.224  48.140  1.00  0.00           C
ATOM   9850 8C21 POPEW 478      56.949 105.994  47.780  1.00  0.00           C
ATOM   9854  C33 POPEW 478      69.049 109.324  57.850  1.00  0.00           C
ATOM   9857  C34 POPEW 478      68.619 108.574  56.580  1.00  0.00           C
ATOM   9860  C35 POPEW 478      69.599 107.464  56.160  1.00  0.00           C
ATOM   9863  C36 POPEW 478      69.659 107.324  54.640  1.00  0.00           C
ATOM   9866  C37 POPEW 478      70.719 106.324  54.150  1.00  0.00           C
ATOM   9869  C38 POPEW 478      70.919 106.434  52.640  1.00  0.00           C
ATOM   9872  C39 POPEW 478      72.039 105.524  52.100  1.00  0.00           C
ATOM   9875 0C31 POPEW 478      71.569 104.114  51.720  1.00  0.00           C
ATOM   9878 1C31 POPEW 478      72.749 103.234  51.250  1.00  0.00           C
ATOM   9881 2C31 POPEW 478      72.289 101.924  50.600  1.00  0.00           C
ATOM   9884 3C31 POPEW 478      73.459 101.004  50.210  1.00  0.00           C
ATOM   9887 4C31 POPEW 478      74.139 100.354  51.430  1.00  0.00           C
ATOM   9890 5C31 POPEW 478      75.269  99.394  51.060  1.00  0.00           C
ATOM   9893 6C31 POPEW 478      75.959  98.794  52.290  1.00  0.00           C
ATOM   9897  NH3 POPEX 479      51.129   9.914  73.880  1.00  0.00           N
ATOM   9901  C12 POPEX 479      52.539  10.434  73.910  1.00  0.00           C
ATOM   9904  C11 POPEX 479      53.619   9.374  73.660  1.00  0.00           C
ATOM   9907  P   POPEX 479      56.169   9.354  74.300  1.00  0.00           P
ATOM   9908  O13 POPEX 479      56.959  10.454  74.870  1.00  0.00           O
ATOM   9909  O14 POPEX 479      55.779   8.234  75.180  1.00  0.00           O
ATOM   9910  O11 POPEX 479      56.839   8.804  72.970  1.00  0.00           O
ATOM   9911  O12 POPEX 479      54.889  10.014  73.680  1.00  0.00           O
ATOM   9912  C1  POPEX 479      58.239   8.524  72.920  1.00  0.00           C
ATOM   9915  C2  POPEX 479      58.819   8.834  71.510  1.00  0.00           C
ATOM   9917  O21 POPEX 479      58.219   8.094  70.440  1.00  0.00           O
ATOM   9918  C21 POPEX 479      58.299   6.784  70.340  1.00  0.00           C
ATOM   9919  O22 POPEX 479      58.599   5.984  71.210  1.00  0.00           O
ATOM   9920  C22 POPEX 479      57.839   6.434  68.910  1.00  0.00           C
ATOM   9923  C3  POPEX 479      60.369   8.814  71.400  1.00  0.00           C
ATOM   9926  O31 POPEX 479      60.769   9.594  70.250  1.00  0.00           O
ATOM   9927  C31 POPEX 479      61.119   8.924  69.160  1.00  0.00           C
ATOM   9928  O32 POPEX 479      61.129   7.724  69.020  1.00  0.00           O
ATOM   9929  C32 POPEX 479      61.489   9.934  68.060  1.00  0.00           C
ATOM   9932  C23 POPEX 479      58.769   5.464  68.150  1.00  0.00           C
ATOM   9935  C24 POPEX 479      58.309   5.314  66.700  1.00  0.00           C
ATOM   9938  C25 POPEX 479      59.259   4.494  65.820  1.00  0.00           C
ATOM   9941  C26 POPEX 479      58.739   4.344  64.390  1.00  0.00           C
ATOM   9944  C27 POPEX 479      59.499   3.274  63.580  1.00  0.00           C
ATOM   9947  C28 POPEX 479      58.849   2.944  62.220  1.00  0.00           C
ATOM   9950  C29 POPEX 479      59.079   4.014  61.170  1.00  0.00           C
ATOM   9952 0C21 POPEX 479      59.549   3.814  59.920  1.00  0.00           C
ATOM   9954 1C21 POPEX 479      59.939   2.504  59.270  1.00  0.00           C
ATOM   9957 2C21 POPEX 479      61.469   2.324  59.100  1.00  0.00           C
ATOM   9960 3C21 POPEX 479      62.139   3.414  58.240  1.00  0.00           C
ATOM   9963 4C21 POPEX 479      62.719   4.584  59.060  1.00  0.00           C
ATOM   9966 5C21 POPEX 479      62.369   5.964  58.510  1.00  0.00           C
ATOM   9969 6C21 POPEX 479      62.869   6.214  57.080  1.00  0.00           C
ATOM   9972 7C21 POPEX 479      62.459   7.594  56.560  1.00  0.00           C
ATOM   9975 8C21 POPEX 479      62.889   7.884  55.120  1.00  0.00           C
ATOM   9979  C33 POPEX 479      61.569   9.294  66.650  1.00  0.00           C
ATOM   9982  C34 POPEX 479      62.079  10.284  65.600  1.00  0.00           C
ATOM   9985  C35 POPEX 479      61.129  11.464  65.350  1.00  0.00           C
ATOM   9988  C36 POPEX 479      61.709  12.504  64.390  1.00  0.00           C
ATOM   9991  C37 POPEX 479      60.779  13.704  64.200  1.00  0.00           C
ATOM   9994  C38 POPEX 479      61.379  14.794  63.310  1.00  0.00           C
ATOM   9997  C39 POPEX 479      61.329  14.474  61.810  1.00  0.00           C
ATOM  10000 0C31 POPEX 479      59.889  14.434  61.270  1.00  0.00           C
ATOM  10003 1C31 POPEX 479      59.829  14.384  59.740  1.00  0.00           C
ATOM  10006 2C31 POPEX 479      58.399  14.534  59.220  1.00  0.00           C
ATOM  10009 3C31 POPEX 479      58.309  14.664  57.700  1.00  0.00           C
ATOM  10012 4C31 POPEX 479      58.929  15.974  57.190  1.00  0.00           C
ATOM  10015 5C31 POPEX 479      58.899  16.074  55.670  1.00  0.00           C
ATOM  10018 6C31 POPEX 479      59.559  17.354  55.160  1.00  0.00           C
ATOM  10022  NH3 POPEY 480     108.789  38.814  25.900  1.00  0.00           N
ATOM  10026  C12 POPEY 480     108.539  37.574  25.080  1.00  0.00           C
ATOM  10029  C11 POPEY 480     107.029  37.324  24.860  1.00  0.00           C
ATOM  10032  P   POPEY 480     105.329  35.464  24.130  1.00  0.00           P
ATOM  10033  O13 POPEY 480     104.579  36.214  23.100  1.00  0.00           O
ATOM  10034  O14 POPEY 480     105.289  33.994  23.990  1.00  0.00           O
ATOM  10035  O11 POPEY 480     104.759  35.864  25.550  1.00  0.00           O
ATOM  10036  O12 POPEY 480     106.809  36.064  24.190  1.00  0.00           O
ATOM  10037  C1  POPEY 480     105.159  35.094  26.670  1.00  0.00           C
ATOM  10040  C2  POPEY 480     104.429  35.654  27.900  1.00  0.00           C
ATOM  10042  O21 POPEY 480     105.089  35.254  29.110  1.00  0.00           O
ATOM  10043  C21 POPEY 480     105.109  33.954  29.380  1.00  0.00           C
ATOM  10044  O22 POPEY 480     104.469  33.084  28.820  1.00  0.00           O
ATOM  10045  C22 POPEY 480     106.029  33.734  30.590  1.00  0.00           C
ATOM  10048  C3  POPEY 480     102.879  35.404  27.870  1.00  0.00           C
ATOM  10051  O31 POPEY 480     102.139  36.564  28.290  1.00  0.00           O
ATOM  10052  C31 POPEY 480     101.989  36.934  29.570  1.00  0.00           C
ATOM  10053  O32 POPEY 480     101.749  38.084  29.890  1.00  0.00           O
ATOM  10054  C32 POPEY 480     102.119  35.814  30.600  1.00  0.00           C
ATOM  10057  C23 POPEY 480     105.249  33.354  31.870  1.00  0.00           C
ATOM  10060  C24 POPEY 480     106.079  33.524  33.160  1.00  0.00           C
ATOM  10063  C25 POPEY 480     105.289  33.114  34.410  1.00  0.00           C
ATOM  10066  C26 POPEY 480     106.049  33.404  35.720  1.00  0.00           C
ATOM  10069  C27 POPEY 480     105.369  32.744  36.940  1.00  0.00           C
ATOM  10072  C28 POPEY 480     106.039  33.134  38.270  1.00  0.00           C
ATOM  10075  C29 POPEY 480     105.489  32.344  39.440  1.00  0.00           C
ATOM  10077 0C21 POPEY 480     106.199  31.764  40.410  1.00  0.00           C
ATOM  10079 1C21 POPEY 480     107.699  31.824  40.630  1.00  0.00           C
ATOM  10082 2C21 POPEY 480     108.049  31.944  42.130  1.00  0.00           C
ATOM  10085 3C21 POPEY 480     107.619  33.264  42.780  1.00  0.00           C
ATOM  10088 4C21 POPEY 480     107.579  33.224  44.310  1.00  0.00           C
ATOM  10091 5C21 POPEY 480     108.959  33.034  44.960  1.00  0.00           C
ATOM  10094 6C21 POPEY 480     108.859  33.014  46.500  1.00  0.00           C
ATOM  10097 7C21 POPEY 480     110.189  32.764  47.200  1.00  0.00           C
ATOM  10100 8C21 POPEY 480     110.039  32.674  48.720  1.00  0.00           C
ATOM  10104  C33 POPEY 480     101.009  34.734  30.530  1.00  0.00           C
ATOM  10107  C34 POPEY 480     101.519  33.404  31.090  1.00  0.00           C
ATOM  10110  C35 POPEY 480     100.589  32.224  30.820  1.00  0.00           C
ATOM  10113  C36 POPEY 480      99.209  32.334  31.460  1.00  0.00           C
ATOM  10116  C37 POPEY 480      98.449  31.004  31.360  1.00  0.00           C
ATOM  10119  C38 POPEY 480      96.999  31.124  31.830  1.00  0.00           C
ATOM  10122  C39 POPEY 480      96.549  30.024  32.800  1.00  0.00           C
ATOM  10125 0C31 POPEY 480      97.249  30.054  34.170  1.00  0.00           C
ATOM  10128 1C31 POPEY 480      96.349  29.494  35.290  1.00  0.00           C
ATOM  10131 2C31 POPEY 480      97.059  29.244  36.630  1.00  0.00           C
ATOM  10134 3C31 POPEY 480      97.729  27.864  36.730  1.00  0.00           C
ATOM  10137 4C31 POPEY 480      98.199  27.484  38.150  1.00  0.00           C
ATOM  10140 5C31 POPEY 480      98.729  26.044  38.210  1.00  0.00           C
ATOM  10143 6C31 POPEY 480      99.189  25.594  39.590  1.00  0.00           C
ATOM  10147  NH3 POPEZ 481      35.479 103.834  28.090  1.00  0.00           N
ATOM  10151  C12 POPEZ 481      34.499 103.084  28.960  1.00  0.00           C
ATOM  10154  C11 POPEZ 481      34.139 101.684  28.420  1.00  0.00           C
ATOM  10157  P   POPEZ 481      32.139 100.014  28.750  1.00  0.00           P
ATOM  10158  O13 POPEZ 481      30.889 100.694  28.300  1.00  0.00           O
ATOM  10159  O14 POPEZ 481      32.829  99.154  27.770  1.00  0.00           O
ATOM  10160  O11 POPEZ 481      31.789  99.204  30.070  1.00  0.00           O
ATOM  10161  O12 POPEZ 481      33.159 101.114  29.280  1.00  0.00           O
ATOM  10162  C1  POPEZ 481      32.579  98.044  30.390  1.00  0.00           C
ATOM  10165  C2  POPEZ 481      32.009  97.284  31.620  1.00  0.00           C
ATOM  10167  O21 POPEZ 481      32.879  96.164  31.880  1.00  0.00           O
ATOM  10168  C21 POPEZ 481      33.279  95.784  33.090  1.00  0.00           C
ATOM  10169  O22 POPEZ 481      33.859  94.734  33.310  1.00  0.00           O
ATOM  10170  C22 POPEZ 481      33.029  96.784  34.220  1.00  0.00           C
ATOM  10173  C3  POPEZ 481      30.569  96.754  31.350  1.00  0.00           C
ATOM  10176  O31 POPEZ 481      29.689  96.864  32.490  1.00  0.00           O
ATOM  10177  C31 POPEZ 481      29.549  95.774  33.240  1.00  0.00           C
ATOM  10178  O32 POPEZ 481      30.259  94.794  33.210  1.00  0.00           O
ATOM  10179  C32 POPEZ 481      28.369  95.964  34.200  1.00  0.00           C
ATOM  10182  C23 POPEZ 481      33.629  96.254  35.560  1.00  0.00           C
ATOM  10185  C24 POPEZ 481      33.529  97.314  36.660  1.00  0.00           C
ATOM  10188  C25 POPEZ 481      34.119  96.874  38.010  1.00  0.00           C
ATOM  10191  C26 POPEZ 481      34.059  98.024  39.030  1.00  0.00           C
ATOM  10194  C27 POPEZ 481      34.719  97.724  40.380  1.00  0.00           C
ATOM  10197  C28 POPEZ 481      34.699  98.954  41.310  1.00  0.00           C
ATOM  10200  C29 POPEZ 481      35.619  98.784  42.490  1.00  0.00           C
ATOM  10202 0C21 POPEZ 481      35.269  98.624  43.780  1.00  0.00           C
ATOM  10204 1C21 POPEZ 481      33.869  98.484  44.350  1.00  0.00           C
ATOM  10207 2C21 POPEZ 481      33.779  97.314  45.360  1.00  0.00           C
ATOM  10210 3C21 POPEZ 481      34.569  97.554  46.650  1.00  0.00           C
ATOM  10213 4C21 POPEZ 481      34.719  96.304  47.520  1.00  0.00           C
ATOM  10216 5C21 POPEZ 481      35.659  96.514  48.720  1.00  0.00           C
ATOM  10219 6C21 POPEZ 481      37.119  96.694  48.300  1.00  0.00           C
ATOM  10222 7C21 POPEZ 481      38.059  97.024  49.450  1.00  0.00           C
ATOM  10225 8C21 POPEZ 481      39.439  97.434  48.930  1.00  0.00           C
ATOM  10229  C33 POPEZ 481      28.669  95.464  35.640  1.00  0.00           C
ATOM  10232  C34 POPEZ 481      29.319  96.514  36.550  1.00  0.00           C
ATOM  10235  C35 POPEZ 481      29.919  95.894  37.820  1.00  0.00           C
ATOM  10238  C36 POPEZ 481      30.499  96.914  38.810  1.00  0.00           C
ATOM  10241  C37 POPEZ 481      29.549  97.294  39.960  1.00  0.00           C
ATOM  10244  C38 POPEZ 481      30.259  98.124  41.040  1.00  0.00           C
ATOM  10247  C39 POPEZ 481      29.319  98.544  42.190  1.00  0.00           C
ATOM  10250 0C31 POPEZ 481      30.059  99.114  43.410  1.00  0.00           C
ATOM  10253 1C31 POPEZ 481      29.089  99.624  44.480  1.00  0.00           C
ATOM  10256 2C31 POPEZ 481      29.739  99.934  45.840  1.00  0.00           C
ATOM  10259 3C31 POPEZ 481      30.629 101.184  45.840  1.00  0.00           C
ATOM  10262 4C31 POPEZ 481      31.149 101.574  47.240  1.00  0.00           C
ATOM  10265 5C31 POPEZ 481      32.049 100.504  47.880  1.00  0.00           C
ATOM  10268 6C31 POPEZ 481      32.669 100.934  49.220  1.00  0.00           C
ATOM  10272  NH3 POPEa 482      14.729  58.584  72.590  1.00  0.00           N
ATOM  10276  C12 POPEa 482      15.039  57.344  73.380  1.00  0.00           C
ATOM  10279  C11 POPEa 482      16.179  57.514  74.400  1.00  0.00           C
ATOM  10282  P   POPEa 482      15.739  55.324  75.780  1.00  0.00           P
ATOM  10283  O13 POPEa 482      16.609  54.454  76.610  1.00  0.00           O
ATOM  10284  O14 POPEa 482      14.659  56.104  76.420  1.00  0.00           O
ATOM  10285  O11 POPEa 482      15.109  54.414  74.660  1.00  0.00           O
ATOM  10286  O12 POPEa 482      16.639  56.244  74.880  1.00  0.00           O
ATOM  10287  C1  POPEa 482      13.729  54.034  74.660  1.00  0.00           C
ATOM  10290  C2  POPEa 482      13.279  53.714  73.220  1.00  0.00           C
ATOM  10292  O21 POPEa 482      13.469  54.904  72.460  1.00  0.00           O
ATOM  10293  C21 POPEa 482      13.819  54.984  71.170  1.00  0.00           C
ATOM  10294  O22 POPEa 482      14.029  56.074  70.650  1.00  0.00           O
ATOM  10295  C22 POPEa 482      14.009  53.664  70.420  1.00  0.00           C
ATOM  10298  C3  POPEa 482      11.779  53.304  73.220  1.00  0.00           C
ATOM  10301  O31 POPEa 482      11.449  52.714  71.960  1.00  0.00           O
ATOM  10302  C31 POPEa 482      10.789  51.574  72.000  1.00  0.00           C
ATOM  10303  O32 POPEa 482      10.289  51.064  72.970  1.00  0.00           O
ATOM  10304  C32 POPEa 482      10.879  50.924  70.620  1.00  0.00           C
ATOM  10307  C23 POPEa 482      14.369  53.974  68.950  1.00  0.00           C
ATOM  10310  C24 POPEa 482      14.349  52.804  67.960  1.00  0.00           C
ATOM  10313  C25 POPEa 482      15.599  52.804  67.060  1.00  0.00           C
ATOM  10316  C26 POPEa 482      15.379  52.294  65.630  1.00  0.00           C
ATOM  10319  C27 POPEa 482      16.709  51.964  64.950  1.00  0.00           C
ATOM  10322  C28 POPEa 482      16.599  51.414  63.520  1.00  0.00           C
ATOM  10325  C29 POPEa 482      15.899  50.094  63.410  1.00  0.00           C
ATOM  10327 0C21 POPEa 482      15.519  49.574  62.230  1.00  0.00           C
ATOM  10329 1C21 POPEa 482      15.809  50.274  60.930  1.00  0.00           C
ATOM  10332 2C21 POPEa 482      15.599  49.464  59.640  1.00  0.00           C
ATOM  10335 3C21 POPEa 482      14.119  49.254  59.310  1.00  0.00           C
ATOM  10338 4C21 POPEa 482      13.869  49.194  57.800  1.00  0.00           C
ATOM  10341 5C21 POPEa 482      12.369  49.184  57.470  1.00  0.00           C
ATOM  10344 6C21 POPEa 482      12.109  49.374  55.970  1.00  0.00           C
ATOM  10347 7C21 POPEa 482      10.619  49.494  55.650  1.00  0.00           C
ATOM  10350 8C21 POPEa 482      10.349  49.724  54.160  1.00  0.00           C
ATOM  10354  C33 POPEa 482       9.509  50.414  70.130  1.00  0.00           C
ATOM  10357  C34 POPEa 482       9.559  49.904  68.680  1.00  0.00           C
ATOM  10360  C35 POPEa 482       8.229  49.264  68.280  1.00  0.00           C
ATOM  10363  C36 POPEa 482       8.029  49.184  66.760  1.00  0.00           C
ATOM  10366  C37 POPEa 482       6.679  48.564  66.360  1.00  0.00           C
ATOM  10369  C38 POPEa 482       6.169  49.114  65.020  1.00  0.00           C
ATOM  10372  C39 POPEa 482       5.039  48.284  64.380  1.00  0.00           C
ATOM  10375 0C31 POPEa 482       5.519  46.884  63.980  1.00  0.00           C
ATOM  10378 1C31 POPEa 482       4.509  46.114  63.120  1.00  0.00           C
ATOM  10381 2C31 POPEa 482       4.959  44.674  62.890  1.00  0.00           C
ATOM  10384 3C31 POPEa 482       4.139  43.914  61.840  1.00  0.00           C
ATOM  10387 4C31 POPEa 482       4.689  42.494  61.620  1.00  0.00           C
ATOM  10390 5C31 POPEa 482       3.859  41.674  60.640  1.00  0.00           C
ATOM  10393 6C31 POPEa 482       4.419  40.274  60.380  1.00  0.00           C
ATOM  10397  NH3 POPEb 483      67.509  70.084  67.730  1.00  0.00           N
ATOM  10401  C12 POPEb 483      67.989  70.434  69.110  1.00  0.00           C
ATOM  10404  C11 POPEb 483      67.629  69.334  70.120  1.00  0.00           C
ATOM  10407  P   POPEb 483      69.539  67.564  69.860  1.00  0.00           P
ATOM  10408  O13 POPEb 483      70.329  68.384  68.930  1.00  0.00           O
ATOM  10409  O14 POPEb 483      69.849  67.674  71.300  1.00  0.00           O
ATOM  10410  O11 POPEb 483      69.459  66.054  69.390  1.00  0.00           O
ATOM  10411  O12 POPEb 483      68.039  68.034  69.680  1.00  0.00           O
ATOM  10412  C1  POPEb 483      68.459  65.664  68.450  1.00  0.00           C
ATOM  10415  C2  POPEb 483      68.849  66.114  67.030  1.00  0.00           C
ATOM  10417  O21 POPEb 483      67.769  65.784  66.130  1.00  0.00           O
ATOM  10418  C21 POPEb 483      67.579  66.614  65.110  1.00  0.00           C
ATOM  10419  O22 POPEb 483      68.109  67.704  64.970  1.00  0.00           O
ATOM  10420  C22 POPEb 483      66.599  65.954  64.140  1.00  0.00           C
ATOM  10423  C3  POPEb 483      70.179  65.404  66.660  1.00  0.00           C
ATOM  10426  O31 POPEb 483      70.459  65.414  65.240  1.00  0.00           O
ATOM  10427  C31 POPEb 483      69.939  64.384  64.580  1.00  0.00           C
ATOM  10428  O32 POPEb 483      69.169  63.564  65.030  1.00  0.00           O
ATOM  10429  C32 POPEb 483      70.379  64.444  63.120  1.00  0.00           C
ATOM  10432  C23 POPEb 483      66.399  66.774  62.850  1.00  0.00           C
ATOM  10435  C24 POPEb 483      65.779  65.984  61.690  1.00  0.00           C
ATOM  10438  C25 POPEb 483      64.349  65.474  61.920  1.00  0.00           C
ATOM  10441  C26 POPEb 483      63.739  64.994  60.600  1.00  0.00           C
ATOM  10444  C27 POPEb 483      62.409  64.234  60.720  1.00  0.00           C
ATOM  10447  C28 POPEb 483      61.899  63.804  59.330  1.00  0.00           C
ATOM  10450  C29 POPEb 483      60.569  63.084  59.340  1.00  0.00           C
ATOM  10452 0C21 POPEb 483      59.409  63.524  58.810  1.00  0.00           C
ATOM  10454 1C21 POPEb 483      59.179  64.854  58.150  1.00  0.00           C
ATOM  10457 2C21 POPEb 483      59.179  64.814  56.610  1.00  0.00           C
ATOM  10460 3C21 POPEb 483      57.839  64.354  56.020  1.00  0.00           C
ATOM  10463 4C21 POPEb 483      57.789  64.354  54.480  1.00  0.00           C
ATOM  10466 5C21 POPEb 483      58.089  65.704  53.800  1.00  0.00           C
ATOM  10469 6C21 POPEb 483      57.299  66.894  54.370  1.00  0.00           C
ATOM  10472 7C21 POPEb 483      57.399  68.154  53.500  1.00  0.00           C
ATOM  10475 8C21 POPEb 483      56.669  69.364  54.070  1.00  0.00           C
ATOM  10479  C33 POPEb 483      70.069  63.114  62.400  1.00  0.00           C
ATOM  10482  C34 POPEb 483      70.439  63.164  60.920  1.00  0.00           C
ATOM  10485  C35 POPEb 483      69.929  61.934  60.140  1.00  0.00           C
ATOM  10488  C36 POPEb 483      70.649  60.614  60.470  1.00  0.00           C
ATOM  10491  C37 POPEb 483      71.999  60.424  59.750  1.00  0.00           C
ATOM  10494  C38 POPEb 483      73.219  60.954  60.520  1.00  0.00           C
ATOM  10497  C39 POPEb 483      74.219  59.864  60.950  1.00  0.00           C
ATOM  10500 0C31 POPEb 483      75.019  59.174  59.830  1.00  0.00           C
ATOM  10503 1C31 POPEb 483      76.049  58.184  60.420  1.00  0.00           C
ATOM  10506 2C31 POPEb 483      76.799  57.294  59.420  1.00  0.00           C
ATOM  10509 3C31 POPEb 483      77.339  57.994  58.170  1.00  0.00           C
ATOM  10512 4C31 POPEb 483      78.219  57.044  57.350  1.00  0.00           C
ATOM  10515 5C31 POPEb 483      78.779  57.654  56.070  1.00  0.00           C
ATOM  10518 6C31 POPEb 483      79.629  56.674  55.270  1.00  0.00           C
ATOM  10522  NH3 POPEc 484      87.379  -0.986  27.990  1.00  0.00           N
ATOM  10526  C12 POPEc 484      87.379   0.134  26.990  1.00  0.00           C
ATOM  10529  C11 POPEc 484      88.819   0.564  26.690  1.00  0.00           C
ATOM  10532  P   POPEc 484      88.999   2.924  27.710  1.00  0.00           P
ATOM  10533  O13 POPEc 484      88.159   2.504  28.840  1.00  0.00           O
ATOM  10534  O14 POPEc 484      88.999   4.324  27.250  1.00  0.00           O
ATOM  10535  O11 POPEc 484      90.519   2.664  28.100  1.00  0.00           O
ATOM  10536  O12 POPEc 484      88.899   1.974  26.470  1.00  0.00           O
ATOM  10537  C1  POPEc 484      91.009   3.474  29.190  1.00  0.00           C
ATOM  10540  C2  POPEc 484      92.259   2.804  29.780  1.00  0.00           C
ATOM  10542  O21 POPEc 484      92.009   2.634  31.180  1.00  0.00           O
ATOM  10543  C21 POPEc 484      92.579   1.604  31.770  1.00  0.00           C
ATOM  10544  O22 POPEc 484      93.479   0.914  31.330  1.00  0.00           O
ATOM  10545  C22 POPEc 484      91.899   1.444  33.140  1.00  0.00           C
ATOM  10548  C3  POPEc 484      93.559   3.604  29.490  1.00  0.00           C
ATOM  10551  O31 POPEc 484      93.679   4.814  30.290  1.00  0.00           O
ATOM  10552  C31 POPEc 484      94.379   4.614  31.400  1.00  0.00           C
ATOM  10553  O32 POPEc 484      94.819   3.544  31.780  1.00  0.00           O
ATOM  10554  C32 POPEc 484      94.529   5.904  32.220  1.00  0.00           C
ATOM  10557  C23 POPEc 484      92.649   2.124  34.310  1.00  0.00           C
ATOM  10560  C24 POPEc 484      91.639   2.584  35.360  1.00  0.00           C
ATOM  10563  C25 POPEc 484      92.229   3.084  36.690  1.00  0.00           C
ATOM  10566  C26 POPEc 484      91.129   3.614  37.610  1.00  0.00           C
ATOM  10569  C27 POPEc 484      91.539   3.744  39.080  1.00  0.00           C
ATOM  10572  C28 POPEc 484      90.419   4.344  39.960  1.00  0.00           C
ATOM  10575  C29 POPEc 484      89.199   3.464  40.050  1.00  0.00           C
ATOM  10577 0C21 POPEc 484      88.359   3.394  41.100  1.00  0.00           C
ATOM  10579 1C21 POPEc 484      88.479   4.204  42.360  1.00  0.00           C
ATOM  10582 2C21 POPEc 484      89.209   3.414  43.460  1.00  0.00           C
ATOM  10585 3C21 POPEc 484      89.519   4.284  44.680  1.00  0.00           C
ATOM  10588 4C21 POPEc 484      90.219   3.524  45.810  1.00  0.00           C
ATOM  10591 5C21 POPEc 484      91.559   2.894  45.400  1.00  0.00           C
ATOM  10594 6C21 POPEc 484      92.319   2.304  46.590  1.00  0.00           C
ATOM  10597 7C21 POPEc 484      93.599   1.564  46.170  1.00  0.00           C
ATOM  10600 8C21 POPEc 484      94.359   0.954  47.350  1.00  0.00           C
ATOM  10604  C33 POPEc 484      95.679   5.754  33.250  1.00  0.00           C
ATOM  10607  C34 POPEc 484      96.139   7.054  33.920  1.00  0.00           C
ATOM  10610  C35 POPEc 484      97.279   6.854  34.930  1.00  0.00           C
ATOM  10613  C36 POPEc 484      96.879   7.124  36.390  1.00  0.00           C
ATOM  10616  C37 POPEc 484      98.089   7.084  37.330  1.00  0.00           C
ATOM  10619  C38 POPEc 484      97.719   7.304  38.810  1.00  0.00           C
ATOM  10622  C39 POPEc 484      98.939   7.374  39.720  1.00  0.00           C
ATOM  10625 0C31 POPEc 484      99.529   5.994  40.040  1.00  0.00           C
ATOM  10628 1C31 POPEc 484     100.809   6.064  40.890  1.00  0.00           C
ATOM  10631 2C31 POPEc 484     101.119   4.754  41.630  1.00  0.00           C
ATOM  10634 3C31 POPEc 484     100.159   4.394  42.780  1.00  0.00           C
ATOM  10637 4C31 POPEc 484      99.979   5.514  43.810  1.00  0.00           C
ATOM  10640 5C31 POPEc 484      99.209   5.064  45.060  1.00  0.00           C
ATOM  10643 6C31 POPEc 484      98.899   6.214  46.030  1.00  0.00           C
ATOM  10647  NH3 POPEd 485      42.799  41.064  34.180  1.00  0.00           N
ATOM  10651  C12 POPEd 485      42.349  39.694  33.740  1.00  0.00           C
ATOM  10654  C11 POPEd 485      41.099  39.184  34.490  1.00  0.00           C
ATOM  10657  P   POPEd 485      40.299  36.774  35.290  1.00  0.00           P
ATOM  10658  O13 POPEd 485      39.469  37.544  36.230  1.00  0.00           O
ATOM  10659  O14 POPEd 485      39.649  35.694  34.500  1.00  0.00           O
ATOM  10660  O11 POPEd 485      41.589  36.214  36.040  1.00  0.00           O
ATOM  10661  O12 POPEd 485      40.959  37.784  34.270  1.00  0.00           O
ATOM  10662  C1  POPEd 485      41.619  35.974  37.460  1.00  0.00           C
ATOM  10665  C2  POPEd 485      42.529  37.004  38.210  1.00  0.00           C
ATOM  10667  O21 POPEd 485      42.889  36.544  39.530  1.00  0.00           O
ATOM  10668  C21 POPEd 485      41.999  36.594  40.510  1.00  0.00           C
ATOM  10669  O22 POPEd 485      40.799  36.774  40.380  1.00  0.00           O
ATOM  10670  C22 POPEd 485      42.749  36.454  41.840  1.00  0.00           C
ATOM  10673  C3  POPEd 485      41.939  38.454  38.170  1.00  0.00           C
ATOM  10676  O31 POPEd 485      42.239  39.334  39.280  1.00  0.00           O
ATOM  10677  C31 POPEd 485      43.529  39.644  39.460  1.00  0.00           C
ATOM  10678  O32 POPEd 485      44.469  39.184  38.850  1.00  0.00           O
ATOM  10679  C32 POPEd 485      43.639  40.684  40.580  1.00  0.00           C
ATOM  10682  C23 POPEd 485      41.839  36.504  43.080  1.00  0.00           C
ATOM  10685  C24 POPEd 485      41.439  37.924  43.480  1.00  0.00           C
ATOM  10688  C25 POPEd 485      40.399  37.934  44.600  1.00  0.00           C
ATOM  10691  C26 POPEd 485      40.049  39.344  45.110  1.00  0.00           C
ATOM  10694  C27 POPEd 485      39.169  39.304  46.370  1.00  0.00           C
ATOM  10697  C28 POPEd 485      38.759  40.694  46.900  1.00  0.00           C
ATOM  10700  C29 POPEd 485      39.979  41.524  47.210  1.00  0.00           C
ATOM  10702 0C21 POPEd 485      40.369  41.954  48.420  1.00  0.00           C
ATOM  10704 1C21 POPEd 485      39.649  41.714  49.730  1.00  0.00           C
ATOM  10707 2C21 POPEd 485      40.479  42.224  50.920  1.00  0.00           C
ATOM  10710 3C21 POPEd 485      41.689  41.334  51.250  1.00  0.00           C
ATOM  10713 4C21 POPEd 485      42.699  42.054  52.150  1.00  0.00           C
ATOM  10716 5C21 POPEd 485      43.779  41.124  52.720  1.00  0.00           C
ATOM  10719 6C21 POPEd 485      44.869  41.924  53.450  1.00  0.00           C
ATOM  10722 7C21 POPEd 485      45.969  41.044  54.040  1.00  0.00           C
ATOM  10725 8C21 POPEd 485      47.079  41.844  54.730  1.00  0.00           C
ATOM  10729  C33 POPEd 485      45.079  40.904  41.090  1.00  0.00           C
ATOM  10732  C34 POPEd 485      45.159  42.094  42.050  1.00  0.00           C
ATOM  10735  C35 POPEd 485      46.509  42.234  42.780  1.00  0.00           C
ATOM  10738  C36 POPEd 485      46.749  41.154  43.830  1.00  0.00           C
ATOM  10741  C37 POPEd 485      48.149  41.234  44.470  1.00  0.00           C
ATOM  10744  C38 POPEd 485      48.459  40.164  45.530  1.00  0.00           C
ATOM  10747  C39 POPEd 485      47.749  40.394  46.880  1.00  0.00           C
ATOM  10750 0C31 POPEd 485      46.359  39.764  46.990  1.00  0.00           C
ATOM  10753 1C31 POPEd 485      45.539  40.364  48.140  1.00  0.00           C
ATOM  10756 2C31 POPEd 485      44.029  40.334  47.860  1.00  0.00           C
ATOM  10759 3C31 POPEd 485      43.389  38.944  47.840  1.00  0.00           C
ATOM  10762 4C31 POPEd 485      43.469  38.224  49.200  1.00  0.00           C
ATOM  10765 5C31 POPEd 485      42.359  37.184  49.390  1.00  0.00           C
ATOM  10768 6C31 POPEd 485      42.409  36.474  50.740  1.00  0.00           C
ATOM  10772  NH3 POPEe 486      65.299  71.794  30.830  1.00  0.00           N
ATOM  10776  C12 POPEe 486      64.299  72.744  30.240  1.00  0.00           C
ATOM  10779  C11 POPEe 486      64.939  73.684  29.210  1.00  0.00           C
ATOM  10782  P   POPEe 486      66.539  75.754  29.350  1.00  0.00           P
ATOM  10783  O13 POPEe 486      66.399  75.944  27.890  1.00  0.00           O
ATOM  10784  O14 POPEe 486      67.849  76.064  29.970  1.00  0.00           O
ATOM  10785  O11 POPEe 486      65.409  76.584  30.070  1.00  0.00           O
ATOM  10786  O12 POPEe 486      66.119  74.284  29.730  1.00  0.00           O
ATOM  10787  C1  POPEe 486      65.049  76.304  31.430  1.00  0.00           C
ATOM  10790  C2  POPEe 486      65.699  77.344  32.390  1.00  0.00           C
ATOM  10792  O21 POPEe 486      66.149  76.854  33.650  1.00  0.00           O
ATOM  10793  C21 POPEe 486      65.489  75.984  34.370  1.00  0.00           C
ATOM  10794  O22 POPEe 486      64.809  75.034  34.000  1.00  0.00           O
ATOM  10795  C22 POPEe 486      65.689  76.424  35.810  1.00  0.00           C
ATOM  10798  C3  POPEe 486      64.799  78.584  32.620  1.00  0.00           C
ATOM  10801  O31 POPEe 486      63.649  78.284  33.440  1.00  0.00           O
ATOM  10802  C31 POPEe 486      63.499  78.994  34.560  1.00  0.00           C
ATOM  10803  O32 POPEe 486      64.289  79.804  35.010  1.00  0.00           O
ATOM  10804  C32 POPEe 486      62.219  78.514  35.250  1.00  0.00           C
ATOM  10807  C23 POPEe 486      65.249  75.394  36.860  1.00  0.00           C
ATOM  10810  C24 POPEe 486      64.839  76.104  38.150  1.00  0.00           C
ATOM  10813  C25 POPEe 486      64.909  75.204  39.370  1.00  0.00           C
ATOM  10816  C26 POPEe 486      64.679  75.984  40.670  1.00  0.00           C
ATOM  10819  C27 POPEe 486      65.259  75.254  41.880  1.00  0.00           C
ATOM  10822  C28 POPEe 486      65.339  76.154  43.120  1.00  0.00           C
ATOM  10825  C29 POPEe 486      66.259  75.564  44.170  1.00  0.00           C
ATOM  10827 0C21 POPEe 486      65.929  75.164  45.410  1.00  0.00           C
ATOM  10829 1C21 POPEe 486      64.549  75.184  46.010  1.00  0.00           C
ATOM  10832 2C21 POPEe 486      64.269  73.934  46.860  1.00  0.00           C
ATOM  10835 3C21 POPEe 486      65.079  73.894  48.160  1.00  0.00           C
ATOM  10838 4C21 POPEe 486      64.629  72.764  49.100  1.00  0.00           C
ATOM  10841 5C21 POPEe 486      65.069  72.994  50.550  1.00  0.00           C
ATOM  10844 6C21 POPEe 486      64.349  72.044  51.510  1.00  0.00           C
ATOM  10847 7C21 POPEe 486      64.589  72.344  53.000  1.00  0.00           C
ATOM  10850 8C21 POPEe 486      63.549  71.674  53.900  1.00  0.00           C
ATOM  10854  C33 POPEe 486      61.699  79.404  36.410  1.00  0.00           C
ATOM  10857  C34 POPEe 486      62.099  78.924  37.810  1.00  0.00           C
ATOM  10860  C35 POPEe 486      61.079  79.294  38.910  1.00  0.00           C
ATOM  10863  C36 POPEe 486      61.599  80.194  40.040  1.00  0.00           C
ATOM  10866  C37 POPEe 486      60.509  80.404  41.100  1.00  0.00           C
ATOM  10869  C38 POPEe 486      60.829  81.404  42.220  1.00  0.00           C
ATOM  10872  C39 POPEe 486      61.829  80.904  43.270  1.00  0.00           C
ATOM  10875 0C31 POPEe 486      63.149  81.684  43.250  1.00  0.00           C
ATOM  10878 1C31 POPEe 486      64.069  81.294  44.420  1.00  0.00           C
ATOM  10881 2C31 POPEe 486      65.389  82.074  44.420  1.00  0.00           C
ATOM  10884 3C31 POPEe 486      66.289  81.684  45.610  1.00  0.00           C
ATOM  10887 4C31 POPEe 486      67.709  82.244  45.480  1.00  0.00           C
ATOM  10890 5C31 POPEe 486      68.639  81.754  46.590  1.00  0.00           C
ATOM  10893 6C31 POPEe 486      70.109  82.144  46.380  1.00  0.00           C
ATOM  10897  NH3 POPEf 487      89.689  36.644  25.630  1.00  0.00           N
ATOM  10901  C12 POPEf 487      88.589  35.774  25.050  1.00  0.00           C
ATOM  10904  C11 POPEf 487      88.179  34.614  25.980  1.00  0.00           C
ATOM  10907  P   POPEf 487      87.049  32.634  24.570  1.00  0.00           P
ATOM  10908  O13 POPEf 487      86.299  32.864  23.320  1.00  0.00           O
ATOM  10909  O14 POPEf 487      88.449  32.124  24.480  1.00  0.00           O
ATOM  10910  O11 POPEf 487      86.279  31.534  25.440  1.00  0.00           O
ATOM  10911  O12 POPEf 487      87.039  33.944  25.460  1.00  0.00           O
ATOM  10912  C1  POPEf 487      86.699  31.324  26.790  1.00  0.00           C
ATOM  10915  C2  POPEf 487      85.929  32.274  27.740  1.00  0.00           C
ATOM  10917  O21 POPEf 487      86.319  32.114  29.110  1.00  0.00           O
ATOM  10918  C21 POPEf 487      87.539  32.484  29.450  1.00  0.00           C
ATOM  10919  O22 POPEf 487      88.479  32.724  28.710  1.00  0.00           O
ATOM  10920  C22 POPEf 487      87.559  32.644  30.970  1.00  0.00           C
ATOM  10923  C3  POPEf 487      84.419  31.994  27.600  1.00  0.00           C
ATOM  10926  O31 POPEf 487      84.179  30.584  27.770  1.00  0.00           O
ATOM  10927  C31 POPEf 487      83.879  30.224  29.000  1.00  0.00           C
ATOM  10928  O32 POPEf 487      83.569  30.964  29.920  1.00  0.00           O
ATOM  10929  C32 POPEf 487      84.099  28.724  29.130  1.00  0.00           C
ATOM  10932  C23 POPEf 487      86.719  31.624  31.790  1.00  0.00           C
ATOM  10935  C24 POPEf 487      86.849  31.884  33.300  1.00  0.00           C
ATOM  10938  C25 POPEf 487      86.099  30.874  34.180  1.00  0.00           C
ATOM  10941  C26 POPEf 487      86.259  31.174  35.680  1.00  0.00           C
ATOM  10944  C27 POPEf 487      85.499  30.184  36.580  1.00  0.00           C
ATOM  10947  C28 POPEf 487      85.279  30.654  38.030  1.00  0.00           C
ATOM  10950  C29 POPEf 487      86.579  30.944  38.750  1.00  0.00           C
ATOM  10952 0C21 POPEf 487      86.839  31.994  39.540  1.00  0.00           C
ATOM  10954 1C21 POPEf 487      85.879  33.094  39.930  1.00  0.00           C
ATOM  10957 2C21 POPEf 487      85.939  33.474  41.420  1.00  0.00           C
ATOM  10960 3C21 POPEf 487      85.759  32.274  42.370  1.00  0.00           C
ATOM  10963 4C21 POPEf 487      85.269  32.694  43.770  1.00  0.00           C
ATOM  10966 5C21 POPEf 487      83.749  32.914  43.810  1.00  0.00           C
ATOM  10969 6C21 POPEf 487      83.259  33.424  45.170  1.00  0.00           C
ATOM  10972 7C21 POPEf 487      81.729  33.474  45.260  1.00  0.00           C
ATOM  10975 8C21 POPEf 487      81.209  34.104  46.560  1.00  0.00           C
[truncated: 1,820,488 more chars]
