# Supplementary material for: Characterizing Membrane Association and Periplasmic Transfer of Bacterial Lipoproteins through Molecular Dynamics Simulations
Source: Structure. 2020 Apr 7;28(4):475–487.e3. doi: 10.1016/j.str.2020.01.012 (PMC7139219; doi:10.1016/j.str.2020.01.012)
Supplement: Data S3. Final Coordinates from Simulations (M–X), Related to Figure 3 [file mmc5.zip › M-X/MDTQ-4-atomistic.pdb]

TITLE     Protein
REMARK    THIS IS A SIMULATION BOX
CRYST1  127.307  127.307  169.649  90.00  90.00  90.00 P 1           1
MODEL        1
ATOM      1  N   CYSTA   1      45.963  76.683  68.825  1.00  0.00           N
ATOM      3  CA  CYSTA   1      46.732  77.613  69.655  1.00  0.00           C
ATOM      5  C   CYSTA   1      45.853  78.693  70.315  1.00  0.00           C
ATOM      6  O   CYSTA   1      45.843  79.853  69.915  1.00  0.00           O
ATOM      7  CB  CYSTA   1      48.013  78.053  68.825  1.00  0.00           C
ATOM     10  SG  CYSTA   1      49.723  78.103  69.575  1.00  0.00           S
ATOM     11  C1  CYSTA   1      50.943  76.743  70.025  1.00  0.00           C
ATOM     14  CA1 CYSTA   1      45.102  76.863  67.805  1.00  0.00           C
ATOM     15  OA1 CYSTA   1      45.032  75.913  67.045  1.00  0.00           O
ATOM     16  CA2 CYSTA   1      44.223  78.043  67.585  1.00  0.00           C
ATOM     19  C11 CYSTA   1      51.823  75.893  69.035  1.00  0.00           C
ATOM     21  O11 CYSTA   1      52.253  76.653  67.895  1.00  0.00           O
ATOM     22  CX1 CYSTA   1      53.553  76.813  67.675  1.00  0.00           C
ATOM     23  OX1 CYSTA   1      54.433  76.674  68.495  1.00  0.00           O
ATOM     24  CX2 CYSTA   1      53.733  77.354  66.235  1.00  0.00           C
ATOM     27  C12 CYSTA   1      51.033  74.633  68.595  1.00  0.00           C
ATOM     30  O12 CYSTA   1      51.313  74.213  67.235  1.00  0.00           O
ATOM     31  CD1 CYSTA   1      50.223  73.763  66.595  1.00  0.00           C
ATOM     32  OD1 CYSTA   1      49.143  73.584  67.125  1.00  0.00           O
ATOM     33  CD2 CYSTA   1      50.503  73.593  65.115  1.00  0.00           C
ATOM     36  CA3 CYSTA   1      44.783  78.963  66.485  1.00  0.00           C
ATOM     39  CA4 CYSTA   1      44.083  80.333  66.475  1.00  0.00           C
ATOM     42  CA5 CYSTA   1      44.603  81.243  65.355  1.00  0.00           C
ATOM     45  CA6 CYSTA   1      46.103  81.554  65.495  1.00  0.00           C
ATOM     48  CA7 CYSTA   1      46.993  80.803  64.505  1.00  0.00           C
ATOM     51  CA8 CYSTA   1      46.833  81.293  63.055  1.00  0.00           C
ATOM     54  CA9 CYSTA   1      47.763  80.523  62.125  1.00  0.00           C
ATOM     57 0CA1 CYSTA   1      47.973  81.143  60.755  1.00  0.00           C
ATOM     60 1CA1 CYSTA   1      46.793  80.993  59.795  1.00  0.00           C
ATOM     63 2CA1 CYSTA   1      47.063  81.773  58.495  1.00  0.00           C
ATOM     66 3CA1 CYSTA   1      46.194  81.323  57.315  1.00  0.00           C
ATOM     69 4CA1 CYSTA   1      46.713  80.033  56.645  1.00  0.00           C
ATOM     72 5CA1 CYSTA   1      47.912  80.273  55.725  1.00  0.00           C
ATOM     75 6CA1 CYSTA   1      48.483  78.983  55.135  1.00  0.00           C
ATOM     79  CD3 CYSTA   1      49.172  73.423  64.345  1.00  0.00           C
ATOM     82  CD4 CYSTA   1      49.343  73.573  62.835  1.00  0.00           C
ATOM     85  CD5 CYSTA   1      48.023  73.933  62.145  1.00  0.00           C
ATOM     88  CD6 CYSTA   1      48.183  74.223  60.645  1.00  0.00           C
ATOM     91  CD7 CYSTA   1      47.133  75.233  60.155  1.00  0.00           C
ATOM     94  CD8 CYSTA   1      47.093  75.413  58.635  1.00  0.00           C
ATOM     97  CD9 CYSTA   1      46.233  76.613  58.205  1.00  0.00           C
ATOM    100 0CD1 CYSTA   1      44.753  76.533  58.605  1.00  0.00           C
ATOM    103 1CD1 CYSTA   1      44.273  77.813  59.315  1.00  0.00           C
ATOM    106 2CD1 CYSTA   1      42.793  77.763  59.695  1.00  0.00           C
ATOM    109 3CD1 CYSTA   1      42.303  79.093  60.285  1.00  0.00           C
ATOM    112 4CD1 CYSTA   1      42.142  80.173  59.205  1.00  0.00           C
ATOM    115 5CD1 CYSTA   1      41.543  81.474  59.725  1.00  0.00           C
ATOM    118 6CD1 CYSTA   1      41.322  82.514  58.625  1.00  0.00           C
ATOM    122  CX3 CYSTA   1      54.913  77.033  65.255  1.00  0.00           C
ATOM    125  CX4 CYSTA   1      54.433  76.253  64.025  1.00  0.00           C
ATOM    128  CX5 CYSTA   1      53.633  77.183  63.105  1.00  0.00           C
ATOM    131  CX6 CYSTA   1      52.943  76.513  61.915  1.00  0.00           C
ATOM    134  CX7 CYSTA   1      51.883  77.464  61.345  1.00  0.00           C
ATOM    137  CX8 CYSTA   1      51.313  77.103  59.965  1.00  0.00           C
ATOM    140  CX9 CYSTA   1      52.293  77.163  58.815  1.00  0.00           C
ATOM    142 0CX1 CYSTA   1      53.073  78.193  58.435  1.00  0.00           C
ATOM    144 1CX1 CYSTA   1      53.174  79.573  59.045  1.00  0.00           C
ATOM    147 2CX1 CYSTA   1      51.924  80.473  58.945  1.00  0.00           C
ATOM    150 3CX1 CYSTA   1      52.093  81.813  59.685  1.00  0.00           C
ATOM    153 4CX1 CYSTA   1      50.892  82.753  59.515  1.00  0.00           C
ATOM    156 5CX1 CYSTA   1      50.643  83.653  60.745  1.00  0.00           C
ATOM    159 6CX1 CYSTA   1      51.643  84.804  60.875  1.00  0.00           C
ATOM    162 7CX1 CYSTA   1      51.303  85.724  62.055  1.00  0.00           C
ATOM    165 8CX1 CYSTA   1      52.103  87.023  62.035  1.00  0.00           C
ATOM    169  N   ALA A   2      45.102  78.253  71.355  1.00  0.00           N
ATOM    171  CA  ALA A   2      44.354  78.993  72.385  1.00  0.00           C
ATOM    173  CB  ALA A   2      44.533  80.523  72.525  1.00  0.00           C
ATOM    177  C   ALA A   2      42.873  78.784  72.535  1.00  0.00           C
ATOM    178  O   ALA A   2      42.473  78.113  73.475  1.00  0.00           O
ATOM    179  N   PRO A   3      42.023  79.433  71.745  1.00  0.00           N
ATOM    180  CD  PRO A   3      42.193  79.623  70.315  1.00  0.00           C
ATOM    183  CA  PRO A   3      41.003  80.304  72.305  1.00  0.00           C
ATOM    185  CB  PRO A   3      40.333  80.964  71.095  1.00  0.00           C
ATOM    188  CG  PRO A   3      40.853  80.193  69.875  1.00  0.00           C
ATOM    191  C   PRO A   3      40.083  79.603  73.305  1.00  0.00           C
ATOM    192  O   PRO A   3      39.283  78.743  72.945  1.00  0.00           O
ATOM    193  N   MET A   4      40.153  79.924  74.615  1.00  0.00           N
ATOM    195  CA  MET A   4      40.232  81.283  75.105  1.00  0.00           C
ATOM    197  CB  MET A   4      38.773  81.813  74.995  1.00  0.00           C
ATOM    200  CG  MET A   4      38.563  83.303  75.285  1.00  0.00           C
ATOM    203  SD  MET A   4      37.142  84.003  74.395  1.00  0.00           S
ATOM    204  CE  MET A   4      35.903  83.023  75.275  1.00  0.00           C
ATOM    208  C   MET A   4      40.713  81.374  76.555  1.00  0.00           C
ATOM    209  O   MET A   4      40.433  82.323  77.275  1.00  0.00           O
ATOM    210  N   HIS A   5      41.373  80.313  77.085  1.00  0.00           N
ATOM    212  CA  HIS A   5      41.532  80.064  78.525  1.00  0.00           C
ATOM    214  CB  HIS A   5      42.543  80.984  79.265  1.00  0.00           C
ATOM    217  ND1 HIS A   5      44.343  80.024  77.865  1.00  0.00           N
ATOM    218  CG  HIS A   5      43.982  80.733  78.975  1.00  0.00           C
ATOM    219  CE1 HIS A   5      45.663  80.124  77.815  1.00  0.00           C
ATOM    221  NE2 HIS A   5      46.142  80.863  78.845  1.00  0.00           N
ATOM    223  CD2 HIS A   5      45.072  81.234  79.605  1.00  0.00           C
ATOM    225  C   HIS A   5      40.223  80.073  79.315  1.00  0.00           C
ATOM    226  O   HIS A   5      40.173  80.204  80.545  1.00  0.00           O
ATOM    227  N   GLU A   6      39.083  79.924  78.625  1.00  0.00           N
ATOM    229  CA  GLU A   6      37.802  80.043  79.265  1.00  0.00           C
ATOM    231  CB  GLU A   6      36.763  80.743  78.365  1.00  0.00           C
ATOM    234  CG  GLU A   6      35.543  81.204  79.185  1.00  0.00           C
ATOM    237  CD  GLU A   6      34.813  82.413  78.625  1.00  0.00           C
ATOM    238  OE1 GLU A   6      35.383  83.534  78.555  1.00  0.00           O
ATOM    239  OE2 GLU A   6      33.613  82.253  78.285  1.00  0.00           O
ATOM    240  C   GLU A   6      37.413  78.673  79.775  1.00  0.00           C
ATOM    241  O   GLU A   6      36.662  77.903  79.175  1.00  0.00           O
ATOM    242  N   THR A   7      38.073  78.324  80.895  1.00  0.00           N
ATOM    244  CA  THR A   7      37.863  77.103  81.635  1.00  0.00           C
ATOM    246  CB  THR A   7      38.962  76.783  82.625  1.00  0.00           C
ATOM    248  OG1 THR A   7      38.843  75.453  83.095  1.00  0.00           O
ATOM    250  CG2 THR A   7      39.023  77.743  83.835  1.00  0.00           C
ATOM    254  C   THR A   7      36.532  77.143  82.325  1.00  0.00           C
ATOM    255  O   THR A   7      36.203  78.083  83.025  1.00  0.00           O
ATOM    256  N   ARG A   8      35.712  76.123  82.075  1.00  0.00           N
ATOM    258  CA  ARG A   8      34.363  76.154  82.565  1.00  0.00           C
ATOM    260  CB  ARG A   8      33.363  76.104  81.385  1.00  0.00           C
ATOM    263  CG  ARG A   8      31.873  76.084  81.805  1.00  0.00           C
ATOM    266  CD  ARG A   8      30.873  76.303  80.655  1.00  0.00           C
ATOM    269  NE  ARG A   8      31.093  75.233  79.645  1.00  0.00           N
ATOM    271  CZ  ARG A   8      31.732  75.433  78.495  1.00  0.00           C
ATOM    272  NH1 ARG A   8      32.313  76.553  78.145  1.00  0.00           N
ATOM    275  NH2 ARG A   8      31.893  74.423  77.675  1.00  0.00           N
ATOM    278  C   ARG A   8      34.213  74.983  83.495  1.00  0.00           C
ATOM    279  O   ARG A   8      34.003  73.854  83.075  1.00  0.00           O
ATOM    280  N   GLN A   9      34.303  75.263  84.805  1.00  0.00           N
ATOM    282  CA  GLN A   9      34.162  74.253  85.825  1.00  0.00           C
ATOM    284  CB  GLN A   9      34.822  74.733  87.145  1.00  0.00           C
ATOM    287  CG  GLN A   9      36.343  75.023  87.035  1.00  0.00           C
ATOM    290  CD  GLN A   9      37.133  73.793  86.575  1.00  0.00           C
ATOM    291  OE1 GLN A   9      37.043  72.724  87.165  1.00  0.00           O
ATOM    292  NE2 GLN A   9      37.963  73.933  85.515  1.00  0.00           N
ATOM    295  C   GLN A   9      32.683  73.963  86.025  1.00  0.00           C
ATOM    296  O   GLN A   9      31.883  74.873  86.215  1.00  0.00           O
ATOM    297  N   ALA A  10      32.263  72.693  85.985  1.00  0.00           N
ATOM    299  CA  ALA A  10      30.893  72.313  86.255  1.00  0.00           C
ATOM    301  CB  ALA A  10      30.703  70.803  85.975  1.00  0.00           C
ATOM    305  C   ALA A  10      30.412  72.643  87.675  1.00  0.00           C
ATOM    306  O   ALA A  10      31.133  72.464  88.665  1.00  0.00           O
ATOM    307  N   LEU A  11      29.153  73.103  87.795  1.00  0.00           N
ATOM    309  CA  LEU A  11      28.493  73.303  89.075  1.00  0.00           C
ATOM    311  CB  LEU A  11      27.113  73.993  88.885  1.00  0.00           C
ATOM    314  CG  LEU A  11      26.493  74.723  90.105  1.00  0.00           C
ATOM    316  CD1 LEU A  11      25.173  75.373  89.705  1.00  0.00           C
ATOM    320  CD2 LEU A  11      26.283  73.873  91.365  1.00  0.00           C
ATOM    324  C   LEU A  11      28.313  71.983  89.815  1.00  0.00           C
ATOM    325  O   LEU A  11      27.633  71.053  89.375  1.00  0.00           O
ATOM    326  N   SER A  12      28.923  71.853  91.015  1.00  0.00           N
ATOM    328  CA  SER A  12      28.693  70.684  91.855  1.00  0.00           C
ATOM    330  CB  SER A  12      29.723  70.573  93.005  1.00  0.00           C
ATOM    333  OG  SER A  12      29.563  69.333  93.715  1.00  0.00           O
ATOM    335  C   SER A  12      27.293  70.643  92.435  1.00  0.00           C
ATOM    336  O   SER A  12      26.933  71.373  93.355  1.00  0.00           O
ATOM    337  N   GLN A  13      26.463  69.753  91.855  1.00  0.00           N
ATOM    339  CA  GLN A  13      25.073  69.593  92.195  1.00  0.00           C
ATOM    341  CB  GLN A  13      24.303  69.073  90.965  1.00  0.00           C
ATOM    344  CG  GLN A  13      22.773  68.904  91.125  1.00  0.00           C
ATOM    347  CD  GLN A  13      22.003  70.174  91.515  1.00  0.00           C
ATOM    348  OE1 GLN A  13      21.732  70.453  92.685  1.00  0.00           O
ATOM    349  NE2 GLN A  13      21.613  70.973  90.495  1.00  0.00           N
ATOM    352  C   GLN A  13      24.953  68.563  93.275  1.00  0.00           C
ATOM    353  O   GLN A  13      25.523  67.474  93.195  1.00  0.00           O
ATOM    354  N   GLN A  14      24.232  68.863  94.365  1.00  0.00           N
ATOM    356  CA  GLN A  14      24.213  67.953  95.485  1.00  0.00           C
ATOM    358  CB  GLN A  14      25.503  68.103  96.335  1.00  0.00           C
ATOM    361  CG  GLN A  14      25.783  66.883  97.235  1.00  0.00           C
ATOM    364  CD  GLN A  14      27.273  66.793  97.575  1.00  0.00           C
ATOM    365  OE1 GLN A  14      28.053  67.743  97.405  1.00  0.00           O
ATOM    366  NE2 GLN A  14      27.693  65.603  98.035  1.00  0.00           N
ATOM    369  C   GLN A  14      22.993  68.293  96.305  1.00  0.00           C
ATOM    370  O   GLN A  14      22.423  69.383  96.215  1.00  0.00           O
ATOM    371  N   THR A  15      22.533  67.343  97.125  1.00  0.00           N
ATOM    373  CA  THR A  15      21.423  67.573  98.025  1.00  0.00           C
ATOM    375  CB  THR A  15      20.423  66.413  98.085  1.00  0.00           C
ATOM    377  OG1 THR A  15      21.023  65.193  98.485  1.00  0.00           O
ATOM    379  CG2 THR A  15      19.843  66.173  96.695  1.00  0.00           C
ATOM    383  C   THR A  15      21.983  67.803  99.405  1.00  0.00           C
ATOM    384  O   THR A  15      22.793  67.003  99.875  1.00  0.00           O
ATOM    385  N   PRO A  16      21.603  68.823 100.145  1.00  0.00           N
ATOM    386  CD  PRO A  16      21.072  70.093  99.655  1.00  0.00           C
ATOM    389  CA  PRO A  16      21.893  68.873 101.555  1.00  0.00           C
ATOM    391  CB  PRO A  16      21.913  70.363 101.875  1.00  0.00           C
ATOM    394  CG  PRO A  16      20.903  70.953 100.905  1.00  0.00           C
ATOM    397  C   PRO A  16      20.823  68.113 102.325  1.00  0.00           C
ATOM    398  O   PRO A  16      19.613  68.243 102.105  1.00  0.00           O
ATOM    399  N   ALA A  17      21.313  67.253 103.225  1.00  0.00           N
ATOM    401  CA  ALA A  17      20.573  66.604 104.245  1.00  0.00           C
ATOM    403  CB  ALA A  17      20.383  65.113 103.925  1.00  0.00           C
ATOM    407  C   ALA A  17      21.413  66.723 105.485  1.00  0.00           C
ATOM    408  O   ALA A  17      22.543  66.243 105.525  1.00  0.00           O
ATOM    409  N   ALA A  18      20.853  67.313 106.545  1.00  0.00           N
ATOM    411  CA  ALA A  18      21.403  67.233 107.875  1.00  0.00           C
ATOM    413  CB  ALA A  18      20.683  68.303 108.705  1.00  0.00           C
ATOM    417  C   ALA A  18      21.183  65.833 108.455  1.00  0.00           C
ATOM    418  O   ALA A  18      21.893  65.313 109.295  1.00  0.00           O
ATOM    419  N   GLN A  19      20.153  65.123 107.945  1.00  0.00           N
ATOM    421  CA  GLN A  19      19.763  63.843 108.465  1.00  0.00           C
ATOM    423  CB  GLN A  19      18.413  63.393 107.835  1.00  0.00           C
ATOM    426  CG  GLN A  19      17.223  64.343 108.125  1.00  0.00           C
ATOM    429  CD  GLN A  19      15.933  63.933 107.385  1.00  0.00           C
ATOM    430  OE1 GLN A  19      15.363  64.673 106.585  1.00  0.00           O
ATOM    431  NE2 GLN A  19      15.463  62.703 107.675  1.00  0.00           N
ATOM    434  C   GLN A  19      20.803  62.743 108.275  1.00  0.00           C
ATOM    435  O   GLN A  19      20.753  61.703 108.925  1.00  0.00           O
ATOM    436  N   VAL A  20      21.773  62.943 107.355  1.00  0.00           N
ATOM    438  CA  VAL A  20      22.743  61.953 106.895  1.00  0.00           C
ATOM    440  CB  VAL A  20      23.513  62.503 105.685  1.00  0.00           C
ATOM    442  CG1 VAL A  20      24.523  63.593 106.065  1.00  0.00           C
ATOM    446  CG2 VAL A  20      24.213  61.353 104.935  1.00  0.00           C
ATOM    450  C   VAL A  20      23.663  61.373 107.975  1.00  0.00           C
ATOM    451  O   VAL A  20      24.063  60.224 107.865  1.00  0.00           O
ATOM    452  N   ASP A  21      24.023  62.163 109.015  1.00  0.00           N
ATOM    454  CA  ASP A  21      24.813  61.693 110.145  1.00  0.00           C
ATOM    456  CB  ASP A  21      25.993  62.693 110.365  1.00  0.00           C
ATOM    459  CG  ASP A  21      27.153  62.173 111.225  1.00  0.00           C
ATOM    460  OD1 ASP A  21      27.103  60.993 111.645  1.00  0.00           O
ATOM    461  OD2 ASP A  21      28.153  62.943 111.365  1.00  0.00           O
ATOM    462  C   ASP A  21      23.913  61.553 111.385  1.00  0.00           C
ATOM    463  O   ASP A  21      24.363  61.383 112.515  1.00  0.00           O
ATOM    464  N   THR A  22      22.573  61.633 111.235  1.00  0.00           N
ATOM    466  CA  THR A  22      21.743  61.973 112.385  1.00  0.00           C
ATOM    468  CB  THR A  22      21.063  63.333 112.265  1.00  0.00           C
ATOM    470  OG1 THR A  22      22.073  64.303 112.075  1.00  0.00           O
ATOM    472  CG2 THR A  22      20.363  63.713 113.565  1.00  0.00           C
ATOM    476  C   THR A  22      20.733  60.903 112.675  1.00  0.00           C
ATOM    477  O   THR A  22      19.773  60.703 111.935  1.00  0.00           O
ATOM    478  N   ALA A  23      20.903  60.224 113.825  1.00  0.00           N
ATOM    480  CA  ALA A  23      19.943  59.293 114.385  1.00  0.00           C
ATOM    482  CB  ALA A  23      20.543  58.573 115.605  1.00  0.00           C
ATOM    486  C   ALA A  23      18.623  59.923 114.795  1.00  0.00           C
ATOM    487  O   ALA A  23      18.553  61.083 115.185  1.00  0.00           O
ATOM    488  N   LEU A  24      17.513  59.174 114.725  1.00  0.00           N
ATOM    490  CA  LEU A  24      16.173  59.643 115.065  1.00  0.00           C
ATOM    492  CB  LEU A  24      15.123  58.503 114.855  1.00  0.00           C
ATOM    495  CG  LEU A  24      14.843  58.073 113.395  1.00  0.00           C
ATOM    497  CD1 LEU A  24      15.893  57.103 112.815  1.00  0.00           C
ATOM    501  CD2 LEU A  24      13.493  57.363 113.275  1.00  0.00           C
ATOM    505  C   LEU A  24      16.023  60.354 116.435  1.00  0.00           C
ATOM    506  O   LEU A  24      15.293  61.343 116.485  1.00  0.00           O
ATOM    507  N   PRO A  25      16.653  59.973 117.555  1.00  0.00           N
ATOM    508  CD  PRO A  25      17.053  58.593 117.795  1.00  0.00           C
ATOM    511  CA  PRO A  25      16.623  60.753 118.805  1.00  0.00           C
ATOM    513  CB  PRO A  25      17.203  59.763 119.825  1.00  0.00           C
ATOM    516  CG  PRO A  25      16.813  58.393 119.275  1.00  0.00           C
ATOM    519  C   PRO A  25      17.463  62.023 118.865  1.00  0.00           C
ATOM    520  O   PRO A  25      17.523  62.633 119.935  1.00  0.00           O
ATOM    521  N   THR A  26      18.143  62.463 117.785  1.00  0.00           N
ATOM    523  CA  THR A  26      19.063  63.593 117.875  1.00  0.00           C
ATOM    525  CB  THR A  26      20.543  63.193 118.025  1.00  0.00           C
ATOM    527  OG1 THR A  26      21.453  64.283 117.955  1.00  0.00           O
ATOM    529  CG2 THR A  26      20.973  62.183 116.955  1.00  0.00           C
ATOM    533  C   THR A  26      18.773  64.623 116.805  1.00  0.00           C
ATOM    534  O   THR A  26      18.263  64.343 115.725  1.00  0.00           O
ATOM    535  N   ALA A  27      19.033  65.893 117.155  1.00  0.00           N
ATOM    537  CA  ALA A  27      18.663  67.083 116.445  1.00  0.00           C
ATOM    539  CB  ALA A  27      18.703  68.283 117.405  1.00  0.00           C
ATOM    543  C   ALA A  27      19.593  67.394 115.285  1.00  0.00           C
ATOM    544  O   ALA A  27      20.683  66.843 115.195  1.00  0.00           O
ATOM    545  N   LEU A  28      19.173  68.293 114.385  1.00  0.00           N
ATOM    547  CA  LEU A  28      19.903  68.563 113.155  1.00  0.00           C
ATOM    549  CB  LEU A  28      18.903  68.604 111.965  1.00  0.00           C
ATOM    552  CG  LEU A  28      18.103  67.313 111.675  1.00  0.00           C
ATOM    554  CD1 LEU A  28      17.023  67.543 110.605  1.00  0.00           C
ATOM    558  CD2 LEU A  28      19.033  66.183 111.225  1.00  0.00           C
ATOM    562  C   LEU A  28      20.633  69.904 113.235  1.00  0.00           C
ATOM    563  O   LEU A  28      20.023  70.944 113.495  1.00  0.00           O
ATOM    564  N   LYS A  29      21.963  69.933 113.005  1.00  0.00           N
ATOM    566  CA  LYS A  29      22.843  71.063 113.285  1.00  0.00           C
ATOM    568  CB  LYS A  29      23.613  70.764 114.595  1.00  0.00           C
ATOM    571  CG  LYS A  29      22.743  70.533 115.855  1.00  0.00           C
ATOM    574  CD  LYS A  29      23.603  70.053 117.045  1.00  0.00           C
ATOM    577  CE  LYS A  29      22.843  69.883 118.355  1.00  0.00           C
ATOM    580  NZ  LYS A  29      23.813  69.574 119.425  1.00  0.00           N
ATOM    584  C   LYS A  29      23.893  71.363 112.205  1.00  0.00           C
ATOM    585  O   LYS A  29      24.883  70.653 112.015  1.00  0.00           O
ATOM    586  N   MET A  30      23.773  72.503 111.495  1.00  0.00           N
ATOM    588  CA  MET A  30      24.663  72.854 110.385  1.00  0.00           C
ATOM    590  CB  MET A  30      23.903  73.353 109.115  1.00  0.00           C
ATOM    593  CG  MET A  30      22.373  73.243 109.165  1.00  0.00           C
ATOM    596  SD  MET A  30      21.533  74.093 107.795  1.00  0.00           S
ATOM    597  CE  MET A  30      20.233  74.743 108.875  1.00  0.00           C
ATOM    601  C   MET A  30      25.723  73.883 110.805  1.00  0.00           C
ATOM    602  O   MET A  30      25.713  75.034 110.355  1.00  0.00           O
ATOM    603  N   VAL A  31      26.673  73.523 111.695  1.00  0.00           N
ATOM    605  CA  VAL A  31      27.573  74.503 112.295  1.00  0.00           C
ATOM    607  CB  VAL A  31      27.373  74.663 113.795  1.00  0.00           C
ATOM    609  CG1 VAL A  31      28.423  75.624 114.395  1.00  0.00           C
ATOM    613  CG2 VAL A  31      25.963  75.224 114.015  1.00  0.00           C
ATOM    617  C   VAL A  31      29.033  74.253 111.935  1.00  0.00           C
ATOM    618  O   VAL A  31      29.563  73.143 111.985  1.00  0.00           O
ATOM    619  N   GLY A  32      29.713  75.343 111.505  1.00  0.00           N
ATOM    621  CA  GLY A  32      31.113  75.363 111.145  1.00  0.00           C
ATOM    624  C   GLY A  32      32.073  74.743 112.135  1.00  0.00           C
ATOM    625  O   GLY A  32      31.863  74.694 113.345  1.00  0.00           O
ATOM    626  N   GLN A  33      33.223  74.293 111.615  1.00  0.00           N
ATOM    628  CA  GLN A  33      34.203  73.573 112.385  1.00  0.00           C
ATOM    630  CB  GLN A  33      34.703  72.373 111.535  1.00  0.00           C
ATOM    633  CG  GLN A  33      34.993  71.093 112.325  1.00  0.00           C
ATOM    636  CD  GLN A  33      33.853  70.673 113.245  1.00  0.00           C
ATOM    637  OE1 GLN A  33      34.093  70.383 114.415  1.00  0.00           O
ATOM    638  NE2 GLN A  33      32.613  70.624 112.725  1.00  0.00           N
ATOM    641  C   GLN A  33      35.363  74.503 112.705  1.00  0.00           C
ATOM    642  O   GLN A  33      35.663  75.443 111.965  1.00  0.00           O
ATOM    643  N   THR A  34      36.023  74.273 113.845  1.00  0.00           N
ATOM    645  CA  THR A  34      36.942  75.224 114.445  1.00  0.00           C
ATOM    647  CB  THR A  34      36.223  75.753 115.695  1.00  0.00           C
ATOM    649  OG1 THR A  34      36.143  74.733 116.675  1.00  0.00           O
ATOM    651  CG2 THR A  34      36.833  77.033 116.305  1.00  0.00           C
ATOM    655  C   THR A  34      38.233  74.443 114.715  1.00  0.00           C
ATOM    656  O   THR A  34      38.572  73.503 113.995  1.00  0.00           O
ATOM    657  N   GLN A  35      39.003  74.753 115.785  1.00  0.00           N
ATOM    659  CA  GLN A  35      40.013  73.854 116.295  1.00  0.00           C
ATOM    661  CB  GLN A  35      40.993  74.533 117.265  1.00  0.00           C
ATOM    664  CG  GLN A  35      41.893  75.593 116.585  1.00  0.00           C
ATOM    667  CD  GLN A  35      41.264  76.983 116.485  1.00  0.00           C
ATOM    668  OE1 GLN A  35      40.543  77.443 117.375  1.00  0.00           O
ATOM    669  NE2 GLN A  35      41.593  77.733 115.405  1.00  0.00           N
ATOM    672  C   GLN A  35      39.433  72.593 116.925  1.00  0.00           C
ATOM    673  O   GLN A  35      39.153  72.534 118.125  1.00  0.00           O
ATOM    674  N   TRP A  36      39.213  71.543 116.125  1.00  0.00           N
ATOM    676  CA  TRP A  36      38.173  70.583 116.425  1.00  0.00           C
ATOM    678  CB  TRP A  36      37.703  69.974 115.085  1.00  0.00           C
ATOM    681  CG  TRP A  36      38.803  69.443 114.205  1.00  0.00           C
ATOM    682  CD1 TRP A  36      39.363  70.053 113.125  1.00  0.00           C
ATOM    684  NE1 TRP A  36      40.393  69.273 112.645  1.00  0.00           N
ATOM    686  CE2 TRP A  36      40.534  68.163 113.425  1.00  0.00           C
ATOM    687  CD2 TRP A  36      39.533  68.223 114.415  1.00  0.00           C
ATOM    688  CE3 TRP A  36      39.403  67.173 115.325  1.00  0.00           C
ATOM    690  CZ3 TRP A  36      40.323  66.133 115.275  1.00  0.00           C
ATOM    692  CZ2 TRP A  36      41.473  67.143 113.395  1.00  0.00           C
ATOM    694  CH2 TRP A  36      41.352  66.123 114.345  1.00  0.00           C
ATOM    696  C   TRP A  36      38.603  69.523 117.435  1.00  0.00           C
ATOM    697  O   TRP A  36      37.813  68.784 118.005  1.00  0.00           O
ATOM    698  N   TRP A  37      39.913  69.463 117.725  1.00  0.00           N
ATOM    700  CA  TRP A  37      40.463  68.593 118.735  1.00  0.00           C
ATOM    702  CB  TRP A  37      41.983  68.444 118.485  1.00  0.00           C
ATOM    705  CG  TRP A  37      42.732  69.733 118.585  1.00  0.00           C
ATOM    706  CD1 TRP A  37      43.093  70.323 119.765  1.00  0.00           C
ATOM    708  NE1 TRP A  37      43.694  71.533 119.505  1.00  0.00           N
ATOM    710  CE2 TRP A  37      43.753  71.723 118.175  1.00  0.00           C
ATOM    711  CD2 TRP A  37      43.153  70.624 117.535  1.00  0.00           C
ATOM    712  CE3 TRP A  37      43.093  70.573 116.145  1.00  0.00           C
ATOM    714  CZ3 TRP A  37      43.723  71.604 115.435  1.00  0.00           C
ATOM    716  CZ2 TRP A  37      44.312  72.763 117.465  1.00  0.00           C
ATOM    718  CH2 TRP A  37      44.302  72.683 116.085  1.00  0.00           C
ATOM    720  C   TRP A  37      40.183  69.083 120.165  1.00  0.00           C
ATOM    721  O   TRP A  37      40.183  68.303 121.115  1.00  0.00           O
ATOM    722  N   LEU A  38      39.873  70.393 120.355  1.00  0.00           N
ATOM    724  CA  LEU A  38      39.603  70.973 121.655  1.00  0.00           C
ATOM    726  CB  LEU A  38      39.773  72.513 121.655  1.00  0.00           C
ATOM    729  CG  LEU A  38      41.194  73.023 121.325  1.00  0.00           C
ATOM    731  CD1 LEU A  38      41.223  74.543 121.405  1.00  0.00           C
ATOM    735  CD2 LEU A  38      42.243  72.474 122.295  1.00  0.00           C
ATOM    739  C   LEU A  38      38.183  70.693 122.095  1.00  0.00           C
ATOM    740  O   LEU A  38      37.813  70.873 123.255  1.00  0.00           O
ATOM    741  N   GLU A  39      37.353  70.213 121.155  1.00  0.00           N
ATOM    743  CA  GLU A  39      35.983  69.823 121.385  1.00  0.00           C
ATOM    745  CB  GLU A  39      35.243  69.743 120.025  1.00  0.00           C
ATOM    748  CG  GLU A  39      35.183  71.084 119.215  1.00  0.00           C
ATOM    751  CD  GLU A  39      34.603  70.923 117.795  1.00  0.00           C
ATOM    752  OE1 GLU A  39      34.303  69.764 117.405  1.00  0.00           O
ATOM    753  OE2 GLU A  39      34.493  71.963 117.085  1.00  0.00           O
ATOM    754  C   GLU A  39      35.883  68.473 122.105  1.00  0.00           C
ATOM    755  O   GLU A  39      34.923  68.163 122.805  1.00  0.00           O
ATOM    756  N   TYR A  40      36.953  67.643 122.025  1.00  0.00           N
ATOM    758  CA  TYR A  40      37.053  66.413 122.785  1.00  0.00           C
ATOM    760  CB  TYR A  40      38.163  65.473 122.265  1.00  0.00           C
ATOM    763  CG  TYR A  40      37.823  64.993 120.885  1.00  0.00           C
ATOM    764  CD1 TYR A  40      37.233  63.733 120.685  1.00  0.00           C
ATOM    766  CE1 TYR A  40      37.012  63.253 119.385  1.00  0.00           C
ATOM    768  CZ  TYR A  40      37.392  64.023 118.285  1.00  0.00           C
ATOM    769  OH  TYR A  40      37.253  63.543 116.975  1.00  0.00           O
ATOM    771  CD2 TYR A  40      38.163  65.764 119.775  1.00  0.00           C
ATOM    773  CE2 TYR A  40      37.943  65.293 118.475  1.00  0.00           C
ATOM    775  C   TYR A  40      37.363  66.663 124.235  1.00  0.00           C
ATOM    776  O   TYR A  40      37.163  65.793 125.085  1.00  0.00           O
ATOM    777  N   HIS A  41      37.852  67.883 124.545  1.00  0.00           N
ATOM    779  CA  HIS A  41      38.062  68.333 125.895  1.00  0.00           C
ATOM    781  CB  HIS A  41      36.753  68.423 126.705  1.00  0.00           C
ATOM    784  ND1 HIS A  41      36.043  70.733 126.285  1.00  0.00           N
ATOM    785  CG  HIS A  41      35.753  69.393 126.155  1.00  0.00           C
ATOM    786  CE1 HIS A  41      34.953  71.363 125.875  1.00  0.00           C
ATOM    788  NE2 HIS A  41      33.973  70.503 125.515  1.00  0.00           N
ATOM    790  CD2 HIS A  41      34.483  69.234 125.685  1.00  0.00           C
ATOM    792  C   HIS A  41      39.153  67.543 126.605  1.00  0.00           C
ATOM    793  O   HIS A  41      39.032  67.223 127.785  1.00  0.00           O
ATOM    794  N   ASP A  42      40.223  67.143 125.895  1.00  0.00           N
ATOM    796  CA  ASP A  42      41.333  66.393 126.445  1.00  0.00           C
ATOM    798  CB  ASP A  42      41.523  65.013 125.735  1.00  0.00           C
ATOM    801  CG  ASP A  42      42.703  64.213 126.265  1.00  0.00           C
ATOM    802  OD1 ASP A  42      43.483  64.753 127.085  1.00  0.00           O
ATOM    803  OD2 ASP A  42      42.883  63.043 125.855  1.00  0.00           O
ATOM    804  C   ASP A  42      42.543  67.313 126.385  1.00  0.00           C
ATOM    805  O   ASP A  42      43.052  67.663 125.325  1.00  0.00           O
ATOM    806  N   ASN A  43      43.013  67.733 127.575  1.00  0.00           N
ATOM    808  CA  ASN A  43      44.193  68.573 127.755  1.00  0.00           C
ATOM    810  CB  ASN A  43      44.363  68.963 129.255  1.00  0.00           C
ATOM    813  CG  ASN A  43      43.293  69.964 129.635  1.00  0.00           C
ATOM    814  OD1 ASN A  43      42.602  70.533 128.785  1.00  0.00           O
ATOM    815  ND2 ASN A  43      43.062  70.133 130.955  1.00  0.00           N
ATOM    818  C   ASN A  43      45.463  67.924 127.255  1.00  0.00           C
ATOM    819  O   ASN A  43      46.333  68.543 126.645  1.00  0.00           O
ATOM    820  N   GLN A  44      45.613  66.613 127.505  1.00  0.00           N
ATOM    822  CA  GLN A  44      46.773  65.863 127.085  1.00  0.00           C
ATOM    824  CB  GLN A  44      46.703  64.473 127.735  1.00  0.00           C
ATOM    827  CG  GLN A  44      47.933  63.573 127.505  1.00  0.00           C
ATOM    830  CD  GLN A  44      49.263  64.183 127.955  1.00  0.00           C
ATOM    831  OE1 GLN A  44      49.493  64.503 129.125  1.00  0.00           O
ATOM    832  NE2 GLN A  44      50.232  64.303 127.015  1.00  0.00           N
ATOM    835  C   GLN A  44      46.863  65.764 125.575  1.00  0.00           C
ATOM    836  O   GLN A  44      47.933  65.944 124.975  1.00  0.00           O
ATOM    837  N   LEU A  45      45.713  65.563 124.915  1.00  0.00           N
ATOM    839  CA  LEU A  45      45.613  65.673 123.475  1.00  0.00           C
ATOM    841  CB  LEU A  45      44.183  65.354 122.985  1.00  0.00           C
ATOM    844  CG  LEU A  45      43.943  65.563 121.475  1.00  0.00           C
ATOM    846  CD1 LEU A  45      44.803  64.633 120.605  1.00  0.00           C
ATOM    850  CD2 LEU A  45      42.473  65.343 121.155  1.00  0.00           C
ATOM    854  C   LEU A  45      46.043  67.043 122.945  1.00  0.00           C
ATOM    855  O   LEU A  45      46.763  67.113 121.955  1.00  0.00           O
ATOM    856  N   THR A  46      45.663  68.153 123.635  1.00  0.00           N
ATOM    858  CA  THR A  46      45.993  69.523 123.225  1.00  0.00           C
ATOM    860  CB  THR A  46      45.373  70.713 123.985  1.00  0.00           C
ATOM    862  OG1 THR A  46      45.983  71.073 125.225  1.00  0.00           O
ATOM    864  CG2 THR A  46      43.903  70.433 124.275  1.00  0.00           C
ATOM    868  C   THR A  46      47.483  69.733 123.095  1.00  0.00           C
ATOM    869  O   THR A  46      47.982  70.333 122.135  1.00  0.00           O
ATOM    870  N   SER A  47      48.243  69.193 124.045  1.00  0.00           N
ATOM    872  CA  SER A  47      49.683  69.113 123.985  1.00  0.00           C
ATOM    874  CB  SER A  47      50.223  68.503 125.295  1.00  0.00           C
ATOM    877  OG  SER A  47      49.923  69.343 126.405  1.00  0.00           O
ATOM    879  C   SER A  47      50.273  68.313 122.825  1.00  0.00           C
ATOM    880  O   SER A  47      51.173  68.773 122.135  1.00  0.00           O
ATOM    881  N   LEU A  48      49.753  67.103 122.535  1.00  0.00           N
ATOM    883  CA  LEU A  48      50.253  66.303 121.425  1.00  0.00           C
ATOM    885  CB  LEU A  48      49.733  64.843 121.405  1.00  0.00           C
ATOM    888  CG  LEU A  48      50.443  63.873 122.365  1.00  0.00           C
ATOM    890  CD1 LEU A  48      49.822  63.873 123.765  1.00  0.00           C
ATOM    894  CD2 LEU A  48      50.433  62.443 121.795  1.00  0.00           C
ATOM    898  C   LEU A  48      50.102  66.923 120.045  1.00  0.00           C
ATOM    899  O   LEU A  48      51.053  66.903 119.265  1.00  0.00           O
ATOM    900  N   ILE A  49      48.953  67.543 119.685  1.00  0.00           N
ATOM    902  CA  ILE A  49      48.873  68.264 118.415  1.00  0.00           C
ATOM    904  CB  ILE A  49      47.493  68.693 117.885  1.00  0.00           C
ATOM    906  CG2 ILE A  49      46.573  67.474 117.695  1.00  0.00           C
ATOM    910  CG1 ILE A  49      46.793  69.854 118.605  1.00  0.00           C
ATOM    913  CD  ILE A  49      46.133  69.393 119.875  1.00  0.00           C
ATOM    917  C   ILE A  49      49.833  69.443 118.315  1.00  0.00           C
ATOM    918  O   ILE A  49      50.403  69.694 117.265  1.00  0.00           O
ATOM    919  N   ASN A  50      50.032  70.203 119.415  1.00  0.00           N
ATOM    921  CA  ASN A  50      50.993  71.303 119.425  1.00  0.00           C
ATOM    923  CB  ASN A  50      51.013  72.014 120.795  1.00  0.00           C
ATOM    926  CG  ASN A  50      49.693  72.733 121.025  1.00  0.00           C
ATOM    927  OD1 ASN A  50      48.943  73.013 120.095  1.00  0.00           O
ATOM    928  ND2 ASN A  50      49.403  73.073 122.305  1.00  0.00           N
ATOM    931  C   ASN A  50      52.423  70.863 119.105  1.00  0.00           C
ATOM    932  O   ASN A  50      53.113  71.474 118.305  1.00  0.00           O
ATOM    933  N   ASN A  51      52.852  69.743 119.695  1.00  0.00           N
ATOM    935  CA  ASN A  51      54.083  69.063 119.345  1.00  0.00           C
ATOM    937  CB  ASN A  51      54.302  67.883 120.315  1.00  0.00           C
ATOM    940  CG  ASN A  51      54.302  68.363 121.755  1.00  0.00           C
ATOM    941  OD1 ASN A  51      54.424  69.543 122.085  1.00  0.00           O
ATOM    942  ND2 ASN A  51      54.102  67.394 122.675  1.00  0.00           N
ATOM    945  C   ASN A  51      54.153  68.553 117.915  1.00  0.00           C
ATOM    946  O   ASN A  51      55.153  68.733 117.225  1.00  0.00           O
ATOM    947  N   ALA A  52      53.062  67.953 117.385  1.00  0.00           N
ATOM    949  CA  ALA A  52      52.992  67.583 115.975  1.00  0.00           C
ATOM    951  CB  ALA A  52      51.683  66.823 115.715  1.00  0.00           C
ATOM    955  C   ALA A  52      53.133  68.753 115.005  1.00  0.00           C
ATOM    956  O   ALA A  52      53.923  68.733 114.065  1.00  0.00           O
ATOM    957  N   LEU A  53      52.433  69.873 115.265  1.00  0.00           N
ATOM    959  CA  LEU A  53      52.662  71.133 114.575  1.00  0.00           C
ATOM    961  CB  LEU A  53      51.623  72.203 114.975  1.00  0.00           C
ATOM    964  CG  LEU A  53      50.302  72.154 114.195  1.00  0.00           C
ATOM    966  CD1 LEU A  53      49.393  71.014 114.615  1.00  0.00           C
ATOM    970  CD2 LEU A  53      49.553  73.464 114.405  1.00  0.00           C
ATOM    974  C   LEU A  53      54.063  71.703 114.765  1.00  0.00           C
ATOM    975  O   LEU A  53      54.583  72.404 113.885  1.00  0.00           O
ATOM    976  N   GLN A  54      54.683  71.483 115.935  1.00  0.00           N
ATOM    978  CA  GLN A  54      56.013  71.973 116.245  1.00  0.00           C
ATOM    980  CB  GLN A  54      56.352  71.753 117.745  1.00  0.00           C
ATOM    983  CG  GLN A  54      57.723  72.323 118.185  1.00  0.00           C
ATOM    986  CD  GLN A  54      57.793  73.833 117.985  1.00  0.00           C
ATOM    987  OE1 GLN A  54      57.093  74.603 118.655  1.00  0.00           O
ATOM    988  NE2 GLN A  54      58.642  74.313 117.045  1.00  0.00           N
ATOM    991  C   GLN A  54      57.103  71.404 115.355  1.00  0.00           C
ATOM    992  O   GLN A  54      57.982  72.123 114.885  1.00  0.00           O
ATOM    993  N   ASN A  55      57.063  70.083 115.105  1.00  0.00           N
ATOM    995  CA  ASN A  55      58.262  69.413 114.665  1.00  0.00           C
ATOM    997  CB  ASN A  55      59.242  69.203 115.875  1.00  0.00           C
ATOM   1000  CG  ASN A  55      58.653  68.423 117.055  1.00  0.00           C
ATOM   1001  OD1 ASN A  55      58.343  68.933 118.135  1.00  0.00           O
ATOM   1002  ND2 ASN A  55      58.523  67.093 116.875  1.00  0.00           N
ATOM   1005  C   ASN A  55      58.003  68.113 113.895  1.00  0.00           C
ATOM   1006  O   ASN A  55      58.852  67.223 113.875  1.00  0.00           O
ATOM   1007  N   ALA A  56      56.833  67.973 113.225  1.00  0.00           N
ATOM   1009  CA  ALA A  56      56.543  66.833 112.385  1.00  0.00           C
ATOM   1011  CB  ALA A  56      55.032  66.613 112.215  1.00  0.00           C
ATOM   1015  C   ALA A  56      57.183  66.963 110.995  1.00  0.00           C
ATOM   1016  O   ALA A  56      57.053  68.003 110.345  1.00  0.00           O
ATOM   1017  N   PRO A  57      57.873  65.953 110.465  1.00  0.00           N
ATOM   1018  CD  PRO A  57      58.174  64.694 111.145  1.00  0.00           C
ATOM   1021  CA  PRO A  57      58.663  66.133 109.255  1.00  0.00           C
ATOM   1023  CB  PRO A  57      59.553  64.883 109.195  1.00  0.00           C
ATOM   1026  CG  PRO A  57      58.873  63.843 110.075  1.00  0.00           C
ATOM   1029  C   PRO A  57      57.793  66.293 108.025  1.00  0.00           C
ATOM   1030  O   PRO A  57      58.122  67.123 107.185  1.00  0.00           O
ATOM   1031  N   ASP A  58      56.703  65.523 107.885  1.00  0.00           N
ATOM   1033  CA  ASP A  58      55.822  65.583 106.735  1.00  0.00           C
ATOM   1035  CB  ASP A  58      54.703  64.514 106.865  1.00  0.00           C
ATOM   1038  CG  ASP A  58      55.253  63.113 106.715  1.00  0.00           C
ATOM   1039  OD1 ASP A  58      56.333  62.913 106.125  1.00  0.00           O
ATOM   1040  OD2 ASP A  58      54.543  62.153 107.125  1.00  0.00           O
ATOM   1041  C   ASP A  58      55.203  66.973 106.515  1.00  0.00           C
ATOM   1042  O   ASP A  58      55.162  67.503 105.395  1.00  0.00           O
ATOM   1043  N   MET A  59      54.763  67.623 107.605  1.00  0.00           N
ATOM   1045  CA  MET A  59      54.312  69.003 107.605  1.00  0.00           C
ATOM   1047  CB  MET A  59      53.712  69.353 108.975  1.00  0.00           C
ATOM   1050  CG  MET A  59      53.163  70.773 109.105  1.00  0.00           C
ATOM   1053  SD  MET A  59      52.343  71.033 110.695  1.00  0.00           S
ATOM   1054  CE  MET A  59      52.203  72.813 110.445  1.00  0.00           C
ATOM   1058  C   MET A  59      55.383  70.013 107.215  1.00  0.00           C
ATOM   1059  O   MET A  59      55.153  70.893 106.385  1.00  0.00           O
ATOM   1060  N   GLN A  60      56.613  69.834 107.725  1.00  0.00           N
ATOM   1062  CA  GLN A  60      57.753  70.603 107.285  1.00  0.00           C
ATOM   1064  CB  GLN A  60      59.032  70.243 108.055  1.00  0.00           C
ATOM   1067  CG  GLN A  60      60.223  71.154 107.645  1.00  0.00           C
ATOM   1070  CD  GLN A  60      61.482  70.753 108.385  1.00  0.00           C
ATOM   1071  OE1 GLN A  60      61.953  69.613 108.275  1.00  0.00           O
ATOM   1072  NE2 GLN A  60      62.043  71.703 109.175  1.00  0.00           N
ATOM   1075  C   GLN A  60      58.013  70.484 105.785  1.00  0.00           C
ATOM   1076  O   GLN A  60      58.273  71.474 105.095  1.00  0.00           O
ATOM   1077  N   VAL A  61      57.922  69.263 105.215  1.00  0.00           N
ATOM   1079  CA  VAL A  61      58.073  69.073 103.785  1.00  0.00           C
ATOM   1081  CB  VAL A  61      58.052  67.604 103.405  1.00  0.00           C
ATOM   1083  CG1 VAL A  61      58.133  67.423 101.875  1.00  0.00           C
ATOM   1087  CG2 VAL A  61      59.273  66.913 104.045  1.00  0.00           C
ATOM   1091  C   VAL A  61      57.053  69.863 102.965  1.00  0.00           C
ATOM   1092  O   VAL A  61      57.413  70.543 102.005  1.00  0.00           O
ATOM   1093  N   ALA A  62      55.762  69.854 103.345  1.00  0.00           N
ATOM   1095  CA  ALA A  62      54.763  70.663 102.655  1.00  0.00           C
ATOM   1097  CB  ALA A  62      53.363  70.424 103.215  1.00  0.00           C
ATOM   1101  C   ALA A  62      55.032  72.163 102.695  1.00  0.00           C
ATOM   1102  O   ALA A  62      54.763  72.873 101.735  1.00  0.00           O
ATOM   1103  N   GLU A  63      55.534  72.703 103.825  1.00  0.00           N
ATOM   1105  CA  GLU A  63      55.892  74.113 103.875  1.00  0.00           C
ATOM   1107  CB  GLU A  63      56.023  74.733 105.275  1.00  0.00           C
ATOM   1110  CG  GLU A  63      57.072  74.193 106.275  1.00  0.00           C
ATOM   1113  CD  GLU A  63      56.942  74.894 107.635  1.00  0.00           C
ATOM   1114  OE1 GLU A  63      55.913  75.603 107.845  1.00  0.00           O
ATOM   1115  OE2 GLU A  63      57.873  74.783 108.475  1.00  0.00           O
ATOM   1116  C   GLU A  63      57.063  74.473 102.995  1.00  0.00           C
ATOM   1117  O   GLU A  63      56.993  75.433 102.235  1.00  0.00           O
ATOM   1118  N   GLN A  64      58.113  73.623 102.995  1.00  0.00           N
ATOM   1120  CA  GLN A  64      59.183  73.703 102.035  1.00  0.00           C
ATOM   1122  CB  GLN A  64      60.223  72.573 102.245  1.00  0.00           C
ATOM   1125  CG  GLN A  64      61.053  72.693 103.545  1.00  0.00           C
ATOM   1128  CD  GLN A  64      61.942  71.463 103.775  1.00  0.00           C
ATOM   1129  OE1 GLN A  64      62.103  70.583 102.925  1.00  0.00           O
ATOM   1130  NE2 GLN A  64      62.553  71.373 104.985  1.00  0.00           N
ATOM   1133  C   GLN A  64      58.683  73.663 100.595  1.00  0.00           C
ATOM   1134  O   GLN A  64      59.073  74.503  99.775  1.00  0.00           O
ATOM   1135  N   ARG A  65      57.743  72.753 100.245  1.00  0.00           N
ATOM   1137  CA  ARG A  65      57.113  72.693  98.935  1.00  0.00           C
ATOM   1139  CB  ARG A  65      56.072  71.533  98.865  1.00  0.00           C
ATOM   1142  CG  ARG A  65      56.643  70.104  98.865  1.00  0.00           C
ATOM   1145  CD  ARG A  65      55.534  69.043  98.775  1.00  0.00           C
ATOM   1148  NE  ARG A  65      56.153  67.683  98.945  1.00  0.00           N
ATOM   1150  CZ  ARG A  65      55.433  66.593  99.185  1.00  0.00           C
ATOM   1151  NH1 ARG A  65      54.113  66.643  99.235  1.00  0.00           N
ATOM   1154  NH2 ARG A  65      56.043  65.453  99.425  1.00  0.00           N
ATOM   1157  C   ARG A  65      56.462  74.003  98.465  1.00  0.00           C
ATOM   1158  O   ARG A  65      56.623  74.393  97.305  1.00  0.00           O
ATOM   1159  N   ILE A  66      55.762  74.764  99.335  1.00  0.00           N
ATOM   1161  CA  ILE A  66      55.293  76.113  99.025  1.00  0.00           C
ATOM   1163  CB  ILE A  66      54.433  76.713 100.145  1.00  0.00           C
ATOM   1165  CG2 ILE A  66      54.003  78.173  99.795  1.00  0.00           C
ATOM   1169  CG1 ILE A  66      53.174  75.863 100.365  1.00  0.00           C
ATOM   1172  CD  ILE A  66      52.483  76.193 101.685  1.00  0.00           C
ATOM   1176  C   ILE A  66      56.412  77.093  98.725  1.00  0.00           C
ATOM   1177  O   ILE A  66      56.363  77.813  97.735  1.00  0.00           O
ATOM   1178  N   GLN A  67      57.483  77.103  99.555  1.00  0.00           N
ATOM   1180  CA  GLN A  67      58.642  77.943  99.345  1.00  0.00           C
ATOM   1182  CB  GLN A  67      59.623  77.933 100.545  1.00  0.00           C
ATOM   1185  CG  GLN A  67      59.193  78.813 101.745  1.00  0.00           C
ATOM   1188  CD  GLN A  67      58.673  78.003 102.925  1.00  0.00           C
ATOM   1189  OE1 GLN A  67      59.424  77.243 103.555  1.00  0.00           O
ATOM   1190  NE2 GLN A  67      57.373  78.173 103.265  1.00  0.00           N
ATOM   1193  C   GLN A  67      59.363  77.693  98.015  1.00  0.00           C
ATOM   1194  O   GLN A  67      59.813  78.633  97.355  1.00  0.00           O
ATOM   1195  N   LEU A  68      59.473  76.433  97.575  1.00  0.00           N
ATOM   1197  CA  LEU A  68      59.863  76.063  96.215  1.00  0.00           C
ATOM   1199  CB  LEU A  68      59.923  74.514  96.025  1.00  0.00           C
ATOM   1202  CG  LEU A  68      61.194  73.793  96.525  1.00  0.00           C
ATOM   1204  CD1 LEU A  68      62.473  74.383  95.935  1.00  0.00           C
ATOM   1208  CD2 LEU A  68      61.322  73.714  98.045  1.00  0.00           C
ATOM   1212  C   LEU A  68      58.943  76.583  95.115  1.00  0.00           C
ATOM   1213  O   LEU A  68      59.403  77.083  94.085  1.00  0.00           O
ATOM   1214  N   ALA A  69      57.613  76.483  95.275  1.00  0.00           N
ATOM   1216  CA  ALA A  69      56.693  77.083  94.345  1.00  0.00           C
ATOM   1218  CB  ALA A  69      55.253  76.613  94.615  1.00  0.00           C
ATOM   1222  C   ALA A  69      56.773  78.593  94.305  1.00  0.00           C
ATOM   1223  O   ALA A  69      56.713  79.183  93.225  1.00  0.00           O
ATOM   1224  N   GLU A  70      56.903  79.253  95.465  1.00  0.00           N
ATOM   1226  CA  GLU A  70      57.072  80.674  95.585  1.00  0.00           C
ATOM   1228  CB  GLU A  70      57.012  81.104  97.065  1.00  0.00           C
ATOM   1231  CG  GLU A  70      57.053  82.643  97.225  1.00  0.00           C
ATOM   1234  CD  GLU A  70      56.693  83.063  98.635  1.00  0.00           C
ATOM   1235  OE1 GLU A  70      57.553  82.824  99.525  1.00  0.00           O
ATOM   1236  OE2 GLU A  70      55.593  83.633  98.825  1.00  0.00           O
ATOM   1237  C   GLU A  70      58.343  81.204  94.945  1.00  0.00           C
ATOM   1238  O   GLU A  70      58.313  82.183  94.205  1.00  0.00           O
ATOM   1239  N   ALA A  71      59.483  80.493  95.155  1.00  0.00           N
ATOM   1241  CA  ALA A  71      60.743  80.743  94.475  1.00  0.00           C
ATOM   1243  CB  ALA A  71      61.793  79.743  95.015  1.00  0.00           C
ATOM   1247  C   ALA A  71      60.622  80.604  92.965  1.00  0.00           C
ATOM   1248  O   ALA A  71      61.072  81.443  92.195  1.00  0.00           O
ATOM   1249  N   GLN A  72      59.913  79.553  92.505  1.00  0.00           N
ATOM   1251  CA  GLN A  72      59.563  79.413  91.105  1.00  0.00           C
ATOM   1253  CB  GLN A  72      58.852  78.053  90.895  1.00  0.00           C
ATOM   1256  CG  GLN A  72      58.753  77.573  89.425  1.00  0.00           C
ATOM   1259  CD  GLN A  72      60.113  77.724  88.735  1.00  0.00           C
ATOM   1260  OE1 GLN A  72      61.083  77.023  89.025  1.00  0.00           O
ATOM   1261  NE2 GLN A  72      60.203  78.714  87.845  1.00  0.00           N
ATOM   1264  C   GLN A  72      58.712  80.584  90.575  1.00  0.00           C
ATOM   1265  O   GLN A  72      58.973  81.113  89.505  1.00  0.00           O
ATOM   1266  N   ALA A  73      57.703  81.063  91.325  1.00  0.00           N
ATOM   1268  CA  ALA A  73      56.903  82.234  91.005  1.00  0.00           C
ATOM   1270  CB  ALA A  73      55.692  82.333  91.965  1.00  0.00           C
ATOM   1274  C   ALA A  73      57.662  83.573  90.955  1.00  0.00           C
ATOM   1275  O   ALA A  73      57.343  84.474  90.185  1.00  0.00           O
ATOM   1276  N   LYS A  74      58.703  83.753  91.795  1.00  0.00           N
ATOM   1278  CA  LYS A  74      59.713  84.784  91.605  1.00  0.00           C
ATOM   1280  CB  LYS A  74      60.733  84.833  92.765  1.00  0.00           C
ATOM   1283  CG  LYS A  74      60.123  85.073  94.155  1.00  0.00           C
ATOM   1286  CD  LYS A  74      59.253  86.334  94.235  1.00  0.00           C
ATOM   1289  CE  LYS A  74      58.773  86.603  95.655  1.00  0.00           C
ATOM   1292  NZ  LYS A  74      57.623  85.733  95.995  1.00  0.00           N
ATOM   1296  C   LYS A  74      60.523  84.644  90.335  1.00  0.00           C
ATOM   1297  O   LYS A  74      60.783  85.625  89.645  1.00  0.00           O
ATOM   1298  N   ALA A  75      60.983  83.424  90.015  1.00  0.00           N
ATOM   1300  CA  ALA A  75      61.793  83.154  88.835  1.00  0.00           C
ATOM   1302  CB  ALA A  75      62.193  81.663  88.815  1.00  0.00           C
ATOM   1306  C   ALA A  75      61.123  83.464  87.505  1.00  0.00           C
ATOM   1307  O   ALA A  75      61.672  84.124  86.635  1.00  0.00           O
ATOM   1308  N   VAL A  76      59.853  83.053  87.355  1.00  0.00           N
ATOM   1310  CA  VAL A  76      59.043  83.433  86.205  1.00  0.00           C
ATOM   1312  CB  VAL A  76      57.753  82.643  86.135  1.00  0.00           C
ATOM   1314  CG1 VAL A  76      58.133  81.183  85.875  1.00  0.00           C
ATOM   1318  CG2 VAL A  76      56.933  82.764  87.425  1.00  0.00           C
ATOM   1322  C   VAL A  76      58.822  84.933  86.045  1.00  0.00           C
ATOM   1323  O   VAL A  76      58.782  85.473  84.945  1.00  0.00           O
ATOM   1324  N   ALA A  77      58.723  85.693  87.145  1.00  0.00           N
ATOM   1326  CA  ALA A  77      58.453  87.123  87.065  1.00  0.00           C
ATOM   1328  CB  ALA A  77      58.104  87.643  88.475  1.00  0.00           C
ATOM   1332  C   ALA A  77      59.603  87.923  86.445  1.00  0.00           C
ATOM   1333  O   ALA A  77      59.403  89.014  85.915  1.00  0.00           O
ATOM   1334  N   THR A  78      60.822  87.354  86.425  1.00  0.00           N
ATOM   1336  CA  THR A  78      62.003  87.974  85.835  1.00  0.00           C
ATOM   1338  CB  THR A  78      63.322  87.293  86.225  1.00  0.00           C
ATOM   1340  OG1 THR A  78      63.593  86.094  85.495  1.00  0.00           O
ATOM   1342  CG2 THR A  78      63.322  86.964  87.725  1.00  0.00           C
ATOM   1346  C   THR A  78      61.913  88.034  84.315  1.00  0.00           C
ATOM   1347  O   THR A  78      62.602  88.844  83.695  1.00  0.00           O
ATOM   1348  N   GLN A  79      61.053  87.193  83.705  1.00  0.00           N
ATOM   1350  CA  GLN A  79      60.833  87.064  82.275  1.00  0.00           C
ATOM   1352  CB  GLN A  79      60.162  85.693  81.945  1.00  0.00           C
ATOM   1355  CG  GLN A  79      61.053  84.453  82.225  1.00  0.00           C
ATOM   1358  CD  GLN A  79      60.293  83.265  82.825  1.00  0.00           C
ATOM   1359  OE1 GLN A  79      59.073  83.233  82.985  1.00  0.00           O
ATOM   1360  NE2 GLN A  79      61.072  82.234  83.215  1.00  0.00           N
ATOM   1363  C   GLN A  79      59.962  88.154  81.685  1.00  0.00           C
ATOM   1364  O   GLN A  79      60.072  88.464  80.505  1.00  0.00           O
ATOM   1365  N   ASP A  80      59.102  88.774  82.505  1.00  0.00           N
ATOM   1367  CA  ASP A  80      58.353  89.954  82.125  1.00  0.00           C
ATOM   1369  CB  ASP A  80      57.413  90.434  83.275  1.00  0.00           C
ATOM   1372  CG  ASP A  80      56.303  89.464  83.615  1.00  0.00           C
ATOM   1373  OD1 ASP A  80      56.173  88.414  82.935  1.00  0.00           O
ATOM   1374  OD2 ASP A  80      55.482  89.804  84.515  1.00  0.00           O
ATOM   1375  C   ASP A  80      59.273  91.113  81.755  1.00  0.00           C
ATOM   1376  O   ASP A  80      59.093  91.794  80.735  1.00  0.00           O
ATOM   1377  N   GLY A  81      60.313  91.304  82.575  1.00  0.00           N
ATOM   1379  CA  GLY A  81      61.212  92.433  82.455  1.00  0.00           C
ATOM   1382  C   GLY A  81      62.313  92.174  81.475  1.00  0.00           C
ATOM   1383  O   GLY A  81      62.693  91.013  81.275  1.00  0.00           O
ATOM   1384  N   PRO A  82      62.953  93.174  80.895  1.00  0.00           N
ATOM   1385  CD  PRO A  82      62.403  94.515  80.695  1.00  0.00           C
ATOM   1388  CA  PRO A  82      64.294  93.023  80.345  1.00  0.00           C
ATOM   1390  CB  PRO A  82      64.632  94.413  79.755  1.00  0.00           C
ATOM   1393  CG  PRO A  82      63.593  95.394  80.325  1.00  0.00           C
ATOM   1396  C   PRO A  82      65.333  92.484  81.335  1.00  0.00           C
ATOM   1397  O   PRO A  82      65.183  92.624  82.555  1.00  0.00           O
ATOM   1398  N   GLN A  83      66.393  91.854  80.785  1.00  0.00           N
ATOM   1400  CA  GLN A  83      67.553  91.383  81.495  1.00  0.00           C
ATOM   1402  CB  GLN A  83      67.823  89.874  81.245  1.00  0.00           C
ATOM   1405  CG  GLN A  83      66.812  89.003  82.025  1.00  0.00           C
ATOM   1408  CD  GLN A  83      67.103  87.514  81.975  1.00  0.00           C
ATOM   1409  OE1 GLN A  83      67.933  87.023  81.195  1.00  0.00           O
ATOM   1410  NE2 GLN A  83      66.352  86.724  82.775  1.00  0.00           N
ATOM   1413  C   GLN A  83      68.782  92.193  81.135  1.00  0.00           C
ATOM   1414  O   GLN A  83      68.924  92.694  80.025  1.00  0.00           O
ATOM   1415  N   ILE A  84      69.684  92.393  82.125  1.00  0.00           N
ATOM   1417  CA  ILE A  84      70.773  93.354  82.015  1.00  0.00           C
ATOM   1419  CB  ILE A  84      70.533  94.564  82.915  1.00  0.00           C
ATOM   1421  CG2 ILE A  84      71.783  95.453  82.995  1.00  0.00           C
ATOM   1425  CG1 ILE A  84      69.312  95.404  82.455  1.00  0.00           C
ATOM   1428  CD  ILE A  84      69.443  96.023  81.055  1.00  0.00           C
ATOM   1432  C   ILE A  84      72.062  92.643  82.395  1.00  0.00           C
ATOM   1433  O   ILE A  84      72.293  92.314  83.555  1.00  0.00           O
ATOM   1434  N   ASP A  85      72.953  92.424  81.405  1.00  0.00           N
ATOM   1436  CA  ASP A  85      74.102  91.574  81.575  1.00  0.00           C
ATOM   1438  CB  ASP A  85      73.933  90.224  80.825  1.00  0.00           C
ATOM   1441  CG  ASP A  85      72.843  89.324  81.405  1.00  0.00           C
ATOM   1442  OD1 ASP A  85      72.623  89.303  82.635  1.00  0.00           O
ATOM   1443  OD2 ASP A  85      72.343  88.464  80.615  1.00  0.00           O
ATOM   1444  C   ASP A  85      75.352  92.314  81.105  1.00  0.00           C
ATOM   1445  O   ASP A  85      75.352  92.985  80.075  1.00  0.00           O
ATOM   1446  N   PHE A  86      76.473  92.204  81.835  1.00  0.00           N
ATOM   1448  CA  PHE A  86      77.733  92.783  81.405  1.00  0.00           C
ATOM   1450  CB  PHE A  86      78.504  93.513  82.525  1.00  0.00           C
ATOM   1453  CG  PHE A  86      77.743  94.723  82.995  1.00  0.00           C
ATOM   1454  CD1 PHE A  86      76.602  94.593  83.815  1.00  0.00           C
ATOM   1456  CE1 PHE A  86      75.903  95.714  84.265  1.00  0.00           C
ATOM   1458  CZ  PHE A  86      76.363  96.993  83.935  1.00  0.00           C
ATOM   1460  CD2 PHE A  86      78.193  96.013  82.675  1.00  0.00           C
ATOM   1462  CE2 PHE A  86      77.513  97.144  83.145  1.00  0.00           C
ATOM   1464  C   PHE A  86      78.613  91.703  80.835  1.00  0.00           C
ATOM   1465  O   PHE A  86      78.613  90.563  81.295  1.00  0.00           O
ATOM   1466  N   SER A  87      79.373  92.034  79.785  1.00  0.00           N
ATOM   1468  CA  SER A  87      80.113  91.054  78.995  1.00  0.00           C
ATOM   1470  CB  SER A  87      79.413  90.773  77.625  1.00  0.00           C
ATOM   1473  OG  SER A  87      80.103  89.804  76.835  1.00  0.00           O
ATOM   1475  C   SER A  87      81.483  91.624  78.765  1.00  0.00           C
ATOM   1476  O   SER A  87      81.673  92.845  78.725  1.00  0.00           O
ATOM   1477  N   ALA A  88      82.503  90.754  78.645  1.00  0.00           N
ATOM   1479  CA  ALA A  88      83.812  91.204  78.225  1.00  0.00           C
ATOM   1481  CB  ALA A  88      84.643  91.654  79.435  1.00  0.00           C
ATOM   1485  C   ALA A  88      84.553  90.084  77.555  1.00  0.00           C
ATOM   1486  O   ALA A  88      84.662  88.993  78.115  1.00  0.00           O
ATOM   1487  N   ASP A  89      85.133  90.334  76.365  1.00  0.00           N
ATOM   1489  CA  ASP A  89      85.883  89.334  75.655  1.00  0.00           C
ATOM   1491  CB  ASP A  89      85.033  88.594  74.555  1.00  0.00           C
ATOM   1494  CG  ASP A  89      85.593  87.204  74.235  1.00  0.00           C
ATOM   1495  OD1 ASP A  89      86.544  86.794  74.955  1.00  0.00           O
ATOM   1496  OD2 ASP A  89      85.062  86.503  73.335  1.00  0.00           O
ATOM   1497  C   ASP A  89      87.162  89.944  75.105  1.00  0.00           C
ATOM   1498  O   ASP A  89      87.363  91.153  75.025  1.00  0.00           O
ATOM   1499  N   MET A  90      88.123  89.054  74.815  1.00  0.00           N
ATOM   1501  CA  MET A  90      89.333  89.383  74.095  1.00  0.00           C
ATOM   1503  CB  MET A  90      90.462  89.874  75.035  1.00  0.00           C
ATOM   1506  CG  MET A  90      91.693  90.485  74.325  1.00  0.00           C
ATOM   1509  SD  MET A  90      92.864  89.313  73.555  1.00  0.00           S
ATOM   1510  CE  MET A  90      93.834  89.033  75.045  1.00  0.00           C
ATOM   1514  C   MET A  90      89.783  88.163  73.315  1.00  0.00           C
ATOM   1515  O   MET A  90      90.003  87.093  73.865  1.00  0.00           O
ATOM   1516  N   GLU A  91      89.984  88.324  71.995  1.00  0.00           N
ATOM   1518  CA  GLU A  91      90.243  87.253  71.055  1.00  0.00           C
ATOM   1520  CB  GLU A  91      89.093  87.204  69.995  1.00  0.00           C
ATOM   1523  CG  GLU A  91      87.684  86.843  70.525  1.00  0.00           C
ATOM   1526  CD  GLU A  91      86.623  86.953  69.425  1.00  0.00           C
ATOM   1527  OE1 GLU A  91      86.833  86.393  68.315  1.00  0.00           O
ATOM   1528  OE2 GLU A  91      85.572  87.603  69.685  1.00  0.00           O
ATOM   1529  C   GLU A  91      91.523  87.564  70.295  1.00  0.00           C
ATOM   1530  O   GLU A  91      91.602  88.604  69.675  1.00  0.00           O
ATOM   1531  N   ARG A  92      92.562  86.703  70.255  1.00  0.00           N
ATOM   1533  CA  ARG A  92      93.723  86.964  69.405  1.00  0.00           C
ATOM   1535  CB  ARG A  92      95.084  87.144  70.135  1.00  0.00           C
ATOM   1538  CG  ARG A  92      96.283  86.943  69.175  1.00  0.00           C
ATOM   1541  CD  ARG A  92      97.633  87.444  69.625  1.00  0.00           C
ATOM   1544  NE  ARG A  92      97.533  88.933  69.725  1.00  0.00           N
ATOM   1546  CZ  ARG A  92      98.004  89.734  68.785  1.00  0.00           C
ATOM   1547  NH1 ARG A  92      97.833  89.464  67.515  1.00  0.00           N
ATOM   1550  NH2 ARG A  92      98.713  90.784  69.135  1.00  0.00           N
ATOM   1553  C   ARG A  92      93.913  85.933  68.315  1.00  0.00           C
ATOM   1554  O   ARG A  92      93.993  84.734  68.545  1.00  0.00           O
ATOM   1555  N   GLN A  93      94.072  86.423  67.075  1.00  0.00           N
ATOM   1557  CA  GLN A  93      93.673  85.724  65.905  1.00  0.00           C
ATOM   1559  CB  GLN A  93      92.313  86.383  65.555  1.00  0.00           C
ATOM   1562  CG  GLN A  93      91.103  85.413  65.445  1.00  0.00           C
ATOM   1565  CD  GLN A  93      90.623  84.763  66.745  1.00  0.00           C
ATOM   1566  OE1 GLN A  93      91.393  84.173  67.495  1.00  0.00           O
ATOM   1567  NE2 GLN A  93      89.294  84.784  67.005  1.00  0.00           N
ATOM   1570  C   GLN A  93      94.793  85.894  64.845  1.00  0.00           C
ATOM   1571  O   GLN A  93      95.562  86.854  64.875  1.00  0.00           O
ATOM   1572  N   LYS A  94      94.953  84.933  63.885  1.00  0.00           N
ATOM   1574  CA  LYS A  94      95.814  85.143  62.725  1.00  0.00           C
ATOM   1576  CB  LYS A  94      97.253  84.593  62.955  1.00  0.00           C
ATOM   1579  CG  LYS A  94      97.463  83.084  62.725  1.00  0.00           C
ATOM   1582  CD  LYS A  94      98.923  82.624  62.775  1.00  0.00           C
ATOM   1585  CE  LYS A  94      99.053  81.133  62.475  1.00  0.00           C
ATOM   1588  NZ  LYS A  94     100.473  80.814  62.325  1.00  0.00           N
ATOM   1592  C   LYS A  94      95.184  84.364  61.575  1.00  0.00           C
ATOM   1593  O   LYS A  94      94.783  83.214  61.755  1.00  0.00           O
ATOM   1594  N   MET A  95      95.084  84.893  60.345  1.00  0.00           N
ATOM   1596  CA  MET A  95      94.294  84.243  59.305  1.00  0.00           C
ATOM   1598  CB  MET A  95      93.212  85.213  58.795  1.00  0.00           C
ATOM   1601  CG  MET A  95      92.923  85.313  57.295  1.00  0.00           C
ATOM   1604  SD  MET A  95      94.184  86.243  56.385  1.00  0.00           S
ATOM   1605  CE  MET A  95      93.864  87.964  56.855  1.00  0.00           C
ATOM   1609  C   MET A  95      95.124  83.554  58.225  1.00  0.00           C
ATOM   1610  O   MET A  95      96.294  83.844  58.075  1.00  0.00           O
ATOM   1611  N   SER A  96      94.522  82.573  57.505  1.00  0.00           N
ATOM   1613  CA  SER A  96      95.093  81.843  56.385  1.00  0.00           C
ATOM   1615  CB  SER A  96      94.263  80.604  55.955  1.00  0.00           C
ATOM   1618  OG  SER A  96      92.943  80.954  55.515  1.00  0.00           O
ATOM   1620  C   SER A  96      95.313  82.664  55.125  1.00  0.00           C
ATOM   1621  O   SER A  96      94.613  83.624  54.845  1.00  0.00           O
ATOM   1622  N   ALA A  97      96.283  82.253  54.295  1.00  0.00           N
ATOM   1624  CA  ALA A  97      96.663  82.973  53.085  1.00  0.00           C
ATOM   1626  CB  ALA A  97      98.104  82.573  52.725  1.00  0.00           C
ATOM   1630  C   ALA A  97      95.723  82.753  51.905  1.00  0.00           C
ATOM   1631  O   ALA A  97      96.083  82.985  50.755  1.00  0.00           O
ATOM   1632  N   GLU A  98      94.473  82.333  52.185  1.00  0.00           N
ATOM   1634  CA  GLU A  98      93.552  81.875  51.165  1.00  0.00           C
ATOM   1636  CB  GLU A  98      93.622  80.333  51.125  1.00  0.00           C
ATOM   1639  CG  GLU A  98      92.883  79.723  49.915  1.00  0.00           C
ATOM   1642  CD  GLU A  98      93.603  80.133  48.645  1.00  0.00           C
ATOM   1643  OE1 GLU A  98      94.844  79.883  48.575  1.00  0.00           O
ATOM   1644  OE2 GLU A  98      92.943  80.724  47.755  1.00  0.00           O
ATOM   1645  C   GLU A  98      92.102  82.253  51.445  1.00  0.00           C
ATOM   1646  O   GLU A  98      91.303  82.463  50.535  1.00  0.00           O
ATOM   1647  N   GLY A  99      91.684  82.383  52.735  1.00  0.00           N
ATOM   1649  CA  GLY A  99      90.352  82.904  53.085  1.00  0.00           C
ATOM   1652  C   GLY A  99      90.184  84.313  52.575  1.00  0.00           C
ATOM   1653  O   GLY A  99      91.132  85.043  52.665  1.00  0.00           O
ATOM   1654  N   LEU A 100      89.023  84.734  52.045  1.00  0.00           N
ATOM   1656  CA  LEU A 100      88.962  85.765  50.995  1.00  0.00           C
ATOM   1658  CB  LEU A 100      87.614  85.584  50.255  1.00  0.00           C
ATOM   1661  CG  LEU A 100      87.444  84.235  49.555  1.00  0.00           C
ATOM   1663  CD1 LEU A 100      85.992  84.114  49.055  1.00  0.00           C
ATOM   1667  CD2 LEU A 100      88.433  84.103  48.385  1.00  0.00           C
ATOM   1671  C   LEU A 100      89.023  87.263  51.305  1.00  0.00           C
ATOM   1672  O   LEU A 100      89.354  88.053  50.425  1.00  0.00           O
ATOM   1673  N   MET A 101      88.622  87.713  52.505  1.00  0.00           N
ATOM   1675  CA  MET A 101      88.193  89.074  52.785  1.00  0.00           C
ATOM   1677  CB  MET A 101      87.584  89.144  54.225  1.00  0.00           C
ATOM   1680  CG  MET A 101      86.334  88.254  54.465  1.00  0.00           C
ATOM   1683  SD  MET A 101      86.474  86.423  54.415  1.00  0.00           S
ATOM   1684  CE  MET A 101      87.514  86.073  55.855  1.00  0.00           C
ATOM   1688  C   MET A 101      89.193  90.234  52.595  1.00  0.00           C
ATOM   1689  O   MET A 101      88.803  91.383  52.385  1.00  0.00           O
ATOM   1690  N   GLY A 102      90.504  89.993  52.725  1.00  0.00           N
ATOM   1692  CA  GLY A 102      91.583  90.964  52.525  1.00  0.00           C
ATOM   1695  C   GLY A 102      92.162  91.013  51.125  1.00  0.00           C
ATOM   1696  O   GLY A 102      91.733  90.313  50.215  1.00  0.00           O
ATOM   1697  N   PRO A 103      93.193  91.813  50.915  1.00  0.00           N
ATOM   1698  CD  PRO A 103      93.454  92.993  51.725  1.00  0.00           C
ATOM   1701  CA  PRO A 103      93.853  91.894  49.625  1.00  0.00           C
ATOM   1703  CB  PRO A 103      94.273  93.363  49.525  1.00  0.00           C
ATOM   1706  CG  PRO A 103      94.534  93.764  50.975  1.00  0.00           C
ATOM   1709  C   PRO A 103      95.072  90.984  49.485  1.00  0.00           C
ATOM   1710  O   PRO A 103      95.723  90.644  50.475  1.00  0.00           O
ATOM   1711  N   PHE A 104      95.443  90.633  48.235  1.00  0.00           N
ATOM   1713  CA  PHE A 104      96.794  90.224  47.875  1.00  0.00           C
ATOM   1715  CB  PHE A 104      96.983  89.884  46.355  1.00  0.00           C
ATOM   1718  CG  PHE A 104      96.153  88.723  45.865  1.00  0.00           C
ATOM   1719  CD1 PHE A 104      96.654  87.413  45.865  1.00  0.00           C
ATOM   1721  CE1 PHE A 104      95.912  86.374  45.285  1.00  0.00           C
ATOM   1723  CZ  PHE A 104      94.653  86.633  44.715  1.00  0.00           C
ATOM   1725  CD2 PHE A 104      94.923  88.974  45.245  1.00  0.00           C
ATOM   1727  CE2 PHE A 104      94.154  87.934  44.705  1.00  0.00           C
ATOM   1729  C   PHE A 104      97.773  91.353  48.155  1.00  0.00           C
ATOM   1730  O   PHE A 104      97.873  92.333  47.425  1.00  0.00           O
ATOM   1731  N   ALA A 105      98.563  91.253  49.235  1.00  0.00           N
ATOM   1733  CA  ALA A 105      99.732  92.074  49.405  1.00  0.00           C
ATOM   1735  CB  ALA A 105      99.933  92.424  50.885  1.00  0.00           C
ATOM   1739  C   ALA A 105     100.943  91.374  48.805  1.00  0.00           C
ATOM   1740  O   ALA A 105     100.893  90.234  48.355  1.00  0.00           O
ATOM   1741  N   LEU A 106     102.064  92.093  48.705  1.00  0.00           N
ATOM   1743  CA  LEU A 106     103.212  91.663  47.955  1.00  0.00           C
ATOM   1745  CB  LEU A 106     103.843  92.864  47.205  1.00  0.00           C
ATOM   1748  CG  LEU A 106     102.904  93.473  46.145  1.00  0.00           C
ATOM   1750  CD1 LEU A 106     103.594  94.655  45.435  1.00  0.00           C
ATOM   1754  CD2 LEU A 106     102.484  92.413  45.125  1.00  0.00           C
ATOM   1758  C   LEU A 106     104.282  91.013  48.795  1.00  0.00           C
ATOM   1759  O   LEU A 106     104.443  91.304  49.975  1.00  0.00           O
ATOM   1760  N   ASN A 107     105.093  90.133  48.175  1.00  0.00           N
ATOM   1762  CA  ASN A 107     106.303  89.734  48.835  1.00  0.00           C
ATOM   1764  CB  ASN A 107     106.052  88.564  49.795  1.00  0.00           C
ATOM   1767  CG  ASN A 107     106.684  88.774  51.155  1.00  0.00           C
ATOM   1768  OD1 ASN A 107     106.353  88.014  52.055  1.00  0.00           O
ATOM   1769  ND2 ASN A 107     107.572  89.773  51.385  1.00  0.00           N
ATOM   1772  C   ASN A 107     107.393  89.254  47.935  1.00  0.00           C
ATOM   1773  O   ASN A 107     107.183  88.734  46.855  1.00  0.00           O
ATOM   1774  N   ASP A 108     108.603  89.375  48.485  1.00  0.00           N
ATOM   1776  CA  ASP A 108     109.742  88.613  48.095  1.00  0.00           C
ATOM   1778  CB  ASP A 108     110.982  89.504  48.265  1.00  0.00           C
ATOM   1781  CG  ASP A 108     112.092  88.793  47.525  1.00  0.00           C
ATOM   1782  OD1 ASP A 108     112.083  88.874  46.275  1.00  0.00           O
ATOM   1783  OD2 ASP A 108     112.843  88.053  48.195  1.00  0.00           O
ATOM   1784  C   ASP A 108     109.833  87.393  49.035  1.00  0.00           C
ATOM   1785  O   ASP A 108     109.613  87.554  50.235  1.00  0.00           O
ATOM   1786  N   PRO A 109     110.124  86.194  48.565  1.00  0.00           N
ATOM   1787  CD  PRO A 109     109.732  85.793  47.215  1.00  0.00           C
ATOM   1790  CA  PRO A 109     110.322  85.053  49.455  1.00  0.00           C
ATOM   1792  CB  PRO A 109     110.364  83.874  48.455  1.00  0.00           C
ATOM   1795  CG  PRO A 109     109.434  84.303  47.325  1.00  0.00           C
ATOM   1798  C   PRO A 109     111.602  85.043  50.285  1.00  0.00           C
ATOM   1799  O   PRO A 109     111.863  84.044  50.935  1.00  0.00           O
ATOM   1800  N   ALA A 110     112.453  86.104  50.285  1.00  0.00           N
ATOM   1802  CA  ALA A 110     113.703  86.083  51.025  1.00  0.00           C
ATOM   1804  CB  ALA A 110     114.543  87.284  50.595  1.00  0.00           C
ATOM   1808  C   ALA A 110     113.683  86.023  52.565  1.00  0.00           C
ATOM   1809  O   ALA A 110     114.394  85.204  53.145  1.00  0.00           O
ATOM   1810  N   ALA A 111     112.913  86.864  53.285  1.00  0.00           N
ATOM   1812  CA  ALA A 111     113.174  87.023  54.715  1.00  0.00           C
ATOM   1814  CB  ALA A 111     114.394  87.953  54.925  1.00  0.00           C
ATOM   1818  C   ALA A 111     112.034  87.554  55.605  1.00  0.00           C
ATOM   1819  O   ALA A 111     111.773  88.753  55.655  1.00  0.00           O
ATOM   1820  N   GLY A 112     111.383  86.644  56.385  1.00  0.00           N
ATOM   1822  CA  GLY A 112     110.392  86.974  57.415  1.00  0.00           C
ATOM   1825  C   GLY A 112     109.083  86.204  57.335  1.00  0.00           C
ATOM   1826  O   GLY A 112     109.102  84.973  57.425  1.00  0.00           O
ATOM   1827  N   THR A 113     107.883  86.843  57.245  1.00  0.00           N
ATOM   1829  CA  THR A 113     106.614  86.124  57.365  1.00  0.00           C
ATOM   1831  CB  THR A 113     106.264  85.833  58.835  1.00  0.00           C
ATOM   1833  OG1 THR A 113     105.294  84.804  58.955  1.00  0.00           O
ATOM   1835  CG2 THR A 113     105.723  87.064  59.585  1.00  0.00           C
ATOM   1839  C   THR A 113     105.443  86.883  56.745  1.00  0.00           C
ATOM   1840  O   THR A 113     105.453  88.104  56.655  1.00  0.00           O
ATOM   1841  N   THR A 114     104.354  86.163  56.355  1.00  0.00           N
ATOM   1843  CA  THR A 114     103.004  86.743  56.395  1.00  0.00           C
ATOM   1845  CB  THR A 114     101.993  86.503  55.245  1.00  0.00           C
ATOM   1847  OG1 THR A 114     100.702  87.053  55.435  1.00  0.00           O
ATOM   1849  CG2 THR A 114     101.854  85.014  54.865  1.00  0.00           C
ATOM   1853  C   THR A 114     102.323  86.303  57.645  1.00  0.00           C
ATOM   1854  O   THR A 114     102.283  85.133  58.035  1.00  0.00           O
ATOM   1855  N   GLY A 115     101.693  87.284  58.265  1.00  0.00           N
ATOM   1857  CA  GLY A 115     100.483  87.083  58.975  1.00  0.00           C
ATOM   1860  C   GLY A 115     100.053  88.473  59.195  1.00  0.00           C
ATOM   1861  O   GLY A 115     100.814  89.254  59.745  1.00  0.00           O
ATOM   1862  N   PRO A 116      98.904  88.904  58.825  1.00  0.00           N
ATOM   1863  CD  PRO A 116      98.144  88.405  57.685  1.00  0.00           C
ATOM   1866  CA  PRO A 116      98.333  90.084  59.415  1.00  0.00           C
ATOM   1868  CB  PRO A 116      97.523  90.614  58.235  1.00  0.00           C
ATOM   1871  CG  PRO A 116      96.973  89.364  57.575  1.00  0.00           C
ATOM   1874  C   PRO A 116      97.614  89.543  60.665  1.00  0.00           C
ATOM   1875  O   PRO A 116      96.934  88.523  60.605  1.00  0.00           O
ATOM   1876  N   TRP A 117      97.833  90.154  61.845  1.00  0.00           N
ATOM   1878  CA  TRP A 117      97.444  89.553  63.105  1.00  0.00           C
ATOM   1880  CB  TRP A 117      98.713  89.354  64.005  1.00  0.00           C
ATOM   1883  CG  TRP A 117      99.333  87.985  64.015  1.00  0.00           C
ATOM   1884  CD1 TRP A 117      99.014  86.943  64.855  1.00  0.00           C
ATOM   1886  NE1 TRP A 117      99.863  85.873  64.655  1.00  0.00           N
ATOM   1888  CE2 TRP A 117     100.674  86.174  63.595  1.00  0.00           C
ATOM   1889  CD2 TRP A 117     100.443  87.514  63.235  1.00  0.00           C
ATOM   1890  CE3 TRP A 117     101.294  88.133  62.335  1.00  0.00           C
ATOM   1892  CZ3 TRP A 117     102.283  87.363  61.695  1.00  0.00           C
ATOM   1894  CZ2 TRP A 117     101.602  85.383  62.915  1.00  0.00           C
ATOM   1896  CH2 TRP A 117     102.403  86.003  61.945  1.00  0.00           C
ATOM   1898  C   TRP A 117      96.434  90.413  63.855  1.00  0.00           C
ATOM   1899  O   TRP A 117      96.733  91.544  64.235  1.00  0.00           O
ATOM   1900  N   TYR A 118      95.212  89.913  64.175  1.00  0.00           N
ATOM   1902  CA  TYR A 118      94.333  90.684  65.045  1.00  0.00           C
ATOM   1904  CB  TYR A 118      92.953  91.124  64.485  1.00  0.00           C
ATOM   1907  CG  TYR A 118      91.924  90.124  64.055  1.00  0.00           C
ATOM   1908  CD1 TYR A 118      91.052  89.453  64.935  1.00  0.00           C
ATOM   1910  CE1 TYR A 118      89.963  88.723  64.435  1.00  0.00           C
ATOM   1912  CZ  TYR A 118      89.753  88.634  63.055  1.00  0.00           C
ATOM   1913  OH  TYR A 118      88.764  87.813  62.505  1.00  0.00           O
ATOM   1915  CD2 TYR A 118      91.654  90.064  62.695  1.00  0.00           C
ATOM   1917  CE2 TYR A 118      90.593  89.303  62.185  1.00  0.00           C
ATOM   1919  C   TYR A 118      94.223  90.213  66.445  1.00  0.00           C
ATOM   1920  O   TYR A 118      94.643  89.124  66.845  1.00  0.00           O
ATOM   1921  N   THR A 119      93.663  91.124  67.225  1.00  0.00           N
ATOM   1923  CA  THR A 119      93.123  90.924  68.525  1.00  0.00           C
ATOM   1925  CB  THR A 119      93.874  91.764  69.575  1.00  0.00           C
ATOM   1927  OG1 THR A 119      95.273  91.463  69.525  1.00  0.00           O
ATOM   1929  CG2 THR A 119      93.403  91.463  70.995  1.00  0.00           C
ATOM   1933  C   THR A 119      91.654  91.283  68.315  1.00  0.00           C
ATOM   1934  O   THR A 119      91.194  91.523  67.205  1.00  0.00           O
ATOM   1935  N   ASN A 120      90.814  91.304  69.325  1.00  0.00           N
ATOM   1937  CA  ASN A 120      89.543  91.974  69.285  1.00  0.00           C
ATOM   1939  CB  ASN A 120      88.412  91.113  68.595  1.00  0.00           C
ATOM   1942  CG  ASN A 120      87.003  91.714  68.675  1.00  0.00           C
ATOM   1943  OD1 ASN A 120      86.423  91.694  69.755  1.00  0.00           O
ATOM   1944  ND2 ASN A 120      86.413  92.193  67.555  1.00  0.00           N
ATOM   1947  C   ASN A 120      89.413  92.214  70.755  1.00  0.00           C
ATOM   1948  O   ASN A 120      89.923  91.414  71.545  1.00  0.00           O
ATOM   1949  N   GLY A 121      88.834  93.333  71.185  1.00  0.00           N
ATOM   1951  CA  GLY A 121      88.632  93.564  72.595  1.00  0.00           C
ATOM   1954  C   GLY A 121      87.333  94.243  72.705  1.00  0.00           C
ATOM   1955  O   GLY A 121      87.102  95.243  72.035  1.00  0.00           O
ATOM   1956  N   THR A 122      86.443  93.734  73.555  1.00  0.00           N
ATOM   1958  CA  THR A 122      85.103  94.264  73.695  1.00  0.00           C
ATOM   1960  CB  THR A 122      84.014  93.473  72.965  1.00  0.00           C
ATOM   1962  OG1 THR A 122      83.974  92.104  73.365  1.00  0.00           O
ATOM   1964  CG2 THR A 122      84.294  93.494  71.465  1.00  0.00           C
ATOM   1968  C   THR A 122      84.763  94.375  75.165  1.00  0.00           C
ATOM   1969  O   THR A 122      85.093  93.523  75.995  1.00  0.00           O
ATOM   1970  N   PHE A 123      84.072  95.453  75.555  1.00  0.00           N
ATOM   1972  CA  PHE A 123      83.552  95.544  76.895  1.00  0.00           C
ATOM   1974  CB  PHE A 123      84.543  96.274  77.865  1.00  0.00           C
ATOM   1977  CG  PHE A 123      83.974  96.383  79.255  1.00  0.00           C
ATOM   1978  CD1 PHE A 123      84.093  95.324  80.155  1.00  0.00           C
ATOM   1980  CE1 PHE A 123      83.503  95.383  81.425  1.00  0.00           C
ATOM   1982  CZ  PHE A 123      82.813  96.544  81.825  1.00  0.00           C
ATOM   1984  CD2 PHE A 123      83.284  97.533  79.665  1.00  0.00           C
ATOM   1986  CE2 PHE A 123      82.712  97.624  80.945  1.00  0.00           C
ATOM   1988  C   PHE A 123      82.253  96.293  76.815  1.00  0.00           C
ATOM   1989  O   PHE A 123      82.174  97.344  76.185  1.00  0.00           O
ATOM   1990  N   GLY A 124      81.183  95.833  77.455  1.00  0.00           N
ATOM   1992  CA  GLY A 124      80.003  96.663  77.525  1.00  0.00           C
ATOM   1995  C   GLY A 124      78.873  96.023  78.235  1.00  0.00           C
ATOM   1996  O   GLY A 124      79.013  95.033  78.955  1.00  0.00           O
ATOM   1997  N   LEU A 125      77.693  96.633  78.045  1.00  0.00           N
ATOM   1999  CA  LEU A 125      76.452  96.253  78.645  1.00  0.00           C
ATOM   2001  CB  LEU A 125      75.882  97.484  79.385  1.00  0.00           C
ATOM   2004  CG  LEU A 125      74.623  97.253  80.245  1.00  0.00           C
ATOM   2006  CD1 LEU A 125      73.312  97.263  79.455  1.00  0.00           C
ATOM   2010  CD2 LEU A 125      74.733  95.964  81.075  1.00  0.00           C
ATOM   2014  C   LEU A 125      75.503  95.833  77.565  1.00  0.00           C
ATOM   2015  O   LEU A 125      75.283  96.554  76.595  1.00  0.00           O
ATOM   2016  N   THR A 126      74.903  94.633  77.725  1.00  0.00           N
ATOM   2018  CA  THR A 126      73.912  94.095  76.815  1.00  0.00           C
ATOM   2020  CB  THR A 126      74.263  92.713  76.255  1.00  0.00           C
ATOM   2022  OG1 THR A 126      73.483  92.413  75.115  1.00  0.00           O
ATOM   2024  CG2 THR A 126      74.033  91.563  77.245  1.00  0.00           C
ATOM   2028  C   THR A 126      72.602  94.014  77.555  1.00  0.00           C
ATOM   2029  O   THR A 126      72.532  93.853  78.785  1.00  0.00           O
ATOM   2030  N   ALA A 127      71.513  94.114  76.785  1.00  0.00           N
ATOM   2032  CA  ALA A 127      70.174  93.883  77.265  1.00  0.00           C
ATOM   2034  CB  ALA A 127      69.363  95.173  77.435  1.00  0.00           C
ATOM   2038  C   ALA A 127      69.453  93.023  76.265  1.00  0.00           C
ATOM   2039  O   ALA A 127      69.663  93.114  75.055  1.00  0.00           O
ATOM   2040  N   GLY A 128      68.593  92.144  76.795  1.00  0.00           N
ATOM   2042  CA  GLY A 128      67.733  91.283  76.025  1.00  0.00           C
ATOM   2045  C   GLY A 128      66.393  91.423  76.645  1.00  0.00           C
ATOM   2046  O   GLY A 128      66.243  91.523  77.865  1.00  0.00           O
ATOM   2047  N   TRP A 129      65.363  91.454  75.795  1.00  0.00           N
ATOM   2049  CA  TRP A 129      64.003  91.484  76.255  1.00  0.00           C
ATOM   2051  CB  TRP A 129      63.443  92.934  76.265  1.00  0.00           C
ATOM   2054  CG  TRP A 129      62.113  93.184  76.925  1.00  0.00           C
ATOM   2055  CD1 TRP A 129      61.352  92.363  77.715  1.00  0.00           C
ATOM   2057  NE1 TRP A 129      60.153  92.964  78.015  1.00  0.00           N
ATOM   2059  CE2 TRP A 129      60.113  94.203  77.415  1.00  0.00           C
ATOM   2060  CD2 TRP A 129      61.343  94.394  76.755  1.00  0.00           C
ATOM   2061  CE3 TRP A 129      61.593  95.604  76.105  1.00  0.00           C
ATOM   2063  CZ3 TRP A 129      60.583  96.563  76.065  1.00  0.00           C
ATOM   2065  CZ2 TRP A 129      59.093  95.143  77.355  1.00  0.00           C
ATOM   2067  CH2 TRP A 129      59.343  96.334  76.665  1.00  0.00           C
ATOM   2069  C   TRP A 129      63.253  90.625  75.275  1.00  0.00           C
ATOM   2070  O   TRP A 129      63.413  90.765  74.065  1.00  0.00           O
ATOM   2071  N   HIS A 130      62.433  89.693  75.785  1.00  0.00           N
ATOM   2073  CA  HIS A 130      61.453  89.023  74.955  1.00  0.00           C
ATOM   2075  CB  HIS A 130      61.322  87.554  75.375  1.00  0.00           C
ATOM   2078  ND1 HIS A 130      63.043  86.253  74.135  1.00  0.00           N
ATOM   2079  CG  HIS A 130      62.642  86.834  75.315  1.00  0.00           C
ATOM   2080  CE1 HIS A 130      64.143  85.584  74.415  1.00  0.00           C
ATOM   2082  NE2 HIS A 130      64.453  85.684  75.725  1.00  0.00           N
ATOM   2084  CD2 HIS A 130      63.483  86.474  76.315  1.00  0.00           C
ATOM   2086  C   HIS A 130      60.142  89.744  75.175  1.00  0.00           C
ATOM   2087  O   HIS A 130      59.593  89.683  76.275  1.00  0.00           O
ATOM   2088  N   LEU A 131      59.623  90.464  74.165  1.00  0.00           N
ATOM   2090  CA  LEU A 131      58.383  91.204  74.305  1.00  0.00           C
ATOM   2092  CB  LEU A 131      58.143  92.263  73.185  1.00  0.00           C
ATOM   2095  CG  LEU A 131      58.852  93.613  73.425  1.00  0.00           C
ATOM   2097  CD1 LEU A 131      60.352  93.464  73.675  1.00  0.00           C
ATOM   2101  CD2 LEU A 131      58.603  94.593  72.265  1.00  0.00           C
ATOM   2105  C   LEU A 131      57.223  90.243  74.395  1.00  0.00           C
ATOM   2106  O   LEU A 131      57.183  89.243  73.665  1.00  0.00           O
ATOM   2107  N   ASP A 132      56.273  90.474  75.315  1.00  0.00           N
ATOM   2109  CA  ASP A 132      55.313  89.453  75.685  1.00  0.00           C
ATOM   2111  CB  ASP A 132      55.352  89.273  77.225  1.00  0.00           C
ATOM   2114  CG  ASP A 132      54.583  88.053  77.685  1.00  0.00           C
ATOM   2115  OD1 ASP A 132      54.453  87.074  76.915  1.00  0.00           O
ATOM   2116  OD2 ASP A 132      54.223  88.034  78.895  1.00  0.00           O
ATOM   2117  C   ASP A 132      53.962  89.844  75.095  1.00  0.00           C
ATOM   2118  O   ASP A 132      52.992  90.133  75.795  1.00  0.00           O
ATOM   2119  N   ILE A 133      53.903  89.863  73.745  1.00  0.00           N
ATOM   2121  CA  ILE A 133      52.743  90.124  72.905  1.00  0.00           C
ATOM   2123  CB  ILE A 133      53.073  90.094  71.405  1.00  0.00           C
ATOM   2125  CG2 ILE A 133      51.793  90.353  70.565  1.00  0.00           C
ATOM   2129  CG1 ILE A 133      54.143  91.134  71.015  1.00  0.00           C
ATOM   2132  CD  ILE A 133      55.562  90.604  71.105  1.00  0.00           C
ATOM   2136  C   ILE A 133      51.672  89.095  73.165  1.00  0.00           C
ATOM   2137  O   ILE A 133      50.492  89.394  73.285  1.00  0.00           O
ATOM   2138  N   TRP A 134      52.093  87.824  73.275  1.00  0.00           N
ATOM   2140  CA  TRP A 134      51.194  86.714  73.165  1.00  0.00           C
ATOM   2142  CB  TRP A 134      51.863  85.663  72.255  1.00  0.00           C
ATOM   2145  CG  TRP A 134      52.273  86.204  70.925  1.00  0.00           C
ATOM   2146  CD1 TRP A 134      53.543  86.323  70.405  1.00  0.00           C
ATOM   2148  NE1 TRP A 134      53.483  87.064  69.245  1.00  0.00           N
ATOM   2150  CE2 TRP A 134      52.193  87.433  69.005  1.00  0.00           C
ATOM   2151  CD2 TRP A 134      51.383  86.875  70.025  1.00  0.00           C
ATOM   2152  CE3 TRP A 134      50.003  87.053  69.995  1.00  0.00           C
ATOM   2154  CZ3 TRP A 134      49.442  87.764  68.935  1.00  0.00           C
ATOM   2156  CZ2 TRP A 134      51.633  88.163  67.965  1.00  0.00           C
ATOM   2158  CH2 TRP A 134      50.243  88.293  67.935  1.00  0.00           C
ATOM   2160  C   TRP A 134      50.903  86.113  74.525  1.00  0.00           C
ATOM   2161  O   TRP A 134      50.043  85.253  74.635  1.00  0.00           O
ATOM   2162  N   GLY A 135      51.593  86.584  75.585  1.00  0.00           N
ATOM   2164  CA  GLY A 135      51.412  86.054  76.925  1.00  0.00           C
ATOM   2167  C   GLY A 135      52.113  84.743  77.185  1.00  0.00           C
ATOM   2168  O   GLY A 135      51.623  83.954  77.995  1.00  0.00           O
ATOM   2169  N   LYS A 136      53.293  84.523  76.575  1.00  0.00           N
ATOM   2171  CA  LYS A 136      54.223  83.443  76.885  1.00  0.00           C
ATOM   2173  CB  LYS A 136      55.543  83.633  76.105  1.00  0.00           C
ATOM   2176  CG  LYS A 136      55.422  83.503  74.595  1.00  0.00           C
ATOM   2179  CD  LYS A 136      56.773  83.443  73.885  1.00  0.00           C
ATOM   2182  CE  LYS A 136      57.653  84.644  74.185  1.00  0.00           C
ATOM   2185  NZ  LYS A 136      58.852  84.493  73.365  1.00  0.00           N
ATOM   2189  C   LYS A 136      54.683  83.473  78.325  1.00  0.00           C
ATOM   2190  O   LYS A 136      54.703  82.484  79.045  1.00  0.00           O
ATOM   2191  N   ASN A 137      55.063  84.683  78.765  1.00  0.00           N
ATOM   2193  CA  ASN A 137      55.692  84.874  80.055  1.00  0.00           C
ATOM   2195  CB  ASN A 137      56.742  86.023  80.005  1.00  0.00           C
ATOM   2198  CG  ASN A 137      57.782  85.803  78.905  1.00  0.00           C
ATOM   2199  OD1 ASN A 137      57.973  84.743  78.305  1.00  0.00           O
ATOM   2200  ND2 ASN A 137      58.543  86.875  78.585  1.00  0.00           N
ATOM   2203  C   ASN A 137      54.553  85.154  81.015  1.00  0.00           C
ATOM   2204  O   ASN A 137      54.463  84.623  82.115  1.00  0.00           O
ATOM   2205  N   ARG A 138      53.563  85.933  80.535  1.00  0.00           N
ATOM   2207  CA  ARG A 138      52.343  86.234  81.245  1.00  0.00           C
ATOM   2209  CB  ARG A 138      51.443  87.263  80.505  1.00  0.00           C
ATOM   2212  CG  ARG A 138      50.203  87.734  81.295  1.00  0.00           C
ATOM   2215  CD  ARG A 138      50.482  88.583  82.555  1.00  0.00           C
ATOM   2218  NE  ARG A 138      50.133  90.003  82.275  1.00  0.00           N
ATOM   2220  CZ  ARG A 138      48.923  90.544  82.415  1.00  0.00           C
ATOM   2221  NH1 ARG A 138      47.863  89.944  82.895  1.00  0.00           N
ATOM   2224  NH2 ARG A 138      48.733  91.784  82.005  1.00  0.00           N
ATOM   2227  C   ARG A 138      51.563  85.024  81.655  1.00  0.00           C
ATOM   2228  O   ARG A 138      51.223  84.883  82.825  1.00  0.00           O
ATOM   2229  N   ALA A 139      51.293  84.054  80.765  1.00  0.00           N
ATOM   2231  CA  ALA A 139      50.604  82.874  81.195  1.00  0.00           C
ATOM   2233  CB  ALA A 139      49.853  82.243  80.025  1.00  0.00           C
ATOM   2237  C   ALA A 139      51.523  81.904  81.915  1.00  0.00           C
ATOM   2238  O   ALA A 139      51.083  81.153  82.785  1.00  0.00           O
ATOM   2239  N   GLU A 140      52.863  81.924  81.675  1.00  0.00           N
ATOM   2241  CA  GLU A 140      53.773  81.143  82.495  1.00  0.00           C
ATOM   2243  CB  GLU A 140      55.232  81.113  81.985  1.00  0.00           C
ATOM   2246  CG  GLU A 140      56.194  80.423  83.005  1.00  0.00           C
ATOM   2249  CD  GLU A 140      57.583  80.024  82.525  1.00  0.00           C
ATOM   2250  OE1 GLU A 140      57.943  80.374  81.385  1.00  0.00           O
ATOM   2251  OE2 GLU A 140      58.303  79.374  83.355  1.00  0.00           O
ATOM   2252  C   GLU A 140      53.793  81.563  83.955  1.00  0.00           C
ATOM   2253  O   GLU A 140      53.603  80.754  84.865  1.00  0.00           O
ATOM   2254  N   VAL A 141      53.892  82.874  84.215  1.00  0.00           N
ATOM   2256  CA  VAL A 141      53.793  83.443  85.545  1.00  0.00           C
ATOM   2258  CB  VAL A 141      54.023  84.954  85.535  1.00  0.00           C
ATOM   2260  CG1 VAL A 141      53.683  85.625  86.895  1.00  0.00           C
ATOM   2264  CG2 VAL A 141      55.482  85.264  85.195  1.00  0.00           C
ATOM   2268  C   VAL A 141      52.462  83.133  86.195  1.00  0.00           C
ATOM   2269  O   VAL A 141      52.433  82.624  87.305  1.00  0.00           O
ATOM   2270  N   THR A 142      51.343  83.314  85.465  1.00  0.00           N
ATOM   2272  CA  THR A 142      49.983  82.993  85.915  1.00  0.00           C
ATOM   2274  CB  THR A 142      48.903  83.394  84.915  1.00  0.00           C
ATOM   2276  OG1 THR A 142      48.993  84.784  84.655  1.00  0.00           O
ATOM   2278  CG2 THR A 142      47.483  83.184  85.475  1.00  0.00           C
ATOM   2282  C   THR A 142      49.803  81.533  86.255  1.00  0.00           C
ATOM   2283  O   THR A 142      49.183  81.174  87.245  1.00  0.00           O
ATOM   2284  N   ALA A 143      50.403  80.633  85.445  1.00  0.00           N
ATOM   2286  CA  ALA A 143      50.513  79.223  85.785  1.00  0.00           C
ATOM   2288  CB  ALA A 143      51.233  78.433  84.675  1.00  0.00           C
ATOM   2292  C   ALA A 143      51.223  78.993  87.115  1.00  0.00           C
ATOM   2293  O   ALA A 143      50.762  78.213  87.945  1.00  0.00           O
ATOM   2294  N   ARG A 144      52.343  79.684  87.395  1.00  0.00           N
ATOM   2296  CA  ARG A 144      53.062  79.483  88.645  1.00  0.00           C
ATOM   2298  CB  ARG A 144      54.533  79.973  88.605  1.00  0.00           C
ATOM   2301  CG  ARG A 144      55.343  79.553  87.365  1.00  0.00           C
ATOM   2304  CD  ARG A 144      55.063  78.193  86.725  1.00  0.00           C
ATOM   2307  NE  ARG A 144      55.513  77.123  87.665  1.00  0.00           N
ATOM   2309  CZ  ARG A 144      55.973  75.953  87.235  1.00  0.00           C
ATOM   2310  NH1 ARG A 144      56.083  75.643  85.965  1.00  0.00           N
ATOM   2313  NH2 ARG A 144      56.363  75.063  88.115  1.00  0.00           N
ATOM   2316  C   ARG A 144      52.423  80.164  89.835  1.00  0.00           C
ATOM   2317  O   ARG A 144      52.532  79.684  90.965  1.00  0.00           O
ATOM   2318  N   LEU A 145      51.672  81.264  89.635  1.00  0.00           N
ATOM   2320  CA  LEU A 145      50.803  81.843  90.665  1.00  0.00           C
ATOM   2322  CB  LEU A 145      50.102  83.144  90.195  1.00  0.00           C
ATOM   2325  CG  LEU A 145      51.053  84.294  89.845  1.00  0.00           C
ATOM   2327  CD1 LEU A 145      50.243  85.544  89.455  1.00  0.00           C
ATOM   2331  CD2 LEU A 145      52.043  84.604  90.965  1.00  0.00           C
ATOM   2335  C   LEU A 145      49.743  80.883  91.135  1.00  0.00           C
ATOM   2336  O   LEU A 145      49.463  80.733  92.325  1.00  0.00           O
ATOM   2337  N   GLY A 146      49.172  80.154  90.165  1.00  0.00           N
ATOM   2339  CA  GLY A 146      48.363  78.983  90.415  1.00  0.00           C
ATOM   2342  C   GLY A 146      49.013  77.843  91.155  1.00  0.00           C
ATOM   2343  O   GLY A 146      48.453  77.303  92.115  1.00  0.00           O
ATOM   2344  N   THR A 147      50.223  77.433  90.745  1.00  0.00           N
ATOM   2346  CA  THR A 147      50.913  76.313  91.395  1.00  0.00           C
ATOM   2348  CB  THR A 147      52.083  75.684  90.645  1.00  0.00           C
ATOM   2350  OG1 THR A 147      53.153  76.563  90.355  1.00  0.00           O
ATOM   2352  CG2 THR A 147      51.613  75.143  89.295  1.00  0.00           C
ATOM   2356  C   THR A 147      51.322  76.593  92.825  1.00  0.00           C
ATOM   2357  O   THR A 147      51.243  75.703  93.675  1.00  0.00           O
ATOM   2358  N   VAL A 148      51.703  77.843  93.155  1.00  0.00           N
ATOM   2360  CA  VAL A 148      51.854  78.293  94.545  1.00  0.00           C
ATOM   2362  CB  VAL A 148      52.223  79.773  94.615  1.00  0.00           C
ATOM   2364  CG1 VAL A 148      52.253  80.313  96.065  1.00  0.00           C
ATOM   2368  CG2 VAL A 148      53.623  80.003  94.015  1.00  0.00           C
ATOM   2372  C   VAL A 148      50.583  78.113  95.355  1.00  0.00           C
ATOM   2373  O   VAL A 148      50.604  77.583  96.465  1.00  0.00           O
ATOM   2374  N   LYS A 149      49.424  78.533  94.805  1.00  0.00           N
ATOM   2376  CA  LYS A 149      48.203  78.584  95.585  1.00  0.00           C
ATOM   2378  CB  LYS A 149      47.233  79.583  94.935  1.00  0.00           C
ATOM   2381  CG  LYS A 149      46.293  80.204  95.975  1.00  0.00           C
ATOM   2384  CD  LYS A 149      45.313  81.274  95.455  1.00  0.00           C
ATOM   2387  CE  LYS A 149      45.622  81.894  94.085  1.00  0.00           C
ATOM   2390  NZ  LYS A 149      46.802  82.794  94.135  1.00  0.00           N
ATOM   2394  C   LYS A 149      47.553  77.214  95.725  1.00  0.00           C
ATOM   2395  O   LYS A 149      46.933  76.913  96.735  1.00  0.00           O
ATOM   2396  N   ALA A 150      47.793  76.313  94.745  1.00  0.00           N
ATOM   2398  CA  ALA A 150      47.563  74.894  94.875  1.00  0.00           C
ATOM   2400  CB  ALA A 150      47.933  74.193  93.545  1.00  0.00           C
ATOM   2404  C   ALA A 150      48.383  74.283  96.005  1.00  0.00           C
ATOM   2405  O   ALA A 150      47.903  73.433  96.765  1.00  0.00           O
ATOM   2406  N   ARG A 151      49.642  74.723  96.165  1.00  0.00           N
ATOM   2408  CA  ARG A 151      50.513  74.263  97.235  1.00  0.00           C
ATOM   2410  CB  ARG A 151      51.973  74.603  96.865  1.00  0.00           C
ATOM   2413  CG  ARG A 151      52.922  73.413  97.075  1.00  0.00           C
ATOM   2416  CD  ARG A 151      54.023  73.324  96.015  1.00  0.00           C
ATOM   2419  NE  ARG A 151      53.403  72.903  94.715  1.00  0.00           N
ATOM   2421  CZ  ARG A 151      53.233  71.633  94.365  1.00  0.00           C
ATOM   2422  NH1 ARG A 151      53.322  70.653  95.235  1.00  0.00           N
ATOM   2425  NH2 ARG A 151      52.873  71.333  93.135  1.00  0.00           N
ATOM   2428  C   ARG A 151      50.162  74.863  98.595  1.00  0.00           C
ATOM   2429  O   ARG A 151      50.373  74.273  99.655  1.00  0.00           O
ATOM   2430  N   ALA A 152      49.553  76.053  98.605  1.00  0.00           N
ATOM   2432  CA  ALA A 152      49.032  76.663  99.815  1.00  0.00           C
ATOM   2434  CB  ALA A 152      48.764  78.163  99.555  1.00  0.00           C
ATOM   2438  C   ALA A 152      47.763  75.993 100.295  1.00  0.00           C
ATOM   2439  O   ALA A 152      47.444  76.043 101.485  1.00  0.00           O
ATOM   2440  N   ALA A 153      47.023  75.323  99.405  1.00  0.00           N
ATOM   2442  CA  ALA A 153      46.013  74.363  99.795  1.00  0.00           C
ATOM   2444  CB  ALA A 153      45.043  74.253  98.615  1.00  0.00           C
ATOM   2448  C   ALA A 153      46.583  72.984 100.165  1.00  0.00           C
ATOM   2449  O   ALA A 153      46.072  72.293 101.055  1.00  0.00           O
ATOM   2450  N   GLU A 154      47.712  72.563  99.545  1.00  0.00           N
ATOM   2452  CA  GLU A 154      48.453  71.333  99.835  1.00  0.00           C
ATOM   2454  CB  GLU A 154      49.663  71.154  98.855  1.00  0.00           C
ATOM   2457  CG  GLU A 154      50.282  69.723  98.805  1.00  0.00           C
ATOM   2460  CD  GLU A 154      51.473  69.563  97.845  1.00  0.00           C
ATOM   2461  OE1 GLU A 154      52.572  70.104  98.125  1.00  0.00           O
ATOM   2462  OE2 GLU A 154      51.322  68.873  96.805  1.00  0.00           O
ATOM   2463  C   GLU A 154      48.962  71.313 101.265  1.00  0.00           C
ATOM   2464  O   GLU A 154      48.883  70.303 101.965  1.00  0.00           O
ATOM   2465  N   ARG A 155      49.453  72.464 101.795  1.00  0.00           N
ATOM   2467  CA  ARG A 155      49.813  72.543 103.205  1.00  0.00           C
ATOM   2469  CB  ARG A 155      50.503  73.854 103.685  1.00  0.00           C
ATOM   2472  CG  ARG A 155      49.673  75.123 104.015  1.00  0.00           C
ATOM   2475  CD  ARG A 155      50.482  76.293 104.625  1.00  0.00           C
ATOM   2478  NE  ARG A 155      51.403  75.793 105.715  1.00  0.00           N
ATOM   2480  CZ  ARG A 155      51.153  75.783 107.015  1.00  0.00           C
ATOM   2481  NH1 ARG A 155      49.962  76.104 107.465  1.00  0.00           N
ATOM   2484  NH2 ARG A 155      52.123  75.463 107.855  1.00  0.00           N
ATOM   2487  C   ARG A 155      48.663  72.343 104.145  1.00  0.00           C
ATOM   2488  O   ARG A 155      48.822  71.773 105.215  1.00  0.00           O
ATOM   2489  N   GLU A 156      47.473  72.863 103.795  1.00  0.00           N
ATOM   2491  CA  GLU A 156      46.392  72.803 104.735  1.00  0.00           C
ATOM   2493  CB  GLU A 156      45.363  73.893 104.435  1.00  0.00           C
ATOM   2496  CG  GLU A 156      44.403  74.104 105.635  1.00  0.00           C
ATOM   2499  CD  GLU A 156      44.983  74.773 106.895  1.00  0.00           C
ATOM   2500  OE1 GLU A 156      46.212  75.043 106.975  1.00  0.00           O
ATOM   2501  OE2 GLU A 156      44.183  75.003 107.845  1.00  0.00           O
ATOM   2502  C   GLU A 156      45.793  71.404 104.725  1.00  0.00           C
ATOM   2503  O   GLU A 156      45.453  70.853 105.765  1.00  0.00           O
ATOM   2504  N   GLN A 157      45.803  70.733 103.555  1.00  0.00           N
ATOM   2506  CA  GLN A 157      45.573  69.303 103.515  1.00  0.00           C
ATOM   2508  CB  GLN A 157      45.593  68.784 102.065  1.00  0.00           C
ATOM   2511  CG  GLN A 157      45.343  67.253 101.985  1.00  0.00           C
ATOM   2514  CD  GLN A 157      45.343  66.793 100.535  1.00  0.00           C
ATOM   2515  OE1 GLN A 157      45.653  67.534  99.615  1.00  0.00           O
ATOM   2516  NE2 GLN A 157      45.014  65.493 100.335  1.00  0.00           N
ATOM   2519  C   GLN A 157      46.563  68.473 104.325  1.00  0.00           C
ATOM   2520  O   GLN A 157      46.163  67.613 105.105  1.00  0.00           O
ATOM   2521  N   THR A 158      47.883  68.733 104.185  1.00  0.00           N
ATOM   2523  CA  THR A 158      48.912  68.053 104.995  1.00  0.00           C
ATOM   2525  CB  THR A 158      50.352  68.273 104.515  1.00  0.00           C
ATOM   2527  OG1 THR A 158      51.093  67.053 104.385  1.00  0.00           O
ATOM   2529  CG2 THR A 158      51.203  69.163 105.425  1.00  0.00           C
ATOM   2533  C   THR A 158      48.764  68.343 106.485  1.00  0.00           C
ATOM   2534  O   THR A 158      48.903  67.453 107.325  1.00  0.00           O
ATOM   2535  N   ARG A 159      48.443  69.593 106.885  1.00  0.00           N
ATOM   2537  CA  ARG A 159      48.113  69.953 108.255  1.00  0.00           C
ATOM   2539  CB  ARG A 159      48.003  71.483 108.415  1.00  0.00           C
ATOM   2542  CG  ARG A 159      47.532  71.943 109.815  1.00  0.00           C
ATOM   2545  CD  ARG A 159      47.563  73.464 109.995  1.00  0.00           C
ATOM   2548  NE  ARG A 159      48.953  73.833 110.415  1.00  0.00           N
ATOM   2550  CZ  ARG A 159      49.213  74.813 111.265  1.00  0.00           C
ATOM   2551  NH1 ARG A 159      48.313  75.283 112.105  1.00  0.00           N
ATOM   2554  NH2 ARG A 159      50.383  75.403 111.265  1.00  0.00           N
ATOM   2557  C   ARG A 159      46.883  69.263 108.825  1.00  0.00           C
ATOM   2558  O   ARG A 159      46.924  68.753 109.945  1.00  0.00           O
ATOM   2559  N   GLN A 160      45.773  69.183 108.065  1.00  0.00           N
ATOM   2561  CA  GLN A 160      44.603  68.413 108.445  1.00  0.00           C
ATOM   2563  CB  GLN A 160      43.403  68.663 107.495  1.00  0.00           C
ATOM   2566  CG  GLN A 160      42.782  70.093 107.545  1.00  0.00           C
ATOM   2569  CD  GLN A 160      42.493  70.593 108.955  1.00  0.00           C
ATOM   2570  OE1 GLN A 160      42.003  69.863 109.825  1.00  0.00           O
ATOM   2571  NE2 GLN A 160      42.773  71.883 109.235  1.00  0.00           N
ATOM   2574  C   GLN A 160      44.913  66.923 108.575  1.00  0.00           C
ATOM   2575  O   GLN A 160      44.523  66.284 109.545  1.00  0.00           O
ATOM   2576  N   LEU A 161      45.674  66.363 107.615  1.00  0.00           N
ATOM   2578  CA  LEU A 161      46.153  64.993 107.645  1.00  0.00           C
ATOM   2580  CB  LEU A 161      46.903  64.683 106.335  1.00  0.00           C
ATOM   2583  CG  LEU A 161      47.453  63.253 106.175  1.00  0.00           C
ATOM   2585  CD1 LEU A 161      46.352  62.183 106.215  1.00  0.00           C
ATOM   2589  CD2 LEU A 161      48.213  63.173 104.855  1.00  0.00           C
ATOM   2593  C   LEU A 161      47.072  64.643 108.815  1.00  0.00           C
ATOM   2594  O   LEU A 161      46.924  63.613 109.475  1.00  0.00           O
ATOM   2595  N   LEU A 162      48.043  65.513 109.135  1.00  0.00           N
ATOM   2597  CA  LEU A 162      48.863  65.333 110.325  1.00  0.00           C
ATOM   2599  CB  LEU A 162      49.962  66.404 110.375  1.00  0.00           C
ATOM   2602  CG  LEU A 162      50.873  66.363 111.625  1.00  0.00           C
ATOM   2604  CD1 LEU A 162      51.763  65.113 111.625  1.00  0.00           C
ATOM   2608  CD2 LEU A 162      51.713  67.623 111.705  1.00  0.00           C
ATOM   2612  C   LEU A 162      48.062  65.383 111.605  1.00  0.00           C
ATOM   2613  O   LEU A 162      48.243  64.583 112.525  1.00  0.00           O
ATOM   2614  N   ALA A 163      47.153  66.373 111.685  1.00  0.00           N
ATOM   2616  CA  ALA A 163      46.303  66.583 112.825  1.00  0.00           C
ATOM   2618  CB  ALA A 163      45.613  67.943 112.705  1.00  0.00           C
ATOM   2622  C   ALA A 163      45.293  65.503 113.055  1.00  0.00           C
ATOM   2623  O   ALA A 163      45.063  65.073 114.185  1.00  0.00           O
ATOM   2624  N   GLY A 164      44.673  65.013 111.965  1.00  0.00           N
ATOM   2626  CA  GLY A 164      43.743  63.904 111.955  1.00  0.00           C
ATOM   2629  C   GLY A 164      44.433  62.623 112.275  1.00  0.00           C
ATOM   2630  O   GLY A 164      43.962  61.843 113.095  1.00  0.00           O
ATOM   2631  N   SER A 165      45.622  62.383 111.675  1.00  0.00           N
ATOM   2633  CA  SER A 165      46.443  61.243 112.065  1.00  0.00           C
ATOM   2635  CB  SER A 165      47.763  61.103 111.245  1.00  0.00           C
ATOM   2638  OG  SER A 165      47.514  60.783 109.885  1.00  0.00           O
ATOM   2640  C   SER A 165      46.833  61.263 113.525  1.00  0.00           C
ATOM   2641  O   SER A 165      46.532  60.323 114.245  1.00  0.00           O
ATOM   2642  N   VAL A 166      47.453  62.343 114.045  1.00  0.00           N
ATOM   2644  CA  VAL A 166      48.023  62.353 115.395  1.00  0.00           C
ATOM   2646  CB  VAL A 166      48.962  63.543 115.625  1.00  0.00           C
ATOM   2648  CG1 VAL A 166      48.203  64.863 115.795  1.00  0.00           C
ATOM   2652  CG2 VAL A 166      49.853  63.333 116.855  1.00  0.00           C
ATOM   2656  C   VAL A 166      46.973  62.223 116.495  1.00  0.00           C
ATOM   2657  O   VAL A 166      47.173  61.553 117.505  1.00  0.00           O
ATOM   2658  N   ALA A 167      45.793  62.843 116.295  1.00  0.00           N
ATOM   2660  CA  ALA A 167      44.633  62.613 117.125  1.00  0.00           C
ATOM   2662  CB  ALA A 167      43.523  63.573 116.655  1.00  0.00           C
ATOM   2666  C   ALA A 167      44.093  61.193 117.085  1.00  0.00           C
ATOM   2667  O   ALA A 167      43.863  60.573 118.125  1.00  0.00           O
ATOM   2668  N   ARG A 168      43.903  60.633 115.875  1.00  0.00           N
ATOM   2670  CA  ARG A 168      43.403  59.283 115.645  1.00  0.00           C
ATOM   2672  CB  ARG A 168      43.223  59.043 114.125  1.00  0.00           C
ATOM   2675  CG  ARG A 168      42.543  57.703 113.825  1.00  0.00           C
ATOM   2678  CD  ARG A 168      42.213  57.553 112.355  1.00  0.00           C
ATOM   2681  NE  ARG A 168      41.633  56.183 112.185  1.00  0.00           N
ATOM   2683  CZ  ARG A 168      40.822  55.913 111.165  1.00  0.00           C
ATOM   2684  NH1 ARG A 168      40.843  56.693 110.105  1.00  0.00           N
ATOM   2687  NH2 ARG A 168      40.093  54.823 111.205  1.00  0.00           N
ATOM   2690  C   ARG A 168      44.333  58.233 116.195  1.00  0.00           C
ATOM   2691  O   ARG A 168      43.953  57.293 116.885  1.00  0.00           O
ATOM   2692  N   LEU A 169      45.633  58.433 115.955  1.00  0.00           N
ATOM   2694  CA  LEU A 169      46.683  57.654 116.525  1.00  0.00           C
ATOM   2696  CB  LEU A 169      48.052  58.183 116.015  1.00  0.00           C
ATOM   2699  CG  LEU A 169      48.453  57.873 114.545  1.00  0.00           C
ATOM   2701  CD1 LEU A 169      49.923  58.223 114.315  1.00  0.00           C
ATOM   2705  CD2 LEU A 169      48.213  56.453 114.045  1.00  0.00           C
ATOM   2709  C   LEU A 169      46.653  57.663 118.045  1.00  0.00           C
ATOM   2710  O   LEU A 169      46.773  56.623 118.695  1.00  0.00           O
ATOM   2711  N   TYR A 170      46.443  58.833 118.665  1.00  0.00           N
ATOM   2713  CA  TYR A 170      46.253  58.943 120.105  1.00  0.00           C
ATOM   2715  CB  TYR A 170      46.352  60.443 120.475  1.00  0.00           C
ATOM   2718  CG  TYR A 170      46.103  60.773 121.915  1.00  0.00           C
ATOM   2719  CD1 TYR A 170      47.142  60.723 122.865  1.00  0.00           C
ATOM   2721  CE1 TYR A 170      46.913  61.083 124.195  1.00  0.00           C
ATOM   2723  CZ  TYR A 170      45.643  61.523 124.585  1.00  0.00           C
ATOM   2724  OH  TYR A 170      45.393  61.843 125.925  1.00  0.00           O
ATOM   2726  CD2 TYR A 170      44.833  61.213 122.325  1.00  0.00           C
ATOM   2728  CE2 TYR A 170      44.613  61.604 123.645  1.00  0.00           C
ATOM   2730  C   TYR A 170      45.023  58.223 120.675  1.00  0.00           C
ATOM   2731  O   TYR A 170      45.133  57.543 121.695  1.00  0.00           O
ATOM   2732  N   TRP A 171      43.843  58.273 120.035  1.00  0.00           N
ATOM   2734  CA  TRP A 171      42.673  57.543 120.515  1.00  0.00           C
ATOM   2736  CB  TRP A 171      41.363  57.993 119.835  1.00  0.00           C
ATOM   2739  CG  TRP A 171      41.072  59.443 119.995  1.00  0.00           C
ATOM   2740  CD1 TRP A 171      40.783  60.293 118.965  1.00  0.00           C
ATOM   2742  NE1 TRP A 171      40.503  61.543 119.455  1.00  0.00           N
ATOM   2744  CE2 TRP A 171      40.643  61.533 120.815  1.00  0.00           C
ATOM   2745  CD2 TRP A 171      41.003  60.224 121.205  1.00  0.00           C
ATOM   2746  CE3 TRP A 171      41.142  59.923 122.555  1.00  0.00           C
ATOM   2748  CZ3 TRP A 171      40.973  60.953 123.485  1.00  0.00           C
ATOM   2750  CZ2 TRP A 171      40.422  62.543 121.745  1.00  0.00           C
ATOM   2752  CH2 TRP A 171      40.622  62.243 123.095  1.00  0.00           C
ATOM   2754  C   TRP A 171      42.793  56.033 120.405  1.00  0.00           C
ATOM   2755  O   TRP A 171      42.273  55.273 121.225  1.00  0.00           O
ATOM   2756  N   GLU A 172      43.553  55.553 119.415  1.00  0.00           N
ATOM   2758  CA  GLU A 172      43.973  54.174 119.385  1.00  0.00           C
ATOM   2760  CB  GLU A 172      44.383  53.863 117.925  1.00  0.00           C
ATOM   2763  CG  GLU A 172      44.703  52.393 117.605  1.00  0.00           C
ATOM   2766  CD  GLU A 172      45.133  52.293 116.145  1.00  0.00           C
ATOM   2767  OE1 GLU A 172      46.313  52.593 115.835  1.00  0.00           O
ATOM   2768  OE2 GLU A 172      44.284  51.883 115.305  1.00  0.00           O
ATOM   2769  C   GLU A 172      45.053  53.843 120.425  1.00  0.00           C
ATOM   2770  O   GLU A 172      45.113  52.724 120.945  1.00  0.00           O
ATOM   2771  N   TRP A 173      45.913  54.813 120.835  1.00  0.00           N
ATOM   2773  CA  TRP A 173      46.843  54.673 121.955  1.00  0.00           C
ATOM   2775  CB  TRP A 173      47.843  55.863 122.155  1.00  0.00           C
ATOM   2778  CG  TRP A 173      49.043  55.553 123.015  1.00  0.00           C
ATOM   2779  CD1 TRP A 173      50.193  55.003 122.525  1.00  0.00           C
ATOM   2781  NE1 TRP A 173      51.053  54.673 123.545  1.00  0.00           N
ATOM   2783  CE2 TRP A 173      50.513  55.043 124.725  1.00  0.00           C
ATOM   2784  CD2 TRP A 173      49.263  55.653 124.445  1.00  0.00           C
ATOM   2785  CE3 TRP A 173      48.533  56.223 125.475  1.00  0.00           C
ATOM   2787  CZ3 TRP A 173      49.063  56.163 126.775  1.00  0.00           C
ATOM   2789  CZ2 TRP A 173      51.003  54.933 126.005  1.00  0.00           C
ATOM   2791  CH2 TRP A 173      50.263  55.503 127.035  1.00  0.00           C
ATOM   2793  C   TRP A 173      46.133  54.403 123.265  1.00  0.00           C
ATOM   2794  O   TRP A 173      46.482  53.493 124.005  1.00  0.00           O
ATOM   2795  N   GLN A 174      45.032  55.143 123.565  1.00  0.00           N
ATOM   2797  CA  GLN A 174      44.293  54.843 124.775  1.00  0.00           C
ATOM   2799  CB  GLN A 174      43.283  55.923 125.215  1.00  0.00           C
ATOM   2802  CG  GLN A 174      42.033  56.163 124.345  1.00  0.00           C
ATOM   2805  CD  GLN A 174      40.973  56.853 125.195  1.00  0.00           C
ATOM   2806  OE1 GLN A 174      39.903  56.293 125.445  1.00  0.00           O
ATOM   2807  NE2 GLN A 174      41.303  58.053 125.695  1.00  0.00           N
ATOM   2810  C   GLN A 174      43.533  53.543 124.745  1.00  0.00           C
ATOM   2811  O   GLN A 174      43.313  52.973 125.805  1.00  0.00           O
ATOM   2812  N   THR A 175      43.104  53.023 123.575  1.00  0.00           N
ATOM   2814  CA  THR A 175      42.383  51.753 123.555  1.00  0.00           C
ATOM   2816  CB  THR A 175      41.583  51.503 122.265  1.00  0.00           C
ATOM   2818  OG1 THR A 175      40.453  50.693 122.525  1.00  0.00           O
ATOM   2820  CG2 THR A 175      42.353  50.803 121.145  1.00  0.00           C
ATOM   2824  C   THR A 175      43.322  50.593 123.875  1.00  0.00           C
ATOM   2825  O   THR A 175      42.963  49.643 124.575  1.00  0.00           O
ATOM   2826  N   GLN A 176      44.593  50.693 123.435  1.00  0.00           N
ATOM   2828  CA  GLN A 176      45.663  49.833 123.875  1.00  0.00           C
ATOM   2830  CB  GLN A 176      46.963  50.043 123.045  1.00  0.00           C
ATOM   2833  CG  GLN A 176      46.854  49.853 121.505  1.00  0.00           C
ATOM   2836  CD  GLN A 176      45.883  48.763 121.035  1.00  0.00           C
ATOM   2837  OE1 GLN A 176      45.793  47.673 121.595  1.00  0.00           O
ATOM   2838  NE2 GLN A 176      45.193  49.043 119.905  1.00  0.00           N
ATOM   2841  C   GLN A 176      46.003  49.983 125.355  1.00  0.00           C
ATOM   2842  O   GLN A 176      46.194  49.013 126.075  1.00  0.00           O
ATOM   2843  N   ALA A 177      46.083  51.233 125.875  1.00  0.00           N
ATOM   2845  CA  ALA A 177      46.253  51.463 127.305  1.00  0.00           C
ATOM   2847  CB  ALA A 177      46.482  52.963 127.585  1.00  0.00           C
ATOM   2851  C   ALA A 177      45.123  50.933 128.175  1.00  0.00           C
ATOM   2852  O   ALA A 177      45.352  50.253 129.165  1.00  0.00           O
ATOM   2853  N   ALA A 178      43.863  51.183 127.785  1.00  0.00           N
ATOM   2855  CA  ALA A 178      42.703  50.653 128.445  1.00  0.00           C
ATOM   2857  CB  ALA A 178      41.453  51.313 127.835  1.00  0.00           C
ATOM   2861  C   ALA A 178      42.602  49.133 128.385  1.00  0.00           C
ATOM   2862  O   ALA A 178      42.293  48.463 129.375  1.00  0.00           O
ATOM   2863  N   LEU A 179      42.873  48.523 127.205  1.00  0.00           N
ATOM   2865  CA  LEU A 179      42.933  47.083 127.075  1.00  0.00           C
ATOM   2867  CB  LEU A 179      42.933  46.623 125.595  1.00  0.00           C
ATOM   2870  CG  LEU A 179      42.823  45.093 125.405  1.00  0.00           C
ATOM   2872  CD1 LEU A 179      41.532  44.543 126.005  1.00  0.00           C
ATOM   2876  CD2 LEU A 179      42.922  44.703 123.915  1.00  0.00           C
ATOM   2880  C   LEU A 179      44.063  46.453 127.895  1.00  0.00           C
ATOM   2881  O   LEU A 179      43.843  45.443 128.555  1.00  0.00           O
ATOM   2882  N   ASN A 180      45.273  47.063 127.945  1.00  0.00           N
ATOM   2884  CA  ASN A 180      46.333  46.643 128.875  1.00  0.00           C
ATOM   2886  CB  ASN A 180      47.553  47.613 128.865  1.00  0.00           C
ATOM   2889  CG  ASN A 180      48.633  47.083 127.945  1.00  0.00           C
ATOM   2890  OD1 ASN A 180      49.533  46.353 128.345  1.00  0.00           O
ATOM   2891  ND2 ASN A 180      48.553  47.483 126.655  1.00  0.00           N
ATOM   2894  C   ASN A 180      45.892  46.573 130.315  1.00  0.00           C
ATOM   2895  O   ASN A 180      46.072  45.543 130.965  1.00  0.00           O
ATOM   2896  N   THR A 181      45.282  47.643 130.865  1.00  0.00           N
ATOM   2898  CA  THR A 181      44.863  47.683 132.265  1.00  0.00           C
ATOM   2900  CB  THR A 181      44.463  49.053 132.815  1.00  0.00           C
ATOM   2902  OG1 THR A 181      43.403  49.663 132.085  1.00  0.00           O
ATOM   2904  CG2 THR A 181      45.683  49.993 132.745  1.00  0.00           C
ATOM   2908  C   THR A 181      43.803  46.674 132.605  1.00  0.00           C
ATOM   2909  O   THR A 181      43.892  45.973 133.605  1.00  0.00           O
ATOM   2910  N   VAL A 182      42.773  46.523 131.725  1.00  0.00           N
ATOM   2912  CA  VAL A 182      41.784  45.463 131.885  1.00  0.00           C
ATOM   2914  CB  VAL A 182      40.663  45.553 130.845  1.00  0.00           C
ATOM   2916  CG1 VAL A 182      39.663  44.383 130.975  1.00  0.00           C
ATOM   2920  CG2 VAL A 182      39.892  46.863 131.045  1.00  0.00           C
ATOM   2924  C   VAL A 182      42.413  44.073 131.845  1.00  0.00           C
ATOM   2925  O   VAL A 182      42.153  43.223 132.705  1.00  0.00           O
ATOM   2926  N   LEU A 183      43.303  43.813 130.875  1.00  0.00           N
ATOM   2928  CA  LEU A 183      43.982  42.543 130.705  1.00  0.00           C
ATOM   2930  CB  LEU A 183      44.663  42.514 129.315  1.00  0.00           C
ATOM   2933  CG  LEU A 183      44.793  41.153 128.585  1.00  0.00           C
ATOM   2935  CD1 LEU A 183      43.653  40.173 128.885  1.00  0.00           C
ATOM   2939  CD2 LEU A 183      44.803  41.413 127.065  1.00  0.00           C
ATOM   2943  C   LEU A 183      44.944  42.233 131.845  1.00  0.00           C
ATOM   2944  O   LEU A 183      45.023  41.103 132.315  1.00  0.00           O
ATOM   2945  N   GLN A 184      45.613  43.273 132.395  1.00  0.00           N
ATOM   2947  CA  GLN A 184      46.363  43.213 133.635  1.00  0.00           C
ATOM   2949  CB  GLN A 184      47.033  44.573 134.015  1.00  0.00           C
ATOM   2952  CG  GLN A 184      48.373  44.933 133.305  1.00  0.00           C
ATOM   2955  CD  GLN A 184      49.593  44.063 133.635  1.00  0.00           C
ATOM   2956  OE1 GLN A 184      50.663  44.253 133.055  1.00  0.00           O
ATOM   2957  NE2 GLN A 184      49.473  43.083 134.565  1.00  0.00           N
ATOM   2960  C   GLN A 184      45.543  42.773 134.825  1.00  0.00           C
ATOM   2961  O   GLN A 184      45.983  41.943 135.615  1.00  0.00           O
ATOM   2962  N   GLN A 185      44.312  43.313 134.975  1.00  0.00           N
ATOM   2964  CA  GLN A 185      43.373  42.813 135.945  1.00  0.00           C
ATOM   2966  CB  GLN A 185      42.163  43.773 136.085  1.00  0.00           C
ATOM   2969  CG  GLN A 185      42.543  45.133 136.735  1.00  0.00           C
ATOM   2972  CD  GLN A 185      42.113  46.393 135.965  1.00  0.00           C
ATOM   2973  OE1 GLN A 185      41.013  46.474 135.395  1.00  0.00           O
ATOM   2974  NE2 GLN A 185      42.963  47.453 135.985  1.00  0.00           N
ATOM   2977  C   GLN A 185      42.963  41.353 135.745  1.00  0.00           C
ATOM   2978  O   GLN A 185      42.893  40.583 136.705  1.00  0.00           O
ATOM   2979  N   ILE A 186      42.693  40.923 134.495  1.00  0.00           N
ATOM   2981  CA  ILE A 186      42.473  39.513 134.205  1.00  0.00           C
ATOM   2983  CB  ILE A 186      41.833  39.243 132.835  1.00  0.00           C
ATOM   2985  CG2 ILE A 186      41.802  37.733 132.525  1.00  0.00           C
ATOM   2989  CG1 ILE A 186      40.333  39.663 132.685  1.00  0.00           C
ATOM   2992  CD  ILE A 186      39.853  41.043 133.135  1.00  0.00           C
ATOM   2996  C   ILE A 186      43.683  38.613 134.505  1.00  0.00           C
ATOM   2997  O   ILE A 186      43.483  37.583 135.145  1.00  0.00           O
ATOM   2998  N   GLU A 187      44.953  38.973 134.165  1.00  0.00           N
ATOM   3000  CA  GLU A 187      46.142  38.233 134.635  1.00  0.00           C
ATOM   3002  CB  GLU A 187      47.514  38.903 134.255  1.00  0.00           C
ATOM   3005  CG  GLU A 187      48.133  38.523 132.865  1.00  0.00           C
ATOM   3008  CD  GLU A 187      49.613  38.913 132.695  1.00  0.00           C
ATOM   3009  OE1 GLU A 187      50.212  39.503 133.635  1.00  0.00           O
ATOM   3010  OE2 GLU A 187      50.212  38.543 131.665  1.00  0.00           O
ATOM   3011  C   GLU A 187      46.163  37.973 136.135  1.00  0.00           C
ATOM   3012  O   GLU A 187      46.322  36.843 136.585  1.00  0.00           O
ATOM   3013  N   LYS A 188      45.963  38.993 136.975  1.00  0.00           N
ATOM   3015  CA  LYS A 188      46.033  38.863 138.425  1.00  0.00           C
ATOM   3017  CB  LYS A 188      45.863  40.253 139.065  1.00  0.00           C
ATOM   3020  CG  LYS A 188      46.973  41.233 138.645  1.00  0.00           C
ATOM   3023  CD  LYS A 188      46.503  42.693 138.725  1.00  0.00           C
ATOM   3026  CE  LYS A 188      47.583  43.683 138.265  1.00  0.00           C
ATOM   3029  NZ  LYS A 188      47.163  45.063 138.495  1.00  0.00           N
ATOM   3033  C   LYS A 188      45.023  37.893 139.025  1.00  0.00           C
ATOM   3034  O   LYS A 188      45.333  37.073 139.894  1.00  0.00           O
ATOM   3035  N   GLU A 189      43.793  37.933 138.495  1.00  0.00           N
ATOM   3037  CA  GLU A 189      42.732  36.963 138.725  1.00  0.00           C
ATOM   3039  CB  GLU A 189      41.433  37.443 138.045  1.00  0.00           C
ATOM   3042  CG  GLU A 189      40.843  38.703 138.715  1.00  0.00           C
ATOM   3045  CD  GLU A 189      40.692  38.453 140.194  1.00  0.00           C
ATOM   3046  OE1 GLU A 189      39.873  37.553 140.554  1.00  0.00           O
ATOM   3047  OE2 GLU A 189      41.373  39.133 141.004  1.00  0.00           O
ATOM   3048  C   GLU A 189      43.052  35.553 138.265  1.00  0.00           C
ATOM   3049  O   GLU A 189      42.712  34.563 138.905  1.00  0.00           O
ATOM   3050  N   GLN A 190      43.723  35.423 137.115  1.00  0.00           N
ATOM   3052  CA  GLN A 190      44.143  34.133 136.625  1.00  0.00           C
ATOM   3054  CB  GLN A 190      44.284  34.143 135.085  1.00  0.00           C
ATOM   3057  CG  GLN A 190      42.982  34.383 134.285  1.00  0.00           C
ATOM   3060  CD  GLN A 190      41.732  33.733 134.885  1.00  0.00           C
ATOM   3061  OE1 GLN A 190      41.532  32.533 134.725  1.00  0.00           O
ATOM   3062  NE2 GLN A 190      40.833  34.523 135.515  1.00  0.00           N
ATOM   3065  C   GLN A 190      45.383  33.583 137.315  1.00  0.00           C
ATOM   3066  O   GLN A 190      45.593  32.373 137.375  1.00  0.00           O
ATOM   3067  N   ASN A 191      46.203  34.443 137.945  1.00  0.00           N
ATOM   3069  CA  ASN A 191      47.313  34.043 138.795  1.00  0.00           C
ATOM   3071  CB  ASN A 191      48.293  35.223 139.015  1.00  0.00           C
ATOM   3074  CG  ASN A 191      48.912  35.633 137.675  1.00  0.00           C
ATOM   3075  OD1 ASN A 191      48.852  34.913 136.685  1.00  0.00           O
ATOM   3076  ND2 ASN A 191      49.523  36.833 137.625  1.00  0.00           N
ATOM   3079  C   ASN A 191      46.863  33.503 140.154  1.00  0.00           C
ATOM   3080  O   ASN A 191      47.553  32.693 140.784  1.00  0.00           O
ATOM   3081  N   THR A 192      45.674  33.913 140.634  1.00  0.00           N
ATOM   3083  CA  THR A 192      45.212  33.573 141.984  1.00  0.00           C
ATOM   3085  CB  THR A 192      44.563  34.783 142.664  1.00  0.00           C
ATOM   3087  OG1 THR A 192      44.293  34.573 144.034  1.00  0.00           O
ATOM   3089  CG2 THR A 192      43.243  35.173 142.004  1.00  0.00           C
ATOM   3093  C   THR A 192      44.323  32.323 142.004  1.00  0.00           C
ATOM   3094  O   THR A 192      44.424  31.513 142.924  1.00  0.00           O
ATOM   3095  N   ILE A 193      43.483  32.043 140.964  1.00  0.00           N
ATOM   3097  CA  ILE A 193      42.823  30.743 140.894  1.00  0.00           C
ATOM   3099  CB  ILE A 193      41.563  30.623 140.024  1.00  0.00           C
ATOM   3101  CG2 ILE A 193      40.723  31.923 140.154  1.00  0.00           C
ATOM   3105  CG1 ILE A 193      41.763  30.173 138.555  1.00  0.00           C
ATOM   3108  CD  ILE A 193      42.444  31.203 137.665  1.00  0.00           C
ATOM   3112  C   ILE A 193      43.822  29.613 140.674  1.00  0.00           C
ATOM   3113  O   ILE A 193      43.764  28.583 141.334  1.00  0.00           O
ATOM   3114  N   ILE A 194      44.853  29.793 139.814  1.00  0.00           N
ATOM   3116  CA  ILE A 194      45.923  28.803 139.725  1.00  0.00           C
ATOM   3118  CB  ILE A 194      46.963  28.993 138.615  1.00  0.00           C
ATOM   3120  CG2 ILE A 194      46.223  28.923 137.275  1.00  0.00           C
ATOM   3124  CG1 ILE A 194      47.863  30.243 138.745  1.00  0.00           C
ATOM   3127  CD  ILE A 194      49.043  30.263 137.775  1.00  0.00           C
ATOM   3131  C   ILE A 194      46.672  28.603 141.014  1.00  0.00           C
ATOM   3132  O   ILE A 194      47.072  27.493 141.344  1.00  0.00           O
ATOM   3133  N   ALA A 195      46.933  29.673 141.804  1.00  0.00           N
ATOM   3135  CA  ALA A 195      47.563  29.533 143.094  1.00  0.00           C
ATOM   3137  CB  ALA A 195      47.852  30.923 143.684  1.00  0.00           C
ATOM   3141  C   ALA A 195      46.723  28.703 144.054  1.00  0.00           C
ATOM   3142  O   ALA A 195      47.223  27.743 144.654  1.00  0.00           O
ATOM   3143  N   THR A 196      45.403  29.003 144.124  1.00  0.00           N
ATOM   3145  CA  THR A 196      44.442  28.263 144.934  1.00  0.00           C
ATOM   3147  CB  THR A 196      43.052  28.923 144.934  1.00  0.00           C
ATOM   3149  OG1 THR A 196      43.104  30.163 145.624  1.00  0.00           O
ATOM   3151  CG2 THR A 196      42.012  28.083 145.694  1.00  0.00           C
ATOM   3155  C   THR A 196      44.302  26.813 144.514  1.00  0.00           C
ATOM   3156  O   THR A 196      44.493  25.903 145.314  1.00  0.00           O
ATOM   3157  N   ASP A 197      44.083  26.543 143.214  1.00  0.00           N
ATOM   3159  CA  ASP A 197      43.863  25.203 142.714  1.00  0.00           C
ATOM   3161  CB  ASP A 197      43.113  25.273 141.364  1.00  0.00           C
ATOM   3164  CG  ASP A 197      41.713  25.813 141.624  1.00  0.00           C
ATOM   3165  OD1 ASP A 197      41.013  25.273 142.524  1.00  0.00           O
ATOM   3166  OD2 ASP A 197      41.303  26.793 140.954  1.00  0.00           O
ATOM   3167  C   ASP A 197      45.133  24.363 142.644  1.00  0.00           C
ATOM   3168  O   ASP A 197      45.093  23.133 142.744  1.00  0.00           O
ATOM   3169  N   ARG A 198      46.322  24.993 142.564  1.00  0.00           N
ATOM   3171  CA  ARG A 198      47.563  24.303 142.894  1.00  0.00           C
ATOM   3173  CB  ARG A 198      48.833  25.133 142.524  1.00  0.00           C
ATOM   3176  CG  ARG A 198      50.153  24.503 143.014  1.00  0.00           C
ATOM   3179  CD  ARG A 198      51.412  25.323 142.754  1.00  0.00           C
ATOM   3182  NE  ARG A 198      51.732  25.243 141.294  1.00  0.00           N
ATOM   3184  CZ  ARG A 198      52.973  25.363 140.834  1.00  0.00           C
ATOM   3185  NH1 ARG A 198      54.003  25.523 141.644  1.00  0.00           N
ATOM   3188  NH2 ARG A 198      53.192  25.333 139.535  1.00  0.00           N
ATOM   3191  C   ARG A 198      47.683  23.873 144.344  1.00  0.00           C
ATOM   3192  O   ARG A 198      48.083  22.743 144.644  1.00  0.00           O
ATOM   3193  N   GLN A 199      47.373  24.763 145.304  1.00  0.00           N
ATOM   3195  CA  GLN A 199      47.413  24.413 146.714  1.00  0.00           C
ATOM   3197  CB  GLN A 199      47.063  25.633 147.594  1.00  0.00           C
ATOM   3200  CG  GLN A 199      48.183  26.683 147.674  1.00  0.00           C
ATOM   3203  CD  GLN A 199      47.642  27.883 148.454  1.00  0.00           C
ATOM   3204  OE1 GLN A 199      46.453  27.973 148.744  1.00  0.00           O
ATOM   3205  NE2 GLN A 199      48.533  28.863 148.744  1.00  0.00           N
ATOM   3208  C   GLN A 199      46.443  23.313 147.064  1.00  0.00           C
ATOM   3209  O   GLN A 199      46.793  22.333 147.714  1.00  0.00           O
ATOM   3210  N   LEU A 200      45.223  23.443 146.564  1.00  0.00           N
ATOM   3212  CA  LEU A 200      44.153  22.503 146.724  1.00  0.00           C
ATOM   3214  CB  LEU A 200      42.852  23.083 146.104  1.00  0.00           C
ATOM   3217  CG  LEU A 200      42.203  24.333 146.774  1.00  0.00           C
ATOM   3219  CD1 LEU A 200      40.743  24.073 147.194  1.00  0.00           C
ATOM   3223  CD2 LEU A 200      42.933  24.933 147.984  1.00  0.00           C
ATOM   3227  C   LEU A 200      44.503  21.133 146.154  1.00  0.00           C
ATOM   3228  O   LEU A 200      44.343  20.133 146.844  1.00  0.00           O
ATOM   3229  N   TYR A 201      45.113  21.063 144.944  1.00  0.00           N
ATOM   3231  CA  TYR A 201      45.543  19.823 144.314  1.00  0.00           C
ATOM   3233  CB  TYR A 201      46.194  20.103 142.934  1.00  0.00           C
ATOM   3236  CG  TYR A 201      46.543  18.823 142.234  1.00  0.00           C
ATOM   3237  CD1 TYR A 201      45.543  18.103 141.584  1.00  0.00           C
ATOM   3239  CE1 TYR A 201      45.843  16.893 140.954  1.00  0.00           C
ATOM   3241  CZ  TYR A 201      47.163  16.433 140.914  1.00  0.00           C
ATOM   3242  OH  TYR A 201      47.483  15.373 140.064  1.00  0.00           O
ATOM   3244  CD2 TYR A 201      47.852  18.303 142.264  1.00  0.00           C
ATOM   3246  CE2 TYR A 201      48.163  17.113 141.604  1.00  0.00           C
ATOM   3248  C   TYR A 201      46.513  19.043 145.204  1.00  0.00           C
ATOM   3249  O   TYR A 201      46.433  17.823 145.374  1.00  0.00           O
ATOM   3250  N   GLN A 202      47.413  19.803 145.854  1.00  0.00           N
ATOM   3252  CA  GLN A 202      48.483  19.293 146.704  1.00  0.00           C
ATOM   3254  CB  GLN A 202      49.253  20.483 147.354  1.00  0.00           C
ATOM   3257  CG  GLN A 202      50.743  20.173 147.624  1.00  0.00           C
ATOM   3260  CD  GLN A 202      51.482  19.823 146.344  1.00  0.00           C
ATOM   3261  OE1 GLN A 202      51.942  18.703 146.134  1.00  0.00           O
ATOM   3262  NE2 GLN A 202      51.583  20.803 145.414  1.00  0.00           N
ATOM   3265  C   GLN A 202      47.973  18.393 147.814  1.00  0.00           C
ATOM   3266  O   GLN A 202      48.633  17.413 148.164  1.00  0.00           O
ATOM   3267  N   ASN A 203      46.802  18.723 148.414  1.00  0.00           N
ATOM   3269  CA  ASN A 203      46.183  17.943 149.474  1.00  0.00           C
ATOM   3271  CB  ASN A 203      46.142  18.673 150.864  1.00  0.00           C
ATOM   3274  CG  ASN A 203      45.333  19.973 150.944  1.00  0.00           C
ATOM   3275  OD1 ASN A 203      44.413  20.153 151.734  1.00  0.00           O
ATOM   3276  ND2 ASN A 203      45.723  20.953 150.104  1.00  0.00           N
ATOM   3279  C   ASN A 203      44.833  17.363 149.054  1.00  0.00           C
ATOM   3280  O   ASN A 203      44.013  16.973 149.874  1.00  0.00           O
ATOM   3281  N   GLY A 204      44.583  17.263 147.724  1.00  0.00           N
ATOM   3283  CA  GLY A 204      43.653  16.293 147.164  1.00  0.00           C
ATOM   3286  C   GLY A 204      42.223  16.673 147.114  1.00  0.00           C
ATOM   3287  O   GLY A 204      41.343  15.823 147.004  1.00  0.00           O
ATOM   3288  N   ILE A 205      41.924  17.973 147.144  1.00  0.00           N
ATOM   3290  CA  ILE A 205      40.552  18.433 147.024  1.00  0.00           C
ATOM   3292  CB  ILE A 205      40.232  19.443 148.124  1.00  0.00           C
ATOM   3294  CG2 ILE A 205      39.993  18.673 149.434  1.00  0.00           C
ATOM   3298  CG1 ILE A 205      41.303  20.553 148.254  1.00  0.00           C
ATOM   3301  CD  ILE A 205      42.343  20.363 149.364  1.00  0.00           C
ATOM   3305  C   ILE A 205      40.253  18.963 145.624  1.00  0.00           C
ATOM   3306  O   ILE A 205      39.123  19.303 145.294  1.00  0.00           O
ATOM   3307  N   THR A 206      41.253  18.973 144.724  1.00  0.00           N
ATOM   3309  CA  THR A 206      41.023  19.273 143.314  1.00  0.00           C
ATOM   3311  CB  THR A 206      41.473  20.643 142.814  1.00  0.00           C
ATOM   3313  OG1 THR A 206      42.873  20.873 142.954  1.00  0.00           O
ATOM   3315  CG2 THR A 206      40.723  21.713 143.614  1.00  0.00           C
ATOM   3319  C   THR A 206      41.623  18.183 142.474  1.00  0.00           C
ATOM   3320  O   THR A 206      42.602  17.533 142.834  1.00  0.00           O
ATOM   3321  N   SER A 207      40.993  17.903 141.314  1.00  0.00           N
ATOM   3323  CA  SER A 207      41.473  16.883 140.404  1.00  0.00           C
ATOM   3325  CB  SER A 207      40.333  16.123 139.675  1.00  0.00           C
ATOM   3328  OG  SER A 207      40.753  14.803 139.325  1.00  0.00           O
ATOM   3330  C   SER A 207      42.444  17.463 139.405  1.00  0.00           C
ATOM   3331  O   SER A 207      42.514  18.663 139.145  1.00  0.00           O
ATOM   3332  N   SER A 208      43.262  16.583 138.805  1.00  0.00           N
ATOM   3334  CA  SER A 208      44.213  17.003 137.795  1.00  0.00           C
ATOM   3336  CB  SER A 208      45.243  15.933 137.345  1.00  0.00           C
ATOM   3339  OG  SER A 208      44.693  14.633 137.135  1.00  0.00           O
ATOM   3341  C   SER A 208      43.593  17.703 136.595  1.00  0.00           C
ATOM   3342  O   SER A 208      44.172  18.663 136.115  1.00  0.00           O
ATOM   3343  N   VAL A 209      42.383  17.293 136.145  1.00  0.00           N
ATOM   3345  CA  VAL A 209      41.693  17.943 135.045  1.00  0.00           C
ATOM   3347  CB  VAL A 209      40.373  17.253 134.705  1.00  0.00           C
ATOM   3349  CG1 VAL A 209      39.673  17.953 133.525  1.00  0.00           C
ATOM   3353  CG2 VAL A 209      40.622  15.793 134.305  1.00  0.00           C
ATOM   3357  C   VAL A 209      41.433  19.403 135.355  1.00  0.00           C
ATOM   3358  O   VAL A 209      41.742  20.293 134.555  1.00  0.00           O
ATOM   3359  N   GLU A 210      40.943  19.713 136.575  1.00  0.00           N
ATOM   3361  CA  GLU A 210      40.762  21.073 137.005  1.00  0.00           C
ATOM   3363  CB  GLU A 210      39.923  21.103 138.295  1.00  0.00           C
ATOM   3366  CG  GLU A 210      38.503  20.493 138.105  1.00  0.00           C
ATOM   3369  CD  GLU A 210      38.423  19.003 138.405  1.00  0.00           C
ATOM   3370  OE1 GLU A 210      38.923  18.593 139.485  1.00  0.00           O
ATOM   3371  OE2 GLU A 210      37.782  18.233 137.645  1.00  0.00           O
ATOM   3372  C   GLU A 210      42.053  21.863 137.135  1.00  0.00           C
ATOM   3373  O   GLU A 210      42.123  23.013 136.725  1.00  0.00           O
ATOM   3374  N   GLY A 211      43.133  21.263 137.675  1.00  0.00           N
ATOM   3376  CA  GLY A 211      44.463  21.883 137.715  1.00  0.00           C
ATOM   3379  C   GLY A 211      45.072  22.163 136.365  1.00  0.00           C
ATOM   3380  O   GLY A 211      45.803  23.143 136.215  1.00  0.00           O
ATOM   3381  N   VAL A 212      44.793  21.303 135.365  1.00  0.00           N
ATOM   3383  CA  VAL A 212      45.072  21.573 133.965  1.00  0.00           C
ATOM   3385  CB  VAL A 212      44.873  20.333 133.085  1.00  0.00           C
ATOM   3387  CG1 VAL A 212      44.993  20.633 131.575  1.00  0.00           C
ATOM   3391  CG2 VAL A 212      45.913  19.263 133.465  1.00  0.00           C
ATOM   3395  C   VAL A 212      44.273  22.733 133.425  1.00  0.00           C
ATOM   3396  O   VAL A 212      44.833  23.643 132.815  1.00  0.00           O
ATOM   3397  N   GLU A 213      42.933  22.783 133.675  1.00  0.00           N
ATOM   3399  CA  GLU A 213      42.053  23.833 133.165  1.00  0.00           C
ATOM   3401  CB  GLU A 213      40.583  23.653 133.665  1.00  0.00           C
ATOM   3404  CG  GLU A 213      39.713  22.533 133.035  1.00  0.00           C
ATOM   3407  CD  GLU A 213      38.322  22.403 133.715  1.00  0.00           C
ATOM   3408  OE1 GLU A 213      38.023  23.213 134.635  1.00  0.00           O
ATOM   3409  OE2 GLU A 213      37.523  21.513 133.315  1.00  0.00           O
ATOM   3410  C   GLU A 213      42.503  25.223 133.595  1.00  0.00           C
ATOM   3411  O   GLU A 213      42.543  26.173 132.815  1.00  0.00           O
ATOM   3412  N   THR A 214      42.823  25.373 134.895  1.00  0.00           N
ATOM   3414  CA  THR A 214      43.293  26.623 135.475  1.00  0.00           C
ATOM   3416  CB  THR A 214      43.303  26.583 137.005  1.00  0.00           C
ATOM   3418  OG1 THR A 214      44.143  25.563 137.515  1.00  0.00           O
ATOM   3420  CG2 THR A 214      41.883  26.283 137.515  1.00  0.00           C
ATOM   3424  C   THR A 214      44.642  27.083 134.915  1.00  0.00           C
ATOM   3425  O   THR A 214      44.793  28.253 134.545  1.00  0.00           O
ATOM   3426  N   ASP A 215      45.633  26.163 134.785  1.00  0.00           N
ATOM   3428  CA  ASP A 215      46.953  26.413 134.215  1.00  0.00           C
ATOM   3430  CB  ASP A 215      47.743  25.063 134.355  1.00  0.00           C
ATOM   3433  CG  ASP A 215      49.253  25.073 134.145  1.00  0.00           C
ATOM   3434  OD1 ASP A 215      49.953  26.003 134.615  1.00  0.00           O
ATOM   3435  OD2 ASP A 215      49.723  23.973 133.725  1.00  0.00           O
ATOM   3436  C   ASP A 215      46.872  26.923 132.765  1.00  0.00           C
ATOM   3437  O   ASP A 215      47.514  27.903 132.385  1.00  0.00           O
ATOM   3438  N   ILE A 216      45.993  26.313 131.935  1.00  0.00           N
ATOM   3440  CA  ILE A 216      45.713  26.813 130.585  1.00  0.00           C
ATOM   3442  CB  ILE A 216      44.892  25.833 129.735  1.00  0.00           C
ATOM   3444  CG2 ILE A 216      44.063  26.543 128.635  1.00  0.00           C
ATOM   3448  CG1 ILE A 216      45.822  24.783 129.065  1.00  0.00           C
ATOM   3451  CD  ILE A 216      46.352  23.713 130.035  1.00  0.00           C
ATOM   3455  C   ILE A 216      45.153  28.223 130.555  1.00  0.00           C
ATOM   3456  O   ILE A 216      45.604  29.033 129.755  1.00  0.00           O
ATOM   3457  N   ASN A 217      44.162  28.573 131.405  1.00  0.00           N
ATOM   3459  CA  ASN A 217      43.603  29.913 131.425  1.00  0.00           C
ATOM   3461  CB  ASN A 217      42.333  29.993 132.325  1.00  0.00           C
ATOM   3464  CG  ASN A 217      41.392  31.183 132.055  1.00  0.00           C
ATOM   3465  OD1 ASN A 217      40.173  31.053 132.185  1.00  0.00           O
ATOM   3466  ND2 ASN A 217      41.893  32.343 131.575  1.00  0.00           N
ATOM   3469  C   ASN A 217      44.623  30.983 131.795  1.00  0.00           C
ATOM   3470  O   ASN A 217      44.693  32.033 131.145  1.00  0.00           O
ATOM   3471  N   ALA A 218      45.453  30.733 132.815  1.00  0.00           N
ATOM   3473  CA  ALA A 218      46.543  31.603 133.205  1.00  0.00           C
ATOM   3475  CB  ALA A 218      47.203  30.973 134.435  1.00  0.00           C
ATOM   3479  C   ALA A 218      47.583  31.823 132.115  1.00  0.00           C
ATOM   3480  O   ALA A 218      47.922  32.953 131.765  1.00  0.00           O
ATOM   3481  N   SER A 219      48.023  30.723 131.475  1.00  0.00           N
ATOM   3483  CA  SER A 219      48.903  30.713 130.315  1.00  0.00           C
ATOM   3485  CB  SER A 219      49.193  29.243 129.885  1.00  0.00           C
ATOM   3488  OG  SER A 219      50.142  29.163 128.825  1.00  0.00           O
ATOM   3490  C   SER A 219      48.303  31.443 129.125  1.00  0.00           C
ATOM   3491  O   SER A 219      48.962  32.253 128.465  1.00  0.00           O
ATOM   3492  N   LYS A 220      47.012  31.233 128.825  1.00  0.00           N
ATOM   3494  CA  LYS A 220      46.264  31.913 127.775  1.00  0.00           C
ATOM   3496  CB  LYS A 220      44.803  31.383 127.785  1.00  0.00           C
ATOM   3499  CG  LYS A 220      43.953  31.613 126.525  1.00  0.00           C
ATOM   3502  CD  LYS A 220      43.543  33.063 126.255  1.00  0.00           C
ATOM   3505  CE  LYS A 220      42.453  33.213 125.185  1.00  0.00           C
ATOM   3508  NZ  LYS A 220      42.992  32.753 123.905  1.00  0.00           N
ATOM   3512  C   LYS A 220      46.223  33.413 127.985  1.00  0.00           C
ATOM   3513  O   LYS A 220      46.563  34.183 127.085  1.00  0.00           O
ATOM   3514  N   THR A 221      45.843  33.843 129.195  1.00  0.00           N
ATOM   3516  CA  THR A 221      45.793  35.233 129.605  1.00  0.00           C
ATOM   3518  CB  THR A 221      45.253  35.333 131.025  1.00  0.00           C
ATOM   3520  OG1 THR A 221      43.923  34.843 131.075  1.00  0.00           O
ATOM   3522  CG2 THR A 221      45.183  36.783 131.495  1.00  0.00           C
ATOM   3526  C   THR A 221      47.142  35.903 129.515  1.00  0.00           C
ATOM   3527  O   THR A 221      47.283  37.023 129.005  1.00  0.00           O
ATOM   3528  N   ARG A 222      48.192  35.173 129.935  1.00  0.00           N
ATOM   3530  CA  ARG A 222      49.572  35.593 129.855  1.00  0.00           C
ATOM   3532  CB  ARG A 222      50.482  34.523 130.525  1.00  0.00           C
ATOM   3535  CG  ARG A 222      51.823  35.143 130.945  1.00  0.00           C
ATOM   3538  CD  ARG A 222      53.113  34.353 130.715  1.00  0.00           C
ATOM   3541  NE  ARG A 222      53.283  34.153 129.235  1.00  0.00           N
ATOM   3543  CZ  ARG A 222      54.363  34.433 128.515  1.00  0.00           C
ATOM   3544  NH1 ARG A 222      55.433  34.943 129.065  1.00  0.00           N
ATOM   3547  NH2 ARG A 222      54.372  34.143 127.225  1.00  0.00           N
ATOM   3550  C   ARG A 222      50.053  35.863 128.425  1.00  0.00           C
ATOM   3551  O   ARG A 222      50.833  36.793 128.165  1.00  0.00           O
ATOM   3552  N   GLN A 223      49.603  35.053 127.435  1.00  0.00           N
ATOM   3554  CA  GLN A 223      49.743  35.363 126.015  1.00  0.00           C
ATOM   3556  CB  GLN A 223      49.302  34.173 125.125  1.00  0.00           C
ATOM   3559  CG  GLN A 223      50.133  32.903 125.385  1.00  0.00           C
ATOM   3562  CD  GLN A 223      49.483  31.663 124.765  1.00  0.00           C
ATOM   3563  OE1 GLN A 223      48.343  31.323 125.045  1.00  0.00           O
ATOM   3564  NE2 GLN A 223      50.263  30.873 123.985  1.00  0.00           N
ATOM   3567  C   GLN A 223      48.973  36.603 125.595  1.00  0.00           C
ATOM   3568  O   GLN A 223      49.523  37.473 124.935  1.00  0.00           O
ATOM   3569  N   GLN A 224      47.693  36.723 126.025  1.00  0.00           N
ATOM   3571  CA  GLN A 224      46.833  37.843 125.705  1.00  0.00           C
ATOM   3573  CB  GLN A 224      45.393  37.703 126.295  1.00  0.00           C
ATOM   3576  CG  GLN A 224      44.523  36.563 125.725  1.00  0.00           C
ATOM   3579  CD  GLN A 224      43.062  36.643 126.205  1.00  0.00           C
ATOM   3580  OE1 GLN A 224      42.602  35.963 127.115  1.00  0.00           O
ATOM   3581  NE2 GLN A 224      42.273  37.483 125.505  1.00  0.00           N
ATOM   3584  C   GLN A 224      47.403  39.193 126.145  1.00  0.00           C
ATOM   3585  O   GLN A 224      47.343  40.173 125.415  1.00  0.00           O
ATOM   3586  N   LEU A 225      47.963  39.253 127.365  1.00  0.00           N
ATOM   3588  CA  LEU A 225      48.593  40.443 127.885  1.00  0.00           C
ATOM   3590  CB  LEU A 225      48.903  40.283 129.375  1.00  0.00           C
ATOM   3593  CG  LEU A 225      49.253  41.623 130.055  1.00  0.00           C
ATOM   3595  CD1 LEU A 225      48.523  41.793 131.375  1.00  0.00           C
ATOM   3599  CD2 LEU A 225      50.762  41.793 130.275  1.00  0.00           C
ATOM   3603  C   LEU A 225      49.843  40.903 127.115  1.00  0.00           C
ATOM   3604  O   LEU A 225      49.983  42.073 126.785  1.00  0.00           O
ATOM   3605  N   ASN A 226      50.743  39.973 126.755  1.00  0.00           N
ATOM   3607  CA  ASN A 226      51.883  40.224 125.875  1.00  0.00           C
ATOM   3609  CB  ASN A 226      52.773  38.973 125.675  1.00  0.00           C
ATOM   3612  CG  ASN A 226      53.703  38.863 126.855  1.00  0.00           C
ATOM   3613  OD1 ASN A 226      53.833  39.783 127.655  1.00  0.00           O
ATOM   3614  ND2 ASN A 226      54.372  37.703 126.975  1.00  0.00           N
ATOM   3617  C   ASN A 226      51.503  40.673 124.505  1.00  0.00           C
ATOM   3618  O   ASN A 226      52.203  41.503 123.915  1.00  0.00           O
ATOM   3619  N   ASP A 227      50.412  40.133 123.955  1.00  0.00           N
ATOM   3621  CA  ASP A 227      49.822  40.653 122.745  1.00  0.00           C
ATOM   3623  CB  ASP A 227      48.623  39.783 122.325  1.00  0.00           C
ATOM   3626  CG  ASP A 227      49.023  38.343 122.065  1.00  0.00           C
ATOM   3627  OD1 ASP A 227      50.142  38.053 121.585  1.00  0.00           O
ATOM   3628  OD2 ASP A 227      48.093  37.493 122.185  1.00  0.00           O
ATOM   3629  C   ASP A 227      49.393  42.113 122.895  1.00  0.00           C
ATOM   3630  O   ASP A 227      49.923  42.963 122.195  1.00  0.00           O
ATOM   3631  N   VAL A 228      48.523  42.473 123.885  1.00  0.00           N
ATOM   3633  CA  VAL A 228      48.093  43.863 124.105  1.00  0.00           C
ATOM   3635  CB  VAL A 228      46.893  44.043 125.035  1.00  0.00           C
ATOM   3637  CG1 VAL A 228      47.243  43.853 126.525  1.00  0.00           C
ATOM   3641  CG2 VAL A 228      46.303  45.443 124.805  1.00  0.00           C
ATOM   3645  C   VAL A 228      49.203  44.823 124.485  1.00  0.00           C
ATOM   3646  O   VAL A 228      49.293  45.943 123.985  1.00  0.00           O
ATOM   3647  N   ALA A 229      50.142  44.403 125.355  1.00  0.00           N
ATOM   3649  CA  ALA A 229      51.343  45.133 125.665  1.00  0.00           C
ATOM   3651  CB  ALA A 229      52.153  44.363 126.725  1.00  0.00           C
ATOM   3655  C   ALA A 229      52.193  45.333 124.425  1.00  0.00           C
ATOM   3656  O   ALA A 229      52.793  46.383 124.205  1.00  0.00           O
ATOM   3657  N   GLY A 230      52.233  44.313 123.555  1.00  0.00           N
ATOM   3659  CA  GLY A 230      52.743  44.393 122.185  1.00  0.00           C
ATOM   3662  C   GLY A 230      52.072  45.453 121.355  1.00  0.00           C
ATOM   3663  O   GLY A 230      52.743  46.313 120.785  1.00  0.00           O
ATOM   3664  N   LYS A 231      50.733  45.473 121.305  1.00  0.00           N
ATOM   3666  CA  LYS A 231      49.944  46.474 120.615  1.00  0.00           C
ATOM   3668  CB  LYS A 231      48.433  46.153 120.725  1.00  0.00           C
ATOM   3671  CG  LYS A 231      48.034  44.773 120.185  1.00  0.00           C
ATOM   3674  CD  LYS A 231      46.602  44.403 120.595  1.00  0.00           C
ATOM   3677  CE  LYS A 231      45.543  45.073 119.725  1.00  0.00           C
ATOM   3680  NZ  LYS A 231      44.203  44.773 120.245  1.00  0.00           N
ATOM   3684  C   LYS A 231      50.173  47.893 121.085  1.00  0.00           C
ATOM   3685  O   LYS A 231      50.193  48.823 120.275  1.00  0.00           O
ATOM   3686  N   MET A 232      50.343  48.073 122.415  1.00  0.00           N
ATOM   3688  CA  MET A 232      50.692  49.333 123.045  1.00  0.00           C
ATOM   3690  CB  MET A 232      50.613  49.174 124.585  1.00  0.00           C
ATOM   3693  CG  MET A 232      51.243  50.283 125.445  1.00  0.00           C
ATOM   3696  SD  MET A 232      51.264  49.873 127.215  1.00  0.00           S
ATOM   3697  CE  MET A 232      49.693  50.693 127.565  1.00  0.00           C
ATOM   3701  C   MET A 232      52.012  49.963 122.615  1.00  0.00           C
ATOM   3702  O   MET A 232      52.072  51.143 122.285  1.00  0.00           O
ATOM   3703  N   LYS A 233      53.133  49.203 122.545  1.00  0.00           N
ATOM   3705  CA  LYS A 233      54.403  49.873 122.255  1.00  0.00           C
ATOM   3707  CB  LYS A 233      55.663  49.143 122.825  1.00  0.00           C
ATOM   3710  CG  LYS A 233      56.212  47.893 122.095  1.00  0.00           C
ATOM   3713  CD  LYS A 233      55.733  46.553 122.675  1.00  0.00           C
ATOM   3716  CE  LYS A 233      56.322  46.194 124.055  1.00  0.00           C
ATOM   3719  NZ  LYS A 233      55.534  45.093 124.665  1.00  0.00           N
ATOM   3723  C   LYS A 233      54.553  50.183 120.765  1.00  0.00           C
ATOM   3724  O   LYS A 233      55.253  51.103 120.365  1.00  0.00           O
ATOM   3725  N   ILE A 234      53.803  49.473 119.895  1.00  0.00           N
ATOM   3727  CA  ILE A 234      53.663  49.833 118.485  1.00  0.00           C
ATOM   3729  CB  ILE A 234      52.732  48.853 117.745  1.00  0.00           C
ATOM   3731  CG2 ILE A 234      52.483  49.313 116.285  1.00  0.00           C
ATOM   3735  CG1 ILE A 234      53.322  47.423 117.785  1.00  0.00           C
ATOM   3738  CD  ILE A 234      52.303  46.353 117.375  1.00  0.00           C
ATOM   3742  C   ILE A 234      53.083  51.213 118.345  1.00  0.00           C
ATOM   3743  O   ILE A 234      53.453  52.033 117.505  1.00  0.00           O
ATOM   3744  N   ILE A 235      52.093  51.493 119.215  1.00  0.00           N
ATOM   3746  CA  ILE A 235      51.403  52.753 119.195  1.00  0.00           C
ATOM   3748  CB  ILE A 235      49.944  52.533 119.505  1.00  0.00           C
ATOM   3750  CG2 ILE A 235      49.633  52.013 120.905  1.00  0.00           C
ATOM   3754  CG1 ILE A 235      49.102  53.753 119.215  1.00  0.00           C
ATOM   3757  CD  ILE A 235      47.782  53.283 118.635  1.00  0.00           C
ATOM   3761  C   ILE A 235      52.133  53.843 119.965  1.00  0.00           C
ATOM   3762  O   ILE A 235      52.103  55.013 119.575  1.00  0.00           O
ATOM   3763  N   GLU A 236      52.912  53.503 121.015  1.00  0.00           N
ATOM   3765  CA  GLU A 236      53.863  54.393 121.685  1.00  0.00           C
ATOM   3767  CB  GLU A 236      54.523  53.613 122.865  1.00  0.00           C
ATOM   3770  CG  GLU A 236      55.373  54.423 123.885  1.00  0.00           C
ATOM   3773  CD  GLU A 236      55.933  53.583 125.045  1.00  0.00           C
ATOM   3774  OE1 GLU A 236      55.733  52.333 125.065  1.00  0.00           O
ATOM   3775  OE2 GLU A 236      56.583  54.153 125.955  1.00  0.00           O
ATOM   3776  C   GLU A 236      54.903  54.903 120.695  1.00  0.00           C
ATOM   3777  O   GLU A 236      55.123  56.103 120.535  1.00  0.00           O
ATOM   3778  N   ALA A 237      55.473  53.993 119.875  1.00  0.00           N
ATOM   3780  CA  ALA A 237      56.352  54.333 118.775  1.00  0.00           C
ATOM   3782  CB  ALA A 237      56.812  53.023 118.085  1.00  0.00           C
ATOM   3786  C   ALA A 237      55.762  55.233 117.705  1.00  0.00           C
ATOM   3787  O   ALA A 237      56.373  56.223 117.295  1.00  0.00           O
ATOM   3788  N   ARG A 238      54.543  54.923 117.245  1.00  0.00           N
ATOM   3790  CA  ARG A 238      53.953  55.673 116.145  1.00  0.00           C
ATOM   3792  CB  ARG A 238      52.893  54.823 115.415  1.00  0.00           C
ATOM   3795  CG  ARG A 238      51.503  54.753 116.065  1.00  0.00           C
ATOM   3798  CD  ARG A 238      50.703  53.513 115.675  1.00  0.00           C
ATOM   3801  NE  ARG A 238      50.473  53.593 114.195  1.00  0.00           N
ATOM   3803  CZ  ARG A 238      50.993  52.773 113.305  1.00  0.00           C
ATOM   3804  NH1 ARG A 238      51.924  51.883 113.595  1.00  0.00           N
ATOM   3807  NH2 ARG A 238      50.473  52.733 112.105  1.00  0.00           N
ATOM   3810  C   ARG A 238      53.373  56.993 116.595  1.00  0.00           C
ATOM   3811  O   ARG A 238      53.262  57.933 115.815  1.00  0.00           O
ATOM   3812  N   LEU A 239      53.013  57.173 117.885  1.00  0.00           N
ATOM   3814  CA  LEU A 239      52.773  58.503 118.425  1.00  0.00           C
ATOM   3816  CB  LEU A 239      52.253  58.483 119.885  1.00  0.00           C
ATOM   3819  CG  LEU A 239      50.723  58.593 120.015  1.00  0.00           C
ATOM   3821  CD1 LEU A 239      50.003  57.413 119.375  1.00  0.00           C
ATOM   3825  CD2 LEU A 239      50.323  58.703 121.495  1.00  0.00           C
ATOM   3829  C   LEU A 239      54.013  59.363 118.345  1.00  0.00           C
ATOM   3830  O   LEU A 239      54.003  60.433 117.745  1.00  0.00           O
ATOM   3831  N   SER A 240      55.133  58.843 118.875  1.00  0.00           N
ATOM   3833  CA  SER A 240      56.392  59.533 118.995  1.00  0.00           C
ATOM   3835  CB  SER A 240      57.413  58.663 119.755  1.00  0.00           C
ATOM   3838  OG  SER A 240      56.913  58.403 121.065  1.00  0.00           O
ATOM   3840  C   SER A 240      56.953  60.033 117.675  1.00  0.00           C
ATOM   3841  O   SER A 240      57.473  61.143 117.605  1.00  0.00           O
ATOM   3842  N   ALA A 241      56.802  59.253 116.585  1.00  0.00           N
ATOM   3844  CA  ALA A 241      57.213  59.613 115.225  1.00  0.00           C
ATOM   3846  CB  ALA A 241      56.872  58.443 114.275  1.00  0.00           C
ATOM   3850  C   ALA A 241      56.573  60.863 114.645  1.00  0.00           C
ATOM   3851  O   ALA A 241      57.213  61.683 113.985  1.00  0.00           O
ATOM   3852  N   LEU A 242      55.253  61.023 114.895  1.00  0.00           N
ATOM   3854  CA  LEU A 242      54.473  62.153 114.445  1.00  0.00           C
ATOM   3856  CB  LEU A 242      52.953  61.843 114.405  1.00  0.00           C
ATOM   3859  CG  LEU A 242      52.483  61.163 113.105  1.00  0.00           C
ATOM   3861  CD1 LEU A 242      52.833  59.673 113.025  1.00  0.00           C
ATOM   3865  CD2 LEU A 242      50.973  61.393 112.915  1.00  0.00           C
ATOM   3869  C   LEU A 242      54.673  63.343 115.355  1.00  0.00           C
ATOM   3870  O   LEU A 242      54.323  64.453 114.995  1.00  0.00           O
ATOM   3871  N   THR A 243      55.212  63.133 116.575  1.00  0.00           N
ATOM   3873  CA  THR A 243      54.953  64.063 117.665  1.00  0.00           C
ATOM   3875  CB  THR A 243      53.993  63.453 118.685  1.00  0.00           C
ATOM   3877  OG1 THR A 243      52.773  63.113 118.055  1.00  0.00           O
ATOM   3879  CG2 THR A 243      53.593  64.423 119.805  1.00  0.00           C
ATOM   3883  C   THR A 243      56.212  64.553 118.365  1.00  0.00           C
ATOM   3884  O   THR A 243      56.212  65.633 118.945  1.00  0.00           O
ATOM   3885  N   ASN A 244      57.363  63.863 118.325  1.00  0.00           N
ATOM   3887  CA  ASN A 244      58.543  64.363 119.025  1.00  0.00           C
ATOM   3889  CB  ASN A 244      58.683  63.793 120.465  1.00  0.00           C
ATOM   3892  CG  ASN A 244      58.694  62.273 120.565  1.00  0.00           C
ATOM   3893  OD1 ASN A 244      57.813  61.713 121.235  1.00  0.00           O
ATOM   3894  ND2 ASN A 244      59.673  61.593 119.945  1.00  0.00           N
ATOM   3897  C   ASN A 244      59.843  64.163 118.275  1.00  0.00           C
ATOM   3898  O   ASN A 244      60.093  63.143 117.645  1.00  0.00           O
ATOM   3899  N   ASN A 245      60.723  65.163 118.365  1.00  0.00           N
ATOM   3901  CA  ASN A 245      62.012  65.183 117.695  1.00  0.00           C
ATOM   3903  CB  ASN A 245      62.223  66.623 117.145  1.00  0.00           C
ATOM   3906  CG  ASN A 245      62.253  67.693 118.255  1.00  0.00           C
ATOM   3907  OD1 ASN A 245      61.732  67.513 119.355  1.00  0.00           O
ATOM   3908  ND2 ASN A 245      62.963  68.803 117.965  1.00  0.00           N
ATOM   3911  C   ASN A 245      63.174  64.813 118.615  1.00  0.00           C
ATOM   3912  O   ASN A 245      64.312  64.654 118.205  1.00  0.00           O
ATOM   3913  N   GLN A 246      62.883  64.703 119.915  1.00  0.00           N
ATOM   3915  CA  GLN A 246      63.822  64.363 120.935  1.00  0.00           C
ATOM   3917  CB  GLN A 246      63.343  64.834 122.335  1.00  0.00           C
ATOM   3920  CG  GLN A 246      63.243  66.363 122.525  1.00  0.00           C
ATOM   3923  CD  GLN A 246      64.603  66.993 122.255  1.00  0.00           C
ATOM   3924  OE1 GLN A 246      65.613  66.543 122.795  1.00  0.00           O
ATOM   3925  NE2 GLN A 246      64.663  67.993 121.365  1.00  0.00           N
ATOM   3928  C   GLN A 246      64.043  62.873 120.985  1.00  0.00           C
ATOM   3929  O   GLN A 246      63.174  62.103 121.385  1.00  0.00           O
ATOM   3930  N   THR A 247      65.273  62.413 120.695  1.00  0.00           N
ATOM   3932  CA  THR A 247      65.673  61.013 120.805  1.00  0.00           C
ATOM   3934  CB  THR A 247      67.163  60.813 120.545  1.00  0.00           C
ATOM   3936  OG1 THR A 247      67.583  61.583 119.445  1.00  0.00           O
ATOM   3938  CG2 THR A 247      67.503  59.353 120.255  1.00  0.00           C
ATOM   3942  C   THR A 247      65.404  60.483 122.205  1.00  0.00           C
ATOM   3943  O   THR A 247      64.923  59.373 122.415  1.00  0.00           O
ATOM   3944  N   LYS A 248      65.684  61.303 123.225  1.00  0.00           N
ATOM   3946  CA  LYS A 248      65.463  61.003 124.615  1.00  0.00           C
ATOM   3948  CB  LYS A 248      66.093  62.083 125.515  1.00  0.00           C
ATOM   3951  CG  LYS A 248      67.593  62.333 125.265  1.00  0.00           C
ATOM   3954  CD  LYS A 248      68.513  61.103 125.395  1.00  0.00           C
ATOM   3957  CE  LYS A 248      70.003  61.493 125.575  1.00  0.00           C
ATOM   3960  NZ  LYS A 248      70.553  62.193 124.395  1.00  0.00           N
ATOM   3964  C   LYS A 248      64.033  60.763 125.065  1.00  0.00           C
ATOM   3965  O   LYS A 248      63.833  59.953 125.985  1.00  0.00           O
ATOM   3966  N   SER A 249      63.023  61.463 124.485  1.00  0.00           N
ATOM   3968  CA  SER A 249      61.623  61.063 124.605  1.00  0.00           C
ATOM   3970  CB  SER A 249      60.552  62.153 124.275  1.00  0.00           C
ATOM   3973  OG  SER A 249      60.743  62.763 123.005  1.00  0.00           O
ATOM   3975  C   SER A 249      61.333  59.763 123.895  1.00  0.00           C
ATOM   3976  O   SER A 249      60.913  58.813 124.555  1.00  0.00           O
ATOM   3977  N   LEU A 250      61.742  59.653 122.615  1.00  0.00           N
ATOM   3979  CA  LEU A 250      61.363  58.583 121.705  1.00  0.00           C
ATOM   3981  CB  LEU A 250      62.203  58.693 120.395  1.00  0.00           C
ATOM   3984  CG  LEU A 250      62.043  57.543 119.365  1.00  0.00           C
ATOM   3986  CD1 LEU A 250      60.583  57.403 118.925  1.00  0.00           C
ATOM   3990  CD2 LEU A 250      62.922  57.773 118.125  1.00  0.00           C
ATOM   3994  C   LEU A 250      61.482  57.183 122.265  1.00  0.00           C
ATOM   3995  O   LEU A 250      60.604  56.353 122.075  1.00  0.00           O
ATOM   3996  N   LYS A 251      62.583  56.863 122.995  1.00  0.00           N
ATOM   3998  CA  LYS A 251      62.813  55.503 123.425  1.00  0.00           C
ATOM   4000  CB  LYS A 251      64.253  55.023 123.095  1.00  0.00           C
ATOM   4003  CG  LYS A 251      65.433  55.523 123.955  1.00  0.00           C
ATOM   4006  CD  LYS A 251      65.812  56.973 123.675  1.00  0.00           C
ATOM   4009  CE  LYS A 251      67.132  57.463 124.285  1.00  0.00           C
ATOM   4012  NZ  LYS A 251      66.993  57.533 125.745  1.00  0.00           N
ATOM   4016  C   LYS A 251      62.563  55.243 124.895  1.00  0.00           C
ATOM   4017  O   LYS A 251      62.782  54.123 125.365  1.00  0.00           O
ATOM   4018  N   LEU A 252      62.142  56.253 125.695  1.00  0.00           N
ATOM   4020  CA  LEU A 252      62.033  56.053 127.135  1.00  0.00           C
ATOM   4022  CB  LEU A 252      63.133  56.833 127.925  1.00  0.00           C
ATOM   4025  CG  LEU A 252      64.154  55.963 128.685  1.00  0.00           C
ATOM   4027  CD1 LEU A 252      65.043  55.123 127.755  1.00  0.00           C
ATOM   4031  CD2 LEU A 252      65.013  56.823 129.625  1.00  0.00           C
ATOM   4035  C   LEU A 252      60.692  56.503 127.695  1.00  0.00           C
ATOM   4036  O   LEU A 252      60.282  56.003 128.745  1.00  0.00           O
ATOM   4037  N   LYS A 253      60.043  57.503 127.065  1.00  0.00           N
ATOM   4039  CA  LYS A 253      58.953  58.233 127.685  1.00  0.00           C
ATOM   4041  CB  LYS A 253      58.962  59.763 127.395  1.00  0.00           C
ATOM   4044  CG  LYS A 253      59.873  60.593 128.335  1.00  0.00           C
ATOM   4047  CD  LYS A 253      61.383  60.463 128.055  1.00  0.00           C
ATOM   4050  CE  LYS A 253      62.253  60.193 129.295  1.00  0.00           C
ATOM   4053  NZ  LYS A 253      63.673  60.023 128.895  1.00  0.00           N
ATOM   4057  C   LYS A 253      57.593  57.633 127.305  1.00  0.00           C
ATOM   4058  O   LYS A 253      57.273  57.623 126.125  1.00  0.00           O
ATOM   4059  N   PRO A 254      56.753  57.203 128.245  1.00  0.00           N
ATOM   4060  CD  PRO A 254      57.053  57.023 129.665  1.00  0.00           C
ATOM   4063  CA  PRO A 254      55.383  56.843 127.955  1.00  0.00           C
ATOM   4065  CB  PRO A 254      54.983  55.883 129.085  1.00  0.00           C
ATOM   4068  CG  PRO A 254      56.072  55.963 130.165  1.00  0.00           C
ATOM   4071  C   PRO A 254      54.503  58.093 127.945  1.00  0.00           C
ATOM   4072  O   PRO A 254      54.883  59.163 128.435  1.00  0.00           O
ATOM   4073  N   VAL A 255      53.322  57.953 127.315  1.00  0.00           N
ATOM   4075  CA  VAL A 255      52.343  58.993 127.095  1.00  0.00           C
ATOM   4077  CB  VAL A 255      51.662  58.823 125.725  1.00  0.00           C
ATOM   4079  CG1 VAL A 255      50.733  60.003 125.385  1.00  0.00           C
ATOM   4083  CG2 VAL A 255      52.743  58.713 124.635  1.00  0.00           C
ATOM   4087  C   VAL A 255      51.343  58.953 128.245  1.00  0.00           C
ATOM   4088  O   VAL A 255      50.933  57.883 128.685  1.00  0.00           O
ATOM   4089  N   ALA A 256      50.933  60.103 128.795  1.00  0.00           N
ATOM   4091  CA  ALA A 256      49.863  60.133 129.785  1.00  0.00           C
ATOM   4093  CB  ALA A 256      50.053  61.353 130.715  1.00  0.00           C
ATOM   4097  C   ALA A 256      48.523  60.233 129.075  1.00  0.00           C
ATOM   4098  O   ALA A 256      48.503  60.493 127.875  1.00  0.00           O
ATOM   4099  N   LEU A 257      47.383  60.033 129.765  1.00  0.00           N
ATOM   4101  CA  LEU A 257      46.072  60.224 129.155  1.00  0.00           C
ATOM   4103  CB  LEU A 257      45.692  59.104 128.135  1.00  0.00           C
ATOM   4106  CG  LEU A 257      45.923  57.654 128.595  1.00  0.00           C
ATOM   4108  CD1 LEU A 257      45.032  57.193 129.755  1.00  0.00           C
ATOM   4112  CD2 LEU A 257      45.683  56.693 127.435  1.00  0.00           C
ATOM   4116  C   LEU A 257      44.933  60.393 130.175  1.00  0.00           C
ATOM   4117  O   LEU A 257      45.072  60.103 131.365  1.00  0.00           O
ATOM   4118  N   PRO A 258      43.782  60.853 129.695  1.00  0.00           N
ATOM   4119  CD  PRO A 258      43.753  62.093 128.915  1.00  0.00           C
ATOM   4122  CA  PRO A 258      42.503  60.643 130.345  1.00  0.00           C
ATOM   4124  CB  PRO A 258      42.012  62.073 130.615  1.00  0.00           C
ATOM   4127  CG  PRO A 258      42.572  62.913 129.455  1.00  0.00           C
ATOM   4130  C   PRO A 258      41.573  59.883 129.395  1.00  0.00           C
ATOM   4131  O   PRO A 258      41.843  59.773 128.195  1.00  0.00           O
ATOM   4132  N   LYS A 259      40.482  59.293 129.935  1.00  0.00           N
ATOM   4134  CA  LYS A 259      39.493  58.523 129.205  1.00  0.00           C
ATOM   4136  CB  LYS A 259      38.943  57.393 130.115  1.00  0.00           C
ATOM   4139  CG  LYS A 259      37.843  56.493 129.525  1.00  0.00           C
ATOM   4142  CD  LYS A 259      38.353  55.583 128.395  1.00  0.00           C
ATOM   4145  CE  LYS A 259      37.303  54.623 127.795  1.00  0.00           C
ATOM   4148  NZ  LYS A 259      36.672  53.863 128.885  1.00  0.00           N
ATOM   4152  C   LYS A 259      38.322  59.353 128.655  1.00  0.00           C
ATOM   4153  O   LYS A 259      37.743  60.203 129.355  1.00  0.00           O
ATOM   4154  N   VAL A 260      37.933  59.053 127.395  1.00  0.00           N
ATOM   4156  CA  VAL A 260      36.933  59.733 126.585  1.00  0.00           C
ATOM   4158  CB  VAL A 260      36.812  59.053 125.225  1.00  0.00           C
ATOM   4160  CG1 VAL A 260      35.733  59.703 124.325  1.00  0.00           C
ATOM   4164  CG2 VAL A 260      38.173  59.104 124.505  1.00  0.00           C
ATOM   4168  C   VAL A 260      35.543  59.773 127.195  1.00  0.00           C
ATOM   4169  O   VAL A 260      35.093  58.823 127.825  1.00  0.00           O
ATOM   4170  N   ALA A 261      34.793  60.873 126.985  1.00  0.00           N
ATOM   4172  CA  ALA A 261      33.363  60.903 127.215  1.00  0.00           C
ATOM   4174  CB  ALA A 261      33.043  61.873 128.365  1.00  0.00           C
ATOM   4178  C   ALA A 261      32.663  61.313 125.915  1.00  0.00           C
ATOM   4179  O   ALA A 261      33.103  62.203 125.215  1.00  0.00           O
ATOM   4180  N   SER A 262      31.573  60.603 125.535  1.00  0.00           N
ATOM   4182  CA  SER A 262      30.833  60.813 124.295  1.00  0.00           C
ATOM   4184  CB  SER A 262      29.653  59.823 124.145  1.00  0.00           C
ATOM   4187  OG  SER A 262      30.113  58.473 124.145  1.00  0.00           O
ATOM   4189  C   SER A 262      30.263  62.213 124.105  1.00  0.00           C
ATOM   4190  O   SER A 262      29.843  62.863 125.055  1.00  0.00           O
ATOM   4191  N   GLN A 263      30.233  62.693 122.855  1.00  0.00           N
ATOM   4193  CA  GLN A 263      29.703  63.993 122.455  1.00  0.00           C
ATOM   4195  CB  GLN A 263      30.823  65.083 122.425  1.00  0.00           C
ATOM   4198  CG  GLN A 263      31.533  65.363 123.785  1.00  0.00           C
ATOM   4201  CD  GLN A 263      30.613  65.983 124.855  1.00  0.00           C
ATOM   4202  OE1 GLN A 263      29.623  66.643 124.535  1.00  0.00           O
ATOM   4203  NE2 GLN A 263      30.993  65.813 126.145  1.00  0.00           N
ATOM   4206  C   GLN A 263      28.983  63.843 121.105  1.00  0.00           C
ATOM   4207  O   GLN A 263      28.593  62.743 120.725  1.00  0.00           O
ATOM   4208  N   LEU A 264      28.733  64.933 120.345  1.00  0.00           N
ATOM   4210  CA  LEU A 264      27.873  64.883 119.165  1.00  0.00           C
ATOM   4212  CB  LEU A 264      26.443  65.383 119.495  1.00  0.00           C
ATOM   4215  CG  LEU A 264      25.593  64.453 120.375  1.00  0.00           C
ATOM   4217  CD1 LEU A 264      24.273  65.143 120.755  1.00  0.00           C
ATOM   4221  CD2 LEU A 264      25.283  63.133 119.635  1.00  0.00           C
ATOM   4225  C   LEU A 264      28.363  65.773 118.025  1.00  0.00           C
ATOM   4226  O   LEU A 264      28.653  66.953 118.245  1.00  0.00           O
ATOM   4227  N   PRO A 265      28.363  65.263 116.785  1.00  0.00           N
ATOM   4228  CD  PRO A 265      29.213  64.073 116.555  1.00  0.00           C
ATOM   4231  CA  PRO A 265      28.403  66.133 115.615  1.00  0.00           C
ATOM   4233  CB  PRO A 265      29.863  65.953 115.185  1.00  0.00           C
ATOM   4236  CG  PRO A 265      30.083  64.443 115.345  1.00  0.00           C
ATOM   4239  C   PRO A 265      27.433  65.624 114.525  1.00  0.00           C
ATOM   4240  O   PRO A 265      26.863  64.543 114.685  1.00  0.00           O
ATOM   4241  N   ASP A 266      27.183  66.424 113.455  1.00  0.00           N
ATOM   4243  CA  ASP A 266      26.313  66.053 112.345  1.00  0.00           C
ATOM   4245  CB  ASP A 266      24.822  65.993 112.845  1.00  0.00           C
ATOM   4248  CG  ASP A 266      23.783  66.923 112.235  1.00  0.00           C
ATOM   4249  OD1 ASP A 266      23.643  66.993 110.995  1.00  0.00           O
ATOM   4250  OD2 ASP A 266      23.053  67.543 113.045  1.00  0.00           O
ATOM   4251  C   ASP A 266      26.613  67.003 111.165  1.00  0.00           C
ATOM   4252  O   ASP A 266      27.133  68.083 111.415  1.00  0.00           O
ATOM   4253  N   GLU A 267      26.323  66.604 109.885  1.00  0.00           N
ATOM   4255  CA  GLU A 267      25.963  67.464 108.725  1.00  0.00           C
ATOM   4257  CB  GLU A 267      25.813  68.983 109.025  1.00  0.00           C
ATOM   4260  CG  GLU A 267      25.393  69.943 107.875  1.00  0.00           C
ATOM   4263  CD  GLU A 267      23.953  69.773 107.395  1.00  0.00           C
ATOM   4264  OE1 GLU A 267      23.033  70.283 108.055  1.00  0.00           O
ATOM   4265  OE2 GLU A 267      23.783  69.203 106.285  1.00  0.00           O
ATOM   4266  C   GLU A 267      26.853  67.293 107.475  1.00  0.00           C
ATOM   4267  O   GLU A 267      28.073  67.194 107.585  1.00  0.00           O
ATOM   4268  N   LEU A 268      26.293  67.383 106.225  1.00  0.00           N
ATOM   4270  CA  LEU A 268      27.093  67.713 105.045  1.00  0.00           C
ATOM   4272  CB  LEU A 268      26.833  66.823 103.785  1.00  0.00           C
ATOM   4275  CG  LEU A 268      27.443  67.373 102.455  1.00  0.00           C
ATOM   4277  CD1 LEU A 268      28.963  67.573 102.555  1.00  0.00           C
ATOM   4281  CD2 LEU A 268      27.103  66.513 101.225  1.00  0.00           C
ATOM   4285  C   LEU A 268      26.773  69.123 104.595  1.00  0.00           C
ATOM   4286  O   LEU A 268      25.703  69.374 104.045  1.00  0.00           O
ATOM   4287  N   GLY A 269      27.683  70.093 104.755  1.00  0.00           N
ATOM   4289  CA  GLY A 269      27.383  71.474 104.405  1.00  0.00           C
ATOM   4292  C   GLY A 269      27.213  71.823 102.945  1.00  0.00           C
ATOM   4293  O   GLY A 269      27.733  71.193 102.025  1.00  0.00           O
ATOM   4294  N   TYR A 270      26.563  72.963 102.715  1.00  0.00           N
ATOM   4296  CA  TYR A 270      26.303  73.543 101.425  1.00  0.00           C
ATOM   4298  CB  TYR A 270      25.323  74.733 101.655  1.00  0.00           C
ATOM   4301  CG  TYR A 270      25.873  75.723 102.665  1.00  0.00           C
ATOM   4302  CD1 TYR A 270      26.583  76.843 102.205  1.00  0.00           C
ATOM   4304  CE1 TYR A 270      27.273  77.663 103.105  1.00  0.00           C
ATOM   4306  CZ  TYR A 270      27.203  77.423 104.475  1.00  0.00           C
ATOM   4307  OH  TYR A 270      27.993  78.184 105.375  1.00  0.00           O
ATOM   4309  CD2 TYR A 270      25.733  75.543 104.055  1.00  0.00           C
ATOM   4311  CE2 TYR A 270      26.403  76.383 104.955  1.00  0.00           C
ATOM   4313  C   TYR A 270      27.533  73.924 100.595  1.00  0.00           C
ATOM   4314  O   TYR A 270      27.583  73.683  99.385  1.00  0.00           O
ATOM   4315  N   SER A 271      28.583  74.514 101.195  1.00  0.00           N
ATOM   4317  CA  SER A 271      29.773  74.964 100.465  1.00  0.00           C
ATOM   4319  CB  SER A 271      30.253  76.363 100.935  1.00  0.00           C
ATOM   4322  OG  SER A 271      29.273  77.373 100.725  1.00  0.00           O
ATOM   4324  C   SER A 271      30.973  74.043 100.665  1.00  0.00           C
ATOM   4325  O   SER A 271      32.033  74.493 101.105  1.00  0.00           O
ATOM   4326  N   LEU A 272      30.883  72.733 100.355  1.00  0.00           N
ATOM   4328  CA  LEU A 272      31.953  71.783 100.685  1.00  0.00           C
ATOM   4330  CB  LEU A 272      31.493  70.313 100.555  1.00  0.00           C
ATOM   4333  CG  LEU A 272      32.572  69.263 100.935  1.00  0.00           C
ATOM   4335  CD1 LEU A 272      33.023  69.353 102.405  1.00  0.00           C
ATOM   4339  CD2 LEU A 272      32.093  67.843 100.625  1.00  0.00           C
ATOM   4343  C   LEU A 272      33.212  72.023  99.875  1.00  0.00           C
ATOM   4344  O   LEU A 272      34.333  71.923 100.365  1.00  0.00           O
ATOM   4345  N   LEU A 273      33.013  72.464  98.615  1.00  0.00           N
ATOM   4347  CA  LEU A 273      34.023  72.823  97.655  1.00  0.00           C
ATOM   4349  CB  LEU A 273      33.363  73.343  96.345  1.00  0.00           C
ATOM   4352  CG  LEU A 273      32.473  72.343  95.555  1.00  0.00           C
ATOM   4354  CD1 LEU A 273      33.223  71.033  95.245  1.00  0.00           C
ATOM   4358  CD2 LEU A 273      31.123  72.053  96.225  1.00  0.00           C
ATOM   4362  C   LEU A 273      34.923  73.913  98.175  1.00  0.00           C
ATOM   4363  O   LEU A 273      36.143  73.843  98.035  1.00  0.00           O
ATOM   4364  N   ALA A 274      34.343  74.933  98.855  1.00  0.00           N
ATOM   4366  CA  ALA A 274      35.072  75.983  99.535  1.00  0.00           C
ATOM   4368  CB  ALA A 274      34.133  77.173  99.805  1.00  0.00           C
ATOM   4372  C   ALA A 274      35.703  75.543 100.845  1.00  0.00           C
ATOM   4373  O   ALA A 274      36.672  76.133 101.315  1.00  0.00           O
ATOM   4374  N   ARG A 275      35.233  74.483 101.505  1.00  0.00           N
ATOM   4376  CA  ARG A 275      35.723  74.163 102.825  1.00  0.00           C
ATOM   4378  CB  ARG A 275      34.563  73.623 103.685  1.00  0.00           C
ATOM   4381  CG  ARG A 275      33.523  74.714 104.015  1.00  0.00           C
ATOM   4384  CD  ARG A 275      32.173  74.104 104.385  1.00  0.00           C
ATOM   4387  NE  ARG A 275      32.293  73.404 105.715  1.00  0.00           N
ATOM   4389  CZ  ARG A 275      31.253  73.133 106.485  1.00  0.00           C
ATOM   4390  NH1 ARG A 275      30.033  73.273 106.005  1.00  0.00           N
ATOM   4393  NH2 ARG A 275      31.413  72.793 107.745  1.00  0.00           N
ATOM   4396  C   ARG A 275      36.843  73.143 102.845  1.00  0.00           C
ATOM   4397  O   ARG A 275      37.473  72.973 103.875  1.00  0.00           O
ATOM   4398  N   ARG A 276      37.123  72.453 101.735  1.00  0.00           N
ATOM   4400  CA  ARG A 276      37.933  71.243 101.775  1.00  0.00           C
ATOM   4402  CB  ARG A 276      37.113  70.063 101.185  1.00  0.00           C
ATOM   4405  CG  ARG A 276      37.793  68.703 101.415  1.00  0.00           C
ATOM   4408  CD  ARG A 276      37.343  67.943 102.665  1.00  0.00           C
ATOM   4411  NE  ARG A 276      36.662  66.683 102.235  1.00  0.00           N
ATOM   4413  CZ  ARG A 276      37.313  65.583 101.865  1.00  0.00           C
ATOM   4414  NH1 ARG A 276      38.603  65.533 101.625  1.00  0.00           N
ATOM   4417  NH2 ARG A 276      36.633  64.463 101.785  1.00  0.00           N
ATOM   4420  C   ARG A 276      39.223  71.404 100.975  1.00  0.00           C
ATOM   4421  O   ARG A 276      39.183  71.583  99.755  1.00  0.00           O
ATOM   4422  N   ALA A 277      40.393  71.313 101.665  1.00  0.00           N
ATOM   4424  CA  ALA A 277      41.703  71.683 101.145  1.00  0.00           C
ATOM   4426  CB  ALA A 277      42.753  71.453 102.245  1.00  0.00           C
ATOM   4430  C   ALA A 277      42.142  71.003  99.845  1.00  0.00           C
ATOM   4431  O   ALA A 277      42.633  71.653  98.915  1.00  0.00           O
ATOM   4432  N   ASP A 278      41.913  69.673  99.725  1.00  0.00           N
ATOM   4434  CA  ASP A 278      42.193  68.913  98.525  1.00  0.00           C
ATOM   4436  CB  ASP A 278      42.023  67.373  98.765  1.00  0.00           C
ATOM   4439  CG  ASP A 278      40.833  66.903  99.595  1.00  0.00           C
ATOM   4440  OD1 ASP A 278      40.503  67.523 100.645  1.00  0.00           O
ATOM   4441  OD2 ASP A 278      40.343  65.764  99.345  1.00  0.00           O
ATOM   4442  C   ASP A 278      41.443  69.393  97.285  1.00  0.00           C
ATOM   4443  O   ASP A 278      42.003  69.533  96.205  1.00  0.00           O
ATOM   4444  N   LEU A 279      40.133  69.743  97.405  1.00  0.00           N
ATOM   4446  CA  LEU A 279      39.343  70.293  96.315  1.00  0.00           C
ATOM   4448  CB  LEU A 279      37.863  70.553  96.705  1.00  0.00           C
ATOM   4451  CG  LEU A 279      36.953  69.303  96.715  1.00  0.00           C
ATOM   4453  CD1 LEU A 279      36.773  68.763  95.295  1.00  0.00           C
ATOM   4457  CD2 LEU A 279      37.462  68.203  97.635  1.00  0.00           C
ATOM   4461  C   LEU A 279      39.883  71.604  95.775  1.00  0.00           C
ATOM   4462  O   LEU A 279      40.043  71.773  94.565  1.00  0.00           O
ATOM   4463  N   GLN A 280      40.232  72.553  96.655  1.00  0.00           N
ATOM   4465  CA  GLN A 280      40.883  73.793  96.265  1.00  0.00           C
ATOM   4467  CB  GLN A 280      41.153  74.663  97.515  1.00  0.00           C
ATOM   4470  CG  GLN A 280      41.953  75.973  97.305  1.00  0.00           C
ATOM   4473  CD  GLN A 280      42.353  76.604  98.635  1.00  0.00           C
ATOM   4474  OE1 GLN A 280      42.453  75.923  99.655  1.00  0.00           O
ATOM   4475  NE2 GLN A 280      42.623  77.933  98.645  1.00  0.00           N
ATOM   4478  C   GLN A 280      42.203  73.604  95.585  1.00  0.00           C
ATOM   4479  O   GLN A 280      42.514  74.273  94.605  1.00  0.00           O
ATOM   4480  N   ALA A 281      43.023  72.683  96.115  1.00  0.00           N
ATOM   4482  CA  ALA A 281      44.302  72.323  95.565  1.00  0.00           C
ATOM   4484  CB  ALA A 281      44.913  71.243  96.485  1.00  0.00           C
ATOM   4488  C   ALA A 281      44.213  71.803  94.145  1.00  0.00           C
ATOM   4489  O   ALA A 281      44.953  72.223  93.255  1.00  0.00           O
ATOM   4490  N   ALA A 282      43.213  70.944  93.885  1.00  0.00           N
ATOM   4492  CA  ALA A 282      42.813  70.543  92.565  1.00  0.00           C
ATOM   4494  CB  ALA A 282      41.732  69.463  92.735  1.00  0.00           C
ATOM   4498  C   ALA A 282      42.333  71.683  91.675  1.00  0.00           C
ATOM   4499  O   ALA A 282      42.782  71.813  90.535  1.00  0.00           O
ATOM   4500  N   HIS A 283      41.462  72.593  92.185  1.00  0.00           N
ATOM   4502  CA  HIS A 283      40.973  73.753  91.455  1.00  0.00           C
ATOM   4504  CB  HIS A 283      39.833  74.503  92.205  1.00  0.00           C
ATOM   4507  ND1 HIS A 283      38.233  75.543  90.555  1.00  0.00           N
ATOM   4508  CG  HIS A 283      39.293  75.673  91.435  1.00  0.00           C
ATOM   4509  CE1 HIS A 283      38.153  76.713  89.935  1.00  0.00           C
ATOM   4511  NE2 HIS A 283      39.073  77.583  90.405  1.00  0.00           N
ATOM   4513  CD2 HIS A 283      39.803  76.934  91.375  1.00  0.00           C
ATOM   4515  C   HIS A 283      42.053  74.743  90.985  1.00  0.00           C
ATOM   4516  O   HIS A 283      42.023  75.253  89.865  1.00  0.00           O
ATOM   4517  N   TRP A 284      43.073  75.023  91.815  1.00  0.00           N
ATOM   4519  CA  TRP A 284      44.223  75.803  91.335  1.00  0.00           C
ATOM   4521  CB  TRP A 284      45.032  76.413  92.505  1.00  0.00           C
ATOM   4524  CG  TRP A 284      44.253  77.323  93.375  1.00  0.00           C
ATOM   4525  CD1 TRP A 284      43.962  77.074  94.685  1.00  0.00           C
ATOM   4527  NE1 TRP A 284      43.113  78.023  95.165  1.00  0.00           N
ATOM   4529  CE2 TRP A 284      42.873  78.953  94.195  1.00  0.00           C
ATOM   4530  CD2 TRP A 284      43.603  78.563  93.055  1.00  0.00           C
ATOM   4531  CE3 TRP A 284      43.543  79.364  91.915  1.00  0.00           C
ATOM   4533  CZ3 TRP A 284      42.793  80.534  91.945  1.00  0.00           C
ATOM   4535  CZ2 TRP A 284      42.093  80.103  94.225  1.00  0.00           C
ATOM   4537  CH2 TRP A 284      42.093  80.914  93.085  1.00  0.00           C
ATOM   4539  C   TRP A 284      45.193  74.993  90.475  1.00  0.00           C
ATOM   4540  O   TRP A 284      45.963  75.523  89.675  1.00  0.00           O
ATOM   4541  N   TYR A 285      45.223  73.654  90.595  1.00  0.00           N
ATOM   4543  CA  TYR A 285      46.003  72.854  89.675  1.00  0.00           C
ATOM   4545  CB  TYR A 285      46.333  71.443  90.215  1.00  0.00           C
ATOM   4548  CG  TYR A 285      47.253  70.723  89.255  1.00  0.00           C
ATOM   4549  CD1 TYR A 285      48.583  71.154  89.065  1.00  0.00           C
ATOM   4551  CE1 TYR A 285      49.424  70.503  88.145  1.00  0.00           C
ATOM   4553  CZ  TYR A 285      48.933  69.413  87.415  1.00  0.00           C
ATOM   4554  OH  TYR A 285      49.763  68.714  86.515  1.00  0.00           O
ATOM   4556  CD2 TYR A 285      46.773  69.643  88.495  1.00  0.00           C
ATOM   4558  CE2 TYR A 285      47.613  69.013  87.555  1.00  0.00           C
ATOM   4560  C   TYR A 285      45.412  72.873  88.265  1.00  0.00           C
ATOM   4561  O   TYR A 285      46.163  73.053  87.305  1.00  0.00           O
ATOM   4562  N   VAL A 286      44.063  72.793  88.135  1.00  0.00           N
ATOM   4564  CA  VAL A 286      43.403  72.984  86.845  1.00  0.00           C
ATOM   4566  CB  VAL A 286      41.893  72.683  86.745  1.00  0.00           C
ATOM   4568  CG1 VAL A 286      41.583  71.243  87.205  1.00  0.00           C
ATOM   4572  CG2 VAL A 286      41.013  73.644  87.535  1.00  0.00           C
ATOM   4576  C   VAL A 286      43.703  74.343  86.255  1.00  0.00           C
ATOM   4577  O   VAL A 286      43.953  74.423  85.065  1.00  0.00           O
ATOM   4578  N   GLU A 287      43.712  75.443  87.035  1.00  0.00           N
ATOM   4580  CA  GLU A 287      43.982  76.753  86.485  1.00  0.00           C
ATOM   4582  CB  GLU A 287      43.423  77.863  87.395  1.00  0.00           C
ATOM   4585  CG  GLU A 287      41.883  77.924  87.415  1.00  0.00           C
ATOM   4588  CD  GLU A 287      41.333  78.993  88.365  1.00  0.00           C
ATOM   4589  OE1 GLU A 287      42.123  79.703  89.025  1.00  0.00           O
ATOM   4590  OE2 GLU A 287      40.083  79.083  88.465  1.00  0.00           O
ATOM   4591  C   GLU A 287      45.453  77.023  86.145  1.00  0.00           C
ATOM   4592  O   GLU A 287      45.753  77.833  85.255  1.00  0.00           O
ATOM   4593  N   SER A 288      46.423  76.333  86.795  1.00  0.00           N
ATOM   4595  CA  SER A 288      47.813  76.383  86.335  1.00  0.00           C
ATOM   4597  CB  SER A 288      48.883  75.883  87.365  1.00  0.00           C
ATOM   4600  OG  SER A 288      48.843  74.483  87.655  1.00  0.00           O
ATOM   4602  C   SER A 288      48.052  75.733  84.995  1.00  0.00           C
ATOM   4603  O   SER A 288      48.653  76.354  84.115  1.00  0.00           O
ATOM   4604  N   SER A 289      47.532  74.514  84.785  1.00  0.00           N
ATOM   4606  CA  SER A 289      47.723  73.763  83.545  1.00  0.00           C
ATOM   4608  CB  SER A 289      47.444  72.243  83.705  1.00  0.00           C
ATOM   4611  OG  SER A 289      46.142  71.973  84.235  1.00  0.00           O
ATOM   4613  C   SER A 289      46.883  74.333  82.425  1.00  0.00           C
ATOM   4614  O   SER A 289      47.263  74.263  81.255  1.00  0.00           O
ATOM   4615  N   LEU A 290      45.773  75.013  82.765  1.00  0.00           N
ATOM   4617  CA  LEU A 290      45.032  75.893  81.885  1.00  0.00           C
ATOM   4619  CB  LEU A 290      43.892  76.543  82.705  1.00  0.00           C
ATOM   4622  CG  LEU A 290      42.683  77.143  81.965  1.00  0.00           C
ATOM   4624  CD1 LEU A 290      42.263  78.453  82.655  1.00  0.00           C
ATOM   4628  CD2 LEU A 290      42.813  77.343  80.455  1.00  0.00           C
ATOM   4632  C   LEU A 290      45.892  77.014  81.305  1.00  0.00           C
ATOM   4633  O   LEU A 290      45.913  77.253  80.095  1.00  0.00           O
ATOM   4634  N   SER A 291      46.723  77.693  82.125  1.00  0.00           N
ATOM   4636  CA  SER A 291      47.583  78.753  81.605  1.00  0.00           C
ATOM   4638  CB  SER A 291      48.203  79.644  82.705  1.00  0.00           C
ATOM   4641  OG  SER A 291      47.233  80.423  83.395  1.00  0.00           O
ATOM   4643  C   SER A 291      48.723  78.223  80.775  1.00  0.00           C
ATOM   4644  O   SER A 291      49.263  78.933  79.935  1.00  0.00           O
ATOM   4645  N   THR A 292      49.063  76.923  80.935  1.00  0.00           N
ATOM   4647  CA  THR A 292      50.102  76.203  80.195  1.00  0.00           C
ATOM   4649  CB  THR A 292      50.482  74.883  80.855  1.00  0.00           C
ATOM   4651  OG1 THR A 292      50.873  75.133  82.195  1.00  0.00           O
ATOM   4653  CG2 THR A 292      51.662  74.193  80.185  1.00  0.00           C
ATOM   4657  C   THR A 292      49.683  75.964  78.755  1.00  0.00           C
ATOM   4658  O   THR A 292      50.513  75.843  77.855  1.00  0.00           O
ATOM   4659  N   ILE A 293      48.373  76.003  78.445  1.00  0.00           N
ATOM   4661  CA  ILE A 293      47.933  76.144  77.065  1.00  0.00           C
ATOM   4663  CB  ILE A 293      46.433  75.923  76.835  1.00  0.00           C
ATOM   4665  CG2 ILE A 293      46.123  75.933  75.315  1.00  0.00           C
ATOM   4669  CG1 ILE A 293      45.963  74.543  77.375  1.00  0.00           C
ATOM   4672  CD  ILE A 293      45.032  74.623  78.565  1.00  0.00           C
ATOM   4676  C   ILE A 293      48.473  77.404  76.385  1.00  0.00           C
ATOM   4677  O   ILE A 293      48.822  77.323  75.215  1.00  0.00           O
ATOM   4678  N   ASP A 294      48.653  78.573  77.075  1.00  0.00           N
ATOM   4680  CA  ASP A 294      49.393  79.723  76.535  1.00  0.00           C
ATOM   4682  CB  ASP A 294      48.933  81.083  77.165  1.00  0.00           C
ATOM   4685  CG  ASP A 294      47.843  81.875  76.455  1.00  0.00           C
ATOM   4686  OD1 ASP A 294      47.403  81.514  75.345  1.00  0.00           O
ATOM   4687  OD2 ASP A 294      47.413  82.894  77.075  1.00  0.00           O
ATOM   4688  C   ASP A 294      50.923  79.614  76.765  1.00  0.00           C
ATOM   4689  O   ASP A 294      51.683  80.534  76.495  1.00  0.00           O
ATOM   4690  N   ALA A 295      51.433  78.464  77.255  1.00  0.00           N
ATOM   4692  CA  ALA A 295      52.873  78.264  77.425  1.00  0.00           C
ATOM   4694  CB  ALA A 295      53.153  77.563  78.765  1.00  0.00           C
ATOM   4698  C   ALA A 295      53.413  77.404  76.325  1.00  0.00           C
ATOM   4699  O   ALA A 295      54.463  77.674  75.735  1.00  0.00           O
ATOM   4700  N   ALA A 296      52.633  76.373  75.955  1.00  0.00           N
ATOM   4702  CA  ALA A 296      52.642  75.833  74.625  1.00  0.00           C
ATOM   4704  CB  ALA A 296      51.693  74.623  74.565  1.00  0.00           C
ATOM   4708  C   ALA A 296      52.263  76.893  73.585  1.00  0.00           C
ATOM   4709  O   ALA A 296      52.973  77.093  72.595  1.00  0.00           O
ATOM   4710  N   LYS A 297      51.173  77.674  73.825  1.00  0.00           N
ATOM   4712  CA  LYS A 297      50.733  78.714  72.915  1.00  0.00           C
ATOM   4714  CB  LYS A 297      49.203  78.904  72.765  1.00  0.00           C
ATOM   4717  CG  LYS A 297      48.813  80.033  71.785  1.00  0.00           C
ATOM   4720  CD  LYS A 297      48.174  81.283  72.385  1.00  0.00           C
ATOM   4723  CE  LYS A 297      47.732  82.214  71.245  1.00  0.00           C
ATOM   4726  NZ  LYS A 297      46.453  82.874  71.455  1.00  0.00           N
ATOM   4730  C   LYS A 297      51.322  80.073  73.105  1.00  0.00           C
ATOM   4731  O   LYS A 297      50.843  80.873  73.885  1.00  0.00           O
ATOM   4732  N   ALA A 298      52.253  80.404  72.205  1.00  0.00           N
ATOM   4734  CA  ALA A 298      52.423  81.764  71.755  1.00  0.00           C
ATOM   4736  CB  ALA A 298      52.802  82.654  72.935  1.00  0.00           C
ATOM   4740  C   ALA A 298      53.483  81.803  70.685  1.00  0.00           C
ATOM   4741  O   ALA A 298      53.694  82.794  69.985  1.00  0.00           O
ATOM   4742  N   ALA A 299      54.113  80.644  70.415  1.00  0.00           N
ATOM   4744  CA  ALA A 299      55.153  80.553  69.435  1.00  0.00           C
ATOM   4746  CB  ALA A 299      56.093  79.424  69.895  1.00  0.00           C
ATOM   4750  C   ALA A 299      54.623  80.264  68.035  1.00  0.00           C
ATOM   4751  O   ALA A 299      55.443  80.003  67.155  1.00  0.00           O
ATOM   4752  N   PHE A 300      53.273  80.364  67.785  1.00  0.00           N
ATOM   4754  CA  PHE A 300      52.523  80.304  66.495  1.00  0.00           C
ATOM   4756  CB  PHE A 300      51.113  79.684  66.755  1.00  0.00           C
ATOM   4759  CG  PHE A 300      50.492  78.703  65.755  1.00  0.00           C
ATOM   4760  CD1 PHE A 300      50.203  79.013  64.425  1.00  0.00           C
ATOM   4762  CE1 PHE A 300      49.333  78.184  63.675  1.00  0.00           C
ATOM   4764  CZ  PHE A 300      48.733  77.074  64.265  1.00  0.00           C
ATOM   4766  CD2 PHE A 300      49.973  77.493  66.265  1.00  0.00           C
ATOM   4768  CE2 PHE A 300      49.063  76.723  65.565  1.00  0.00           C
ATOM   4770  C   PHE A 300      52.343  81.694  65.985  1.00  0.00           C
ATOM   4771  O   PHE A 300      51.662  81.964  65.005  1.00  0.00           O
ATOM   4772  N   TYR A 301      52.973  82.633  66.675  1.00  0.00           N
ATOM   4774  CA  TYR A 301      52.922  84.014  66.335  1.00  0.00           C
ATOM   4776  CB  TYR A 301      52.033  84.784  67.325  1.00  0.00           C
ATOM   4779  CG  TYR A 301      50.622  84.254  67.425  1.00  0.00           C
ATOM   4780  CD1 TYR A 301      50.333  83.084  68.135  1.00  0.00           C
ATOM   4782  CE1 TYR A 301      49.023  82.613  68.265  1.00  0.00           C
ATOM   4784  CZ  TYR A 301      47.963  83.405  67.815  1.00  0.00           C
ATOM   4785  OH  TYR A 301      46.653  83.034  68.155  1.00  0.00           O
ATOM   4787  CD2 TYR A 301      49.543  84.984  66.885  1.00  0.00           C
ATOM   4789  CE2 TYR A 301      48.223  84.583  67.095  1.00  0.00           C
ATOM   4791  C   TYR A 301      54.372  84.424  66.425  1.00  0.00           C
ATOM   4792  O   TYR A 301      55.173  83.683  67.005  1.00  0.00           O
ATOM   4793  N   PRO A 302      54.803  85.514  65.805  1.00  0.00           N
ATOM   4794  CD  PRO A 302      54.052  86.253  64.795  1.00  0.00           C
ATOM   4797  CA  PRO A 302      56.194  85.924  65.845  1.00  0.00           C
ATOM   4799  CB  PRO A 302      56.264  87.164  64.935  1.00  0.00           C
ATOM   4802  CG  PRO A 302      55.142  86.904  63.935  1.00  0.00           C
ATOM   4805  C   PRO A 302      56.713  86.223  67.235  1.00  0.00           C
ATOM   4806  O   PRO A 302      56.153  87.083  67.915  1.00  0.00           O
ATOM   4807  N   ASP A 303      57.813  85.574  67.635  1.00  0.00           N
ATOM   4809  CA  ASP A 303      58.613  85.973  68.775  1.00  0.00           C
ATOM   4811  CB  ASP A 303      59.673  84.883  69.125  1.00  0.00           C
ATOM   4814  CG  ASP A 303      59.143  83.683  69.905  1.00  0.00           C
ATOM   4815  OD1 ASP A 303      58.353  83.874  70.865  1.00  0.00           O
ATOM   4816  OD2 ASP A 303      59.663  82.564  69.665  1.00  0.00           O
ATOM   4817  C   ASP A 303      59.312  87.314  68.485  1.00  0.00           C
ATOM   4818  O   ASP A 303      60.212  87.374  67.655  1.00  0.00           O
ATOM   4819  N   ILE A 304      58.892  88.405  69.165  1.00  0.00           N
ATOM   4821  CA  ILE A 304      59.572  89.693  69.075  1.00  0.00           C
ATOM   4823  CB  ILE A 304      58.642  90.894  69.205  1.00  0.00           C
ATOM   4825  CG2 ILE A 304      59.453  92.204  69.045  1.00  0.00           C
ATOM   4829  CG1 ILE A 304      57.483  90.784  68.175  1.00  0.00           C
ATOM   4832  CD  ILE A 304      56.643  92.043  67.985  1.00  0.00           C
ATOM   4836  C   ILE A 304      60.683  89.784  70.105  1.00  0.00           C
ATOM   4837  O   ILE A 304      60.463  89.753  71.325  1.00  0.00           O
ATOM   4838  N   ASN A 305      61.933  89.913  69.625  1.00  0.00           N
ATOM   4840  CA  ASN A 305      63.122  89.944  70.455  1.00  0.00           C
ATOM   4842  CB  ASN A 305      64.063  88.774  70.105  1.00  0.00           C
ATOM   4845  CG  ASN A 305      63.293  87.463  70.125  1.00  0.00           C
ATOM   4846  OD1 ASN A 305      62.532  87.204  71.055  1.00  0.00           O
ATOM   4847  ND2 ASN A 305      63.463  86.614  69.095  1.00  0.00           N
ATOM   4850  C   ASN A 305      63.883  91.234  70.225  1.00  0.00           C
ATOM   4851  O   ASN A 305      64.154  91.633  69.095  1.00  0.00           O
ATOM   4852  N   LEU A 306      64.242  91.934  71.325  1.00  0.00           N
ATOM   4854  CA  LEU A 306      64.903  93.224  71.265  1.00  0.00           C
ATOM   4856  CB  LEU A 306      64.143  94.324  72.045  1.00  0.00           C
ATOM   4859  CG  LEU A 306      63.013  95.054  71.295  1.00  0.00           C
ATOM   4861  CD1 LEU A 306      63.583  96.134  70.375  1.00  0.00           C
ATOM   4865  CD2 LEU A 306      62.083  94.103  70.525  1.00  0.00           C
ATOM   4869  C   LEU A 306      66.282  93.074  71.865  1.00  0.00           C
ATOM   4870  O   LEU A 306      66.473  92.344  72.835  1.00  0.00           O
ATOM   4871  N   MET A 307      67.283  93.713  71.245  1.00  0.00           N
ATOM   4873  CA  MET A 307      68.653  93.624  71.665  1.00  0.00           C
ATOM   4875  CB  MET A 307      69.493  92.743  70.715  1.00  0.00           C
ATOM   4878  CG  MET A 307      69.073  91.274  70.745  1.00  0.00           C
ATOM   4881  SD  MET A 307      70.063  90.213  69.655  1.00  0.00           S
ATOM   4882  CE  MET A 307      71.543  90.194  70.695  1.00  0.00           C
ATOM   4886  C   MET A 307      69.203  95.024  71.645  1.00  0.00           C
ATOM   4887  O   MET A 307      68.852  95.803  70.765  1.00  0.00           O
ATOM   4888  N   ALA A 308      70.063  95.353  72.615  1.00  0.00           N
ATOM   4890  CA  ALA A 308      70.703  96.644  72.675  1.00  0.00           C
ATOM   4892  CB  ALA A 308      69.822  97.654  73.425  1.00  0.00           C
ATOM   4896  C   ALA A 308      72.053  96.544  73.355  1.00  0.00           C
ATOM   4897  O   ALA A 308      72.272  95.743  74.265  1.00  0.00           O
ATOM   4898  N   PHE A 309      73.013  97.384  72.935  1.00  0.00           N
ATOM   4900  CA  PHE A 309      74.393  97.314  73.365  1.00  0.00           C
ATOM   4902  CB  PHE A 309      75.302  96.694  72.285  1.00  0.00           C
ATOM   4905  CG  PHE A 309      74.943  95.253  72.115  1.00  0.00           C
ATOM   4906  CD1 PHE A 309      73.993  94.863  71.155  1.00  0.00           C
ATOM   4908  CE1 PHE A 309      73.693  93.513  70.965  1.00  0.00           C
ATOM   4910  CZ  PHE A 309      74.322  92.543  71.745  1.00  0.00           C
ATOM   4912  CD2 PHE A 309      75.562  94.273  72.895  1.00  0.00           C
ATOM   4914  CE2 PHE A 309      75.263  92.923  72.705  1.00  0.00           C
ATOM   4916  C   PHE A 309      74.913  98.704  73.665  1.00  0.00           C
ATOM   4917  O   PHE A 309      74.714  99.613  72.875  1.00  0.00           O
ATOM   4918  N   LEU A 310      75.523  98.923  74.845  1.00  0.00           N
ATOM   4920  CA  LEU A 310      76.193 100.183  75.155  1.00  0.00           C
ATOM   4922  CB  LEU A 310      75.473 101.023  76.235  1.00  0.00           C
ATOM   4925  CG  LEU A 310      76.183 102.344  76.615  1.00  0.00           C
ATOM   4927  CD1 LEU A 310      76.212 103.333  75.445  1.00  0.00           C
ATOM   4931  CD2 LEU A 310      75.533 103.004  77.845  1.00  0.00           C
ATOM   4935  C   LEU A 310      77.583  99.854  75.645  1.00  0.00           C
ATOM   4936  O   LEU A 310      77.773  99.235  76.685  1.00  0.00           O
ATOM   4937  N   GLN A 311      78.602 100.173  74.825  1.00  0.00           N
ATOM   4939  CA  GLN A 311      79.662  99.224  74.675  1.00  0.00           C
ATOM   4941  CB  GLN A 311      79.154  98.104  73.705  1.00  0.00           C
ATOM   4944  CG  GLN A 311      80.003  96.824  73.635  1.00  0.00           C
ATOM   4947  CD  GLN A 311      79.113  95.625  73.325  1.00  0.00           C
ATOM   4948  OE1 GLN A 311      78.763  94.874  74.245  1.00  0.00           O
ATOM   4949  NE2 GLN A 311      78.673  95.493  72.055  1.00  0.00           N
ATOM   4952  C   GLN A 311      80.873  99.924  74.115  1.00  0.00           C
ATOM   4953  O   GLN A 311      80.803 101.034  73.595  1.00  0.00           O
ATOM   4954  N   GLN A 312      82.022  99.254  74.255  1.00  0.00           N
ATOM   4956  CA  GLN A 312      83.253  99.553  73.585  1.00  0.00           C
ATOM   4958  CB  GLN A 312      84.363  99.993  74.555  1.00  0.00           C
ATOM   4961  CG  GLN A 312      83.952 101.243  75.355  1.00  0.00           C
ATOM   4964  CD  GLN A 312      83.093 100.964  76.585  1.00  0.00           C
ATOM   4965  OE1 GLN A 312      83.403 100.154  77.465  1.00  0.00           O
ATOM   4966  NE2 GLN A 312      81.952 101.684  76.685  1.00  0.00           N
ATOM   4969  C   GLN A 312      83.723  98.354  72.795  1.00  0.00           C
ATOM   4970  O   GLN A 312      83.482  97.193  73.145  1.00  0.00           O
ATOM   4971  N   ASP A 313      84.424  98.624  71.695  1.00  0.00           N
ATOM   4973  CA  ASP A 313      85.163  97.664  70.925  1.00  0.00           C
ATOM   4975  CB  ASP A 313      84.312  97.144  69.715  1.00  0.00           C
ATOM   4978  CG  ASP A 313      85.114  96.563  68.555  1.00  0.00           C
ATOM   4979  OD1 ASP A 313      86.183  95.943  68.775  1.00  0.00           O
ATOM   4980  OD2 ASP A 313      84.662  96.813  67.395  1.00  0.00           O
ATOM   4981  C   ASP A 313      86.364  98.464  70.475  1.00  0.00           C
ATOM   4982  O   ASP A 313      86.173  99.583  70.015  1.00  0.00           O
ATOM   4983  N   ALA A 314      87.593  97.944  70.575  1.00  0.00           N
ATOM   4985  CA  ALA A 314      88.734  98.753  70.195  1.00  0.00           C
ATOM   4987  CB  ALA A 314      89.184  99.734  71.295  1.00  0.00           C
ATOM   4991  C   ALA A 314      89.923  97.934  69.775  1.00  0.00           C
ATOM   4992  O   ALA A 314      90.053  96.735  70.045  1.00  0.00           O
ATOM   4993  N   LEU A 315      90.803  98.613  69.025  1.00  0.00           N
ATOM   4995  CA  LEU A 315      91.803  98.014  68.195  1.00  0.00           C
ATOM   4997  CB  LEU A 315      91.803  98.743  66.835  1.00  0.00           C
ATOM   5000  CG  LEU A 315      90.504  98.543  66.025  1.00  0.00           C
ATOM   5002  CD1 LEU A 315      90.784  98.814  64.545  1.00  0.00           C
ATOM   5006  CD2 LEU A 315      89.923  97.133  66.195  1.00  0.00           C
ATOM   5010  C   LEU A 315      93.193  98.014  68.795  1.00  0.00           C
ATOM   5011  O   LEU A 315      94.184  97.594  68.205  1.00  0.00           O
ATOM   5012  N   HIS A 316      93.284  98.433  70.055  1.00  0.00           N
ATOM   5014  CA  HIS A 316      94.403  98.074  70.895  1.00  0.00           C
ATOM   5016  CB  HIS A 316      95.593  99.063  70.795  1.00  0.00           C
ATOM   5019  ND1 HIS A 316      97.302  97.993  69.275  1.00  0.00           N
ATOM   5020  CG  HIS A 316      96.303  98.933  69.475  1.00  0.00           C
ATOM   5021  CE1 HIS A 316      97.603  98.104  67.985  1.00  0.00           C
ATOM   5023  NE2 HIS A 316      96.882  99.063  67.375  1.00  0.00           N
ATOM   5025  CD2 HIS A 316      96.052  99.613  68.325  1.00  0.00           C
ATOM   5027  C   HIS A 316      93.822  98.063  72.285  1.00  0.00           C
ATOM   5028  O   HIS A 316      92.873  98.793  72.555  1.00  0.00           O
ATOM   5029  N   LEU A 317      94.343  97.223  73.205  1.00  0.00           N
ATOM   5031  CA  LEU A 317      93.803  97.064  74.555  1.00  0.00           C
ATOM   5033  CB  LEU A 317      94.462  95.914  75.365  1.00  0.00           C
ATOM   5036  CG  LEU A 317      94.163  94.493  74.825  1.00  0.00           C
ATOM   5038  CD1 LEU A 317      94.633  93.405  75.795  1.00  0.00           C
ATOM   5042  CD2 LEU A 317      92.654  94.324  74.595  1.00  0.00           C
ATOM   5046  C   LEU A 317      93.773  98.354  75.355  1.00  0.00           C
ATOM   5047  O   LEU A 317      92.843  98.634  76.095  1.00  0.00           O
ATOM   5048  N   SER A 318      94.773  99.224  75.135  1.00  0.00           N
ATOM   5050  CA  SER A 318      94.844 100.563  75.675  1.00  0.00           C
ATOM   5052  CB  SER A 318      96.183 101.204  75.235  1.00  0.00           C
ATOM   5055  OG  SER A 318      97.293 100.374  75.575  1.00  0.00           O
ATOM   5057  C   SER A 318      93.743 101.503  75.225  1.00  0.00           C
ATOM   5058  O   SER A 318      93.503 102.533  75.845  1.00  0.00           O
ATOM   5059  N   ASP A 319      93.062 101.204  74.105  1.00  0.00           N
ATOM   5061  CA  ASP A 319      92.174 102.144  73.475  1.00  0.00           C
ATOM   5063  CB  ASP A 319      92.403 102.023  71.945  1.00  0.00           C
ATOM   5066  CG  ASP A 319      92.064 103.273  71.155  1.00  0.00           C
ATOM   5067  OD1 ASP A 319      91.833 104.354  71.755  1.00  0.00           O
ATOM   5068  OD2 ASP A 319      92.193 103.214  69.915  1.00  0.00           O
ATOM   5069  C   ASP A 319      90.723 101.894  73.885  1.00  0.00           C
ATOM   5070  O   ASP A 319      89.853 102.704  73.605  1.00  0.00           O
ATOM   5071  N   LEU A 320      90.443 100.814  74.655  1.00  0.00           N
ATOM   5073  CA  LEU A 320      89.102 100.334  74.955  1.00  0.00           C
ATOM   5075  CB  LEU A 320      89.114  99.054  75.845  1.00  0.00           C
ATOM   5078  CG  LEU A 320      88.853  97.704  75.135  1.00  0.00           C
ATOM   5080  CD1 LEU A 320      87.603  97.713  74.235  1.00  0.00           C
ATOM   5084  CD2 LEU A 320      90.084  97.193  74.395  1.00  0.00           C
ATOM   5088  C   LEU A 320      88.174 101.353  75.595  1.00  0.00           C
ATOM   5089  O   LEU A 320      87.034 101.454  75.195  1.00  0.00           O
ATOM   5090  N   PHE A 321      88.622 102.155  76.585  1.00  0.00           N
ATOM   5092  CA  PHE A 321      87.733 103.074  77.295  1.00  0.00           C
ATOM   5094  CB  PHE A 321      87.904 102.944  78.835  1.00  0.00           C
ATOM   5097  CG  PHE A 321      87.463 101.574  79.285  1.00  0.00           C
ATOM   5098  CD1 PHE A 321      86.094 101.253  79.315  1.00  0.00           C
ATOM   5100  CE1 PHE A 321      85.663 100.014  79.785  1.00  0.00           C
ATOM   5102  CZ  PHE A 321      86.583  99.054  80.195  1.00  0.00           C
ATOM   5104  CD2 PHE A 321      88.383 100.604  79.705  1.00  0.00           C
ATOM   5106  CE2 PHE A 321      87.953  99.343  80.145  1.00  0.00           C
ATOM   5108  C   PHE A 321      87.953 104.515  76.875  1.00  0.00           C
ATOM   5109  O   PHE A 321      87.514 105.464  77.535  1.00  0.00           O
ATOM   5110  N   ARG A 322      88.603 104.704  75.705  1.00  0.00           N
ATOM   5112  CA  ARG A 322      88.673 105.973  75.015  1.00  0.00           C
ATOM   5114  CB  ARG A 322      89.984 106.124  74.195  1.00  0.00           C
ATOM   5117  CG  ARG A 322      91.223 106.253  75.105  1.00  0.00           C
ATOM   5120  CD  ARG A 322      92.423 106.913  74.425  1.00  0.00           C
ATOM   5123  NE  ARG A 322      93.083 105.873  73.575  1.00  0.00           N
ATOM   5125  CZ  ARG A 322      94.193 105.234  73.875  1.00  0.00           C
ATOM   5126  NH1 ARG A 322      94.773 105.324  75.045  1.00  0.00           N
ATOM   5129  NH2 ARG A 322      94.683 104.483  72.915  1.00  0.00           N
ATOM   5132  C   ARG A 322      87.444 106.274  74.165  1.00  0.00           C
ATOM   5133  O   ARG A 322      86.633 105.404  73.865  1.00  0.00           O
ATOM   5134  N   HIS A 323      87.253 107.543  73.785  1.00  0.00           N
ATOM   5136  CA  HIS A 323      86.013 108.004  73.165  1.00  0.00           C
ATOM   5138  CB  HIS A 323      85.992 109.543  73.135  1.00  0.00           C
ATOM   5141  ND1 HIS A 323      83.533 109.804  73.155  1.00  0.00           N
ATOM   5142  CG  HIS A 323      84.742 110.113  72.575  1.00  0.00           C
ATOM   5143  CE1 HIS A 323      82.624 110.383  72.395  1.00  0.00           C
ATOM   5145  NE2 HIS A 323      83.202 111.054  71.365  1.00  0.00           N
ATOM   5147  CD2 HIS A 323      84.564 110.894  71.495  1.00  0.00           C
ATOM   5149  C   HIS A 323      85.693 107.403  71.785  1.00  0.00           C
ATOM   5150  O   HIS A 323      84.553 107.123  71.435  1.00  0.00           O
ATOM   5151  N   SER A 324      86.723 107.183  70.955  1.00  0.00           N
ATOM   5153  CA  SER A 324      86.633 106.574  69.625  1.00  0.00           C
ATOM   5155  CB  SER A 324      88.053 106.514  69.015  1.00  0.00           C
ATOM   5158  OG  SER A 324      88.072 106.174  67.625  1.00  0.00           O
ATOM   5160  C   SER A 324      86.052 105.164  69.655  1.00  0.00           C
ATOM   5161  O   SER A 324      85.224 104.784  68.835  1.00  0.00           O
ATOM   5162  N   ALA A 325      86.434 104.394  70.705  1.00  0.00           N
ATOM   5164  CA  ALA A 325      86.023 103.044  71.015  1.00  0.00           C
ATOM   5166  CB  ALA A 325      86.873 102.533  72.185  1.00  0.00           C
ATOM   5170  C   ALA A 325      84.553 102.874  71.335  1.00  0.00           C
ATOM   5171  O   ALA A 325      84.023 101.764  71.375  1.00  0.00           O
ATOM   5172  N   GLN A 326      83.864 104.003  71.605  1.00  0.00           N
ATOM   5174  CA  GLN A 326      82.463 104.063  71.935  1.00  0.00           C
ATOM   5176  CB  GLN A 326      82.083 105.523  72.265  1.00  0.00           C
ATOM   5179  CG  GLN A 326      80.702 105.693  72.925  1.00  0.00           C
ATOM   5182  CD  GLN A 326      80.702 105.084  74.325  1.00  0.00           C
ATOM   5183  OE1 GLN A 326      81.353 105.574  75.245  1.00  0.00           O
ATOM   5184  NE2 GLN A 326      79.993 103.954  74.505  1.00  0.00           N
ATOM   5187  C   GLN A 326      81.602 103.573  70.775  1.00  0.00           C
ATOM   5188  O   GLN A 326      81.684 104.074  69.655  1.00  0.00           O
ATOM   5189  N   GLN A 327      80.753 102.573  71.045  1.00  0.00           N
ATOM   5191  CA  GLN A 327      79.824 102.083  70.055  1.00  0.00           C
ATOM   5193  CB  GLN A 327      80.473 101.124  69.015  1.00  0.00           C
ATOM   5196  CG  GLN A 327      81.294  99.933  69.585  1.00  0.00           C
ATOM   5199  CD  GLN A 327      80.492  98.653  69.875  1.00  0.00           C
ATOM   5200  OE1 GLN A 327      79.312  98.473  69.565  1.00  0.00           O
ATOM   5201  NE2 GLN A 327      81.213  97.673  70.465  1.00  0.00           N
ATOM   5204  C   GLN A 327      78.613 101.493  70.715  1.00  0.00           C
ATOM   5205  O   GLN A 327      78.543 101.234  71.915  1.00  0.00           O
ATOM   5206  N   MET A 328      77.562 101.283  69.905  1.00  0.00           N
ATOM   5208  CA  MET A 328      76.303 100.814  70.405  1.00  0.00           C
ATOM   5210  CB  MET A 328      75.463 101.934  71.075  1.00  0.00           C
ATOM   5213  CG  MET A 328      75.223 103.193  70.215  1.00  0.00           C
ATOM   5216  SD  MET A 328      74.073 104.375  70.985  1.00  0.00           S
ATOM   5217  CE  MET A 328      75.212 104.903  72.295  1.00  0.00           C
ATOM   5221  C   MET A 328      75.523 100.143  69.295  1.00  0.00           C
ATOM   5222  O   MET A 328      75.873 100.154  68.125  1.00  0.00           O
ATOM   5223  N   GLY A 329      74.403  99.483  69.635  1.00  0.00           N
ATOM   5225  CA  GLY A 329      73.543  98.893  68.635  1.00  0.00           C
ATOM   5228  C   GLY A 329      72.243  98.604  69.255  1.00  0.00           C
ATOM   5229  O   GLY A 329      72.153  98.454  70.465  1.00  0.00           O
ATOM   5230  N   VAL A 330      71.193  98.564  68.415  1.00  0.00           N
ATOM   5232  CA  VAL A 330      69.863  98.193  68.835  1.00  0.00           C
ATOM   5234  CB  VAL A 330      68.973  99.364  69.245  1.00  0.00           C
ATOM   5236  CG1 VAL A 330      67.662  98.834  69.865  1.00  0.00           C
ATOM   5240  CG2 VAL A 330      69.673 100.194  70.315  1.00  0.00           C
ATOM   5244  C   VAL A 330      69.242  97.554  67.625  1.00  0.00           C
ATOM   5245  O   VAL A 330      69.373  98.063  66.505  1.00  0.00           O
ATOM   5246  N   THR A 331      68.513  96.463  67.825  1.00  0.00           N
ATOM   5248  CA  THR A 331      67.823  95.803  66.755  1.00  0.00           C
ATOM   5250  CB  THR A 331      68.673  94.723  66.095  1.00  0.00           C
ATOM   5252  OG1 THR A 331      68.053  94.184  64.935  1.00  0.00           O
ATOM   5254  CG2 THR A 331      68.973  93.583  67.065  1.00  0.00           C
ATOM   5258  C   THR A 331      66.543  95.273  67.355  1.00  0.00           C
ATOM   5259  O   THR A 331      66.412  95.094  68.565  1.00  0.00           O
ATOM   5260  N   ALA A 332      65.562  95.003  66.485  1.00  0.00           N
ATOM   5262  CA  ALA A 332      64.372  94.284  66.835  1.00  0.00           C
ATOM   5264  CB  ALA A 332      63.093  95.154  66.775  1.00  0.00           C
ATOM   5268  C   ALA A 332      64.263  93.184  65.815  1.00  0.00           C
ATOM   5269  O   ALA A 332      64.242  93.433  64.615  1.00  0.00           O
ATOM   5270  N   GLY A 333      64.213  91.934  66.295  1.00  0.00           N
ATOM   5272  CA  GLY A 333      64.113  90.754  65.465  1.00  0.00           C
ATOM   5275  C   GLY A 333      62.793  90.094  65.675  1.00  0.00           C
ATOM   5276  O   GLY A 333      62.313  89.973  66.795  1.00  0.00           O
ATOM   5277  N   LEU A 334      62.203  89.613  64.575  1.00  0.00           N
ATOM   5279  CA  LEU A 334      60.933  88.923  64.595  1.00  0.00           C
ATOM   5281  CB  LEU A 334      59.843  89.683  63.805  1.00  0.00           C
ATOM   5284  CG  LEU A 334      59.242  90.883  64.575  1.00  0.00           C
ATOM   5286  CD1 LEU A 334      60.102  92.155  64.595  1.00  0.00           C
ATOM   5290  CD2 LEU A 334      57.852  91.253  64.035  1.00  0.00           C
ATOM   5294  C   LEU A 334      61.142  87.554  63.995  1.00  0.00           C
ATOM   5295  O   LEU A 334      61.613  87.444  62.865  1.00  0.00           O
ATOM   5296  N   THR A 335      60.773  86.493  64.735  1.00  0.00           N
ATOM   5298  CA  THR A 335      61.003  85.124  64.285  1.00  0.00           C
ATOM   5300  CB  THR A 335      61.963  84.343  65.185  1.00  0.00           C
ATOM   5302  OG1 THR A 335      63.223  85.014  65.315  1.00  0.00           O
ATOM   5304  CG2 THR A 335      62.253  82.953  64.615  1.00  0.00           C
ATOM   5308  C   THR A 335      59.693  84.375  64.185  1.00  0.00           C
ATOM   5309  O   THR A 335      58.993  84.163  65.185  1.00  0.00           O
ATOM   5310  N   LEU A 336      59.312  83.933  62.975  1.00  0.00           N
ATOM   5312  CA  LEU A 336      58.113  83.174  62.685  1.00  0.00           C
ATOM   5314  CB  LEU A 336      57.283  83.923  61.595  1.00  0.00           C
ATOM   5317  CG  LEU A 336      55.853  83.424  61.265  1.00  0.00           C
ATOM   5319  CD1 LEU A 336      55.813  82.214  60.325  1.00  0.00           C
ATOM   5323  CD2 LEU A 336      55.072  83.074  62.535  1.00  0.00           C
ATOM   5327  C   LEU A 336      58.603  81.813  62.185  1.00  0.00           C
ATOM   5328  O   LEU A 336      59.113  81.743  61.065  1.00  0.00           O
ATOM   5329  N   PRO A 337      58.543  80.703  62.925  1.00  0.00           N
ATOM   5330  CD  PRO A 337      58.383  80.663  64.375  1.00  0.00           C
ATOM   5333  CA  PRO A 337      58.773  79.364  62.365  1.00  0.00           C
ATOM   5335  CB  PRO A 337      58.753  78.433  63.595  1.00  0.00           C
ATOM   5338  CG  PRO A 337      57.953  79.223  64.625  1.00  0.00           C
ATOM   5341  C   PRO A 337      57.763  78.974  61.295  1.00  0.00           C
ATOM   5342  O   PRO A 337      56.563  78.953  61.545  1.00  0.00           O
ATOM   5343  N   ILE A 338      58.243  78.644  60.085  1.00  0.00           N
ATOM   5345  CA  ILE A 338      57.392  78.233  58.985  1.00  0.00           C
ATOM   5347  CB  ILE A 338      57.893  78.793  57.655  1.00  0.00           C
ATOM   5349  CG2 ILE A 338      59.193  78.133  57.155  1.00  0.00           C
ATOM   5353  CG1 ILE A 338      56.784  78.763  56.575  1.00  0.00           C
ATOM   5356  CD  ILE A 338      55.993  80.073  56.565  1.00  0.00           C
ATOM   5360  C   ILE A 338      57.343  76.713  58.985  1.00  0.00           C
ATOM   5361  O   ILE A 338      58.363  76.063  59.115  1.00  0.00           O
ATOM   5362  N   PHE A 339      56.163  76.093  58.835  1.00  0.00           N
ATOM   5364  CA  PHE A 339      56.053  74.643  58.675  1.00  0.00           C
ATOM   5366  CB  PHE A 339      56.833  74.063  57.445  1.00  0.00           C
ATOM   5369  CG  PHE A 339      56.264  74.623  56.175  1.00  0.00           C
ATOM   5370  CD1 PHE A 339      54.944  74.303  55.825  1.00  0.00           C
ATOM   5372  CE1 PHE A 339      54.343  74.843  54.685  1.00  0.00           C
ATOM   5374  CZ  PHE A 339      55.072  75.713  53.865  1.00  0.00           C
ATOM   5376  CD2 PHE A 339      57.003  75.463  55.325  1.00  0.00           C
ATOM   5378  CE2 PHE A 339      56.412  76.014  54.175  1.00  0.00           C
ATOM   5380  C   PHE A 339      56.273  73.813  59.935  1.00  0.00           C
ATOM   5381  O   PHE A 339      55.333  73.604  60.705  1.00  0.00           O
ATOM   5382  N   ASP A 340      57.483  73.243  60.135  1.00  0.00           N
ATOM   5384  CA  ASP A 340      57.863  72.363  61.235  1.00  0.00           C
ATOM   5386  CB  ASP A 340      57.973  73.143  62.575  1.00  0.00           C
ATOM   5389  CG  ASP A 340      59.183  74.063  62.675  1.00  0.00           C
ATOM   5390  OD1 ASP A 340      60.083  74.043  61.795  1.00  0.00           O
ATOM   5391  OD2 ASP A 340      59.253  74.733  63.735  1.00  0.00           O
ATOM   5392  C   ASP A 340      57.003  71.093  61.425  1.00  0.00           C
ATOM   5393  O   ASP A 340      57.072  70.453  62.465  1.00  0.00           O
ATOM   5394  N   SER A 341      56.173  70.723  60.415  1.00  0.00           N
ATOM   5396  CA  SER A 341      55.513  69.423  60.215  1.00  0.00           C
ATOM   5398  CB  SER A 341      56.412  68.373  59.505  1.00  0.00           C
ATOM   5401  OG  SER A 341      57.392  67.813  60.375  1.00  0.00           O
ATOM   5403  C   SER A 341      54.763  68.763  61.375  1.00  0.00           C
ATOM   5404  O   SER A 341      54.503  67.563  61.385  1.00  0.00           O
ATOM   5405  N   GLY A 342      54.323  69.543  62.385  1.00  0.00           N
ATOM   5407  CA  GLY A 342      53.553  69.023  63.505  1.00  0.00           C
ATOM   5410  C   GLY A 342      54.323  68.743  64.765  1.00  0.00           C
ATOM   5411  O   GLY A 342      53.733  68.233  65.715  1.00  0.00           O
ATOM   5412  N   ARG A 343      55.613  69.143  64.875  1.00  0.00           N
ATOM   5414  CA  ARG A 343      56.373  69.003  66.125  1.00  0.00           C
ATOM   5416  CB  ARG A 343      57.912  69.263  65.975  1.00  0.00           C
ATOM   5419  CG  ARG A 343      58.563  70.673  65.925  1.00  0.00           C
ATOM   5422  CD  ARG A 343      58.523  71.463  67.245  1.00  0.00           C
ATOM   5425  NE  ARG A 343      59.723  72.354  67.395  1.00  0.00           N
ATOM   5427  CZ  ARG A 343      59.863  73.644  67.145  1.00  0.00           C
ATOM   5428  NH1 ARG A 343      59.023  74.343  66.435  1.00  0.00           N
ATOM   5431  NH2 ARG A 343      60.963  74.243  67.565  1.00  0.00           N
ATOM   5434  C   ARG A 343      55.743  69.843  67.235  1.00  0.00           C
ATOM   5435  O   ARG A 343      55.762  69.503  68.415  1.00  0.00           O
ATOM   5436  N   LEU A 344      55.153  70.983  66.835  1.00  0.00           N
ATOM   5438  CA  LEU A 344      54.372  71.833  67.685  1.00  0.00           C
ATOM   5440  CB  LEU A 344      54.183  73.213  67.065  1.00  0.00           C
ATOM   5443  CG  LEU A 344      55.433  74.023  66.765  1.00  0.00           C
ATOM   5445  CD1 LEU A 344      56.282  74.273  68.025  1.00  0.00           C
ATOM   5449  CD2 LEU A 344      56.133  73.633  65.455  1.00  0.00           C
ATOM   5453  C   LEU A 344      52.953  71.404  67.915  1.00  0.00           C
ATOM   5454  O   LEU A 344      52.392  71.693  68.965  1.00  0.00           O
ATOM   5455  N   ASN A 345      52.283  70.703  66.965  1.00  0.00           N
ATOM   5457  CA  ASN A 345      50.863  70.354  67.095  1.00  0.00           C
ATOM   5459  CB  ASN A 345      50.323  69.703  65.795  1.00  0.00           C
ATOM   5462  CG  ASN A 345      48.803  69.533  65.825  1.00  0.00           C
ATOM   5463  OD1 ASN A 345      48.073  70.513  65.765  1.00  0.00           O
ATOM   5464  ND2 ASN A 345      48.313  68.283  65.885  1.00  0.00           N
ATOM   5467  C   ASN A 345      50.692  69.483  68.325  1.00  0.00           C
ATOM   5468  O   ASN A 345      49.913  69.743  69.235  1.00  0.00           O
ATOM   5469  N   ALA A 346      51.633  68.523  68.445  1.00  0.00           N
ATOM   5471  CA  ALA A 346      51.784  67.643  69.565  1.00  0.00           C
ATOM   5473  CB  ALA A 346      52.802  66.573  69.175  1.00  0.00           C
ATOM   5477  C   ALA A 346      52.263  68.313  70.845  1.00  0.00           C
ATOM   5478  O   ALA A 346      52.133  67.753  71.935  1.00  0.00           O
ATOM   5479  N   ASN A 347      52.843  69.533  70.785  1.00  0.00           N
ATOM   5481  CA  ASN A 347      53.192  70.253  71.995  1.00  0.00           C
ATOM   5483  CB  ASN A 347      54.512  71.093  71.805  1.00  0.00           C
ATOM   5486  CG  ASN A 347      54.424  72.534  71.295  1.00  0.00           C
ATOM   5487  OD1 ASN A 347      53.413  73.223  71.185  1.00  0.00           O
ATOM   5488  ND2 ASN A 347      55.622  73.063  70.975  1.00  0.00           N
ATOM   5491  C   ASN A 347      51.983  71.014  72.515  1.00  0.00           C
ATOM   5492  O   ASN A 347      51.843  71.214  73.715  1.00  0.00           O
ATOM   5493  N   LEU A 348      51.033  71.383  71.635  1.00  0.00           N
ATOM   5495  CA  LEU A 348      49.723  71.843  72.045  1.00  0.00           C
ATOM   5497  CB  LEU A 348      48.973  72.513  70.865  1.00  0.00           C
ATOM   5500  CG  LEU A 348      48.273  73.823  71.265  1.00  0.00           C
ATOM   5502  CD1 LEU A 348      47.423  74.353  70.135  1.00  0.00           C
ATOM   5506  CD2 LEU A 348      47.363  73.623  72.465  1.00  0.00           C
ATOM   5510  C   LEU A 348      48.873  70.713  72.615  1.00  0.00           C
ATOM   5511  O   LEU A 348      48.273  70.833  73.685  1.00  0.00           O
ATOM   5512  N   ASP A 349      48.873  69.563  71.905  1.00  0.00           N
ATOM   5514  CA  ASP A 349      48.183  68.363  72.315  1.00  0.00           C
ATOM   5516  CB  ASP A 349      48.293  67.233  71.275  1.00  0.00           C
ATOM   5519  CG  ASP A 349      47.662  67.583  69.945  1.00  0.00           C
ATOM   5520  OD1 ASP A 349      46.802  68.473  69.905  1.00  0.00           O
ATOM   5521  OD2 ASP A 349      47.982  66.863  68.965  1.00  0.00           O
ATOM   5522  C   ASP A 349      48.703  67.813  73.635  1.00  0.00           C
ATOM   5523  O   ASP A 349      47.922  67.443  74.505  1.00  0.00           O
ATOM   5524  N   ILE A 350      50.043  67.783  73.855  1.00  0.00           N
ATOM   5526  CA  ILE A 350      50.593  67.313  75.125  1.00  0.00           C
ATOM   5528  CB  ILE A 350      52.123  67.103  75.135  1.00  0.00           C
ATOM   5530  CG2 ILE A 350      52.912  68.423  75.265  1.00  0.00           C
ATOM   5534  CG1 ILE A 350      52.532  66.104  76.245  1.00  0.00           C
ATOM   5537  CD  ILE A 350      54.013  65.684  76.155  1.00  0.00           C
ATOM   5541  C   ILE A 350      50.142  68.184  76.295  1.00  0.00           C
ATOM   5542  O   ILE A 350      49.713  67.674  77.325  1.00  0.00           O
ATOM   5543  N   ALA A 351      50.162  69.523  76.135  1.00  0.00           N
ATOM   5545  CA  ALA A 351      49.803  70.473  77.175  1.00  0.00           C
ATOM   5547  CB  ALA A 351      50.323  71.874  76.785  1.00  0.00           C
ATOM   5551  C   ALA A 351      48.303  70.493  77.425  1.00  0.00           C
ATOM   5552  O   ALA A 351      47.833  70.764  78.535  1.00  0.00           O
ATOM   5553  N   LYS A 352      47.483  70.154  76.415  1.00  0.00           N
ATOM   5555  CA  LYS A 352      46.053  70.133  76.595  1.00  0.00           C
ATOM   5557  CB  LYS A 352      45.313  70.253  75.255  1.00  0.00           C
ATOM   5560  CG  LYS A 352      43.843  70.643  75.435  1.00  0.00           C
ATOM   5563  CD  LYS A 352      43.293  71.144  74.105  1.00  0.00           C
ATOM   5566  CE  LYS A 352      42.023  71.973  74.215  1.00  0.00           C
ATOM   5569  NZ  LYS A 352      41.643  72.404  72.865  1.00  0.00           N
ATOM   5573  C   LYS A 352      45.653  68.823  77.195  1.00  0.00           C
ATOM   5574  O   LYS A 352      44.733  68.724  78.005  1.00  0.00           O
ATOM   5575  N   ALA A 353      46.433  67.773  76.865  1.00  0.00           N
ATOM   5577  CA  ALA A 353      46.392  66.513  77.535  1.00  0.00           C
ATOM   5579  CB  ALA A 353      47.313  65.493  76.815  1.00  0.00           C
ATOM   5583  C   ALA A 353      46.693  66.653  79.025  1.00  0.00           C
ATOM   5584  O   ALA A 353      45.973  66.093  79.845  1.00  0.00           O
ATOM   5585  N   GLU A 354      47.693  67.474  79.415  1.00  0.00           N
ATOM   5587  CA  GLU A 354      47.943  67.863  80.795  1.00  0.00           C
ATOM   5589  CB  GLU A 354      49.213  68.733  80.925  1.00  0.00           C
ATOM   5592  CG  GLU A 354      50.473  67.924  80.575  1.00  0.00           C
ATOM   5595  CD  GLU A 354      51.784  68.693  80.705  1.00  0.00           C
ATOM   5596  OE1 GLU A 354      51.793  69.743  81.385  1.00  0.00           O
ATOM   5597  OE2 GLU A 354      52.802  68.133  80.225  1.00  0.00           O
ATOM   5598  C   GLU A 354      46.784  68.563  81.495  1.00  0.00           C
ATOM   5599  O   GLU A 354      46.453  68.243  82.645  1.00  0.00           O
ATOM   5600  N   SER A 355      46.103  69.514  80.835  1.00  0.00           N
ATOM   5602  CA  SER A 355      44.822  70.003  81.335  1.00  0.00           C
ATOM   5604  CB  SER A 355      44.263  71.203  80.535  1.00  0.00           C
ATOM   5607  OG  SER A 355      44.993  72.354  80.915  1.00  0.00           O
ATOM   5609  C   SER A 355      43.753  68.963  81.465  1.00  0.00           C
ATOM   5610  O   SER A 355      43.093  68.854  82.485  1.00  0.00           O
ATOM   5611  N   ASN A 356      43.572  68.093  80.465  1.00  0.00           N
ATOM   5613  CA  ASN A 356      42.583  67.033  80.525  1.00  0.00           C
ATOM   5615  CB  ASN A 356      42.503  66.313  79.165  1.00  0.00           C
ATOM   5618  CG  ASN A 356      41.983  67.243  78.075  1.00  0.00           C
ATOM   5619  OD1 ASN A 356      41.383  68.303  78.295  1.00  0.00           O
ATOM   5620  ND2 ASN A 356      42.243  66.853  76.805  1.00  0.00           N
ATOM   5623  C   ASN A 356      42.813  66.003  81.635  1.00  0.00           C
ATOM   5624  O   ASN A 356      41.863  65.553  82.275  1.00  0.00           O
ATOM   5625  N   LEU A 357      44.093  65.643  81.935  1.00  0.00           N
ATOM   5627  CA  LEU A 357      44.483  64.873  83.105  1.00  0.00           C
ATOM   5629  CB  LEU A 357      46.023  64.663  83.185  1.00  0.00           C
ATOM   5632  CG  LEU A 357      46.653  63.763  82.115  1.00  0.00           C
ATOM   5634  CD1 LEU A 357      48.183  63.724  82.245  1.00  0.00           C
ATOM   5638  CD2 LEU A 357      46.093  62.343  82.195  1.00  0.00           C
ATOM   5642  C   LEU A 357      44.123  65.593  84.385  1.00  0.00           C
ATOM   5643  O   LEU A 357      43.563  65.043  85.325  1.00  0.00           O
ATOM   5644  N   SER A 358      44.413  66.893  84.415  1.00  0.00           N
ATOM   5646  CA  SER A 358      44.102  67.783  85.525  1.00  0.00           C
ATOM   5648  CB  SER A 358      44.822  69.133  85.305  1.00  0.00           C
ATOM   5651  OG  SER A 358      44.553  70.043  86.355  1.00  0.00           O
ATOM   5653  C   SER A 358      42.602  67.924  85.795  1.00  0.00           C
ATOM   5654  O   SER A 358      42.163  67.833  86.945  1.00  0.00           O
ATOM   5655  N   ILE A 359      41.773  68.083  84.735  1.00  0.00           N
ATOM   5657  CA  ILE A 359      40.313  68.073  84.765  1.00  0.00           C
ATOM   5659  CB  ILE A 359      39.693  68.264  83.365  1.00  0.00           C
ATOM   5661  CG2 ILE A 359      38.173  68.043  83.375  1.00  0.00           C
ATOM   5665  CG1 ILE A 359      39.973  69.654  82.745  1.00  0.00           C
ATOM   5668  CD  ILE A 359      39.892  70.833  83.725  1.00  0.00           C
ATOM   5672  C   ILE A 359      39.813  66.763  85.325  1.00  0.00           C
ATOM   5673  O   ILE A 359      39.023  66.703  86.265  1.00  0.00           O
ATOM   5674  N   ALA A 360      40.352  65.633  84.835  1.00  0.00           N
ATOM   5676  CA  ALA A 360      40.113  64.343  85.425  1.00  0.00           C
ATOM   5678  CB  ALA A 360      40.803  63.303  84.525  1.00  0.00           C
ATOM   5682  C   ALA A 360      40.562  64.243  86.885  1.00  0.00           C
ATOM   5683  O   ALA A 360      39.913  63.603  87.715  1.00  0.00           O
ATOM   5684  N   SER A 361      41.723  64.823  87.265  1.00  0.00           N
ATOM   5686  CA  SER A 361      42.213  64.894  88.625  1.00  0.00           C
ATOM   5688  CB  SER A 361      43.653  65.453  88.755  1.00  0.00           C
ATOM   5691  OG  SER A 361      44.653  64.533  88.345  1.00  0.00           O
ATOM   5693  C   SER A 361      41.322  65.643  89.605  1.00  0.00           C
ATOM   5694  O   SER A 361      41.113  65.174  90.725  1.00  0.00           O
ATOM   5695  N   TYR A 362      40.743  66.803  89.235  1.00  0.00           N
ATOM   5697  CA  TYR A 362      39.673  67.433  89.995  1.00  0.00           C
ATOM   5699  CB  TYR A 362      39.333  68.823  89.395  1.00  0.00           C
ATOM   5702  CG  TYR A 362      38.243  69.563  90.155  1.00  0.00           C
ATOM   5703  CD1 TYR A 362      38.553  70.363  91.255  1.00  0.00           C
ATOM   5705  CE1 TYR A 362      37.553  71.084  91.935  1.00  0.00           C
ATOM   5707  CZ  TYR A 362      36.232  71.023  91.495  1.00  0.00           C
ATOM   5708  OH  TYR A 362      35.223  71.773  92.145  1.00  0.00           O
ATOM   5710  CD2 TYR A 362      36.903  69.503  89.735  1.00  0.00           C
ATOM   5712  CE2 TYR A 362      35.903  70.243  90.385  1.00  0.00           C
ATOM   5714  C   TYR A 362      38.433  66.543  90.125  1.00  0.00           C
ATOM   5715  O   TYR A 362      37.852  66.383  91.195  1.00  0.00           O
ATOM   5716  N   ASN A 363      38.033  65.883  89.015  1.00  0.00           N
ATOM   5718  CA  ASN A 363      36.843  65.034  88.985  1.00  0.00           C
ATOM   5720  CB  ASN A 363      36.513  64.543  87.545  1.00  0.00           C
ATOM   5723  CG  ASN A 363      36.283  65.743  86.635  1.00  0.00           C
ATOM   5724  OD1 ASN A 363      36.173  66.883  87.085  1.00  0.00           O
ATOM   5725  ND2 ASN A 363      36.243  65.543  85.305  1.00  0.00           N
ATOM   5728  C   ASN A 363      36.913  63.843  89.925  1.00  0.00           C
ATOM   5729  O   ASN A 363      35.933  63.503  90.595  1.00  0.00           O
ATOM   5730  N   LYS A 364      38.083  63.173  90.025  1.00  0.00           N
ATOM   5732  CA  LYS A 364      38.293  62.163  91.055  1.00  0.00           C
ATOM   5734  CB  LYS A 364      39.572  61.313  90.835  1.00  0.00           C
ATOM   5737  CG  LYS A 364      40.903  62.013  91.095  1.00  0.00           C
ATOM   5740  CD  LYS A 364      42.103  61.063  90.975  1.00  0.00           C
ATOM   5743  CE  LYS A 364      42.462  60.683  89.545  1.00  0.00           C
ATOM   5746  NZ  LYS A 364      43.493  59.653  89.475  1.00  0.00           N
ATOM   5750  C   LYS A 364      38.243  62.724  92.475  1.00  0.00           C
ATOM   5751  O   LYS A 364      37.633  62.123  93.365  1.00  0.00           O
ATOM   5752  N   ALA A 365      38.833  63.913  92.715  1.00  0.00           N
ATOM   5754  CA  ALA A 365      38.803  64.603  93.985  1.00  0.00           C
ATOM   5756  CB  ALA A 365      39.673  65.883  93.905  1.00  0.00           C
ATOM   5760  C   ALA A 365      37.403  64.964  94.485  1.00  0.00           C
ATOM   5761  O   ALA A 365      37.063  64.723  95.645  1.00  0.00           O
ATOM   5762  N   VAL A 366      36.503  65.484  93.615  1.00  0.00           N
ATOM   5764  CA  VAL A 366      35.093  65.663  93.965  1.00  0.00           C
ATOM   5766  CB  VAL A 366      34.313  66.393  92.855  1.00  0.00           C
ATOM   5768  CG1 VAL A 366      32.813  66.523  93.215  1.00  0.00           C
ATOM   5772  CG2 VAL A 366      34.873  67.813  92.625  1.00  0.00           C
ATOM   5776  C   VAL A 366      34.373  64.374  94.305  1.00  0.00           C
ATOM   5777  O   VAL A 366      33.693  64.273  95.325  1.00  0.00           O
ATOM   5778  N   VAL A 367      34.493  63.313  93.475  1.00  0.00           N
ATOM   5780  CA  VAL A 367      33.743  62.083  93.715  1.00  0.00           C
ATOM   5782  CB  VAL A 367      33.653  61.123  92.515  1.00  0.00           C
ATOM   5784  CG1 VAL A 367      35.023  60.513  92.165  1.00  0.00           C
ATOM   5788  CG2 VAL A 367      32.593  60.033  92.795  1.00  0.00           C
ATOM   5792  C   VAL A 367      34.162  61.353  94.965  1.00  0.00           C
ATOM   5793  O   VAL A 367      33.323  60.933  95.755  1.00  0.00           O
ATOM   5794  N   GLU A 368      35.473  61.213  95.215  1.00  0.00           N
ATOM   5796  CA  GLU A 368      35.983  60.573  96.415  1.00  0.00           C
ATOM   5798  CB  GLU A 368      37.493  60.303  96.315  1.00  0.00           C
ATOM   5801  CG  GLU A 368      38.383  61.553  96.475  1.00  0.00           C
ATOM   5804  CD  GLU A 368      39.833  61.203  96.325  1.00  0.00           C
ATOM   5805  OE1 GLU A 368      40.194  60.133  95.765  1.00  0.00           O
ATOM   5806  OE2 GLU A 368      40.633  61.983  96.915  1.00  0.00           O
ATOM   5807  C   GLU A 368      35.663  61.363  97.655  1.00  0.00           C
ATOM   5808  O   GLU A 368      35.323  60.783  98.685  1.00  0.00           O
ATOM   5809  N   ALA A 369      35.723  62.724  97.615  1.00  0.00           N
ATOM   5811  CA  ALA A 369      35.333  63.543  98.735  1.00  0.00           C
ATOM   5813  CB  ALA A 369      35.653  65.013  98.435  1.00  0.00           C
ATOM   5817  C   ALA A 369      33.873  63.383  99.115  1.00  0.00           C
ATOM   5818  O   ALA A 369      33.533  63.323 100.305  1.00  0.00           O
ATOM   5819  N   VAL A 370      32.973  63.293  98.105  1.00  0.00           N
ATOM   5821  CA  VAL A 370      31.563  62.953  98.285  1.00  0.00           C
ATOM   5823  CB  VAL A 370      30.753  63.093  96.995  1.00  0.00           C
ATOM   5825  CG1 VAL A 370      29.313  62.573  97.185  1.00  0.00           C
ATOM   5829  CG2 VAL A 370      30.663  64.574  96.575  1.00  0.00           C
ATOM   5833  C   VAL A 370      31.383  61.573  98.895  1.00  0.00           C
ATOM   5834  O   VAL A 370      30.633  61.383  99.855  1.00  0.00           O
ATOM   5835  N   ASN A 371      32.113  60.553  98.395  1.00  0.00           N
ATOM   5837  CA  ASN A 371      32.093  59.193  98.925  1.00  0.00           C
ATOM   5839  CB  ASN A 371      33.053  58.273  98.115  1.00  0.00           C
ATOM   5842  CG  ASN A 371      32.572  58.213  96.675  1.00  0.00           C
ATOM   5843  OD1 ASN A 371      31.433  58.563  96.385  1.00  0.00           O
ATOM   5844  ND2 ASN A 371      33.413  57.724  95.745  1.00  0.00           N
ATOM   5847  C   ASN A 371      32.543  59.113 100.365  1.00  0.00           C
ATOM   5848  O   ASN A 371      31.913  58.463 101.205  1.00  0.00           O
ATOM   5849  N   ASP A 372      33.633  59.813 100.695  1.00  0.00           N
ATOM   5851  CA  ASP A 372      34.133  59.903 102.045  1.00  0.00           C
ATOM   5853  CB  ASP A 372      35.412  60.743 102.045  1.00  0.00           C
ATOM   5856  CG  ASP A 372      36.552  59.953 101.455  1.00  0.00           C
ATOM   5857  OD1 ASP A 372      36.423  58.723 101.235  1.00  0.00           O
ATOM   5858  OD2 ASP A 372      37.653  60.553 101.365  1.00  0.00           O
ATOM   5859  C   ASP A 372      33.183  60.533 103.035  1.00  0.00           C
ATOM   5860  O   ASP A 372      32.973  59.963 104.095  1.00  0.00           O
ATOM   5861  N   VAL A 373      32.572  61.693 102.705  1.00  0.00           N
ATOM   5863  CA  VAL A 373      31.623  62.343 103.615  1.00  0.00           C
ATOM   5865  CB  VAL A 373      31.353  63.803 103.235  1.00  0.00           C
ATOM   5867  CG1 VAL A 373      30.453  63.933 101.995  1.00  0.00           C
ATOM   5871  CG2 VAL A 373      30.763  64.543 104.445  1.00  0.00           C
ATOM   5875  C   VAL A 373      30.363  61.513 103.825  1.00  0.00           C
ATOM   5876  O   VAL A 373      29.893  61.353 104.955  1.00  0.00           O
ATOM   5877  N   ALA A 374      29.813  60.923 102.745  1.00  0.00           N
ATOM   5879  CA  ALA A 374      28.703  60.003 102.805  1.00  0.00           C
ATOM   5881  CB  ALA A 374      28.273  59.673 101.365  1.00  0.00           C
ATOM   5885  C   ALA A 374      28.983  58.713 103.585  1.00  0.00           C
ATOM   5886  O   ALA A 374      28.173  58.293 104.425  1.00  0.00           O
ATOM   5887  N   ARG A 375      30.143  58.063 103.365  1.00  0.00           N
ATOM   5889  CA  ARG A 375      30.573  56.943 104.185  1.00  0.00           C
ATOM   5891  CB  ARG A 375      31.813  56.223 103.605  1.00  0.00           C
ATOM   5894  CG  ARG A 375      32.322  55.103 104.525  1.00  0.00           C
ATOM   5897  CD  ARG A 375      33.293  54.123 103.865  1.00  0.00           C
ATOM   5900  NE  ARG A 375      34.593  54.813 103.625  1.00  0.00           N
ATOM   5902  CZ  ARG A 375      35.563  54.193 102.965  1.00  0.00           C
ATOM   5903  NH1 ARG A 375      35.443  52.933 102.585  1.00  0.00           N
ATOM   5906  NH2 ARG A 375      36.703  54.803 102.745  1.00  0.00           N
ATOM   5909  C   ARG A 375      30.843  57.263 105.645  1.00  0.00           C
ATOM   5910  O   ARG A 375      30.403  56.543 106.535  1.00  0.00           O
ATOM   5911  N   ALA A 376      31.583  58.363 105.925  1.00  0.00           N
ATOM   5913  CA  ALA A 376      31.963  58.773 107.255  1.00  0.00           C
ATOM   5915  CB  ALA A 376      32.912  59.983 107.165  1.00  0.00           C
ATOM   5919  C   ALA A 376      30.763  59.083 108.135  1.00  0.00           C
ATOM   5920  O   ALA A 376      30.693  58.613 109.275  1.00  0.00           O
ATOM   5921  N   ALA A 377      29.763  59.813 107.585  1.00  0.00           N
ATOM   5923  CA  ALA A 377      28.493  60.103 108.225  1.00  0.00           C
ATOM   5925  CB  ALA A 377      27.693  61.053 107.305  1.00  0.00           C
ATOM   5929  C   ALA A 377      27.643  58.873 108.535  1.00  0.00           C
ATOM   5930  O   ALA A 377      27.173  58.663 109.645  1.00  0.00           O
ATOM   5931  N   SER A 378      27.463  57.924 107.565  1.00  0.00           N
ATOM   5933  CA  SER A 378      26.793  56.653 107.875  1.00  0.00           C
ATOM   5935  CB  SER A 378      26.463  55.713 106.665  1.00  0.00           C
ATOM   5938  OG  SER A 378      27.593  55.113 106.025  1.00  0.00           O
ATOM   5940  C   SER A 378      27.513  55.843 108.925  1.00  0.00           C
ATOM   5941  O   SER A 378      26.923  55.213 109.805  1.00  0.00           O
ATOM   5942  N   GLN A 379      28.853  55.843 108.845  1.00  0.00           N
ATOM   5944  CA  GLN A 379      29.673  55.203 109.825  1.00  0.00           C
ATOM   5946  CB  GLN A 379      31.133  55.063 109.335  1.00  0.00           C
ATOM   5949  CG  GLN A 379      31.973  54.183 110.285  1.00  0.00           C
ATOM   5952  CD  GLN A 379      33.313  53.763 109.705  1.00  0.00           C
ATOM   5953  OE1 GLN A 379      33.543  53.763 108.495  1.00  0.00           O
ATOM   5954  NE2 GLN A 379      34.243  53.333 110.585  1.00  0.00           N
ATOM   5957  C   GLN A 379      29.563  55.783 111.235  1.00  0.00           C
ATOM   5958  O   GLN A 379      29.423  55.003 112.175  1.00  0.00           O
ATOM   5959  N   VAL A 380      29.523  57.113 111.455  1.00  0.00           N
ATOM   5961  CA  VAL A 380      29.223  57.643 112.795  1.00  0.00           C
ATOM   5963  CB  VAL A 380      29.473  59.143 112.925  1.00  0.00           C
ATOM   5965  CG1 VAL A 380      28.753  59.783 114.135  1.00  0.00           C
ATOM   5969  CG2 VAL A 380      30.993  59.343 113.055  1.00  0.00           C
ATOM   5973  C   VAL A 380      27.883  57.233 113.395  1.00  0.00           C
ATOM   5974  O   VAL A 380      27.833  56.823 114.555  1.00  0.00           O
ATOM   5975  N   GLN A 381      26.783  57.223 112.625  1.00  0.00           N
ATOM   5977  CA  GLN A 381      25.523  56.693 113.125  1.00  0.00           C
ATOM   5979  CB  GLN A 381      24.473  56.803 112.005  1.00  0.00           C
ATOM   5982  CG  GLN A 381      24.213  58.243 111.545  1.00  0.00           C
ATOM   5985  CD  GLN A 381      23.133  58.183 110.485  1.00  0.00           C
ATOM   5986  OE1 GLN A 381      21.953  58.413 110.745  1.00  0.00           O
ATOM   5987  NE2 GLN A 381      23.533  57.703 109.285  1.00  0.00           N
ATOM   5990  C   GLN A 381      25.553  55.213 113.515  1.00  0.00           C
ATOM   5991  O   GLN A 381      25.223  54.823 114.645  1.00  0.00           O
ATOM   5992  N   THR A 382      26.053  54.363 112.605  1.00  0.00           N
ATOM   5994  CA  THR A 382      26.143  52.913 112.805  1.00  0.00           C
ATOM   5996  CB  THR A 382      26.732  52.193 111.595  1.00  0.00           C
ATOM   5998  OG1 THR A 382      25.953  52.403 110.425  1.00  0.00           O
ATOM   6000  CG2 THR A 382      26.732  50.673 111.825  1.00  0.00           C
ATOM   6004  C   THR A 382      26.993  52.583 114.015  1.00  0.00           C
ATOM   6005  O   THR A 382      26.683  51.713 114.835  1.00  0.00           O
ATOM   6006  N   LEU A 383      28.113  53.303 114.165  1.00  0.00           N
ATOM   6008  CA  LEU A 383      28.943  53.273 115.345  1.00  0.00           C
ATOM   6010  CB  LEU A 383      30.283  54.003 115.095  1.00  0.00           C
ATOM   6013  CG  LEU A 383      31.173  53.353 114.015  1.00  0.00           C
ATOM   6015  CD1 LEU A 383      32.343  54.293 113.785  1.00  0.00           C
ATOM   6019  CD2 LEU A 383      31.703  51.933 114.285  1.00  0.00           C
ATOM   6023  C   LEU A 383      28.323  53.783 116.645  1.00  0.00           C
ATOM   6024  O   LEU A 383      28.593  53.203 117.695  1.00  0.00           O
ATOM   6025  N   ALA A 384      27.543  54.873 116.605  1.00  0.00           N
ATOM   6027  CA  ALA A 384      26.833  55.424 117.755  1.00  0.00           C
ATOM   6029  CB  ALA A 384      26.173  56.743 117.365  1.00  0.00           C
ATOM   6033  C   ALA A 384      25.803  54.493 118.385  1.00  0.00           C
ATOM   6034  O   ALA A 384      25.733  54.323 119.605  1.00  0.00           O
ATOM   6035  N   GLU A 385      25.023  53.803 117.525  1.00  0.00           N
ATOM   6037  CA  GLU A 385      24.173  52.673 117.895  1.00  0.00           C
ATOM   6039  CB  GLU A 385      23.473  52.073 116.655  1.00  0.00           C
ATOM   6042  CG  GLU A 385      22.483  53.053 116.005  1.00  0.00           C
ATOM   6045  CD  GLU A 385      21.723  52.483 114.825  1.00  0.00           C
ATOM   6046  OE1 GLU A 385      21.983  51.343 114.375  1.00  0.00           O
ATOM   6047  OE2 GLU A 385      20.803  53.203 114.345  1.00  0.00           O
ATOM   6048  C   GLU A 385      24.983  51.563 118.545  1.00  0.00           C
ATOM   6049  O   GLU A 385      24.633  51.003 119.585  1.00  0.00           O
ATOM   6050  N   LYS A 386      26.153  51.253 117.965  1.00  0.00           N
ATOM   6052  CA  LYS A 386      27.043  50.273 118.555  1.00  0.00           C
ATOM   6054  CB  LYS A 386      28.243  49.883 117.665  1.00  0.00           C
ATOM   6057  CG  LYS A 386      27.963  49.053 116.405  1.00  0.00           C
ATOM   6060  CD  LYS A 386      29.273  48.833 115.635  1.00  0.00           C
ATOM   6063  CE  LYS A 386      29.143  48.233 114.235  1.00  0.00           C
ATOM   6066  NZ  LYS A 386      30.443  48.253 113.505  1.00  0.00           N
ATOM   6070  C   LYS A 386      27.533  50.603 119.955  1.00  0.00           C
ATOM   6071  O   LYS A 386      27.683  49.683 120.755  1.00  0.00           O
ATOM   6072  N   ASN A 387      27.853  51.863 120.335  1.00  0.00           N
ATOM   6074  CA  ASN A 387      28.383  52.103 121.675  1.00  0.00           C
ATOM   6076  CB  ASN A 387      29.183  53.403 121.915  1.00  0.00           C
ATOM   6079  CG  ASN A 387      28.693  54.603 121.115  1.00  0.00           C
ATOM   6080  OD1 ASN A 387      29.093  54.823 119.965  1.00  0.00           O
ATOM   6081  ND2 ASN A 387      27.843  55.433 121.745  1.00  0.00           N
ATOM   6084  C   ASN A 387      27.403  51.873 122.805  1.00  0.00           C
ATOM   6085  O   ASN A 387      27.783  51.383 123.855  1.00  0.00           O
ATOM   6086  N   GLN A 388      26.113  52.153 122.595  1.00  0.00           N
ATOM   6088  CA  GLN A 388      25.063  51.643 123.465  1.00  0.00           C
ATOM   6090  CB  GLN A 388      23.693  52.153 122.935  1.00  0.00           C
ATOM   6093  CG  GLN A 388      23.513  53.693 122.885  1.00  0.00           C
ATOM   6096  CD  GLN A 388      23.363  54.353 124.265  1.00  0.00           C
ATOM   6097  OE1 GLN A 388      22.273  54.803 124.615  1.00  0.00           O
ATOM   6098  NE2 GLN A 388      24.463  54.433 125.045  1.00  0.00           N
ATOM   6101  C   GLN A 388      25.053  50.103 123.535  1.00  0.00           C
ATOM   6102  O   GLN A 388      25.003  49.533 124.625  1.00  0.00           O
ATOM   6103  N   HIS A 389      25.163  49.423 122.375  1.00  0.00           N
ATOM   6105  CA  HIS A 389      25.133  47.973 122.295  1.00  0.00           C
ATOM   6107  CB  HIS A 389      25.063  47.523 120.805  1.00  0.00           C
ATOM   6110  ND1 HIS A 389      23.843  45.354 120.915  1.00  0.00           N
ATOM   6111  CG  HIS A 389      24.993  46.043 120.575  1.00  0.00           C
ATOM   6112  CE1 HIS A 389      24.083  44.093 120.575  1.00  0.00           C
ATOM   6114  NE2 HIS A 389      25.293  43.953 119.995  1.00  0.00           N
ATOM   6116  CD2 HIS A 389      25.883  45.203 119.985  1.00  0.00           C
ATOM   6118  C   HIS A 389      26.293  47.283 123.005  1.00  0.00           C
ATOM   6119  O   HIS A 389      26.093  46.393 123.825  1.00  0.00           O
ATOM   6120  N   GLN A 390      27.543  47.724 122.795  1.00  0.00           N
ATOM   6122  CA  GLN A 390      28.693  47.203 123.515  1.00  0.00           C
ATOM   6124  CB  GLN A 390      30.043  47.773 123.005  1.00  0.00           C
ATOM   6127  CG  GLN A 390      30.353  47.593 121.505  1.00  0.00           C
ATOM   6130  CD  GLN A 390      30.393  46.173 120.925  1.00  0.00           C
ATOM   6131  OE1 GLN A 390      31.443  45.703 120.485  1.00  0.00           O
ATOM   6132  NE2 GLN A 390      29.213  45.543 120.795  1.00  0.00           N
ATOM   6135  C   GLN A 390      28.633  47.483 125.005  1.00  0.00           C
ATOM   6136  O   GLN A 390      28.993  46.653 125.835  1.00  0.00           O
ATOM   6137  N   ALA A 391      28.173  48.693 125.365  1.00  0.00           N
ATOM   6139  CA  ALA A 391      28.063  49.104 126.735  1.00  0.00           C
ATOM   6141  CB  ALA A 391      27.693  50.593 126.765  1.00  0.00           C
ATOM   6145  C   ALA A 391      27.113  48.283 127.575  1.00  0.00           C
ATOM   6146  O   ALA A 391      27.403  47.973 128.735  1.00  0.00           O
ATOM   6147  N   GLN A 392      25.933  47.913 127.035  1.00  0.00           N
ATOM   6149  CA  GLN A 392      24.983  47.093 127.765  1.00  0.00           C
ATOM   6151  CB  GLN A 392      23.553  47.213 127.185  1.00  0.00           C
ATOM   6154  CG  GLN A 392      23.283  46.433 125.875  1.00  0.00           C
ATOM   6157  CD  GLN A 392      22.373  47.083 124.825  1.00  0.00           C
ATOM   6158  OE1 GLN A 392      22.043  46.433 123.825  1.00  0.00           O
ATOM   6159  NE2 GLN A 392      22.013  48.373 124.945  1.00  0.00           N
ATOM   6162  C   GLN A 392      25.463  45.653 127.935  1.00  0.00           C
ATOM   6163  O   GLN A 392      25.403  45.123 129.045  1.00  0.00           O
ATOM   6164  N   ILE A 393      26.072  45.023 126.895  1.00  0.00           N
ATOM   6166  CA  ILE A 393      26.573  43.653 126.965  1.00  0.00           C
ATOM   6168  CB  ILE A 393      27.113  43.103 125.645  1.00  0.00           C
ATOM   6170  CG2 ILE A 393      27.343  41.573 125.785  1.00  0.00           C
ATOM   6174  CG1 ILE A 393      26.173  43.323 124.455  1.00  0.00           C
ATOM   6177  CD  ILE A 393      26.963  43.423 123.145  1.00  0.00           C
ATOM   6181  C   ILE A 393      27.653  43.473 128.035  1.00  0.00           C
ATOM   6182  O   ILE A 393      27.633  42.503 128.785  1.00  0.00           O
ATOM   6183  N   GLU A 394      28.583  44.453 128.165  1.00  0.00           N
ATOM   6185  CA  GLU A 394      29.603  44.463 129.225  1.00  0.00           C
ATOM   6187  CB  GLU A 394      30.463  45.763 129.145  1.00  0.00           C
ATOM   6190  CG  GLU A 394      31.793  45.803 129.975  1.00  0.00           C
ATOM   6193  CD  GLU A 394      31.732  46.124 131.485  1.00  0.00           C
ATOM   6194  OE1 GLU A 394      31.053  47.113 131.865  1.00  0.00           O
ATOM   6195  OE2 GLU A 394      32.473  45.473 132.275  1.00  0.00           O
ATOM   6196  C   GLU A 394      28.973  44.393 130.605  1.00  0.00           C
ATOM   6197  O   GLU A 394      29.333  43.583 131.455  1.00  0.00           O
ATOM   6198  N   ARG A 395      27.923  45.203 130.835  1.00  0.00           N
ATOM   6200  CA  ARG A 395      27.183  45.193 132.075  1.00  0.00           C
ATOM   6202  CB  ARG A 395      26.113  46.323 132.095  1.00  0.00           C
ATOM   6205  CG  ARG A 395      26.683  47.753 132.035  1.00  0.00           C
ATOM   6208  CD  ARG A 395      25.573  48.803 131.955  1.00  0.00           C
ATOM   6211  NE  ARG A 395      26.203  50.163 131.895  1.00  0.00           N
ATOM   6213  CZ  ARG A 395      25.533  51.283 131.705  1.00  0.00           C
ATOM   6214  NH1 ARG A 395      24.232  51.293 131.485  1.00  0.00           N
ATOM   6217  NH2 ARG A 395      26.123  52.453 131.705  1.00  0.00           N
ATOM   6220  C   ARG A 395      26.493  43.873 132.365  1.00  0.00           C
ATOM   6221  O   ARG A 395      26.513  43.373 133.495  1.00  0.00           O
ATOM   6222  N   ASP A 396      25.813  43.303 131.365  1.00  0.00           N
ATOM   6224  CA  ASP A 396      25.163  42.013 131.435  1.00  0.00           C
ATOM   6226  CB  ASP A 396      24.293  41.813 130.155  1.00  0.00           C
ATOM   6229  CG  ASP A 396      23.103  42.763 130.125  1.00  0.00           C
ATOM   6230  OD1 ASP A 396      23.123  43.834 130.775  1.00  0.00           O
ATOM   6231  OD2 ASP A 396      22.093  42.403 129.455  1.00  0.00           O
ATOM   6232  C   ASP A 396      26.123  40.833 131.665  1.00  0.00           C
ATOM   6233  O   ASP A 396      25.933  40.023 132.575  1.00  0.00           O
ATOM   6234  N   ALA A 397      27.233  40.773 130.905  1.00  0.00           N
ATOM   6236  CA  ALA A 397      28.323  39.833 131.055  1.00  0.00           C
ATOM   6238  CB  ALA A 397      29.373  40.084 129.945  1.00  0.00           C
ATOM   6242  C   ALA A 397      29.023  39.893 132.405  1.00  0.00           C
ATOM   6243  O   ALA A 397      29.263  38.883 133.055  1.00  0.00           O
ATOM   6244  N   LEU A 398      29.293  41.124 132.905  1.00  0.00           N
ATOM   6246  CA  LEU A 398      29.743  41.363 134.255  1.00  0.00           C
ATOM   6248  CB  LEU A 398      30.053  42.873 134.445  1.00  0.00           C
ATOM   6251  CG  LEU A 398      30.513  43.283 135.865  1.00  0.00           C
ATOM   6253  CD1 LEU A 398      31.723  42.463 136.315  1.00  0.00           C
ATOM   6257  CD2 LEU A 398      30.833  44.793 135.895  1.00  0.00           C
ATOM   6261  C   LEU A 398      28.763  40.883 135.325  1.00  0.00           C
ATOM   6262  O   LEU A 398      29.153  40.333 136.365  1.00  0.00           O
ATOM   6263  N   ARG A 399      27.453  41.073 135.135  1.00  0.00           N
ATOM   6265  CA  ARG A 399      26.453  40.503 136.015  1.00  0.00           C
ATOM   6267  CB  ARG A 399      25.043  41.073 135.715  1.00  0.00           C
ATOM   6270  CG  ARG A 399      23.923  40.613 136.675  1.00  0.00           C
ATOM   6273  CD  ARG A 399      24.183  40.903 138.165  1.00  0.00           C
ATOM   6276  NE  ARG A 399      23.013  40.463 138.995  1.00  0.00           N
ATOM   6278  CZ  ARG A 399      23.043  40.493 140.324  1.00  0.00           C
ATOM   6279  NH1 ARG A 399      24.143  40.813 140.964  1.00  0.00           N
ATOM   6282  NH2 ARG A 399      22.033  40.154 141.104  1.00  0.00           N
ATOM   6285  C   ARG A 399      26.463  38.973 136.065  1.00  0.00           C
ATOM   6286  O   ARG A 399      26.463  38.383 137.145  1.00  0.00           O
ATOM   6287  N   VAL A 400      26.583  38.303 134.895  1.00  0.00           N
ATOM   6289  CA  VAL A 400      26.743  36.863 134.815  1.00  0.00           C
ATOM   6291  CB  VAL A 400      26.793  36.363 133.365  1.00  0.00           C
ATOM   6293  CG1 VAL A 400      27.123  34.853 133.295  1.00  0.00           C
ATOM   6297  CG2 VAL A 400      25.453  36.643 132.645  1.00  0.00           C
ATOM   6301  C   VAL A 400      27.973  36.373 135.565  1.00  0.00           C
ATOM   6302  O   VAL A 400      27.893  35.433 136.355  1.00  0.00           O
ATOM   6303  N   VAL A 401      29.113  37.073 135.415  1.00  0.00           N
ATOM   6305  CA  VAL A 401      30.343  36.813 136.155  1.00  0.00           C
ATOM   6307  CB  VAL A 401      31.493  37.703 135.705  1.00  0.00           C
ATOM   6309  CG1 VAL A 401      32.733  37.653 136.625  1.00  0.00           C
ATOM   6313  CG2 VAL A 401      31.923  37.213 134.325  1.00  0.00           C
ATOM   6317  C   VAL A 401      30.213  36.883 137.665  1.00  0.00           C
ATOM   6318  O   VAL A 401      30.683  35.993 138.365  1.00  0.00           O
ATOM   6319  N   GLY A 402      29.533  37.923 138.195  1.00  0.00           N
ATOM   6321  CA  GLY A 402      29.313  38.053 139.635  1.00  0.00           C
ATOM   6324  C   GLY A 402      28.473  36.953 140.214  1.00  0.00           C
ATOM   6325  O   GLY A 402      28.813  36.353 141.234  1.00  0.00           O
ATOM   6326  N   LEU A 403      27.343  36.623 139.555  1.00  0.00           N
ATOM   6328  CA  LEU A 403      26.533  35.463 139.914  1.00  0.00           C
ATOM   6330  CB  LEU A 403      25.253  35.373 139.035  1.00  0.00           C
ATOM   6333  CG  LEU A 403      24.293  36.583 139.075  1.00  0.00           C
ATOM   6335  CD1 LEU A 403      23.083  36.363 138.145  1.00  0.00           C
ATOM   6339  CD2 LEU A 403      23.803  36.893 140.494  1.00  0.00           C
ATOM   6343  C   LEU A 403      27.303  34.143 139.804  1.00  0.00           C
ATOM   6344  O   LEU A 403      27.193  33.283 140.674  1.00  0.00           O
ATOM   6345  N   ALA A 404      28.083  33.953 138.725  1.00  0.00           N
ATOM   6347  CA  ALA A 404      28.953  32.813 138.505  1.00  0.00           C
ATOM   6349  CB  ALA A 404      29.533  32.853 137.085  1.00  0.00           C
ATOM   6353  C   ALA A 404      30.073  32.633 139.515  1.00  0.00           C
ATOM   6354  O   ALA A 404      30.373  31.503 139.914  1.00  0.00           O
ATOM   6355  N   GLN A 405      30.733  33.723 139.984  1.00  0.00           N
ATOM   6357  CA  GLN A 405      31.713  33.653 141.064  1.00  0.00           C
ATOM   6359  CB  GLN A 405      32.322  35.043 141.374  1.00  0.00           C
ATOM   6362  CG  GLN A 405      33.383  35.543 140.364  1.00  0.00           C
ATOM   6365  CD  GLN A 405      33.943  36.883 140.824  1.00  0.00           C
ATOM   6366  OE1 GLN A 405      33.483  37.473 141.804  1.00  0.00           O
ATOM   6367  NE2 GLN A 405      34.963  37.413 140.124  1.00  0.00           N
ATOM   6370  C   GLN A 405      31.153  33.133 142.374  1.00  0.00           C
ATOM   6371  O   GLN A 405      31.703  32.203 142.974  1.00  0.00           O
ATOM   6372  N   ALA A 406      29.983  33.653 142.784  1.00  0.00           N
ATOM   6374  CA  ALA A 406      29.293  33.243 143.994  1.00  0.00           C
ATOM   6376  CB  ALA A 406      28.023  34.103 144.074  1.00  0.00           C
ATOM   6380  C   ALA A 406      28.933  31.763 143.974  1.00  0.00           C
ATOM   6381  O   ALA A 406      29.123  30.973 144.894  1.00  0.00           O
ATOM   6382  N   ARG A 407      28.423  31.353 142.804  1.00  0.00           N
ATOM   6384  CA  ARG A 407      28.103  29.993 142.464  1.00  0.00           C
ATOM   6386  CB  ARG A 407      27.573  30.023 141.004  1.00  0.00           C
ATOM   6389  CG  ARG A 407      26.653  28.873 140.574  1.00  0.00           C
ATOM   6392  CD  ARG A 407      25.173  29.083 140.914  1.00  0.00           C
ATOM   6395  NE  ARG A 407      24.443  29.293 139.615  1.00  0.00           N
ATOM   6397  CZ  ARG A 407      24.443  30.413 138.895  1.00  0.00           C
ATOM   6398  NH1 ARG A 407      24.873  31.593 139.295  1.00  0.00           N
ATOM   6401  NH2 ARG A 407      23.893  30.373 137.695  1.00  0.00           N
ATOM   6404  C   ARG A 407      29.333  29.103 142.554  1.00  0.00           C
ATOM   6405  O   ARG A 407      29.273  28.013 143.124  1.00  0.00           O
ATOM   6406  N   PHE A 408      30.503  29.543 142.034  1.00  0.00           N
ATOM   6408  CA  PHE A 408      31.763  28.833 142.174  1.00  0.00           C
ATOM   6410  CB  PHE A 408      32.854  29.483 141.264  1.00  0.00           C
ATOM   6413  CG  PHE A 408      34.083  28.623 141.254  1.00  0.00           C
ATOM   6414  CD1 PHE A 408      34.162  27.453 140.474  1.00  0.00           C
ATOM   6416  CE1 PHE A 408      35.263  26.593 140.584  1.00  0.00           C
ATOM   6418  CZ  PHE A 408      36.313  26.903 141.454  1.00  0.00           C
ATOM   6420  CD2 PHE A 408      35.142  28.923 142.124  1.00  0.00           C
ATOM   6422  CE2 PHE A 408      36.243  28.063 142.234  1.00  0.00           C
ATOM   6424  C   PHE A 408      32.263  28.713 143.614  1.00  0.00           C
ATOM   6425  O   PHE A 408      32.623  27.623 144.054  1.00  0.00           O
ATOM   6426  N   ASN A 409      32.243  29.803 144.404  1.00  0.00           N
ATOM   6428  CA  ASN A 409      32.823  29.863 145.734  1.00  0.00           C
ATOM   6430  CB  ASN A 409      32.782  31.303 146.304  1.00  0.00           C
ATOM   6433  CG  ASN A 409      33.713  32.273 145.564  1.00  0.00           C
ATOM   6434  OD1 ASN A 409      33.263  33.323 145.114  1.00  0.00           O
ATOM   6435  ND2 ASN A 409      35.013  31.943 145.434  1.00  0.00           N
ATOM   6438  C   ASN A 409      32.163  28.933 146.724  1.00  0.00           C
ATOM   6439  O   ASN A 409      32.823  28.423 147.634  1.00  0.00           O
ATOM   6440  N   ALA A 410      30.863  28.623 146.504  1.00  0.00           N
ATOM   6442  CA  ALA A 410      30.023  27.723 147.254  1.00  0.00           C
ATOM   6444  CB  ALA A 410      28.593  28.213 146.994  1.00  0.00           C
ATOM   6448  C   ALA A 410      30.083  26.283 146.764  1.00  0.00           C
ATOM   6449  O   ALA A 410      29.423  25.383 147.294  1.00  0.00           O
ATOM   6450  N   GLY A 411      30.883  26.043 145.704  1.00  0.00           N
ATOM   6452  CA  GLY A 411      31.013  24.803 144.974  1.00  0.00           C
ATOM   6455  C   GLY A 411      29.773  24.343 144.284  1.00  0.00           C
ATOM   6456  O   GLY A 411      29.403  23.173 144.304  1.00  0.00           O
ATOM   6457  N   ILE A 412      29.013  25.283 143.684  1.00  0.00           N
ATOM   6459  CA  ILE A 412      27.803  25.003 142.924  1.00  0.00           C
ATOM   6461  CB  ILE A 412      26.693  26.033 143.214  1.00  0.00           C
ATOM   6463  CG2 ILE A 412      25.363  25.603 142.534  1.00  0.00           C
ATOM   6467  CG1 ILE A 412      26.433  26.283 144.714  1.00  0.00           C
ATOM   6470  CD  ILE A 412      25.693  27.593 144.974  1.00  0.00           C
ATOM   6474  C   ILE A 412      28.083  25.033 141.424  1.00  0.00           C
ATOM   6475  O   ILE A 412      27.253  24.613 140.614  1.00  0.00           O
ATOM   6476  N   ILE A 413      29.263  25.523 140.994  1.00  0.00           N
ATOM   6478  CA  ILE A 413      29.543  25.713 139.575  1.00  0.00           C
ATOM   6480  CB  ILE A 413      29.393  27.183 139.165  1.00  0.00           C
ATOM   6482  CG2 ILE A 413      30.713  27.923 138.855  1.00  0.00           C
ATOM   6486  CG1 ILE A 413      28.373  27.333 138.015  1.00  0.00           C
ATOM   6489  CD  ILE A 413      28.813  26.703 136.695  1.00  0.00           C
ATOM   6493  C   ILE A 413      30.883  25.103 139.245  1.00  0.00           C
ATOM   6494  O   ILE A 413      31.813  25.133 140.034  1.00  0.00           O
ATOM   6495  N   ALA A 414      30.993  24.453 138.065  1.00  0.00           N
ATOM   6497  CA  ALA A 414      32.233  23.903 137.545  1.00  0.00           C
ATOM   6499  CB  ALA A 414      31.943  23.093 136.255  1.00  0.00           C
ATOM   6503  C   ALA A 414      33.303  24.953 137.265  1.00  0.00           C
ATOM   6504  O   ALA A 414      33.003  26.093 136.925  1.00  0.00           O
ATOM   6505  N   GLY A 415      34.593  24.573 137.395  1.00  0.00           N
ATOM   6507  CA  GLY A 415      35.743  25.433 137.105  1.00  0.00           C
ATOM   6510  C   GLY A 415      35.773  25.923 135.675  1.00  0.00           C
ATOM   6511  O   GLY A 415      35.903  27.113 135.425  1.00  0.00           O
ATOM   6512  N   SER A 416      35.533  25.023 134.705  1.00  0.00           N
ATOM   6514  CA  SER A 416      35.433  25.363 133.295  1.00  0.00           C
ATOM   6516  CB  SER A 416      35.253  24.113 132.375  1.00  0.00           C
ATOM   6519  OG  SER A 416      34.053  23.373 132.615  1.00  0.00           O
ATOM   6521  C   SER A 416      34.322  26.363 132.985  1.00  0.00           C
ATOM   6522  O   SER A 416      34.373  27.093 132.005  1.00  0.00           O
ATOM   6523  N   ARG A 417      33.303  26.433 133.865  1.00  0.00           N
ATOM   6525  CA  ARG A 417      32.143  27.293 133.695  1.00  0.00           C
ATOM   6527  CB  ARG A 417      30.863  26.513 134.045  1.00  0.00           C
ATOM   6530  CG  ARG A 417      30.493  25.413 133.025  1.00  0.00           C
ATOM   6533  CD  ARG A 417      29.243  24.613 133.425  1.00  0.00           C
ATOM   6536  NE  ARG A 417      28.073  25.533 133.305  1.00  0.00           N
ATOM   6538  CZ  ARG A 417      26.943  25.433 133.995  1.00  0.00           C
ATOM   6539  NH1 ARG A 417      26.723  24.473 134.855  1.00  0.00           N
ATOM   6542  NH2 ARG A 417      26.013  26.353 133.775  1.00  0.00           N
ATOM   6545  C   ARG A 417      32.173  28.563 134.535  1.00  0.00           C
ATOM   6546  O   ARG A 417      31.413  29.503 134.305  1.00  0.00           O
ATOM   6547  N   VAL A 418      33.083  28.693 135.525  1.00  0.00           N
ATOM   6549  CA  VAL A 418      33.423  30.003 136.055  1.00  0.00           C
ATOM   6551  CB  VAL A 418      33.793  29.953 137.545  1.00  0.00           C
ATOM   6553  CG1 VAL A 418      35.233  29.493 137.815  1.00  0.00           C
ATOM   6557  CG2 VAL A 418      33.513  31.333 138.155  1.00  0.00           C
ATOM   6561  C   VAL A 418      34.513  30.603 135.195  1.00  0.00           C
ATOM   6562  O   VAL A 418      34.543  31.813 134.955  1.00  0.00           O
ATOM   6563  N   SER A 419      35.363  29.743 134.585  1.00  0.00           N
ATOM   6565  CA  SER A 419      36.293  30.123 133.535  1.00  0.00           C
ATOM   6567  CB  SER A 419      37.193  28.903 133.165  1.00  0.00           C
ATOM   6570  OG  SER A 419      37.973  29.063 131.975  1.00  0.00           O
ATOM   6572  C   SER A 419      35.603  30.733 132.325  1.00  0.00           C
ATOM   6573  O   SER A 419      35.973  31.823 131.865  1.00  0.00           O
ATOM   6574  N   GLU A 420      34.513  30.113 131.845  1.00  0.00           N
ATOM   6576  CA  GLU A 420      33.783  30.593 130.675  1.00  0.00           C
ATOM   6578  CB  GLU A 420      32.933  29.473 130.005  1.00  0.00           C
ATOM   6581  CG  GLU A 420      31.463  29.333 130.485  1.00  0.00           C
ATOM   6584  CD  GLU A 420      30.643  28.263 129.765  1.00  0.00           C
ATOM   6585  OE1 GLU A 420      30.973  27.953 128.595  1.00  0.00           O
ATOM   6586  OE2 GLU A 420      29.603  27.843 130.345  1.00  0.00           O
ATOM   6587  C   GLU A 420      32.854  31.733 131.035  1.00  0.00           C
ATOM   6588  O   GLU A 420      32.353  32.423 130.155  1.00  0.00           O
ATOM   6589  N   ALA A 421      32.552  32.013 132.315  1.00  0.00           N
ATOM   6591  CA  ALA A 421      32.013  33.313 132.675  1.00  0.00           C
ATOM   6593  CB  ALA A 421      31.473  33.233 134.115  1.00  0.00           C
ATOM   6597  C   ALA A 421      33.043  34.433 132.535  1.00  0.00           C
ATOM   6598  O   ALA A 421      32.793  35.503 131.995  1.00  0.00           O
ATOM   6599  N   ARG A 422      34.253  34.203 133.085  1.00  0.00           N
ATOM   6601  CA  ARG A 422      35.323  35.183 133.145  1.00  0.00           C
ATOM   6603  CB  ARG A 422      36.453  34.643 134.035  1.00  0.00           C
ATOM   6606  CG  ARG A 422      36.123  34.663 135.545  1.00  0.00           C
ATOM   6609  CD  ARG A 422      36.072  36.053 136.175  1.00  0.00           C
ATOM   6612  NE  ARG A 422      37.473  36.603 136.275  1.00  0.00           N
ATOM   6614  CZ  ARG A 422      38.013  37.523 135.485  1.00  0.00           C
ATOM   6615  NH1 ARG A 422      37.403  37.973 134.405  1.00  0.00           N
ATOM   6618  NH2 ARG A 422      39.183  38.053 135.805  1.00  0.00           N
ATOM   6621  C   ARG A 422      35.903  35.733 131.835  1.00  0.00           C
ATOM   6622  O   ARG A 422      36.093  36.943 131.705  1.00  0.00           O
ATOM   6623  N   ILE A 423      36.203  34.873 130.845  1.00  0.00           N
ATOM   6625  CA  ILE A 423      36.633  35.323 129.515  1.00  0.00           C
ATOM   6627  CB  ILE A 423      37.483  34.303 128.735  1.00  0.00           C
ATOM   6629  CG2 ILE A 423      36.812  32.923 128.595  1.00  0.00           C
ATOM   6633  CG1 ILE A 423      37.943  34.863 127.365  1.00  0.00           C
ATOM   6636  CD  ILE A 423      38.892  33.913 126.605  1.00  0.00           C
ATOM   6640  C   ILE A 423      35.623  36.123 128.675  1.00  0.00           C
ATOM   6641  O   ILE A 423      36.043  37.163 128.165  1.00  0.00           O
ATOM   6642  N   PRO A 424      34.322  35.813 128.515  1.00  0.00           N
ATOM   6643  CD  PRO A 424      33.822  34.453 128.425  1.00  0.00           C
ATOM   6646  CA  PRO A 424      33.273  36.733 128.095  1.00  0.00           C
ATOM   6648  CB  PRO A 424      31.983  35.983 128.405  1.00  0.00           C
ATOM   6651  CG  PRO A 424      32.363  34.583 127.955  1.00  0.00           C
ATOM   6654  C   PRO A 424      33.293  38.123 128.635  1.00  0.00           C
ATOM   6655  O   PRO A 424      33.283  39.073 127.855  1.00  0.00           O
ATOM   6656  N   ALA A 425      33.343  38.303 129.965  1.00  0.00           N
ATOM   6658  CA  ALA A 425      33.373  39.633 130.515  1.00  0.00           C
ATOM   6660  CB  ALA A 425      33.223  39.603 132.035  1.00  0.00           C
ATOM   6664  C   ALA A 425      34.613  40.433 130.105  1.00  0.00           C
ATOM   6665  O   ALA A 425      34.543  41.623 129.795  1.00  0.00           O
ATOM   6666  N   LEU A 426      35.783  39.783 130.035  1.00  0.00           N
ATOM   6668  CA  LEU A 426      36.942  40.403 129.445  1.00  0.00           C
ATOM   6670  CB  LEU A 426      38.173  39.453 129.515  1.00  0.00           C
ATOM   6673  CG  LEU A 426      39.413  39.903 128.715  1.00  0.00           C
ATOM   6675  CD1 LEU A 426      39.993  41.243 129.175  1.00  0.00           C
ATOM   6679  CD2 LEU A 426      40.492  38.813 128.715  1.00  0.00           C
ATOM   6683  C   LEU A 426      36.763  40.813 127.995  1.00  0.00           C
ATOM   6684  O   LEU A 426      37.093  41.943 127.645  1.00  0.00           O
ATOM   6685  N   ARG A 427      36.232  39.913 127.135  1.00  0.00           N
ATOM   6687  CA  ARG A 427      36.023  40.263 125.745  1.00  0.00           C
ATOM   6689  CB  ARG A 427      35.813  39.083 124.755  1.00  0.00           C
ATOM   6692  CG  ARG A 427      34.783  38.013 125.145  1.00  0.00           C
ATOM   6695  CD  ARG A 427      34.443  37.103 123.975  1.00  0.00           C
ATOM   6698  NE  ARG A 427      33.673  35.883 124.435  1.00  0.00           N
ATOM   6700  CZ  ARG A 427      34.213  34.673 124.525  1.00  0.00           C
ATOM   6701  NH1 ARG A 427      35.523  34.563 124.565  1.00  0.00           N
ATOM   6704  NH2 ARG A 427      33.503  33.563 124.575  1.00  0.00           N
ATOM   6707  C   ARG A 427      35.013  41.363 125.535  1.00  0.00           C
ATOM   6708  O   ARG A 427      35.263  42.263 124.745  1.00  0.00           O
ATOM   6709  N   GLU A 428      33.892  41.343 126.265  1.00  0.00           N
ATOM   6711  CA  GLU A 428      32.903  42.393 126.265  1.00  0.00           C
ATOM   6713  CB  GLU A 428      31.633  41.943 127.015  1.00  0.00           C
ATOM   6716  CG  GLU A 428      30.913  40.733 126.355  1.00  0.00           C
ATOM   6719  CD  GLU A 428      30.473  40.943 124.905  1.00  0.00           C
ATOM   6720  OE1 GLU A 428      30.403  42.123 124.485  1.00  0.00           O
ATOM   6721  OE2 GLU A 428      30.183  39.913 124.225  1.00  0.00           O
ATOM   6722  C   GLU A 428      33.423  43.743 126.745  1.00  0.00           C
ATOM   6723  O   GLU A 428      33.193  44.793 126.135  1.00  0.00           O
ATOM   6724  N   ARG A 429      34.223  43.764 127.835  1.00  0.00           N
ATOM   6726  CA  ARG A 429      34.982  44.944 128.235  1.00  0.00           C
ATOM   6728  CB  ARG A 429      35.853  44.703 129.495  1.00  0.00           C
ATOM   6731  CG  ARG A 429      35.072  44.643 130.805  1.00  0.00           C
ATOM   6734  CD  ARG A 429      35.913  44.133 131.965  1.00  0.00           C
ATOM   6737  NE  ARG A 429      35.003  44.093 133.135  1.00  0.00           N
ATOM   6739  CZ  ARG A 429      35.373  43.653 134.325  1.00  0.00           C
ATOM   6740  NH1 ARG A 429      36.443  42.893 134.495  1.00  0.00           N
ATOM   6743  NH2 ARG A 429      34.683  43.913 135.415  1.00  0.00           N
ATOM   6746  C   ARG A 429      35.923  45.443 127.165  1.00  0.00           C
ATOM   6747  O   ARG A 429      35.973  46.633 126.865  1.00  0.00           O
ATOM   6748  N   ALA A 430      36.693  44.523 126.555  1.00  0.00           N
ATOM   6750  CA  ALA A 430      37.602  44.833 125.485  1.00  0.00           C
ATOM   6752  CB  ALA A 430      38.413  43.563 125.175  1.00  0.00           C
ATOM   6756  C   ALA A 430      36.923  45.373 124.235  1.00  0.00           C
ATOM   6757  O   ALA A 430      37.322  46.393 123.685  1.00  0.00           O
ATOM   6758  N   ASN A 431      35.833  44.723 123.745  1.00  0.00           N
ATOM   6760  CA  ASN A 431      35.083  45.224 122.605  1.00  0.00           C
ATOM   6762  CB  ASN A 431      34.183  44.174 121.895  1.00  0.00           C
ATOM   6765  CG  ASN A 431      33.142  43.413 122.715  1.00  0.00           C
ATOM   6766  OD1 ASN A 431      33.212  42.183 122.785  1.00  0.00           O
ATOM   6767  ND2 ASN A 431      32.143  44.093 123.285  1.00  0.00           N
ATOM   6770  C   ASN A 431      34.433  46.563 122.875  1.00  0.00           C
ATOM   6771  O   ASN A 431      34.443  47.433 122.015  1.00  0.00           O
ATOM   6772  N   GLY A 432      33.943  46.793 124.105  1.00  0.00           N
ATOM   6774  CA  GLY A 432      33.572  48.113 124.575  1.00  0.00           C
ATOM   6777  C   GLY A 432      34.593  49.203 124.365  1.00  0.00           C
ATOM   6778  O   GLY A 432      34.322  50.203 123.705  1.00  0.00           O
ATOM   6779  N   LEU A 433      35.803  49.013 124.915  1.00  0.00           N
ATOM   6781  CA  LEU A 433      36.933  49.913 124.775  1.00  0.00           C
ATOM   6783  CB  LEU A 433      38.163  49.393 125.545  1.00  0.00           C
ATOM   6786  CG  LEU A 433      37.963  49.233 127.065  1.00  0.00           C
ATOM   6788  CD1 LEU A 433      39.172  48.473 127.635  1.00  0.00           C
ATOM   6792  CD2 LEU A 433      37.723  50.573 127.765  1.00  0.00           C
ATOM   6796  C   LEU A 433      37.383  50.123 123.345  1.00  0.00           C
ATOM   6797  O   LEU A 433      37.602  51.263 122.925  1.00  0.00           O
ATOM   6798  N   LEU A 434      37.513  49.043 122.545  1.00  0.00           N
ATOM   6800  CA  LEU A 434      37.893  49.153 121.145  1.00  0.00           C
ATOM   6802  CB  LEU A 434      38.163  47.783 120.465  1.00  0.00           C
ATOM   6805  CG  LEU A 434      39.593  47.233 120.655  1.00  0.00           C
ATOM   6807  CD1 LEU A 434      39.863  46.683 122.065  1.00  0.00           C
ATOM   6811  CD2 LEU A 434      39.873  46.143 119.615  1.00  0.00           C
ATOM   6815  C   LEU A 434      36.872  49.923 120.345  1.00  0.00           C
ATOM   6816  O   LEU A 434      37.203  50.813 119.575  1.00  0.00           O
ATOM   6817  N   LEU A 435      35.583  49.633 120.565  1.00  0.00           N
ATOM   6819  CA  LEU A 435      34.523  50.363 119.945  1.00  0.00           C
ATOM   6821  CB  LEU A 435      33.203  49.683 120.305  1.00  0.00           C
ATOM   6824  CG  LEU A 435      32.113  50.133 119.335  1.00  0.00           C
ATOM   6826  CD1 LEU A 435      31.743  48.993 118.405  1.00  0.00           C
ATOM   6830  CD2 LEU A 435      30.933  50.703 120.105  1.00  0.00           C
ATOM   6834  C   LEU A 435      34.443  51.823 120.325  1.00  0.00           C
ATOM   6835  O   LEU A 435      34.303  52.683 119.455  1.00  0.00           O
ATOM   6836  N   GLN A 436      34.593  52.133 121.625  1.00  0.00           N
ATOM   6838  CA  GLN A 436      34.543  53.483 122.155  1.00  0.00           C
ATOM   6840  CB  GLN A 436      34.753  53.403 123.695  1.00  0.00           C
ATOM   6843  CG  GLN A 436      34.343  54.603 124.585  1.00  0.00           C
ATOM   6846  CD  GLN A 436      34.893  55.943 124.095  1.00  0.00           C
ATOM   6847  OE1 GLN A 436      36.103  56.093 123.945  1.00  0.00           O
ATOM   6848  NE2 GLN A 436      34.003  56.933 123.855  1.00  0.00           N
ATOM   6851  C   GLN A 436      35.593  54.353 121.485  1.00  0.00           C
ATOM   6852  O   GLN A 436      35.273  55.413 120.955  1.00  0.00           O
ATOM   6853  N   GLY A 437      36.843  53.853 121.365  1.00  0.00           N
ATOM   6855  CA  GLY A 437      37.933  54.503 120.635  1.00  0.00           C
ATOM   6858  C   GLY A 437      37.683  54.713 119.155  1.00  0.00           C
ATOM   6859  O   GLY A 437      38.033  55.733 118.575  1.00  0.00           O
ATOM   6860  N   GLN A 438      37.033  53.733 118.505  1.00  0.00           N
ATOM   6862  CA  GLN A 438      36.763  53.713 117.075  1.00  0.00           C
ATOM   6864  CB  GLN A 438      36.273  52.283 116.715  1.00  0.00           C
ATOM   6867  CG  GLN A 438      36.713  51.743 115.335  1.00  0.00           C
ATOM   6870  CD  GLN A 438      35.993  52.393 114.165  1.00  0.00           C
ATOM   6871  OE1 GLN A 438      34.773  52.353 114.085  1.00  0.00           O
ATOM   6872  NE2 GLN A 438      36.763  52.953 113.205  1.00  0.00           N
ATOM   6875  C   GLN A 438      35.733  54.773 116.665  1.00  0.00           C
ATOM   6876  O   GLN A 438      35.763  55.313 115.555  1.00  0.00           O
ATOM   6877  N   TRP A 439      34.793  55.133 117.565  1.00  0.00           N
ATOM   6879  CA  TRP A 439      33.892  56.263 117.435  1.00  0.00           C
ATOM   6881  CB  TRP A 439      32.753  56.113 118.465  1.00  0.00           C
ATOM   6884  CG  TRP A 439      31.653  57.133 118.545  1.00  0.00           C
ATOM   6885  CD1 TRP A 439      30.393  56.953 118.045  1.00  0.00           C
ATOM   6887  NE1 TRP A 439      29.633  58.083 118.255  1.00  0.00           N
ATOM   6889  CE2 TRP A 439      30.383  59.003 118.925  1.00  0.00           C
ATOM   6890  CD2 TRP A 439      31.673  58.443 119.135  1.00  0.00           C
ATOM   6891  CE3 TRP A 439      32.642  59.203 119.785  1.00  0.00           C
ATOM   6893  CZ3 TRP A 439      32.353  60.533 120.105  1.00  0.00           C
ATOM   6895  CZ2 TRP A 439      30.093  60.313 119.265  1.00  0.00           C
ATOM   6897  CH2 TRP A 439      31.113  61.083 119.835  1.00  0.00           C
ATOM   6899  C   TRP A 439      34.573  57.633 117.445  1.00  0.00           C
ATOM   6900  O   TRP A 439      34.162  58.543 116.715  1.00  0.00           O
ATOM   6901  N   LEU A 440      35.633  57.843 118.235  1.00  0.00           N
ATOM   6903  CA  LEU A 440      36.473  59.023 118.055  1.00  0.00           C
ATOM   6905  CB  LEU A 440      37.523  59.233 119.155  1.00  0.00           C
ATOM   6908  CG  LEU A 440      36.913  59.303 120.555  1.00  0.00           C
ATOM   6910  CD1 LEU A 440      37.023  57.924 121.205  1.00  0.00           C
ATOM   6914  CD2 LEU A 440      37.642  60.343 121.395  1.00  0.00           C
ATOM   6918  C   LEU A 440      37.203  59.053 116.735  1.00  0.00           C
ATOM   6919  O   LEU A 440      37.173  60.073 116.045  1.00  0.00           O
ATOM   6920  N   ASP A 441      37.802  57.924 116.305  1.00  0.00           N
ATOM   6922  CA  ASP A 441      38.453  57.783 115.015  1.00  0.00           C
ATOM   6924  CB  ASP A 441      38.993  56.333 114.825  1.00  0.00           C
ATOM   6927  CG  ASP A 441      40.142  55.963 115.755  1.00  0.00           C
ATOM   6928  OD1 ASP A 441      40.692  56.853 116.435  1.00  0.00           O
ATOM   6929  OD2 ASP A 441      40.543  54.763 115.685  1.00  0.00           O
ATOM   6930  C   ASP A 441      37.493  58.103 113.865  1.00  0.00           C
ATOM   6931  O   ASP A 441      37.823  58.753 112.875  1.00  0.00           O
ATOM   6932  N   ALA A 442      36.232  57.663 113.995  1.00  0.00           N
ATOM   6934  CA  ALA A 442      35.103  58.073 113.195  1.00  0.00           C
ATOM   6936  CB  ALA A 442      33.883  57.243 113.625  1.00  0.00           C
ATOM   6940  C   ALA A 442      34.713  59.553 113.195  1.00  0.00           C
ATOM   6941  O   ALA A 442      34.462  60.123 112.135  1.00  0.00           O
ATOM   6942  N   SER A 443      34.683  60.213 114.365  1.00  0.00           N
ATOM   6944  CA  SER A 443      34.493  61.663 114.485  1.00  0.00           C
ATOM   6946  CB  SER A 443      34.443  62.133 115.965  1.00  0.00           C
ATOM   6949  OG  SER A 443      33.273  61.643 116.615  1.00  0.00           O
ATOM   6951  C   SER A 443      35.572  62.453 113.755  1.00  0.00           C
ATOM   6952  O   SER A 443      35.303  63.433 113.045  1.00  0.00           O
ATOM   6953  N   ILE A 444      36.843  61.993 113.865  1.00  0.00           N
ATOM   6955  CA  ILE A 444      37.992  62.463 113.105  1.00  0.00           C
ATOM   6957  CB  ILE A 444      39.312  61.853 113.545  1.00  0.00           C
ATOM   6959  CG2 ILE A 444      40.482  62.393 112.685  1.00  0.00           C
ATOM   6963  CG1 ILE A 444      39.572  62.173 115.025  1.00  0.00           C
ATOM   6966  CD  ILE A 444      40.783  61.433 115.585  1.00  0.00           C
ATOM   6970  C   ILE A 444      37.802  62.293 111.605  1.00  0.00           C
ATOM   6971  O   ILE A 444      38.143  63.163 110.805  1.00  0.00           O
ATOM   6972  N   GLN A 445      37.213  61.163 111.145  1.00  0.00           N
ATOM   6974  CA  GLN A 445      36.833  60.993 109.755  1.00  0.00           C
ATOM   6976  CB  GLN A 445      36.352  59.563 109.455  1.00  0.00           C
ATOM   6979  CG  GLN A 445      37.503  58.543 109.575  1.00  0.00           C
ATOM   6982  CD  GLN A 445      36.942  57.133 109.585  1.00  0.00           C
ATOM   6983  OE1 GLN A 445      36.403  56.653 108.585  1.00  0.00           O
ATOM   6984  NE2 GLN A 445      37.072  56.423 110.725  1.00  0.00           N
ATOM   6987  C   GLN A 445      35.843  62.023 109.205  1.00  0.00           C
ATOM   6988  O   GLN A 445      36.043  62.523 108.095  1.00  0.00           O
ATOM   6989  N   LEU A 446      34.793  62.403 109.985  1.00  0.00           N
ATOM   6991  CA  LEU A 446      33.903  63.493 109.595  1.00  0.00           C
ATOM   6993  CB  LEU A 446      32.743  63.713 110.605  1.00  0.00           C
ATOM   6996  CG  LEU A 446      31.493  62.854 110.355  1.00  0.00           C
ATOM   6998  CD1 LEU A 446      30.843  63.143 108.995  1.00  0.00           C
ATOM   7002  CD2 LEU A 446      31.773  61.373 110.555  1.00  0.00           C
ATOM   7006  C   LEU A 446      34.613  64.823 109.445  1.00  0.00           C
ATOM   7007  O   LEU A 446      34.543  65.443 108.395  1.00  0.00           O
ATOM   7008  N   THR A 447      35.373  65.273 110.465  1.00  0.00           N
ATOM   7010  CA  THR A 447      36.033  66.583 110.445  1.00  0.00           C
ATOM   7012  CB  THR A 447      36.593  66.983 111.805  1.00  0.00           C
ATOM   7014  OG1 THR A 447      36.883  68.373 111.855  1.00  0.00           O
ATOM   7016  CG2 THR A 447      37.852  66.203 112.165  1.00  0.00           C
ATOM   7020  C   THR A 447      37.053  66.683 109.315  1.00  0.00           C
ATOM   7021  O   THR A 447      37.113  67.674 108.585  1.00  0.00           O
ATOM   7022  N   GLY A 448      37.793  65.573 109.065  1.00  0.00           N
ATOM   7024  CA  GLY A 448      38.663  65.403 107.915  1.00  0.00           C
ATOM   7027  C   GLY A 448      37.922  65.484 106.605  1.00  0.00           C
ATOM   7028  O   GLY A 448      38.463  65.953 105.605  1.00  0.00           O
ATOM   7029  N   ALA A 449      36.662  65.023 106.545  1.00  0.00           N
ATOM   7031  CA  ALA A 449      35.893  65.034 105.325  1.00  0.00           C
ATOM   7033  CB  ALA A 449      34.943  63.813 105.325  1.00  0.00           C
ATOM   7037  C   ALA A 449      35.113  66.333 105.125  1.00  0.00           C
ATOM   7038  O   ALA A 449      34.493  66.543 104.085  1.00  0.00           O
ATOM   7039  N   LEU A 450      35.183  67.283 106.095  1.00  0.00           N
ATOM   7041  CA  LEU A 450      34.543  68.593 106.035  1.00  0.00           C
ATOM   7043  CB  LEU A 450      33.673  68.763 107.295  1.00  0.00           C
ATOM   7046  CG  LEU A 450      32.563  67.713 107.415  1.00  0.00           C
ATOM   7048  CD1 LEU A 450      32.003  67.753 108.835  1.00  0.00           C
ATOM   7052  CD2 LEU A 450      31.483  67.863 106.335  1.00  0.00           C
ATOM   7056  C   LEU A 450      35.563  69.723 106.005  1.00  0.00           C
ATOM   7057  O   LEU A 450      35.223  70.904 106.055  1.00  0.00           O
ATOM   7058  N   GLY A 451      36.853  69.343 105.905  1.00  0.00           N
ATOM   7060  CA  GLY A 451      37.992  70.213 105.695  1.00  0.00           C
ATOM   7063  C   GLY A 451      38.583  70.773 106.955  1.00  0.00           C
ATOM   7064  O   GLY A 451      39.463  71.623 106.905  1.00  0.00           O
ATOM   7065  N   GLY A 452      38.113  70.303 108.125  1.00  0.00           N
ATOM   7067  CA  GLY A 452      38.663  70.624 109.435  1.00  0.00           C
ATOM   7070  C   GLY A 452      38.733  72.063 109.845  1.00  0.00           C
ATOM   7071  O   GLY A 452      39.703  72.503 110.445  1.00  0.00           O
ATOM   7072  N   GLY A 453      37.703  72.843 109.515  1.00  0.00           N
ATOM   7074  CA  GLY A 453      37.662  74.263 109.875  1.00  0.00           C
ATOM   7077  C   GLY A 453      38.303  75.123 108.845  1.00  0.00           C
ATOM   7078  O   GLY A 453      38.553  76.303 109.045  1.00  0.00           O
ATOM   7079  N   TYR A 454      38.533  74.553 107.665  1.00  0.00           N
ATOM   7081  CA  TYR A 454      39.013  75.303 106.535  1.00  0.00           C
ATOM   7083  CB  TYR A 454      39.913  74.393 105.665  1.00  0.00           C
ATOM   7086  CG  TYR A 454      40.674  75.243 104.715  1.00  0.00           C
ATOM   7087  CD1 TYR A 454      41.662  76.073 105.245  1.00  0.00           C
ATOM   7089  CE1 TYR A 454      42.503  76.823 104.415  1.00  0.00           C
ATOM   7091  CZ  TYR A 454      42.303  76.773 103.045  1.00  0.00           C
ATOM   7092  OH  TYR A 454      43.163  77.464 102.195  1.00  0.00           O
ATOM   7094  CD2 TYR A 454      40.422  75.273 103.335  1.00  0.00           C
ATOM   7096  CE2 TYR A 454      41.223  76.063 102.515  1.00  0.00           C
ATOM   7098  C   TYR A 454      37.883  75.983 105.755  1.00  0.00           C
ATOM   7099  O   TYR A 454      36.723  75.563 105.755  1.00  0.00           O
ATOM   7100  N   LYS A 455      38.223  77.133 105.135  1.00  0.00           N
ATOM   7102  CA  LYS A 455      37.343  77.943 104.315  1.00  0.00           C
ATOM   7104  CB  LYS A 455      36.693  79.063 105.165  1.00  0.00           C
ATOM   7107  CG  LYS A 455      35.873  78.593 106.375  1.00  0.00           C
ATOM   7110  CD  LYS A 455      35.553  79.743 107.335  1.00  0.00           C
ATOM   7113  CE  LYS A 455      34.903  81.003 106.765  1.00  0.00           C
ATOM   7116  NZ  LYS A 455      33.693  80.674 105.995  1.00  0.00           N
ATOM   7120  C   LYS A 455      38.113  78.654 103.185  1.00  0.00           C
ATOM   7121  O   LYS A 455      39.172  79.243 103.405  1.00  0.00           O
ATOM   7122  N   ARG A 456      37.572  78.623 101.955  1.00  0.00           N
ATOM   7124  CA  ARG A 456      38.052  79.334 100.785  1.00  0.00           C
ATOM   7126  CB  ARG A 456      38.483  78.313  99.695  1.00  0.00           C
ATOM   7129  CG  ARG A 456      39.052  78.893  98.385  1.00  0.00           C
ATOM   7132  CD  ARG A 456      37.963  79.153  97.325  1.00  0.00           C
ATOM   7135  NE  ARG A 456      38.623  79.504  96.025  1.00  0.00           N
ATOM   7137  CZ  ARG A 456      38.143  79.133  94.835  1.00  0.00           C
ATOM   7138  NH1 ARG A 456      37.103  78.333  94.715  1.00  0.00           N
ATOM   7141  NH2 ARG A 456      38.663  79.593  93.705  1.00  0.00           N
ATOM   7144  C   ARG A 456      37.023  80.333 100.235  1.00  0.00           C
ATOM   7145  OT1 ARG A 456      35.993  79.964  99.615  1.00  0.00           O
ATOM   7146  OT2 ARG A 456      37.293  81.554 100.425  1.00  0.00           O
ATOM   7147  NH3 POPEB 457      85.392  99.324  67.155  1.00  0.00           N
ATOM   7151  C12 POPEB 457      84.503 100.493  66.885  1.00  0.00           C
ATOM   7154  C11 POPEB 457      84.863 101.614  67.865  1.00  0.00           C
ATOM   7157  P   POPEB 457      87.593 101.813  67.475  1.00  0.00           P
ATOM   7158  O13 POPEB 457      88.723 101.773  68.415  1.00  0.00           O
ATOM   7159  O14 POPEB 457      87.584 100.765  66.435  1.00  0.00           O
ATOM   7160  O11 POPEB 457      87.493 103.224  66.805  1.00  0.00           O
ATOM   7161  O12 POPEB 457      86.234 101.654  68.225  1.00  0.00           O
ATOM   7162  C1  POPEB 457      86.443 103.534  65.895  1.00  0.00           C
ATOM   7165  C2  POPEB 457      87.043 103.984  64.575  1.00  0.00           C
ATOM   7167  O21 POPEB 457      86.143 103.624  63.525  1.00  0.00           O
ATOM   7168  C21 POPEB 457      85.114 104.404  63.385  1.00  0.00           C
ATOM   7169  O22 POPEB 457      84.903 105.453  63.975  1.00  0.00           O
ATOM   7170  C22 POPEB 457      84.242 103.743  62.325  1.00  0.00           C
ATOM   7173  C3  POPEB 457      88.383 103.284  64.255  1.00  0.00           C
ATOM   7176  O31 POPEB 457      88.794 103.613  62.915  1.00  0.00           O
ATOM   7177  C31 POPEB 457      88.523 102.704  61.995  1.00  0.00           C
ATOM   7178  O32 POPEB 457      88.023 101.603  62.165  1.00  0.00           O
ATOM   7179  C32 POPEB 457      88.864 103.303  60.645  1.00  0.00           C
ATOM   7182  C23 POPEB 457      83.263 104.714  61.685  1.00  0.00           C
ATOM   7185  C24 POPEB 457      82.463 104.003  60.595  1.00  0.00           C
ATOM   7188  C25 POPEB 457      82.043 104.973  59.515  1.00  0.00           C
ATOM   7191  C26 POPEB 457      81.143 104.354  58.455  1.00  0.00           C
ATOM   7194  C27 POPEB 457      80.442 105.464  57.685  1.00  0.00           C
ATOM   7197  C28 POPEB 457      79.863 105.033  56.345  1.00  0.00           C
ATOM   7200  C29 POPEB 457      79.443 106.283  55.625  1.00  0.00           C
ATOM   7202 0C21 POPEB 457      78.213 106.813  55.605  1.00  0.00           C
ATOM   7204 1C21 POPEB 457      76.993 106.194  56.235  1.00  0.00           C
ATOM   7207 2C21 POPEB 457      75.713 106.773  55.605  1.00  0.00           C
ATOM   7210 3C21 POPEB 457      74.453 106.054  56.095  1.00  0.00           C
ATOM   7213 4C21 POPEB 457      74.023 104.944  55.135  1.00  0.00           C
ATOM   7216 5C21 POPEB 457      72.773 104.173  55.595  1.00  0.00           C
ATOM   7219 6C21 POPEB 457      71.552 105.073  55.845  1.00  0.00           C
ATOM   7222 7C21 POPEB 457      70.253 104.264  55.965  1.00  0.00           C
ATOM   7225 8C21 POPEB 457      69.033 105.103  56.335  1.00  0.00           C
ATOM   7229  C33 POPEB 457      89.833 102.433  59.825  1.00  0.00           C
ATOM   7232  C34 POPEB 457      90.364 103.184  58.595  1.00  0.00           C
ATOM   7235  C35 POPEB 457      91.083 104.515  58.915  1.00  0.00           C
ATOM   7238  C36 POPEB 457      92.162 104.424  60.005  1.00  0.00           C
ATOM   7241  C37 POPEB 457      92.892 105.754  60.235  1.00  0.00           C
ATOM   7244  C38 POPEB 457      94.322 105.754  59.675  1.00  0.00           C
ATOM   7247  C39 POPEB 457      95.322 105.003  60.565  1.00  0.00           C
ATOM   7250 0C31 POPEB 457      96.583 104.543  59.805  1.00  0.00           C
ATOM   7253 1C31 POPEB 457      97.553 103.804  60.735  1.00  0.00           C
ATOM   7256 2C31 POPEB 457      98.822 103.254  60.065  1.00  0.00           C
ATOM   7259 3C31 POPEB 457      98.573 102.155  59.025  1.00  0.00           C
ATOM   7262 4C31 POPEB 457      99.813 101.283  58.735  1.00  0.00           C
ATOM   7265 5C31 POPEB 457     100.023 100.173  59.775  1.00  0.00           C
ATOM   7268 6C31 POPEB 457     101.334  99.404  59.575  1.00  0.00           C
ATOM   7272  NH3 POPEC 458      28.223  42.863  28.965  1.00  0.00           N
ATOM   7276  C12 POPEC 458      27.533  43.073  27.645  1.00  0.00           C
ATOM   7279  C11 POPEC 458      26.223  42.263  27.565  1.00  0.00           C
ATOM   7282  P   POPEC 458      24.543  42.854  29.545  1.00  0.00           P
ATOM   7283  O13 POPEC 458      23.603  43.974  29.725  1.00  0.00           O
ATOM   7284  O14 POPEC 458      23.973  41.503  29.715  1.00  0.00           O
ATOM   7285  O11 POPEC 458      25.773  43.003  30.535  1.00  0.00           O
ATOM   7286  O12 POPEC 458      25.153  43.003  28.115  1.00  0.00           O
ATOM   7287  C1  POPEC 458      25.513  42.663  31.915  1.00  0.00           C
ATOM   7290  C2  POPEC 458      25.273  43.933  32.765  1.00  0.00           C
ATOM   7292  O21 POPEC 458      26.113  43.953  33.925  1.00  0.00           O
ATOM   7293  C21 POPEC 458      25.903  43.033  34.865  1.00  0.00           C
ATOM   7294  O22 POPEC 458      25.253  42.013  34.745  1.00  0.00           O
ATOM   7295  C22 POPEC 458      26.573  43.493  36.155  1.00  0.00           C
ATOM   7298  C3  POPEC 458      23.773  44.183  33.115  1.00  0.00           C
ATOM   7301  O31 POPEC 458      23.613  45.203  34.115  1.00  0.00           O
ATOM   7302  C31 POPEC 458      23.833  46.433  33.685  1.00  0.00           C
ATOM   7303  O32 POPEC 458      24.023  46.773  32.535  1.00  0.00           O
ATOM   7304  C32 POPEC 458      24.003  47.393  34.865  1.00  0.00           C
ATOM   7307  C23 POPEC 458      25.553  43.764  37.285  1.00  0.00           C
ATOM   7310  C24 POPEC 458      25.803  45.093  38.005  1.00  0.00           C
ATOM   7313  C25 POPEC 458      26.873  45.033  39.105  1.00  0.00           C
ATOM   7316  C26 POPEC 458      26.363  44.353  40.385  1.00  0.00           C
ATOM   7319  C27 POPEC 458      27.223  44.693  41.605  1.00  0.00           C
ATOM   7322  C28 POPEC 458      26.583  44.233  42.925  1.00  0.00           C
ATOM   7325  C29 POPEC 458      27.273  44.893  44.095  1.00  0.00           C
ATOM   7327 0C21 POPEC 458      26.713  45.613  45.085  1.00  0.00           C
ATOM   7329 1C21 POPEC 458      25.243  45.883  45.295  1.00  0.00           C
ATOM   7332 2C21 POPEC 458      24.913  47.383  45.455  1.00  0.00           C
ATOM   7335 3C21 POPEC 458      23.453  47.643  45.855  1.00  0.00           C
ATOM   7338 4C21 POPEC 458      23.113  47.063  47.245  1.00  0.00           C
ATOM   7341 5C21 POPEC 458      21.793  47.563  47.845  1.00  0.00           C
ATOM   7344 6C21 POPEC 458      21.813  49.073  48.145  1.00  0.00           C
ATOM   7347 7C21 POPEC 458      21.063  49.443  49.435  1.00  0.00           C
ATOM   7350 8C21 POPEC 458      21.123  50.933  49.745  1.00  0.00           C
ATOM   7354  C33 POPEC 458      23.413  46.963  36.225  1.00  0.00           C
ATOM   7357  C34 POPEC 458      21.983  47.453  36.435  1.00  0.00           C
ATOM   7360  C35 POPEC 458      21.343  46.913  37.725  1.00  0.00           C
ATOM   7363  C36 POPEC 458      22.233  47.053  38.975  1.00  0.00           C
ATOM   7366  C37 POPEC 458      21.533  46.633  40.275  1.00  0.00           C
ATOM   7369  C38 POPEC 458      22.513  46.443  41.445  1.00  0.00           C
ATOM   7372  C39 POPEC 458      23.403  47.663  41.745  1.00  0.00           C
ATOM   7375 0C31 POPEC 458      22.603  48.953  41.955  1.00  0.00           C
ATOM   7378 1C31 POPEC 458      23.413  50.133  42.495  1.00  0.00           C
ATOM   7381 2C31 POPEC 458      22.583  51.423  42.425  1.00  0.00           C
ATOM   7384 3C31 POPEC 458      23.203  52.633  43.135  1.00  0.00           C
ATOM   7387 4C31 POPEC 458      22.973  52.613  44.655  1.00  0.00           C
ATOM   7390 5C31 POPEC 458      23.473  53.883  45.345  1.00  0.00           C
ATOM   7393 6C31 POPEC 458      23.193  53.933  46.845  1.00  0.00           C
ATOM   7397  NH3 POPED 459     103.993  87.904  25.345  1.00  0.00           N
ATOM   7401  C12 POPED 459     103.853  87.403  23.925  1.00  0.00           C
ATOM   7404  C11 POPED 459     104.303  85.933  23.735  1.00  0.00           C
ATOM   7407  P   POPED 459     106.693  85.873  24.805  1.00  0.00           P
ATOM   7408  O13 POPED 459     107.453  85.193  23.725  1.00  0.00           O
ATOM   7409  O14 POPED 459     106.723  87.354  24.865  1.00  0.00           O
ATOM   7410  O11 POPED 459     107.113  85.364  26.225  1.00  0.00           O
ATOM   7411  O12 POPED 459     105.173  85.434  24.765  1.00  0.00           O
ATOM   7412  C1  POPED 459     107.523  83.993  26.405  1.00  0.00           C
ATOM   7415  C2  POPED 459     107.523  83.594  27.915  1.00  0.00           C
ATOM   7417  O21 POPED 459     106.153  83.473  28.335  1.00  0.00           O
ATOM   7418  C21 POPED 459     105.893  82.533  29.225  1.00  0.00           C
ATOM   7419  O22 POPED 459     106.712  81.773  29.715  1.00  0.00           O
ATOM   7420  C22 POPED 459     104.373  82.514  29.485  1.00  0.00           C
ATOM   7423  C3  POPED 459     108.303  84.655  28.755  1.00  0.00           C
ATOM   7426  O31 POPED 459     108.663  84.184  30.085  1.00  0.00           O
ATOM   7427  C31 POPED 459     107.813  84.515  31.055  1.00  0.00           C
ATOM   7428  O32 POPED 459     106.822  85.204  30.915  1.00  0.00           O
ATOM   7429  C32 POPED 459     108.223  83.874  32.375  1.00  0.00           C
ATOM   7432  C23 POPED 459     103.934  81.934  30.855  1.00  0.00           C
ATOM   7435  C24 POPED 459     103.962  80.404  30.935  1.00  0.00           C
ATOM   7438  C25 POPED 459     104.863  79.894  32.065  1.00  0.00           C
ATOM   7441  C26 POPED 459     104.732  78.393  32.315  1.00  0.00           C
ATOM   7444  C27 POPED 459     105.593  77.893  33.485  1.00  0.00           C
ATOM   7447  C28 POPED 459     105.313  76.404  33.805  1.00  0.00           C
ATOM   7450  C29 POPED 459     106.153  75.613  34.785  1.00  0.00           C
ATOM   7452 0C21 POPED 459     107.083  75.983  35.695  1.00  0.00           C
ATOM   7454 1C21 POPED 459     107.593  77.354  36.015  1.00  0.00           C
ATOM   7457 2C21 POPED 459     106.863  78.013  37.205  1.00  0.00           C
ATOM   7460 3C21 POPED 459     107.253  77.404  38.565  1.00  0.00           C
ATOM   7463 4C21 POPED 459     106.312  77.863  39.705  1.00  0.00           C
ATOM   7466 5C21 POPED 459     106.633  77.173  41.035  1.00  0.00           C
ATOM   7469 6C21 POPED 459     105.873  77.743  42.235  1.00  0.00           C
ATOM   7472 7C21 POPED 459     104.424  77.273  42.375  1.00  0.00           C
ATOM   7475 8C21 POPED 459     103.723  77.883  43.595  1.00  0.00           C
ATOM   7479  C33 POPED 459     106.983  83.573  33.245  1.00  0.00           C
ATOM   7482  C34 POPED 459     107.313  82.993  34.625  1.00  0.00           C
ATOM   7485  C35 POPED 459     106.194  82.093  35.185  1.00  0.00           C
ATOM   7488  C36 POPED 459     104.833  82.794  35.345  1.00  0.00           C
ATOM   7491  C37 POPED 459     103.653  81.834  35.585  1.00  0.00           C
ATOM   7494  C38 POPED 459     103.594  81.194  36.975  1.00  0.00           C
ATOM   7497  C39 POPED 459     102.302  80.374  37.155  1.00  0.00           C
ATOM   7500 0C31 POPED 459     101.903  80.204  38.625  1.00  0.00           C
ATOM   7503 1C31 POPED 459     100.483  79.654  38.815  1.00  0.00           C
ATOM   7506 2C31 POPED 459     100.062  79.733  40.295  1.00  0.00           C
ATOM   7509 3C31 POPED 459      98.713  79.063  40.615  1.00  0.00           C
ATOM   7512 4C31 POPED 459      97.523  79.633  39.825  1.00  0.00           C
ATOM   7515 5C31 POPED 459      96.203  79.413  40.575  1.00  0.00           C
ATOM   7518 6C31 POPED 459      94.953  79.833  39.795  1.00  0.00           C
ATOM   7522  NH3 POPEE 460      24.153  95.453  34.105  1.00  0.00           N
ATOM   7526  C12 POPEE 460      23.643  95.654  32.705  1.00  0.00           C
ATOM   7529  C11 POPEE 460      22.553  94.644  32.305  1.00  0.00           C
ATOM   7532  P   POPEE 460      20.003  94.273  32.045  1.00  0.00           P
ATOM   7533  O13 POPEE 460      18.903  95.054  31.435  1.00  0.00           O
ATOM   7534  O14 POPEE 460      20.493  93.104  31.285  1.00  0.00           O
ATOM   7535  O11 POPEE 460      19.523  93.683  33.435  1.00  0.00           O
ATOM   7536  O12 POPEE 460      21.243  95.213  32.415  1.00  0.00           O
ATOM   7537  C1  POPEE 460      19.863  94.383  34.615  1.00  0.00           C
ATOM   7540  C2  POPEE 460      19.023  93.874  35.795  1.00  0.00           C
ATOM   7542  O21 POPEE 460      19.553  94.553  36.945  1.00  0.00           O
ATOM   7543  C21 POPEE 460      18.753  95.453  37.485  1.00  0.00           C
ATOM   7544  O22 POPEE 460      17.543  95.394  37.535  1.00  0.00           O
ATOM   7545  C22 POPEE 460      19.683  96.544  38.005  1.00  0.00           C
ATOM   7548  C3  POPEE 460      19.113  92.344  35.985  1.00  0.00           C
ATOM   7551  O31 POPEE 460      18.363  91.974  37.165  1.00  0.00           O
ATOM   7552  C31 POPEE 460      17.073  91.714  36.975  1.00  0.00           C
ATOM   7553  O32 POPEE 460      16.563  91.493  35.895  1.00  0.00           O
ATOM   7554  C32 POPEE 460      16.383  91.773  38.345  1.00  0.00           C
ATOM   7557  C23 POPEE 460      19.043  97.764  38.685  1.00  0.00           C
ATOM   7560  C24 POPEE 460      20.153  98.814  38.855  1.00  0.00           C
ATOM   7563  C25 POPEE 460      19.733 100.113  39.555  1.00  0.00           C
ATOM   7566  C26 POPEE 460      19.673  99.993  41.085  1.00  0.00           C
ATOM   7569  C27 POPEE 460      20.273 101.234  41.765  1.00  0.00           C
ATOM   7572  C28 POPEE 460      20.213 101.183  43.305  1.00  0.00           C
ATOM   7575  C29 POPEE 460      19.293 102.223  43.885  1.00  0.00           C
ATOM   7577 0C21 POPEE 460      19.403 102.794  45.095  1.00  0.00           C
ATOM   7579 1C21 POPEE 460      20.412 102.444  46.165  1.00  0.00           C
ATOM   7582 2C21 POPEE 460      19.983 103.014  47.535  1.00  0.00           C
ATOM   7585 3C21 POPEE 460      20.053 104.553  47.625  1.00  0.00           C
ATOM   7588 4C21 POPEE 460      19.023 105.133  48.605  1.00  0.00           C
ATOM   7591 5C21 POPEE 460      19.013 106.673  48.615  1.00  0.00           C
ATOM   7594 6C21 POPEE 460      20.053 107.273  49.565  1.00  0.00           C
ATOM   7597 7C21 POPEE 460      20.143 108.804  49.445  1.00  0.00           C
ATOM   7600 8C21 POPEE 460      21.063 109.443  50.495  1.00  0.00           C
ATOM   7604  C33 POPEE 460      15.073  90.973  38.435  1.00  0.00           C
ATOM   7607  C34 POPEE 460      15.273  89.453  38.245  1.00  0.00           C
ATOM   7610  C35 POPEE 460      14.143  88.624  38.855  1.00  0.00           C
ATOM   7613  C36 POPEE 460      14.333  87.104  38.725  1.00  0.00           C
ATOM   7616  C37 POPEE 460      13.393  86.344  39.665  1.00  0.00           C
ATOM   7619  C38 POPEE 460      13.093  84.893  39.225  1.00  0.00           C
ATOM   7622  C39 POPEE 460      14.173  83.874  39.595  1.00  0.00           C
ATOM   7625 0C31 POPEE 460      13.553  82.613  40.225  1.00  0.00           C
ATOM   7628 1C31 POPEE 460      14.583  81.633  40.805  1.00  0.00           C
ATOM   7631 2C31 POPEE 460      13.903  80.523  41.635  1.00  0.00           C
ATOM   7634 3C31 POPEE 460      14.903  79.593  42.345  1.00  0.00           C
ATOM   7637 4C31 POPEE 460      14.193  78.514  43.165  1.00  0.00           C
ATOM   7640 5C31 POPEE 460      15.173  77.563  43.865  1.00  0.00           C
ATOM   7643 6C31 POPEE 460      14.483  76.404  44.575  1.00  0.00           C
ATOM   7647  NH3 POPEF 461      23.233 101.694  29.875  1.00  0.00           N
ATOM   7651  C12 POPEF 461      24.263 100.914  30.665  1.00  0.00           C
ATOM   7654  C11 POPEF 461      23.593 100.064  31.765  1.00  0.00           C
ATOM   7657  P   POPEF 461      25.713  98.874  32.815  1.00  0.00           P
ATOM   7658  O13 POPEF 461      25.903  97.473  33.255  1.00  0.00           O
ATOM   7659  O14 POPEF 461      26.773  99.523  32.025  1.00  0.00           O
ATOM   7660  O11 POPEF 461      25.383  99.734  34.115  1.00  0.00           O
ATOM   7661  O12 POPEF 461      24.343  98.883  32.015  1.00  0.00           O
ATOM   7662  C1  POPEF 461      26.443  99.833  35.095  1.00  0.00           C
ATOM   7665  C2  POPEF 461      26.163 100.933  36.185  1.00  0.00           C
ATOM   7667  O21 POPEF 461      25.023 100.693  37.025  1.00  0.00           O
ATOM   7668  C21 POPEF 461      24.973  99.623  37.785  1.00  0.00           C
ATOM   7669  O22 POPEF 461      25.753  98.683  37.775  1.00  0.00           O
ATOM   7670  C22 POPEF 461      23.683  99.704  38.615  1.00  0.00           C
ATOM   7673  C3  POPEF 461      25.963 102.314  35.495  1.00  0.00           C
ATOM   7676  O31 POPEF 461      25.623 103.394  36.395  1.00  0.00           O
ATOM   7677  C31 POPEF 461      26.653 103.863  37.095  1.00  0.00           C
ATOM   7678  O32 POPEF 461      27.803 103.494  36.945  1.00  0.00           O
ATOM   7679  C32 POPEF 461      26.213 104.993  38.025  1.00  0.00           C
ATOM   7682  C23 POPEF 461      23.913  99.434  40.115  1.00  0.00           C
ATOM   7685  C24 POPEF 461      24.853 100.464  40.765  1.00  0.00           C
ATOM   7688  C25 POPEF 461      25.283 100.043  42.175  1.00  0.00           C
ATOM   7691  C26 POPEF 461      26.753 100.394  42.465  1.00  0.00           C
ATOM   7694  C27 POPEF 461      27.303  99.574  43.635  1.00  0.00           C
ATOM   7697  C28 POPEF 461      28.833  99.623  43.765  1.00  0.00           C
ATOM   7700  C29 POPEF 461      29.293  98.503  44.665  1.00  0.00           C
ATOM   7702 0C21 POPEF 461      29.933  98.624  45.845  1.00  0.00           C
ATOM   7704 1C21 POPEF 461      30.383  99.903  46.495  1.00  0.00           C
ATOM   7707 2C21 POPEF 461      31.553  99.683  47.475  1.00  0.00           C
ATOM   7710 3C21 POPEF 461      31.193  98.774  48.665  1.00  0.00           C
ATOM   7713 4C21 POPEF 461      32.322  98.653  49.705  1.00  0.00           C
ATOM   7716 5C21 POPEF 461      32.263  97.333  50.495  1.00  0.00           C
ATOM   7719 6C21 POPEF 461      30.943  97.133  51.255  1.00  0.00           C
ATOM   7722 7C21 POPEF 461      30.943  95.863  52.095  1.00  0.00           C
ATOM   7725 8C21 POPEF 461      29.633  95.633  52.855  1.00  0.00           C
ATOM   7729  C33 POPEF 461      26.943 105.043  39.385  1.00  0.00           C
ATOM   7732  C34 POPEF 461      26.113 105.824  40.425  1.00  0.00           C
ATOM   7735  C35 POPEF 461      26.873 106.243  41.695  1.00  0.00           C
ATOM   7738  C36 POPEF 461      27.453 105.094  42.545  1.00  0.00           C
ATOM   7741  C37 POPEF 461      28.283 105.644  43.705  1.00  0.00           C
ATOM   7744  C38 POPEF 461      28.773 104.574  44.695  1.00  0.00           C
ATOM   7747  C39 POPEF 461      29.293 105.224  45.985  1.00  0.00           C
ATOM   7750 0C31 POPEF 461      29.563 104.224  47.115  1.00  0.00           C
ATOM   7753 1C31 POPEF 461      29.983 104.933  48.415  1.00  0.00           C
ATOM   7756 2C31 POPEF 461      29.793 104.084  49.685  1.00  0.00           C
ATOM   7759 3C31 POPEF 461      30.753 102.894  49.795  1.00  0.00           C
ATOM   7762 4C31 POPEF 461      32.193 103.314  50.115  1.00  0.00           C
ATOM   7765 5C31 POPEF 461      33.083 102.123  50.445  1.00  0.00           C
ATOM   7768 6C31 POPEF 461      34.503 102.503  50.865  1.00  0.00           C
ATOM   7772  NH3 POPEG 462      34.433  81.423  31.855  1.00  0.00           N
ATOM   7776  C12 POPEG 462      34.863  79.973  31.685  1.00  0.00           C
ATOM   7779  C11 POPEG 462      35.993  79.544  32.645  1.00  0.00           C
ATOM   7782  P   POPEG 462      38.443  78.943  31.765  1.00  0.00           P
ATOM   7783  O13 POPEG 462      38.253  78.584  30.355  1.00  0.00           O
ATOM   7784  O14 POPEG 462      39.763  79.504  32.155  1.00  0.00           O
ATOM   7785  O11 POPEG 462      38.133  77.643  32.615  1.00  0.00           O
ATOM   7786  O12 POPEG 462      37.283  79.954  32.175  1.00  0.00           O
ATOM   7787  C1  POPEG 462      39.153  76.993  33.395  1.00  0.00           C
ATOM   7790  C2  POPEG 462      39.073  77.493  34.855  1.00  0.00           C
ATOM   7792  O21 POPEG 462      39.903  76.853  35.835  1.00  0.00           O
ATOM   7793  C21 POPEG 462      40.883  76.003  35.585  1.00  0.00           C
ATOM   7794  O22 POPEG 462      41.212  75.553  34.505  1.00  0.00           O
ATOM   7795  C22 POPEG 462      41.552  75.713  36.925  1.00  0.00           C
ATOM   7798  C3  POPEG 462      37.583  77.433  35.335  1.00  0.00           C
ATOM   7801  O31 POPEG 462      37.423  77.633  36.755  1.00  0.00           O
ATOM   7802  C31 POPEG 462      37.413  76.543  37.495  1.00  0.00           C
ATOM   7803  O32 POPEG 462      37.553  75.393  37.115  1.00  0.00           O
ATOM   7804  C32 POPEG 462      37.063  76.943  38.925  1.00  0.00           C
ATOM   7807  C23 POPEG 462      42.163  74.303  37.085  1.00  0.00           C
ATOM   7810  C24 POPEG 462      42.633  74.053  38.535  1.00  0.00           C
ATOM   7813  C25 POPEG 462      43.663  75.063  39.055  1.00  0.00           C
ATOM   7816  C26 POPEG 462      44.213  74.683  40.445  1.00  0.00           C
ATOM   7819  C27 POPEG 462      45.023  75.824  41.065  1.00  0.00           C
ATOM   7822  C28 POPEG 462      45.482  75.563  42.525  1.00  0.00           C
ATOM   7825  C29 POPEG 462      46.113  76.793  43.135  1.00  0.00           C
ATOM   7827 0C21 POPEG 462      46.784  76.893  44.295  1.00  0.00           C
ATOM   7829 1C21 POPEG 462      47.033  75.793  45.295  1.00  0.00           C
ATOM   7832 2C21 POPEG 462      46.913  76.333  46.735  1.00  0.00           C
ATOM   7835 3C21 POPEG 462      47.353  75.293  47.775  1.00  0.00           C
ATOM   7838 4C21 POPEG 462      48.143  75.893  48.955  1.00  0.00           C
ATOM   7841 5C21 POPEG 462      49.543  76.373  48.545  1.00  0.00           C
ATOM   7844 6C21 POPEG 462      50.422  76.723  49.745  1.00  0.00           C
ATOM   7847 7C21 POPEG 462      51.854  77.113  49.345  1.00  0.00           C
ATOM   7850 8C21 POPEG 462      52.763  77.343  50.555  1.00  0.00           C
ATOM   7854  C33 POPEG 462      37.343  75.793  39.905  1.00  0.00           C
ATOM   7857  C34 POPEG 462      36.732  76.003  41.295  1.00  0.00           C
ATOM   7860  C35 POPEG 462      37.213  77.264  42.005  1.00  0.00           C
ATOM   7863  C36 POPEG 462      38.663  77.154  42.495  1.00  0.00           C
ATOM   7866  C37 POPEG 462      39.283  78.533  42.685  1.00  0.00           C
ATOM   7869  C38 POPEG 462      40.643  78.453  43.365  1.00  0.00           C
ATOM   7872  C39 POPEG 462      40.562  78.453  44.885  1.00  0.00           C
ATOM   7875 0C31 POPEG 462      41.942  78.573  45.555  1.00  0.00           C
ATOM   7878 1C31 POPEG 462      41.793  78.703  47.075  1.00  0.00           C
ATOM   7881 2C31 POPEG 462      43.093  78.974  47.825  1.00  0.00           C
ATOM   7884 3C31 POPEG 462      42.852  78.924  49.345  1.00  0.00           C
ATOM   7887 4C31 POPEG 462      44.083  79.273  50.195  1.00  0.00           C
ATOM   7890 5C31 POPEG 462      43.793  79.063  51.685  1.00  0.00           C
ATOM   7893 6C31 POPEG 462      44.962  79.404  52.615  1.00  0.00           C
ATOM   7897  NH3 POPEH 463      41.623  58.513  32.345  1.00  0.00           N
ATOM   7901  C12 POPEH 463      40.833  59.174  31.255  1.00  0.00           C
ATOM   7904  C11 POPEH 463      39.892  60.233  31.895  1.00  0.00           C
ATOM   7907  P   POPEH 463      38.213  60.413  29.905  1.00  0.00           P
ATOM   7908  O13 POPEH 463      37.373  61.503  29.385  1.00  0.00           O
ATOM   7909  O14 POPEH 463      39.023  59.663  28.925  1.00  0.00           O
ATOM   7910  O11 POPEH 463      37.392  59.453  30.845  1.00  0.00           O
ATOM   7911  O12 POPEH 463      39.242  61.053  30.925  1.00  0.00           O
ATOM   7912  C1  POPEH 463      36.773  58.273  30.325  1.00  0.00           C
ATOM   7915  C2  POPEH 463      36.763  57.143  31.385  1.00  0.00           C
ATOM   7917  O21 POPEH 463      35.712  57.403  32.345  1.00  0.00           O
ATOM   7918  C21 POPEH 463      35.963  57.993  33.485  1.00  0.00           C
ATOM   7919  O22 POPEH 463      37.023  58.423  33.895  1.00  0.00           O
ATOM   7920  C22 POPEH 463      34.653  58.113  34.285  1.00  0.00           C
ATOM   7923  C3  POPEH 463      38.223  56.853  31.915  1.00  0.00           C
ATOM   7926  O31 POPEH 463      38.303  55.963  33.045  1.00  0.00           O
ATOM   7927  C31 POPEH 463      38.153  54.683  32.765  1.00  0.00           C
ATOM   7928  O32 POPEH 463      37.953  54.213  31.655  1.00  0.00           O
ATOM   7929  C32 POPEH 463      38.133  53.913  34.095  1.00  0.00           C
ATOM   7932  C23 POPEH 463      34.833  57.823  35.795  1.00  0.00           C
ATOM   7935  C24 POPEH 463      34.833  56.323  36.135  1.00  0.00           C
ATOM   7938  C25 POPEH 463      35.513  56.023  37.485  1.00  0.00           C
ATOM   7941  C26 POPEH 463      35.273  54.583  37.945  1.00  0.00           C
ATOM   7944  C27 POPEH 463      36.333  54.003  38.895  1.00  0.00           C
ATOM   7947  C28 POPEH 463      36.423  54.743  40.255  1.00  0.00           C
ATOM   7950  C29 POPEH 463      36.453  53.783  41.415  1.00  0.00           C
ATOM   7952 0C21 POPEH 463      37.383  53.723  42.385  1.00  0.00           C
ATOM   7954 1C21 POPEH 463      38.583  54.623  42.505  1.00  0.00           C
ATOM   7957 2C21 POPEH 463      39.512  54.223  43.665  1.00  0.00           C
ATOM   7960 3C21 POPEH 463      38.873  54.403  45.055  1.00  0.00           C
ATOM   7963 4C21 POPEH 463      39.822  54.083  46.215  1.00  0.00           C
ATOM   7966 5C21 POPEH 463      40.892  55.154  46.445  1.00  0.00           C
ATOM   7969 6C21 POPEH 463      41.903  54.733  47.515  1.00  0.00           C
ATOM   7972 7C21 POPEH 463      43.043  55.723  47.705  1.00  0.00           C
ATOM   7975 8C21 POPEH 463      44.102  55.233  48.695  1.00  0.00           C
ATOM   7979  C33 POPEH 463      39.493  53.933  34.845  1.00  0.00           C
ATOM   7982  C34 POPEH 463      39.413  53.363  36.275  1.00  0.00           C
ATOM   7985  C35 POPEH 463      38.782  51.963  36.325  1.00  0.00           C
ATOM   7988  C36 POPEH 463      38.863  51.243  37.675  1.00  0.00           C
ATOM   7991  C37 POPEH 463      38.583  49.753  37.465  1.00  0.00           C
ATOM   7994  C38 POPEH 463      38.392  48.943  38.745  1.00  0.00           C
ATOM   7997  C39 POPEH 463      38.113  47.473  38.405  1.00  0.00           C
ATOM   8000 0C31 POPEH 463      37.583  46.663  39.595  1.00  0.00           C
ATOM   8003 1C31 POPEH 463      36.833  45.403  39.135  1.00  0.00           C
ATOM   8006 2C31 POPEH 463      36.143  44.703  40.305  1.00  0.00           C
ATOM   8009 3C31 POPEH 463      35.223  43.563  39.845  1.00  0.00           C
ATOM   8012 4C31 POPEH 463      34.213  43.143  40.925  1.00  0.00           C
ATOM   8015 5C31 POPEH 463      34.863  42.623  42.215  1.00  0.00           C
ATOM   8018 6C31 POPEH 463      33.822  42.213  43.275  1.00  0.00           C
ATOM   8022  NH3 POPEI 464      70.903 118.484  29.135  1.00  0.00           N
ATOM   8026  C12 POPEI 464      71.383 119.553  28.185  1.00  0.00           C
ATOM   8029  C11 POPEI 464      70.203 120.364  27.645  1.00  0.00           C
ATOM   8032  P   POPEI 464      68.013 121.383  28.635  1.00  0.00           P
ATOM   8033  O13 POPEI 464      67.623 122.433  29.585  1.00  0.00           O
ATOM   8034  O14 POPEI 464      67.623 121.563  27.215  1.00  0.00           O
ATOM   8035  O11 POPEI 464      67.403 120.014  29.115  1.00  0.00           O
ATOM   8036  O12 POPEI 464      69.562 121.043  28.725  1.00  0.00           O
ATOM   8037  C1  POPEI 464      67.823 119.413  30.345  1.00  0.00           C
ATOM   8040  C2  POPEI 464      67.023 119.944  31.555  1.00  0.00           C
ATOM   8042  O21 POPEI 464      67.674 119.424  32.745  1.00  0.00           O
ATOM   8043  C21 POPEI 464      67.813 120.324  33.705  1.00  0.00           C
ATOM   8044  O22 POPEI 464      67.532 121.503  33.645  1.00  0.00           O
ATOM   8045  C22 POPEI 464      68.403 119.633  34.935  1.00  0.00           C
ATOM   8048  C3  POPEI 464      65.513 119.523  31.485  1.00  0.00           C
ATOM   8051  O31 POPEI 464      64.923 119.163  32.765  1.00  0.00           O
ATOM   8052  C31 POPEI 464      65.072 117.874  33.055  1.00  0.00           C
ATOM   8053  O32 POPEI 464      65.733 117.083  32.415  1.00  0.00           O
ATOM   8054  C32 POPEI 464      64.183 117.493  34.235  1.00  0.00           C
ATOM   8057  C23 POPEI 464      67.983 120.394  36.215  1.00  0.00           C
ATOM   8060  C24 POPEI 464      68.373 119.613  37.465  1.00  0.00           C
ATOM   8063  C25 POPEI 464      67.973 120.283  38.785  1.00  0.00           C
ATOM   8066  C26 POPEI 464      68.103 119.334  39.985  1.00  0.00           C
ATOM   8069  C27 POPEI 464      67.763 120.043  41.295  1.00  0.00           C
ATOM   8072  C28 POPEI 464      67.973 119.194  42.565  1.00  0.00           C
ATOM   8075  C29 POPEI 464      66.903 118.144  42.755  1.00  0.00           C
ATOM   8077 0C21 POPEI 464      66.333 117.764  43.905  1.00  0.00           C
ATOM   8079 1C21 POPEI 464      66.623 118.273  45.295  1.00  0.00           C
ATOM   8082 2C21 POPEI 464      67.114 117.214  46.305  1.00  0.00           C
ATOM   8085 3C21 POPEI 464      66.083 116.113  46.615  1.00  0.00           C
ATOM   8088 4C21 POPEI 464      66.583 115.054  47.615  1.00  0.00           C
ATOM   8091 5C21 POPEI 464      66.142 115.304  49.075  1.00  0.00           C
ATOM   8094 6C21 POPEI 464      66.713 114.254  50.045  1.00  0.00           C
ATOM   8097 7C21 POPEI 464      66.153 114.383  51.465  1.00  0.00           C
ATOM   8100 8C21 POPEI 464      66.773 113.394  52.455  1.00  0.00           C
ATOM   8104  C33 POPEI 464      64.783 116.423  35.175  1.00  0.00           C
ATOM   8107  C34 POPEI 464      65.603 116.993  36.335  1.00  0.00           C
ATOM   8110  C35 POPEI 464      66.352 115.914  37.135  1.00  0.00           C
ATOM   8113  C36 POPEI 464      65.544 115.294  38.275  1.00  0.00           C
ATOM   8116  C37 POPEI 464      66.443 114.443  39.205  1.00  0.00           C
ATOM   8119  C38 POPEI 464      65.733 113.893  40.445  1.00  0.00           C
ATOM   8122  C39 POPEI 464      66.703 113.464  41.555  1.00  0.00           C
ATOM   8125 0C31 POPEI 464      67.093 114.664  42.435  1.00  0.00           C
ATOM   8128 1C31 POPEI 464      68.373 114.534  43.265  1.00  0.00           C
ATOM   8131 2C31 POPEI 464      68.343 113.503  44.395  1.00  0.00           C
ATOM   8134 3C31 POPEI 464      69.693 113.333  45.115  1.00  0.00           C
ATOM   8137 4C31 POPEI 464      70.302 114.655  45.625  1.00  0.00           C
ATOM   8140 5C31 POPEI 464      71.573 114.464  46.485  1.00  0.00           C
ATOM   8143 6C31 POPEI 464      72.214 115.793  46.905  1.00  0.00           C
ATOM   8147  NH3 POPEJ 465       6.583   2.146  70.025  1.00  0.00           N
ATOM   8151  C12 POPEJ 465       5.753   1.337  69.065  1.00  0.00           C
ATOM   8154  C11 POPEJ 465       4.662   2.197  68.375  1.00  0.00           C
ATOM   8157  P   POPEJ 465       2.474   3.007  69.635  1.00  0.00           P
ATOM   8158  O13 POPEJ 465       2.122   1.617  70.015  1.00  0.00           O
ATOM   8159  O14 POPEJ 465       2.203   4.067  70.635  1.00  0.00           O
ATOM   8160  O11 POPEJ 465       1.702   3.336  68.265  1.00  0.00           O
ATOM   8161  O12 POPEJ 465       4.023   3.097  69.285  1.00  0.00           O
ATOM   8162  C1  POPEJ 465       1.672   4.697  67.795  1.00  0.00           C
ATOM   8165  C2  POPEJ 465       1.322   4.877  66.275  1.00  0.00           C
ATOM   8167  O21 POPEJ 465       0.693   6.157  66.065  1.00  0.00           O
ATOM   8168  C21 POPEJ 465       1.513   7.144  65.775  1.00  0.00           C
ATOM   8169  O22 POPEJ 465       2.724   7.153  65.925  1.00  0.00           O
ATOM   8170  C22 POPEJ 465       0.744   8.303  65.155  1.00  0.00           C
ATOM   8173  C3  POPEJ 465       0.382   3.797  65.675  1.00  0.00           C
ATOM   8176  O31 POPEJ 465      -0.056   4.117  64.335  1.00  0.00           O
ATOM   8177  C31 POPEJ 465       0.763   3.856  63.325  1.00  0.00           C
ATOM   8178  O32 POPEJ 465       1.854   3.336  63.375  1.00  0.00           O
ATOM   8179  C32 POPEJ 465       0.154   4.446  62.055  1.00  0.00           C
ATOM   8182  C23 POPEJ 465       1.073   9.644  65.835  1.00  0.00           C
ATOM   8185  C24 POPEJ 465       1.243  10.814  64.855  1.00  0.00           C
ATOM   8188  C25 POPEJ 465       0.154  10.873  63.765  1.00  0.00           C
ATOM   8191  C26 POPEJ 465       0.273  12.134  62.915  1.00  0.00           C
ATOM   8194  C27 POPEJ 465      -0.157  11.934  61.455  1.00  0.00           C
ATOM   8197  C28 POPEJ 465       0.294  13.084  60.525  1.00  0.00           C
ATOM   8200  C29 POPEJ 465      -0.327  14.413  60.895  1.00  0.00           C
ATOM   8202 0C21 POPEJ 465      -0.887  15.294  60.055  1.00  0.00           C
ATOM   8204 1C21 POPEJ 465      -1.026  15.173  58.555  1.00  0.00           C
ATOM   8207 2C21 POPEJ 465       0.063  15.943  57.795  1.00  0.00           C
ATOM   8210 3C21 POPEJ 465       0.142  17.444  58.145  1.00  0.00           C
ATOM   8213 4C21 POPEJ 465       0.982  18.273  57.165  1.00  0.00           C
ATOM   8216 5C21 POPEJ 465       0.413  18.254  55.745  1.00  0.00           C
ATOM   8219 6C21 POPEJ 465       0.863  19.424  54.855  1.00  0.00           C
ATOM   8222 7C21 POPEJ 465      -0.287  20.383  54.505  1.00  0.00           C
ATOM   8225 8C21 POPEJ 465      -0.068  21.194  53.225  1.00  0.00           C
ATOM   8229  C33 POPEJ 465       0.273   3.527  60.825  1.00  0.00           C
ATOM   8232  C34 POPEJ 465      -0.297   4.217  59.575  1.00  0.00           C
ATOM   8235  C35 POPEJ 465      -0.767   3.256  58.465  1.00  0.00           C
ATOM   8238  C36 POPEJ 465      -1.987   2.417  58.875  1.00  0.00           C
ATOM   8241  C37 POPEJ 465      -2.726   1.796  57.685  1.00  0.00           C
ATOM   8244  C38 POPEJ 465      -3.974   0.996  58.095  1.00  0.00           C
ATOM   8247  C39 POPEJ 465      -4.725   0.367  56.915  1.00  0.00           C
ATOM   8250 0C31 POPEJ 465      -3.984  -0.834  56.295  1.00  0.00           C
ATOM   8253 1C31 POPEJ 465      -4.693  -1.424  55.075  1.00  0.00           C
ATOM   8256 2C31 POPEJ 465      -3.904  -2.574  54.455  1.00  0.00           C
ATOM   8259 3C31 POPEJ 465      -4.564  -3.243  53.235  1.00  0.00           C
ATOM   8262 4C31 POPEJ 465      -4.744  -2.304  52.025  1.00  0.00           C
ATOM   8265 5C31 POPEJ 465      -4.734  -3.054  50.685  1.00  0.00           C
ATOM   8268 6C31 POPEJ 465      -3.317  -3.344  50.165  1.00  0.00           C
ATOM   8272  NH3 POPEK 466      58.733  51.383  21.545  1.00  0.00           N
ATOM   8276  C12 POPEK 466      57.444  52.163  21.515  1.00  0.00           C
ATOM   8279  C11 POPEK 466      57.583  53.483  22.295  1.00  0.00           C
ATOM   8282  P   POPEK 466      60.043  54.483  22.025  1.00  0.00           P
ATOM   8283  O13 POPEK 466      60.633  53.343  21.265  1.00  0.00           O
ATOM   8284  O14 POPEK 466      60.593  55.833  21.765  1.00  0.00           O
ATOM   8285  O11 POPEK 466      60.162  54.174  23.595  1.00  0.00           O
ATOM   8286  O12 POPEK 466      58.503  54.413  21.715  1.00  0.00           O
ATOM   8287  C1  POPEK 466      59.442  54.923  24.575  1.00  0.00           C
ATOM   8290  C2  POPEK 466      60.072  54.813  25.995  1.00  0.00           C
ATOM   8292  O21 POPEK 466      59.553  55.833  26.865  1.00  0.00           O
ATOM   8293  C21 POPEK 466      58.273  55.813  27.235  1.00  0.00           C
ATOM   8294  O22 POPEK 466      57.553  56.793  27.205  1.00  0.00           O
ATOM   8295  C22 POPEK 466      57.873  54.513  27.935  1.00  0.00           C
ATOM   8298  C3  POPEK 466      61.613  54.953  25.925  1.00  0.00           C
ATOM   8301  O31 POPEK 466      62.213  54.773  27.225  1.00  0.00           O
ATOM   8302  C31 POPEK 466      62.303  55.873  27.975  1.00  0.00           C
ATOM   8303  O32 POPEK 466      62.003  56.993  27.595  1.00  0.00           O
ATOM   8304  C32 POPEK 466      62.813  55.473  29.355  1.00  0.00           C
ATOM   8307  C23 POPEK 466      58.733  54.223  29.195  1.00  0.00           C
ATOM   8310  C24 POPEK 466      58.034  53.303  30.225  1.00  0.00           C
ATOM   8313  C25 POPEK 466      57.613  54.053  31.505  1.00  0.00           C
ATOM   8316  C26 POPEK 466      56.683  53.243  32.425  1.00  0.00           C
ATOM   8319  C27 POPEK 466      56.513  53.883  33.815  1.00  0.00           C
ATOM   8322  C28 POPEK 466      55.463  53.173  34.705  1.00  0.00           C
ATOM   8325  C29 POPEK 466      54.043  53.563  34.375  1.00  0.00           C
ATOM   8327 0C21 POPEK 466      53.133  54.053  35.255  1.00  0.00           C
ATOM   8329 1C21 POPEK 466      53.373  54.313  36.725  1.00  0.00           C
ATOM   8332 2C21 POPEK 466      53.383  53.033  37.575  1.00  0.00           C
ATOM   8335 3C21 POPEK 466      51.983  52.443  37.845  1.00  0.00           C
ATOM   8338 4C21 POPEK 466      52.033  51.023  38.455  1.00  0.00           C
ATOM   8341 5C21 POPEK 466      52.653  50.923  39.855  1.00  0.00           C
ATOM   8344 6C21 POPEK 466      51.653  51.233  40.975  1.00  0.00           C
ATOM   8347 7C21 POPEK 466      52.283  51.273  42.365  1.00  0.00           C
ATOM   8350 8C21 POPEK 466      51.243  51.483  43.475  1.00  0.00           C
ATOM   8354  C33 POPEK 466      62.782  56.613  30.395  1.00  0.00           C
ATOM   8357  C34 POPEK 466      63.483  56.243  31.715  1.00  0.00           C
ATOM   8360  C35 POPEK 466      62.912  54.993  32.415  1.00  0.00           C
ATOM   8363  C36 POPEK 466      63.703  54.603  33.665  1.00  0.00           C
ATOM   8366  C37 POPEK 466      63.122  53.393  34.405  1.00  0.00           C
ATOM   8369  C38 POPEK 466      63.943  52.983  35.645  1.00  0.00           C
ATOM   8372  C39 POPEK 466      65.293  52.323  35.315  1.00  0.00           C
ATOM   8375 0C31 POPEK 466      65.413  50.903  35.885  1.00  0.00           C
ATOM   8378 1C31 POPEK 466      66.753  50.203  35.605  1.00  0.00           C
ATOM   8381 2C31 POPEK 466      67.992  50.863  36.245  1.00  0.00           C
ATOM   8384 3C31 POPEK 466      67.983  50.883  37.785  1.00  0.00           C
ATOM   8387 4C31 POPEK 466      68.193  49.493  38.415  1.00  0.00           C
ATOM   8390 5C31 POPEK 466      68.293  49.563  39.945  1.00  0.00           C
ATOM   8393 6C31 POPEK 466      68.743  48.243  40.565  1.00  0.00           C
ATOM   8397  NH3 POPEL 467     119.863  22.943  28.435  1.00  0.00           N
ATOM   8401  C12 POPEL 467     121.122  23.513  27.845  1.00  0.00           C
ATOM   8404  C11 POPEL 467     120.803  24.403  26.635  1.00  0.00           C
ATOM   8407  P   POPEL 467     122.673  26.013  25.705  1.00  0.00           P
ATOM   8408  O13 POPEL 467     124.110  25.853  25.365  1.00  0.00           O
ATOM   8409  O14 POPEL 467     121.872  26.863  24.785  1.00  0.00           O
ATOM   8410  O11 POPEL 467     122.572  26.573  27.175  1.00  0.00           O
ATOM   8411  O12 POPEL 467     121.992  24.603  25.865  1.00  0.00           O
ATOM   8412  C1  POPEL 467     122.684  27.973  27.425  1.00  0.00           C
ATOM   8415  C2  POPEL 467     122.743  28.243  28.945  1.00  0.00           C
ATOM   8417  O21 POPEL 467     124.019  27.823  29.455  1.00  0.00           O
ATOM   8418  C21 POPEL 467     124.450  28.503  30.505  1.00  0.00           C
ATOM   8419  O22 POPEL 467     123.879  29.433  31.035  1.00  0.00           O
ATOM   8420  C22 POPEL 467     125.809  27.943  30.975  1.00  0.00           C
ATOM   8423  C3  POPEL 467     121.572  27.513  29.685  1.00  0.00           C
ATOM   8426  O31 POPEL 467     121.083  28.303  30.785  1.00  0.00           O
ATOM   8427  C31 POPEL 467     119.932  27.873  31.315  1.00  0.00           C
ATOM   8428  O32 POPEL 467     119.303  26.913  30.935  1.00  0.00           O
ATOM   8429  C32 POPEL 467     119.532  28.773  32.485  1.00  0.00           C
ATOM   8432  C23 POPEL 467     126.369  28.673  32.215  1.00  0.00           C
ATOM   8435  C24 POPEL 467     127.540  27.903  32.865  1.00  0.00           C
ATOM   8438  C25 POPEL 467     128.090  28.533  34.145  1.00  0.00           C
ATOM   8441  C26 POPEL 467     129.019  29.743  33.915  1.00  0.00           C
ATOM   8444  C27 POPEL 467     129.039  30.723  35.105  1.00  0.00           C
ATOM   8447  C28 POPEL 467     130.369  30.823  35.865  1.00  0.00           C
ATOM   8450  C29 POPEL 467     130.751  29.633  36.715  1.00  0.00           C
ATOM   8452 0C21 POPEL 467     130.959  29.623  38.045  1.00  0.00           C
ATOM   8454 1C21 POPEL 467     130.789  30.803  38.975  1.00  0.00           C
ATOM   8457 2C21 POPEL 467     130.710  30.413  40.475  1.00  0.00           C
ATOM   8460 3C21 POPEL 467     129.609  29.393  40.835  1.00  0.00           C
ATOM   8463 4C21 POPEL 467     130.000  28.443  41.975  1.00  0.00           C
ATOM   8466 5C21 POPEL 467     129.210  27.123  41.985  1.00  0.00           C
ATOM   8469 6C21 POPEL 467     129.669  26.163  40.865  1.00  0.00           C
ATOM   8472 7C21 POPEL 467     128.909  24.833  40.835  1.00  0.00           C
ATOM   8475 8C21 POPEL 467     129.410  23.863  39.755  1.00  0.00           C
ATOM   8479  C33 POPEL 467     118.522  28.073  33.425  1.00  0.00           C
ATOM   8482  C34 POPEL 467     117.773  29.043  34.355  1.00  0.00           C
ATOM   8485  C35 POPEL 467     118.662  29.753  35.385  1.00  0.00           C
ATOM   8488  C36 POPEL 467     118.983  28.933  36.645  1.00  0.00           C
ATOM   8491  C37 POPEL 467     119.543  29.863  37.735  1.00  0.00           C
ATOM   8494  C38 POPEL 467     119.982  29.163  39.025  1.00  0.00           C
ATOM   8497  C39 POPEL 467     120.532  30.183  40.025  1.00  0.00           C
ATOM   8500 0C31 POPEL 467     121.052  29.563  41.325  1.00  0.00           C
ATOM   8503 1C31 POPEL 467     121.723  30.613  42.235  1.00  0.00           C
ATOM   8506 2C31 POPEL 467     123.142  30.983  41.785  1.00  0.00           C
ATOM   8509 3C31 POPEL 467     124.210  29.933  42.115  1.00  0.00           C
ATOM   8512 4C31 POPEL 467     124.590  29.943  43.595  1.00  0.00           C
ATOM   8515 5C31 POPEL 467     125.809  29.073  43.895  1.00  0.00           C
ATOM   8518 6C31 POPEL 467     126.210  29.113  45.375  1.00  0.00           C
ATOM   8522  NH3 POPEM 468      99.184  33.653  21.385  1.00  0.00           N
ATOM   8526  C12 POPEM 468     100.133  32.613  21.855  1.00  0.00           C
ATOM   8529  C11 POPEM 468     101.013  33.293  22.905  1.00  0.00           C
ATOM   8532  P   POPEM 468     102.092  35.673  23.305  1.00  0.00           P
ATOM   8533  O13 POPEM 468     103.363  36.303  22.865  1.00  0.00           O
ATOM   8534  O14 POPEM 468     100.924  36.543  23.475  1.00  0.00           O
ATOM   8535  O11 POPEM 468     102.403  34.923  24.665  1.00  0.00           O
ATOM   8536  O12 POPEM 468     101.673  34.453  22.355  1.00  0.00           O
ATOM   8537  C1  POPEM 468     103.373  33.853  24.685  1.00  0.00           C
ATOM   8540  C2  POPEM 468     104.602  34.163  25.575  1.00  0.00           C
ATOM   8542  O21 POPEM 468     104.893  33.073  26.465  1.00  0.00           O
ATOM   8543  C21 POPEM 468     105.243  31.943  25.875  1.00  0.00           C
ATOM   8544  O22 POPEM 468     105.154  31.693  24.685  1.00  0.00           O
ATOM   8545  C22 POPEM 468     105.723  30.933  26.915  1.00  0.00           C
ATOM   8548  C3  POPEM 468     104.343  35.403  26.455  1.00  0.00           C
ATOM   8551  O31 POPEM 468     105.343  35.533  27.485  1.00  0.00           O
ATOM   8552  C31 POPEM 468     104.973  35.733  28.755  1.00  0.00           C
ATOM   8553  O32 POPEM 468     105.723  35.543  29.715  1.00  0.00           O
ATOM   8554  C32 POPEM 468     103.563  36.283  28.955  1.00  0.00           C
ATOM   8557  C23 POPEM 468     106.264  31.623  28.185  1.00  0.00           C
ATOM   8560  C24 POPEM 468     107.013  30.643  29.085  1.00  0.00           C
ATOM   8563  C25 POPEM 468     107.372  31.303  30.415  1.00  0.00           C
ATOM   8566  C26 POPEM 468     108.153  30.363  31.335  1.00  0.00           C
ATOM   8569  C27 POPEM 468     108.284  30.953  32.745  1.00  0.00           C
ATOM   8572  C28 POPEM 468     108.412  29.893  33.845  1.00  0.00           C
ATOM   8575  C29 POPEM 468     108.393  30.573  35.185  1.00  0.00           C
ATOM   8577 0C21 POPEM 468     107.413  30.533  36.105  1.00  0.00           C
ATOM   8579 1C21 POPEM 468     106.122  29.743  36.045  1.00  0.00           C
ATOM   8582 2C21 POPEM 468     105.823  28.983  37.345  1.00  0.00           C
ATOM   8585 3C21 POPEM 468     105.803  29.893  38.595  1.00  0.00           C
ATOM   8588 4C21 POPEM 468     104.872  29.413  39.705  1.00  0.00           C
ATOM   8591 5C21 POPEM 468     105.273  28.063  40.325  1.00  0.00           C
ATOM   8594 6C21 POPEM 468     104.483  27.763  41.605  1.00  0.00           C
ATOM   8597 7C21 POPEM 468     104.833  26.393  42.215  1.00  0.00           C
ATOM   8600 8C21 POPEM 468     104.154  26.143  43.555  1.00  0.00           C
ATOM   8604  C33 POPEM 468     103.352  36.913  30.345  1.00  0.00           C
ATOM   8607  C34 POPEM 468     101.863  37.123  30.655  1.00  0.00           C
ATOM   8610  C35 POPEM 468     101.602  37.793  32.015  1.00  0.00           C
ATOM   8613  C36 POPEM 468     102.253  37.073  33.205  1.00  0.00           C
ATOM   8616  C37 POPEM 468     101.854  37.693  34.555  1.00  0.00           C
ATOM   8619  C38 POPEM 468     102.053  36.743  35.735  1.00  0.00           C
ATOM   8622  C39 POPEM 468     101.523  37.293  37.055  1.00  0.00           C
ATOM   8625 0C31 POPEM 468     102.433  38.323  37.725  1.00  0.00           C
ATOM   8628 1C31 POPEM 468     101.983  38.663  39.155  1.00  0.00           C
ATOM   8631 2C31 POPEM 468     103.013  39.463  39.955  1.00  0.00           C
ATOM   8634 3C31 POPEM 468     102.643  39.613  41.435  1.00  0.00           C
ATOM   8637 4C31 POPEM 468     101.474  40.573  41.685  1.00  0.00           C
ATOM   8640 5C31 POPEM 468     101.122  40.703  43.175  1.00  0.00           C
ATOM   8643 6C31 POPEM 468     100.053  41.753  43.455  1.00  0.00           C
ATOM   8647  NH3 POPEN 469      78.213  37.433  66.995  1.00  0.00           N
ATOM   8651  C12 POPEN 469      79.452  37.813  67.755  1.00  0.00           C
ATOM   8654  C11 POPEN 469      79.973  36.663  68.645  1.00  0.00           C
ATOM   8657  P   POPEN 469      81.083  35.053  66.925  1.00  0.00           P
ATOM   8658  O13 POPEN 469      80.903  33.653  66.485  1.00  0.00           O
ATOM   8659  O14 POPEN 469      82.423  35.313  67.465  1.00  0.00           O
ATOM   8660  O11 POPEN 469      80.772  36.063  65.745  1.00  0.00           O
ATOM   8661  O12 POPEN 469      79.964  35.403  67.965  1.00  0.00           O
ATOM   8662  C1  POPEN 469      81.322  35.793  64.445  1.00  0.00           C
ATOM   8665  C2  POPEN 469      80.333  34.963  63.585  1.00  0.00           C
ATOM   8667  O21 POPEN 469      80.743  34.603  62.255  1.00  0.00           O
ATOM   8668  C21 POPEN 469      81.952  34.663  61.765  1.00  0.00           C
ATOM   8669  O22 POPEN 469      82.973  35.013  62.345  1.00  0.00           O
ATOM   8670  C22 POPEN 469      81.903  34.233  60.305  1.00  0.00           C
ATOM   8673  C3  POPEN 469      78.983  35.733  63.485  1.00  0.00           C
ATOM   8676  O31 POPEN 469      78.093  35.123  62.525  1.00  0.00           O
ATOM   8677  C31 POPEN 469      77.363  34.123  62.985  1.00  0.00           C
ATOM   8678  O32 POPEN 469      77.273  33.783  64.155  1.00  0.00           O
ATOM   8679  C32 POPEN 469      76.703  33.403  61.825  1.00  0.00           C
ATOM   8682  C23 POPEN 469      83.293  34.333  59.645  1.00  0.00           C
ATOM   8685  C24 POPEN 469      83.303  34.003  58.145  1.00  0.00           C
ATOM   8688  C25 POPEN 469      82.453  34.953  57.285  1.00  0.00           C
ATOM   8691  C26 POPEN 469      81.073  34.363  56.925  1.00  0.00           C
ATOM   8694  C27 POPEN 469      79.983  35.413  56.615  1.00  0.00           C
ATOM   8697  C28 POPEN 469      80.103  36.123  55.255  1.00  0.00           C
ATOM   8700  C29 POPEN 469      81.143  37.203  55.175  1.00  0.00           C
ATOM   8702 0C21 POPEN 469      81.773  37.713  54.095  1.00  0.00           C
ATOM   8704 1C21 POPEN 469      81.663  37.443  52.625  1.00  0.00           C
ATOM   8707 2C21 POPEN 469      80.562  36.523  52.105  1.00  0.00           C
ATOM   8710 3C21 POPEN 469      80.333  36.713  50.605  1.00  0.00           C
ATOM   8713 4C21 POPEN 469      79.203  35.833  50.075  1.00  0.00           C
ATOM   8716 5C21 POPEN 469      79.614  34.353  49.985  1.00  0.00           C
ATOM   8719 6C21 POPEN 469      80.492  34.083  48.765  1.00  0.00           C
ATOM   8722 7C21 POPEN 469      81.294  32.793  48.915  1.00  0.00           C
ATOM   8725 8C21 POPEN 469      81.593  32.183  47.555  1.00  0.00           C
ATOM   8729  C33 POPEN 469      77.712  33.053  60.695  1.00  0.00           C
ATOM   8732  C34 POPEN 469      77.083  32.313  59.505  1.00  0.00           C
ATOM   8735  C35 POPEN 469      76.293  31.073  59.935  1.00  0.00           C
ATOM   8738  C36 POPEN 469      75.934  30.123  58.785  1.00  0.00           C
ATOM   8741  C37 POPEN 469      75.072  28.973  59.315  1.00  0.00           C
ATOM   8744  C38 POPEN 469      74.953  27.753  58.385  1.00  0.00           C
ATOM   8747  C39 POPEN 469      74.013  27.923  57.185  1.00  0.00           C
ATOM   8750 0C31 POPEN 469      74.702  28.553  55.975  1.00  0.00           C
ATOM   8753 1C31 POPEN 469      73.962  28.243  54.665  1.00  0.00           C
ATOM   8756 2C31 POPEN 469      74.854  28.483  53.435  1.00  0.00           C
ATOM   8759 3C31 POPEN 469      74.253  27.923  52.145  1.00  0.00           C
ATOM   8762 4C31 POPEN 469      75.313  27.733  51.055  1.00  0.00           C
ATOM   8765 5C31 POPEN 469      74.723  27.223  49.735  1.00  0.00           C
ATOM   8768 6C31 POPEN 469      75.783  27.003  48.655  1.00  0.00           C
ATOM   8772  NH3 POPEO 470      74.614  11.493  66.535  1.00  0.00           N
ATOM   8776  C12 POPEO 470      74.933  10.253  65.765  1.00  0.00           C
ATOM   8779  C11 POPEO 470      76.153   9.583  66.435  1.00  0.00           C
ATOM   8782  P   POPEO 470      77.423   9.833  68.685  1.00  0.00           P
ATOM   8783  O13 POPEO 470      77.933  11.163  68.285  1.00  0.00           O
ATOM   8784  O14 POPEO 470      77.193   9.683  70.145  1.00  0.00           O
ATOM   8785  O11 POPEO 470      78.313   8.653  68.115  1.00  0.00           O
ATOM   8786  O12 POPEO 470      76.072   9.633  67.875  1.00  0.00           O
ATOM   8787  C1  POPEO 470      79.503   8.823  67.325  1.00  0.00           C
ATOM   8790  C2  POPEO 470      79.483   8.073  65.945  1.00  0.00           C
ATOM   8792  O21 POPEO 470      78.793   8.883  64.995  1.00  0.00           O
ATOM   8793  C21 POPEO 470      79.294   9.373  63.855  1.00  0.00           C
ATOM   8794  O22 POPEO 470      78.622  10.083  63.105  1.00  0.00           O
ATOM   8795  C22 POPEO 470      80.743   9.013  63.535  1.00  0.00           C
ATOM   8798  C3  POPEO 470      78.793   6.673  66.015  1.00  0.00           C
ATOM   8801  O31 POPEO 470      78.863   5.966  64.755  1.00  0.00           O
ATOM   8802  C31 POPEO 470      77.813   6.106  63.945  1.00  0.00           C
ATOM   8803  O32 POPEO 470      76.822   6.793  64.145  1.00  0.00           O
ATOM   8804  C32 POPEO 470      78.093   5.376  62.625  1.00  0.00           C
ATOM   8807  C23 POPEO 470      81.273   9.623  62.205  1.00  0.00           C
ATOM   8810  C24 POPEO 470      81.684   8.613  61.125  1.00  0.00           C
ATOM   8813  C25 POPEO 470      83.202   8.593  60.895  1.00  0.00           C
ATOM   8816  C26 POPEO 470      83.594   7.743  59.675  1.00  0.00           C
ATOM   8819  C27 POPEO 470      85.114   7.703  59.405  1.00  0.00           C
ATOM   8822  C28 POPEO 470      85.483   7.963  57.925  1.00  0.00           C
ATOM   8825  C29 POPEO 470      84.913   6.953  56.955  1.00  0.00           C
ATOM   8827 0C21 POPEO 470      85.532   6.386  55.915  1.00  0.00           C
ATOM   8829 1C21 POPEO 470      86.952   6.663  55.455  1.00  0.00           C
ATOM   8832 2C21 POPEO 470      86.983   7.793  54.415  1.00  0.00           C
ATOM   8835 3C21 POPEO 470      86.563   7.333  53.015  1.00  0.00           C
ATOM   8838 4C21 POPEO 470      86.234   8.513  52.085  1.00  0.00           C
ATOM   8841 5C21 POPEO 470      87.433   9.373  51.675  1.00  0.00           C
ATOM   8844 6C21 POPEO 470      87.003  10.743  51.155  1.00  0.00           C
ATOM   8847 7C21 POPEO 470      88.174  11.583  50.605  1.00  0.00           C
ATOM   8850 8C21 POPEO 470      87.764  13.003  50.225  1.00  0.00           C
ATOM   8854  C33 POPEO 470      78.863   6.206  61.575  1.00  0.00           C
ATOM   8857  C34 POPEO 470      78.373   5.906  60.145  1.00  0.00           C
ATOM   8860  C35 POPEO 470      79.403   6.176  59.045  1.00  0.00           C
ATOM   8863  C36 POPEO 470      80.613   5.246  59.145  1.00  0.00           C
ATOM   8866  C37 POPEO 470      81.303   4.996  57.805  1.00  0.00           C
ATOM   8869  C38 POPEO 470      82.073   3.676  57.745  1.00  0.00           C
ATOM   8872  C39 POPEO 470      83.513   3.706  58.285  1.00  0.00           C
ATOM   8875 0C31 POPEO 470      84.242   2.376  58.035  1.00  0.00           C
ATOM   8878 1C31 POPEO 470      85.753   2.446  58.285  1.00  0.00           C
ATOM   8881 2C31 POPEO 470      86.462   1.146  57.835  1.00  0.00           C
ATOM   8884 3C31 POPEO 470      87.973   1.066  58.145  1.00  0.00           C
ATOM   8887 4C31 POPEO 470      88.822   2.246  57.655  1.00  0.00           C
ATOM   8890 5C31 POPEO 470      90.283   2.146  58.115  1.00  0.00           C
ATOM   8893 6C31 POPEO 470      91.113   3.386  57.795  1.00  0.00           C
ATOM   8897  NH3 POPEP 471      47.123  62.673  27.815  1.00  0.00           N
ATOM   8901  C12 POPEP 471      47.353  64.143  27.575  1.00  0.00           C
ATOM   8904  C11 POPEP 471      46.462  65.034  28.465  1.00  0.00           C
ATOM   8907  P   POPEP 471      48.052  66.653  29.755  1.00  0.00           P
ATOM   8908  O13 POPEP 471      48.892  65.463  29.905  1.00  0.00           O
ATOM   8909  O14 POPEP 471      48.773  67.933  29.475  1.00  0.00           O
ATOM   8910  O11 POPEP 471      47.142  66.773  31.045  1.00  0.00           O
ATOM   8911  O12 POPEP 471      47.003  66.363  28.585  1.00  0.00           O
ATOM   8912  C1  POPEP 471      47.563  67.683  32.065  1.00  0.00           C
ATOM   8915  C2  POPEP 471      46.693  67.613  33.345  1.00  0.00           C
ATOM   8917  O21 POPEP 471      47.523  68.083  34.425  1.00  0.00           O
ATOM   8918  C21 POPEP 471      47.373  69.363  34.695  1.00  0.00           C
ATOM   8919  O22 POPEP 471      46.552  70.123  34.195  1.00  0.00           O
ATOM   8920  C22 POPEP 471      48.383  69.733  35.775  1.00  0.00           C
ATOM   8923  C3  POPEP 471      46.173  66.193  33.735  1.00  0.00           C
ATOM   8926  O31 POPEP 471      45.503  66.273  35.025  1.00  0.00           O
ATOM   8927  C31 POPEP 471      46.273  65.993  36.085  1.00  0.00           C
ATOM   8928  O32 POPEP 471      47.333  65.393  36.045  1.00  0.00           O
ATOM   8929  C32 POPEP 471      45.653  66.593  37.355  1.00  0.00           C
ATOM   8932  C23 POPEP 471      47.963  70.993  36.565  1.00  0.00           C
ATOM   8935  C24 POPEP 471      48.694  71.154  37.905  1.00  0.00           C
ATOM   8938  C25 POPEP 471      48.043  70.363  39.065  1.00  0.00           C
ATOM   8941  C26 POPEP 471      47.553  71.273  40.185  1.00  0.00           C
ATOM   8944  C27 POPEP 471      46.784  70.533  41.295  1.00  0.00           C
ATOM   8947  C28 POPEP 471      46.403  71.493  42.435  1.00  0.00           C
ATOM   8950  C29 POPEP 471      47.363  71.453  43.605  1.00  0.00           C
ATOM   8952 0C21 POPEP 471      47.033  71.293  44.895  1.00  0.00           C
ATOM   8954 1C21 POPEP 471      45.622  71.133  45.425  1.00  0.00           C
ATOM   8957 2C21 POPEP 471      44.933  72.483  45.665  1.00  0.00           C
ATOM   8960 3C21 POPEP 471      43.403  72.383  45.765  1.00  0.00           C
ATOM   8963 4C21 POPEP 471      42.753  73.683  46.255  1.00  0.00           C
ATOM   8966 5C21 POPEP 471      41.243  73.773  45.965  1.00  0.00           C
ATOM   8969 6C21 POPEP 471      40.923  74.104  44.505  1.00  0.00           C
ATOM   8972 7C21 POPEP 471      40.264  72.953  43.735  1.00  0.00           C
ATOM   8975 8C21 POPEP 471      40.133  73.253  42.245  1.00  0.00           C
ATOM   8979  C33 POPEP 471      46.373  66.203  38.665  1.00  0.00           C
ATOM   8982  C34 POPEP 471      45.853  67.043  39.845  1.00  0.00           C
ATOM   8985  C35 POPEP 471      46.573  66.773  41.175  1.00  0.00           C
ATOM   8988  C36 POPEP 471      46.093  65.493  41.855  1.00  0.00           C
ATOM   8991  C37 POPEP 471      46.583  65.413  43.305  1.00  0.00           C
ATOM   8994  C38 POPEP 471      45.973  64.263  44.115  1.00  0.00           C
ATOM   8997  C39 POPEP 471      44.433  64.303  44.095  1.00  0.00           C
ATOM   9000 0C31 POPEP 471      43.753  63.663  45.305  1.00  0.00           C
ATOM   9003 1C31 POPEP 471      42.233  63.743  45.175  1.00  0.00           C
ATOM   9006 2C31 POPEP 471      41.433  63.433  46.455  1.00  0.00           C
ATOM   9009 3C31 POPEP 471      41.753  64.393  47.615  1.00  0.00           C
ATOM   9012 4C31 POPEP 471      40.683  64.374  48.715  1.00  0.00           C
ATOM   9015 5C31 POPEP 471      41.103  65.193  49.935  1.00  0.00           C
ATOM   9018 6C31 POPEP 471      40.032  65.243  51.035  1.00  0.00           C
ATOM   9022  NH3 POPEQ 472      42.333  46.733  68.615  1.00  0.00           N
ATOM   9026  C12 POPEQ 472      41.233  45.923  69.265  1.00  0.00           C
ATOM   9029  C11 POPEQ 472      40.793  44.753  68.365  1.00  0.00           C
ATOM   9032  P   POPEQ 472      38.993  42.863  68.305  1.00  0.00           P
ATOM   9033  O13 POPEQ 472      40.013  41.803  68.035  1.00  0.00           O
ATOM   9034  O14 POPEQ 472      37.793  42.463  69.085  1.00  0.00           O
ATOM   9035  O11 POPEQ 472      38.603  43.503  66.925  1.00  0.00           O
ATOM   9036  O12 POPEQ 472      39.753  44.023  69.035  1.00  0.00           O
ATOM   9037  C1  POPEQ 472      37.513  44.393  66.695  1.00  0.00           C
ATOM   9040  C2  POPEQ 472      36.693  43.983  65.435  1.00  0.00           C
ATOM   9042  O21 POPEQ 472      37.633  43.834  64.365  1.00  0.00           O
ATOM   9043  C21 POPEQ 472      37.473  42.763  63.615  1.00  0.00           C
ATOM   9044  O22 POPEQ 472      36.602  41.913  63.725  1.00  0.00           O
ATOM   9045  C22 POPEQ 472      38.563  42.733  62.555  1.00  0.00           C
ATOM   9048  C3  POPEQ 472      35.593  45.014  65.035  1.00  0.00           C
ATOM   9051  O31 POPEQ 472      34.693  44.513  64.015  1.00  0.00           O
ATOM   9052  C31 POPEQ 472      35.023  44.843  62.755  1.00  0.00           C
ATOM   9053  O32 POPEQ 472      36.003  45.483  62.435  1.00  0.00           O
ATOM   9054  C32 POPEQ 472      34.023  44.243  61.765  1.00  0.00           C
ATOM   9057  C23 POPEQ 472      38.023  43.063  61.155  1.00  0.00           C
ATOM   9060  C24 POPEQ 472      38.953  42.563  60.045  1.00  0.00           C
ATOM   9063  C25 POPEQ 472      38.423  42.903  58.655  1.00  0.00           C
ATOM   9066  C26 POPEQ 472      39.153  42.163  57.535  1.00  0.00           C
ATOM   9069  C27 POPEQ 472      38.642  42.613  56.155  1.00  0.00           C
ATOM   9072  C28 POPEQ 472      38.083  41.463  55.285  1.00  0.00           C
ATOM   9075  C29 POPEQ 472      39.013  41.043  54.175  1.00  0.00           C
ATOM   9077 0C21 POPEQ 472      38.933  41.433  52.885  1.00  0.00           C
ATOM   9079 1C21 POPEQ 472      37.903  42.353  52.275  1.00  0.00           C
ATOM   9082 2C21 POPEQ 472      38.443  43.783  52.055  1.00  0.00           C
ATOM   9085 3C21 POPEQ 472      39.512  43.883  50.955  1.00  0.00           C
ATOM   9088 4C21 POPEQ 472      39.813  45.333  50.525  1.00  0.00           C
ATOM   9091 5C21 POPEQ 472      38.663  46.033  49.775  1.00  0.00           C
ATOM   9094 6C21 POPEQ 472      38.373  45.433  48.385  1.00  0.00           C
ATOM   9097 7C21 POPEQ 472      37.183  46.113  47.695  1.00  0.00           C
ATOM   9100 8C21 POPEQ 472      36.903  45.573  46.285  1.00  0.00           C
ATOM   9104  C33 POPEQ 472      34.473  44.533  60.315  1.00  0.00           C
ATOM   9107  C34 POPEQ 472      33.523  44.023  59.225  1.00  0.00           C
ATOM   9110  C35 POPEQ 472      34.053  44.353  57.815  1.00  0.00           C
ATOM   9113  C36 POPEQ 472      33.163  43.863  56.665  1.00  0.00           C
ATOM   9116  C37 POPEQ 472      33.623  44.393  55.295  1.00  0.00           C
ATOM   9119  C38 POPEQ 472      32.912  43.703  54.105  1.00  0.00           C
ATOM   9122  C39 POPEQ 472      32.533  44.673  52.985  1.00  0.00           C
ATOM   9125 0C31 POPEQ 472      31.093  45.193  53.125  1.00  0.00           C
ATOM   9128 1C31 POPEQ 472      30.753  46.293  52.105  1.00  0.00           C
ATOM   9131 2C31 POPEQ 472      29.313  46.823  52.215  1.00  0.00           C
ATOM   9134 3C31 POPEQ 472      28.243  45.803  51.795  1.00  0.00           C
ATOM   9137 4C31 POPEQ 472      26.833  46.413  51.805  1.00  0.00           C
ATOM   9140 5C31 POPEQ 472      25.733  45.413  51.445  1.00  0.00           C
ATOM   9143 6C31 POPEQ 472      24.343  46.053  51.445  1.00  0.00           C
ATOM   9147  NH3 POPER 473      66.602  22.513  64.965  1.00  0.00           N
ATOM   9151  C12 POPER 473      67.033  21.523  66.025  1.00  0.00           C
ATOM   9154  C11 POPER 473      65.934  20.513  66.425  1.00  0.00           C
ATOM   9157  P   POPER 473      66.893  18.253  65.575  1.00  0.00           P
ATOM   9158  O13 POPER 473      68.353  18.023  65.625  1.00  0.00           O
ATOM   9159  O14 POPER 473      66.004  17.073  65.725  1.00  0.00           O
ATOM   9160  O11 POPER 473      66.533  19.073  64.285  1.00  0.00           O
ATOM   9161  O12 POPER 473      66.503  19.233  66.775  1.00  0.00           O
ATOM   9162  C1  POPER 473      66.973  18.543  63.035  1.00  0.00           C
ATOM   9165  C2  POPER 473      66.272  19.283  61.875  1.00  0.00           C
ATOM   9167  O21 POPER 473      66.663  20.673  61.925  1.00  0.00           O
ATOM   9168  C21 POPER 473      66.742  21.233  60.705  1.00  0.00           C
ATOM   9169  O22 POPER 473      66.593  20.643  59.655  1.00  0.00           O
ATOM   9170  C22 POPER 473      67.083  22.703  60.825  1.00  0.00           C
ATOM   9173  C3  POPER 473      64.723  19.143  61.955  1.00  0.00           C
ATOM   9176  O31 POPER 473      64.063  19.663  60.785  1.00  0.00           O
ATOM   9177  C31 POPER 473      64.143  18.853  59.725  1.00  0.00           C
ATOM   9178  O32 POPER 473      64.583  17.713  59.755  1.00  0.00           O
ATOM   9179  C32 POPER 473      63.663  19.593  58.485  1.00  0.00           C
ATOM   9182  C23 POPER 473      68.483  22.953  60.215  1.00  0.00           C
ATOM   9185  C24 POPER 473      68.782  24.433  59.985  1.00  0.00           C
ATOM   9188  C25 POPER 473      70.162  24.653  59.355  1.00  0.00           C
ATOM   9191  C26 POPER 473      71.303  24.483  60.375  1.00  0.00           C
ATOM   9194  C27 POPER 473      72.683  24.933  59.855  1.00  0.00           C
ATOM   9197  C28 POPER 473      73.753  23.833  59.795  1.00  0.00           C
ATOM   9200  C29 POPER 473      73.493  22.823  58.725  1.00  0.00           C
ATOM   9202 0C21 POPER 473      74.423  22.203  57.985  1.00  0.00           C
ATOM   9204 1C21 POPER 473      75.913  22.383  58.095  1.00  0.00           C
ATOM   9207 2C21 POPER 473      76.623  22.633  56.755  1.00  0.00           C
ATOM   9210 3C21 POPER 473      76.692  24.093  56.285  1.00  0.00           C
ATOM   9213 4C21 POPER 473      77.553  24.183  55.015  1.00  0.00           C
ATOM   9216 5C21 POPER 473      77.604  25.583  54.415  1.00  0.00           C
ATOM   9219 6C21 POPER 473      78.583  25.683  53.235  1.00  0.00           C
ATOM   9222 7C21 POPER 473      78.882  27.143  52.875  1.00  0.00           C
ATOM   9225 8C21 POPER 473      79.953  27.323  51.795  1.00  0.00           C
ATOM   9229  C33 POPER 473      64.354  19.083  57.195  1.00  0.00           C
ATOM   9232  C34 POPER 473      64.154  20.053  56.025  1.00  0.00           C
ATOM   9235  C35 POPER 473      64.943  19.653  54.765  1.00  0.00           C
ATOM   9238  C36 POPER 473      64.284  18.493  54.015  1.00  0.00           C
ATOM   9241  C37 POPER 473      65.123  18.033  52.815  1.00  0.00           C
ATOM   9244  C38 POPER 473      64.424  16.943  51.995  1.00  0.00           C
ATOM   9247  C39 POPER 473      63.433  17.493  50.955  1.00  0.00           C
ATOM   9250 0C31 POPER 473      64.113  18.103  49.725  1.00  0.00           C
ATOM   9253 1C31 POPER 473      63.333  17.833  48.435  1.00  0.00           C
ATOM   9256 2C31 POPER 473      63.962  18.423  47.165  1.00  0.00           C
ATOM   9259 3C31 POPER 473      65.393  17.943  46.885  1.00  0.00           C
ATOM   9262 4C31 POPER 473      65.903  18.343  45.495  1.00  0.00           C
ATOM   9265 5C31 POPER 473      67.423  18.203  45.345  1.00  0.00           C
ATOM   9268 6C31 POPER 473      67.943  18.593  43.955  1.00  0.00           C
ATOM   9272  NH3 POPES 474      62.833  87.694  29.485  1.00  0.00           N
ATOM   9276  C12 POPES 474      61.872  87.104  28.485  1.00  0.00           C
ATOM   9279  C11 POPES 474      60.443  87.654  28.665  1.00  0.00           C
ATOM   9282  P   POPES 474      57.982  86.813  28.355  1.00  0.00           P
ATOM   9283  O13 POPES 474      57.732  85.724  29.335  1.00  0.00           O
ATOM   9284  O14 POPES 474      57.133  86.803  27.145  1.00  0.00           O
ATOM   9285  O11 POPES 474      57.893  88.184  29.125  1.00  0.00           O
ATOM   9286  O12 POPES 474      59.523  86.794  27.985  1.00  0.00           O
ATOM   9287  C1  POPES 474      56.703  88.564  29.795  1.00  0.00           C
ATOM   9290  C2  POPES 474      56.503  87.864  31.165  1.00  0.00           C
ATOM   9292  O21 POPES 474      55.422  88.534  31.825  1.00  0.00           O
ATOM   9293  C21 POPES 474      54.403  87.773  32.165  1.00  0.00           C
ATOM   9294  O22 POPES 474      54.232  86.603  31.875  1.00  0.00           O
ATOM   9295  C22 POPES 474      53.473  88.534  33.075  1.00  0.00           C
ATOM   9298  C3  POPES 474      57.763  87.944  32.065  1.00  0.00           C
ATOM   9301  O31 POPES 474      57.602  87.104  33.225  1.00  0.00           O
ATOM   9302  C31 POPES 474      57.773  87.664  34.415  1.00  0.00           C
ATOM   9303  O32 POPES 474      57.973  88.834  34.645  1.00  0.00           O
ATOM   9304  C32 POPES 474      57.743  86.554  35.465  1.00  0.00           C
ATOM   9307  C23 POPES 474      53.903  88.293  34.525  1.00  0.00           C
ATOM   9310  C24 POPES 474      52.893  88.844  35.515  1.00  0.00           C
ATOM   9313  C25 POPES 474      53.273  88.513  36.965  1.00  0.00           C
ATOM   9316  C26 POPES 474      52.213  88.974  37.975  1.00  0.00           C
ATOM   9319  C27 POPES 474      52.593  88.613  39.415  1.00  0.00           C
ATOM   9322  C28 POPES 474      51.633  89.214  40.465  1.00  0.00           C
ATOM   9325  C29 POPES 474      50.253  88.624  40.425  1.00  0.00           C
ATOM   9327 0C21 POPES 474      49.403  88.523  41.465  1.00  0.00           C
ATOM   9329 1C21 POPES 474      49.653  89.023  42.865  1.00  0.00           C
ATOM   9332 2C21 POPES 474      48.343  89.273  43.635  1.00  0.00           C
ATOM   9335 3C21 POPES 474      47.602  87.985  44.015  1.00  0.00           C
ATOM   9338 4C21 POPES 474      46.473  88.224  45.035  1.00  0.00           C
ATOM   9341 5C21 POPES 474      45.822  86.913  45.505  1.00  0.00           C
ATOM   9344 6C21 POPES 474      44.773  87.133  46.595  1.00  0.00           C
ATOM   9347 7C21 POPES 474      44.133  85.824  47.055  1.00  0.00           C
ATOM   9350 8C21 POPES 474      43.023  86.034  48.085  1.00  0.00           C
ATOM   9354  C33 POPES 474      57.973  87.074  36.895  1.00  0.00           C
ATOM   9357  C34 POPES 474      58.253  85.924  37.855  1.00  0.00           C
ATOM   9360  C35 POPES 474      58.363  86.363  39.315  1.00  0.00           C
ATOM   9363  C36 POPES 474      57.023  86.544  40.035  1.00  0.00           C
ATOM   9366  C37 POPES 474      57.223  86.533  41.555  1.00  0.00           C
ATOM   9369  C38 POPES 474      55.943  86.533  42.405  1.00  0.00           C
ATOM   9372  C39 POPES 474      56.313  86.423  43.885  1.00  0.00           C
ATOM   9375 0C31 POPES 474      55.153  86.323  44.875  1.00  0.00           C
ATOM   9378 1C31 POPES 474      55.733  86.253  46.295  1.00  0.00           C
ATOM   9381 2C31 POPES 474      54.743  86.334  47.455  1.00  0.00           C
ATOM   9384 3C31 POPES 474      55.433  85.854  48.745  1.00  0.00           C
ATOM   9387 4C31 POPES 474      54.642  86.124  50.035  1.00  0.00           C
ATOM   9390 5C31 POPES 474      55.482  85.814  51.275  1.00  0.00           C
ATOM   9393 6C31 POPES 474      54.743  86.023  52.595  1.00  0.00           C
ATOM   9397  NH3 POPET 475      67.392  63.503  65.735  1.00  0.00           N
ATOM   9401  C12 POPET 475      67.254  63.444  67.225  1.00  0.00           C
ATOM   9404  C11 POPET 475      66.132  62.483  67.665  1.00  0.00           C
ATOM   9407  P   POPET 475      63.764  63.313  66.865  1.00  0.00           P
ATOM   9408  O13 POPET 475      63.034  62.033  66.825  1.00  0.00           O
ATOM   9409  O14 POPET 475      62.943  64.503  67.145  1.00  0.00           O
ATOM   9410  O11 POPET 475      64.593  63.493  65.515  1.00  0.00           O
ATOM   9411  O12 POPET 475      64.923  63.193  67.925  1.00  0.00           O
ATOM   9412  C1  POPET 475      64.363  64.553  64.575  1.00  0.00           C
ATOM   9415  C2  POPET 475      63.663  64.053  63.275  1.00  0.00           C
ATOM   9417  O21 POPET 475      64.093  64.933  62.225  1.00  0.00           O
ATOM   9418  C21 POPET 475      63.892  64.493  60.995  1.00  0.00           C
ATOM   9419  O22 POPET 475      63.623  63.343  60.695  1.00  0.00           O
ATOM   9420  C22 POPET 475      64.023  65.643  59.995  1.00  0.00           C
ATOM   9423  C3  POPET 475      62.113  64.053  63.425  1.00  0.00           C
ATOM   9426  O31 POPET 475      61.343  63.293  62.455  1.00  0.00           O
ATOM   9427  C31 POPET 475      60.743  64.023  61.495  1.00  0.00           C
ATOM   9428  O32 POPET 475      61.023  65.174  61.215  1.00  0.00           O
ATOM   9429  C32 POPET 475      59.583  63.253  60.855  1.00  0.00           C
ATOM   9432  C23 POPET 475      63.883  65.133  58.545  1.00  0.00           C
ATOM   9435  C24 POPET 475      63.863  66.214  57.455  1.00  0.00           C
ATOM   9438  C25 POPET 475      65.212  66.903  57.225  1.00  0.00           C
ATOM   9441  C26 POPET 475      65.873  66.563  55.875  1.00  0.00           C
ATOM   9444  C27 POPET 475      67.254  67.223  55.685  1.00  0.00           C
ATOM   9447  C28 POPET 475      67.173  68.763  55.595  1.00  0.00           C
ATOM   9450  C29 POPET 475      68.382  69.483  55.035  1.00  0.00           C
ATOM   9452 0C21 POPET 475      68.912  69.293  53.815  1.00  0.00           C
ATOM   9454 1C21 POPET 475      68.423  68.303  52.795  1.00  0.00           C
ATOM   9457 2C21 POPET 475      68.693  68.663  51.315  1.00  0.00           C
ATOM   9460 3C21 POPET 475      68.572  67.413  50.435  1.00  0.00           C
ATOM   9463 4C21 POPET 475      69.063  67.604  48.995  1.00  0.00           C
ATOM   9466 5C21 POPET 475      69.183  66.263  48.245  1.00  0.00           C
ATOM   9469 6C21 POPET 475      67.823  65.593  47.965  1.00  0.00           C
ATOM   9472 7C21 POPET 475      67.943  64.123  47.575  1.00  0.00           C
ATOM   9475 8C21 POPET 475      66.583  63.453  47.365  1.00  0.00           C
ATOM   9479  C33 POPET 475      59.983  61.893  60.235  1.00  0.00           C
ATOM   9482  C34 POPET 475      58.773  61.023  59.845  1.00  0.00           C
ATOM   9485  C35 POPET 475      58.183  61.303  58.455  1.00  0.00           C
ATOM   9488  C36 POPET 475      56.773  61.933  58.445  1.00  0.00           C
ATOM   9491  C37 POPET 475      56.223  61.993  57.015  1.00  0.00           C
ATOM   9494  C38 POPET 475      54.853  62.693  56.875  1.00  0.00           C
ATOM   9497  C39 POPET 475      54.403  62.833  55.415  1.00  0.00           C
ATOM   9500 0C31 POPET 475      55.123  63.974  54.675  1.00  0.00           C
ATOM   9503 1C31 POPET 475      54.853  63.993  53.165  1.00  0.00           C
ATOM   9506 2C31 POPET 475      55.622  65.123  52.465  1.00  0.00           C
ATOM   9509 3C31 POPET 475      55.193  65.383  51.005  1.00  0.00           C
ATOM   9512 4C31 POPET 475      55.293  64.153  50.095  1.00  0.00           C
ATOM   9515 5C31 POPET 475      55.023  64.514  48.625  1.00  0.00           C
ATOM   9518 6C31 POPET 475      54.923  63.303  47.695  1.00  0.00           C
ATOM   9522  NH3 POPEU 476     107.232 112.804  27.805  1.00  0.00           N
ATOM   9526  C12 POPEU 476     107.013 111.334  27.545  1.00  0.00           C
ATOM   9529  C11 POPEU 476     106.993 110.964  26.045  1.00  0.00           C
ATOM   9532  P   POPEU 476     105.473 108.853  26.005  1.00  0.00           P
ATOM   9533  O13 POPEU 476     104.403 109.854  25.755  1.00  0.00           O
ATOM   9534  O14 POPEU 476     105.343 107.543  25.345  1.00  0.00           O
ATOM   9535  O11 POPEU 476     105.523 108.443  27.515  1.00  0.00           O
ATOM   9536  O12 POPEU 476     106.903 109.543  25.835  1.00  0.00           O
ATOM   9537  C1  POPEU 476     104.553 108.713  28.515  1.00  0.00           C
ATOM   9540  C2  POPEU 476     105.184 108.333  29.895  1.00  0.00           C
ATOM   9542  O21 POPEU 476     104.254 108.534  30.965  1.00  0.00           O
ATOM   9543  C21 POPEU 476     103.314 107.613  31.085  1.00  0.00           C
ATOM   9544  O22 POPEU 476     103.132 106.684  30.315  1.00  0.00           O
ATOM   9545  C22 POPEU 476     102.484 107.834  32.365  1.00  0.00           C
ATOM   9548  C3  POPEU 476     106.462 109.194  30.135  1.00  0.00           C
ATOM   9551  O31 POPEU 476     107.253 108.823  31.295  1.00  0.00           O
ATOM   9552  C31 POPEU 476     108.403 109.534  31.285  1.00  0.00           C
ATOM   9553  O32 POPEU 476     108.734 110.253  30.365  1.00  0.00           O
ATOM   9554  C32 POPEU 476     109.114 109.394  32.635  1.00  0.00           C
ATOM   9557  C23 POPEU 476     103.004 108.893  33.385  1.00  0.00           C
ATOM   9560  C24 POPEU 476     103.943 108.383  34.475  1.00  0.00           C
ATOM   9563  C25 POPEU 476     104.254 109.504  35.485  1.00  0.00           C
ATOM   9566  C26 POPEU 476     103.153 109.683  36.545  1.00  0.00           C
ATOM   9569  C27 POPEU 476     103.482 110.765  37.585  1.00  0.00           C
ATOM   9572  C28 POPEU 476     102.584 110.743  38.835  1.00  0.00           C
ATOM   9575  C29 POPEU 476     101.132 111.013  38.545  1.00  0.00           C
ATOM   9577 0C21 POPEU 476     100.184 111.323  39.445  1.00  0.00           C
ATOM   9579 1C21 POPEU 476     100.352 111.454  40.935  1.00  0.00           C
ATOM   9582 2C21 POPEU 476      99.294 110.663  41.735  1.00  0.00           C
ATOM   9585 3C21 POPEU 476      99.133 111.174  43.175  1.00  0.00           C
ATOM   9588 4C21 POPEU 476      98.053 110.444  43.995  1.00  0.00           C
ATOM   9591 5C21 POPEU 476      96.633 110.663  43.475  1.00  0.00           C
ATOM   9594 6C21 POPEU 476      96.122 109.564  42.535  1.00  0.00           C
ATOM   9597 7C21 POPEU 476      95.044 110.103  41.605  1.00  0.00           C
ATOM   9600 8C21 POPEU 476      94.354 109.033  40.765  1.00  0.00           C
ATOM   9604  C33 POPEU 476     110.623 109.054  32.535  1.00  0.00           C
ATOM   9607  C34 POPEU 476     111.383 109.354  33.845  1.00  0.00           C
ATOM   9610  C35 POPEU 476     110.743 108.734  35.095  1.00  0.00           C
ATOM   9613  C36 POPEU 476     111.443 109.133  36.405  1.00  0.00           C
ATOM   9616  C37 POPEU 476     110.613 108.753  37.645  1.00  0.00           C
ATOM   9619  C38 POPEU 476     111.083 109.464  38.915  1.00  0.00           C
ATOM   9622  C39 POPEU 476     110.053 109.383  40.065  1.00  0.00           C
ATOM   9625 0C31 POPEU 476     110.093 108.063  40.835  1.00  0.00           C
ATOM   9628 1C31 POPEU 476     111.132 108.093  41.975  1.00  0.00           C
ATOM   9631 2C31 POPEU 476     111.113 106.794  42.775  1.00  0.00           C
ATOM   9634 3C31 POPEU 476     112.133 106.784  43.925  1.00  0.00           C
ATOM   9637 4C31 POPEU 476     112.064 105.464  44.715  1.00  0.00           C
ATOM   9640 5C31 POPEU 476     113.163 105.353  45.775  1.00  0.00           C
ATOM   9643 6C31 POPEU 476     112.783 104.394  46.895  1.00  0.00           C
ATOM   9647  NH3 POPEV 477      94.583  79.933  68.445  1.00  0.00           N
ATOM   9651  C12 POPEV 477      94.623  78.893  69.535  1.00  0.00           C
ATOM   9654  C11 POPEV 477      93.822  79.364  70.745  1.00  0.00           C
ATOM   9657  P   POPEV 477      91.253  79.563  71.005  1.00  0.00           P
ATOM   9658  O13 POPEV 477      91.514  78.924  72.325  1.00  0.00           O
ATOM   9659  O14 POPEV 477      90.333  80.703  70.955  1.00  0.00           O
ATOM   9660  O11 POPEV 477      90.684  78.493  70.025  1.00  0.00           O
ATOM   9661  O12 POPEV 477      92.593  79.933  70.305  1.00  0.00           O
ATOM   9662  C1  POPEV 477      91.203  77.194  69.775  1.00  0.00           C
ATOM   9665  C2  POPEV 477      91.173  76.823  68.265  1.00  0.00           C
ATOM   9667  O21 POPEV 477      92.273  77.483  67.605  1.00  0.00           O
ATOM   9668  C21 POPEV 477      92.794  76.743  66.615  1.00  0.00           C
ATOM   9669  O22 POPEV 477      92.572  75.573  66.395  1.00  0.00           O
ATOM   9670  C22 POPEV 477      93.703  77.663  65.805  1.00  0.00           C
ATOM   9673  C3  POPEV 477      89.844  77.233  67.575  1.00  0.00           C
ATOM   9676  O31 POPEV 477      89.923  77.103  66.135  1.00  0.00           O
ATOM   9677  C31 POPEV 477      89.212  78.023  65.475  1.00  0.00           C
ATOM   9678  O32 POPEV 477      88.412  78.784  66.005  1.00  0.00           O
ATOM   9679  C32 POPEV 477      89.674  78.184  64.025  1.00  0.00           C
ATOM   9682  C23 POPEV 477      94.303  76.953  64.575  1.00  0.00           C
ATOM   9685  C24 POPEV 477      95.254  77.903  63.815  1.00  0.00           C
ATOM   9688  C25 POPEV 477      95.264  77.633  62.315  1.00  0.00           C
ATOM   9691  C26 POPEV 477      93.952  78.043  61.615  1.00  0.00           C
ATOM   9694  C27 POPEV 477      94.072  79.293  60.715  1.00  0.00           C
ATOM   9697  C28 POPEV 477      93.293  79.174  59.395  1.00  0.00           C
ATOM   9700  C29 POPEV 477      91.803  78.993  59.605  1.00  0.00           C
ATOM   9702 0C21 POPEV 477      90.842  79.903  59.405  1.00  0.00           C
ATOM   9704 1C21 POPEV 477      91.023  81.334  58.925  1.00  0.00           C
ATOM   9707 2C21 POPEV 477      90.322  81.583  57.575  1.00  0.00           C
ATOM   9710 3C21 POPEV 477      88.803  81.714  57.715  1.00  0.00           C
ATOM   9713 4C21 POPEV 477      88.004  81.204  56.515  1.00  0.00           C
ATOM   9716 5C21 POPEV 477      87.183  82.284  55.805  1.00  0.00           C
ATOM   9719 6C21 POPEV 477      86.264  81.694  54.735  1.00  0.00           C
ATOM   9722 7C21 POPEV 477      85.392  82.734  54.025  1.00  0.00           C
ATOM   9725 8C21 POPEV 477      84.452  82.104  52.985  1.00  0.00           C
ATOM   9729  C33 POPEV 477      89.114  77.154  63.035  1.00  0.00           C
ATOM   9732  C34 POPEV 477      90.072  76.003  62.755  1.00  0.00           C
ATOM   9735  C35 POPEV 477      89.813  75.443  61.345  1.00  0.00           C
ATOM   9738  C36 POPEV 477      90.593  74.163  61.045  1.00  0.00           C
ATOM   9741  C37 POPEV 477      90.184  73.563  59.695  1.00  0.00           C
ATOM   9744  C38 POPEV 477      91.194  73.813  58.565  1.00  0.00           C
ATOM   9747  C39 POPEV 477      90.814  73.083  57.255  1.00  0.00           C
ATOM   9750 0C31 POPEV 477      89.522  73.604  56.605  1.00  0.00           C
ATOM   9753 1C31 POPEV 477      89.223  72.963  55.245  1.00  0.00           C
ATOM   9756 2C31 POPEV 477      87.873  73.393  54.655  1.00  0.00           C
ATOM   9759 3C31 POPEV 477      86.684  72.713  55.335  1.00  0.00           C
ATOM   9762 4C31 POPEV 477      85.322  73.324  54.985  1.00  0.00           C
ATOM   9765 5C31 POPEV 477      84.163  72.543  55.615  1.00  0.00           C
ATOM   9768 6C31 POPEV 477      82.833  73.283  55.535  1.00  0.00           C
ATOM   9772  NH3 POPEW 478      29.303  76.593  73.895  1.00  0.00           N
ATOM   9776  C12 POPEW 478      28.973  77.674  72.895  1.00  0.00           C
ATOM   9779  C11 POPEW 478      27.473  77.753  72.585  1.00  0.00           C
ATOM   9782  P   POPEW 478      25.643  77.243  74.395  1.00  0.00           P
ATOM   9783  O13 POPEW 478      26.323  75.953  74.705  1.00  0.00           O
ATOM   9784  O14 POPEW 478      24.993  78.033  75.465  1.00  0.00           O
ATOM   9785  O11 POPEW 478      24.683  77.033  73.155  1.00  0.00           O
ATOM   9786  O12 POPEW 478      26.753  78.163  73.745  1.00  0.00           O
ATOM   9787  C1  POPEW 478      24.183  78.153  72.405  1.00  0.00           C
ATOM   9790  C2  POPEW 478      23.603  77.643  71.055  1.00  0.00           C
ATOM   9792  O21 POPEW 478      23.403  78.743  70.125  1.00  0.00           O
ATOM   9793  C21 POPEW 478      23.203  78.324  68.875  1.00  0.00           C
ATOM   9794  O22 POPEW 478      23.673  77.303  68.395  1.00  0.00           O
ATOM   9795  C22 POPEW 478      22.153  79.214  68.195  1.00  0.00           C
ATOM   9798  C3  POPEW 478      22.263  76.893  71.315  1.00  0.00           C
ATOM   9801  O31 POPEW 478      21.943  75.973  70.245  1.00  0.00           O
ATOM   9802  C31 POPEW 478      22.623  74.843  70.285  1.00  0.00           C
ATOM   9803  O32 POPEW 478      23.323  74.463  71.225  1.00  0.00           O
ATOM   9804  C32 POPEW 478      22.513  74.083  68.975  1.00  0.00           C
ATOM   9807  C23 POPEW 478      20.953  78.363  67.705  1.00  0.00           C
ATOM   9810  C24 POPEW 478      19.693  79.183  67.375  1.00  0.00           C
ATOM   9813  C25 POPEW 478      19.763  79.933  66.035  1.00  0.00           C
ATOM   9816  C26 POPEW 478      18.403  80.514  65.635  1.00  0.00           C
ATOM   9819  C27 POPEW 478      18.453  81.264  64.295  1.00  0.00           C
ATOM   9822  C28 POPEW 478      17.063  81.614  63.725  1.00  0.00           C
ATOM   9825  C29 POPEW 478      16.373  80.434  63.085  1.00  0.00           C
ATOM   9827 0C21 POPEW 478      15.993  80.333  61.795  1.00  0.00           C
ATOM   9829 1C21 POPEW 478      16.183  81.363  60.715  1.00  0.00           C
ATOM   9832 2C21 POPEW 478      16.433  80.743  59.325  1.00  0.00           C
ATOM   9835 3C21 POPEW 478      15.193  80.073  58.715  1.00  0.00           C
ATOM   9838 4C21 POPEW 478      15.433  79.614  57.275  1.00  0.00           C
ATOM   9841 5C21 POPEW 478      14.153  79.174  56.555  1.00  0.00           C
ATOM   9844 6C21 POPEW 478      13.813  77.703  56.845  1.00  0.00           C
ATOM   9847 7C21 POPEW 478      12.733  77.103  55.945  1.00  0.00           C
ATOM   9850 8C21 POPEW 478      12.593  75.593  56.125  1.00  0.00           C
ATOM   9854  C33 POPEW 478      23.913  73.763  68.405  1.00  0.00           C
ATOM   9857  C34 POPEW 478      23.883  72.793  67.215  1.00  0.00           C
ATOM   9860  C35 POPEW 478      23.063  73.283  66.015  1.00  0.00           C
ATOM   9863  C36 POPEW 478      23.503  74.663  65.495  1.00  0.00           C
ATOM   9866  C37 POPEW 478      22.912  74.983  64.115  1.00  0.00           C
ATOM   9869  C38 POPEW 478      23.453  76.284  63.515  1.00  0.00           C
ATOM   9872  C39 POPEW 478      23.033  77.553  64.255  1.00  0.00           C
ATOM   9875 0C31 POPEW 478      23.683  78.833  63.705  1.00  0.00           C
ATOM   9878 1C31 POPEW 478      23.523  79.993  64.695  1.00  0.00           C
ATOM   9881 2C31 POPEW 478      24.323  81.264  64.365  1.00  0.00           C
ATOM   9884 3C31 POPEW 478      24.313  82.253  65.555  1.00  0.00           C
ATOM   9887 4C31 POPEW 478      22.953  82.923  65.795  1.00  0.00           C
ATOM   9890 5C31 POPEW 478      22.703  83.163  67.285  1.00  0.00           C
ATOM   9893 6C31 POPEW 478      21.393  83.904  67.575  1.00  0.00           C
ATOM   9897  NH3 POPEX 479     118.482  95.933  72.805  1.00  0.00           N
ATOM   9901  C12 POPEX 479     117.873  95.003  73.805  1.00  0.00           C
ATOM   9904  C11 POPEX 479     116.443  94.604  73.425  1.00  0.00           C
ATOM   9907  P   POPEX 479     115.532  92.363  72.535  1.00  0.00           P
ATOM   9908  O13 POPEX 479     115.453  90.943  72.955  1.00  0.00           O
ATOM   9909  O14 POPEX 479     114.312  93.133  72.215  1.00  0.00           O
ATOM   9910  O11 POPEX 479     116.583  92.533  71.345  1.00  0.00           O
ATOM   9911  O12 POPEX 479     116.273  93.193  73.665  1.00  0.00           O
ATOM   9912  C1  POPEX 479     117.073  91.363  70.685  1.00  0.00           C
ATOM   9915  C2  POPEX 479     118.243  91.754  69.755  1.00  0.00           C
ATOM   9917  O21 POPEX 479     118.773  90.544  69.195  1.00  0.00           O
ATOM   9918  C21 POPEX 479     119.223  90.434  67.935  1.00  0.00           C
ATOM   9919  O22 POPEX 479     119.872  89.483  67.545  1.00  0.00           O
ATOM   9920  C22 POPEX 479     118.803  91.584  67.015  1.00  0.00           C
ATOM   9923  C3  POPEX 479     119.322  92.463  70.605  1.00  0.00           C
ATOM   9926  O31 POPEX 479     120.483  92.923  69.855  1.00  0.00           O
ATOM   9927  C31 POPEX 479     121.253  93.653  70.675  1.00  0.00           C
ATOM   9928  O32 POPEX 479     120.903  93.993  71.785  1.00  0.00           O
ATOM   9929  C32 POPEX 479     122.572  94.044  70.025  1.00  0.00           C
ATOM   9932  C23 POPEX 479     119.223  91.344  65.535  1.00  0.00           C
ATOM   9935  C24 POPEX 479     118.303  92.064  64.535  1.00  0.00           C
ATOM   9938  C25 POPEX 479     116.843  91.584  64.625  1.00  0.00           C
ATOM   9941  C26 POPEX 479     116.143  91.454  63.265  1.00  0.00           C
ATOM   9944  C27 POPEX 479     114.763  90.803  63.405  1.00  0.00           C
ATOM   9947  C28 POPEX 479     114.154  90.485  62.025  1.00  0.00           C
ATOM   9950  C29 POPEX 479     112.843  89.744  62.125  1.00  0.00           C
ATOM   9952 0C21 POPEX 479     112.423  88.753  61.315  1.00  0.00           C
ATOM   9954 1C21 POPEX 479     113.163  88.184  60.135  1.00  0.00           C
ATOM   9957 2C21 POPEX 479     113.144  86.644  60.075  1.00  0.00           C
ATOM   9960 3C21 POPEX 479     113.913  86.113  58.865  1.00  0.00           C
ATOM   9963 4C21 POPEX 479     113.773  84.593  58.625  1.00  0.00           C
ATOM   9966 5C21 POPEX 479     114.312  84.133  57.265  1.00  0.00           C
ATOM   9969 6C21 POPEX 479     115.784  84.504  56.995  1.00  0.00           C
ATOM   9972 7C21 POPEX 479     116.693  83.343  56.555  1.00  0.00           C
ATOM   9975 8C21 POPEX 479     116.723  82.174  57.545  1.00  0.00           C
ATOM   9979  C33 POPEX 479     122.393  94.893  68.755  1.00  0.00           C
ATOM   9982  C34 POPEX 479     123.660  95.684  68.445  1.00  0.00           C
ATOM   9985  C35 POPEX 479     123.543  96.474  67.135  1.00  0.00           C
ATOM   9988  C36 POPEX 479     124.660  97.514  66.995  1.00  0.00           C
ATOM   9991  C37 POPEX 479     124.669  98.203  65.625  1.00  0.00           C
ATOM   9994  C38 POPEX 479     125.170  97.384  64.425  1.00  0.00           C
ATOM   9997  C39 POPEX 479     125.220  98.265  63.165  1.00  0.00           C
ATOM  10000 0C31 POPEX 479     125.989  97.654  61.975  1.00  0.00           C
ATOM  10003 1C31 POPEX 479     126.190  98.683  60.845  1.00  0.00           C
ATOM  10006 2C31 POPEX 479     126.810  98.034  59.605  1.00  0.00           C
ATOM  10009 3C31 POPEX 479     126.990  98.954  58.385  1.00  0.00           C
ATOM  10012 4C31 POPEX 479     128.181  99.913  58.495  1.00  0.00           C
ATOM  10015 5C31 POPEX 479     128.430 100.693  57.205  1.00  0.00           C
ATOM  10018 6C31 POPEX 479     129.611 101.673  57.295  1.00  0.00           C
ATOM  10022  NH3 POPEY 480     116.812  98.503  29.075  1.00  0.00           N
ATOM  10026  C12 POPEY 480     118.083  97.923  29.615  1.00  0.00           C
ATOM  10029  C11 POPEY 480     118.843  97.144  28.535  1.00  0.00           C
ATOM  10032  P   POPEY 480     121.364  96.414  28.995  1.00  0.00           P
ATOM  10033  O13 POPEY 480     121.913  97.783  28.885  1.00  0.00           O
ATOM  10034  O14 POPEY 480     121.773  95.434  27.965  1.00  0.00           O
ATOM  10035  O11 POPEY 480     121.882  95.863  30.375  1.00  0.00           O
ATOM  10036  O12 POPEY 480     119.813  96.334  29.165  1.00  0.00           O
ATOM  10037  C1  POPEY 480     121.434  96.444  31.585  1.00  0.00           C
ATOM  10040  C2  POPEY 480     121.803  95.493  32.745  1.00  0.00           C
ATOM  10042  O21 POPEY 480     120.982  95.674  33.925  1.00  0.00           O
ATOM  10043  C21 POPEY 480     120.973  96.883  34.465  1.00  0.00           C
ATOM  10044  O22 POPEY 480     121.602  97.853  34.055  1.00  0.00           O
ATOM  10045  C22 POPEY 480     120.044  96.904  35.675  1.00  0.00           C
ATOM  10048  C3  POPEY 480     123.333  95.453  33.045  1.00  0.00           C
ATOM  10051  O31 POPEY 480     123.603  94.404  33.985  1.00  0.00           O
ATOM  10052  C31 POPEY 480     123.594  94.793  35.245  1.00  0.00           C
ATOM  10053  O32 POPEY 480     123.809  95.924  35.665  1.00  0.00           O
ATOM  10054  C32 POPEY 480     123.113  93.624  36.085  1.00  0.00           C
ATOM  10057  C23 POPEY 480     120.243  98.154  36.585  1.00  0.00           C
ATOM  10060  C24 POPEY 480     120.504  97.824  38.065  1.00  0.00           C
ATOM  10063  C25 POPEY 480     119.254  97.944  38.935  1.00  0.00           C
ATOM  10066  C26 POPEY 480     119.513  97.845  40.455  1.00  0.00           C
ATOM  10069  C27 POPEY 480     118.212  98.023  41.245  1.00  0.00           C
ATOM  10072  C28 POPEY 480     118.383  98.293  42.755  1.00  0.00           C
ATOM  10075  C29 POPEY 480     118.513  97.053  43.595  1.00  0.00           C
ATOM  10077 0C21 POPEY 480     119.212  96.934  44.745  1.00  0.00           C
ATOM  10079 1C21 POPEY 480     120.044  98.004  45.425  1.00  0.00           C
ATOM  10082 2C21 POPEY 480     121.474  97.514  45.715  1.00  0.00           C
ATOM  10085 3C21 POPEY 480     121.544  96.314  46.675  1.00  0.00           C
ATOM  10088 4C21 POPEY 480     122.503  96.514  47.855  1.00  0.00           C
ATOM  10091 5C21 POPEY 480     121.934  97.393  48.975  1.00  0.00           C
ATOM  10094 6C21 POPEY 480     122.943  97.573  50.115  1.00  0.00           C
ATOM  10097 7C21 POPEY 480     122.333  98.233  51.365  1.00  0.00           C
ATOM  10100 8C21 POPEY 480     123.333  98.354  52.525  1.00  0.00           C
ATOM  10104  C33 POPEY 480     123.093  93.954  37.595  1.00  0.00           C
ATOM  10107  C34 POPEY 480     122.113  93.044  38.355  1.00  0.00           C
ATOM  10110  C35 POPEY 480     122.242  93.233  39.865  1.00  0.00           C
ATOM  10113  C36 POPEY 480     122.433  91.913  40.605  1.00  0.00           C
ATOM  10116  C37 POPEY 480     122.764  92.133  42.085  1.00  0.00           C
ATOM  10119  C38 POPEY 480     123.363  90.905  42.775  1.00  0.00           C
ATOM  10122  C39 POPEY 480     122.943  90.843  44.245  1.00  0.00           C
ATOM  10125 0C31 POPEY 480     123.710  89.814  45.075  1.00  0.00           C
ATOM  10128 1C31 POPEY 480     123.004  89.534  46.405  1.00  0.00           C
ATOM  10131 2C31 POPEY 480     123.881  88.783  47.425  1.00  0.00           C
ATOM  10134 3C31 POPEY 480     124.240  87.344  47.045  1.00  0.00           C
ATOM  10137 4C31 POPEY 480     123.053  86.374  47.145  1.00  0.00           C
ATOM  10140 5C31 POPEY 480     123.463  84.903  46.995  1.00  0.00           C
ATOM  10143 6C31 POPEY 480     122.293  83.923  47.165  1.00  0.00           C
ATOM  10147  NH3 POPEZ 481      86.803  27.363  25.025  1.00  0.00           N
ATOM  10151  C12 POPEZ 481      87.043  26.703  23.705  1.00  0.00           C
ATOM  10154  C11 POPEZ 481      86.943  25.173  23.885  1.00  0.00           C
ATOM  10157  P   POPEZ 481      84.483  24.693  24.565  1.00  0.00           P
ATOM  10158  O13 POPEZ 481      84.553  25.993  25.255  1.00  0.00           O
ATOM  10159  O14 POPEZ 481      83.174  24.313  23.995  1.00  0.00           O
ATOM  10160  O11 POPEZ 481      84.933  23.613  25.615  1.00  0.00           O
ATOM  10161  O12 POPEZ 481      85.663  24.653  23.485  1.00  0.00           O
ATOM  10162  C1  POPEZ 481      83.974  23.023  26.505  1.00  0.00           C
ATOM  10165  C2  POPEZ 481      84.123  23.543  27.965  1.00  0.00           C
ATOM  10167  O21 POPEZ 481      84.004  22.423  28.865  1.00  0.00           O
ATOM  10168  C21 POPEZ 481      85.053  22.113  29.595  1.00  0.00           C
ATOM  10169  O22 POPEZ 481      86.132  22.683  29.615  1.00  0.00           O
ATOM  10170  C22 POPEZ 481      84.723  20.873  30.415  1.00  0.00           C
ATOM  10173  C3  POPEZ 481      83.083  24.633  28.365  1.00  0.00           C
ATOM  10176  O31 POPEZ 481      83.403  25.193  29.665  1.00  0.00           O
ATOM  10177  C31 POPEZ 481      82.743  24.683  30.705  1.00  0.00           C
ATOM  10178  O32 POPEZ 481      81.782  23.943  30.655  1.00  0.00           O
ATOM  10179  C32 POPEZ 481      83.463  25.073  32.005  1.00  0.00           C
ATOM  10182  C23 POPEZ 481      85.793  20.573  31.485  1.00  0.00           C
ATOM  10185  C24 POPEZ 481      85.504  21.233  32.835  1.00  0.00           C
ATOM  10188  C25 POPEZ 481      86.504  20.823  33.925  1.00  0.00           C
ATOM  10191  C26 POPEZ 481      85.992  20.993  35.365  1.00  0.00           C
ATOM  10194  C27 POPEZ 481      86.894  20.273  36.385  1.00  0.00           C
ATOM  10197  C28 POPEZ 481      86.294  20.243  37.805  1.00  0.00           C
ATOM  10200  C29 POPEZ 481      87.123  19.363  38.705  1.00  0.00           C
ATOM  10202 0C21 POPEZ 481      87.293  19.493  40.025  1.00  0.00           C
ATOM  10204 1C21 POPEZ 481      86.663  20.553  40.905  1.00  0.00           C
ATOM  10207 2C21 POPEZ 481      87.223  20.473  42.335  1.00  0.00           C
ATOM  10210 3C21 POPEZ 481      86.723  19.263  43.135  1.00  0.00           C
ATOM  10213 4C21 POPEZ 481      87.624  18.963  44.345  1.00  0.00           C
ATOM  10216 5C21 POPEZ 481      86.973  18.113  45.455  1.00  0.00           C
ATOM  10219 6C21 POPEZ 481      86.504  16.723  44.995  1.00  0.00           C
ATOM  10222 7C21 POPEZ 481      86.153  15.813  46.185  1.00  0.00           C
ATOM  10225 8C21 POPEZ 481      84.693  15.353  46.225  1.00  0.00           C
ATOM  10229  C33 POPEZ 481      82.523  25.313  33.225  1.00  0.00           C
ATOM  10232  C34 POPEZ 481      83.333  25.613  34.505  1.00  0.00           C
ATOM  10235  C35 POPEZ 481      82.584  25.333  35.815  1.00  0.00           C
ATOM  10238  C36 POPEZ 481      83.523  24.903  36.975  1.00  0.00           C
ATOM  10241  C37 POPEZ 481      82.843  25.013  38.345  1.00  0.00           C
ATOM  10244  C38 POPEZ 481      83.383  24.053  39.415  1.00  0.00           C
ATOM  10247  C39 POPEZ 481      84.853  24.243  39.795  1.00  0.00           C
ATOM  10250 0C31 POPEZ 481      85.202  25.653  40.295  1.00  0.00           C
ATOM  10253 1C31 POPEZ 481      86.452  25.643  41.185  1.00  0.00           C
ATOM  10256 2C31 POPEZ 481      86.913  27.013  41.675  1.00  0.00           C
ATOM  10259 3C31 POPEZ 481      87.533  27.883  40.575  1.00  0.00           C
ATOM  10262 4C31 POPEZ 481      88.513  28.923  41.145  1.00  0.00           C
ATOM  10265 5C31 POPEZ 481      89.102  29.833  40.055  1.00  0.00           C
ATOM  10268 6C31 POPEZ 481      90.264  30.703  40.555  1.00  0.00           C
ATOM  10272  NH3 POPEa 482       2.123  67.563  75.885  1.00  0.00           N
ATOM  10276  C12 POPEa 482       1.863  68.584  74.825  1.00  0.00           C
ATOM  10279  C11 POPEa 482       0.623  69.413  75.175  1.00  0.00           C
ATOM  10282  P   POPEa 482       1.163  71.823  74.315  1.00  0.00           P
ATOM  10283  O13 POPEa 482       0.423  72.534  75.375  1.00  0.00           O
ATOM  10284  O14 POPEa 482       2.613  71.553  74.485  1.00  0.00           O
ATOM  10285  O11 POPEa 482       0.873  72.423  72.885  1.00  0.00           O
ATOM  10286  O12 POPEa 482       0.443  70.413  74.175  1.00  0.00           O
ATOM  10287  C1  POPEa 482      -0.427  72.283  72.315  1.00  0.00           C
ATOM  10290  C2  POPEa 482      -0.307  72.334  70.785  1.00  0.00           C
ATOM  10292  O21 POPEa 482      -0.307  73.724  70.385  1.00  0.00           O
ATOM  10293  C21 POPEa 482       0.233  73.943  69.195  1.00  0.00           C
ATOM  10294  O22 POPEa 482       0.823  73.124  68.515  1.00  0.00           O
ATOM  10295  C22 POPEa 482      -0.057  75.373  68.705  1.00  0.00           C
ATOM  10298  C3  POPEa 482      -1.457  71.503  70.125  1.00  0.00           C
ATOM  10301  O31 POPEa 482      -1.217  71.253  68.725  1.00  0.00           O
ATOM  10302  C31 POPEa 482      -0.257  70.333  68.515  1.00  0.00           C
ATOM  10303  O32 POPEa 482       0.173  69.574  69.365  1.00  0.00           O
ATOM  10304  C32 POPEa 482       0.173  70.383  67.055  1.00  0.00           C
ATOM  10307  C23 POPEa 482      -0.517  75.323  67.235  1.00  0.00           C
ATOM  10310  C24 POPEa 482      -0.777  76.693  66.615  1.00  0.00           C
ATOM  10313  C25 POPEa 482       0.503  77.453  66.235  1.00  0.00           C
ATOM  10316  C26 POPEa 482       0.233  78.644  65.305  1.00  0.00           C
ATOM  10319  C27 POPEa 482       1.493  79.413  64.885  1.00  0.00           C
ATOM  10322  C28 POPEa 482       1.243  80.464  63.795  1.00  0.00           C
ATOM  10325  C29 POPEa 482       2.543  81.094  63.335  1.00  0.00           C
ATOM  10327 0C21 POPEa 482       2.723  82.354  62.885  1.00  0.00           C
ATOM  10329 1C21 POPEa 482       1.663  83.414  62.695  1.00  0.00           C
ATOM  10332 2C21 POPEa 482       1.853  84.264  61.425  1.00  0.00           C
ATOM  10335 3C21 POPEa 482       1.673  83.473  60.115  1.00  0.00           C
ATOM  10338 4C21 POPEa 482       1.603  84.354  58.865  1.00  0.00           C
ATOM  10341 5C21 POPEa 482       0.283  85.143  58.735  1.00  0.00           C
ATOM  10344 6C21 POPEa 482       0.163  85.883  57.395  1.00  0.00           C
ATOM  10347 7C21 POPEa 482      -1.187  86.574  57.235  1.00  0.00           C
ATOM  10350 8C21 POPEa 482      -1.367  87.244  55.875  1.00  0.00           C
ATOM  10354  C33 POPEa 482       1.613  69.863  66.875  1.00  0.00           C
ATOM  10357  C34 POPEa 482       2.453  70.853  66.065  1.00  0.00           C
ATOM  10360  C35 POPEa 482       2.153  70.824  64.575  1.00  0.00           C
ATOM  10363  C36 POPEa 482       3.143  71.693  63.805  1.00  0.00           C
ATOM  10366  C37 POPEa 482       2.983  71.573  62.295  1.00  0.00           C
ATOM  10369  C38 POPEa 482       3.883  72.543  61.535  1.00  0.00           C
ATOM  10372  C39 POPEa 482       3.643  72.464  60.035  1.00  0.00           C
ATOM  10375 0C31 POPEa 482       4.563  73.373  59.225  1.00  0.00           C
ATOM  10378 1C31 POPEa 482       4.353  73.153  57.725  1.00  0.00           C
ATOM  10381 2C31 POPEa 482       5.383  73.854  56.845  1.00  0.00           C
ATOM  10384 3C31 POPEa 482       5.433  73.233  55.445  1.00  0.00           C
ATOM  10387 4C31 POPEa 482       6.393  73.943  54.485  1.00  0.00           C
ATOM  10390 5C31 POPEa 482       6.273  73.353  53.085  1.00  0.00           C
ATOM  10393 6C31 POPEa 482       7.043  74.104  51.995  1.00  0.00           C
ATOM  10397  NH3 POPEb 483      47.703  21.213  63.375  1.00  0.00           N
ATOM  10401  C12 POPEb 483      48.933  22.043  63.635  1.00  0.00           C
ATOM  10404  C11 POPEb 483      48.743  23.003  64.835  1.00  0.00           C
ATOM  10407  P   POPEb 483      46.392  24.143  64.855  1.00  0.00           P
ATOM  10408  O13 POPEb 483      45.762  23.193  63.915  1.00  0.00           O
ATOM  10409  O14 POPEb 483      46.303  23.903  66.315  1.00  0.00           O
ATOM  10410  O11 POPEb 483      46.003  25.643  64.525  1.00  0.00           O
ATOM  10411  O12 POPEb 483      47.912  24.123  64.485  1.00  0.00           O
ATOM  10412  C1  POPEb 483      45.683  26.103  63.225  1.00  0.00           C
ATOM  10415  C2  POPEb 483      46.513  27.373  62.885  1.00  0.00           C
ATOM  10417  O21 POPEb 483      45.773  28.303  62.045  1.00  0.00           O
ATOM  10418  C21 POPEb 483      44.944  29.053  62.805  1.00  0.00           C
ATOM  10419  O22 POPEb 483      44.713  28.863  63.985  1.00  0.00           O
ATOM  10420  C22 POPEb 483      44.183  30.073  61.965  1.00  0.00           C
ATOM  10423  C3  POPEb 483      47.863  26.983  62.235  1.00  0.00           C
ATOM  10426  O31 POPEb 483      48.753  28.083  62.105  1.00  0.00           O
ATOM  10427  C31 POPEb 483      49.093  28.693  60.975  1.00  0.00           C
ATOM  10428  O32 POPEb 483      50.173  29.273  60.855  1.00  0.00           O
ATOM  10429  C32 POPEb 483      48.052  28.603  59.855  1.00  0.00           C
ATOM  10432  C23 POPEb 483      43.723  31.293  62.815  1.00  0.00           C
ATOM  10435  C24 POPEb 483      42.343  31.823  62.395  1.00  0.00           C
ATOM  10438  C25 POPEb 483      42.233  32.163  60.905  1.00  0.00           C
ATOM  10441  C26 POPEb 483      42.673  33.593  60.575  1.00  0.00           C
ATOM  10444  C27 POPEb 483      42.833  33.833  59.065  1.00  0.00           C
ATOM  10447  C28 POPEb 483      43.243  35.283  58.725  1.00  0.00           C
ATOM  10450  C29 POPEb 483      43.073  35.553  57.255  1.00  0.00           C
ATOM  10452 0C21 POPEb 483      42.503  36.653  56.715  1.00  0.00           C
ATOM  10454 1C21 POPEb 483      42.003  37.863  57.465  1.00  0.00           C
ATOM  10457 2C21 POPEb 483      41.872  39.083  56.525  1.00  0.00           C
ATOM  10460 3C21 POPEb 483      43.213  39.593  55.965  1.00  0.00           C
ATOM  10463 4C21 POPEb 483      43.043  40.473  54.725  1.00  0.00           C
ATOM  10466 5C21 POPEb 483      42.693  39.643  53.475  1.00  0.00           C
ATOM  10469 6C21 POPEb 483      42.572  40.483  52.195  1.00  0.00           C
ATOM  10472 7C21 POPEb 483      42.083  39.643  51.015  1.00  0.00           C
ATOM  10475 8C21 POPEb 483      42.083  40.413  49.695  1.00  0.00           C
ATOM  10479  C33 POPEb 483      48.553  29.223  58.525  1.00  0.00           C
ATOM  10482  C34 POPEb 483      47.572  28.993  57.365  1.00  0.00           C
ATOM  10485  C35 POPEb 483      48.122  29.453  56.015  1.00  0.00           C
ATOM  10488  C36 POPEb 483      47.213  29.113  54.835  1.00  0.00           C
ATOM  10491  C37 POPEb 483      47.933  29.203  53.475  1.00  0.00           C
ATOM  10494  C38 POPEb 483      46.963  29.203  52.295  1.00  0.00           C
ATOM  10497  C39 POPEb 483      46.563  30.623  51.865  1.00  0.00           C
ATOM  10500 0C31 POPEb 483      45.153  30.663  51.265  1.00  0.00           C
ATOM  10503 1C31 POPEb 483      44.773  32.023  50.675  1.00  0.00           C
ATOM  10506 2C31 POPEb 483      43.313  32.063  50.215  1.00  0.00           C
ATOM  10509 3C31 POPEb 483      42.863  33.413  49.635  1.00  0.00           C
ATOM  10512 4C31 POPEb 483      43.583  33.793  48.335  1.00  0.00           C
ATOM  10515 5C31 POPEb 483      43.073  35.123  47.775  1.00  0.00           C
ATOM  10518 6C31 POPEb 483      43.603  35.443  46.385  1.00  0.00           C
ATOM  10522  NH3 POPEc 484     113.513  35.053  23.935  1.00  0.00           N
ATOM  10526  C12 POPEc 484     113.753  33.573  24.005  1.00  0.00           C
ATOM  10529  C11 POPEc 484     113.383  33.003  22.635  1.00  0.00           C
ATOM  10532  P   POPEc 484     112.803  30.523  23.275  1.00  0.00           P
ATOM  10533  O13 POPEc 484     112.754  29.283  22.485  1.00  0.00           O
ATOM  10534  O14 POPEc 484     111.504  31.113  23.655  1.00  0.00           O
ATOM  10535  O11 POPEc 484     113.673  30.363  24.565  1.00  0.00           O
ATOM  10536  O12 POPEc 484     113.632  31.613  22.515  1.00  0.00           O
ATOM  10537  C1  POPEc 484     113.233  29.613  25.695  1.00  0.00           C
ATOM  10540  C2  POPEc 484     113.174  30.493  26.965  1.00  0.00           C
ATOM  10542  O21 POPEc 484     113.293  29.613  28.095  1.00  0.00           O
ATOM  10543  C21 POPEc 484     113.864  30.163  29.155  1.00  0.00           C
ATOM  10544  O22 POPEc 484     114.242  31.313  29.265  1.00  0.00           O
ATOM  10545  C22 POPEc 484     113.843  29.113  30.285  1.00  0.00           C
ATOM  10548  C3  POPEc 484     111.833  31.293  27.035  1.00  0.00           C
ATOM  10551  O31 POPEc 484     111.723  32.113  28.225  1.00  0.00           O
ATOM  10552  C31 POPEc 484     112.363  33.283  28.145  1.00  0.00           C
ATOM  10553  O32 POPEc 484     112.962  33.693  27.175  1.00  0.00           O
ATOM  10554  C32 POPEc 484     112.073  34.103  29.405  1.00  0.00           C
ATOM  10557  C23 POPEc 484     114.123  29.703  31.695  1.00  0.00           C
ATOM  10560  C24 POPEc 484     113.314  29.093  32.855  1.00  0.00           C
ATOM  10563  C25 POPEc 484     112.973  30.173  33.895  1.00  0.00           C
ATOM  10566  C26 POPEc 484     112.162  29.723  35.115  1.00  0.00           C
ATOM  10569  C27 POPEc 484     112.973  28.953  36.175  1.00  0.00           C
ATOM  10572  C28 POPEc 484     112.193  28.763  37.485  1.00  0.00           C
ATOM  10575  C29 POPEc 484     112.983  27.933  38.475  1.00  0.00           C
ATOM  10577 0C21 POPEc 484     113.463  28.323  39.665  1.00  0.00           C
ATOM  10579 1C21 POPEc 484     113.323  29.663  40.355  1.00  0.00           C
ATOM  10582 2C21 POPEc 484     112.983  29.483  41.855  1.00  0.00           C
ATOM  10585 3C21 POPEc 484     113.503  30.623  42.745  1.00  0.00           C
ATOM  10588 4C21 POPEc 484     113.632  30.253  44.235  1.00  0.00           C
ATOM  10591 5C21 POPEc 484     112.323  30.173  45.035  1.00  0.00           C
ATOM  10594 6C21 POPEc 484     111.452  28.933  44.765  1.00  0.00           C
ATOM  10597 7C21 POPEc 484     110.392  28.703  45.855  1.00  0.00           C
ATOM  10600 8C21 POPEc 484     109.394  27.603  45.485  1.00  0.00           C
ATOM  10604  C33 POPEc 484     111.583  33.313  30.645  1.00  0.00           C
ATOM  10607  C34 POPEc 484     111.194  34.243  31.805  1.00  0.00           C
ATOM  10610  C35 POPEc 484     112.382  34.963  32.445  1.00  0.00           C
ATOM  10613  C36 POPEc 484     112.022  35.843  33.655  1.00  0.00           C
ATOM  10616  C37 POPEc 484     113.293  36.373  34.345  1.00  0.00           C
ATOM  10619  C38 POPEc 484     113.062  36.923  35.765  1.00  0.00           C
ATOM  10622  C39 POPEc 484     112.633  35.833  36.745  1.00  0.00           C
ATOM  10625 0C31 POPEc 484     112.553  36.273  38.215  1.00  0.00           C
ATOM  10628 1C31 POPEc 484     112.003  35.133  39.085  1.00  0.00           C
ATOM  10631 2C31 POPEc 484     111.812  35.493  40.555  1.00  0.00           C
ATOM  10634 3C31 POPEc 484     111.533  34.263  41.445  1.00  0.00           C
ATOM  10637 4C31 POPEc 484     110.513  33.273  40.865  1.00  0.00           C
ATOM  10640 5C31 POPEc 484     109.853  32.393  41.925  1.00  0.00           C
ATOM  10643 6C31 POPEc 484     108.864  31.393  41.325  1.00  0.00           C
ATOM  10647  NH3 POPEd 485      36.933  74.053  32.145  1.00  0.00           N
ATOM  10651  C12 POPEd 485      36.823  72.583  31.835  1.00  0.00           C
ATOM  10654  C11 POPEd 485      35.513  71.973  32.395  1.00  0.00           C
ATOM  10657  P   POPEd 485      34.563  69.643  31.645  1.00  0.00           P
ATOM  10658  O13 POPEd 485      34.043  70.463  30.525  1.00  0.00           O
ATOM  10659  O14 POPEd 485      35.193  68.333  31.355  1.00  0.00           O
ATOM  10660  O11 POPEd 485      33.393  69.463  32.705  1.00  0.00           O
ATOM  10661  O12 POPEd 485      35.613  70.543  32.405  1.00  0.00           O
ATOM  10662  C1  POPEd 485      32.803  68.163  32.915  1.00  0.00           C
ATOM  10665  C2  POPEd 485      33.313  67.433  34.185  1.00  0.00           C
ATOM  10667  O21 POPEd 485      33.063  68.324  35.305  1.00  0.00           O
ATOM  10668  C21 POPEd 485      32.603  67.753  36.395  1.00  0.00           C
ATOM  10669  O22 POPEd 485      32.493  66.553  36.585  1.00  0.00           O
ATOM  10670  C22 POPEd 485      32.233  68.833  37.405  1.00  0.00           C
ATOM  10673  C3  POPEd 485      34.813  67.033  34.035  1.00  0.00           C
ATOM  10676  O31 POPEd 485      35.282  66.084  35.015  1.00  0.00           O
ATOM  10677  C31 POPEd 485      35.723  66.593  36.135  1.00  0.00           C
ATOM  10678  O32 POPEd 485      35.773  67.773  36.435  1.00  0.00           O
ATOM  10679  C32 POPEd 485      36.093  65.484  37.105  1.00  0.00           C
ATOM  10682  C23 POPEd 485      31.473  68.273  38.635  1.00  0.00           C
ATOM  10685  C24 POPEd 485      31.023  69.393  39.575  1.00  0.00           C
ATOM  10688  C25 POPEd 485      30.833  68.974  41.045  1.00  0.00           C
ATOM  10691  C26 POPEd 485      32.153  69.013  41.835  1.00  0.00           C
ATOM  10694  C27 POPEd 485      32.023  68.693  43.325  1.00  0.00           C
ATOM  10697  C28 POPEd 485      33.413  68.604  43.985  1.00  0.00           C
ATOM  10700  C29 POPEd 485      33.343  68.393  45.475  1.00  0.00           C
ATOM  10702 0C21 POPEd 485      33.293  69.363  46.405  1.00  0.00           C
ATOM  10704 1C21 POPEd 485      33.253  70.843  46.145  1.00  0.00           C
ATOM  10707 2C21 POPEd 485      31.943  71.513  46.605  1.00  0.00           C
ATOM  10710 3C21 POPEd 485      31.743  71.483  48.125  1.00  0.00           C
ATOM  10713 4C21 POPEd 485      30.463  72.214  48.565  1.00  0.00           C
ATOM  10716 5C21 POPEd 485      29.973  71.793  49.955  1.00  0.00           C
ATOM  10719 6C21 POPEd 485      30.913  72.203  51.105  1.00  0.00           C
ATOM  10722 7C21 POPEd 485      30.373  71.743  52.465  1.00  0.00           C
ATOM  10725 8C21 POPEd 485      31.293  72.093  53.635  1.00  0.00           C
ATOM  10729  C33 POPEd 485      35.783  65.944  38.545  1.00  0.00           C
ATOM  10732  C34 POPEd 485      35.923  64.823  39.575  1.00  0.00           C
ATOM  10735  C35 POPEd 485      35.633  65.333  40.985  1.00  0.00           C
ATOM  10738  C36 POPEd 485      35.593  64.193  42.005  1.00  0.00           C
ATOM  10741  C37 POPEd 485      35.833  64.683  43.435  1.00  0.00           C
ATOM  10744  C38 POPEd 485      36.072  63.503  44.385  1.00  0.00           C
ATOM  10747  C39 POPEd 485      36.703  63.923  45.715  1.00  0.00           C
ATOM  10750 0C31 POPEd 485      35.783  64.834  46.555  1.00  0.00           C
ATOM  10753 1C31 POPEd 485      36.173  64.764  48.025  1.00  0.00           C
ATOM  10756 2C31 POPEd 485      35.253  65.553  48.955  1.00  0.00           C
ATOM  10759 3C31 POPEd 485      35.482  65.133  50.415  1.00  0.00           C
ATOM  10762 4C31 POPEd 485      34.783  66.033  51.435  1.00  0.00           C
ATOM  10765 5C31 POPEd 485      35.243  65.703  52.855  1.00  0.00           C
ATOM  10768 6C31 POPEd 485      34.563  66.563  53.925  1.00  0.00           C
ATOM  10772  NH3 POPEe 486      60.032 107.673  29.605  1.00  0.00           N
ATOM  10776  C12 POPEe 486      59.913 108.933  28.795  1.00  0.00           C
ATOM  10779  C11 POPEe 486      59.543 110.094  29.725  1.00  0.00           C
ATOM  10782  P   POPEe 486      60.193 112.543  28.965  1.00  0.00           P
ATOM  10783  O13 POPEe 486      61.593 112.133  28.705  1.00  0.00           O
ATOM  10784  O14 POPEe 486      59.633 113.523  28.015  1.00  0.00           O
ATOM  10785  O11 POPEe 486      60.072 113.133  30.435  1.00  0.00           O
ATOM  10786  O12 POPEe 486      59.273 111.274  28.975  1.00  0.00           O
ATOM  10787  C1  POPEe 486      61.264 113.604  31.095  1.00  0.00           C
ATOM  10790  C2  POPEe 486      61.013 114.744  32.135  1.00  0.00           C
ATOM  10792  O21 POPEe 486      60.593 114.235  33.405  1.00  0.00           O
ATOM  10793  C21 POPEe 486      61.552 113.974  34.275  1.00  0.00           C
ATOM  10794  O22 POPEe 486      62.753 114.114  34.085  1.00  0.00           O
ATOM  10795  C22 POPEe 486      60.933 113.454  35.575  1.00  0.00           C
ATOM  10798  C3  POPEe 486      59.993 115.814  31.655  1.00  0.00           C
ATOM  10801  O31 POPEe 486      60.352 117.064  32.285  1.00  0.00           O
ATOM  10802  C31 POPEe 486      59.653 117.444  33.345  1.00  0.00           C
ATOM  10803  O32 POPEe 486      58.513 117.123  33.595  1.00  0.00           O
ATOM  10804  C32 POPEe 486      60.534 118.314  34.225  1.00  0.00           C
ATOM  10807  C23 POPEe 486      60.993 114.504  36.715  1.00  0.00           C
ATOM  10810  C24 POPEe 486      60.813 113.883  38.105  1.00  0.00           C
ATOM  10813  C25 POPEe 486      61.183 114.844  39.245  1.00  0.00           C
ATOM  10816  C26 POPEe 486      61.103 114.154  40.615  1.00  0.00           C
ATOM  10819  C27 POPEe 486      62.113 114.644  41.655  1.00  0.00           C
ATOM  10822  C28 POPEe 486      62.523 113.494  42.605  1.00  0.00           C
ATOM  10825  C29 POPEe 486      63.443 113.883  43.735  1.00  0.00           C
ATOM  10827 0C21 POPEe 486      63.073 114.493  44.885  1.00  0.00           C
ATOM  10829 1C21 POPEe 486      61.672 114.933  45.225  1.00  0.00           C
ATOM  10832 2C21 POPEe 486      61.163 114.413  46.585  1.00  0.00           C
ATOM  10835 3C21 POPEe 486      61.602 115.294  47.765  1.00  0.00           C
ATOM  10838 4C21 POPEe 486      61.063 114.784  49.105  1.00  0.00           C
ATOM  10841 5C21 POPEe 486      61.103 115.833  50.225  1.00  0.00           C
ATOM  10844 6C21 POPEe 486      62.493 116.433  50.485  1.00  0.00           C
ATOM  10847 7C21 POPEe 486      62.493 117.413  51.655  1.00  0.00           C
ATOM  10850 8C21 POPEe 486      63.813 118.184  51.775  1.00  0.00           C
ATOM  10854  C33 POPEe 486      60.072 118.424  35.705  1.00  0.00           C
ATOM  10857  C34 POPEe 486      61.194 119.084  36.525  1.00  0.00           C
ATOM  10860  C35 POPEe 486      61.043 118.974  38.045  1.00  0.00           C
ATOM  10863  C36 POPEe 486      62.243 119.623  38.745  1.00  0.00           C
ATOM  10866  C37 POPEe 486      62.183 119.583  40.265  1.00  0.00           C
ATOM  10869  C38 POPEe 486      63.423 120.234  40.915  1.00  0.00           C
ATOM  10872  C39 POPEe 486      63.283 120.345  42.435  1.00  0.00           C
ATOM  10875 0C31 POPEe 486      64.463 121.064  43.115  1.00  0.00           C
ATOM  10878 1C31 POPEe 486      64.232 121.223  44.625  1.00  0.00           C
ATOM  10881 2C31 POPEe 486      65.393 121.904  45.355  1.00  0.00           C
ATOM  10884 3C31 POPEe 486      65.113 122.043  46.865  1.00  0.00           C
ATOM  10887 4C31 POPEe 486      65.864 121.023  47.735  1.00  0.00           C
ATOM  10890 5C31 POPEe 486      65.523 121.174  49.225  1.00  0.00           C
ATOM  10893 6C31 POPEe 486      66.282 120.194  50.115  1.00  0.00           C
ATOM  10897  NH3 POPEf 487      92.624  83.863  26.345  1.00  0.00           N
ATOM  10901  C12 POPEf 487      91.383  84.324  25.635  1.00  0.00           C
ATOM  10904  C11 POPEf 487      91.673  85.633  24.905  1.00  0.00           C
ATOM  10907  P   POPEf 487      89.793  87.403  25.155  1.00  0.00           P
ATOM  10908  O13 POPEf 487      88.323  87.363  25.035  1.00  0.00           O
ATOM  10909  O14 POPEf 487      90.523  88.643  24.805  1.00  0.00           O
ATOM  10910  O11 POPEf 487      90.163  87.113  26.655  1.00  0.00           O
ATOM  10911  O12 POPEf 487      90.453  86.183  24.415  1.00  0.00           O
ATOM  10912  C1  POPEf 487      89.473  87.773  27.715  1.00  0.00           C
ATOM  10915  C2  POPEf 487      89.913  87.144  29.065  1.00  0.00           C
ATOM  10917  O21 POPEf 487      89.394  87.944  30.155  1.00  0.00           O
ATOM  10918  C21 POPEf 487      88.993  87.223  31.195  1.00  0.00           C
ATOM  10919  O22 POPEf 487      88.923  86.003  31.235  1.00  0.00           O
ATOM  10920  C22 POPEf 487      88.713  88.125  32.415  1.00  0.00           C
ATOM  10923  C3  POPEf 487      91.462  87.123  29.145  1.00  0.00           C
ATOM  10926  O31 POPEf 487      91.973  86.374  30.265  1.00  0.00           O
ATOM  10927  C31 POPEf 487      92.372  85.133  29.975  1.00  0.00           C
ATOM  10928  O32 POPEf 487      92.263  84.593  28.885  1.00  0.00           O
ATOM  10929  C32 POPEf 487      92.983  84.474  31.195  1.00  0.00           C
ATOM  10932  C23 POPEf 487      88.363  87.253  33.645  1.00  0.00           C
ATOM  10935  C24 POPEf 487      88.123  88.004  34.965  1.00  0.00           C
ATOM  10938  C25 POPEf 487      87.584  87.043  36.045  1.00  0.00           C
ATOM  10941  C26 POPEf 487      87.603  87.624  37.465  1.00  0.00           C
ATOM  10944  C27 POPEf 487      87.514  86.563  38.575  1.00  0.00           C
ATOM  10947  C28 POPEf 487      87.553  87.144  40.005  1.00  0.00           C
ATOM  10950  C29 POPEf 487      88.904  87.673  40.425  1.00  0.00           C
ATOM  10952 0C21 POPEf 487      89.333  87.824  41.685  1.00  0.00           C
ATOM  10954 1C21 POPEf 487      88.563  87.493  42.945  1.00  0.00           C
ATOM  10957 2C21 POPEf 487      88.153  88.734  43.765  1.00  0.00           C
ATOM  10960 3C21 POPEf 487      89.303  89.394  44.535  1.00  0.00           C
ATOM  10963 4C21 POPEf 487      88.773  90.273  45.675  1.00  0.00           C
ATOM  10966 5C21 POPEf 487      89.893  90.824  46.565  1.00  0.00           C
ATOM  10969 6C21 POPEf 487      89.503  91.163  48.025  1.00  0.00           C
ATOM  10972 7C21 POPEf 487      88.314  92.104  48.225  1.00  0.00           C
ATOM  10975 8C21 POPEf 487      86.952  91.393  48.205  1.00  0.00           C
[truncated: 1,820,488 more chars]
