# Supplementary material for: Characterizing Membrane Association and Periplasmic Transfer of Bacterial Lipoproteins through Molecular Dynamics Simulations
Source: Structure. 2020 Apr 7;28(4):475–487.e3. doi: 10.1016/j.str.2020.01.012 (PMC7139219; doi:10.1016/j.str.2020.01.012)
Supplement: Data S3. Final Coordinates from Simulations (M–X), Related to Figure 3 [file mmc5.zip › M-X/MDTQ-5-atomistic.pdb]

TITLE     Protein
REMARK    THIS IS A SIMULATION BOX
CRYST1  127.220  127.220  169.857  90.00  90.00  90.00 P 1           1
MODEL        1
ATOM      1  N   CYSTA   1      75.980  42.465  67.840  1.00  0.00           N
ATOM      3  CA  CYSTA   1      76.310  41.155  68.420  1.00  0.00           C
ATOM      5  C   CYSTA   1      77.370  41.335  69.540  1.00  0.00           C
ATOM      6  O   CYSTA   1      78.160  40.435  69.830  1.00  0.00           O
ATOM      7  CB  CYSTA   1      76.670  40.085  67.310  1.00  0.00           C
ATOM     10  SG  CYSTA   1      75.870  40.295  65.650  1.00  0.00           S
ATOM     11  C1  CYSTA   1      74.680  38.935  65.290  1.00  0.00           C
ATOM     14  CA1 CYSTA   1      76.780  43.315  67.170  1.00  0.00           C
ATOM     15  OA1 CYSTA   1      76.280  44.385  66.830  1.00  0.00           O
ATOM     16  CA2 CYSTA   1      78.220  43.075  66.850  1.00  0.00           C
ATOM     19  C11 CYSTA   1      73.370  39.265  64.480  1.00  0.00           C
ATOM     21  O11 CYSTA   1      72.900  38.065  63.830  1.00  0.00           O
ATOM     22  CX1 CYSTA   1      71.820  37.535  64.400  1.00  0.00           C
ATOM     23  OX1 CYSTA   1      71.540  37.625  65.580  1.00  0.00           O
ATOM     24  CX2 CYSTA   1      70.940  36.895  63.330  1.00  0.00           C
ATOM     27  C12 CYSTA   1      73.400  40.355  63.350  1.00  0.00           C
ATOM     30  O12 CYSTA   1      72.100  40.395  62.730  1.00  0.00           O
ATOM     31  CD1 CYSTA   1      71.860  41.225  61.730  1.00  0.00           C
ATOM     32  OD1 CYSTA   1      72.550  42.165  61.390  1.00  0.00           O
ATOM     33  CD2 CYSTA   1      70.620  40.665  61.010  1.00  0.00           C
ATOM     36  CA3 CYSTA   1      78.600  43.395  65.400  1.00  0.00           C
ATOM     39  CA4 CYSTA   1      80.130  43.545  65.320  1.00  0.00           C
ATOM     42  CA5 CYSTA   1      80.670  43.565  63.890  1.00  0.00           C
ATOM     45  CA6 CYSTA   1      79.960  44.545  62.950  1.00  0.00           C
ATOM     48  CA7 CYSTA   1      79.930  46.005  63.430  1.00  0.00           C
ATOM     51  CA8 CYSTA   1      79.070  46.965  62.590  1.00  0.00           C
ATOM     54  CA9 CYSTA   1      79.570  47.265  61.160  1.00  0.00           C
ATOM     57 0CA1 CYSTA   1      79.450  46.115  60.150  1.00  0.00           C
ATOM     60 1CA1 CYSTA   1      79.580  46.595  58.710  1.00  0.00           C
ATOM     63 2CA1 CYSTA   1      79.550  45.425  57.710  1.00  0.00           C
ATOM     66 3CA1 CYSTA   1      79.640  45.875  56.240  1.00  0.00           C
ATOM     69 4CA1 CYSTA   1      78.290  46.115  55.560  1.00  0.00           C
ATOM     72 5CA1 CYSTA   1      77.450  47.225  56.200  1.00  0.00           C
ATOM     75 6CA1 CYSTA   1      76.190  47.585  55.400  1.00  0.00           C
ATOM     79  CD3 CYSTA   1      70.490  41.075  59.520  1.00  0.00           C
ATOM     82  CD4 CYSTA   1      69.490  42.205  59.260  1.00  0.00           C
ATOM     85  CD5 CYSTA   1      69.190  42.415  57.770  1.00  0.00           C
ATOM     88  CD6 CYSTA   1      70.420  42.705  56.890  1.00  0.00           C
ATOM     91  CD7 CYSTA   1      71.070  44.055  57.220  1.00  0.00           C
ATOM     94  CD8 CYSTA   1      72.220  44.385  56.260  1.00  0.00           C
ATOM     97  CD9 CYSTA   1      72.930  45.695  56.610  1.00  0.00           C
ATOM    100 0CD1 CYSTA   1      72.110  46.965  56.380  1.00  0.00           C
ATOM    103 1CD1 CYSTA   1      72.100  47.485  54.930  1.00  0.00           C
ATOM    106 2CD1 CYSTA   1      71.380  48.835  54.810  1.00  0.00           C
ATOM    109 3CD1 CYSTA   1      71.640  49.585  53.500  1.00  0.00           C
ATOM    112 4CD1 CYSTA   1      70.950  48.945  52.290  1.00  0.00           C
ATOM    115 5CD1 CYSTA   1      71.240  49.685  50.980  1.00  0.00           C
ATOM    118 6CD1 CYSTA   1      70.510  49.115  49.760  1.00  0.00           C
ATOM    122  CX3 CYSTA   1      69.450  36.835  63.760  1.00  0.00           C
ATOM    125  CX4 CYSTA   1      68.700  38.175  63.610  1.00  0.00           C
ATOM    128  CX5 CYSTA   1      67.840  38.265  62.330  1.00  0.00           C
ATOM    131  CX6 CYSTA   1      66.520  37.465  62.430  1.00  0.00           C
ATOM    134  CX7 CYSTA   1      65.680  37.485  61.140  1.00  0.00           C
ATOM    137  CX8 CYSTA   1      64.250  36.925  61.320  1.00  0.00           C
ATOM    140  CX9 CYSTA   1      64.040  35.485  60.920  1.00  0.00           C
ATOM    142 0CX1 CYSTA   1      63.010  34.995  60.210  1.00  0.00           C
ATOM    144 1CX1 CYSTA   1      61.820  35.755  59.670  1.00  0.00           C
ATOM    147 2CX1 CYSTA   1      61.680  35.655  58.140  1.00  0.00           C
ATOM    150 3CX1 CYSTA   1      62.800  36.375  57.370  1.00  0.00           C
ATOM    153 4CX1 CYSTA   1      62.550  36.365  55.850  1.00  0.00           C
ATOM    156 5CX1 CYSTA   1      63.600  37.125  55.030  1.00  0.00           C
ATOM    159 6CX1 CYSTA   1      64.940  36.395  54.860  1.00  0.00           C
ATOM    162 7CX1 CYSTA   1      65.850  37.065  53.820  1.00  0.00           C
ATOM    165 8CX1 CYSTA   1      67.110  36.275  53.490  1.00  0.00           C
ATOM    169  N   ALA A   2      77.400  42.575  70.090  1.00  0.00           N
ATOM    171  CA  ALA A   2      78.330  43.305  70.960  1.00  0.00           C
ATOM    173  CB  ALA A   2      79.530  42.515  71.540  1.00  0.00           C
ATOM    177  C   ALA A   2      78.720  44.525  70.110  1.00  0.00           C
ATOM    178  O   ALA A   2      77.900  44.915  69.280  1.00  0.00           O
ATOM    179  N   PRO A   3      79.910  45.125  70.120  1.00  0.00           N
ATOM    180  CD  PRO A   3      80.290  45.895  68.920  1.00  0.00           C
ATOM    183  CA  PRO A   3      80.520  45.755  71.280  1.00  0.00           C
ATOM    185  CB  PRO A   3      81.890  46.205  70.710  1.00  0.00           C
ATOM    188  CG  PRO A   3      81.710  46.385  69.190  1.00  0.00           C
ATOM    191  C   PRO A   3      79.630  46.895  71.800  1.00  0.00           C
ATOM    192  O   PRO A   3      78.720  47.315  71.120  1.00  0.00           O
ATOM    193  N   MET A   4      79.840  47.465  72.980  1.00  0.00           N
ATOM    195  CA  MET A   4      81.110  47.615  73.630  1.00  0.00           C
ATOM    197  CB  MET A   4      81.510  49.105  73.540  1.00  0.00           C
ATOM    200  CG  MET A   4      82.930  49.475  73.990  1.00  0.00           C
ATOM    203  SD  MET A   4      83.300  51.185  73.500  1.00  0.00           S
ATOM    204  CE  MET A   4      84.790  51.485  74.470  1.00  0.00           C
ATOM    208  C   MET A   4      80.880  47.205  75.030  1.00  0.00           C
ATOM    209  O   MET A   4      80.620  48.045  75.870  1.00  0.00           O
ATOM    210  N   HIS A   5      80.990  45.905  75.350  1.00  0.00           N
ATOM    212  CA  HIS A   5      81.240  45.495  76.720  1.00  0.00           C
ATOM    214  CB  HIS A   5      80.640  44.125  77.050  1.00  0.00           C
ATOM    217  ND1 HIS A   5      78.920  43.505  75.470  1.00  0.00           N
ATOM    218  CG  HIS A   5      79.210  44.065  76.690  1.00  0.00           C
ATOM    219  CE1 HIS A   5      77.610  43.365  75.480  1.00  0.00           C
ATOM    221  NE2 HIS A   5      77.060  43.815  76.640  1.00  0.00           N
ATOM    223  CD2 HIS A   5      78.090  44.265  77.430  1.00  0.00           C
ATOM    225  C   HIS A   5      82.700  45.285  76.980  1.00  0.00           C
ATOM    226  O   HIS A   5      83.070  44.845  78.060  1.00  0.00           O
ATOM    227  N   GLU A   6      83.590  45.535  76.010  1.00  0.00           N
ATOM    229  CA  GLU A   6      85.000  45.305  76.270  1.00  0.00           C
ATOM    231  CB  GLU A   6      85.810  44.705  75.110  1.00  0.00           C
ATOM    234  CG  GLU A   6      87.190  44.225  75.650  1.00  0.00           C
ATOM    237  CD  GLU A   6      87.960  43.305  74.730  1.00  0.00           C
ATOM    238  OE1 GLU A   6      87.530  42.135  74.540  1.00  0.00           O
ATOM    239  OE2 GLU A   6      89.030  43.745  74.250  1.00  0.00           O
ATOM    240  C   GLU A   6      85.620  46.595  76.720  1.00  0.00           C
ATOM    241  O   GLU A   6      85.440  47.655  76.120  1.00  0.00           O
ATOM    242  N   THR A   7      86.360  46.505  77.830  1.00  0.00           N
ATOM    244  CA  THR A   7      87.080  47.625  78.400  1.00  0.00           C
ATOM    246  CB  THR A   7      86.570  48.025  79.780  1.00  0.00           C
ATOM    248  OG1 THR A   7      87.200  49.175  80.320  1.00  0.00           O
ATOM    250  CG2 THR A   7      86.640  46.895  80.810  1.00  0.00           C
ATOM    254  C   THR A   7      88.500  47.205  78.460  1.00  0.00           C
ATOM    255  O   THR A   7      88.850  46.025  78.390  1.00  0.00           O
ATOM    256  N   ARG A   8      89.390  48.185  78.600  1.00  0.00           N
ATOM    258  CA  ARG A   8      90.740  47.905  79.000  1.00  0.00           C
ATOM    260  CB  ARG A   8      91.650  47.965  77.770  1.00  0.00           C
ATOM    263  CG  ARG A   8      93.160  47.835  78.030  1.00  0.00           C
ATOM    266  CD  ARG A   8      93.970  47.655  76.740  1.00  0.00           C
ATOM    269  NE  ARG A   8      93.680  48.815  75.830  1.00  0.00           N
ATOM    271  CZ  ARG A   8      92.800  48.795  74.830  1.00  0.00           C
ATOM    272  NH1 ARG A   8      92.050  47.765  74.530  1.00  0.00           N
ATOM    275  NH2 ARG A   8      92.670  49.885  74.100  1.00  0.00           N
ATOM    278  C   ARG A   8      91.110  48.955  80.000  1.00  0.00           C
ATOM    279  O   ARG A   8      90.930  50.135  79.740  1.00  0.00           O
ATOM    280  N   GLN A   9      91.600  48.555  81.190  1.00  0.00           N
ATOM    282  CA  GLN A   9      91.960  49.465  82.250  1.00  0.00           C
ATOM    284  CB  GLN A   9      91.320  49.055  83.600  1.00  0.00           C
ATOM    287  CG  GLN A   9      89.780  49.215  83.650  1.00  0.00           C
ATOM    290  CD  GLN A   9      89.370  50.645  83.270  1.00  0.00           C
ATOM    291  OE1 GLN A   9      90.070  51.615  83.550  1.00  0.00           O
ATOM    292  NE2 GLN A   9      88.220  50.805  82.570  1.00  0.00           N
ATOM    295  C   GLN A   9      93.470  49.535  82.380  1.00  0.00           C
ATOM    296  O   GLN A   9      94.140  48.505  82.460  1.00  0.00           O
ATOM    297  N   ALA A  10      94.070  50.745  82.350  1.00  0.00           N
ATOM    299  CA  ALA A  10      95.490  50.905  82.540  1.00  0.00           C
ATOM    301  CB  ALA A  10      95.950  52.325  82.130  1.00  0.00           C
ATOM    305  C   ALA A  10      96.020  50.525  83.930  1.00  0.00           C
ATOM    306  O   ALA A  10      95.450  50.845  84.970  1.00  0.00           O
ATOM    307  N   LEU A  11      97.160  49.785  83.950  1.00  0.00           N
ATOM    309  CA  LEU A  11      97.860  49.305  85.130  1.00  0.00           C
ATOM    311  CB  LEU A  11      99.040  48.395  84.650  1.00  0.00           C
ATOM    314  CG  LEU A  11      99.880  47.585  85.680  1.00  0.00           C
ATOM    316  CD1 LEU A  11     100.790  46.615  84.900  1.00  0.00           C
ATOM    320  CD2 LEU A  11     100.750  48.355  86.680  1.00  0.00           C
ATOM    324  C   LEU A  11      98.410  50.465  85.920  1.00  0.00           C
ATOM    325  O   LEU A  11      99.090  51.315  85.350  1.00  0.00           O
ATOM    326  N   SER A  12      98.170  50.585  87.240  1.00  0.00           N
ATOM    328  CA  SER A  12      98.710  51.715  88.000  1.00  0.00           C
ATOM    330  CB  SER A  12      97.880  51.985  89.270  1.00  0.00           C
ATOM    333  OG  SER A  12      98.250  53.205  89.920  1.00  0.00           O
ATOM    335  C   SER A  12     100.180  51.505  88.340  1.00  0.00           C
ATOM    336  O   SER A  12     100.540  50.785  89.270  1.00  0.00           O
ATOM    337  N   GLN A  13     101.080  52.145  87.560  1.00  0.00           N
ATOM    339  CA  GLN A  13     102.520  52.005  87.720  1.00  0.00           C
ATOM    341  CB  GLN A  13     103.310  52.565  86.510  1.00  0.00           C
ATOM    344  CG  GLN A  13     104.860  52.455  86.620  1.00  0.00           C
ATOM    347  CD  GLN A  13     105.390  51.015  86.610  1.00  0.00           C
ATOM    348  OE1 GLN A  13     106.150  50.575  87.480  1.00  0.00           O
ATOM    349  NE2 GLN A  13     105.030  50.285  85.530  1.00  0.00           N
ATOM    352  C   GLN A  13     102.980  52.855  88.870  1.00  0.00           C
ATOM    353  O   GLN A  13     102.900  54.085  88.780  1.00  0.00           O
ATOM    354  N   GLN A  14     103.530  52.255  89.930  1.00  0.00           N
ATOM    356  CA  GLN A  14     103.850  53.035  91.100  1.00  0.00           C
ATOM    358  CB  GLN A  14     102.640  53.105  92.070  1.00  0.00           C
ATOM    361  CG  GLN A  14     102.800  54.205  93.150  1.00  0.00           C
ATOM    364  CD  GLN A  14     101.460  54.615  93.730  1.00  0.00           C
ATOM    365  OE1 GLN A  14     100.440  53.925  93.640  1.00  0.00           O
ATOM    366  NE2 GLN A  14     101.430  55.835  94.320  1.00  0.00           N
ATOM    369  C   GLN A  14     105.050  52.435  91.780  1.00  0.00           C
ATOM    370  O   GLN A  14     105.300  51.235  91.770  1.00  0.00           O
ATOM    371  N   THR A  15     105.860  53.295  92.420  1.00  0.00           N
ATOM    373  CA  THR A  15     106.980  52.905  93.240  1.00  0.00           C
ATOM    375  CB  THR A  15     107.980  54.045  93.430  1.00  0.00           C
ATOM    377  OG1 THR A  15     107.330  55.275  93.760  1.00  0.00           O
ATOM    379  CG2 THR A  15     108.700  54.285  92.090  1.00  0.00           C
ATOM    383  C   THR A  15     106.450  52.525  94.610  1.00  0.00           C
ATOM    384  O   THR A  15     105.540  53.205  95.080  1.00  0.00           O
ATOM    385  N   PRO A  16     106.900  51.535  95.320  1.00  0.00           N
ATOM    386  CD  PRO A  16     107.580  50.345  94.800  1.00  0.00           C
ATOM    389  CA  PRO A  16     106.580  51.435  96.720  1.00  0.00           C
ATOM    391  CB  PRO A  16     106.560  49.935  96.970  1.00  0.00           C
ATOM    394  CG  PRO A  16     107.550  49.345  95.960  1.00  0.00           C
ATOM    397  C   PRO A  16     107.670  52.125  97.500  1.00  0.00           C
ATOM    398  O   PRO A  16     108.860  52.015  97.160  1.00  0.00           O
ATOM    399  N   ALA A  17     107.290  52.875  98.530  1.00  0.00           N
ATOM    401  CA  ALA A  17     108.240  53.315  99.510  1.00  0.00           C
ATOM    403  CB  ALA A  17     108.860  54.695  99.200  1.00  0.00           C
ATOM    407  C   ALA A  17     107.630  53.295 100.890  1.00  0.00           C
ATOM    408  O   ALA A  17     106.830  54.155 101.240  1.00  0.00           O
ATOM    409  N   ALA A  18     108.130  52.355 101.710  1.00  0.00           N
ATOM    411  CA  ALA A  18     108.060  52.315 103.160  1.00  0.00           C
ATOM    413  CB  ALA A  18     108.860  51.085 103.610  1.00  0.00           C
ATOM    417  C   ALA A  18     108.650  53.555 103.810  1.00  0.00           C
ATOM    418  O   ALA A  18     108.220  54.065 104.840  1.00  0.00           O
ATOM    419  N   GLN A  19     109.710  54.125 103.200  1.00  0.00           N
ATOM    421  CA  GLN A  19     110.440  55.245 103.760  1.00  0.00           C
ATOM    423  CB  GLN A  19     111.800  55.465 103.030  1.00  0.00           C
ATOM    426  CG  GLN A  19     112.830  54.325 103.210  1.00  0.00           C
ATOM    429  CD  GLN A  19     114.150  54.645 102.500  1.00  0.00           C
ATOM    430  OE1 GLN A  19     114.480  54.135 101.420  1.00  0.00           O
ATOM    431  NE2 GLN A  19     114.940  55.555 103.100  1.00  0.00           N
ATOM    434  C   GLN A  19     109.640  56.555 103.770  1.00  0.00           C
ATOM    435  O   GLN A  19     110.070  57.545 104.350  1.00  0.00           O
ATOM    436  N   VAL A  20     108.480  56.585 103.080  1.00  0.00           N
ATOM    438  CA  VAL A  20     107.680  57.775 102.860  1.00  0.00           C
ATOM    440  CB  VAL A  20     106.600  57.545 101.800  1.00  0.00           C
ATOM    442  CG1 VAL A  20     105.440  56.665 102.300  1.00  0.00           C
ATOM    446  CG2 VAL A  20     106.080  58.905 101.280  1.00  0.00           C
ATOM    450  C   VAL A  20     107.110  58.395 104.140  1.00  0.00           C
ATOM    451  O   VAL A  20     106.970  59.615 104.210  1.00  0.00           O
ATOM    452  N   ASP A  21     106.780  57.575 105.160  1.00  0.00           N
ATOM    454  CA  ASP A  21     106.130  57.995 106.390  1.00  0.00           C
ATOM    456  CB  ASP A  21     104.830  57.155 106.520  1.00  0.00           C
ATOM    459  CG  ASP A  21     103.790  57.755 107.450  1.00  0.00           C
ATOM    460  OD1 ASP A  21     104.060  58.765 108.140  1.00  0.00           O
ATOM    461  OD2 ASP A  21     102.660  57.185 107.470  1.00  0.00           O
ATOM    462  C   ASP A  21     107.110  57.815 107.570  1.00  0.00           C
ATOM    463  O   ASP A  21     106.780  57.835 108.760  1.00  0.00           O
ATOM    464  N   THR A  22     108.410  57.635 107.260  1.00  0.00           N
ATOM    466  CA  THR A  22     109.350  57.045 108.200  1.00  0.00           C
ATOM    468  CB  THR A  22     109.750  55.635 107.780  1.00  0.00           C
ATOM    470  OG1 THR A  22     108.560  54.865 107.830  1.00  0.00           O
ATOM    472  CG2 THR A  22     110.700  54.985 108.780  1.00  0.00           C
ATOM    476  C   THR A  22     110.550  57.935 108.400  1.00  0.00           C
ATOM    477  O   THR A  22     111.420  58.125 107.550  1.00  0.00           O
ATOM    478  N   ALA A  23     110.660  58.525 109.600  1.00  0.00           N
ATOM    480  CA  ALA A  23     111.840  59.235 110.030  1.00  0.00           C
ATOM    482  CB  ALA A  23     111.520  60.045 111.290  1.00  0.00           C
ATOM    486  C   ALA A  23     113.030  58.305 110.250  1.00  0.00           C
ATOM    487  O   ALA A  23     112.880  57.135 110.580  1.00  0.00           O
ATOM    488  N   LEU A  24     114.280  58.815 110.090  1.00  0.00           N
ATOM    490  CA  LEU A  24     115.490  58.005 110.210  1.00  0.00           C
ATOM    492  CB  LEU A  24     116.770  58.875 110.000  1.00  0.00           C
ATOM    495  CG  LEU A  24     116.970  59.505 108.600  1.00  0.00           C
ATOM    497  CD1 LEU A  24     116.090  60.735 108.320  1.00  0.00           C
ATOM    501  CD2 LEU A  24     118.440  59.935 108.430  1.00  0.00           C
ATOM    505  C   LEU A  24     115.610  57.135 111.490  1.00  0.00           C
ATOM    506  O   LEU A  24     116.050  55.985 111.390  1.00  0.00           O
ATOM    507  N   PRO A  25     115.190  57.535 112.700  1.00  0.00           N
ATOM    508  CD  PRO A  25     115.330  58.925 113.110  1.00  0.00           C
ATOM    511  CA  PRO A  25     115.210  56.635 113.850  1.00  0.00           C
ATOM    513  CB  PRO A  25     114.910  57.545 115.050  1.00  0.00           C
ATOM    516  CG  PRO A  25     115.400  58.925 114.640  1.00  0.00           C
ATOM    519  C   PRO A  25     114.140  55.555 113.880  1.00  0.00           C
ATOM    520  O   PRO A  25     114.050  54.885 114.920  1.00  0.00           O
ATOM    521  N   THR A  26     113.330  55.355 112.830  1.00  0.00           N
ATOM    523  CA  THR A  26     112.220  54.425 112.910  1.00  0.00           C
ATOM    525  CB  THR A  26     110.860  55.065 113.200  1.00  0.00           C
ATOM    527  OG1 THR A  26     109.790  54.135 113.220  1.00  0.00           O
ATOM    529  CG2 THR A  26     110.500  56.205 112.250  1.00  0.00           C
ATOM    533  C   THR A  26     112.210  53.365 111.830  1.00  0.00           C
ATOM    534  O   THR A  26     112.720  53.525 110.720  1.00  0.00           O
ATOM    535  N   ALA A  27     111.660  52.195 112.210  1.00  0.00           N
ATOM    537  CA  ALA A  27     111.660  50.975 111.450  1.00  0.00           C
ATOM    539  CB  ALA A  27     111.480  49.775 112.400  1.00  0.00           C
ATOM    543  C   ALA A  27     110.560  50.975 110.400  1.00  0.00           C
ATOM    544  O   ALA A  27     109.490  51.535 110.630  1.00  0.00           O
ATOM    545  N   LEU A  28     110.850  50.325 109.260  1.00  0.00           N
ATOM    547  CA  LEU A  28     110.000  50.265 108.090  1.00  0.00           C
ATOM    549  CB  LEU A  28     110.870  50.085 106.800  1.00  0.00           C
ATOM    552  CG  LEU A  28     111.820  51.275 106.500  1.00  0.00           C
ATOM    554  CD1 LEU A  28     112.690  51.025 105.260  1.00  0.00           C
ATOM    558  CD2 LEU A  28     111.050  52.575 106.270  1.00  0.00           C
ATOM    562  C   LEU A  28     108.980  49.135 108.190  1.00  0.00           C
ATOM    563  O   LEU A  28     109.340  47.975 108.390  1.00  0.00           O
ATOM    564  N   LYS A  29     107.660  49.405 108.080  1.00  0.00           N
ATOM    566  CA  LYS A  29     106.620  48.435 108.390  1.00  0.00           C
ATOM    568  CB  LYS A  29     105.970  48.745 109.770  1.00  0.00           C
ATOM    571  CG  LYS A  29     106.960  48.585 110.940  1.00  0.00           C
ATOM    574  CD  LYS A  29     106.320  48.885 112.300  1.00  0.00           C
ATOM    577  CE  LYS A  29     107.320  48.745 113.450  1.00  0.00           C
ATOM    580  NZ  LYS A  29     106.690  49.175 114.710  1.00  0.00           N
ATOM    584  C   LYS A  29     105.500  48.395 107.360  1.00  0.00           C
ATOM    585  O   LYS A  29     104.680  49.305 107.310  1.00  0.00           O
ATOM    586  N   MET A  30     105.360  47.285 106.600  1.00  0.00           N
ATOM    588  CA  MET A  30     104.250  47.005 105.690  1.00  0.00           C
ATOM    590  CB  MET A  30     104.650  46.655 104.220  1.00  0.00           C
ATOM    593  CG  MET A  30     106.060  46.065 104.090  1.00  0.00           C
ATOM    596  SD  MET A  30     106.330  44.895 102.750  1.00  0.00           S
ATOM    597  CE  MET A  30     107.890  44.285 103.450  1.00  0.00           C
ATOM    601  C   MET A  30     103.330  45.955 106.240  1.00  0.00           C
ATOM    602  O   MET A  30     103.310  44.795 105.820  1.00  0.00           O
ATOM    603  N   VAL A  31     102.490  46.355 107.220  1.00  0.00           N
ATOM    605  CA  VAL A  31     101.470  45.495 107.760  1.00  0.00           C
ATOM    607  CB  VAL A  31     101.730  45.145 109.220  1.00  0.00           C
ATOM    609  CG1 VAL A  31     100.590  44.295 109.820  1.00  0.00           C
ATOM    613  CG2 VAL A  31     103.050  44.345 109.280  1.00  0.00           C
ATOM    617  C   VAL A  31     100.130  46.145 107.510  1.00  0.00           C
ATOM    618  O   VAL A  31      99.920  47.355 107.620  1.00  0.00           O
ATOM    619  N   GLY A  32      99.150  45.335 107.100  1.00  0.00           N
ATOM    621  CA  GLY A  32      97.760  45.725 106.960  1.00  0.00           C
ATOM    624  C   GLY A  32      97.100  46.435 108.110  1.00  0.00           C
ATOM    625  O   GLY A  32      97.580  46.475 109.240  1.00  0.00           O
ATOM    626  N   GLN A  33      95.930  47.005 107.820  1.00  0.00           N
ATOM    628  CA  GLN A  33      95.120  47.715 108.790  1.00  0.00           C
ATOM    630  CB  GLN A  33      94.480  48.935 108.070  1.00  0.00           C
ATOM    633  CG  GLN A  33      94.460  50.255 108.880  1.00  0.00           C
ATOM    636  CD  GLN A  33      95.720  50.505 109.690  1.00  0.00           C
ATOM    637  OE1 GLN A  33      95.640  50.865 110.860  1.00  0.00           O
ATOM    638  NE2 GLN A  33      96.910  50.295 109.070  1.00  0.00           N
ATOM    641  C   GLN A  33      94.060  46.795 109.360  1.00  0.00           C
ATOM    642  O   GLN A  33      93.840  45.695 108.860  1.00  0.00           O
ATOM    643  N   THR A  34      93.420  47.215 110.470  1.00  0.00           N
ATOM    645  CA  THR A  34      92.460  46.415 111.220  1.00  0.00           C
ATOM    647  CB  THR A  34      93.210  45.525 112.210  1.00  0.00           C
ATOM    649  OG1 THR A  34      93.900  46.265 113.210  1.00  0.00           O
ATOM    651  CG2 THR A  34      92.320  44.475 112.880  1.00  0.00           C
ATOM    655  C   THR A  34      91.420  47.395 111.780  1.00  0.00           C
ATOM    656  O   THR A  34      91.280  48.475 111.210  1.00  0.00           O
ATOM    657  N   GLN A  35      90.650  47.085 112.870  1.00  0.00           N
ATOM    659  CA  GLN A  35      89.740  48.045 113.530  1.00  0.00           C
ATOM    661  CB  GLN A  35      88.770  47.445 114.590  1.00  0.00           C
ATOM    664  CG  GLN A  35      87.440  46.865 114.050  1.00  0.00           C
ATOM    667  CD  GLN A  35      87.560  45.405 113.710  1.00  0.00           C
ATOM    668  OE1 GLN A  35      87.980  44.585 114.540  1.00  0.00           O
ATOM    669  NE2 GLN A  35      87.170  45.025 112.480  1.00  0.00           N
ATOM    672  C   GLN A  35      90.470  49.205 114.190  1.00  0.00           C
ATOM    673  O   GLN A  35      90.720  49.225 115.390  1.00  0.00           O
ATOM    674  N   TRP A  36      90.870  50.195 113.380  1.00  0.00           N
ATOM    676  CA  TRP A  36      92.120  50.915 113.560  1.00  0.00           C
ATOM    678  CB  TRP A  36      92.500  51.535 112.190  1.00  0.00           C
ATOM    681  CG  TRP A  36      91.400  52.315 111.520  1.00  0.00           C
ATOM    682  CD1 TRP A  36      90.540  51.895 110.540  1.00  0.00           C
ATOM    684  NE1 TRP A  36      89.610  52.875 110.300  1.00  0.00           N
ATOM    686  CE2 TRP A  36      89.840  53.935 111.130  1.00  0.00           C
ATOM    687  CD2 TRP A  36      90.970  53.625 111.920  1.00  0.00           C
ATOM    688  CE3 TRP A  36      91.430  54.535 112.860  1.00  0.00           C
ATOM    690  CZ3 TRP A  36      90.720  55.725 113.040  1.00  0.00           C
ATOM    692  CZ2 TRP A  36      89.140  55.115 111.300  1.00  0.00           C
ATOM    694  CH2 TRP A  36      89.590  56.015 112.270  1.00  0.00           C
ATOM    696  C   TRP A  36      92.010  51.955 114.650  1.00  0.00           C
ATOM    697  O   TRP A  36      92.990  52.495 115.160  1.00  0.00           O
ATOM    698  N   TRP A  37      90.770  52.255 115.070  1.00  0.00           N
ATOM    700  CA  TRP A  37      90.500  53.115 116.200  1.00  0.00           C
ATOM    702  CB  TRP A  37      89.030  53.615 116.160  1.00  0.00           C
ATOM    705  CG  TRP A  37      88.040  52.495 116.220  1.00  0.00           C
ATOM    706  CD1 TRP A  37      87.690  51.795 117.340  1.00  0.00           C
ATOM    708  NE1 TRP A  37      86.950  50.695 116.970  1.00  0.00           N
ATOM    710  CE2 TRP A  37      86.810  50.685 115.620  1.00  0.00           C
ATOM    711  CD2 TRP A  37      87.490  51.805 115.100  1.00  0.00           C
ATOM    712  CE3 TRP A  37      87.510  52.035 113.730  1.00  0.00           C
ATOM    714  CZ3 TRP A  37      86.870  51.125 112.900  1.00  0.00           C
ATOM    716  CZ2 TRP A  37      86.180  49.785 114.790  1.00  0.00           C
ATOM    718  CH2 TRP A  37      86.240  50.005 113.410  1.00  0.00           C
ATOM    720  C   TRP A  37      90.810  52.405 117.510  1.00  0.00           C
ATOM    721  O   TRP A  37      91.090  53.035 118.520  1.00  0.00           O
ATOM    722  N   LEU A  38      90.820  51.045 117.540  1.00  0.00           N
ATOM    724  CA  LEU A  38      91.120  50.295 118.740  1.00  0.00           C
ATOM    726  CB  LEU A  38      90.670  48.815 118.640  1.00  0.00           C
ATOM    729  CG  LEU A  38      89.170  48.575 118.380  1.00  0.00           C
ATOM    731  CD1 LEU A  38      88.870  47.085 118.270  1.00  0.00           C
ATOM    735  CD2 LEU A  38      88.320  49.165 119.510  1.00  0.00           C
ATOM    739  C   LEU A  38      92.600  50.285 119.040  1.00  0.00           C
ATOM    740  O   LEU A  38      93.040  49.995 120.150  1.00  0.00           O
ATOM    741  N   GLU A  39      93.440  50.635 118.040  1.00  0.00           N
ATOM    743  CA  GLU A  39      94.880  50.735 118.220  1.00  0.00           C
ATOM    745  CB  GLU A  39      95.600  50.815 116.860  1.00  0.00           C
ATOM    748  CG  GLU A  39      95.380  49.575 115.960  1.00  0.00           C
ATOM    751  CD  GLU A  39      96.280  49.555 114.740  1.00  0.00           C
ATOM    752  OE1 GLU A  39      97.060  50.515 114.510  1.00  0.00           O
ATOM    753  OE2 GLU A  39      96.250  48.545 114.010  1.00  0.00           O
ATOM    754  C   GLU A  39      95.260  51.935 119.060  1.00  0.00           C
ATOM    755  O   GLU A  39      96.330  52.025 119.660  1.00  0.00           O
ATOM    756  N   TYR A  40      94.340  52.915 119.190  1.00  0.00           N
ATOM    758  CA  TYR A  40      94.570  54.055 120.060  1.00  0.00           C
ATOM    760  CB  TYR A  40      93.620  55.245 119.750  1.00  0.00           C
ATOM    763  CG  TYR A  40      93.930  55.805 118.390  1.00  0.00           C
ATOM    764  CD1 TYR A  40      94.720  56.955 118.240  1.00  0.00           C
ATOM    766  CE1 TYR A  40      94.960  57.495 116.960  1.00  0.00           C
ATOM    768  CZ  TYR A  40      94.390  56.895 115.840  1.00  0.00           C
ATOM    769  OH  TYR A  40      94.610  57.445 114.560  1.00  0.00           O
ATOM    771  CD2 TYR A  40      93.380  55.215 117.240  1.00  0.00           C
ATOM    773  CE2 TYR A  40      93.610  55.755 115.970  1.00  0.00           C
ATOM    775  C   TYR A  40      94.390  53.665 121.510  1.00  0.00           C
ATOM    776  O   TYR A  40      94.830  54.375 122.410  1.00  0.00           O
ATOM    777  N   HIS A  41      93.750  52.515 121.770  1.00  0.00           N
ATOM    779  CA  HIS A  41      93.550  51.965 123.090  1.00  0.00           C
ATOM    781  CB  HIS A  41      94.860  51.555 123.780  1.00  0.00           C
ATOM    784  ND1 HIS A  41      95.210  49.195 123.180  1.00  0.00           N
ATOM    785  CG  HIS A  41      95.580  50.515 123.010  1.00  0.00           C
ATOM    786  CE1 HIS A  41      96.050  48.505 122.430  1.00  0.00           C
ATOM    788  NE2 HIS A  41      96.930  49.315 121.780  1.00  0.00           N
ATOM    790  CD2 HIS A  41      96.640  50.605 122.170  1.00  0.00           C
ATOM    792  C   HIS A  41      92.680  52.815 123.980  1.00  0.00           C
ATOM    793  O   HIS A  41      92.730  52.705 125.200  1.00  0.00           O
ATOM    794  N   ASP A  42      91.840  53.675 123.360  1.00  0.00           N
ATOM    796  CA  ASP A  42      90.930  54.555 124.060  1.00  0.00           C
ATOM    798  CB  ASP A  42      90.870  55.965 123.390  1.00  0.00           C
ATOM    801  CG  ASP A  42      89.840  56.925 123.970  1.00  0.00           C
ATOM    802  OD1 ASP A  42      88.940  56.495 124.730  1.00  0.00           O
ATOM    803  OD2 ASP A  42      89.870  58.125 123.620  1.00  0.00           O
ATOM    804  C   ASP A  42      89.590  53.845 124.140  1.00  0.00           C
ATOM    805  O   ASP A  42      88.880  53.695 123.150  1.00  0.00           O
ATOM    806  N   ASN A  43      89.230  53.365 125.350  1.00  0.00           N
ATOM    808  CA  ASN A  43      87.960  52.715 125.630  1.00  0.00           C
ATOM    810  CB  ASN A  43      87.870  52.235 127.100  1.00  0.00           C
ATOM    813  CG  ASN A  43      88.730  51.005 127.350  1.00  0.00           C
ATOM    814  OD1 ASN A  43      89.220  50.315 126.440  1.00  0.00           O
ATOM    815  ND2 ASN A  43      88.900  50.695 128.650  1.00  0.00           N
ATOM    818  C   ASN A  43      86.750  53.605 125.430  1.00  0.00           C
ATOM    819  O   ASN A  43      85.670  53.135 125.100  1.00  0.00           O
ATOM    820  N   GLN A  44      86.880  54.915 125.720  1.00  0.00           N
ATOM    822  CA  GLN A  44      85.810  55.865 125.520  1.00  0.00           C
ATOM    824  CB  GLN A  44      86.160  57.195 126.200  1.00  0.00           C
ATOM    827  CG  GLN A  44      85.020  58.215 126.250  1.00  0.00           C
ATOM    830  CD  GLN A  44      83.750  57.675 126.910  1.00  0.00           C
ATOM    831  OE1 GLN A  44      83.760  56.865 127.840  1.00  0.00           O
ATOM    832  NE2 GLN A  44      82.590  58.115 126.370  1.00  0.00           N
ATOM    835  C   GLN A  44      85.530  56.095 124.050  1.00  0.00           C
ATOM    836  O   GLN A  44      84.360  56.075 123.630  1.00  0.00           O
ATOM    837  N   LEU A  45      86.590  56.215 123.230  1.00  0.00           N
ATOM    839  CA  LEU A  45      86.510  56.275 121.780  1.00  0.00           C
ATOM    841  CB  LEU A  45      87.920  56.375 121.140  1.00  0.00           C
ATOM    844  CG  LEU A  45      87.970  56.435 119.600  1.00  0.00           C
ATOM    846  CD1 LEU A  45      87.430  57.775 119.110  1.00  0.00           C
ATOM    850  CD2 LEU A  45      89.400  56.275 119.080  1.00  0.00           C
ATOM    854  C   LEU A  45      85.780  55.075 121.190  1.00  0.00           C
ATOM    855  O   LEU A  45      84.980  55.215 120.270  1.00  0.00           O
ATOM    856  N   THR A  46      86.020  53.855 121.740  1.00  0.00           N
ATOM    858  CA  THR A  46      85.380  52.635 121.220  1.00  0.00           C
ATOM    860  CB  THR A  46      85.830  51.285 121.780  1.00  0.00           C
ATOM    862  OG1 THR A  46      85.260  50.955 123.040  1.00  0.00           O
ATOM    864  CG2 THR A  46      87.340  51.235 121.950  1.00  0.00           C
ATOM    868  C   THR A  46      83.860  52.655 121.230  1.00  0.00           C
ATOM    869  O   THR A  46      83.210  52.225 120.290  1.00  0.00           O
ATOM    870  N   SER A  47      83.240  53.165 122.310  1.00  0.00           N
ATOM    872  CA  SER A  47      81.800  53.425 122.340  1.00  0.00           C
ATOM    874  CB  SER A  47      81.320  53.925 123.710  1.00  0.00           C
ATOM    877  OG  SER A  47      81.670  53.015 124.750  1.00  0.00           O
ATOM    879  C   SER A  47      81.300  54.425 121.330  1.00  0.00           C
ATOM    880  O   SER A  47      80.230  54.265 120.740  1.00  0.00           O
ATOM    881  N   LEU A  48      82.040  55.535 121.110  1.00  0.00           N
ATOM    883  CA  LEU A  48      81.640  56.565 120.180  1.00  0.00           C
ATOM    885  CB  LEU A  48      82.460  57.875 120.300  1.00  0.00           C
ATOM    888  CG  LEU A  48      81.980  58.825 121.430  1.00  0.00           C
ATOM    890  CD1 LEU A  48      82.670  58.545 122.770  1.00  0.00           C
ATOM    894  CD2 LEU A  48      82.190  60.285 121.020  1.00  0.00           C
ATOM    898  C   LEU A  48      81.540  56.125 118.730  1.00  0.00           C
ATOM    899  O   LEU A  48      80.540  56.425 118.080  1.00  0.00           O
ATOM    900  N   ILE A  49      82.510  55.355 118.170  1.00  0.00           N
ATOM    902  CA  ILE A  49      82.280  54.735 116.860  1.00  0.00           C
ATOM    904  CB  ILE A  49      83.470  54.155 116.070  1.00  0.00           C
ATOM    906  CG2 ILE A  49      84.580  55.205 115.890  1.00  0.00           C
ATOM    910  CG1 ILE A  49      84.030  52.825 116.610  1.00  0.00           C
ATOM    913  CD  ILE A  49      84.850  53.025 117.870  1.00  0.00           C
ATOM    917  C   ILE A  49      81.140  53.725 116.900  1.00  0.00           C
ATOM    918  O   ILE A  49      80.330  53.695 115.990  1.00  0.00           O
ATOM    919  N   ASN A  50      80.990  52.915 117.980  1.00  0.00           N
ATOM    921  CA  ASN A  50      79.850  52.005 118.090  1.00  0.00           C
ATOM    923  CB  ASN A  50      79.850  51.225 119.440  1.00  0.00           C
ATOM    926  CG  ASN A  50      81.100  50.365 119.520  1.00  0.00           C
ATOM    927  OD1 ASN A  50      81.800  50.165 118.530  1.00  0.00           O
ATOM    928  ND2 ASN A  50      81.410  49.845 120.730  1.00  0.00           N
ATOM    931  C   ASN A  50      78.500  52.685 117.970  1.00  0.00           C
ATOM    932  O   ASN A  50      77.640  52.235 117.220  1.00  0.00           O
ATOM    933  N   ASN A  51      78.340  53.815 118.670  1.00  0.00           N
ATOM    935  CA  ASN A  51      77.220  54.725 118.570  1.00  0.00           C
ATOM    937  CB  ASN A  51      77.320  55.785 119.690  1.00  0.00           C
ATOM    940  CG  ASN A  51      77.240  55.135 121.070  1.00  0.00           C
ATOM    941  OD1 ASN A  51      76.900  53.965 121.240  1.00  0.00           O
ATOM    942  ND2 ASN A  51      77.610  55.935 122.110  1.00  0.00           N
ATOM    945  C   ASN A  51      77.090  55.395 117.200  1.00  0.00           C
ATOM    946  O   ASN A  51      76.010  55.475 116.640  1.00  0.00           O
ATOM    947  N   ALA A  52      78.190  55.855 116.570  1.00  0.00           N
ATOM    949  CA  ALA A  52      78.120  56.375 115.220  1.00  0.00           C
ATOM    951  CB  ALA A  52      79.490  56.915 114.800  1.00  0.00           C
ATOM    955  C   ALA A  52      77.620  55.355 114.180  1.00  0.00           C
ATOM    956  O   ALA A  52      76.740  55.635 113.370  1.00  0.00           O
ATOM    957  N   LEU A  53      78.110  54.095 114.250  1.00  0.00           N
ATOM    959  CA  LEU A  53      77.590  52.965 113.490  1.00  0.00           C
ATOM    961  CB  LEU A  53      78.430  51.675 113.670  1.00  0.00           C
ATOM    964  CG  LEU A  53      79.680  51.615 112.780  1.00  0.00           C
ATOM    966  CD1 LEU A  53      80.780  52.545 113.310  1.00  0.00           C
ATOM    970  CD2 LEU A  53      80.200  50.175 112.680  1.00  0.00           C
ATOM    974  C   LEU A  53      76.150  52.605 113.790  1.00  0.00           C
ATOM    975  O   LEU A  53      75.400  52.155 112.930  1.00  0.00           O
ATOM    976  N   GLN A  54      75.750  52.755 115.060  1.00  0.00           N
ATOM    978  CA  GLN A  54      74.420  52.455 115.540  1.00  0.00           C
ATOM    980  CB  GLN A  54      74.360  52.515 117.090  1.00  0.00           C
ATOM    983  CG  GLN A  54      72.990  52.175 117.750  1.00  0.00           C
ATOM    986  CD  GLN A  54      72.480  50.765 117.420  1.00  0.00           C
ATOM    987  OE1 GLN A  54      72.940  49.765 117.970  1.00  0.00           O
ATOM    988  NE2 GLN A  54      71.460  50.675 116.530  1.00  0.00           N
ATOM    991  C   GLN A  54      73.350  53.355 114.960  1.00  0.00           C
ATOM    992  O   GLN A  54      72.200  52.945 114.840  1.00  0.00           O
ATOM    993  N   ASN A  55      73.660  54.615 114.580  1.00  0.00           N
ATOM    995  CA  ASN A  55      72.590  55.505 114.190  1.00  0.00           C
ATOM    997  CB  ASN A  55      71.880  56.115 115.430  1.00  0.00           C
ATOM   1000  CG  ASN A  55      72.910  56.665 116.390  1.00  0.00           C
ATOM   1001  OD1 ASN A  55      73.280  55.945 117.300  1.00  0.00           O
ATOM   1002  ND2 ASN A  55      73.340  57.945 116.240  1.00  0.00           N
ATOM   1005  C   ASN A  55      72.950  56.645 113.270  1.00  0.00           C
ATOM   1006  O   ASN A  55      72.030  57.365 112.900  1.00  0.00           O
ATOM   1007  N   ALA A  56      74.220  56.845 112.850  1.00  0.00           N
ATOM   1009  CA  ALA A  56      74.540  57.995 112.030  1.00  0.00           C
ATOM   1011  CB  ALA A  56      76.050  58.085 111.750  1.00  0.00           C
ATOM   1015  C   ALA A  56      73.780  57.985 110.700  1.00  0.00           C
ATOM   1016  O   ALA A  56      73.790  56.965 109.990  1.00  0.00           O
ATOM   1017  N   PRO A  57      73.080  59.055 110.320  1.00  0.00           N
ATOM   1018  CD  PRO A  57      72.950  60.285 111.090  1.00  0.00           C
ATOM   1021  CA  PRO A  57      72.140  59.005 109.230  1.00  0.00           C
ATOM   1023  CB  PRO A  57      71.280  60.265 109.390  1.00  0.00           C
ATOM   1026  CG  PRO A  57      72.200  61.225 110.140  1.00  0.00           C
ATOM   1029  C   PRO A  57      72.850  58.925 107.900  1.00  0.00           C
ATOM   1030  O   PRO A  57      72.320  58.285 107.010  1.00  0.00           O
ATOM   1031  N   ASP A  58      74.050  59.525 107.720  1.00  0.00           N
ATOM   1033  CA  ASP A  58      74.820  59.415 106.480  1.00  0.00           C
ATOM   1035  CB  ASP A  58      76.160  60.205 106.580  1.00  0.00           C
ATOM   1038  CG  ASP A  58      75.940  61.685 106.350  1.00  0.00           C
ATOM   1039  OD1 ASP A  58      74.970  62.045 105.630  1.00  0.00           O
ATOM   1040  OD2 ASP A  58      76.830  62.485 106.760  1.00  0.00           O
ATOM   1041  C   ASP A  58      75.160  57.975 106.130  1.00  0.00           C
ATOM   1042  O   ASP A  58      75.060  57.515 104.990  1.00  0.00           O
ATOM   1043  N   MET A  59      75.520  57.195 107.160  1.00  0.00           N
ATOM   1045  CA  MET A  59      75.630  55.765 107.100  1.00  0.00           C
ATOM   1047  CB  MET A  59      76.340  55.285 108.380  1.00  0.00           C
ATOM   1050  CG  MET A  59      76.570  53.785 108.430  1.00  0.00           C
ATOM   1053  SD  MET A  59      77.690  53.255 109.740  1.00  0.00           S
ATOM   1054  CE  MET A  59      77.510  51.525 109.220  1.00  0.00           C
ATOM   1058  C   MET A  59      74.320  55.015 106.820  1.00  0.00           C
ATOM   1059  O   MET A  59      74.270  54.065 106.040  1.00  0.00           O
ATOM   1060  N   GLN A  60      73.180  55.445 107.410  1.00  0.00           N
ATOM   1062  CA  GLN A  60      71.890  54.955 106.970  1.00  0.00           C
ATOM   1064  CB  GLN A  60      70.740  55.455 107.880  1.00  0.00           C
ATOM   1067  CG  GLN A  60      69.370  54.855 107.460  1.00  0.00           C
ATOM   1070  CD  GLN A  60      68.180  55.415 108.230  1.00  0.00           C
ATOM   1071  OE1 GLN A  60      68.060  56.615 108.510  1.00  0.00           O
ATOM   1072  NE2 GLN A  60      67.210  54.555 108.550  1.00  0.00           N
ATOM   1075  C   GLN A  60      71.560  55.255 105.500  1.00  0.00           C
ATOM   1076  O   GLN A  60      71.100  54.385 104.770  1.00  0.00           O
ATOM   1077  N   VAL A  61      71.810  56.495 105.000  1.00  0.00           N
ATOM   1079  CA  VAL A  61      71.540  56.875 103.610  1.00  0.00           C
ATOM   1081  CB  VAL A  61      71.800  58.355 103.340  1.00  0.00           C
ATOM   1083  CG1 VAL A  61      71.570  58.695 101.850  1.00  0.00           C
ATOM   1087  CG2 VAL A  61      70.840  59.245 104.150  1.00  0.00           C
ATOM   1091  C   VAL A  61      72.310  56.015 102.630  1.00  0.00           C
ATOM   1092  O   VAL A  61      71.750  55.445 101.700  1.00  0.00           O
ATOM   1093  N   ALA A  62      73.620  55.805 102.830  1.00  0.00           N
ATOM   1095  CA  ALA A  62      74.370  54.915 101.950  1.00  0.00           C
ATOM   1097  CB  ALA A  62      75.870  55.055 102.190  1.00  0.00           C
ATOM   1101  C   ALA A  62      73.940  53.435 101.960  1.00  0.00           C
ATOM   1102  O   ALA A  62      74.000  52.785 100.920  1.00  0.00           O
ATOM   1103  N   GLU A  63      73.480  52.865 103.110  1.00  0.00           N
ATOM   1105  CA  GLU A  63      72.840  51.555 103.070  1.00  0.00           C
ATOM   1107  CB  GLU A  63      72.680  50.825 104.440  1.00  0.00           C
ATOM   1110  CG  GLU A  63      71.750  51.345 105.560  1.00  0.00           C
ATOM   1113  CD  GLU A  63      71.790  50.455 106.810  1.00  0.00           C
ATOM   1114  OE1 GLU A  63      72.120  49.245 106.690  1.00  0.00           O
ATOM   1115  OE2 GLU A  63      71.580  50.965 107.950  1.00  0.00           O
ATOM   1116  C   GLU A  63      71.560  51.515 102.260  1.00  0.00           C
ATOM   1117  O   GLU A  63      71.420  50.655 101.390  1.00  0.00           O
ATOM   1118  N   GLN A  64      70.680  52.535 102.430  1.00  0.00           N
ATOM   1120  CA  GLN A  64      69.500  52.715 101.580  1.00  0.00           C
ATOM   1122  CB  GLN A  64      68.700  54.015 101.930  1.00  0.00           C
ATOM   1125  CG  GLN A  64      68.010  54.085 103.310  1.00  0.00           C
ATOM   1128  CD  GLN A  64      67.460  55.505 103.570  1.00  0.00           C
ATOM   1129  OE1 GLN A  64      67.730  56.455 102.830  1.00  0.00           O
ATOM   1130  NE2 GLN A  64      66.660  55.645 104.650  1.00  0.00           N
ATOM   1133  C   GLN A  64      69.820  52.775 100.090  1.00  0.00           C
ATOM   1134  O   GLN A  64      69.170  52.115  99.290  1.00  0.00           O
ATOM   1135  N   ARG A  65      70.890  53.525  99.710  1.00  0.00           N
ATOM   1137  CA  ARG A  65      71.330  53.705  98.340  1.00  0.00           C
ATOM   1139  CB  ARG A  65      72.560  54.665  98.260  1.00  0.00           C
ATOM   1142  CG  ARG A  65      72.300  56.175  98.480  1.00  0.00           C
ATOM   1145  CD  ARG A  65      73.600  57.005  98.400  1.00  0.00           C
ATOM   1148  NE  ARG A  65      73.290  58.425  98.730  1.00  0.00           N
ATOM   1150  CZ  ARG A  65      74.190  59.355  99.030  1.00  0.00           C
ATOM   1151  NH1 ARG A  65      75.480  59.135  99.080  1.00  0.00           N
ATOM   1154  NH2 ARG A  65      73.720  60.545  99.330  1.00  0.00           N
ATOM   1157  C   ARG A  65      71.630  52.375  97.630  1.00  0.00           C
ATOM   1158  O   ARG A  65      71.270  52.175  96.470  1.00  0.00           O
ATOM   1159  N   ILE A  66      72.260  51.415  98.340  1.00  0.00           N
ATOM   1161  CA  ILE A  66      72.420  50.025  97.920  1.00  0.00           C
ATOM   1163  CB  ILE A  66      73.300  49.235  98.880  1.00  0.00           C
ATOM   1165  CG2 ILE A  66      73.410  47.745  98.460  1.00  0.00           C
ATOM   1169  CG1 ILE A  66      74.710  49.865  98.950  1.00  0.00           C
ATOM   1172  CD  ILE A  66      75.490  49.425 100.180  1.00  0.00           C
ATOM   1176  C   ILE A  66      71.110  49.295  97.730  1.00  0.00           C
ATOM   1177  O   ILE A  66      70.910  48.645  96.710  1.00  0.00           O
ATOM   1178  N   GLN A  67      70.150  49.435  98.670  1.00  0.00           N
ATOM   1180  CA  GLN A  67      68.820  48.845  98.570  1.00  0.00           C
ATOM   1182  CB  GLN A  67      67.950  49.025  99.850  1.00  0.00           C
ATOM   1185  CG  GLN A  67      68.220  48.005 101.000  1.00  0.00           C
ATOM   1188  CD  GLN A  67      69.320  48.405 101.990  1.00  0.00           C
ATOM   1189  OE1 GLN A  67      69.130  49.285 102.840  1.00  0.00           O
ATOM   1190  NE2 GLN A  67      70.490  47.725 101.930  1.00  0.00           N
ATOM   1193  C   GLN A  67      68.060  49.305  97.330  1.00  0.00           C
ATOM   1194  O   GLN A  67      67.430  48.505  96.640  1.00  0.00           O
ATOM   1195  N   LEU A  68      68.140  50.605  97.000  1.00  0.00           N
ATOM   1197  CA  LEU A  68      67.680  51.175  95.740  1.00  0.00           C
ATOM   1199  CB  LEU A  68      67.820  52.735  95.770  1.00  0.00           C
ATOM   1202  CG  LEU A  68      66.730  53.515  96.550  1.00  0.00           C
ATOM   1204  CD1 LEU A  68      65.320  53.195  96.050  1.00  0.00           C
ATOM   1208  CD2 LEU A  68      66.750  53.365  98.080  1.00  0.00           C
ATOM   1212  C   LEU A  68      68.370  50.625  94.490  1.00  0.00           C
ATOM   1213  O   LEU A  68      67.730  50.325  93.480  1.00  0.00           O
ATOM   1214  N   ALA A  69      69.710  50.465  94.490  1.00  0.00           N
ATOM   1216  CA  ALA A  69      70.410  49.785  93.420  1.00  0.00           C
ATOM   1218  CB  ALA A  69      71.920  49.885  93.620  1.00  0.00           C
ATOM   1222  C   ALA A  69      70.040  48.315  93.260  1.00  0.00           C
ATOM   1223  O   ALA A  69      69.870  47.815  92.160  1.00  0.00           O
ATOM   1224  N   GLU A  70      69.950  47.605  94.400  1.00  0.00           N
ATOM   1226  CA  GLU A  70      69.550  46.225  94.500  1.00  0.00           C
ATOM   1228  CB  GLU A  70      69.740  45.715  95.940  1.00  0.00           C
ATOM   1231  CG  GLU A  70      69.500  44.195  96.060  1.00  0.00           C
ATOM   1234  CD  GLU A  70      69.540  43.705  97.480  1.00  0.00           C
ATOM   1235  OE1 GLU A  70      68.660  44.105  98.290  1.00  0.00           O
ATOM   1236  OE2 GLU A  70      70.350  42.795  97.790  1.00  0.00           O
ATOM   1237  C   GLU A  70      68.130  46.015  94.040  1.00  0.00           C
ATOM   1238  O   GLU A  70      67.820  45.045  93.350  1.00  0.00           O
ATOM   1239  N   ALA A  71      67.210  46.925  94.380  1.00  0.00           N
ATOM   1241  CA  ALA A  71      65.870  46.955  93.820  1.00  0.00           C
ATOM   1243  CB  ALA A  71      65.090  48.115  94.460  1.00  0.00           C
ATOM   1247  C   ALA A  71      65.840  47.125  92.310  1.00  0.00           C
ATOM   1248  O   ALA A  71      65.110  46.435  91.590  1.00  0.00           O
ATOM   1249  N   GLN A  72      66.670  48.045  91.790  1.00  0.00           N
ATOM   1251  CA  GLN A  72      66.840  48.285  90.370  1.00  0.00           C
ATOM   1253  CB  GLN A  72      67.780  49.485  90.140  1.00  0.00           C
ATOM   1256  CG  GLN A  72      67.950  49.935  88.670  1.00  0.00           C
ATOM   1259  CD  GLN A  72      66.670  50.545  88.080  1.00  0.00           C
ATOM   1260  OE1 GLN A  72      66.200  51.575  88.570  1.00  0.00           O
ATOM   1261  NE2 GLN A  72      66.150  49.945  86.980  1.00  0.00           N
ATOM   1264  C   GLN A  72      67.340  47.045  89.640  1.00  0.00           C
ATOM   1265  O   GLN A  72      66.850  46.695  88.570  1.00  0.00           O
ATOM   1266  N   ALA A  73      68.280  46.315  90.270  1.00  0.00           N
ATOM   1268  CA  ALA A  73      68.760  45.025  89.840  1.00  0.00           C
ATOM   1270  CB  ALA A  73      69.740  44.505  90.890  1.00  0.00           C
ATOM   1274  C   ALA A  73      67.690  43.965  89.710  1.00  0.00           C
ATOM   1275  O   ALA A  73      67.600  43.245  88.710  1.00  0.00           O
ATOM   1276  N   LYS A  74      66.790  43.885  90.710  1.00  0.00           N
ATOM   1278  CA  LYS A  74      65.600  43.065  90.620  1.00  0.00           C
ATOM   1280  CB  LYS A  74      64.780  43.045  91.920  1.00  0.00           C
ATOM   1283  CG  LYS A  74      65.540  42.575  93.160  1.00  0.00           C
ATOM   1286  CD  LYS A  74      66.250  41.225  92.990  1.00  0.00           C
ATOM   1289  CE  LYS A  74      67.020  40.815  94.250  1.00  0.00           C
ATOM   1292  NZ  LYS A  74      68.380  41.395  94.280  1.00  0.00           N
ATOM   1296  C   LYS A  74      64.670  43.465  89.490  1.00  0.00           C
ATOM   1297  O   LYS A  74      64.130  42.595  88.820  1.00  0.00           O
ATOM   1298  N   ALA A  75      64.480  44.785  89.260  1.00  0.00           N
ATOM   1300  CA  ALA A  75      63.680  45.285  88.160  1.00  0.00           C
ATOM   1302  CB  ALA A  75      63.590  46.825  88.250  1.00  0.00           C
ATOM   1306  C   ALA A  75      64.180  44.915  86.770  1.00  0.00           C
ATOM   1307  O   ALA A  75      63.410  44.435  85.940  1.00  0.00           O
ATOM   1308  N   VAL A  76      65.490  45.085  86.510  1.00  0.00           N
ATOM   1310  CA  VAL A  76      66.120  44.715  85.250  1.00  0.00           C
ATOM   1312  CB  VAL A  76      67.520  45.295  85.050  1.00  0.00           C
ATOM   1314  CG1 VAL A  76      67.390  46.825  84.950  1.00  0.00           C
ATOM   1318  CG2 VAL A  76      68.450  44.865  86.190  1.00  0.00           C
ATOM   1322  C   VAL A  76      66.050  43.235  84.950  1.00  0.00           C
ATOM   1323  O   VAL A  76      65.850  42.815  83.820  1.00  0.00           O
ATOM   1324  N   ALA A  77      66.140  42.375  85.980  1.00  0.00           N
ATOM   1326  CA  ALA A  77      66.140  40.935  85.790  1.00  0.00           C
ATOM   1328  CB  ALA A  77      66.600  40.285  87.110  1.00  0.00           C
ATOM   1332  C   ALA A  77      64.780  40.385  85.370  1.00  0.00           C
ATOM   1333  O   ALA A  77      64.670  39.225  85.000  1.00  0.00           O
ATOM   1334  N   THR A  78      63.710  41.235  85.410  1.00  0.00           N
ATOM   1336  CA  THR A  78      62.380  40.905  84.880  1.00  0.00           C
ATOM   1338  CB  THR A  78      61.190  41.625  85.540  1.00  0.00           C
ATOM   1340  OG1 THR A  78      60.900  42.935  85.050  1.00  0.00           O
ATOM   1342  CG2 THR A  78      61.380  41.735  87.060  1.00  0.00           C
ATOM   1346  C   THR A  78      62.280  41.135  83.380  1.00  0.00           C
ATOM   1347  O   THR A  78      61.340  40.695  82.740  1.00  0.00           O
ATOM   1348  N   GLN A  79      63.250  41.845  82.760  1.00  0.00           N
ATOM   1350  CA  GLN A  79      63.310  42.015  81.330  1.00  0.00           C
ATOM   1352  CB  GLN A  79      64.230  43.205  80.950  1.00  0.00           C
ATOM   1355  CG  GLN A  79      63.630  44.585  81.320  1.00  0.00           C
ATOM   1358  CD  GLN A  79      64.570  45.475  82.110  1.00  0.00           C
ATOM   1359  OE1 GLN A  79      65.790  45.475  81.960  1.00  0.00           O
ATOM   1360  NE2 GLN A  79      64.000  46.285  83.040  1.00  0.00           N
ATOM   1363  C   GLN A  79      63.780  40.765  80.610  1.00  0.00           C
ATOM   1364  O   GLN A  79      63.400  40.505  79.470  1.00  0.00           O
ATOM   1365  N   ASP A  80      64.610  39.945  81.270  1.00  0.00           N
ATOM   1367  CA  ASP A  80      65.250  38.785  80.690  1.00  0.00           C
ATOM   1369  CB  ASP A  80      66.370  38.355  81.670  1.00  0.00           C
ATOM   1372  CG  ASP A  80      67.510  39.355  81.730  1.00  0.00           C
ATOM   1373  OD1 ASP A  80      67.580  40.295  80.920  1.00  0.00           O
ATOM   1374  OD2 ASP A  80      68.430  39.095  82.560  1.00  0.00           O
ATOM   1375  C   ASP A  80      64.300  37.615  80.450  1.00  0.00           C
ATOM   1376  O   ASP A  80      64.530  36.755  79.610  1.00  0.00           O
ATOM   1377  N   GLY A  81      63.170  37.585  81.200  1.00  0.00           N
ATOM   1379  CA  GLY A  81      62.080  36.645  81.010  1.00  0.00           C
ATOM   1382  C   GLY A  81      60.940  37.225  80.200  1.00  0.00           C
ATOM   1383  O   GLY A  81      60.750  38.435  80.120  1.00  0.00           O
ATOM   1384  N   PRO A  82      60.060  36.385  79.620  1.00  0.00           N
ATOM   1385  CD  PRO A  82      60.300  34.955  79.410  1.00  0.00           C
ATOM   1388  CA  PRO A  82      58.720  36.785  79.190  1.00  0.00           C
ATOM   1390  CB  PRO A  82      58.110  35.495  78.610  1.00  0.00           C
ATOM   1393  CG  PRO A  82      58.920  34.345  79.200  1.00  0.00           C
ATOM   1396  C   PRO A  82      57.870  37.415  80.300  1.00  0.00           C
ATOM   1397  O   PRO A  82      58.090  37.135  81.480  1.00  0.00           O
ATOM   1398  N   GLN A  83      56.900  38.265  79.930  1.00  0.00           N
ATOM   1400  CA  GLN A  83      55.890  38.795  80.820  1.00  0.00           C
ATOM   1402  CB  GLN A  83      55.830  40.335  80.740  1.00  0.00           C
ATOM   1405  CG  GLN A  83      57.100  40.955  81.360  1.00  0.00           C
ATOM   1408  CD  GLN A  83      57.100  42.475  81.300  1.00  0.00           C
ATOM   1409  OE1 GLN A  83      56.270  43.125  80.680  1.00  0.00           O
ATOM   1410  NE2 GLN A  83      58.080  43.075  82.020  1.00  0.00           N
ATOM   1413  C   GLN A  83      54.550  38.155  80.520  1.00  0.00           C
ATOM   1414  O   GLN A  83      54.330  37.605  79.440  1.00  0.00           O
ATOM   1415  N   ILE A  84      53.660  38.185  81.520  1.00  0.00           N
ATOM   1417  CA  ILE A  84      52.380  37.505  81.490  1.00  0.00           C
ATOM   1419  CB  ILE A  84      52.430  36.225  82.320  1.00  0.00           C
ATOM   1421  CG2 ILE A  84      51.030  35.595  82.420  1.00  0.00           C
ATOM   1425  CG1 ILE A  84      53.470  35.185  81.820  1.00  0.00           C
ATOM   1428  CD  ILE A  84      53.220  34.555  80.450  1.00  0.00           C
ATOM   1432  C   ILE A  84      51.340  38.465  82.070  1.00  0.00           C
ATOM   1433  O   ILE A  84      51.440  38.835  83.230  1.00  0.00           O
ATOM   1434  N   ASP A  85      50.310  38.875  81.290  1.00  0.00           N
ATOM   1436  CA  ASP A  85      49.300  39.825  81.710  1.00  0.00           C
ATOM   1438  CB  ASP A  85      49.470  41.205  81.000  1.00  0.00           C
ATOM   1441  CG  ASP A  85      50.630  42.005  81.540  1.00  0.00           C
ATOM   1442  OD1 ASP A  85      50.610  42.305  82.760  1.00  0.00           O
ATOM   1443  OD2 ASP A  85      51.500  42.445  80.740  1.00  0.00           O
ATOM   1444  C   ASP A  85      47.890  39.285  81.440  1.00  0.00           C
ATOM   1445  O   ASP A  85      47.600  38.715  80.390  1.00  0.00           O
ATOM   1446  N   PHE A  86      46.960  39.425  82.410  1.00  0.00           N
ATOM   1448  CA  PHE A  86      45.550  39.155  82.170  1.00  0.00           C
ATOM   1450  CB  PHE A  86      44.820  38.575  83.400  1.00  0.00           C
ATOM   1453  CG  PHE A  86      45.300  37.195  83.720  1.00  0.00           C
ATOM   1454  CD1 PHE A  86      46.390  37.045  84.580  1.00  0.00           C
ATOM   1456  CE1 PHE A  86      46.850  35.775  84.940  1.00  0.00           C
ATOM   1458  CZ  PHE A  86      46.210  34.645  84.450  1.00  0.00           C
ATOM   1460  CD2 PHE A  86      44.630  36.045  83.260  1.00  0.00           C
ATOM   1462  CE2 PHE A  86      45.090  34.775  83.610  1.00  0.00           C
ATOM   1464  C   PHE A  86      44.780  40.405  81.830  1.00  0.00           C
ATOM   1465  O   PHE A  86      44.610  41.305  82.650  1.00  0.00           O
ATOM   1466  N   SER A  87      44.220  40.455  80.620  1.00  0.00           N
ATOM   1468  CA  SER A  87      43.470  41.585  80.130  1.00  0.00           C
ATOM   1470  CB  SER A  87      44.110  42.225  78.870  1.00  0.00           C
ATOM   1473  OG  SER A  87      43.490  43.455  78.480  1.00  0.00           O
ATOM   1475  C   SER A  87      42.060  41.115  79.880  1.00  0.00           C
ATOM   1476  O   SER A  87      41.770  39.915  79.830  1.00  0.00           O
ATOM   1477  N   ALA A  88      41.120  42.065  79.800  1.00  0.00           N
ATOM   1479  CA  ALA A  88      39.750  41.825  79.460  1.00  0.00           C
ATOM   1481  CB  ALA A  88      38.890  41.425  80.660  1.00  0.00           C
ATOM   1485  C   ALA A  88      39.260  43.145  78.950  1.00  0.00           C
ATOM   1486  O   ALA A  88      39.850  44.165  79.300  1.00  0.00           O
ATOM   1487  N   ASP A  89      38.200  43.175  78.140  1.00  0.00           N
ATOM   1489  CA  ASP A  89      37.580  44.415  77.770  1.00  0.00           C
ATOM   1491  CB  ASP A  89      38.400  45.225  76.730  1.00  0.00           C
ATOM   1494  CG  ASP A  89      38.330  46.715  76.990  1.00  0.00           C
ATOM   1495  OD1 ASP A  89      37.400  47.175  77.710  1.00  0.00           O
ATOM   1496  OD2 ASP A  89      39.180  47.435  76.410  1.00  0.00           O
ATOM   1497  C   ASP A  89      36.170  44.115  77.310  1.00  0.00           C
ATOM   1498  O   ASP A  89      35.780  42.965  77.110  1.00  0.00           O
ATOM   1499  N   MET A  90      35.350  45.155  77.180  1.00  0.00           N
ATOM   1501  CA  MET A  90      34.070  45.035  76.550  1.00  0.00           C
ATOM   1503  CB  MET A  90      32.990  44.695  77.610  1.00  0.00           C
ATOM   1506  CG  MET A  90      31.650  44.195  77.040  1.00  0.00           C
ATOM   1509  SD  MET A  90      30.590  45.435  76.270  1.00  0.00           S
ATOM   1510  CE  MET A  90      29.990  46.165  77.810  1.00  0.00           C
ATOM   1514  C   MET A  90      33.810  46.355  75.870  1.00  0.00           C
ATOM   1515  O   MET A  90      33.890  47.405  76.490  1.00  0.00           O
ATOM   1516  N   GLU A  91      33.520  46.315  74.560  1.00  0.00           N
ATOM   1518  CA  GLU A  91      33.350  47.455  73.710  1.00  0.00           C
ATOM   1520  CB  GLU A  91      34.430  47.485  72.620  1.00  0.00           C
ATOM   1523  CG  GLU A  91      35.850  47.815  73.140  1.00  0.00           C
ATOM   1526  CD  GLU A  91      36.890  47.815  72.040  1.00  0.00           C
ATOM   1527  OE1 GLU A  91      36.530  47.405  70.900  1.00  0.00           O
ATOM   1528  OE2 GLU A  91      38.050  48.255  72.250  1.00  0.00           O
ATOM   1529  C   GLU A  91      31.990  47.365  73.060  1.00  0.00           C
ATOM   1530  O   GLU A  91      31.580  46.295  72.610  1.00  0.00           O
ATOM   1531  N   ARG A  92      31.220  48.465  73.000  1.00  0.00           N
ATOM   1533  CA  ARG A  92      30.010  48.495  72.170  1.00  0.00           C
ATOM   1535  CB  ARG A  92      28.660  48.595  72.940  1.00  0.00           C
ATOM   1538  CG  ARG A  92      27.460  48.965  72.020  1.00  0.00           C
ATOM   1541  CD  ARG A  92      26.050  49.025  72.640  1.00  0.00           C
ATOM   1544  NE  ARG A  92      25.580  47.655  73.030  1.00  0.00           N
ATOM   1546  CZ  ARG A  92      25.080  46.765  72.170  1.00  0.00           C
ATOM   1547  NH1 ARG A  92      25.170  46.965  70.880  1.00  0.00           N
ATOM   1550  NH2 ARG A  92      24.480  45.685  72.630  1.00  0.00           N
ATOM   1553  C   ARG A  92      30.110  49.625  71.190  1.00  0.00           C
ATOM   1554  O   ARG A  92      30.360  50.765  71.570  1.00  0.00           O
ATOM   1555  N   GLN A  93      29.840  49.335  69.900  1.00  0.00           N
ATOM   1557  CA  GLN A  93      29.820  50.355  68.890  1.00  0.00           C
ATOM   1559  CB  GLN A  93      31.020  50.125  67.920  1.00  0.00           C
ATOM   1562  CG  GLN A  93      31.730  51.405  67.440  1.00  0.00           C
ATOM   1565  CD  GLN A  93      32.050  52.375  68.580  1.00  0.00           C
ATOM   1566  OE1 GLN A  93      31.810  53.585  68.440  1.00  0.00           O
ATOM   1567  NE2 GLN A  93      32.570  51.885  69.720  1.00  0.00           N
ATOM   1570  C   GLN A  93      28.520  50.295  68.120  1.00  0.00           C
ATOM   1571  O   GLN A  93      27.870  49.255  67.990  1.00  0.00           O
ATOM   1572  N   LYS A  94      28.130  51.455  67.550  1.00  0.00           N
ATOM   1574  CA  LYS A  94      27.120  51.525  66.510  1.00  0.00           C
ATOM   1576  CB  LYS A  94      25.890  52.385  66.880  1.00  0.00           C
ATOM   1579  CG  LYS A  94      26.120  53.885  67.130  1.00  0.00           C
ATOM   1582  CD  LYS A  94      24.780  54.595  67.370  1.00  0.00           C
ATOM   1585  CE  LYS A  94      24.870  56.125  67.450  1.00  0.00           C
ATOM   1588  NZ  LYS A  94      23.510  56.695  67.380  1.00  0.00           N
ATOM   1592  C   LYS A  94      27.810  52.065  65.290  1.00  0.00           C
ATOM   1593  O   LYS A  94      28.660  52.955  65.350  1.00  0.00           O
ATOM   1594  N   MET A  95      27.540  51.445  64.130  1.00  0.00           N
ATOM   1596  CA  MET A  95      28.430  51.485  63.010  1.00  0.00           C
ATOM   1598  CB  MET A  95      28.990  50.045  62.810  1.00  0.00           C
ATOM   1601  CG  MET A  95      30.380  49.895  62.170  1.00  0.00           C
ATOM   1604  SD  MET A  95      30.430  50.105  60.390  1.00  0.00           S
ATOM   1605  CE  MET A  95      30.360  48.425  59.730  1.00  0.00           C
ATOM   1609  C   MET A  95      27.570  52.055  61.890  1.00  0.00           C
ATOM   1610  O   MET A  95      26.510  51.535  61.580  1.00  0.00           O
ATOM   1611  N   SER A  96      27.980  53.245  61.380  1.00  0.00           N
ATOM   1613  CA  SER A  96      27.150  54.215  60.680  1.00  0.00           C
ATOM   1615  CB  SER A  96      27.840  55.595  60.350  1.00  0.00           C
ATOM   1618  OG  SER A  96      28.660  55.635  59.170  1.00  0.00           O
ATOM   1620  C   SER A  96      26.620  53.715  59.380  1.00  0.00           C
ATOM   1621  O   SER A  96      27.160  52.815  58.770  1.00  0.00           O
ATOM   1622  N   ALA A  97      25.580  54.375  58.880  1.00  0.00           N
ATOM   1624  CA  ALA A  97      25.090  54.105  57.560  1.00  0.00           C
ATOM   1626  CB  ALA A  97      23.870  55.025  57.350  1.00  0.00           C
ATOM   1630  C   ALA A  97      26.080  54.205  56.390  1.00  0.00           C
ATOM   1631  O   ALA A  97      26.030  53.385  55.480  1.00  0.00           O
ATOM   1632  N   GLU A  98      26.970  55.215  56.350  1.00  0.00           N
ATOM   1634  CA  GLU A  98      27.630  55.595  55.100  1.00  0.00           C
ATOM   1636  CB  GLU A  98      28.120  57.035  55.280  1.00  0.00           C
ATOM   1639  CG  GLU A  98      28.940  57.645  54.110  1.00  0.00           C
ATOM   1642  CD  GLU A  98      28.110  57.895  52.840  1.00  0.00           C
ATOM   1643  OE1 GLU A  98      27.000  58.465  52.980  1.00  0.00           O
ATOM   1644  OE2 GLU A  98      28.570  57.555  51.720  1.00  0.00           O
ATOM   1645  C   GLU A  98      28.760  54.745  54.510  1.00  0.00           C
ATOM   1646  O   GLU A  98      28.760  54.475  53.320  1.00  0.00           O
ATOM   1647  N   GLY A  99      29.750  54.325  55.350  1.00  0.00           N
ATOM   1649  CA  GLY A  99      31.160  54.065  54.990  1.00  0.00           C
ATOM   1652  C   GLY A  99      31.510  52.955  54.010  1.00  0.00           C
ATOM   1653  O   GLY A  99      31.120  53.015  52.860  1.00  0.00           O
ATOM   1654  N   LEU A 100      32.350  51.935  54.370  1.00  0.00           N
ATOM   1656  CA  LEU A 100      32.620  50.825  53.450  1.00  0.00           C
ATOM   1658  CB  LEU A 100      34.060  50.895  52.880  1.00  0.00           C
ATOM   1661  CG  LEU A 100      34.320  52.105  51.980  1.00  0.00           C
ATOM   1663  CD1 LEU A 100      35.780  52.055  51.530  1.00  0.00           C
ATOM   1667  CD2 LEU A 100      33.400  52.135  50.760  1.00  0.00           C
ATOM   1671  C   LEU A 100      32.460  49.385  53.940  1.00  0.00           C
ATOM   1672  O   LEU A 100      32.700  48.455  53.170  1.00  0.00           O
ATOM   1673  N   MET A 101      32.090  49.105  55.190  1.00  0.00           N
ATOM   1675  CA  MET A 101      32.230  47.755  55.710  1.00  0.00           C
ATOM   1677  CB  MET A 101      32.990  47.775  57.060  1.00  0.00           C
ATOM   1680  CG  MET A 101      34.460  48.215  57.010  1.00  0.00           C
ATOM   1683  SD  MET A 101      34.800  49.965  56.610  1.00  0.00           S
ATOM   1684  CE  MET A 101      34.380  50.635  58.240  1.00  0.00           C
ATOM   1688  C   MET A 101      30.910  47.015  55.850  1.00  0.00           C
ATOM   1689  O   MET A 101      30.870  45.865  56.260  1.00  0.00           O
ATOM   1690  N   GLY A 102      29.780  47.665  55.500  1.00  0.00           N
ATOM   1692  CA  GLY A 102      28.440  47.095  55.630  1.00  0.00           C
ATOM   1695  C   GLY A 102      27.730  46.885  54.290  1.00  0.00           C
ATOM   1696  O   GLY A 102      27.370  47.875  53.680  1.00  0.00           O
ATOM   1697  N   PRO A 103      27.410  45.695  53.800  1.00  0.00           N
ATOM   1698  CD  PRO A 103      27.410  44.485  54.610  1.00  0.00           C
ATOM   1701  CA  PRO A 103      26.690  45.495  52.540  1.00  0.00           C
ATOM   1703  CB  PRO A 103      26.620  43.955  52.450  1.00  0.00           C
ATOM   1706  CG  PRO A 103      26.500  43.505  53.900  1.00  0.00           C
ATOM   1709  C   PRO A 103      25.280  46.105  52.430  1.00  0.00           C
ATOM   1710  O   PRO A 103      24.370  45.585  53.070  1.00  0.00           O
ATOM   1711  N   PHE A 104      25.070  47.175  51.620  1.00  0.00           N
ATOM   1713  CA  PHE A 104      23.810  47.895  51.370  1.00  0.00           C
ATOM   1715  CB  PHE A 104      23.570  48.205  49.870  1.00  0.00           C
ATOM   1718  CG  PHE A 104      24.510  49.265  49.350  1.00  0.00           C
ATOM   1719  CD1 PHE A 104      24.090  50.595  49.220  1.00  0.00           C
ATOM   1721  CE1 PHE A 104      24.940  51.565  48.670  1.00  0.00           C
ATOM   1723  CZ  PHE A 104      26.210  51.205  48.230  1.00  0.00           C
ATOM   1725  CD2 PHE A 104      25.790  48.915  48.890  1.00  0.00           C
ATOM   1727  CE2 PHE A 104      26.640  49.875  48.330  1.00  0.00           C
ATOM   1729  C   PHE A 104      22.490  47.345  51.930  1.00  0.00           C
ATOM   1730  O   PHE A 104      21.910  46.395  51.400  1.00  0.00           O
ATOM   1731  N   ALA A 105      21.940  47.975  52.990  1.00  0.00           N
ATOM   1733  CA  ALA A 105      20.750  47.525  53.660  1.00  0.00           C
ATOM   1735  CB  ALA A 105      20.860  47.655  55.190  1.00  0.00           C
ATOM   1739  C   ALA A 105      19.560  48.305  53.190  1.00  0.00           C
ATOM   1740  O   ALA A 105      19.590  49.525  53.030  1.00  0.00           O
ATOM   1741  N   LEU A 106      18.450  47.615  52.950  1.00  0.00           N
ATOM   1743  CA  LEU A 106      17.200  48.235  52.620  1.00  0.00           C
ATOM   1745  CB  LEU A 106      16.320  47.255  51.830  1.00  0.00           C
ATOM   1748  CG  LEU A 106      16.990  46.695  50.550  1.00  0.00           C
ATOM   1750  CD1 LEU A 106      16.020  45.775  49.810  1.00  0.00           C
ATOM   1754  CD2 LEU A 106      17.500  47.815  49.630  1.00  0.00           C
ATOM   1758  C   LEU A 106      16.500  48.695  53.890  1.00  0.00           C
ATOM   1759  O   LEU A 106      16.280  47.915  54.800  1.00  0.00           O
ATOM   1760  N   ASN A 107      16.190  49.995  53.990  1.00  0.00           N
ATOM   1762  CA  ASN A 107      15.430  50.545  55.090  1.00  0.00           C
ATOM   1764  CB  ASN A 107      16.360  51.275  56.080  1.00  0.00           C
ATOM   1767  CG  ASN A 107      15.710  51.945  57.300  1.00  0.00           C
ATOM   1768  OD1 ASN A 107      16.340  52.845  57.850  1.00  0.00           O
ATOM   1769  ND2 ASN A 107      14.500  51.565  57.730  1.00  0.00           N
ATOM   1772  C   ASN A 107      14.400  51.445  54.460  1.00  0.00           C
ATOM   1773  O   ASN A 107      14.770  52.405  53.780  1.00  0.00           O
ATOM   1774  N   ASP A 108      13.100  51.155  54.610  1.00  0.00           N
ATOM   1776  CA  ASP A 108      12.060  52.035  54.140  1.00  0.00           C
ATOM   1778  CB  ASP A 108      10.680  51.345  54.240  1.00  0.00           C
ATOM   1781  CG  ASP A 108       9.680  52.085  53.360  1.00  0.00           C
ATOM   1782  OD1 ASP A 108       9.900  52.095  52.120  1.00  0.00           O
ATOM   1783  OD2 ASP A 108       8.760  52.725  53.920  1.00  0.00           O
ATOM   1784  C   ASP A 108      12.050  53.385  54.860  1.00  0.00           C
ATOM   1785  O   ASP A 108      12.330  53.415  56.060  1.00  0.00           O
ATOM   1786  N   PRO A 109      11.740  54.515  54.220  1.00  0.00           N
ATOM   1787  CD  PRO A 109      11.850  54.705  52.780  1.00  0.00           C
ATOM   1790  CA  PRO A 109      11.420  55.755  54.910  1.00  0.00           C
ATOM   1792  CB  PRO A 109      11.030  56.715  53.780  1.00  0.00           C
ATOM   1795  CG  PRO A 109      11.860  56.225  52.590  1.00  0.00           C
ATOM   1798  C   PRO A 109      10.320  55.675  55.950  1.00  0.00           C
ATOM   1799  O   PRO A 109      10.370  56.475  56.890  1.00  0.00           O
ATOM   1800  N   ALA A 110       9.290  54.815  55.800  1.00  0.00           N
ATOM   1802  CA  ALA A 110       8.110  54.815  56.640  1.00  0.00           C
ATOM   1804  CB  ALA A 110       7.080  53.775  56.170  1.00  0.00           C
ATOM   1808  C   ALA A 110       8.380  54.595  58.100  1.00  0.00           C
ATOM   1809  O   ALA A 110       7.720  55.195  58.950  1.00  0.00           O
ATOM   1810  N   ALA A 111       9.350  53.715  58.370  1.00  0.00           N
ATOM   1812  CA  ALA A 111       9.860  53.525  59.690  1.00  0.00           C
ATOM   1814  CB  ALA A 111       8.780  52.995  60.660  1.00  0.00           C
ATOM   1818  C   ALA A 111      11.000  52.535  59.630  1.00  0.00           C
ATOM   1819  O   ALA A 111      11.420  52.045  58.590  1.00  0.00           O
ATOM   1820  N   GLY A 112      11.510  52.235  60.830  1.00  0.00           N
ATOM   1822  CA  GLY A 112      12.660  51.395  61.050  1.00  0.00           C
ATOM   1825  C   GLY A 112      13.880  52.235  61.110  1.00  0.00           C
ATOM   1826  O   GLY A 112      14.160  53.015  60.220  1.00  0.00           O
ATOM   1827  N   THR A 113      14.680  52.075  62.170  1.00  0.00           N
ATOM   1829  CA  THR A 113      16.030  52.615  62.220  1.00  0.00           C
ATOM   1831  CB  THR A 113      16.580  52.805  63.630  1.00  0.00           C
ATOM   1833  OG1 THR A 113      17.730  53.645  63.680  1.00  0.00           O
ATOM   1835  CG2 THR A 113      16.970  51.485  64.310  1.00  0.00           C
ATOM   1839  C   THR A 113      16.920  51.725  61.390  1.00  0.00           C
ATOM   1840  O   THR A 113      16.630  50.545  61.170  1.00  0.00           O
ATOM   1841  N   THR A 114      18.020  52.295  60.910  1.00  0.00           N
ATOM   1843  CA  THR A 114      19.100  51.555  60.300  1.00  0.00           C
ATOM   1845  CB  THR A 114      19.230  51.735  58.790  1.00  0.00           C
ATOM   1847  OG1 THR A 114      20.150  50.825  58.210  1.00  0.00           O
ATOM   1849  CG2 THR A 114      19.630  53.165  58.420  1.00  0.00           C
ATOM   1853  C   THR A 114      20.330  51.985  61.040  1.00  0.00           C
ATOM   1854  O   THR A 114      20.290  52.855  61.920  1.00  0.00           O
ATOM   1855  N   GLY A 115      21.450  51.315  60.770  1.00  0.00           N
ATOM   1857  CA  GLY A 115      22.570  51.265  61.690  1.00  0.00           C
ATOM   1860  C   GLY A 115      22.350  50.105  62.640  1.00  0.00           C
ATOM   1861  O   GLY A 115      21.530  50.185  63.560  1.00  0.00           O
ATOM   1862  N   PRO A 116      23.040  48.995  62.520  1.00  0.00           N
ATOM   1863  CD  PRO A 116      23.790  48.615  61.340  1.00  0.00           C
ATOM   1866  CA  PRO A 116      22.980  47.945  63.500  1.00  0.00           C
ATOM   1868  CB  PRO A 116      23.330  46.695  62.690  1.00  0.00           C
ATOM   1871  CG  PRO A 116      24.310  47.215  61.660  1.00  0.00           C
ATOM   1874  C   PRO A 116      24.000  48.185  64.580  1.00  0.00           C
ATOM   1875  O   PRO A 116      24.750  49.165  64.580  1.00  0.00           O
ATOM   1876  N   TRP A 117      23.990  47.275  65.550  1.00  0.00           N
ATOM   1878  CA  TRP A 117      24.630  47.465  66.820  1.00  0.00           C
ATOM   1880  CB  TRP A 117      23.540  47.775  67.870  1.00  0.00           C
ATOM   1883  CG  TRP A 117      23.200  49.225  68.060  1.00  0.00           C
ATOM   1884  CD1 TRP A 117      23.850  50.075  68.910  1.00  0.00           C
ATOM   1886  NE1 TRP A 117      23.160  51.255  68.980  1.00  0.00           N
ATOM   1888  CE2 TRP A 117      22.080  51.215  68.140  1.00  0.00           C
ATOM   1889  CD2 TRP A 117      22.080  49.945  67.530  1.00  0.00           C
ATOM   1890  CE3 TRP A 117      21.080  49.645  66.600  1.00  0.00           C
ATOM   1892  CZ3 TRP A 117      20.130  50.625  66.280  1.00  0.00           C
ATOM   1894  CZ2 TRP A 117      21.110  52.165  67.870  1.00  0.00           C
ATOM   1896  CH2 TRP A 117      20.150  51.865  66.890  1.00  0.00           C
ATOM   1898  C   TRP A 117      25.360  46.205  67.190  1.00  0.00           C
ATOM   1899  O   TRP A 117      24.820  45.105  67.090  1.00  0.00           O
ATOM   1900  N   TYR A 118      26.620  46.335  67.640  1.00  0.00           N
ATOM   1902  CA  TYR A 118      27.390  45.175  68.010  1.00  0.00           C
ATOM   1904  CB  TYR A 118      28.230  44.585  66.840  1.00  0.00           C
ATOM   1907  CG  TYR A 118      29.210  45.585  66.310  1.00  0.00           C
ATOM   1908  CD1 TYR A 118      30.420  45.835  66.970  1.00  0.00           C
ATOM   1910  CE1 TYR A 118      31.290  46.815  66.490  1.00  0.00           C
ATOM   1912  CZ  TYR A 118      31.020  47.465  65.280  1.00  0.00           C
ATOM   1913  OH  TYR A 118      31.910  48.455  64.830  1.00  0.00           O
ATOM   1915  CD2 TYR A 118      28.920  46.285  65.130  1.00  0.00           C
ATOM   1917  CE2 TYR A 118      29.850  47.175  64.590  1.00  0.00           C
ATOM   1919  C   TYR A 118      28.250  45.465  69.220  1.00  0.00           C
ATOM   1920  O   TYR A 118      28.570  46.605  69.580  1.00  0.00           O
ATOM   1921  N   THR A 119      28.620  44.375  69.890  1.00  0.00           N
ATOM   1923  CA  THR A 119      29.320  44.345  71.140  1.00  0.00           C
ATOM   1925  CB  THR A 119      28.460  43.785  72.260  1.00  0.00           C
ATOM   1927  OG1 THR A 119      27.270  44.525  72.390  1.00  0.00           O
ATOM   1929  CG2 THR A 119      29.190  43.885  73.600  1.00  0.00           C
ATOM   1933  C   THR A 119      30.460  43.395  71.000  1.00  0.00           C
ATOM   1934  O   THR A 119      30.250  42.205  70.760  1.00  0.00           O
ATOM   1935  N   ASN A 120      31.700  43.855  71.210  1.00  0.00           N
ATOM   1937  CA  ASN A 120      32.830  42.965  71.390  1.00  0.00           C
ATOM   1939  CB  ASN A 120      34.050  43.425  70.530  1.00  0.00           C
ATOM   1942  CG  ASN A 120      35.210  42.435  70.570  1.00  0.00           C
ATOM   1943  OD1 ASN A 120      35.680  42.075  71.650  1.00  0.00           O
ATOM   1944  ND2 ASN A 120      35.660  41.925  69.400  1.00  0.00           N
ATOM   1947  C   ASN A 120      33.080  42.875  72.900  1.00  0.00           C
ATOM   1948  O   ASN A 120      32.770  43.775  73.680  1.00  0.00           O
ATOM   1949  N   GLY A 121      33.610  41.735  73.380  1.00  0.00           N
ATOM   1951  CA  GLY A 121      34.200  41.715  74.710  1.00  0.00           C
ATOM   1954  C   GLY A 121      35.180  40.605  74.810  1.00  0.00           C
ATOM   1955  O   GLY A 121      34.880  39.485  74.440  1.00  0.00           O
ATOM   1956  N   THR A 122      36.360  40.855  75.400  1.00  0.00           N
ATOM   1958  CA  THR A 122      37.470  39.925  75.440  1.00  0.00           C
ATOM   1960  CB  THR A 122      38.730  40.415  74.720  1.00  0.00           C
ATOM   1962  OG1 THR A 122      39.250  41.635  75.250  1.00  0.00           O
ATOM   1964  CG2 THR A 122      38.360  40.725  73.280  1.00  0.00           C
ATOM   1968  C   THR A 122      37.820  39.565  76.870  1.00  0.00           C
ATOM   1969  O   THR A 122      37.580  40.335  77.800  1.00  0.00           O
ATOM   1970  N   PHE A 123      38.380  38.365  77.120  1.00  0.00           N
ATOM   1972  CA  PHE A 123      39.000  38.065  78.390  1.00  0.00           C
ATOM   1974  CB  PHE A 123      37.990  37.495  79.440  1.00  0.00           C
ATOM   1977  CG  PHE A 123      38.630  37.155  80.770  1.00  0.00           C
ATOM   1978  CD1 PHE A 123      38.550  38.035  81.850  1.00  0.00           C
ATOM   1980  CE1 PHE A 123      39.190  37.745  83.060  1.00  0.00           C
ATOM   1982  CZ  PHE A 123      39.850  36.515  83.230  1.00  0.00           C
ATOM   1984  CD2 PHE A 123      39.310  35.935  80.960  1.00  0.00           C
ATOM   1986  CE2 PHE A 123      39.910  35.605  82.170  1.00  0.00           C
ATOM   1988  C   PHE A 123      40.130  37.075  78.200  1.00  0.00           C
ATOM   1989  O   PHE A 123      39.940  35.955  77.770  1.00  0.00           O
ATOM   1990  N   GLY A 124      41.370  37.405  78.590  1.00  0.00           N
ATOM   1992  CA  GLY A 124      42.340  36.335  78.680  1.00  0.00           C
ATOM   1995  C   GLY A 124      43.730  36.755  78.950  1.00  0.00           C
ATOM   1996  O   GLY A 124      44.030  37.815  79.490  1.00  0.00           O
ATOM   1997  N   LEU A 125      44.650  35.885  78.550  1.00  0.00           N
ATOM   1999  CA  LEU A 125      46.030  35.955  78.960  1.00  0.00           C
ATOM   2001  CB  LEU A 125      46.340  34.545  79.540  1.00  0.00           C
ATOM   2004  CG  LEU A 125      47.570  34.415  80.450  1.00  0.00           C
ATOM   2006  CD1 LEU A 125      48.820  34.145  79.640  1.00  0.00           C
ATOM   2010  CD2 LEU A 125      47.770  35.625  81.370  1.00  0.00           C
ATOM   2014  C   LEU A 125      46.860  36.315  77.740  1.00  0.00           C
ATOM   2015  O   LEU A 125      46.610  35.805  76.650  1.00  0.00           O
ATOM   2016  N   THR A 126      47.840  37.225  77.900  1.00  0.00           N
ATOM   2018  CA  THR A 126      48.770  37.635  76.860  1.00  0.00           C
ATOM   2020  CB  THR A 126      48.640  39.105  76.470  1.00  0.00           C
ATOM   2022  OG1 THR A 126      49.280  39.395  75.240  1.00  0.00           O
ATOM   2024  CG2 THR A 126      49.190  40.065  77.530  1.00  0.00           C
ATOM   2028  C   THR A 126      50.180  37.365  77.320  1.00  0.00           C
ATOM   2029  O   THR A 126      50.450  37.305  78.520  1.00  0.00           O
ATOM   2030  N   ALA A 127      51.090  37.135  76.360  1.00  0.00           N
ATOM   2032  CA  ALA A 127      52.520  37.025  76.540  1.00  0.00           C
ATOM   2034  CB  ALA A 127      53.160  35.715  76.000  1.00  0.00           C
ATOM   2038  C   ALA A 127      53.170  38.105  75.710  1.00  0.00           C
ATOM   2039  O   ALA A 127      52.890  38.245  74.520  1.00  0.00           O
ATOM   2040  N   GLY A 128      54.120  38.815  76.320  1.00  0.00           N
ATOM   2042  CA  GLY A 128      55.050  39.675  75.620  1.00  0.00           C
ATOM   2045  C   GLY A 128      56.430  39.345  76.090  1.00  0.00           C
ATOM   2046  O   GLY A 128      56.720  39.265  77.280  1.00  0.00           O
ATOM   2047  N   TRP A 129      57.340  39.115  75.140  1.00  0.00           N
ATOM   2049  CA  TRP A 129      58.720  38.835  75.410  1.00  0.00           C
ATOM   2051  CB  TRP A 129      59.000  37.315  75.360  1.00  0.00           C
ATOM   2054  CG  TRP A 129      60.360  36.825  75.780  1.00  0.00           C
ATOM   2055  CD1 TRP A 129      61.370  37.415  76.510  1.00  0.00           C
ATOM   2057  NE1 TRP A 129      62.450  36.565  76.570  1.00  0.00           N
ATOM   2059  CE2 TRP A 129      62.160  35.415  75.910  1.00  0.00           C
ATOM   2060  CD2 TRP A 129      60.840  35.525  75.410  1.00  0.00           C
ATOM   2061  CE3 TRP A 129      60.280  34.485  74.690  1.00  0.00           C
ATOM   2063  CZ3 TRP A 129      61.040  33.335  74.470  1.00  0.00           C
ATOM   2065  CZ2 TRP A 129      62.920  34.275  75.690  1.00  0.00           C
ATOM   2067  CH2 TRP A 129      62.340  33.235  74.950  1.00  0.00           C
ATOM   2069  C   TRP A 129      59.550  39.535  74.350  1.00  0.00           C
ATOM   2070  O   TRP A 129      59.380  39.325  73.150  1.00  0.00           O
ATOM   2071  N   HIS A 130      60.500  40.335  74.810  1.00  0.00           N
ATOM   2073  CA  HIS A 130      61.560  40.875  74.000  1.00  0.00           C
ATOM   2075  CB  HIS A 130      62.070  42.175  74.650  1.00  0.00           C
ATOM   2078  ND1 HIS A 130      60.510  43.735  73.630  1.00  0.00           N
ATOM   2079  CG  HIS A 130      60.930  43.105  74.770  1.00  0.00           C
ATOM   2080  CE1 HIS A 130      59.480  44.465  74.000  1.00  0.00           C
ATOM   2082  NE2 HIS A 130      59.230  44.325  75.320  1.00  0.00           N
ATOM   2084  CD2 HIS A 130      60.160  43.455  75.830  1.00  0.00           C
ATOM   2086  C   HIS A 130      62.680  39.885  73.990  1.00  0.00           C
ATOM   2087  O   HIS A 130      63.340  39.695  75.010  1.00  0.00           O
ATOM   2088  N   LEU A 131      62.930  39.195  72.860  1.00  0.00           N
ATOM   2090  CA  LEU A 131      64.060  38.295  72.790  1.00  0.00           C
ATOM   2092  CB  LEU A 131      64.050  37.305  71.590  1.00  0.00           C
ATOM   2095  CG  LEU A 131      63.190  36.035  71.790  1.00  0.00           C
ATOM   2097  CD1 LEU A 131      61.760  36.395  72.210  1.00  0.00           C
ATOM   2101  CD2 LEU A 131      63.240  35.155  70.530  1.00  0.00           C
ATOM   2105  C   LEU A 131      65.330  39.105  72.800  1.00  0.00           C
ATOM   2106  O   LEU A 131      65.480  40.085  72.070  1.00  0.00           O
ATOM   2107  N   ASP A 132      66.280  38.695  73.660  1.00  0.00           N
ATOM   2109  CA  ASP A 132      67.470  39.455  73.920  1.00  0.00           C
ATOM   2111  CB  ASP A 132      67.740  39.435  75.440  1.00  0.00           C
ATOM   2114  CG  ASP A 132      68.720  40.525  75.810  1.00  0.00           C
ATOM   2115  OD1 ASP A 132      68.740  41.565  75.100  1.00  0.00           O
ATOM   2116  OD2 ASP A 132      69.370  40.405  76.870  1.00  0.00           O
ATOM   2117  C   ASP A 132      68.630  38.915  73.100  1.00  0.00           C
ATOM   2118  O   ASP A 132      69.670  38.515  73.610  1.00  0.00           O
ATOM   2119  N   ILE A 133      68.490  38.935  71.750  1.00  0.00           N
ATOM   2121  CA  ILE A 133      69.530  38.585  70.780  1.00  0.00           C
ATOM   2123  CB  ILE A 133      69.050  38.725  69.330  1.00  0.00           C
ATOM   2125  CG2 ILE A 133      70.180  38.425  68.320  1.00  0.00           C
ATOM   2129  CG1 ILE A 133      67.880  37.765  69.020  1.00  0.00           C
ATOM   2132  CD  ILE A 133      66.510  38.365  69.300  1.00  0.00           C
ATOM   2136  C   ILE A 133      70.750  39.455  70.970  1.00  0.00           C
ATOM   2137  O   ILE A 133      71.890  39.025  70.860  1.00  0.00           O
ATOM   2138  N   TRP A 134      70.530  40.735  71.270  1.00  0.00           N
ATOM   2140  CA  TRP A 134      71.610  41.665  71.440  1.00  0.00           C
ATOM   2142  CB  TRP A 134      71.080  43.105  71.240  1.00  0.00           C
ATOM   2145  CG  TRP A 134      70.330  43.235  69.950  1.00  0.00           C
ATOM   2146  CD1 TRP A 134      68.980  43.355  69.700  1.00  0.00           C
ATOM   2148  NE1 TRP A 134      68.740  42.965  68.400  1.00  0.00           N
ATOM   2150  CE2 TRP A 134      69.900  42.585  67.820  1.00  0.00           C
ATOM   2151  CD2 TRP A 134      70.940  42.785  68.750  1.00  0.00           C
ATOM   2152  CE3 TRP A 134      72.260  42.465  68.410  1.00  0.00           C
ATOM   2154  CZ3 TRP A 134      72.500  41.915  67.150  1.00  0.00           C
ATOM   2156  CZ2 TRP A 134      70.140  42.025  66.580  1.00  0.00           C
ATOM   2158  CH2 TRP A 134      71.460  41.745  66.240  1.00  0.00           C
ATOM   2160  C   TRP A 134      72.260  41.625  72.790  1.00  0.00           C
ATOM   2161  O   TRP A 134      73.410  42.015  72.920  1.00  0.00           O
ATOM   2162  N   GLY A 135      71.540  41.205  73.840  1.00  0.00           N
ATOM   2164  CA  GLY A 135      71.970  41.605  75.170  1.00  0.00           C
ATOM   2167  C   GLY A 135      71.660  43.055  75.440  1.00  0.00           C
ATOM   2168  O   GLY A 135      72.400  43.725  76.130  1.00  0.00           O
ATOM   2169  N   LYS A 136      70.520  43.565  74.920  1.00  0.00           N
ATOM   2171  CA  LYS A 136      69.940  44.845  75.310  1.00  0.00           C
ATOM   2173  CB  LYS A 136      68.540  45.045  74.660  1.00  0.00           C
ATOM   2176  CG  LYS A 136      68.510  45.365  73.170  1.00  0.00           C
ATOM   2179  CD  LYS A 136      67.090  45.605  72.630  1.00  0.00           C
ATOM   2182  CE  LYS A 136      66.090  44.475  72.910  1.00  0.00           C
ATOM   2185  NZ  LYS A 136      64.820  44.765  72.220  1.00  0.00           N
ATOM   2189  C   LYS A 136      69.640  44.835  76.790  1.00  0.00           C
ATOM   2190  O   LYS A 136      70.050  45.715  77.550  1.00  0.00           O
ATOM   2191  N   ASN A 137      68.950  43.755  77.190  1.00  0.00           N
ATOM   2193  CA  ASN A 137      68.410  43.555  78.510  1.00  0.00           C
ATOM   2195  CB  ASN A 137      67.160  42.625  78.460  1.00  0.00           C
ATOM   2198  CG  ASN A 137      66.020  43.195  77.620  1.00  0.00           C
ATOM   2199  OD1 ASN A 137      65.960  44.365  77.220  1.00  0.00           O
ATOM   2200  ND2 ASN A 137      65.010  42.325  77.340  1.00  0.00           N
ATOM   2203  C   ASN A 137      69.510  42.965  79.360  1.00  0.00           C
ATOM   2204  O   ASN A 137      69.770  43.425  80.460  1.00  0.00           O
ATOM   2205  N   ARG A 138      70.290  41.995  78.830  1.00  0.00           N
ATOM   2207  CA  ARG A 138      71.470  41.475  79.490  1.00  0.00           C
ATOM   2209  CB  ARG A 138      72.140  40.385  78.620  1.00  0.00           C
ATOM   2212  CG  ARG A 138      73.360  39.665  79.230  1.00  0.00           C
ATOM   2215  CD  ARG A 138      73.000  38.715  80.390  1.00  0.00           C
ATOM   2218  NE  ARG A 138      73.230  37.285  79.970  1.00  0.00           N
ATOM   2220  CZ  ARG A 138      74.390  36.835  79.510  1.00  0.00           C
ATOM   2221  NH1 ARG A 138      75.510  37.445  79.830  1.00  0.00           N
ATOM   2224  NH2 ARG A 138      74.410  35.785  78.720  1.00  0.00           N
ATOM   2227  C   ARG A 138      72.530  42.525  79.810  1.00  0.00           C
ATOM   2228  O   ARG A 138      73.040  42.575  80.920  1.00  0.00           O
ATOM   2229  N   ALA A 139      72.870  43.425  78.860  1.00  0.00           N
ATOM   2231  CA  ALA A 139      73.760  44.535  79.130  1.00  0.00           C
ATOM   2233  CB  ALA A 139      74.150  45.275  77.840  1.00  0.00           C
ATOM   2237  C   ALA A 139      73.170  45.515  80.130  1.00  0.00           C
ATOM   2238  O   ALA A 139      73.850  45.995  81.040  1.00  0.00           O
ATOM   2239  N   GLU A 140      71.860  45.815  80.030  1.00  0.00           N
ATOM   2241  CA  GLU A 140      71.160  46.595  81.030  1.00  0.00           C
ATOM   2243  CB  GLU A 140      69.710  46.945  80.570  1.00  0.00           C
ATOM   2246  CG  GLU A 140      68.860  47.745  81.600  1.00  0.00           C
ATOM   2249  CD  GLU A 140      67.620  48.445  81.050  1.00  0.00           C
ATOM   2250  OE1 GLU A 140      67.540  48.675  79.810  1.00  0.00           O
ATOM   2251  OE2 GLU A 140      66.770  48.885  81.880  1.00  0.00           O
ATOM   2252  C   GLU A 140      71.200  45.985  82.430  1.00  0.00           C
ATOM   2253  O   GLU A 140      71.600  46.655  83.380  1.00  0.00           O
ATOM   2254  N   VAL A 141      70.940  44.665  82.590  1.00  0.00           N
ATOM   2256  CA  VAL A 141      71.170  43.945  83.830  1.00  0.00           C
ATOM   2258  CB  VAL A 141      70.710  42.495  83.750  1.00  0.00           C
ATOM   2260  CG1 VAL A 141      71.010  41.735  85.070  1.00  0.00           C
ATOM   2264  CG2 VAL A 141      69.200  42.415  83.480  1.00  0.00           C
ATOM   2268  C   VAL A 141      72.620  43.945  84.300  1.00  0.00           C
ATOM   2269  O   VAL A 141      72.890  44.325  85.440  1.00  0.00           O
ATOM   2270  N   THR A 142      73.610  43.625  83.430  1.00  0.00           N
ATOM   2272  CA  THR A 142      75.040  43.655  83.760  1.00  0.00           C
ATOM   2274  CB  THR A 142      75.960  43.155  82.650  1.00  0.00           C
ATOM   2276  OG1 THR A 142      75.690  41.795  82.350  1.00  0.00           O
ATOM   2278  CG2 THR A 142      77.430  43.165  83.080  1.00  0.00           C
ATOM   2282  C   THR A 142      75.500  45.035  84.210  1.00  0.00           C
ATOM   2283  O   THR A 142      76.220  45.175  85.210  1.00  0.00           O
ATOM   2284  N   ALA A 143      75.020  46.105  83.550  1.00  0.00           N
ATOM   2286  CA  ALA A 143      75.190  47.475  83.940  1.00  0.00           C
ATOM   2288  CB  ALA A 143      74.480  48.435  82.960  1.00  0.00           C
ATOM   2292  C   ALA A 143      74.670  47.765  85.340  1.00  0.00           C
ATOM   2293  O   ALA A 143      75.350  48.405  86.140  1.00  0.00           O
ATOM   2294  N   ARG A 144      73.480  47.255  85.720  1.00  0.00           N
ATOM   2296  CA  ARG A 144      72.980  47.445  87.070  1.00  0.00           C
ATOM   2298  CB  ARG A 144      71.460  47.175  87.260  1.00  0.00           C
ATOM   2301  CG  ARG A 144      70.490  47.715  86.190  1.00  0.00           C
ATOM   2304  CD  ARG A 144      70.760  49.045  85.460  1.00  0.00           C
ATOM   2307  NE  ARG A 144      70.410  50.205  86.350  1.00  0.00           N
ATOM   2309  CZ  ARG A 144      69.980  51.375  85.890  1.00  0.00           C
ATOM   2310  NH1 ARG A 144      70.030  51.755  84.630  1.00  0.00           N
ATOM   2313  NH2 ARG A 144      69.590  52.265  86.780  1.00  0.00           N
ATOM   2316  C   ARG A 144      73.710  46.565  88.080  1.00  0.00           C
ATOM   2317  O   ARG A 144      73.820  46.915  89.250  1.00  0.00           O
ATOM   2318  N   LEU A 145      74.240  45.385  87.660  1.00  0.00           N
ATOM   2320  CA  LEU A 145      75.130  44.565  88.480  1.00  0.00           C
ATOM   2322  CB  LEU A 145      75.470  43.175  87.870  1.00  0.00           C
ATOM   2325  CG  LEU A 145      74.300  42.175  87.630  1.00  0.00           C
ATOM   2327  CD1 LEU A 145      74.820  40.885  86.970  1.00  0.00           C
ATOM   2331  CD2 LEU A 145      73.520  41.765  88.880  1.00  0.00           C
ATOM   2335  C   LEU A 145      76.390  45.335  88.860  1.00  0.00           C
ATOM   2336  O   LEU A 145      76.820  45.295  90.010  1.00  0.00           O
ATOM   2337  N   GLY A 146      76.970  46.105  87.920  1.00  0.00           N
ATOM   2339  CA  GLY A 146      78.010  47.085  88.230  1.00  0.00           C
ATOM   2342  C   GLY A 146      77.560  48.175  89.180  1.00  0.00           C
ATOM   2343  O   GLY A 146      78.250  48.505  90.140  1.00  0.00           O
ATOM   2344  N   THR A 147      76.360  48.765  88.980  1.00  0.00           N
ATOM   2346  CA  THR A 147      75.880  49.835  89.860  1.00  0.00           C
ATOM   2348  CB  THR A 147      74.670  50.655  89.410  1.00  0.00           C
ATOM   2350  OG1 THR A 147      73.470  49.925  89.230  1.00  0.00           O
ATOM   2352  CG2 THR A 147      75.010  51.305  88.080  1.00  0.00           C
ATOM   2356  C   THR A 147      75.650  49.445  91.290  1.00  0.00           C
ATOM   2357  O   THR A 147      75.960  50.215  92.200  1.00  0.00           O
ATOM   2358  N   VAL A 148      75.130  48.225  91.550  1.00  0.00           N
ATOM   2360  CA  VAL A 148      75.070  47.675  92.900  1.00  0.00           C
ATOM   2362  CB  VAL A 148      74.360  46.315  92.910  1.00  0.00           C
ATOM   2364  CG1 VAL A 148      74.380  45.655  94.310  1.00  0.00           C
ATOM   2368  CG2 VAL A 148      72.900  46.545  92.540  1.00  0.00           C
ATOM   2372  C   VAL A 148      76.440  47.565  93.550  1.00  0.00           C
ATOM   2373  O   VAL A 148      76.640  47.985  94.680  1.00  0.00           O
ATOM   2374  N   LYS A 149      77.450  47.055  92.820  1.00  0.00           N
ATOM   2376  CA  LYS A 149      78.770  46.805  93.400  1.00  0.00           C
ATOM   2378  CB  LYS A 149      79.540  45.775  92.530  1.00  0.00           C
ATOM   2381  CG  LYS A 149      80.360  44.805  93.410  1.00  0.00           C
ATOM   2384  CD  LYS A 149      80.980  43.565  92.700  1.00  0.00           C
ATOM   2387  CE  LYS A 149      80.430  43.185  91.310  1.00  0.00           C
ATOM   2390  NZ  LYS A 149      79.130  42.475  91.410  1.00  0.00           N
ATOM   2394  C   LYS A 149      79.590  48.075  93.550  1.00  0.00           C
ATOM   2395  O   LYS A 149      80.390  48.205  94.480  1.00  0.00           O
ATOM   2396  N   ALA A 150      79.340  49.085  92.700  1.00  0.00           N
ATOM   2398  CA  ALA A 150      79.770  50.455  92.890  1.00  0.00           C
ATOM   2400  CB  ALA A 150      79.320  51.325  91.690  1.00  0.00           C
ATOM   2404  C   ALA A 150      79.230  51.045  94.180  1.00  0.00           C
ATOM   2405  O   ALA A 150      79.950  51.665  94.960  1.00  0.00           O
ATOM   2406  N   ARG A 151      77.940  50.805  94.470  1.00  0.00           N
ATOM   2408  CA  ARG A 151      77.280  51.285  95.670  1.00  0.00           C
ATOM   2410  CB  ARG A 151      75.740  51.225  95.480  1.00  0.00           C
ATOM   2413  CG  ARG A 151      75.040  52.515  95.940  1.00  0.00           C
ATOM   2416  CD  ARG A 151      73.880  52.935  95.040  1.00  0.00           C
ATOM   2419  NE  ARG A 151      74.400  53.235  93.680  1.00  0.00           N
ATOM   2421  CZ  ARG A 151      74.960  54.385  93.320  1.00  0.00           C
ATOM   2422  NH1 ARG A 151      75.050  55.455  94.060  1.00  0.00           N
ATOM   2425  NH2 ARG A 151      75.450  54.395  92.100  1.00  0.00           N
ATOM   2428  C   ARG A 151      77.690  50.515  96.920  1.00  0.00           C
ATOM   2429  O   ARG A 151      77.700  51.055  98.030  1.00  0.00           O
ATOM   2430  N   ALA A 152      78.070  49.235  96.770  1.00  0.00           N
ATOM   2432  CA  ALA A 152      78.650  48.435  97.820  1.00  0.00           C
ATOM   2434  CB  ALA A 152      78.780  46.985  97.340  1.00  0.00           C
ATOM   2438  C   ALA A 152      79.990  48.965  98.300  1.00  0.00           C
ATOM   2439  O   ALA A 152      80.240  49.125  99.500  1.00  0.00           O
ATOM   2440  N   ALA A 153      80.840  49.365  97.360  1.00  0.00           N
ATOM   2442  CA  ALA A 153      82.010  50.155  97.650  1.00  0.00           C
ATOM   2444  CB  ALA A 153      82.800  50.195  96.350  1.00  0.00           C
ATOM   2448  C   ALA A 153      81.710  51.555  98.210  1.00  0.00           C
ATOM   2449  O   ALA A 153      82.400  52.055  99.110  1.00  0.00           O
ATOM   2450  N   GLU A 154      80.640  52.205  97.710  1.00  0.00           N
ATOM   2452  CA  GLU A 154      80.170  53.515  98.180  1.00  0.00           C
ATOM   2454  CB  GLU A 154      78.970  54.015  97.310  1.00  0.00           C
ATOM   2457  CG  GLU A 154      78.500  55.475  97.540  1.00  0.00           C
ATOM   2460  CD  GLU A 154      77.290  55.845  96.680  1.00  0.00           C
ATOM   2461  OE1 GLU A 154      76.170  55.985  97.250  1.00  0.00           O
ATOM   2462  OE2 GLU A 154      77.430  56.015  95.440  1.00  0.00           O
ATOM   2463  C   GLU A 154      79.790  53.515  99.660  1.00  0.00           C
ATOM   2464  O   GLU A 154      80.120  54.445 100.400  1.00  0.00           O
ATOM   2465  N   ARG A 155      79.100  52.465 100.170  1.00  0.00           N
ATOM   2467  CA  ARG A 155      78.860  52.355 101.600  1.00  0.00           C
ATOM   2469  CB  ARG A 155      77.860  51.245 102.060  1.00  0.00           C
ATOM   2472  CG  ARG A 155      78.390  49.785 102.140  1.00  0.00           C
ATOM   2475  CD  ARG A 155      77.520  48.725 102.860  1.00  0.00           C
ATOM   2478  NE  ARG A 155      76.880  49.285 104.090  1.00  0.00           N
ATOM   2480  CZ  ARG A 155      77.160  48.855 105.310  1.00  0.00           C
ATOM   2481  NH1 ARG A 155      78.240  48.165 105.600  1.00  0.00           N
ATOM   2484  NH2 ARG A 155      76.350  49.185 106.300  1.00  0.00           N
ATOM   2487  C   ARG A 155      80.130  52.225 102.400  1.00  0.00           C
ATOM   2488  O   ARG A 155      80.260  52.855 103.450  1.00  0.00           O
ATOM   2489  N   GLU A 156      81.120  51.425 101.960  1.00  0.00           N
ATOM   2491  CA  GLU A 156      82.320  51.215 102.740  1.00  0.00           C
ATOM   2493  CB  GLU A 156      83.100  49.965 102.270  1.00  0.00           C
ATOM   2496  CG  GLU A 156      84.110  49.415 103.310  1.00  0.00           C
ATOM   2499  CD  GLU A 156      83.460  48.765 104.540  1.00  0.00           C
ATOM   2500  OE1 GLU A 156      82.260  48.395 104.460  1.00  0.00           O
ATOM   2501  OE2 GLU A 156      84.150  48.595 105.580  1.00  0.00           O
ATOM   2502  C   GLU A 156      83.180  52.465 102.770  1.00  0.00           C
ATOM   2503  O   GLU A 156      83.730  52.845 103.800  1.00  0.00           O
ATOM   2504  N   GLN A 157      83.190  53.245 101.670  1.00  0.00           N
ATOM   2506  CA  GLN A 157      83.670  54.615 101.670  1.00  0.00           C
ATOM   2508  CB  GLN A 157      83.600  55.215 100.250  1.00  0.00           C
ATOM   2511  CG  GLN A 157      84.150  56.655 100.130  1.00  0.00           C
ATOM   2514  CD  GLN A 157      83.980  57.195  98.710  1.00  0.00           C
ATOM   2515  OE1 GLN A 157      83.370  56.565  97.850  1.00  0.00           O
ATOM   2516  NE2 GLN A 157      84.570  58.385  98.460  1.00  0.00           N
ATOM   2519  C   GLN A 157      82.950  55.535 102.670  1.00  0.00           C
ATOM   2520  O   GLN A 157      83.600  56.315 103.370  1.00  0.00           O
ATOM   2521  N   THR A 158      81.610  55.465 102.800  1.00  0.00           N
ATOM   2523  CA  THR A 158      80.910  56.275 103.820  1.00  0.00           C
ATOM   2525  CB  THR A 158      79.410  56.515 103.540  1.00  0.00           C
ATOM   2527  OG1 THR A 158      79.020  57.855 103.840  1.00  0.00           O
ATOM   2529  CG2 THR A 158      78.460  55.635 104.350  1.00  0.00           C
ATOM   2533  C   THR A 158      81.120  55.755 105.240  1.00  0.00           C
ATOM   2534  O   THR A 158      81.090  56.505 106.210  1.00  0.00           O
ATOM   2535  N   ARG A 159      81.340  54.435 105.430  1.00  0.00           N
ATOM   2537  CA  ARG A 159      81.700  53.855 106.730  1.00  0.00           C
ATOM   2539  CB  ARG A 159      81.860  52.315 106.630  1.00  0.00           C
ATOM   2542  CG  ARG A 159      82.120  51.655 107.980  1.00  0.00           C
ATOM   2545  CD  ARG A 159      81.980  50.135 108.020  1.00  0.00           C
ATOM   2548  NE  ARG A 159      80.560  49.775 108.410  1.00  0.00           N
ATOM   2550  CZ  ARG A 159      80.280  48.875 109.340  1.00  0.00           C
ATOM   2551  NH1 ARG A 159      81.230  48.275 110.010  1.00  0.00           N
ATOM   2554  NH2 ARG A 159      79.080  48.415 109.620  1.00  0.00           N
ATOM   2557  C   ARG A 159      83.020  54.345 107.240  1.00  0.00           C
ATOM   2558  O   ARG A 159      83.150  54.825 108.370  1.00  0.00           O
ATOM   2559  N   GLN A 160      84.010  54.285 106.350  1.00  0.00           N
ATOM   2561  CA  GLN A 160      85.320  54.845 106.510  1.00  0.00           C
ATOM   2563  CB  GLN A 160      86.180  54.405 105.290  1.00  0.00           C
ATOM   2566  CG  GLN A 160      86.600  52.915 105.270  1.00  0.00           C
ATOM   2569  CD  GLN A 160      87.010  52.405 106.660  1.00  0.00           C
ATOM   2570  OE1 GLN A 160      87.700  53.095 107.410  1.00  0.00           O
ATOM   2571  NE2 GLN A 160      86.550  51.175 107.010  1.00  0.00           N
ATOM   2574  C   GLN A 160      85.340  56.345 106.690  1.00  0.00           C
ATOM   2575  O   GLN A 160      86.080  56.875 107.530  1.00  0.00           O
ATOM   2576  N   LEU A 161      84.520  57.095 105.920  1.00  0.00           N
ATOM   2578  CA  LEU A 161      84.300  58.505 106.150  1.00  0.00           C
ATOM   2580  CB  LEU A 161      83.410  59.115 105.040  1.00  0.00           C
ATOM   2583  CG  LEU A 161      83.170  60.645 105.130  1.00  0.00           C
ATOM   2585  CD1 LEU A 161      84.490  61.425 105.030  1.00  0.00           C
ATOM   2589  CD2 LEU A 161      82.190  61.115 104.040  1.00  0.00           C
ATOM   2593  C   LEU A 161      83.700  58.815 107.500  1.00  0.00           C
ATOM   2594  O   LEU A 161      84.280  59.585 108.260  1.00  0.00           O
ATOM   2595  N   LEU A 162      82.580  58.175 107.880  1.00  0.00           N
ATOM   2597  CA  LEU A 162      81.970  58.395 109.180  1.00  0.00           C
ATOM   2599  CB  LEU A 162      80.680  57.555 109.300  1.00  0.00           C
ATOM   2602  CG  LEU A 162      79.960  57.645 110.670  1.00  0.00           C
ATOM   2604  CD1 LEU A 162      79.320  59.025 110.870  1.00  0.00           C
ATOM   2608  CD2 LEU A 162      78.940  56.515 110.790  1.00  0.00           C
ATOM   2612  C   LEU A 162      82.850  58.045 110.360  1.00  0.00           C
ATOM   2613  O   LEU A 162      83.000  58.855 111.290  1.00  0.00           O
ATOM   2614  N   ALA A 163      83.490  56.855 110.340  1.00  0.00           N
ATOM   2616  CA  ALA A 163      84.390  56.395 111.380  1.00  0.00           C
ATOM   2618  CB  ALA A 163      84.850  54.965 111.060  1.00  0.00           C
ATOM   2622  C   ALA A 163      85.590  57.295 111.530  1.00  0.00           C
ATOM   2623  O   ALA A 163      86.030  57.625 112.630  1.00  0.00           O
ATOM   2624  N   GLY A 164      86.140  57.745 110.380  1.00  0.00           N
ATOM   2626  CA  GLY A 164      87.230  58.705 110.320  1.00  0.00           C
ATOM   2629  C   GLY A 164      86.840  60.075 110.800  1.00  0.00           C
ATOM   2630  O   GLY A 164      87.630  60.735 111.470  1.00  0.00           O
ATOM   2631  N   SER A 165      85.640  60.575 110.470  1.00  0.00           N
ATOM   2633  CA  SER A 165      85.110  61.815 111.020  1.00  0.00           C
ATOM   2635  CB  SER A 165      83.710  62.175 110.450  1.00  0.00           C
ATOM   2638  OG  SER A 165      83.710  62.315 109.040  1.00  0.00           O
ATOM   2640  C   SER A 165      84.920  61.785 112.510  1.00  0.00           C
ATOM   2641  O   SER A 165      85.460  62.615 113.230  1.00  0.00           O
ATOM   2642  N   VAL A 166      84.170  60.795 113.040  1.00  0.00           N
ATOM   2644  CA  VAL A 166      83.750  60.745 114.440  1.00  0.00           C
ATOM   2646  CB  VAL A 166      82.650  59.685 114.660  1.00  0.00           C
ATOM   2648  CG1 VAL A 166      83.170  58.265 114.410  1.00  0.00           C
ATOM   2652  CG2 VAL A 166      82.040  59.745 116.070  1.00  0.00           C
ATOM   2656  C   VAL A 166      84.920  60.575 115.390  1.00  0.00           C
ATOM   2657  O   VAL A 166      84.960  61.125 116.490  1.00  0.00           O
ATOM   2658  N   ALA A 167      85.950  59.815 114.970  1.00  0.00           N
ATOM   2660  CA  ALA A 167      87.240  59.765 115.640  1.00  0.00           C
ATOM   2662  CB  ALA A 167      88.100  58.645 115.000  1.00  0.00           C
ATOM   2666  C   ALA A 167      88.020  61.075 115.630  1.00  0.00           C
ATOM   2667  O   ALA A 167      88.530  61.505 116.660  1.00  0.00           O
ATOM   2668  N   ARG A 168      88.110  61.755 114.470  1.00  0.00           N
ATOM   2670  CA  ARG A 168      88.850  62.995 114.330  1.00  0.00           C
ATOM   2672  CB  ARG A 168      88.900  63.335 112.830  1.00  0.00           C
ATOM   2675  CG  ARG A 168      89.930  64.415 112.510  1.00  0.00           C
ATOM   2678  CD  ARG A 168      89.890  64.785 111.040  1.00  0.00           C
ATOM   2681  NE  ARG A 168      90.790  65.955 110.860  1.00  0.00           N
ATOM   2683  CZ  ARG A 168      91.130  66.405 109.670  1.00  0.00           C
ATOM   2684  NH1 ARG A 168      90.950  65.675 108.590  1.00  0.00           N
ATOM   2687  NH2 ARG A 168      91.710  67.565 109.560  1.00  0.00           N
ATOM   2690  C   ARG A 168      88.210  64.145 115.090  1.00  0.00           C
ATOM   2691  O   ARG A 168      88.850  64.925 115.780  1.00  0.00           O
ATOM   2692  N   LEU A 169      86.870  64.215 115.030  1.00  0.00           N
ATOM   2694  CA  LEU A 169      86.100  65.115 115.860  1.00  0.00           C
ATOM   2696  CB  LEU A 169      84.590  65.015 115.560  1.00  0.00           C
ATOM   2699  CG  LEU A 169      84.140  65.455 114.150  1.00  0.00           C
ATOM   2701  CD1 LEU A 169      82.620  65.315 114.090  1.00  0.00           C
ATOM   2705  CD2 LEU A 169      84.620  66.865 113.820  1.00  0.00           C
ATOM   2709  C   LEU A 169      86.300  64.845 117.330  1.00  0.00           C
ATOM   2710  O   LEU A 169      86.460  65.775 118.110  1.00  0.00           O
ATOM   2711  N   TYR A 170      86.330  63.565 117.760  1.00  0.00           N
ATOM   2713  CA  TYR A 170      86.610  63.205 119.130  1.00  0.00           C
ATOM   2715  CB  TYR A 170      86.380  61.685 119.310  1.00  0.00           C
ATOM   2718  CG  TYR A 170      86.670  61.245 120.710  1.00  0.00           C
ATOM   2719  CD1 TYR A 170      85.680  61.335 121.700  1.00  0.00           C
ATOM   2721  CE1 TYR A 170      85.950  60.905 123.010  1.00  0.00           C
ATOM   2723  CZ  TYR A 170      87.210  60.415 123.310  1.00  0.00           C
ATOM   2724  OH  TYR A 170      87.480  59.895 124.580  1.00  0.00           O
ATOM   2726  CD2 TYR A 170      87.950  60.775 121.040  1.00  0.00           C
ATOM   2728  CE2 TYR A 170      88.220  60.385 122.350  1.00  0.00           C
ATOM   2730  C   TYR A 170      87.990  63.655 119.620  1.00  0.00           C
ATOM   2731  O   TYR A 170      88.130  64.225 120.710  1.00  0.00           O
ATOM   2732  N   TRP A 171      89.060  63.485 118.830  1.00  0.00           N
ATOM   2734  CA  TRP A 171      90.370  64.005 119.220  1.00  0.00           C
ATOM   2736  CB  TRP A 171      91.500  63.465 118.320  1.00  0.00           C
ATOM   2739  CG  TRP A 171      91.580  61.975 118.330  1.00  0.00           C
ATOM   2740  CD1 TRP A 171      91.620  61.205 117.200  1.00  0.00           C
ATOM   2742  NE1 TRP A 171      91.730  59.875 117.560  1.00  0.00           N
ATOM   2744  CE2 TRP A 171      91.750  59.765 118.910  1.00  0.00           C
ATOM   2745  CD2 TRP A 171      91.640  61.065 119.450  1.00  0.00           C
ATOM   2746  CE3 TRP A 171      91.660  61.235 120.830  1.00  0.00           C
ATOM   2748  CZ3 TRP A 171      91.800  60.105 121.640  1.00  0.00           C
ATOM   2750  CZ2 TRP A 171      91.960  58.655 119.720  1.00  0.00           C
ATOM   2752  CH2 TRP A 171      91.960  58.845 121.100  1.00  0.00           C
ATOM   2754  C   TRP A 171      90.430  65.515 119.330  1.00  0.00           C
ATOM   2755  O   TRP A 171      91.010  66.075 120.260  1.00  0.00           O
ATOM   2756  N   GLU A 172      89.760  66.215 118.410  1.00  0.00           N
ATOM   2758  CA  GLU A 172      89.550  67.645 118.490  1.00  0.00           C
ATOM   2760  CB  GLU A 172      89.120  68.185 117.090  1.00  0.00           C
ATOM   2763  CG  GLU A 172      89.070  69.725 116.940  1.00  0.00           C
ATOM   2766  CD  GLU A 172      89.000  70.225 115.490  1.00  0.00           C
ATOM   2767  OE1 GLU A 172      88.090  69.835 114.710  1.00  0.00           O
ATOM   2768  OE2 GLU A 172      89.840  71.105 115.170  1.00  0.00           O
ATOM   2769  C   GLU A 172      88.670  68.045 119.690  1.00  0.00           C
ATOM   2770  O   GLU A 172      88.880  69.075 120.330  1.00  0.00           O
ATOM   2771  N   TRP A 173      87.690  67.195 120.110  1.00  0.00           N
ATOM   2773  CA  TRP A 173      86.950  67.365 121.350  1.00  0.00           C
ATOM   2775  CB  TRP A 173      85.820  66.295 121.550  1.00  0.00           C
ATOM   2778  CG  TRP A 173      84.830  66.715 122.590  1.00  0.00           C
ATOM   2779  CD1 TRP A 173      83.870  67.655 122.360  1.00  0.00           C
ATOM   2781  NE1 TRP A 173      83.420  68.175 123.550  1.00  0.00           N
ATOM   2783  CE2 TRP A 173      84.020  67.515 124.570  1.00  0.00           C
ATOM   2784  CD2 TRP A 173      84.870  66.535 124.020  1.00  0.00           C
ATOM   2785  CE3 TRP A 173      85.520  65.635 124.850  1.00  0.00           C
ATOM   2787  CZ3 TRP A 173      85.310  65.735 126.230  1.00  0.00           C
ATOM   2789  CZ2 TRP A 173      83.910  67.695 125.940  1.00  0.00           C
ATOM   2791  CH2 TRP A 173      84.540  66.765 126.770  1.00  0.00           C
ATOM   2793  C   TRP A 173      87.860  67.335 122.560  1.00  0.00           C
ATOM   2794  O   TRP A 173      87.790  68.205 123.430  1.00  0.00           O
ATOM   2795  N   GLN A 174      88.800  66.365 122.610  1.00  0.00           N
ATOM   2797  CA  GLN A 174      89.800  66.375 123.660  1.00  0.00           C
ATOM   2799  CB  GLN A 174      90.630  65.075 123.820  1.00  0.00           C
ATOM   2802  CG  GLN A 174      91.770  64.785 122.830  1.00  0.00           C
ATOM   2805  CD  GLN A 174      92.800  63.885 123.510  1.00  0.00           C
ATOM   2806  OE1 GLN A 174      93.980  64.225 123.670  1.00  0.00           O
ATOM   2807  NE2 GLN A 174      92.310  62.715 124.000  1.00  0.00           N
ATOM   2810  C   GLN A 174      90.710  67.585 123.660  1.00  0.00           C
ATOM   2811  O   GLN A 174      90.970  68.125 124.730  1.00  0.00           O
ATOM   2812  N   THR A 175      91.180  68.085 122.500  1.00  0.00           N
ATOM   2814  CA  THR A 175      92.050  69.275 122.450  1.00  0.00           C
ATOM   2816  CB  THR A 175      92.700  69.525 121.090  1.00  0.00           C
ATOM   2818  OG1 THR A 175      93.970  70.125 121.270  1.00  0.00           O
ATOM   2820  CG2 THR A 175      91.950  70.435 120.100  1.00  0.00           C
ATOM   2824  C   THR A 175      91.390  70.525 123.000  1.00  0.00           C
ATOM   2825  O   THR A 175      92.010  71.295 123.740  1.00  0.00           O
ATOM   2826  N   GLN A 176      90.090  70.725 122.710  1.00  0.00           N
ATOM   2828  CA  GLN A 176      89.290  71.735 123.370  1.00  0.00           C
ATOM   2830  CB  GLN A 176      87.900  71.875 122.700  1.00  0.00           C
ATOM   2833  CG  GLN A 176      87.920  72.225 121.190  1.00  0.00           C
ATOM   2836  CD  GLN A 176      89.060  73.155 120.750  1.00  0.00           C
ATOM   2837  OE1 GLN A 176      89.490  74.085 121.450  1.00  0.00           O
ATOM   2838  NE2 GLN A 176      89.520  72.965 119.490  1.00  0.00           N
ATOM   2841  C   GLN A 176      89.110  71.515 124.860  1.00  0.00           C
ATOM   2842  O   GLN A 176      89.250  72.455 125.640  1.00  0.00           O
ATOM   2843  N   ALA A 177      88.840  70.275 125.320  1.00  0.00           N
ATOM   2845  CA  ALA A 177      88.790  69.955 126.730  1.00  0.00           C
ATOM   2847  CB  ALA A 177      88.250  68.525 126.890  1.00  0.00           C
ATOM   2851  C   ALA A 177      90.110  70.165 127.470  1.00  0.00           C
ATOM   2852  O   ALA A 177      90.150  70.785 128.530  1.00  0.00           O
ATOM   2853  N   ALA A 178      91.230  69.715 126.880  1.00  0.00           N
ATOM   2855  CA  ALA A 178      92.550  69.955 127.380  1.00  0.00           C
ATOM   2857  CB  ALA A 178      93.540  69.175 126.490  1.00  0.00           C
ATOM   2861  C   ALA A 178      92.940  71.435 127.450  1.00  0.00           C
ATOM   2862  O   ALA A 178      93.480  71.915 128.450  1.00  0.00           O
ATOM   2863  N   LEU A 179      92.650  72.215 126.380  1.00  0.00           N
ATOM   2865  CA  LEU A 179      92.830  73.655 126.400  1.00  0.00           C
ATOM   2867  CB  LEU A 179      92.730  74.285 124.990  1.00  0.00           C
ATOM   2870  CG  LEU A 179      93.050  75.795 124.930  1.00  0.00           C
ATOM   2872  CD1 LEU A 179      94.460  76.105 125.410  1.00  0.00           C
ATOM   2876  CD2 LEU A 179      92.850  76.335 123.510  1.00  0.00           C
ATOM   2880  C   LEU A 179      91.940  74.375 127.400  1.00  0.00           C
ATOM   2881  O   LEU A 179      92.400  75.255 128.120  1.00  0.00           O
ATOM   2882  N   ASN A 180      90.650  73.975 127.540  1.00  0.00           N
ATOM   2884  CA  ASN A 180      89.790  74.445 128.620  1.00  0.00           C
ATOM   2886  CB  ASN A 180      88.400  73.725 128.650  1.00  0.00           C
ATOM   2889  CG  ASN A 180      87.370  74.425 127.790  1.00  0.00           C
ATOM   2890  OD1 ASN A 180      86.600  75.265 128.260  1.00  0.00           O
ATOM   2891  ND2 ASN A 180      87.240  74.055 126.500  1.00  0.00           N
ATOM   2894  C   ASN A 180      90.410  74.235 130.000  1.00  0.00           C
ATOM   2895  O   ASN A 180      90.510  75.175 130.790  1.00  0.00           O
ATOM   2896  N   THR A 181      90.910  73.015 130.300  1.00  0.00           N
ATOM   2898  CA  THR A 181      91.510  72.735 131.600  1.00  0.00           C
ATOM   2900  CB  THR A 181      91.800  71.255 131.890  1.00  0.00           C
ATOM   2902  OG1 THR A 181      92.660  70.645 130.940  1.00  0.00           O
ATOM   2904  CG2 THR A 181      90.470  70.485 131.910  1.00  0.00           C
ATOM   2908  C   THR A 181      92.730  73.595 131.920  1.00  0.00           C
ATOM   2909  O   THR A 181      92.800  74.175 133.000  1.00  0.00           O
ATOM   2910  N   VAL A 182      93.660  73.775 130.960  1.00  0.00           N
ATOM   2912  CA  VAL A 182      94.790  74.695 131.110  1.00  0.00           C
ATOM   2914  CB  VAL A 182      95.730  74.655 129.900  1.00  0.00           C
ATOM   2916  CG1 VAL A 182      96.930  75.605 130.080  1.00  0.00           C
ATOM   2920  CG2 VAL A 182      96.290  73.245 129.720  1.00  0.00           C
ATOM   2924  C   VAL A 182      94.360  76.145 131.320  1.00  0.00           C
ATOM   2925  O   VAL A 182      94.810  76.815 132.250  1.00  0.00           O
ATOM   2926  N   LEU A 183      93.440  76.645 130.470  1.00  0.00           N
ATOM   2928  CA  LEU A 183      92.970  78.015 130.470  1.00  0.00           C
ATOM   2930  CB  LEU A 183      92.130  78.285 129.200  1.00  0.00           C
ATOM   2933  CG  LEU A 183      92.230  79.675 128.540  1.00  0.00           C
ATOM   2935  CD1 LEU A 183      93.590  80.355 128.690  1.00  0.00           C
ATOM   2939  CD2 LEU A 183      91.950  79.515 127.040  1.00  0.00           C
ATOM   2943  C   LEU A 183      92.220  78.345 131.750  1.00  0.00           C
ATOM   2944  O   LEU A 183      92.420  79.405 132.350  1.00  0.00           O
ATOM   2945  N   GLN A 184      91.440  77.375 132.270  1.00  0.00           N
ATOM   2947  CA  GLN A 184      90.860  77.395 133.600  1.00  0.00           C
ATOM   2949  CB  GLN A 184      90.070  76.085 133.870  1.00  0.00           C
ATOM   2952  CG  GLN A 184      88.640  75.985 133.270  1.00  0.00           C
ATOM   2955  CD  GLN A 184      87.580  76.895 133.890  1.00  0.00           C
ATOM   2956  OE1 GLN A 184      86.420  76.885 133.490  1.00  0.00           O
ATOM   2957  NE2 GLN A 184      87.950  77.705 134.900  1.00  0.00           N
ATOM   2960  C   GLN A 184      91.870  77.595 134.720  1.00  0.00           C
ATOM   2961  O   GLN A 184      91.640  78.395 135.620  1.00  0.00           O
ATOM   2962  N   GLN A 185      93.030  76.905 134.710  1.00  0.00           N
ATOM   2964  CA  GLN A 185      94.090  77.185 135.670  1.00  0.00           C
ATOM   2966  CB  GLN A 185      95.200  76.115 135.650  1.00  0.00           C
ATOM   2969  CG  GLN A 185      94.700  74.775 136.230  1.00  0.00           C
ATOM   2972  CD  GLN A 185      94.800  73.605 135.250  1.00  0.00           C
ATOM   2973  OE1 GLN A 185      95.710  73.465 134.430  1.00  0.00           O
ATOM   2974  NE2 GLN A 185      93.890  72.625 135.420  1.00  0.00           N
ATOM   2977  C   GLN A 185      94.700  78.565 135.590  1.00  0.00           C
ATOM   2978  O   GLN A 185      94.960  79.215 136.600  1.00  0.00           O
ATOM   2979  N   ILE A 186      94.940  79.035 134.350  1.00  0.00           N
ATOM   2981  CA  ILE A 186      95.390  80.395 134.100  1.00  0.00           C
ATOM   2983  CB  ILE A 186      95.910  80.635 132.670  1.00  0.00           C
ATOM   2985  CG2 ILE A 186      96.170  82.145 132.440  1.00  0.00           C
ATOM   2989  CG1 ILE A 186      97.270  79.965 132.320  1.00  0.00           C
ATOM   2992  CD  ILE A 186      97.550  78.515 132.720  1.00  0.00           C
ATOM   2996  C   ILE A 186      94.390  81.445 134.570  1.00  0.00           C
ATOM   2997  O   ILE A 186      94.810  82.405 135.210  1.00  0.00           O
ATOM   2998  N   GLU A 187      93.050  81.285 134.380  1.00  0.00           N
ATOM   3000  CA  GLU A 187      92.070  82.145 135.060  1.00  0.00           C
ATOM   3002  CB  GLU A 187      90.590  81.755 134.810  1.00  0.00           C
ATOM   3005  CG  GLU A 187      89.880  82.505 133.640  1.00  0.00           C
ATOM   3008  CD  GLU A 187      88.370  82.575 133.880  1.00  0.00           C
ATOM   3009  OE1 GLU A 187      87.820  81.635 134.510  1.00  0.00           O
ATOM   3010  OE2 GLU A 187      87.770  83.625 133.520  1.00  0.00           O
ATOM   3011  C   GLU A 187      92.210  82.185 136.580  1.00  0.00           C
ATOM   3012  O   GLU A 187      92.210  83.245 137.190  1.00  0.00           O
ATOM   3013  N   LYS A 188      92.360  81.025 137.230  1.00  0.00           N
ATOM   3015  CA  LYS A 188      92.460  80.955 138.687  1.00  0.00           C
ATOM   3017  CB  LYS A 188      92.500  79.485 139.127  1.00  0.00           C
ATOM   3020  CG  LYS A 188      91.220  78.715 138.787  1.00  0.00           C
ATOM   3023  CD  LYS A 188      91.480  77.195 138.817  1.00  0.00           C
ATOM   3026  CE  LYS A 188      90.300  76.365 138.307  1.00  0.00           C
ATOM   3029  NZ  LYS A 188      90.530  74.935 138.537  1.00  0.00           N
ATOM   3033  C   LYS A 188      93.670  81.705 139.237  1.00  0.00           C
ATOM   3034  O   LYS A 188      93.590  82.485 140.187  1.00  0.00           O
ATOM   3035  N   GLU A 189      94.820  81.525 138.567  1.00  0.00           N
ATOM   3037  CA  GLU A 189      96.010  82.335 138.747  1.00  0.00           C
ATOM   3039  CB  GLU A 189      97.150  81.755 137.880  1.00  0.00           C
ATOM   3042  CG  GLU A 189      97.570  80.335 138.347  1.00  0.00           C
ATOM   3045  CD  GLU A 189      98.370  80.405 139.637  1.00  0.00           C
ATOM   3046  OE1 GLU A 189      99.620  80.475 139.497  1.00  0.00           O
ATOM   3047  OE2 GLU A 189      97.810  80.335 140.757  1.00  0.00           O
ATOM   3048  C   GLU A 189      95.840  83.815 138.437  1.00  0.00           C
ATOM   3049  O   GLU A 189      96.300  84.685 139.177  1.00  0.00           O
ATOM   3050  N   GLN A 190      95.140  84.175 137.350  1.00  0.00           N
ATOM   3052  CA  GLN A 190      94.930  85.575 137.040  1.00  0.00           C
ATOM   3054  CB  GLN A 190      94.550  85.785 135.560  1.00  0.00           C
ATOM   3057  CG  GLN A 190      95.680  85.455 134.550  1.00  0.00           C
ATOM   3060  CD  GLN A 190      97.050  85.945 135.000  1.00  0.00           C
ATOM   3061  OE1 GLN A 190      97.300  87.155 134.970  1.00  0.00           O
ATOM   3062  NE2 GLN A 190      97.970  85.045 135.380  1.00  0.00           N
ATOM   3065  C   GLN A 190      93.940  86.275 137.950  1.00  0.00           C
ATOM   3066  O   GLN A 190      94.000  87.475 138.190  1.00  0.00           O
ATOM   3067  N   ASN A 191      93.030  85.495 138.567  1.00  0.00           N
ATOM   3069  CA  ASN A 191      92.170  85.975 139.617  1.00  0.00           C
ATOM   3071  CB  ASN A 191      90.970  85.025 139.827  1.00  0.00           C
ATOM   3074  CG  ASN A 191      90.050  85.095 138.607  1.00  0.00           C
ATOM   3075  OD1 ASN A 191      89.910  86.135 137.960  1.00  0.00           O
ATOM   3076  ND2 ASN A 191      89.390  83.965 138.287  1.00  0.00           N
ATOM   3079  C   ASN A 191      92.880  86.155 140.937  1.00  0.00           C
ATOM   3080  O   ASN A 191      92.460  86.975 141.757  1.00  0.00           O
ATOM   3081  N   THR A 192      93.980  85.425 141.227  1.00  0.00           N
ATOM   3083  CA  THR A 192      94.670  85.585 142.517  1.00  0.00           C
ATOM   3085  CB  THR A 192      95.330  84.315 143.047  1.00  0.00           C
ATOM   3087  OG1 THR A 192      95.680  84.445 144.407  1.00  0.00           O
ATOM   3089  CG2 THR A 192      96.620  83.925 142.317  1.00  0.00           C
ATOM   3093  C   THR A 192      95.600  86.795 142.517  1.00  0.00           C
ATOM   3094  O   THR A 192      95.610  87.565 143.487  1.00  0.00           O
ATOM   3095  N   ILE A 193      96.350  87.075 141.427  1.00  0.00           N
ATOM   3097  CA  ILE A 193      97.210  88.265 141.407  1.00  0.00           C
ATOM   3099  CB  ILE A 193      98.360  88.255 140.367  1.00  0.00           C
ATOM   3101  CG2 ILE A 193      98.960  86.835 140.257  1.00  0.00           C
ATOM   3105  CG1 ILE A 193      98.080  88.905 138.987  1.00  0.00           C
ATOM   3108  CD  ILE A 193      97.190  88.075 138.090  1.00  0.00           C
ATOM   3112  C   ILE A 193      96.430  89.585 141.477  1.00  0.00           C
ATOM   3113  O   ILE A 193      96.760  90.485 142.247  1.00  0.00           O
ATOM   3114  N   ILE A 194      95.290  89.715 140.757  1.00  0.00           N
ATOM   3116  CA  ILE A 194      94.410  90.865 140.887  1.00  0.00           C
ATOM   3118  CB  ILE A 194      93.260  90.915 139.877  1.00  0.00           C
ATOM   3120  CG2 ILE A 194      93.850  91.015 138.457  1.00  0.00           C
ATOM   3124  CG1 ILE A 194      92.240  89.765 140.017  1.00  0.00           C
ATOM   3127  CD  ILE A 194      91.020  89.905 139.107  1.00  0.00           C
ATOM   3131  C   ILE A 194      93.840  91.085 142.287  1.00  0.00           C
ATOM   3132  O   ILE A 194      93.650  92.215 142.727  1.00  0.00           O
ATOM   3133  N   ALA A 195      93.530  90.005 143.047  1.00  0.00           N
ATOM   3135  CA  ALA A 195      93.080  90.125 144.417  1.00  0.00           C
ATOM   3137  CB  ALA A 195      92.670  88.735 144.947  1.00  0.00           C
ATOM   3141  C   ALA A 195      94.150  90.725 145.317  1.00  0.00           C
ATOM   3142  O   ALA A 195      93.940  91.705 146.037  1.00  0.00           O
ATOM   3143  N   THR A 196      95.380  90.185 145.227  1.00  0.00           N
ATOM   3145  CA  THR A 196      96.550  90.645 145.967  1.00  0.00           C
ATOM   3147  CB  THR A 196      97.730  89.725 145.727  1.00  0.00           C
ATOM   3149  OG1 THR A 196      97.330  88.415 146.097  1.00  0.00           O
ATOM   3151  CG2 THR A 196      98.940  90.075 146.597  1.00  0.00           C
ATOM   3155  C   THR A 196      96.920  92.065 145.607  1.00  0.00           C
ATOM   3156  O   THR A 196      97.050  92.935 146.467  1.00  0.00           O
ATOM   3157  N   ASP A 197      96.990  92.375 144.307  1.00  0.00           N
ATOM   3159  CA  ASP A 197      97.350  93.685 143.807  1.00  0.00           C
ATOM   3161  CB  ASP A 197      97.810  93.525 142.337  1.00  0.00           C
ATOM   3164  CG  ASP A 197      99.210  92.925 142.307  1.00  0.00           C
ATOM   3165  OD1 ASP A 197     100.050  93.335 143.157  1.00  0.00           O
ATOM   3166  OD2 ASP A 197      99.490  92.085 141.417  1.00  0.00           O
ATOM   3167  C   ASP A 197      96.270  94.755 143.957  1.00  0.00           C
ATOM   3168  O   ASP A 197      96.580  95.935 144.127  1.00  0.00           O
ATOM   3169  N   ARG A 198      94.960  94.405 143.997  1.00  0.00           N
ATOM   3171  CA  ARG A 198      93.950  95.315 144.507  1.00  0.00           C
ATOM   3173  CB  ARG A 198      92.500  94.775 144.267  1.00  0.00           C
ATOM   3176  CG  ARG A 198      91.400  95.585 144.987  1.00  0.00           C
ATOM   3179  CD  ARG A 198      89.980  95.015 144.947  1.00  0.00           C
ATOM   3182  NE  ARG A 198      89.490  95.015 143.527  1.00  0.00           N
ATOM   3184  CZ  ARG A 198      88.250  95.305 143.177  1.00  0.00           C
ATOM   3185  NH1 ARG A 198      87.260  95.375 144.037  1.00  0.00           N
ATOM   3188  NH2 ARG A 198      88.000  95.485 141.897  1.00  0.00           N
ATOM   3191  C   ARG A 198      94.110  95.655 145.987  1.00  0.00           C
ATOM   3192  O   ARG A 198      94.000  96.805 146.427  1.00  0.00           O
ATOM   3193  N   GLN A 199      94.370  94.625 146.817  1.00  0.00           N
ATOM   3195  CA  GLN A 199      94.570  94.805 148.227  1.00  0.00           C
ATOM   3197  CB  GLN A 199      94.730  93.465 148.957  1.00  0.00           C
ATOM   3200  CG  GLN A 199      93.450  92.605 149.067  1.00  0.00           C
ATOM   3203  CD  GLN A 199      93.880  91.205 149.487  1.00  0.00           C
ATOM   3204  OE1 GLN A 199      95.040  91.005 149.867  1.00  0.00           O
ATOM   3205  NE2 GLN A 199      92.960  90.215 149.477  1.00  0.00           N
ATOM   3208  C   GLN A 199      95.760  95.675 148.577  1.00  0.00           C
ATOM   3209  O   GLN A 199      95.660  96.575 149.407  1.00  0.00           O
ATOM   3210  N   LEU A 200      96.900  95.405 147.917  1.00  0.00           N
ATOM   3212  CA  LEU A 200      98.150  96.105 148.027  1.00  0.00           C
ATOM   3214  CB  LEU A 200      99.230  95.325 147.227  1.00  0.00           C
ATOM   3217  CG  LEU A 200      99.680  93.915 147.727  1.00  0.00           C
ATOM   3219  CD1 LEU A 200     101.200  93.825 147.977  1.00  0.00           C
ATOM   3223  CD2 LEU A 200      98.970  93.325 148.967  1.00  0.00           C
ATOM   3227  C   LEU A 200      98.000  97.575 147.607  1.00  0.00           C
ATOM   3228  O   LEU A 200      98.510  98.475 148.277  1.00  0.00           O
ATOM   3229  N   TYR A 201      97.230  97.855 146.537  1.00  0.00           N
ATOM   3231  CA  TYR A 201      96.980  99.205 146.037  1.00  0.00           C
ATOM   3233  CB  TYR A 201      96.180  99.135 144.697  1.00  0.00           C
ATOM   3236  CG  TYR A 201      95.980 100.515 144.127  1.00  0.00           C
ATOM   3237  CD1 TYR A 201      97.060 101.145 143.497  1.00  0.00           C
ATOM   3239  CE1 TYR A 201      96.960 102.485 143.097  1.00  0.00           C
ATOM   3241  CZ  TYR A 201      95.760 103.165 143.277  1.00  0.00           C
ATOM   3242  OH  TYR A 201      95.650 104.515 142.927  1.00  0.00           O
ATOM   3244  CD2 TYR A 201      94.770 101.205 144.287  1.00  0.00           C
ATOM   3246  CE2 TYR A 201      94.660 102.535 143.867  1.00  0.00           C
ATOM   3248  C   TYR A 201      96.270 100.085 147.057  1.00  0.00           C
ATOM   3249  O   TYR A 201      96.600 101.245 147.267  1.00  0.00           O
ATOM   3250  N   GLN A 202      95.290  99.485 147.757  1.00  0.00           N
ATOM   3252  CA  GLN A 202      94.420 100.145 148.707  1.00  0.00           C
ATOM   3254  CB  GLN A 202      93.490  99.075 149.337  1.00  0.00           C
ATOM   3257  CG  GLN A 202      92.090  99.605 149.697  1.00  0.00           C
ATOM   3260  CD  GLN A 202      91.230  99.915 148.467  1.00  0.00           C
ATOM   3261  OE1 GLN A 202      90.800 101.045 148.237  1.00  0.00           O
ATOM   3262  NE2 GLN A 202      90.970  98.885 147.607  1.00  0.00           N
ATOM   3265  C   GLN A 202      95.180 100.835 149.827  1.00  0.00           C
ATOM   3266  O   GLN A 202      94.840 101.935 150.267  1.00  0.00           O
ATOM   3267  N   ASN A 203      96.260 100.185 150.317  1.00  0.00           N
ATOM   3269  CA  ASN A 203      97.130 100.745 151.327  1.00  0.00           C
ATOM   3271  CB  ASN A 203      97.170  99.855 152.607  1.00  0.00           C
ATOM   3274  CG  ASN A 203      97.920  98.535 152.487  1.00  0.00           C
ATOM   3275  OD1 ASN A 203      98.990  98.375 153.067  1.00  0.00           O
ATOM   3276  ND2 ASN A 203      97.350  97.535 151.777  1.00  0.00           N
ATOM   3279  C   ASN A 203      98.520 101.065 150.787  1.00  0.00           C
ATOM   3280  O   ASN A 203      99.450 101.195 151.567  1.00  0.00           O
ATOM   3281  N   GLY A 204      98.650 101.245 149.447  1.00  0.00           N
ATOM   3283  CA  GLY A 204      99.730 101.995 148.777  1.00  0.00           C
ATOM   3286  C   GLY A 204     101.100 101.375 148.567  1.00  0.00           C
ATOM   3287  O   GLY A 204     102.110 102.075 148.457  1.00  0.00           O
ATOM   3288  N   ILE A 205     101.190 100.045 148.477  1.00  0.00           N
ATOM   3290  CA  ILE A 205     102.460  99.385 148.217  1.00  0.00           C
ATOM   3292  CB  ILE A 205     102.720  98.205 149.167  1.00  0.00           C
ATOM   3294  CG2 ILE A 205     103.250  98.745 150.507  1.00  0.00           C
ATOM   3298  CG1 ILE A 205     101.470  97.305 149.347  1.00  0.00           C
ATOM   3301  CD  ILE A 205     100.550  97.635 150.517  1.00  0.00           C
ATOM   3305  C   ILE A 205     102.570  98.965 146.747  1.00  0.00           C
ATOM   3306  O   ILE A 205     103.590  98.435 146.317  1.00  0.00           O
ATOM   3307  N   THR A 206     101.530  99.275 145.947  1.00  0.00           N
ATOM   3309  CA  THR A 206     101.500  99.075 144.507  1.00  0.00           C
ATOM   3311  CB  THR A 206     100.720  97.835 144.027  1.00  0.00           C
ATOM   3313  OG1 THR A 206      99.390  97.795 144.487  1.00  0.00           O
ATOM   3315  CG2 THR A 206     101.390  96.565 144.577  1.00  0.00           C
ATOM   3319  C   THR A 206     100.930 100.335 143.867  1.00  0.00           C
ATOM   3320  O   THR A 206     100.180 101.085 144.497  1.00  0.00           O
ATOM   3321  N   SER A 207     101.330 100.665 142.617  1.00  0.00           N
ATOM   3323  CA  SER A 207     100.850 101.855 141.917  1.00  0.00           C
ATOM   3325  CB  SER A 207     101.950 102.705 141.207  1.00  0.00           C
ATOM   3328  OG  SER A 207     101.460 103.995 140.817  1.00  0.00           O
ATOM   3330  C   SER A 207      99.800 101.475 140.887  1.00  0.00           C
ATOM   3331  O   SER A 207      99.570 100.305 140.577  1.00  0.00           O
ATOM   3332  N   SER A 208      99.070 102.485 140.357  1.00  0.00           N
ATOM   3334  CA  SER A 208      97.890 102.265 139.537  1.00  0.00           C
ATOM   3336  CB  SER A 208      97.000 103.525 139.327  1.00  0.00           C
ATOM   3339  OG  SER A 208      97.650 104.545 138.547  1.00  0.00           O
ATOM   3341  C   SER A 208      98.230 101.705 138.170  1.00  0.00           C
ATOM   3342  O   SER A 208      97.420 101.055 137.510  1.00  0.00           O
ATOM   3343  N   VAL A 209      99.480 101.925 137.700  1.00  0.00           N
ATOM   3345  CA  VAL A 209     100.020 101.265 136.520  1.00  0.00           C
ATOM   3347  CB  VAL A 209     101.410 101.785 136.140  1.00  0.00           C
ATOM   3349  CG1 VAL A 209     101.910 101.105 134.850  1.00  0.00           C
ATOM   3353  CG2 VAL A 209     101.330 103.315 135.930  1.00  0.00           C
ATOM   3357  C   VAL A 209     100.060  99.755 136.670  1.00  0.00           C
ATOM   3358  O   VAL A 209      99.430  99.045 135.880  1.00  0.00           O
ATOM   3359  N   GLU A 210     100.670  99.235 137.750  1.00  0.00           N
ATOM   3361  CA  GLU A 210     100.660  97.825 138.070  1.00  0.00           C
ATOM   3363  CB  GLU A 210     101.600  97.525 139.257  1.00  0.00           C
ATOM   3366  CG  GLU A 210     103.100  97.745 138.917  1.00  0.00           C
ATOM   3369  CD  GLU A 210     103.600  99.165 139.207  1.00  0.00           C
ATOM   3370  OE1 GLU A 210     102.770 100.025 139.617  1.00  0.00           O
ATOM   3371  OE2 GLU A 210     104.840  99.395 139.057  1.00  0.00           O
ATOM   3372  C   GLU A 210      99.280  97.245 138.337  1.00  0.00           C
ATOM   3373  O   GLU A 210      99.030  96.085 137.990  1.00  0.00           O
ATOM   3374  N   GLY A 211      98.340  97.985 138.957  1.00  0.00           N
ATOM   3376  CA  GLY A 211      96.970  97.495 139.137  1.00  0.00           C
ATOM   3379  C   GLY A 211      96.180  97.405 137.860  1.00  0.00           C
ATOM   3380  O   GLY A 211      95.360  96.505 137.670  1.00  0.00           O
ATOM   3381  N   VAL A 212      96.400  98.325 136.920  1.00  0.00           N
ATOM   3383  CA  VAL A 212      95.880  98.235 135.560  1.00  0.00           C
ATOM   3385  CB  VAL A 212      96.150  99.545 134.830  1.00  0.00           C
ATOM   3387  CG1 VAL A 212      95.930  99.445 133.310  1.00  0.00           C
ATOM   3391  CG2 VAL A 212      95.230 100.625 135.420  1.00  0.00           C
ATOM   3395  C   VAL A 212      96.420  97.025 134.790  1.00  0.00           C
ATOM   3396  O   VAL A 212      95.670  96.295 134.140  1.00  0.00           O
ATOM   3397  N   GLU A 213      97.740  96.775 134.870  1.00  0.00           N
ATOM   3399  CA  GLU A 213      98.400  95.655 134.220  1.00  0.00           C
ATOM   3401  CB  GLU A 213      99.930  95.645 134.520  1.00  0.00           C
ATOM   3404  CG  GLU A 213     100.760  96.785 133.860  1.00  0.00           C
ATOM   3407  CD  GLU A 213     102.250  96.725 134.220  1.00  0.00           C
ATOM   3408  OE1 GLU A 213     102.620  96.035 135.190  1.00  0.00           O
ATOM   3409  OE2 GLU A 213     103.060  97.355 133.480  1.00  0.00           O
ATOM   3410  C   GLU A 213      97.830  94.295 134.620  1.00  0.00           C
ATOM   3411  O   GLU A 213      97.560  93.425 133.790  1.00  0.00           O
ATOM   3412  N   THR A 214      97.580  94.085 135.920  1.00  0.00           N
ATOM   3414  CA  THR A 214      96.890  92.905 136.430  1.00  0.00           C
ATOM   3416  CB  THR A 214      97.000  92.745 137.940  1.00  0.00           C
ATOM   3418  OG1 THR A 214      96.440  93.845 138.627  1.00  0.00           O
ATOM   3420  CG2 THR A 214      98.480  92.715 138.347  1.00  0.00           C
ATOM   3424  C   THR A 214      95.430  92.775 135.970  1.00  0.00           C
ATOM   3425  O   THR A 214      95.020  91.715 135.520  1.00  0.00           O
ATOM   3426  N   ASP A 215      94.620  93.865 136.010  1.00  0.00           N
ATOM   3428  CA  ASP A 215      93.230  93.855 135.560  1.00  0.00           C
ATOM   3430  CB  ASP A 215      92.540  95.215 135.890  1.00  0.00           C
ATOM   3433  CG  ASP A 215      91.020  95.205 135.820  1.00  0.00           C
ATOM   3434  OD1 ASP A 215      90.410  94.115 135.900  1.00  0.00           O
ATOM   3435  OD2 ASP A 215      90.420  96.315 135.870  1.00  0.00           O
ATOM   3436  C   ASP A 215      93.110  93.465 134.080  1.00  0.00           C
ATOM   3437  O   ASP A 215      92.300  92.625 133.700  1.00  0.00           O
ATOM   3438  N   ILE A 216      93.980  94.035 133.210  1.00  0.00           N
ATOM   3440  CA  ILE A 216      94.040  93.715 131.790  1.00  0.00           C
ATOM   3442  CB  ILE A 216      94.990  94.655 130.990  1.00  0.00           C
ATOM   3444  CG2 ILE A 216      95.570  93.995 129.710  1.00  0.00           C
ATOM   3448  CG1 ILE A 216      94.270  95.945 130.540  1.00  0.00           C
ATOM   3451  CD  ILE A 216      93.830  96.875 131.670  1.00  0.00           C
ATOM   3455  C   ILE A 216      94.330  92.245 131.540  1.00  0.00           C
ATOM   3456  O   ILE A 216      93.650  91.615 130.730  1.00  0.00           O
ATOM   3457  N   ASN A 217      95.290  91.645 132.270  1.00  0.00           N
ATOM   3459  CA  ASN A 217      95.590  90.225 132.160  1.00  0.00           C
ATOM   3461  CB  ASN A 217      96.900  89.885 132.900  1.00  0.00           C
ATOM   3464  CG  ASN A 217      97.580  88.635 132.340  1.00  0.00           C
ATOM   3465  OD1 ASN A 217      98.780  88.595 132.080  1.00  0.00           O
ATOM   3466  ND2 ASN A 217      96.810  87.595 131.980  1.00  0.00           N
ATOM   3469  C   ASN A 217      94.440  89.325 132.610  1.00  0.00           C
ATOM   3470  O   ASN A 217      94.150  88.315 131.970  1.00  0.00           O
ATOM   3471  N   ALA A 218      93.750  89.645 133.710  1.00  0.00           N
ATOM   3473  CA  ALA A 218      92.570  88.905 134.130  1.00  0.00           C
ATOM   3475  CB  ALA A 218      92.120  89.425 135.510  1.00  0.00           C
ATOM   3479  C   ALA A 218      91.430  88.965 133.120  1.00  0.00           C
ATOM   3480  O   ALA A 218      90.820  87.955 132.760  1.00  0.00           O
ATOM   3481  N   SER A 219      91.160  90.165 132.580  1.00  0.00           N
ATOM   3483  CA  SER A 219      90.170  90.395 131.520  1.00  0.00           C
ATOM   3485  CB  SER A 219      90.050  91.915 131.250  1.00  0.00           C
ATOM   3488  OG  SER A 219      89.020  92.235 130.320  1.00  0.00           O
ATOM   3490  C   SER A 219      90.490  89.655 130.240  1.00  0.00           C
ATOM   3491  O   SER A 219      89.660  88.945 129.670  1.00  0.00           O
ATOM   3492  N   LYS A 220      91.760  89.725 129.790  1.00  0.00           N
ATOM   3494  CA  LYS A 220      92.270  89.045 128.620  1.00  0.00           C
ATOM   3496  CB  LYS A 220      93.760  89.455 128.440  1.00  0.00           C
ATOM   3499  CG  LYS A 220      94.430  89.195 127.070  1.00  0.00           C
ATOM   3502  CD  LYS A 220      94.580  87.705 126.720  1.00  0.00           C
ATOM   3505  CE  LYS A 220      95.470  87.395 125.510  1.00  0.00           C
ATOM   3508  NZ  LYS A 220      94.850  87.855 124.260  1.00  0.00           N
ATOM   3512  C   LYS A 220      92.120  87.535 128.780  1.00  0.00           C
ATOM   3513  O   LYS A 220      91.580  86.845 127.910  1.00  0.00           O
ATOM   3514  N   THR A 221      92.540  86.985 129.940  1.00  0.00           N
ATOM   3516  CA  THR A 221      92.430  85.565 130.260  1.00  0.00           C
ATOM   3518  CB  THR A 221      93.140  85.215 131.560  1.00  0.00           C
ATOM   3520  OG1 THR A 221      94.550  85.345 131.380  1.00  0.00           O
ATOM   3522  CG2 THR A 221      92.930  83.775 132.000  1.00  0.00           C
ATOM   3526  C   THR A 221      91.000  85.055 130.300  1.00  0.00           C
ATOM   3527  O   THR A 221      90.690  83.995 129.770  1.00  0.00           O
ATOM   3528  N   ARG A 222      90.070  85.825 130.900  1.00  0.00           N
ATOM   3530  CA  ARG A 222      88.640  85.545 130.880  1.00  0.00           C
ATOM   3532  CB  ARG A 222      87.860  86.615 131.700  1.00  0.00           C
ATOM   3535  CG  ARG A 222      86.410  86.185 132.030  1.00  0.00           C
ATOM   3538  CD  ARG A 222      85.400  87.315 132.250  1.00  0.00           C
ATOM   3541  NE  ARG A 222      85.060  87.915 130.910  1.00  0.00           N
ATOM   3543  CZ  ARG A 222      83.890  87.835 130.290  1.00  0.00           C
ATOM   3544  NH1 ARG A 222      82.780  87.415 130.860  1.00  0.00           N
ATOM   3547  NH2 ARG A 222      83.890  88.295 129.060  1.00  0.00           N
ATOM   3550  C   ARG A 222      88.060  85.505 129.470  1.00  0.00           C
ATOM   3551  O   ARG A 222      87.280  84.625 129.130  1.00  0.00           O
ATOM   3552  N   GLN A 223      88.460  86.455 128.590  1.00  0.00           N
ATOM   3554  CA  GLN A 223      88.130  86.405 127.170  1.00  0.00           C
ATOM   3556  CB  GLN A 223      88.640  87.675 126.420  1.00  0.00           C
ATOM   3559  CG  GLN A 223      87.990  89.015 126.890  1.00  0.00           C
ATOM   3562  CD  GLN A 223      88.710  90.265 126.350  1.00  0.00           C
ATOM   3563  OE1 GLN A 223      89.890  90.535 126.580  1.00  0.00           O
ATOM   3564  NE2 GLN A 223      87.960  91.095 125.590  1.00  0.00           N
ATOM   3567  C   GLN A 223      88.640  85.135 126.490  1.00  0.00           C
ATOM   3568  O   GLN A 223      87.870  84.405 125.870  1.00  0.00           O
ATOM   3569  N   GLN A 224      89.930  84.775 126.730  1.00  0.00           N
ATOM   3571  CA  GLN A 224      90.510  83.515 126.280  1.00  0.00           C
ATOM   3573  CB  GLN A 224      92.000  83.335 126.730  1.00  0.00           C
ATOM   3576  CG  GLN A 224      93.040  84.325 126.140  1.00  0.00           C
ATOM   3579  CD  GLN A 224      94.470  84.005 126.590  1.00  0.00           C
ATOM   3580  OE1 GLN A 224      95.140  84.735 127.330  1.00  0.00           O
ATOM   3581  NE2 GLN A 224      95.020  82.895 126.070  1.00  0.00           N
ATOM   3584  C   GLN A 224      89.770  82.275 126.760  1.00  0.00           C
ATOM   3585  O   GLN A 224      89.520  81.335 125.990  1.00  0.00           O
ATOM   3586  N   LEU A 225      89.380  82.225 128.050  1.00  0.00           N
ATOM   3588  CA  LEU A 225      88.630  81.115 128.590  1.00  0.00           C
ATOM   3590  CB  LEU A 225      88.460  81.195 130.110  1.00  0.00           C
ATOM   3593  CG  LEU A 225      87.930  79.855 130.690  1.00  0.00           C
ATOM   3595  CD1 LEU A 225      88.740  79.475 131.920  1.00  0.00           C
ATOM   3599  CD2 LEU A 225      86.440  79.855 131.040  1.00  0.00           C
ATOM   3603  C   LEU A 225      87.260  80.965 127.960  1.00  0.00           C
ATOM   3604  O   LEU A 225      86.860  79.885 127.540  1.00  0.00           O
ATOM   3605  N   ASN A 226      86.530  82.075 127.820  1.00  0.00           N
ATOM   3607  CA  ASN A 226      85.250  82.065 127.160  1.00  0.00           C
ATOM   3609  CB  ASN A 226      84.570  83.445 127.290  1.00  0.00           C
ATOM   3612  CG  ASN A 226      84.010  83.615 128.700  1.00  0.00           C
ATOM   3613  OD1 ASN A 226      83.910  82.675 129.490  1.00  0.00           O
ATOM   3614  ND2 ASN A 226      83.570  84.855 129.030  1.00  0.00           N
ATOM   3617  C   ASN A 226      85.350  81.605 125.710  1.00  0.00           C
ATOM   3618  O   ASN A 226      84.470  80.905 125.220  1.00  0.00           O
ATOM   3619  N   ASP A 227      86.420  81.985 125.000  1.00  0.00           N
ATOM   3621  CA  ASP A 227      86.750  81.465 123.680  1.00  0.00           C
ATOM   3623  CB  ASP A 227      87.980  82.185 123.100  1.00  0.00           C
ATOM   3626  CG  ASP A 227      87.580  83.555 122.620  1.00  0.00           C
ATOM   3627  OD1 ASP A 227      86.380  83.725 122.260  1.00  0.00           O
ATOM   3628  OD2 ASP A 227      88.540  84.355 122.430  1.00  0.00           O
ATOM   3629  C   ASP A 227      87.020  79.975 123.580  1.00  0.00           C
ATOM   3630  O   ASP A 227      86.510  79.325 122.670  1.00  0.00           O
ATOM   3631  N   VAL A 228      87.810  79.375 124.500  1.00  0.00           N
ATOM   3633  CA  VAL A 228      88.020  77.935 124.490  1.00  0.00           C
ATOM   3635  CB  VAL A 228      89.250  77.485 125.260  1.00  0.00           C
ATOM   3637  CG1 VAL A 228      89.080  77.585 126.790  1.00  0.00           C
ATOM   3641  CG2 VAL A 228      89.570  76.035 124.840  1.00  0.00           C
ATOM   3645  C   VAL A 228      86.790  77.175 124.940  1.00  0.00           C
ATOM   3646  O   VAL A 228      86.450  76.105 124.430  1.00  0.00           O
ATOM   3647  N   ALA A 229      86.020  77.765 125.880  1.00  0.00           N
ATOM   3649  CA  ALA A 229      84.710  77.295 126.200  1.00  0.00           C
ATOM   3651  CB  ALA A 229      84.130  78.065 127.400  1.00  0.00           C
ATOM   3655  C   ALA A 229      83.800  77.345 125.000  1.00  0.00           C
ATOM   3656  O   ALA A 229      83.060  76.395 124.750  1.00  0.00           O
ATOM   3657  N   GLY A 230      83.850  78.425 124.180  1.00  0.00           N
ATOM   3659  CA  GLY A 230      83.250  78.475 122.850  1.00  0.00           C
ATOM   3662  C   GLY A 230      83.640  77.315 121.960  1.00  0.00           C
ATOM   3663  O   GLY A 230      82.790  76.555 121.510  1.00  0.00           O
ATOM   3664  N   LYS A 231      84.960  77.115 121.770  1.00  0.00           N
ATOM   3666  CA  LYS A 231      85.510  76.045 120.970  1.00  0.00           C
ATOM   3668  CB  LYS A 231      87.050  76.115 120.890  1.00  0.00           C
ATOM   3671  CG  LYS A 231      87.590  77.385 120.200  1.00  0.00           C
ATOM   3674  CD  LYS A 231      89.060  77.695 120.560  1.00  0.00           C
ATOM   3677  CE  LYS A 231      90.140  76.895 119.820  1.00  0.00           C
ATOM   3680  NZ  LYS A 231      91.450  77.095 120.490  1.00  0.00           N
ATOM   3684  C   LYS A 231      85.060  74.655 121.390  1.00  0.00           C
ATOM   3685  O   LYS A 231      84.720  73.845 120.530  1.00  0.00           O
ATOM   3686  N   MET A 232      84.990  74.345 122.710  1.00  0.00           N
ATOM   3688  CA  MET A 232      84.450  73.085 123.210  1.00  0.00           C
ATOM   3690  CB  MET A 232      84.740  72.825 124.710  1.00  0.00           C
ATOM   3693  CG  MET A 232      84.000  71.625 125.360  1.00  0.00           C
ATOM   3696  SD  MET A 232      83.970  71.635 127.160  1.00  0.00           S
ATOM   3697  CE  MET A 232      85.630  71.015 127.480  1.00  0.00           C
ATOM   3701  C   MET A 232      82.990  72.785 122.870  1.00  0.00           C
ATOM   3702  O   MET A 232      82.670  71.665 122.480  1.00  0.00           O
ATOM   3703  N   LYS A 233      82.030  73.735 122.980  1.00  0.00           N
ATOM   3705  CA  LYS A 233      80.630  73.335 122.840  1.00  0.00           C
ATOM   3707  CB  LYS A 233      79.590  74.175 123.660  1.00  0.00           C
ATOM   3710  CG  LYS A 233      79.230  75.595 123.200  1.00  0.00           C
ATOM   3713  CD  LYS A 233      80.030  76.745 123.850  1.00  0.00           C
ATOM   3716  CE  LYS A 233      79.770  76.945 125.360  1.00  0.00           C
ATOM   3719  NZ  LYS A 233      80.700  77.955 125.930  1.00  0.00           N
ATOM   3723  C   LYS A 233      80.220  73.225 121.380  1.00  0.00           C
ATOM   3724  O   LYS A 233      79.300  72.475 121.030  1.00  0.00           O
ATOM   3725  N   ILE A 234      80.980  73.855 120.470  1.00  0.00           N
ATOM   3727  CA  ILE A 234      80.970  73.605 119.040  1.00  0.00           C
ATOM   3729  CB  ILE A 234      82.040  74.465 118.350  1.00  0.00           C
ATOM   3731  CG2 ILE A 234      82.270  74.035 116.880  1.00  0.00           C
ATOM   3735  CG1 ILE A 234      81.650  75.955 118.490  1.00  0.00           C
ATOM   3738  CD  ILE A 234      82.760  76.905 118.030  1.00  0.00           C
ATOM   3742  C   ILE A 234      81.280  72.165 118.730  1.00  0.00           C
ATOM   3743  O   ILE A 234      80.650  71.485 117.910  1.00  0.00           O
ATOM   3744  N   ILE A 235      82.300  71.625 119.420  1.00  0.00           N
ATOM   3746  CA  ILE A 235      82.680  70.265 119.200  1.00  0.00           C
ATOM   3748  CB  ILE A 235      84.190  70.115 119.230  1.00  0.00           C
ATOM   3750  CG2 ILE A 235      84.820  70.475 120.580  1.00  0.00           C
ATOM   3754  CG1 ILE A 235      84.640  68.745 118.700  1.00  0.00           C
ATOM   3757  CD  ILE A 235      85.890  68.925 117.850  1.00  0.00           C
ATOM   3761  C   ILE A 235      81.870  69.265 119.990  1.00  0.00           C
ATOM   3762  O   ILE A 235      81.640  68.155 119.520  1.00  0.00           O
ATOM   3763  N   GLU A 236      81.300  69.625 121.150  1.00  0.00           N
ATOM   3765  CA  GLU A 236      80.280  68.825 121.810  1.00  0.00           C
ATOM   3767  CB  GLU A 236      79.900  69.475 123.160  1.00  0.00           C
ATOM   3770  CG  GLU A 236      78.860  68.705 124.010  1.00  0.00           C
ATOM   3773  CD  GLU A 236      78.620  69.455 125.310  1.00  0.00           C
ATOM   3774  OE1 GLU A 236      79.620  69.685 126.040  1.00  0.00           O
ATOM   3775  OE2 GLU A 236      77.470  69.875 125.610  1.00  0.00           O
ATOM   3776  C   GLU A 236      79.020  68.645 120.980  1.00  0.00           C
ATOM   3777  O   GLU A 236      78.500  67.545 120.800  1.00  0.00           O
ATOM   3778  N   ALA A 237      78.530  69.735 120.370  1.00  0.00           N
ATOM   3780  CA  ALA A 237      77.460  69.695 119.390  1.00  0.00           C
ATOM   3782  CB  ALA A 237      77.110  71.135 118.960  1.00  0.00           C
ATOM   3786  C   ALA A 237      77.760  68.875 118.150  1.00  0.00           C
ATOM   3787  O   ALA A 237      76.950  68.055 117.740  1.00  0.00           O
ATOM   3788  N   ARG A 238      78.960  69.045 117.550  1.00  0.00           N
ATOM   3790  CA  ARG A 238      79.320  68.305 116.360  1.00  0.00           C
ATOM   3792  CB  ARG A 238      80.490  68.985 115.580  1.00  0.00           C
ATOM   3795  CG  ARG A 238      81.920  68.605 116.000  1.00  0.00           C
ATOM   3798  CD  ARG A 238      83.020  69.655 115.710  1.00  0.00           C
ATOM   3801  NE  ARG A 238      83.180  69.845 114.240  1.00  0.00           N
ATOM   3803  CZ  ARG A 238      82.560  70.765 113.520  1.00  0.00           C
ATOM   3804  NH1 ARG A 238      81.750  71.645 114.040  1.00  0.00           N
ATOM   3807  NH2 ARG A 238      82.760  70.805 112.230  1.00  0.00           N
ATOM   3810  C   ARG A 238      79.550  66.825 116.640  1.00  0.00           C
ATOM   3811  O   ARG A 238      79.160  65.995 115.830  1.00  0.00           O
ATOM   3812  N   LEU A 239      80.110  66.425 117.810  1.00  0.00           N
ATOM   3814  CA  LEU A 239      80.130  65.035 118.220  1.00  0.00           C
ATOM   3816  CB  LEU A 239      80.830  64.785 119.590  1.00  0.00           C
ATOM   3819  CG  LEU A 239      82.310  64.385 119.500  1.00  0.00           C
ATOM   3821  CD1 LEU A 239      83.170  65.505 118.950  1.00  0.00           C
ATOM   3825  CD2 LEU A 239      82.850  63.975 120.880  1.00  0.00           C
ATOM   3829  C   LEU A 239      78.760  64.405 118.310  1.00  0.00           C
ATOM   3830  O   LEU A 239      78.530  63.335 117.740  1.00  0.00           O
ATOM   3831  N   SER A 240      77.810  65.085 118.980  1.00  0.00           N
ATOM   3833  CA  SER A 240      76.480  64.565 119.250  1.00  0.00           C
ATOM   3835  CB  SER A 240      75.690  65.555 120.140  1.00  0.00           C
ATOM   3838  OG  SER A 240      76.300  65.695 121.420  1.00  0.00           O
ATOM   3840  C   SER A 240      75.690  64.255 117.980  1.00  0.00           C
ATOM   3841  O   SER A 240      75.030  63.215 117.860  1.00  0.00           O
ATOM   3842  N   ALA A 241      75.810  65.135 116.970  1.00  0.00           N
ATOM   3844  CA  ALA A 241      75.220  65.015 115.660  1.00  0.00           C
ATOM   3846  CB  ALA A 241      75.570  66.285 114.850  1.00  0.00           C
ATOM   3850  C   ALA A 241      75.620  63.775 114.860  1.00  0.00           C
ATOM   3851  O   ALA A 241      74.790  63.185 114.180  1.00  0.00           O
ATOM   3852  N   LEU A 242      76.900  63.335 114.930  1.00  0.00           N
ATOM   3854  CA  LEU A 242      77.320  62.085 114.310  1.00  0.00           C
ATOM   3856  CB  LEU A 242      78.850  62.035 114.080  1.00  0.00           C
ATOM   3859  CG  LEU A 242      79.380  62.845 112.880  1.00  0.00           C
ATOM   3861  CD1 LEU A 242      79.420  64.345 113.150  1.00  0.00           C
ATOM   3865  CD2 LEU A 242      80.770  62.335 112.470  1.00  0.00           C
ATOM   3869  C   LEU A 242      76.940  60.875 115.140  1.00  0.00           C
ATOM   3870  O   LEU A 242      76.760  59.775 114.620  1.00  0.00           O
ATOM   3871  N   THR A 243      76.840  61.055 116.460  1.00  0.00           N
ATOM   3873  CA  THR A 243      77.020  59.945 117.390  1.00  0.00           C
ATOM   3875  CB  THR A 243      78.060  60.285 118.450  1.00  0.00           C
ATOM   3877  OG1 THR A 243      79.320  60.485 117.830  1.00  0.00           O
ATOM   3879  CG2 THR A 243      78.300  59.155 119.450  1.00  0.00           C
ATOM   3883  C   THR A 243      75.730  59.545 118.060  1.00  0.00           C
ATOM   3884  O   THR A 243      75.560  58.385 118.430  1.00  0.00           O
ATOM   3885  N   ASN A 244      74.750  60.455 118.240  1.00  0.00           N
ATOM   3887  CA  ASN A 244      73.560  60.105 118.990  1.00  0.00           C
ATOM   3889  CB  ASN A 244      73.640  60.525 120.470  1.00  0.00           C
ATOM   3892  CG  ASN A 244      74.070  61.975 120.640  1.00  0.00           C
ATOM   3893  OD1 ASN A 244      75.160  62.225 121.160  1.00  0.00           O
ATOM   3894  ND2 ASN A 244      73.230  62.955 120.240  1.00  0.00           N
ATOM   3897  C   ASN A 244      72.260  60.575 118.360  1.00  0.00           C
ATOM   3898  O   ASN A 244      72.230  61.485 117.540  1.00  0.00           O
ATOM   3899  N   ASN A 245      71.180  59.875 118.760  1.00  0.00           N
ATOM   3901  CA  ASN A 245      69.810  60.085 118.330  1.00  0.00           C
ATOM   3903  CB  ASN A 245      69.280  58.755 117.720  1.00  0.00           C
ATOM   3906  CG  ASN A 245      69.050  57.595 118.700  1.00  0.00           C
ATOM   3907  OD1 ASN A 245      69.310  57.625 119.910  1.00  0.00           O
ATOM   3908  ND2 ASN A 245      68.550  56.465 118.170  1.00  0.00           N
ATOM   3911  C   ASN A 245      68.920  60.465 119.500  1.00  0.00           C
ATOM   3912  O   ASN A 245      67.710  60.665 119.350  1.00  0.00           O
ATOM   3913  N   GLN A 246      69.470  60.515 120.720  1.00  0.00           N
ATOM   3915  CA  GLN A 246      68.680  60.805 121.880  1.00  0.00           C
ATOM   3917  CB  GLN A 246      69.200  60.135 123.180  1.00  0.00           C
ATOM   3920  CG  GLN A 246      69.070  58.595 123.220  1.00  0.00           C
ATOM   3923  CD  GLN A 246      67.620  58.125 123.050  1.00  0.00           C
ATOM   3924  OE1 GLN A 246      66.740  58.455 123.860  1.00  0.00           O
ATOM   3925  NE2 GLN A 246      67.370  57.365 121.960  1.00  0.00           N
ATOM   3928  C   GLN A 246      68.680  62.305 122.020  1.00  0.00           C
ATOM   3929  O   GLN A 246      69.690  62.935 122.330  1.00  0.00           O
ATOM   3930  N   THR A 247      67.510  62.925 121.860  1.00  0.00           N
ATOM   3932  CA  THR A 247      67.320  64.345 122.070  1.00  0.00           C
ATOM   3934  CB  THR A 247      65.860  64.665 121.870  1.00  0.00           C
ATOM   3936  OG1 THR A 247      65.530  64.175 120.590  1.00  0.00           O
ATOM   3938  CG2 THR A 247      65.640  66.165 121.920  1.00  0.00           C
ATOM   3942  C   THR A 247      67.770  64.775 123.450  1.00  0.00           C
ATOM   3943  O   THR A 247      68.450  65.775 123.630  1.00  0.00           O
ATOM   3944  N   LYS A 248      67.480  63.955 124.470  1.00  0.00           N
ATOM   3946  CA  LYS A 248      67.990  64.135 125.820  1.00  0.00           C
ATOM   3948  CB  LYS A 248      67.390  63.075 126.780  1.00  0.00           C
ATOM   3951  CG  LYS A 248      65.850  63.015 126.790  1.00  0.00           C
ATOM   3954  CD  LYS A 248      65.160  64.355 127.110  1.00  0.00           C
ATOM   3957  CE  LYS A 248      63.630  64.265 127.310  1.00  0.00           C
ATOM   3960  NZ  LYS A 248      62.920  63.885 126.070  1.00  0.00           N
ATOM   3964  C   LYS A 248      69.510  64.125 125.960  1.00  0.00           C
ATOM   3965  O   LYS A 248      70.060  64.865 126.790  1.00  0.00           O
ATOM   3966  N   SER A 249      70.220  63.245 125.210  1.00  0.00           N
ATOM   3968  CA  SER A 249      71.670  63.185 125.200  1.00  0.00           C
ATOM   3970  CB  SER A 249      72.210  61.825 124.700  1.00  0.00           C
ATOM   3973  OG  SER A 249      72.280  61.725 123.280  1.00  0.00           O
ATOM   3975  C   SER A 249      72.260  64.415 124.530  1.00  0.00           C
ATOM   3976  O   SER A 249      73.130  65.075 125.100  1.00  0.00           O
ATOM   3977  N   LEU A 250      71.730  64.835 123.370  1.00  0.00           N
ATOM   3979  CA  LEU A 250      72.220  65.955 122.580  1.00  0.00           C
ATOM   3981  CB  LEU A 250      71.270  66.165 121.360  1.00  0.00           C
ATOM   3984  CG  LEU A 250      71.540  67.385 120.430  1.00  0.00           C
ATOM   3986  CD1 LEU A 250      72.900  67.305 119.750  1.00  0.00           C
ATOM   3990  CD2 LEU A 250      70.440  67.505 119.360  1.00  0.00           C
ATOM   3994  C   LEU A 250      72.400  67.285 123.310  1.00  0.00           C
ATOM   3995  O   LEU A 250      73.450  67.915 123.180  1.00  0.00           O
ATOM   3996  N   LYS A 251      71.400  67.755 124.090  1.00  0.00           N
ATOM   3998  CA  LYS A 251      71.440  69.115 124.610  1.00  0.00           C
ATOM   4000  CB  LYS A 251      70.050  69.805 124.500  1.00  0.00           C
ATOM   4003  CG  LYS A 251      68.940  69.455 125.510  1.00  0.00           C
ATOM   4006  CD  LYS A 251      68.260  68.115 125.230  1.00  0.00           C
ATOM   4009  CE  LYS A 251      66.910  67.935 125.930  1.00  0.00           C
ATOM   4012  NZ  LYS A 251      67.150  67.745 127.370  1.00  0.00           N
ATOM   4016  C   LYS A 251      71.950  69.195 126.040  1.00  0.00           C
ATOM   4017  O   LYS A 251      71.960  70.275 126.620  1.00  0.00           O
ATOM   4018  N   LEU A 252      72.370  68.065 126.650  1.00  0.00           N
ATOM   4020  CA  LEU A 252      72.730  68.075 128.060  1.00  0.00           C
ATOM   4022  CB  LEU A 252      71.580  67.465 128.930  1.00  0.00           C
ATOM   4025  CG  LEU A 252      70.800  68.425 129.850  1.00  0.00           C
ATOM   4027  CD1 LEU A 252      69.860  69.335 129.070  1.00  0.00           C
ATOM   4031  CD2 LEU A 252      70.020  67.595 130.880  1.00  0.00           C
ATOM   4035  C   LEU A 252      73.950  67.225 128.350  1.00  0.00           C
ATOM   4036  O   LEU A 252      74.650  67.505 129.320  1.00  0.00           O
ATOM   4037  N   LYS A 253      74.230  66.145 127.600  1.00  0.00           N
ATOM   4039  CA  LYS A 253      75.220  65.185 128.080  1.00  0.00           C
ATOM   4041  CB  LYS A 253      74.930  63.695 127.720  1.00  0.00           C
ATOM   4044  CG  LYS A 253      74.020  62.955 128.710  1.00  0.00           C
ATOM   4047  CD  LYS A 253      72.560  63.405 128.640  1.00  0.00           C
ATOM   4050  CE  LYS A 253      72.000  63.895 129.970  1.00  0.00           C
ATOM   4053  NZ  LYS A 253      70.670  64.465 129.670  1.00  0.00           N
ATOM   4057  C   LYS A 253      76.630  65.535 127.630  1.00  0.00           C
ATOM   4058  O   LYS A 253      76.870  65.505 126.430  1.00  0.00           O
ATOM   4059  N   PRO A 254      77.600  65.815 128.490  1.00  0.00           N
ATOM   4060  CD  PRO A 254      77.490  65.895 129.940  1.00  0.00           C
ATOM   4063  CA  PRO A 254      78.930  66.115 128.030  1.00  0.00           C
ATOM   4065  CB  PRO A 254      79.530  66.995 129.140  1.00  0.00           C
ATOM   4068  CG  PRO A 254      78.600  66.865 130.360  1.00  0.00           C
ATOM   4071  C   PRO A 254      79.710  64.825 127.860  1.00  0.00           C
ATOM   4072  O   PRO A 254      79.360  63.805 128.430  1.00  0.00           O
ATOM   4073  N   VAL A 255      80.770  64.845 127.050  1.00  0.00           N
ATOM   4075  CA  VAL A 255      81.510  63.665 126.650  1.00  0.00           C
ATOM   4077  CB  VAL A 255      82.030  63.825 125.220  1.00  0.00           C
ATOM   4079  CG1 VAL A 255      82.750  62.555 124.730  1.00  0.00           C
ATOM   4083  CG2 VAL A 255      80.840  64.115 124.290  1.00  0.00           C
ATOM   4087  C   VAL A 255      82.620  63.425 127.650  1.00  0.00           C
ATOM   4088  O   VAL A 255      83.320  64.345 128.070  1.00  0.00           O
ATOM   4089  N   ALA A 256      82.800  62.175 128.110  1.00  0.00           N
ATOM   4091  CA  ALA A 256      83.950  61.795 128.920  1.00  0.00           C
ATOM   4093  CB  ALA A 256      83.620  60.545 129.760  1.00  0.00           C
ATOM   4097  C   ALA A 256      85.150  61.505 128.040  1.00  0.00           C
ATOM   4098  O   ALA A 256      84.990  61.315 126.840  1.00  0.00           O
ATOM   4099  N   LEU A 257      86.390  61.465 128.590  1.00  0.00           N
ATOM   4101  CA  LEU A 257      87.540  61.075 127.800  1.00  0.00           C
ATOM   4103  CB  LEU A 257      87.990  62.205 126.820  1.00  0.00           C
ATOM   4106  CG  LEU A 257      88.250  63.585 127.460  1.00  0.00           C
ATOM   4108  CD1 LEU A 257      89.480  63.645 128.380  1.00  0.00           C
ATOM   4112  CD2 LEU A 257      88.480  64.605 126.350  1.00  0.00           C
ATOM   4116  C   LEU A 257      88.770  60.585 128.580  1.00  0.00           C
ATOM   4117  O   LEU A 257      88.880  60.705 129.810  1.00  0.00           O
ATOM   4118  N   PRO A 258      89.740  60.065 127.830  1.00  0.00           N
ATOM   4119  CD  PRO A 258      89.440  59.025 126.850  1.00  0.00           C
ATOM   4122  CA  PRO A 258      91.130  59.975 128.230  1.00  0.00           C
ATOM   4124  CB  PRO A 258      91.410  58.465 128.140  1.00  0.00           C
ATOM   4127  CG  PRO A 258      90.450  57.925 127.090  1.00  0.00           C
ATOM   4130  C   PRO A 258      92.060  60.725 127.260  1.00  0.00           C
ATOM   4131  O   PRO A 258      91.850  60.775 126.060  1.00  0.00           O
ATOM   4132  N   LYS A 259      93.130  61.345 127.790  1.00  0.00           N
ATOM   4134  CA  LYS A 259      94.260  61.825 126.990  1.00  0.00           C
ATOM   4136  CB  LYS A 259      95.330  62.465 127.900  1.00  0.00           C
ATOM   4139  CG  LYS A 259      96.430  63.305 127.210  1.00  0.00           C
ATOM   4142  CD  LYS A 259      95.880  64.595 126.590  1.00  0.00           C
ATOM   4145  CE  LYS A 259      96.920  65.565 126.020  1.00  0.00           C
ATOM   4148  NZ  LYS A 259      97.790  66.075 127.090  1.00  0.00           N
ATOM   4152  C   LYS A 259      94.970  60.735 126.180  1.00  0.00           C
ATOM   4153  O   LYS A 259      95.140  59.605 126.620  1.00  0.00           O
ATOM   4154  N   VAL A 260      95.440  61.115 124.970  1.00  0.00           N
ATOM   4156  CA  VAL A 260      96.290  60.365 124.060  1.00  0.00           C
ATOM   4158  CB  VAL A 260      96.380  61.135 122.760  1.00  0.00           C
ATOM   4160  CG1 VAL A 260      97.230  60.395 121.720  1.00  0.00           C
ATOM   4164  CG2 VAL A 260      94.970  61.345 122.220  1.00  0.00           C
ATOM   4168  C   VAL A 260      97.730  60.065 124.530  1.00  0.00           C
ATOM   4169  O   VAL A 260      98.340  60.845 125.250  1.00  0.00           O
ATOM   4170  N   ALA A 261      98.310  58.935 124.060  1.00  0.00           N
ATOM   4172  CA  ALA A 261      99.740  58.675 124.100  1.00  0.00           C
ATOM   4174  CB  ALA A 261     100.000  57.675 125.230  1.00  0.00           C
ATOM   4178  C   ALA A 261     100.310  58.115 122.770  1.00  0.00           C
ATOM   4179  O   ALA A 261      99.660  57.365 122.050  1.00  0.00           O
ATOM   4180  N   SER A 262     101.540  58.535 122.400  1.00  0.00           N
ATOM   4182  CA  SER A 262     102.140  58.265 121.090  1.00  0.00           C
ATOM   4184  CB  SER A 262     103.480  59.025 120.900  1.00  0.00           C
ATOM   4187  OG  SER A 262     103.280  60.435 120.950  1.00  0.00           O
ATOM   4189  C   SER A 262     102.400  56.805 120.720  1.00  0.00           C
ATOM   4190  O   SER A 262     103.010  56.055 121.490  1.00  0.00           O
ATOM   4191  N   GLN A 263     102.020  56.395 119.480  1.00  0.00           N
ATOM   4193  CA  GLN A 263     102.080  55.045 118.940  1.00  0.00           C
ATOM   4195  CB  GLN A 263     100.710  54.335 119.050  1.00  0.00           C
ATOM   4198  CG  GLN A 263     100.170  54.165 120.490  1.00  0.00           C
ATOM   4201  CD  GLN A 263     101.150  53.425 121.410  1.00  0.00           C
ATOM   4202  OE1 GLN A 263     101.960  52.595 120.990  1.00  0.00           O
ATOM   4203  NE2 GLN A 263     101.010  53.665 122.740  1.00  0.00           N
ATOM   4206  C   GLN A 263     102.530  55.145 117.470  1.00  0.00           C
ATOM   4207  O   GLN A 263     102.880  56.235 117.020  1.00  0.00           O
ATOM   4208  N   LEU A 264     102.630  54.025 116.710  1.00  0.00           N
ATOM   4210  CA  LEU A 264     103.400  53.995 115.460  1.00  0.00           C
ATOM   4212  CB  LEU A 264     104.770  53.315 115.690  1.00  0.00           C
ATOM   4215  CG  LEU A 264     105.720  54.085 116.620  1.00  0.00           C
ATOM   4217  CD1 LEU A 264     106.910  53.205 117.010  1.00  0.00           C
ATOM   4221  CD2 LEU A 264     106.210  55.395 116.000  1.00  0.00           C
ATOM   4225  C   LEU A 264     102.770  53.305 114.220  1.00  0.00           C
ATOM   4226  O   LEU A 264     102.400  52.135 114.270  1.00  0.00           O
ATOM   4227  N   PRO A 265     102.780  54.005 113.090  1.00  0.00           N
ATOM   4228  CD  PRO A 265     102.150  55.335 113.150  1.00  0.00           C
ATOM   4231  CA  PRO A 265     102.410  53.385 111.810  1.00  0.00           C
ATOM   4233  CB  PRO A 265     100.950  53.815 111.730  1.00  0.00           C
ATOM   4236  CG  PRO A 265     101.010  55.285 112.130  1.00  0.00           C
ATOM   4239  C   PRO A 265     103.260  53.925 110.640  1.00  0.00           C
ATOM   4240  O   PRO A 265     104.090  54.815 110.870  1.00  0.00           O
ATOM   4241  N   ASP A 266     103.140  53.335 109.420  1.00  0.00           N
ATOM   4243  CA  ASP A 266     103.940  53.645 108.230  1.00  0.00           C
ATOM   4245  CB  ASP A 266     105.450  53.345 108.580  1.00  0.00           C
ATOM   4248  CG  ASP A 266     106.380  52.615 107.630  1.00  0.00           C
ATOM   4249  OD1 ASP A 266     106.220  52.615 106.390  1.00  0.00           O
ATOM   4250  OD2 ASP A 266     107.390  52.105 108.190  1.00  0.00           O
ATOM   4251  C   ASP A 266     103.340  52.985 106.950  1.00  0.00           C
ATOM   4252  O   ASP A 266     102.590  52.015 107.080  1.00  0.00           O
ATOM   4253  N   GLU A 267     103.610  53.525 105.720  1.00  0.00           N
ATOM   4255  CA  GLU A 267     103.550  52.905 104.380  1.00  0.00           C
ATOM   4257  CB  GLU A 267     103.170  51.405 104.220  1.00  0.00           C
ATOM   4260  CG  GLU A 267     104.300  50.405 104.530  1.00  0.00           C
ATOM   4263  CD  GLU A 267     105.330  50.135 103.450  1.00  0.00           C
ATOM   4264  OE1 GLU A 267     106.350  49.455 103.750  1.00  0.00           O
ATOM   4265  OE2 GLU A 267     105.120  50.495 102.270  1.00  0.00           O
ATOM   4266  C   GLU A 267     102.750  53.625 103.290  1.00  0.00           C
ATOM   4267  O   GLU A 267     101.730  54.275 103.520  1.00  0.00           O
ATOM   4268  N   LEU A 268     103.150  53.355 102.020  1.00  0.00           N
ATOM   4270  CA  LEU A 268     102.210  53.095 100.940  1.00  0.00           C
ATOM   4272  CB  LEU A 268     102.450  53.945  99.670  1.00  0.00           C
ATOM   4275  CG  LEU A 268     101.570  53.535  98.460  1.00  0.00           C
ATOM   4277  CD1 LEU A 268     100.070  53.595  98.750  1.00  0.00           C
ATOM   4281  CD2 LEU A 268     101.860  54.385  97.230  1.00  0.00           C
ATOM   4285  C   LEU A 268     102.280  51.615 100.530  1.00  0.00           C
ATOM   4286  O   LEU A 268     103.300  51.115 100.080  1.00  0.00           O
ATOM   4287  N   GLY A 269     101.150  50.885 100.670  1.00  0.00           N
ATOM   4289  CA  GLY A 269     101.040  49.505 100.250  1.00  0.00           C
ATOM   4292  C   GLY A 269     101.080  49.305  98.750  1.00  0.00           C
ATOM   4293  O   GLY A 269     100.730  50.185  97.960  1.00  0.00           O
ATOM   4294  N   TYR A 270     101.450  48.095  98.330  1.00  0.00           N
ATOM   4296  CA  TYR A 270     101.460  47.675  96.950  1.00  0.00           C
ATOM   4298  CB  TYR A 270     102.130  46.275  96.820  1.00  0.00           C
ATOM   4301  CG  TYR A 270     101.610  45.235  97.790  1.00  0.00           C
ATOM   4302  CD1 TYR A 270     100.730  44.255  97.320  1.00  0.00           C
ATOM   4304  CE1 TYR A 270     100.120  43.345  98.200  1.00  0.00           C
ATOM   4306  CZ  TYR A 270     100.470  43.355  99.550  1.00  0.00           C
ATOM   4307  OH  TYR A 270      99.920  42.415 100.440  1.00  0.00           O
ATOM   4309  CD2 TYR A 270     102.020  45.175  99.140  1.00  0.00           C
ATOM   4311  CE2 TYR A 270     101.440  44.255 100.020  1.00  0.00           C
ATOM   4313  C   TYR A 270     100.080  47.695  96.290  1.00  0.00           C
ATOM   4314  O   TYR A 270      99.860  48.305  95.240  1.00  0.00           O
ATOM   4315  N   SER A 271      99.070  47.075  96.940  1.00  0.00           N
ATOM   4317  CA  SER A 271      97.760  46.855  96.340  1.00  0.00           C
ATOM   4319  CB  SER A 271      97.210  45.435  96.620  1.00  0.00           C
ATOM   4322  OG  SER A 271      98.060  44.485  96.000  1.00  0.00           O
ATOM   4324  C   SER A 271      96.740  47.865  96.810  1.00  0.00           C
ATOM   4325  O   SER A 271      95.650  47.525  97.250  1.00  0.00           O
ATOM   4326  N   LEU A 272      97.060  49.165  96.700  1.00  0.00           N
ATOM   4328  CA  LEU A 272      96.210  50.265  97.140  1.00  0.00           C
ATOM   4330  CB  LEU A 272      96.910  51.635  96.980  1.00  0.00           C
ATOM   4333  CG  LEU A 272      96.060  52.855  97.440  1.00  0.00           C
ATOM   4335  CD1 LEU A 272      95.770  52.805  98.940  1.00  0.00           C
ATOM   4339  CD2 LEU A 272      96.750  54.175  97.070  1.00  0.00           C
ATOM   4343  C   LEU A 272      94.850  50.295  96.450  1.00  0.00           C
ATOM   4344  O   LEU A 272      93.810  50.465  97.060  1.00  0.00           O
ATOM   4345  N   LEU A 273      94.860  50.035  95.140  1.00  0.00           N
ATOM   4347  CA  LEU A 273      93.720  49.875  94.270  1.00  0.00           C
ATOM   4349  CB  LEU A 273      94.210  49.405  92.870  1.00  0.00           C
ATOM   4352  CG  LEU A 273      95.240  50.305  92.150  1.00  0.00           C
ATOM   4354  CD1 LEU A 273      94.810  51.775  92.080  1.00  0.00           C
ATOM   4358  CD2 LEU A 273      96.690  50.175  92.670  1.00  0.00           C
ATOM   4362  C   LEU A 273      92.690  48.875  94.780  1.00  0.00           C
ATOM   4363  O   LEU A 273      91.480  48.995  94.560  1.00  0.00           O
ATOM   4364  N   ALA A 274      93.160  47.815  95.480  1.00  0.00           N
ATOM   4366  CA  ALA A 274      92.320  46.835  96.120  1.00  0.00           C
ATOM   4368  CB  ALA A 274      93.040  45.475  96.070  1.00  0.00           C
ATOM   4372  C   ALA A 274      92.030  47.125  97.580  1.00  0.00           C
ATOM   4373  O   ALA A 274      91.190  46.495  98.200  1.00  0.00           O
ATOM   4374  N   ARG A 275      92.730  48.075  98.200  1.00  0.00           N
ATOM   4376  CA  ARG A 275      92.530  48.375  99.610  1.00  0.00           C
ATOM   4378  CB  ARG A 275      93.870  48.735 100.300  1.00  0.00           C
ATOM   4381  CG  ARG A 275      94.810  47.535 100.400  1.00  0.00           C
ATOM   4384  CD  ARG A 275      96.240  47.925 100.760  1.00  0.00           C
ATOM   4387  NE  ARG A 275      96.290  48.105 102.250  1.00  0.00           N
ATOM   4389  CZ  ARG A 275      97.400  48.095 102.970  1.00  0.00           C
ATOM   4390  NH1 ARG A 275      98.570  47.735 102.510  1.00  0.00           N
ATOM   4393  NH2 ARG A 275      97.310  48.345 104.260  1.00  0.00           N
ATOM   4396  C   ARG A 275      91.590  49.515  99.850  1.00  0.00           C
ATOM   4397  O   ARG A 275      91.170  49.755 100.970  1.00  0.00           O
ATOM   4398  N   ARG A 276      91.230  50.255  98.790  1.00  0.00           N
ATOM   4400  CA  ARG A 276      90.580  51.525  98.950  1.00  0.00           C
ATOM   4402  CB  ARG A 276      91.420  52.615  98.270  1.00  0.00           C
ATOM   4405  CG  ARG A 276      91.020  53.995  98.780  1.00  0.00           C
ATOM   4408  CD  ARG A 276      91.820  54.515  99.970  1.00  0.00           C
ATOM   4411  NE  ARG A 276      92.740  55.575  99.470  1.00  0.00           N
ATOM   4413  CZ  ARG A 276      92.310  56.785  99.120  1.00  0.00           C
ATOM   4414  NH1 ARG A 276      91.060  57.095  98.890  1.00  0.00           N
ATOM   4417  NH2 ARG A 276      93.190  57.755  99.070  1.00  0.00           N
ATOM   4420  C   ARG A 276      89.190  51.475  98.360  1.00  0.00           C
ATOM   4421  O   ARG A 276      89.000  51.195  97.180  1.00  0.00           O
ATOM   4422  N   ALA A 277      88.150  51.735  99.180  1.00  0.00           N
ATOM   4424  CA  ALA A 277      86.760  51.585  98.790  1.00  0.00           C
ATOM   4426  CB  ALA A 277      85.890  51.835 100.030  1.00  0.00           C
ATOM   4430  C   ALA A 277      86.310  52.475  97.640  1.00  0.00           C
ATOM   4431  O   ALA A 277      85.630  52.045  96.700  1.00  0.00           O
ATOM   4432  N   ASP A 278      86.700  53.765  97.630  1.00  0.00           N
ATOM   4434  CA  ASP A 278      86.330  54.675  96.590  1.00  0.00           C
ATOM   4436  CB  ASP A 278      86.680  56.125  97.030  1.00  0.00           C
ATOM   4439  CG  ASP A 278      88.160  56.395  97.110  1.00  0.00           C
ATOM   4440  OD1 ASP A 278      88.850  55.625  97.820  1.00  0.00           O
ATOM   4441  OD2 ASP A 278      88.620  57.435  96.580  1.00  0.00           O
ATOM   4442  C   ASP A 278      86.850  54.285  95.200  1.00  0.00           C
ATOM   4443  O   ASP A 278      86.110  54.295  94.220  1.00  0.00           O
ATOM   4444  N   LEU A 279      88.120  53.845  95.110  1.00  0.00           N
ATOM   4446  CA  LEU A 279      88.720  53.335  93.890  1.00  0.00           C
ATOM   4448  CB  LEU A 279      90.180  52.875  94.180  1.00  0.00           C
ATOM   4451  CG  LEU A 279      91.260  53.975  94.060  1.00  0.00           C
ATOM   4453  CD1 LEU A 279      91.360  54.585  92.660  1.00  0.00           C
ATOM   4457  CD2 LEU A 279      91.040  55.095  95.070  1.00  0.00           C
ATOM   4461  C   LEU A 279      87.970  52.155  93.300  1.00  0.00           C
ATOM   4462  O   LEU A 279      87.760  52.085  92.090  1.00  0.00           O
ATOM   4463  N   GLN A 280      87.520  51.205  94.130  1.00  0.00           N
ATOM   4465  CA  GLN A 280      86.640  50.135  93.710  1.00  0.00           C
ATOM   4467  CB  GLN A 280      86.450  49.125  94.870  1.00  0.00           C
ATOM   4470  CG  GLN A 280      85.370  48.035  94.670  1.00  0.00           C
ATOM   4473  CD  GLN A 280      84.900  47.495  96.010  1.00  0.00           C
ATOM   4474  OE1 GLN A 280      85.180  48.055  97.060  1.00  0.00           O
ATOM   4475  NE2 GLN A 280      84.120  46.385  95.980  1.00  0.00           N
ATOM   4478  C   GLN A 280      85.280  50.585  93.200  1.00  0.00           C
ATOM   4479  O   GLN A 280      84.790  50.065  92.200  1.00  0.00           O
ATOM   4480  N   ALA A 281      84.650  51.565  93.870  1.00  0.00           N
ATOM   4482  CA  ALA A 281      83.380  52.125  93.450  1.00  0.00           C
ATOM   4484  CB  ALA A 281      82.880  53.175  94.460  1.00  0.00           C
ATOM   4488  C   ALA A 281      83.470  52.735  92.060  1.00  0.00           C
ATOM   4489  O   ALA A 281      82.610  52.535  91.210  1.00  0.00           O
ATOM   4490  N   ALA A 282      84.580  53.455  91.810  1.00  0.00           N
ATOM   4492  CA  ALA A 282      84.970  53.935  90.510  1.00  0.00           C
ATOM   4494  CB  ALA A 282      86.170  54.885  90.640  1.00  0.00           C
ATOM   4498  C   ALA A 282      85.230  52.855  89.460  1.00  0.00           C
ATOM   4499  O   ALA A 282      84.720  52.945  88.350  1.00  0.00           O
ATOM   4500  N   HIS A 283      85.960  51.765  89.790  1.00  0.00           N
ATOM   4502  CA  HIS A 283      86.130  50.625  88.890  1.00  0.00           C
ATOM   4504  CB  HIS A 283      87.140  49.585  89.450  1.00  0.00           C
ATOM   4507  ND1 HIS A 283      88.300  48.685  87.420  1.00  0.00           N
ATOM   4508  CG  HIS A 283      87.490  48.455  88.510  1.00  0.00           C
ATOM   4509  CE1 HIS A 283      88.300  47.555  86.730  1.00  0.00           C
ATOM   4511  NE2 HIS A 283      87.560  46.605  87.330  1.00  0.00           N
ATOM   4513  CD2 HIS A 283      87.070  47.155  88.490  1.00  0.00           C
ATOM   4515  C   HIS A 283      84.810  49.955  88.490  1.00  0.00           C
ATOM   4516  O   HIS A 283      84.590  49.615  87.330  1.00  0.00           O
ATOM   4517  N   TRP A 284      83.860  49.775  89.440  1.00  0.00           N
ATOM   4519  CA  TRP A 284      82.530  49.305  89.070  1.00  0.00           C
ATOM   4521  CB  TRP A 284      81.720  48.795  90.280  1.00  0.00           C
ATOM   4524  CG  TRP A 284      82.320  47.575  90.900  1.00  0.00           C
ATOM   4525  CD1 TRP A 284      82.870  47.535  92.140  1.00  0.00           C
ATOM   4527  NE1 TRP A 284      83.520  46.335  92.310  1.00  0.00           N
ATOM   4529  CE2 TRP A 284      83.390  45.575  91.190  1.00  0.00           C
ATOM   4530  CD2 TRP A 284      82.580  46.295  90.290  1.00  0.00           C
ATOM   4531  CE3 TRP A 284      82.220  45.705  89.080  1.00  0.00           C
ATOM   4533  CZ3 TRP A 284      82.790  44.475  88.750  1.00  0.00           C
ATOM   4535  CZ2 TRP A 284      83.940  44.335  90.870  1.00  0.00           C
ATOM   4537  CH2 TRP A 284      83.630  43.795  89.620  1.00  0.00           C
ATOM   4539  C   TRP A 284      81.710  50.265  88.250  1.00  0.00           C
ATOM   4540  O   TRP A 284      80.970  49.825  87.370  1.00  0.00           O
ATOM   4541  N   TYR A 285      81.810  51.595  88.510  1.00  0.00           N
ATOM   4543  CA  TYR A 285      81.130  52.625  87.740  1.00  0.00           C
ATOM   4545  CB  TYR A 285      81.090  54.015  88.450  1.00  0.00           C
ATOM   4548  CG  TYR A 285      80.250  55.035  87.700  1.00  0.00           C
ATOM   4549  CD1 TYR A 285      78.860  54.865  87.590  1.00  0.00           C
ATOM   4551  CE1 TYR A 285      78.090  55.755  86.830  1.00  0.00           C
ATOM   4553  CZ  TYR A 285      78.700  56.805  86.130  1.00  0.00           C
ATOM   4554  OH  TYR A 285      77.940  57.655  85.290  1.00  0.00           O
ATOM   4556  CD2 TYR A 285      80.840  56.145  87.070  1.00  0.00           C
ATOM   4558  CE2 TYR A 285      80.070  57.015  86.270  1.00  0.00           C
ATOM   4560  C   TYR A 285      81.610  52.695  86.290  1.00  0.00           C
ATOM   4561  O   TYR A 285      80.810  52.895  85.370  1.00  0.00           O
ATOM   4562  N   VAL A 286      82.930  52.515  86.000  1.00  0.00           N
ATOM   4564  CA  VAL A 286      83.380  52.355  84.620  1.00  0.00           C
ATOM   4566  CB  VAL A 286      84.890  52.435  84.350  1.00  0.00           C
ATOM   4568  CG1 VAL A 286      85.440  53.765  84.870  1.00  0.00           C
ATOM   4572  CG2 VAL A 286      85.680  51.285  84.970  1.00  0.00           C
ATOM   4576  C   VAL A 286      82.750  51.155  83.940  1.00  0.00           C
ATOM   4577  O   VAL A 286      82.240  51.295  82.840  1.00  0.00           O
ATOM   4578  N   GLU A 287      82.670  49.975  84.590  1.00  0.00           N
ATOM   4580  CA  GLU A 287      82.070  48.795  83.980  1.00  0.00           C
ATOM   4582  CB  GLU A 287      82.610  47.505  84.650  1.00  0.00           C
ATOM   4585  CG  GLU A 287      84.130  47.275  84.370  1.00  0.00           C
ATOM   4588  CD  GLU A 287      84.700  46.005  84.990  1.00  0.00           C
ATOM   4589  OE1 GLU A 287      83.960  45.345  85.760  1.00  0.00           O
ATOM   4590  OE2 GLU A 287      85.890  45.675  84.720  1.00  0.00           O
ATOM   4591  C   GLU A 287      80.530  48.785  83.890  1.00  0.00           C
ATOM   4592  O   GLU A 287      79.940  48.145  83.010  1.00  0.00           O
ATOM   4593  N   SER A 288      79.810  49.525  84.760  1.00  0.00           N
ATOM   4595  CA  SER A 288      78.400  49.845  84.550  1.00  0.00           C
ATOM   4597  CB  SER A 288      77.670  50.385  85.810  1.00  0.00           C
ATOM   4600  OG  SER A 288      78.240  51.565  86.360  1.00  0.00           O
ATOM   4602  C   SER A 288      78.090  50.735  83.360  1.00  0.00           C
ATOM   4603  O   SER A 288      77.200  50.415  82.580  1.00  0.00           O
ATOM   4604  N   SER A 289      78.850  51.835  83.130  1.00  0.00           N
ATOM   4606  CA  SER A 289      78.700  52.675  81.950  1.00  0.00           C
ATOM   4608  CB  SER A 289      79.330  54.095  82.090  1.00  0.00           C
ATOM   4611  OG  SER A 289      80.730  54.065  82.380  1.00  0.00           O
ATOM   4613  C   SER A 289      79.190  52.005  80.680  1.00  0.00           C
ATOM   4614  O   SER A 289      78.640  52.215  79.600  1.00  0.00           O
ATOM   4615  N   LEU A 290      80.190  51.105  80.790  1.00  0.00           N
ATOM   4617  CA  LEU A 290      80.710  50.265  79.730  1.00  0.00           C
ATOM   4619  CB  LEU A 290      81.780  49.375  80.380  1.00  0.00           C
ATOM   4622  CG  LEU A 290      82.890  48.745  79.520  1.00  0.00           C
ATOM   4624  CD1 LEU A 290      83.160  47.335  80.070  1.00  0.00           C
ATOM   4628  CD2 LEU A 290      82.610  48.675  78.030  1.00  0.00           C
ATOM   4632  C   LEU A 290      79.630  49.395  79.110  1.00  0.00           C
ATOM   4633  O   LEU A 290      79.410  49.415  77.900  1.00  0.00           O
ATOM   4634  N   SER A 291      78.830  48.685  79.940  1.00  0.00           N
ATOM   4636  CA  SER A 291      77.710  47.875  79.450  1.00  0.00           C
ATOM   4638  CB  SER A 291      77.010  47.075  80.570  1.00  0.00           C
ATOM   4641  OG  SER A 291      77.880  46.095  81.120  1.00  0.00           O
ATOM   4643  C   SER A 291      76.630  48.675  78.730  1.00  0.00           C
ATOM   4644  O   SER A 291      75.960  48.175  77.830  1.00  0.00           O
ATOM   4645  N   THR A 292      76.440  49.945  79.110  1.00  0.00           N
ATOM   4647  CA  THR A 292      75.470  50.865  78.530  1.00  0.00           C
ATOM   4649  CB  THR A 292      75.320  52.145  79.350  1.00  0.00           C
ATOM   4651  OG1 THR A 292      74.930  51.805  80.680  1.00  0.00           O
ATOM   4653  CG2 THR A 292      74.210  53.055  78.810  1.00  0.00           C
ATOM   4657  C   THR A 292      75.720  51.185  77.060  1.00  0.00           C
ATOM   4658  O   THR A 292      74.770  51.365  76.300  1.00  0.00           O
ATOM   4659  N   ILE A 293      76.980  51.255  76.600  1.00  0.00           N
ATOM   4661  CA  ILE A 293      77.300  51.485  75.180  1.00  0.00           C
ATOM   4663  CB  ILE A 293      78.800  51.605  74.910  1.00  0.00           C
ATOM   4665  CG2 ILE A 293      79.110  51.775  73.410  1.00  0.00           C
ATOM   4669  CG1 ILE A 293      79.480  52.765  75.640  1.00  0.00           C
ATOM   4672  CD  ILE A 293      80.570  52.245  76.580  1.00  0.00           C
ATOM   4676  C   ILE A 293      76.730  50.385  74.290  1.00  0.00           C
ATOM   4677  O   ILE A 293      76.130  50.665  73.250  1.00  0.00           O
ATOM   4678  N   ASP A 294      76.850  49.105  74.700  1.00  0.00           N
ATOM   4680  CA  ASP A 294      76.260  48.015  73.960  1.00  0.00           C
ATOM   4682  CB  ASP A 294      76.640  46.665  74.600  1.00  0.00           C
ATOM   4685  CG  ASP A 294      76.230  45.555  73.650  1.00  0.00           C
ATOM   4686  OD1 ASP A 294      76.550  45.685  72.450  1.00  0.00           O
ATOM   4687  OD2 ASP A 294      75.640  44.555  74.130  1.00  0.00           O
ATOM   4688  C   ASP A 294      74.740  48.125  73.840  1.00  0.00           C
ATOM   4689  O   ASP A 294      74.160  48.055  72.760  1.00  0.00           O
ATOM   4690  N   ALA A 295      74.070  48.415  74.980  1.00  0.00           N
ATOM   4692  CA  ALA A 295      72.640  48.605  75.080  1.00  0.00           C
ATOM   4694  CB  ALA A 295      72.260  48.895  76.550  1.00  0.00           C
ATOM   4698  C   ALA A 295      72.120  49.725  74.180  1.00  0.00           C
ATOM   4699  O   ALA A 295      71.070  49.605  73.550  1.00  0.00           O
ATOM   4700  N   ALA A 296      72.880  50.835  74.060  1.00  0.00           N
ATOM   4702  CA  ALA A 296      72.640  51.875  73.080  1.00  0.00           C
ATOM   4704  CB  ALA A 296      73.610  53.045  73.350  1.00  0.00           C
ATOM   4708  C   ALA A 296      72.740  51.415  71.630  1.00  0.00           C
ATOM   4709  O   ALA A 296      71.910  51.755  70.790  1.00  0.00           O
ATOM   4710  N   LYS A 297      73.740  50.595  71.270  1.00  0.00           N
ATOM   4712  CA  LYS A 297      73.990  50.265  69.880  1.00  0.00           C
ATOM   4714  CB  LYS A 297      75.480  49.995  69.670  1.00  0.00           C
ATOM   4717  CG  LYS A 297      75.980  50.005  68.210  1.00  0.00           C
ATOM   4720  CD  LYS A 297      77.240  49.145  68.030  1.00  0.00           C
ATOM   4723  CE  LYS A 297      76.920  47.645  68.150  1.00  0.00           C
ATOM   4726  NZ  LYS A 297      77.370  46.895  66.960  1.00  0.00           N
ATOM   4730  C   LYS A 297      73.220  49.025  69.450  1.00  0.00           C
ATOM   4731  O   LYS A 297      73.090  48.725  68.270  1.00  0.00           O
ATOM   4732  N   ALA A 298      72.580  48.325  70.400  1.00  0.00           N
ATOM   4734  CA  ALA A 298      71.610  47.285  70.130  1.00  0.00           C
ATOM   4736  CB  ALA A 298      71.270  46.615  71.470  1.00  0.00           C
ATOM   4740  C   ALA A 298      70.330  47.815  69.500  1.00  0.00           C
ATOM   4741  O   ALA A 298      69.510  47.065  68.970  1.00  0.00           O
ATOM   4742  N   ALA A 299      70.160  49.145  69.490  1.00  0.00           N
ATOM   4744  CA  ALA A 299      69.080  49.805  68.810  1.00  0.00           C
ATOM   4746  CB  ALA A 299      68.670  51.025  69.640  1.00  0.00           C
ATOM   4750  C   ALA A 299      69.420  50.175  67.370  1.00  0.00           C
ATOM   4751  O   ALA A 299      68.560  50.685  66.660  1.00  0.00           O
ATOM   4752  N   PHE A 300      70.610  49.805  66.860  1.00  0.00           N
ATOM   4754  CA  PHE A 300      70.820  49.765  65.420  1.00  0.00           C
ATOM   4756  CB  PHE A 300      72.330  49.875  65.030  1.00  0.00           C
ATOM   4759  CG  PHE A 300      72.890  51.265  65.190  1.00  0.00           C
ATOM   4760  CD1 PHE A 300      72.960  52.155  64.110  1.00  0.00           C
ATOM   4762  CE1 PHE A 300      73.640  53.385  64.230  1.00  0.00           C
ATOM   4764  CZ  PHE A 300      74.250  53.715  65.450  1.00  0.00           C
ATOM   4766  CD2 PHE A 300      73.470  51.635  66.410  1.00  0.00           C
ATOM   4768  CE2 PHE A 300      74.160  52.855  66.540  1.00  0.00           C
ATOM   4770  C   PHE A 300      70.280  48.505  64.780  1.00  0.00           C
ATOM   4771  O   PHE A 300      70.260  48.395  63.550  1.00  0.00           O
ATOM   4772  N   TYR A 301      69.870  47.485  65.560  1.00  0.00           N
ATOM   4774  CA  TYR A 301      69.770  46.115  65.060  1.00  0.00           C
ATOM   4776  CB  TYR A 301      70.840  45.205  65.710  1.00  0.00           C
ATOM   4779  CG  TYR A 301      72.190  45.605  65.240  1.00  0.00           C
ATOM   4780  CD1 TYR A 301      72.980  46.425  66.050  1.00  0.00           C
ATOM   4782  CE1 TYR A 301      74.300  46.725  65.680  1.00  0.00           C
ATOM   4784  CZ  TYR A 301      74.850  46.155  64.530  1.00  0.00           C
ATOM   4785  OH  TYR A 301      76.220  46.255  64.270  1.00  0.00           O
ATOM   4787  CD2 TYR A 301      72.720  45.115  64.030  1.00  0.00           C
ATOM   4789  CE2 TYR A 301      74.050  45.385  63.680  1.00  0.00           C
ATOM   4791  C   TYR A 301      68.390  45.505  65.260  1.00  0.00           C
ATOM   4792  O   TYR A 301      67.600  46.045  66.030  1.00  0.00           O
ATOM   4793  N   PRO A 302      68.010  44.425  64.540  1.00  0.00           N
ATOM   4794  CD  PRO A 302      68.800  43.745  63.490  1.00  0.00           C
ATOM   4797  CA  PRO A 302      66.640  43.945  64.540  1.00  0.00           C
ATOM   4799  CB  PRO A 302      66.580  42.825  63.480  1.00  0.00           C
ATOM   4802  CG  PRO A 302      67.750  43.135  62.550  1.00  0.00           C
ATOM   4805  C   PRO A 302      66.140  43.475  65.880  1.00  0.00           C
ATOM   4806  O   PRO A 302      66.670  42.525  66.460  1.00  0.00           O
ATOM   4807  N   ASP A 303      65.080  44.105  66.380  1.00  0.00           N
ATOM   4809  CA  ASP A 303      64.420  43.715  67.580  1.00  0.00           C
ATOM   4811  CB  ASP A 303      63.830  44.965  68.250  1.00  0.00           C
ATOM   4814  CG  ASP A 303      64.940  45.675  69.000  1.00  0.00           C
ATOM   4815  OD1 ASP A 303      65.660  44.965  69.750  1.00  0.00           O
ATOM   4816  OD2 ASP A 303      64.950  46.925  69.030  1.00  0.00           O
ATOM   4817  C   ASP A 303      63.350  42.675  67.260  1.00  0.00           C
ATOM   4818  O   ASP A 303      62.530  42.855  66.370  1.00  0.00           O
ATOM   4819  N   ILE A 304      63.410  41.545  67.990  1.00  0.00           N
ATOM   4821  CA  ILE A 304      62.570  40.375  67.820  1.00  0.00           C
ATOM   4823  CB  ILE A 304      63.410  39.095  67.740  1.00  0.00           C
ATOM   4825  CG2 ILE A 304      62.530  37.825  67.690  1.00  0.00           C
ATOM   4829  CG1 ILE A 304      64.350  39.135  66.520  1.00  0.00           C
ATOM   4832  CD  ILE A 304      64.960  37.775  66.140  1.00  0.00           C
ATOM   4836  C   ILE A 304      61.630  40.305  69.010  1.00  0.00           C
ATOM   4837  O   ILE A 304      62.030  39.995  70.130  1.00  0.00           O
ATOM   4838  N   ASN A 305      60.340  40.595  68.760  1.00  0.00           N
ATOM   4840  CA  ASN A 305      59.330  40.655  69.790  1.00  0.00           C
ATOM   4842  CB  ASN A 305      58.580  42.005  69.830  1.00  0.00           C
ATOM   4845  CG  ASN A 305      59.600  43.145  69.780  1.00  0.00           C
ATOM   4846  OD1 ASN A 305      60.470  43.345  70.620  1.00  0.00           O
ATOM   4847  ND2 ASN A 305      59.490  43.935  68.700  1.00  0.00           N
ATOM   4850  C   ASN A 305      58.330  39.565  69.520  1.00  0.00           C
ATOM   4851  O   ASN A 305      57.950  39.315  68.370  1.00  0.00           O
ATOM   4852  N   LEU A 306      57.910  38.835  70.560  1.00  0.00           N
ATOM   4854  CA  LEU A 306      57.030  37.695  70.430  1.00  0.00           C
ATOM   4856  CB  LEU A 306      57.620  36.375  71.030  1.00  0.00           C
ATOM   4859  CG  LEU A 306      58.610  35.595  70.150  1.00  0.00           C
ATOM   4861  CD1 LEU A 306      57.960  34.795  69.020  1.00  0.00           C
ATOM   4865  CD2 LEU A 306      59.680  36.475  69.510  1.00  0.00           C
ATOM   4869  C   LEU A 306      55.760  37.995  71.190  1.00  0.00           C
ATOM   4870  O   LEU A 306      55.820  38.465  72.330  1.00  0.00           O
ATOM   4871  N   MET A 307      54.600  37.695  70.580  1.00  0.00           N
ATOM   4873  CA  MET A 307      53.320  37.885  71.200  1.00  0.00           C
ATOM   4875  CB  MET A 307      52.560  39.125  70.660  1.00  0.00           C
ATOM   4878  CG  MET A 307      53.310  40.445  70.930  1.00  0.00           C
ATOM   4881  SD  MET A 307      52.380  41.955  70.530  1.00  0.00           S
ATOM   4882  CE  MET A 307      51.150  41.815  71.870  1.00  0.00           C
ATOM   4886  C   MET A 307      52.490  36.625  71.080  1.00  0.00           C
ATOM   4887  O   MET A 307      52.520  35.925  70.070  1.00  0.00           O
ATOM   4888  N   ALA A 308      51.760  36.275  72.140  1.00  0.00           N
ATOM   4890  CA  ALA A 308      51.030  35.035  72.190  1.00  0.00           C
ATOM   4892  CB  ALA A 308      51.910  33.845  72.610  1.00  0.00           C
ATOM   4896  C   ALA A 308      49.970  35.225  73.220  1.00  0.00           C
ATOM   4897  O   ALA A 308      50.090  36.105  74.060  1.00  0.00           O
ATOM   4898  N   PHE A 309      48.880  34.455  73.170  1.00  0.00           N
ATOM   4900  CA  PHE A 309      47.700  34.805  73.900  1.00  0.00           C
ATOM   4902  CB  PHE A 309      46.820  35.765  73.030  1.00  0.00           C
ATOM   4905  CG  PHE A 309      47.330  37.155  72.790  1.00  0.00           C
ATOM   4906  CD1 PHE A 309      48.250  37.435  71.770  1.00  0.00           C
ATOM   4908  CE1 PHE A 309      48.600  38.755  71.480  1.00  0.00           C
ATOM   4910  CZ  PHE A 309      47.930  39.805  72.120  1.00  0.00           C
ATOM   4912  CD2 PHE A 309      46.670  38.215  73.420  1.00  0.00           C
ATOM   4914  CE2 PHE A 309      46.910  39.525  73.030  1.00  0.00           C
ATOM   4916  C   PHE A 309      46.960  33.515  74.270  1.00  0.00           C
ATOM   4917  O   PHE A 309      47.080  32.495  73.600  1.00  0.00           O
ATOM   4918  N   LEU A 310      46.130  33.485  75.330  1.00  0.00           N
ATOM   4920  CA  LEU A 310      45.180  32.405  75.600  1.00  0.00           C
ATOM   4922  CB  LEU A 310      45.830  31.325  76.470  1.00  0.00           C
ATOM   4925  CG  LEU A 310      44.990  30.045  76.660  1.00  0.00           C
ATOM   4927  CD1 LEU A 310      44.840  29.245  75.360  1.00  0.00           C
ATOM   4931  CD2 LEU A 310      45.650  29.175  77.730  1.00  0.00           C
ATOM   4935  C   LEU A 310      43.900  32.965  76.250  1.00  0.00           C
ATOM   4936  O   LEU A 310      43.970  33.515  77.340  1.00  0.00           O
ATOM   4937  N   GLN A 311      42.680  32.915  75.640  1.00  0.00           N
ATOM   4939  CA  GLN A 311      41.880  34.145  75.590  1.00  0.00           C
ATOM   4941  CB  GLN A 311      42.710  35.365  75.030  1.00  0.00           C
ATOM   4944  CG  GLN A 311      41.940  36.635  74.570  1.00  0.00           C
ATOM   4947  CD  GLN A 311      42.910  37.655  73.960  1.00  0.00           C
ATOM   4948  OE1 GLN A 311      43.690  38.265  74.690  1.00  0.00           O
ATOM   4949  NE2 GLN A 311      42.890  37.875  72.630  1.00  0.00           N
ATOM   4952  C   GLN A 311      40.530  34.105  74.860  1.00  0.00           C
ATOM   4953  O   GLN A 311      40.430  33.675  73.710  1.00  0.00           O
ATOM   4954  N   GLN A 312      39.500  34.625  75.550  1.00  0.00           N
ATOM   4956  CA  GLN A 312      38.130  34.875  75.200  1.00  0.00           C
ATOM   4958  CB  GLN A 312      37.270  34.885  76.490  1.00  0.00           C
ATOM   4961  CG  GLN A 312      37.260  33.505  77.180  1.00  0.00           C
ATOM   4964  CD  GLN A 312      38.360  33.045  78.150  1.00  0.00           C
ATOM   4965  OE1 GLN A 312      38.390  33.445  79.310  1.00  0.00           O
ATOM   4966  NE2 GLN A 312      39.260  32.135  77.730  1.00  0.00           N
ATOM   4969  C   GLN A 312      37.860  36.135  74.390  1.00  0.00           C
ATOM   4970  O   GLN A 312      38.550  37.135  74.570  1.00  0.00           O
ATOM   4971  N   ASP A 313      36.830  36.105  73.500  1.00  0.00           N
ATOM   4973  CA  ASP A 313      36.300  37.195  72.680  1.00  0.00           C
ATOM   4975  CB  ASP A 313      37.300  37.635  71.560  1.00  0.00           C
ATOM   4978  CG  ASP A 313      36.880  38.695  70.520  1.00  0.00           C
ATOM   4979  OD1 ASP A 313      35.710  39.145  70.510  1.00  0.00           O
ATOM   4980  OD2 ASP A 313      37.780  39.055  69.720  1.00  0.00           O
ATOM   4981  C   ASP A 313      34.880  36.705  72.330  1.00  0.00           C
ATOM   4982  O   ASP A 313      34.540  35.625  72.820  1.00  0.00           O
ATOM   4983  N   ALA A 314      34.060  37.445  71.540  1.00  0.00           N
ATOM   4985  CA  ALA A 314      32.790  37.105  70.870  1.00  0.00           C
ATOM   4987  CB  ALA A 314      32.300  35.655  71.060  1.00  0.00           C
ATOM   4991  C   ALA A 314      31.700  38.205  70.960  1.00  0.00           C
ATOM   4992  O   ALA A 314      32.040  39.375  71.140  1.00  0.00           O
ATOM   4993  N   LEU A 315      30.360  37.945  70.790  1.00  0.00           N
ATOM   4995  CA  LEU A 315      29.350  38.995  70.500  1.00  0.00           C
ATOM   4997  CB  LEU A 315      28.730  38.715  69.110  1.00  0.00           C
ATOM   5000  CG  LEU A 315      29.760  38.655  67.980  1.00  0.00           C
ATOM   5002  CD1 LEU A 315      29.030  38.425  66.670  1.00  0.00           C
ATOM   5006  CD2 LEU A 315      30.610  39.925  67.870  1.00  0.00           C
ATOM   5010  C   LEU A 315      28.150  39.335  71.420  1.00  0.00           C
ATOM   5011  O   LEU A 315      27.480  40.345  71.200  1.00  0.00           O
ATOM   5012  N   HIS A 316      27.820  38.605  72.510  1.00  0.00           N
ATOM   5014  CA  HIS A 316      26.790  38.895  73.500  1.00  0.00           C
ATOM   5016  CB  HIS A 316      25.650  37.835  73.450  1.00  0.00           C
ATOM   5019  ND1 HIS A 316      23.730  38.325  71.920  1.00  0.00           N
ATOM   5020  CG  HIS A 316      25.000  37.815  72.090  1.00  0.00           C
ATOM   5021  CE1 HIS A 316      23.500  38.275  70.620  1.00  0.00           C
ATOM   5023  NE2 HIS A 316      24.540  37.735  69.950  1.00  0.00           N
ATOM   5025  CD2 HIS A 316      25.500  37.425  70.880  1.00  0.00           C
ATOM   5027  C   HIS A 316      27.540  38.995  74.840  1.00  0.00           C
ATOM   5028  O   HIS A 316      28.720  39.255  74.800  1.00  0.00           O
ATOM   5029  N   LEU A 317      26.990  38.865  76.070  1.00  0.00           N
ATOM   5031  CA  LEU A 317      27.880  38.675  77.240  1.00  0.00           C
ATOM   5033  CB  LEU A 317      27.840  39.825  78.300  1.00  0.00           C
ATOM   5036  CG  LEU A 317      28.600  41.115  77.890  1.00  0.00           C
ATOM   5038  CD1 LEU A 317      28.470  42.195  78.980  1.00  0.00           C
ATOM   5042  CD2 LEU A 317      30.090  40.845  77.650  1.00  0.00           C
ATOM   5046  C   LEU A 317      27.760  37.305  77.890  1.00  0.00           C
ATOM   5047  O   LEU A 317      28.200  37.085  79.020  1.00  0.00           O
ATOM   5048  N   SER A 318      27.180  36.325  77.170  1.00  0.00           N
ATOM   5050  CA  SER A 318      26.750  35.095  77.800  1.00  0.00           C
ATOM   5052  CB  SER A 318      25.230  34.875  77.590  1.00  0.00           C
ATOM   5055  OG  SER A 318      24.460  36.005  78.000  1.00  0.00           O
ATOM   5057  C   SER A 318      27.450  33.835  77.290  1.00  0.00           C
ATOM   5058  O   SER A 318      27.330  32.785  77.940  1.00  0.00           O
ATOM   5059  N   ASP A 319      28.190  33.875  76.150  1.00  0.00           N
ATOM   5061  CA  ASP A 319      28.840  32.725  75.520  1.00  0.00           C
ATOM   5063  CB  ASP A 319      28.490  32.705  73.970  1.00  0.00           C
ATOM   5066  CG  ASP A 319      28.060  31.445  73.230  1.00  0.00           C
ATOM   5067  OD1 ASP A 319      28.810  30.445  73.230  1.00  0.00           O
ATOM   5068  OD2 ASP A 319      26.910  31.385  72.720  1.00  0.00           O
ATOM   5069  C   ASP A 319      30.370  32.795  75.740  1.00  0.00           C
ATOM   5070  O   ASP A 319      31.080  31.935  75.240  1.00  0.00           O
ATOM   5071  N   LEU A 320      30.920  33.775  76.540  1.00  0.00           N
ATOM   5073  CA  LEU A 320      32.350  34.155  76.540  1.00  0.00           C
ATOM   5075  CB  LEU A 320      32.740  35.115  77.740  1.00  0.00           C
ATOM   5078  CG  LEU A 320      33.090  36.605  77.460  1.00  0.00           C
ATOM   5080  CD1 LEU A 320      33.890  36.835  76.170  1.00  0.00           C
ATOM   5084  CD2 LEU A 320      31.880  37.525  77.600  1.00  0.00           C
ATOM   5088  C   LEU A 320      33.280  32.965  76.710  1.00  0.00           C
ATOM   5089  O   LEU A 320      34.320  32.855  76.070  1.00  0.00           O
ATOM   5090  N   PHE A 321      32.890  32.095  77.650  1.00  0.00           N
ATOM   5092  CA  PHE A 321      33.670  30.985  78.130  1.00  0.00           C
ATOM   5094  CB  PHE A 321      33.540  30.955  79.680  1.00  0.00           C
ATOM   5097  CG  PHE A 321      34.120  32.185  80.290  1.00  0.00           C
ATOM   5098  CD1 PHE A 321      35.480  32.245  80.640  1.00  0.00           C
ATOM   5100  CE1 PHE A 321      36.020  33.395  81.230  1.00  0.00           C
ATOM   5102  CZ  PHE A 321      35.190  34.495  81.470  1.00  0.00           C
ATOM   5104  CD2 PHE A 321      33.300  33.285  80.580  1.00  0.00           C
ATOM   5106  CE2 PHE A 321      33.840  34.445  81.140  1.00  0.00           C
ATOM   5108  C   PHE A 321      33.110  29.685  77.600  1.00  0.00           C
ATOM   5109  O   PHE A 321      33.520  28.615  78.050  1.00  0.00           O
ATOM   5110  N   ARG A 322      32.120  29.695  76.670  1.00  0.00           N
ATOM   5112  CA  ARG A 322      31.650  28.495  75.980  1.00  0.00           C
ATOM   5114  CB  ARG A 322      30.270  28.695  75.300  1.00  0.00           C
ATOM   5117  CG  ARG A 322      29.070  28.655  76.270  1.00  0.00           C
ATOM   5120  CD  ARG A 322      27.730  28.225  75.640  1.00  0.00           C
ATOM   5123  NE  ARG A 322      27.010  29.385  75.070  1.00  0.00           N
ATOM   5125  CZ  ARG A 322      26.290  30.245  75.780  1.00  0.00           C
ATOM   5126  NH1 ARG A 322      25.950  30.075  77.030  1.00  0.00           N
ATOM   5129  NH2 ARG A 322      25.870  31.345  75.200  1.00  0.00           N
ATOM   5132  C   ARG A 322      32.680  28.005  74.980  1.00  0.00           C
ATOM   5133  O   ARG A 322      33.680  28.665  74.800  1.00  0.00           O
ATOM   5134  N   HIS A 323      32.500  26.815  74.370  1.00  0.00           N
ATOM   5136  CA  HIS A 323      33.560  26.275  73.500  1.00  0.00           C
ATOM   5138  CB  HIS A 323      33.660  24.735  73.650  1.00  0.00           C
ATOM   5141  ND1 HIS A 323      36.040  23.965  73.490  1.00  0.00           N
ATOM   5142  CG  HIS A 323      34.810  24.165  72.890  1.00  0.00           C
ATOM   5143  CE1 HIS A 323      36.840  23.615  72.500  1.00  0.00           C
ATOM   5145  NE2 HIS A 323      36.200  23.605  71.310  1.00  0.00           N
ATOM   5147  CD2 HIS A 323      34.880  23.915  71.560  1.00  0.00           C
ATOM   5149  C   HIS A 323      33.400  26.635  72.030  1.00  0.00           C
ATOM   5150  O   HIS A 323      34.340  26.555  71.240  1.00  0.00           O
ATOM   5151  N   SER A 324      32.220  27.125  71.580  1.00  0.00           N
ATOM   5153  CA  SER A 324      32.070  27.775  70.270  1.00  0.00           C
ATOM   5155  CB  SER A 324      30.600  28.165  69.940  1.00  0.00           C
ATOM   5158  OG  SER A 324      30.410  28.705  68.620  1.00  0.00           O
ATOM   5160  C   SER A 324      32.940  29.015  70.260  1.00  0.00           C
ATOM   5161  O   SER A 324      33.700  29.275  69.330  1.00  0.00           O
ATOM   5162  N   ALA A 325      32.950  29.725  71.390  1.00  0.00           N
ATOM   5164  CA  ALA A 325      34.130  30.435  71.780  1.00  0.00           C
ATOM   5166  CB  ALA A 325      33.730  31.375  72.950  1.00  0.00           C
ATOM   5170  C   ALA A 325      35.370  29.495  71.990  1.00  0.00           C
ATOM   5171  O   ALA A 325      35.500  28.785  72.970  1.00  0.00           O
ATOM   5172  N   GLN A 326      36.340  29.435  71.030  1.00  0.00           N
ATOM   5174  CA  GLN A 326      37.770  29.295  71.280  1.00  0.00           C
ATOM   5176  CB  GLN A 326      38.240  27.865  71.700  1.00  0.00           C
ATOM   5179  CG  GLN A 326      39.760  27.685  72.010  1.00  0.00           C
ATOM   5182  CD  GLN A 326      40.230  27.905  73.460  1.00  0.00           C
ATOM   5183  OE1 GLN A 326      40.110  27.055  74.340  1.00  0.00           O
ATOM   5184  NE2 GLN A 326      40.870  29.065  73.720  1.00  0.00           N
ATOM   5187  C   GLN A 326      38.590  29.875  70.110  1.00  0.00           C
ATOM   5188  O   GLN A 326      38.220  29.725  68.950  1.00  0.00           O
ATOM   5189  N   GLN A 327      39.750  30.515  70.380  1.00  0.00           N
ATOM   5191  CA  GLN A 327      40.710  30.965  69.370  1.00  0.00           C
ATOM   5193  CB  GLN A 327      40.620  32.495  69.100  1.00  0.00           C
ATOM   5196  CG  GLN A 327      40.130  33.325  70.310  1.00  0.00           C
ATOM   5199  CD  GLN A 327      40.370  34.845  70.220  1.00  0.00           C
ATOM   5200  OE1 GLN A 327      40.640  35.415  69.170  1.00  0.00           O
ATOM   5201  NE2 GLN A 327      40.240  35.575  71.360  1.00  0.00           N
ATOM   5204  C   GLN A 327      42.120  30.655  69.830  1.00  0.00           C
ATOM   5205  O   GLN A 327      42.350  30.625  71.040  1.00  0.00           O
ATOM   5206  N   MET A 328      43.110  30.545  68.900  1.00  0.00           N
ATOM   5208  CA  MET A 328      44.490  30.935  69.210  1.00  0.00           C
ATOM   5210  CB  MET A 328      45.310  30.015  70.150  1.00  0.00           C
ATOM   5213  CG  MET A 328      45.450  28.565  69.730  1.00  0.00           C
ATOM   5216  SD  MET A 328      46.230  27.555  71.030  1.00  0.00           S
ATOM   5217  CE  MET A 328      44.740  27.375  72.050  1.00  0.00           C
ATOM   5221  C   MET A 328      45.360  31.545  68.120  1.00  0.00           C
ATOM   5222  O   MET A 328      45.290  31.165  66.950  1.00  0.00           O
ATOM   5223  N   GLY A 329      46.210  32.545  68.470  1.00  0.00           N
ATOM   5225  CA  GLY A 329      47.210  33.145  67.600  1.00  0.00           C
ATOM   5228  C   GLY A 329      48.500  33.335  68.340  1.00  0.00           C
ATOM   5229  O   GLY A 329      48.540  33.585  69.540  1.00  0.00           O
ATOM   5230  N   VAL A 330      49.620  33.225  67.600  1.00  0.00           N
ATOM   5232  CA  VAL A 330      50.950  33.465  68.120  1.00  0.00           C
ATOM   5234  CB  VAL A 330      51.680  32.175  68.520  1.00  0.00           C
ATOM   5236  CG1 VAL A 330      53.130  32.485  68.940  1.00  0.00           C
ATOM   5240  CG2 VAL A 330      50.950  31.515  69.700  1.00  0.00           C
ATOM   5244  C   VAL A 330      51.730  34.125  67.010  1.00  0.00           C
ATOM   5245  O   VAL A 330      51.640  33.705  65.860  1.00  0.00           O
ATOM   5246  N   THR A 331      52.530  35.165  67.300  1.00  0.00           N
ATOM   5248  CA  THR A 331      53.290  35.855  66.270  1.00  0.00           C
ATOM   5250  CB  THR A 331      52.570  37.075  65.710  1.00  0.00           C
ATOM   5252  OG1 THR A 331      53.210  37.575  64.540  1.00  0.00           O
ATOM   5254  CG2 THR A 331      52.480  38.205  66.740  1.00  0.00           C
ATOM   5258  C   THR A 331      54.690  36.195  66.760  1.00  0.00           C
ATOM   5259  O   THR A 331      55.010  36.095  67.940  1.00  0.00           O
ATOM   5260  N   ALA A 332      55.550  36.575  65.800  1.00  0.00           N
ATOM   5262  CA  ALA A 332      56.900  37.015  66.000  1.00  0.00           C
ATOM   5264  CB  ALA A 332      57.830  35.855  65.550  1.00  0.00           C
ATOM   5268  C   ALA A 332      57.140  38.225  65.100  1.00  0.00           C
ATOM   5269  O   ALA A 332      57.270  38.075  63.900  1.00  0.00           O
ATOM   5270  N   GLY A 333      57.210  39.455  65.660  1.00  0.00           N
ATOM   5272  CA  GLY A 333      57.460  40.675  64.900  1.00  0.00           C
ATOM   5275  C   GLY A 333      58.880  41.155  64.910  1.00  0.00           C
ATOM   5276  O   GLY A 333      59.520  41.215  65.960  1.00  0.00           O
ATOM   5277  N   LEU A 334      59.370  41.595  63.730  1.00  0.00           N
ATOM   5279  CA  LEU A 334      60.690  42.155  63.600  1.00  0.00           C
ATOM   5281  CB  LEU A 334      61.570  41.415  62.570  1.00  0.00           C
ATOM   5284  CG  LEU A 334      62.230  40.145  63.140  1.00  0.00           C
ATOM   5286  CD1 LEU A 334      61.360  38.895  62.990  1.00  0.00           C
ATOM   5290  CD2 LEU A 334      63.610  39.955  62.510  1.00  0.00           C
ATOM   5294  C   LEU A 334      60.640  43.605  63.210  1.00  0.00           C
ATOM   5295  O   LEU A 334      60.090  43.975  62.170  1.00  0.00           O
ATOM   5296  N   THR A 335      61.280  44.465  64.020  1.00  0.00           N
ATOM   5298  CA  THR A 335      61.500  45.865  63.650  1.00  0.00           C
ATOM   5300  CB  THR A 335      60.990  46.925  64.630  1.00  0.00           C
ATOM   5302  OG1 THR A 335      59.610  46.725  64.930  1.00  0.00           O
ATOM   5304  CG2 THR A 335      61.060  48.325  64.000  1.00  0.00           C
ATOM   5308  C   THR A 335      62.980  46.065  63.490  1.00  0.00           C
ATOM   5309  O   THR A 335      63.760  45.885  64.420  1.00  0.00           O
ATOM   5310  N   LEU A 336      63.390  46.495  62.290  1.00  0.00           N
ATOM   5312  CA  LEU A 336      64.670  47.115  62.080  1.00  0.00           C
ATOM   5314  CB  LEU A 336      65.440  46.365  60.970  1.00  0.00           C
ATOM   5317  CG  LEU A 336      66.900  46.795  60.720  1.00  0.00           C
ATOM   5319  CD1 LEU A 336      67.050  48.195  60.180  1.00  0.00           C
ATOM   5323  CD2 LEU A 336      67.800  46.715  61.950  1.00  0.00           C
ATOM   5327  C   LEU A 336      64.370  48.555  61.680  1.00  0.00           C
ATOM   5328  O   LEU A 336      63.530  48.765  60.800  1.00  0.00           O
ATOM   5329  N   PRO A 337      64.970  49.585  62.250  1.00  0.00           N
ATOM   5330  CD  PRO A 337      65.660  49.505  63.540  1.00  0.00           C
ATOM   5333  CA  PRO A 337      64.760  50.965  61.810  1.00  0.00           C
ATOM   5335  CB  PRO A 337      65.280  51.765  63.000  1.00  0.00           C
ATOM   5338  CG  PRO A 337      66.330  50.855  63.650  1.00  0.00           C
ATOM   5341  C   PRO A 337      65.540  51.385  60.570  1.00  0.00           C
ATOM   5342  O   PRO A 337      66.770  51.395  60.560  1.00  0.00           O
ATOM   5343  N   ILE A 338      64.850  51.805  59.490  1.00  0.00           N
ATOM   5345  CA  ILE A 338      65.520  52.335  58.320  1.00  0.00           C
ATOM   5347  CB  ILE A 338      64.750  51.965  57.040  1.00  0.00           C
ATOM   5349  CG2 ILE A 338      63.430  52.765  56.930  1.00  0.00           C
ATOM   5353  CG1 ILE A 338      65.580  52.155  55.760  1.00  0.00           C
ATOM   5356  CD  ILE A 338      66.800  51.255  55.630  1.00  0.00           C
ATOM   5360  C   ILE A 338      65.730  53.845  58.450  1.00  0.00           C
ATOM   5361  O   ILE A 338      64.850  54.585  58.890  1.00  0.00           O
ATOM   5362  N   PHE A 339      66.930  54.355  58.100  1.00  0.00           N
ATOM   5364  CA  PHE A 339      67.270  55.765  58.170  1.00  0.00           C
ATOM   5366  CB  PHE A 339      66.630  56.595  57.030  1.00  0.00           C
ATOM   5369  CG  PHE A 339      67.120  56.055  55.720  1.00  0.00           C
ATOM   5370  CD1 PHE A 339      68.490  56.095  55.410  1.00  0.00           C
ATOM   5372  CE1 PHE A 339      68.980  55.465  54.270  1.00  0.00           C
ATOM   5374  CZ  PHE A 339      68.100  54.795  53.410  1.00  0.00           C
ATOM   5376  CD2 PHE A 339      66.240  55.445  54.810  1.00  0.00           C
ATOM   5378  CE2 PHE A 339      66.730  54.775  53.680  1.00  0.00           C
ATOM   5380  C   PHE A 339      67.150  56.445  59.520  1.00  0.00           C
ATOM   5381  O   PHE A 339      67.890  56.085  60.420  1.00  0.00           O
ATOM   5382  N   ASP A 340      66.310  57.495  59.670  1.00  0.00           N
ATOM   5384  CA  ASP A 340      66.100  58.265  60.890  1.00  0.00           C
ATOM   5386  CB  ASP A 340      65.780  57.395  62.140  1.00  0.00           C
ATOM   5389  CG  ASP A 340      64.310  57.255  62.440  1.00  0.00           C
ATOM   5390  OD1 ASP A 340      63.700  58.305  62.770  1.00  0.00           O
ATOM   5391  OD2 ASP A 340      63.810  56.105  62.420  1.00  0.00           O
ATOM   5392  C   ASP A 340      67.190  59.285  61.210  1.00  0.00           C
ATOM   5393  O   ASP A 340      67.190  59.825  62.320  1.00  0.00           O
ATOM   5394  N   SER A 341      68.070  59.615  60.240  1.00  0.00           N
ATOM   5396  CA  SER A 341      68.930  60.805  60.260  1.00  0.00           C
ATOM   5398  CB  SER A 341      68.210  62.055  59.670  1.00  0.00           C
ATOM   5401  OG  SER A 341      66.950  62.295  60.300  1.00  0.00           O
ATOM   5403  C   SER A 341      69.690  61.165  61.530  1.00  0.00           C
ATOM   5404  O   SER A 341      69.800  62.325  61.910  1.00  0.00           O
ATOM   5405  N   GLY A 342      70.310  60.175  62.210  1.00  0.00           N
ATOM   5407  CA  GLY A 342      71.380  60.415  63.180  1.00  0.00           C
ATOM   5410  C   GLY A 342      71.130  59.985  64.580  1.00  0.00           C
ATOM   5411  O   GLY A 342      72.050  59.945  65.390  1.00  0.00           O
ATOM   5412  N   ARG A 343      69.890  59.625  64.920  1.00  0.00           N
ATOM   5414  CA  ARG A 343      69.500  59.555  66.310  1.00  0.00           C
ATOM   5416  CB  ARG A 343      67.980  59.845  66.410  1.00  0.00           C
ATOM   5419  CG  ARG A 343      67.020  58.675  66.110  1.00  0.00           C
ATOM   5422  CD  ARG A 343      66.750  57.795  67.350  1.00  0.00           C
ATOM   5425  NE  ARG A 343      65.320  57.925  67.770  1.00  0.00           N
ATOM   5427  CZ  ARG A 343      64.290  57.595  67.000  1.00  0.00           C
ATOM   5428  NH1 ARG A 343      64.390  56.775  65.980  1.00  0.00           N
ATOM   5431  NH2 ARG A 343      63.100  58.055  67.300  1.00  0.00           N
ATOM   5434  C   ARG A 343      69.970  58.315  67.100  1.00  0.00           C
ATOM   5435  O   ARG A 343      70.120  58.435  68.310  1.00  0.00           O
ATOM   5436  N   LEU A 344      70.300  57.125  66.520  1.00  0.00           N
ATOM   5438  CA  LEU A 344      71.150  56.195  67.300  1.00  0.00           C
ATOM   5440  CB  LEU A 344      71.380  54.725  66.830  1.00  0.00           C
ATOM   5443  CG  LEU A 344      70.290  53.675  67.000  1.00  0.00           C
ATOM   5445  CD1 LEU A 344      69.280  54.005  68.100  1.00  0.00           C
ATOM   5449  CD2 LEU A 344      69.660  53.475  65.650  1.00  0.00           C
ATOM   5453  C   LEU A 344      72.580  56.655  67.390  1.00  0.00           C
ATOM   5454  O   LEU A 344      73.250  56.385  68.370  1.00  0.00           O
ATOM   5455  N   ASN A 345      73.140  57.285  66.340  1.00  0.00           N
ATOM   5457  CA  ASN A 345      74.560  57.595  66.340  1.00  0.00           C
ATOM   5459  CB  ASN A 345      74.990  58.005  64.910  1.00  0.00           C
ATOM   5462  CG  ASN A 345      76.490  57.795  64.650  1.00  0.00           C
ATOM   5463  OD1 ASN A 345      76.850  56.815  63.990  1.00  0.00           O
ATOM   5464  ND2 ASN A 345      77.380  58.695  65.110  1.00  0.00           N
ATOM   5467  C   ASN A 345      74.870  58.615  67.420  1.00  0.00           C
ATOM   5468  O   ASN A 345      75.790  58.445  68.210  1.00  0.00           O
ATOM   5469  N   ALA A 346      73.990  59.615  67.570  1.00  0.00           N
ATOM   5471  CA  ALA A 346      73.970  60.535  68.690  1.00  0.00           C
ATOM   5473  CB  ALA A 346      72.800  61.515  68.480  1.00  0.00           C
ATOM   5477  C   ALA A 346      73.820  59.865  70.060  1.00  0.00           C
ATOM   5478  O   ALA A 346      74.430  60.295  71.040  1.00  0.00           O
ATOM   5479  N   ASN A 347      73.010  58.795  70.180  1.00  0.00           N
ATOM   5481  CA  ASN A 347      72.740  58.135  71.460  1.00  0.00           C
ATOM   5483  CB  ASN A 347      71.240  57.735  71.580  1.00  0.00           C
ATOM   5486  CG  ASN A 347      70.810  56.415  70.940  1.00  0.00           C
ATOM   5487  OD1 ASN A 347      71.540  55.465  70.670  1.00  0.00           O
ATOM   5488  ND2 ASN A 347      69.500  56.335  70.640  1.00  0.00           N
ATOM   5491  C   ASN A 347      73.720  57.005  71.780  1.00  0.00           C
ATOM   5492  O   ASN A 347      73.940  56.655  72.940  1.00  0.00           O
ATOM   5493  N   LEU A 348      74.410  56.425  70.790  1.00  0.00           N
ATOM   5495  CA  LEU A 348      75.660  55.725  70.980  1.00  0.00           C
ATOM   5497  CB  LEU A 348      76.090  55.025  69.670  1.00  0.00           C
ATOM   5500  CG  LEU A 348      77.110  53.855  69.810  1.00  0.00           C
ATOM   5502  CD1 LEU A 348      77.560  53.315  68.440  1.00  0.00           C
ATOM   5506  CD2 LEU A 348      78.380  54.185  70.600  1.00  0.00           C
ATOM   5510  C   LEU A 348      76.700  56.715  71.470  1.00  0.00           C
ATOM   5511  O   LEU A 348      77.280  56.515  72.520  1.00  0.00           O
ATOM   5512  N   ASP A 349      76.860  57.865  70.780  1.00  0.00           N
ATOM   5514  CA  ASP A 349      77.780  58.905  71.200  1.00  0.00           C
ATOM   5516  CB  ASP A 349      77.880  60.035  70.130  1.00  0.00           C
ATOM   5519  CG  ASP A 349      78.520  59.595  68.830  1.00  0.00           C
ATOM   5520  OD1 ASP A 349      79.000  58.435  68.730  1.00  0.00           O
ATOM   5521  OD2 ASP A 349      78.630  60.445  67.900  1.00  0.00           O
ATOM   5522  C   ASP A 349      77.480  59.445  72.610  1.00  0.00           C
ATOM   5523  O   ASP A 349      78.400  59.615  73.410  1.00  0.00           O
ATOM   5524  N   ILE A 350      76.210  59.675  73.010  1.00  0.00           N
ATOM   5526  CA  ILE A 350      75.890  60.045  74.390  1.00  0.00           C
ATOM   5528  CB  ILE A 350      74.450  60.525  74.590  1.00  0.00           C
ATOM   5530  CG2 ILE A 350      73.460  59.365  74.790  1.00  0.00           C
ATOM   5534  CG1 ILE A 350      74.350  61.495  75.800  1.00  0.00           C
ATOM   5537  CD  ILE A 350      72.970  62.155  75.880  1.00  0.00           C
ATOM   5541  C   ILE A 350      76.280  59.005  75.430  1.00  0.00           C
ATOM   5542  O   ILE A 350      76.910  59.355  76.430  1.00  0.00           O
ATOM   5543  N   ALA A 351      75.990  57.705  75.200  1.00  0.00           N
ATOM   5545  CA  ALA A 351      76.330  56.625  76.100  1.00  0.00           C
ATOM   5547  CB  ALA A 351      75.620  55.335  75.640  1.00  0.00           C
ATOM   5551  C   ALA A 351      77.830  56.375  76.150  1.00  0.00           C
ATOM   5552  O   ALA A 351      78.410  55.965  77.160  1.00  0.00           O
ATOM   5553  N   LYS A 352      78.510  56.625  75.030  1.00  0.00           N
ATOM   5555  CA  LYS A 352      79.930  56.515  74.910  1.00  0.00           C
ATOM   5557  CB  LYS A 352      80.230  56.495  73.410  1.00  0.00           C
ATOM   5560  CG  LYS A 352      81.480  55.685  73.160  1.00  0.00           C
ATOM   5563  CD  LYS A 352      81.700  55.415  71.680  1.00  0.00           C
ATOM   5566  CE  LYS A 352      82.540  54.155  71.480  1.00  0.00           C
ATOM   5569  NZ  LYS A 352      82.070  53.435  70.290  1.00  0.00           N
ATOM   5573  C   LYS A 352      80.670  57.645  75.590  1.00  0.00           C
ATOM   5574  O   LYS A 352      81.700  57.445  76.240  1.00  0.00           O
ATOM   5575  N   ALA A 353      80.110  58.865  75.500  1.00  0.00           N
ATOM   5577  CA  ALA A 353      80.470  60.015  76.300  1.00  0.00           C
ATOM   5579  CB  ALA A 353      79.780  61.295  75.790  1.00  0.00           C
ATOM   5583  C   ALA A 353      80.220  59.805  77.780  1.00  0.00           C
ATOM   5584  O   ALA A 353      81.050  60.165  78.610  1.00  0.00           O
ATOM   5585  N   GLU A 354      79.100  59.125  78.170  1.00  0.00           N
ATOM   5587  CA  GLU A 354      78.890  58.685  79.550  1.00  0.00           C
ATOM   5589  CB  GLU A 354      77.550  57.905  79.770  1.00  0.00           C
ATOM   5592  CG  GLU A 354      76.250  58.745  79.640  1.00  0.00           C
ATOM   5595  CD  GLU A 354      74.950  57.935  79.690  1.00  0.00           C
ATOM   5596  OE1 GLU A 354      74.920  56.845  80.320  1.00  0.00           O
ATOM   5597  OE2 GLU A 354      73.930  58.425  79.140  1.00  0.00           O
ATOM   5598  C   GLU A 354      80.040  57.815  80.060  1.00  0.00           C
ATOM   5599  O   GLU A 354      80.610  58.075  81.120  1.00  0.00           O
ATOM   5600  N   SER A 355      80.490  56.825  79.270  1.00  0.00           N
ATOM   5602  CA  SER A 355      81.710  56.095  79.560  1.00  0.00           C
ATOM   5604  CB  SER A 355      81.950  54.905  78.610  1.00  0.00           C
ATOM   5607  OG  SER A 355      81.330  53.765  79.190  1.00  0.00           O
ATOM   5609  C   SER A 355      82.980  56.905  79.630  1.00  0.00           C
ATOM   5610  O   SER A 355      83.720  56.765  80.600  1.00  0.00           O
ATOM   5611  N   ASN A 356      83.240  57.815  78.670  1.00  0.00           N
ATOM   5613  CA  ASN A 356      84.420  58.675  78.700  1.00  0.00           C
ATOM   5615  CB  ASN A 356      84.500  59.575  77.440  1.00  0.00           C
ATOM   5618  CG  ASN A 356      84.810  58.765  76.180  1.00  0.00           C
ATOM   5619  OD1 ASN A 356      85.350  57.655  76.230  1.00  0.00           O
ATOM   5620  ND2 ASN A 356      84.490  59.355  75.000  1.00  0.00           N
ATOM   5623  C   ASN A 356      84.490  59.555  79.950  1.00  0.00           C
ATOM   5624  O   ASN A 356      85.560  59.765  80.530  1.00  0.00           O
ATOM   5625  N   LEU A 357      83.330  60.075  80.420  1.00  0.00           N
ATOM   5627  CA  LEU A 357      83.220  60.785  81.690  1.00  0.00           C
ATOM   5629  CB  LEU A 357      81.810  61.365  81.970  1.00  0.00           C
ATOM   5632  CG  LEU A 357      81.290  62.465  81.030  1.00  0.00           C
ATOM   5634  CD1 LEU A 357      79.830  62.805  81.360  1.00  0.00           C
ATOM   5638  CD2 LEU A 357      82.130  63.745  81.100  1.00  0.00           C
ATOM   5642  C   LEU A 357      83.600  59.905  82.870  1.00  0.00           C
ATOM   5643  O   LEU A 357      84.340  60.335  83.750  1.00  0.00           O
ATOM   5644  N   SER A 358      83.110  58.655  82.870  1.00  0.00           N
ATOM   5646  CA  SER A 358      83.410  57.615  83.860  1.00  0.00           C
ATOM   5648  CB  SER A 358      82.540  56.335  83.630  1.00  0.00           C
ATOM   5651  OG  SER A 358      82.580  55.475  84.760  1.00  0.00           O
ATOM   5653  C   SER A 358      84.890  57.235  83.940  1.00  0.00           C
ATOM   5654  O   SER A 358      85.460  57.115  85.030  1.00  0.00           O
ATOM   5655  N   ILE A 359      85.610  57.105  82.800  1.00  0.00           N
ATOM   5657  CA  ILE A 359      87.060  56.895  82.780  1.00  0.00           C
ATOM   5659  CB  ILE A 359      87.590  56.725  81.350  1.00  0.00           C
ATOM   5661  CG2 ILE A 359      89.120  56.495  81.350  1.00  0.00           C
ATOM   5665  CG1 ILE A 359      86.870  55.585  80.580  1.00  0.00           C
ATOM   5668  CD  ILE A 359      86.850  54.215  81.280  1.00  0.00           C
ATOM   5672  C   ILE A 359      87.830  58.025  83.460  1.00  0.00           C
ATOM   5673  O   ILE A 359      88.710  57.815  84.290  1.00  0.00           O
ATOM   5674  N   ALA A 360      87.450  59.285  83.180  1.00  0.00           N
ATOM   5676  CA  ALA A 360      87.960  60.445  83.870  1.00  0.00           C
ATOM   5678  CB  ALA A 360      87.320  61.695  83.250  1.00  0.00           C
ATOM   5682  C   ALA A 360      87.670  60.445  85.370  1.00  0.00           C
ATOM   5683  O   ALA A 360      88.510  60.805  86.190  1.00  0.00           O
ATOM   5684  N   SER A 361      86.450  60.035  85.770  1.00  0.00           N
ATOM   5686  CA  SER A 361      86.050  59.835  87.160  1.00  0.00           C
ATOM   5688  CB  SER A 361      84.550  59.495  87.320  1.00  0.00           C
ATOM   5691  OG  SER A 361      83.760  60.525  86.730  1.00  0.00           O
ATOM   5693  C   SER A 361      86.890  58.805  87.890  1.00  0.00           C
ATOM   5694  O   SER A 361      87.330  59.035  89.010  1.00  0.00           O
ATOM   5695  N   TYR A 362      87.190  57.655  87.260  1.00  0.00           N
ATOM   5697  CA  TYR A 362      88.210  56.735  87.760  1.00  0.00           C
ATOM   5699  CB  TYR A 362      88.210  55.455  86.870  1.00  0.00           C
ATOM   5702  CG  TYR A 362      89.220  54.415  87.310  1.00  0.00           C
ATOM   5703  CD1 TYR A 362      88.840  53.475  88.280  1.00  0.00           C
ATOM   5705  CE1 TYR A 362      89.710  52.455  88.660  1.00  0.00           C
ATOM   5707  CZ  TYR A 362      90.980  52.355  88.080  1.00  0.00           C
ATOM   5708  OH  TYR A 362      91.790  51.255  88.430  1.00  0.00           O
ATOM   5710  CD2 TYR A 362      90.510  54.335  86.760  1.00  0.00           C
ATOM   5712  CE2 TYR A 362      91.390  53.305  87.140  1.00  0.00           C
ATOM   5714  C   TYR A 362      89.610  57.325  87.840  1.00  0.00           C
ATOM   5715  O   TYR A 362      90.290  57.245  88.860  1.00  0.00           O
ATOM   5716  N   ASN A 363      90.090  57.995  86.770  1.00  0.00           N
ATOM   5718  CA  ASN A 363      91.430  58.545  86.750  1.00  0.00           C
ATOM   5720  CB  ASN A 363      91.840  59.105  85.380  1.00  0.00           C
ATOM   5723  CG  ASN A 363      91.870  58.045  84.290  1.00  0.00           C
ATOM   5724  OD1 ASN A 363      91.860  56.825  84.460  1.00  0.00           O
ATOM   5725  ND2 ASN A 363      91.940  58.555  83.030  1.00  0.00           N
ATOM   5728  C   ASN A 363      91.620  59.655  87.780  1.00  0.00           C
ATOM   5729  O   ASN A 363      92.680  59.745  88.410  1.00  0.00           O
ATOM   5730  N   LYS A 364      90.610  60.525  87.970  1.00  0.00           N
ATOM   5732  CA  LYS A 364      90.660  61.555  88.990  1.00  0.00           C
ATOM   5734  CB  LYS A 364      89.530  62.625  88.890  1.00  0.00           C
ATOM   5737  CG  LYS A 364      88.150  62.205  89.430  1.00  0.00           C
ATOM   5740  CD  LYS A 364      87.090  63.325  89.420  1.00  0.00           C
ATOM   5743  CE  LYS A 364      86.670  63.785  88.020  1.00  0.00           C
ATOM   5746  NZ  LYS A 364      85.560  64.765  88.080  1.00  0.00           N
ATOM   5750  C   LYS A 364      90.740  60.915  90.380  1.00  0.00           C
ATOM   5751  O   LYS A 364      91.550  61.325  91.210  1.00  0.00           O
ATOM   5752  N   ALA A 365      89.980  59.835  90.620  1.00  0.00           N
ATOM   5754  CA  ALA A 365      90.050  59.065  91.840  1.00  0.00           C
ATOM   5756  CB  ALA A 365      89.020  57.935  91.790  1.00  0.00           C
ATOM   5760  C   ALA A 365      91.420  58.475  92.160  1.00  0.00           C
ATOM   5761  O   ALA A 365      91.900  58.545  93.290  1.00  0.00           O
ATOM   5762  N   VAL A 366      92.120  57.895  91.150  1.00  0.00           N
ATOM   5764  CA  VAL A 366      93.490  57.415  91.320  1.00  0.00           C
ATOM   5766  CB  VAL A 366      94.030  56.685  90.080  1.00  0.00           C
ATOM   5768  CG1 VAL A 366      95.480  56.205  90.320  1.00  0.00           C
ATOM   5772  CG2 VAL A 366      93.160  55.455  89.770  1.00  0.00           C
ATOM   5776  C   VAL A 366      94.450  58.525  91.700  1.00  0.00           C
ATOM   5777  O   VAL A 366      95.190  58.395  92.670  1.00  0.00           O
ATOM   5778  N   VAL A 367      94.450  59.645  90.950  1.00  0.00           N
ATOM   5780  CA  VAL A 367      95.420  60.705  91.140  1.00  0.00           C
ATOM   5782  CB  VAL A 367      95.450  61.685  89.960  1.00  0.00           C
ATOM   5784  CG1 VAL A 367      94.260  62.655  89.930  1.00  0.00           C
ATOM   5788  CG2 VAL A 367      96.770  62.455  90.000  1.00  0.00           C
ATOM   5792  C   VAL A 367      95.280  61.385  92.490  1.00  0.00           C
ATOM   5793  O   VAL A 367      96.260  61.595  93.210  1.00  0.00           O
ATOM   5794  N   GLU A 368      94.040  61.695  92.920  1.00  0.00           N
ATOM   5796  CA  GLU A 368      93.760  62.265  94.220  1.00  0.00           C
ATOM   5798  CB  GLU A 368      92.300  62.725  94.320  1.00  0.00           C
ATOM   5801  CG  GLU A 368      91.210  61.645  94.540  1.00  0.00           C
ATOM   5804  CD  GLU A 368      89.820  62.235  94.380  1.00  0.00           C
ATOM   5805  OE1 GLU A 368      89.690  63.485  94.320  1.00  0.00           O
ATOM   5806  OE2 GLU A 368      88.840  61.445  94.290  1.00  0.00           O
ATOM   5807  C   GLU A 368      94.160  61.365  95.370  1.00  0.00           C
ATOM   5808  O   GLU A 368      94.790  61.815  96.320  1.00  0.00           O
ATOM   5809  N   ALA A 369      93.880  60.045  95.260  1.00  0.00           N
ATOM   5811  CA  ALA A 369      94.310  59.055  96.210  1.00  0.00           C
ATOM   5813  CB  ALA A 369      93.750  57.695  95.760  1.00  0.00           C
ATOM   5817  C   ALA A 369      95.820  58.975  96.390  1.00  0.00           C
ATOM   5818  O   ALA A 369      96.320  58.935  97.520  1.00  0.00           O
ATOM   5819  N   VAL A 370      96.600  59.005  95.290  1.00  0.00           N
ATOM   5821  CA  VAL A 370      98.050  59.135  95.320  1.00  0.00           C
ATOM   5823  CB  VAL A 370      98.680  58.975  93.940  1.00  0.00           C
ATOM   5825  CG1 VAL A 370     100.210  59.175  94.010  1.00  0.00           C
ATOM   5829  CG2 VAL A 370      98.360  57.555  93.420  1.00  0.00           C
ATOM   5833  C   VAL A 370      98.520  60.445  95.950  1.00  0.00           C
ATOM   5834  O   VAL A 370      99.440  60.495  96.780  1.00  0.00           O
ATOM   5835  N   ASN A 371      97.880  61.565  95.610  1.00  0.00           N
ATOM   5837  CA  ASN A 371      98.190  62.845  96.210  1.00  0.00           C
ATOM   5839  CB  ASN A 371      97.360  63.955  95.510  1.00  0.00           C
ATOM   5842  CG  ASN A 371      97.800  64.095  94.060  1.00  0.00           C
ATOM   5843  OD1 ASN A 371      98.940  63.765  93.730  1.00  0.00           O
ATOM   5844  ND2 ASN A 371      96.910  64.615  93.180  1.00  0.00           N
ATOM   5847  C   ASN A 371      97.940  62.895  97.720  1.00  0.00           C
ATOM   5848  O   ASN A 371      98.790  63.345  98.500  1.00  0.00           O
ATOM   5849  N   ASP A 372      96.780  62.395  98.160  1.00  0.00           N
ATOM   5851  CA  ASP A 372      96.420  62.235  99.540  1.00  0.00           C
ATOM   5853  CB  ASP A 372      94.920  61.905  99.630  1.00  0.00           C
ATOM   5856  CG  ASP A 372      94.110  63.155  99.340  1.00  0.00           C
ATOM   5857  OD1 ASP A 372      94.660  64.295  99.400  1.00  0.00           O
ATOM   5858  OD2 ASP A 372      92.880  63.015  99.140  1.00  0.00           O
ATOM   5859  C   ASP A 372      97.260  61.245 100.330  1.00  0.00           C
ATOM   5860  O   ASP A 372      97.640  61.535 101.460  1.00  0.00           O
ATOM   5861  N   VAL A 373      97.590  60.055  99.770  1.00  0.00           N
ATOM   5863  CA  VAL A 373      98.460  59.075 100.440  1.00  0.00           C
ATOM   5865  CB  VAL A 373      98.420  57.705  99.740  1.00  0.00           C
ATOM   5867  CG1 VAL A 373      99.380  57.585  98.550  1.00  0.00           C
ATOM   5871  CG2 VAL A 373      98.730  56.605 100.760  1.00  0.00           C
ATOM   5875  C   VAL A 373      99.880  59.605 100.660  1.00  0.00           C
ATOM   5876  O   VAL A 373     100.450  59.495 101.750  1.00  0.00           O
ATOM   5877  N   ALA A 374     100.470  60.255  99.640  1.00  0.00           N
ATOM   5879  CA  ALA A 374     101.730  60.955  99.750  1.00  0.00           C
ATOM   5881  CB  ALA A 374     102.120  61.435  98.350  1.00  0.00           C
ATOM   5885  C   ALA A 374     101.740  62.145 100.700  1.00  0.00           C
ATOM   5886  O   ALA A 374     102.620  62.245 101.550  1.00  0.00           O
ATOM   5887  N   ARG A 375     100.750  63.065 100.600  1.00  0.00           N
ATOM   5889  CA  ARG A 375     100.620  64.155 101.560  1.00  0.00           C
ATOM   5891  CB  ARG A 375      99.530  65.175 101.160  1.00  0.00           C
ATOM   5894  CG  ARG A 375      99.450  66.405 102.110  1.00  0.00           C
ATOM   5897  CD  ARG A 375      98.570  67.545 101.600  1.00  0.00           C
ATOM   5900  NE  ARG A 375      97.140  67.065 101.600  1.00  0.00           N
ATOM   5902  CZ  ARG A 375      96.100  67.835 101.300  1.00  0.00           C
ATOM   5903  NH1 ARG A 375      96.250  69.115 101.000  1.00  0.00           N
ATOM   5906  NH2 ARG A 375      94.890  67.315 101.250  1.00  0.00           N
ATOM   5909  C   ARG A 375     100.370  63.725 102.990  1.00  0.00           C
ATOM   5910  O   ARG A 375     100.990  64.255 103.910  1.00  0.00           O
ATOM   5911  N   ALA A 376      99.480  62.735 103.240  1.00  0.00           N
ATOM   5913  CA  ALA A 376      99.190  62.225 104.550  1.00  0.00           C
ATOM   5915  CB  ALA A 376      98.070  61.175 104.450  1.00  0.00           C
ATOM   5919  C   ALA A 376     100.420  61.625 105.220  1.00  0.00           C
ATOM   5920  O   ALA A 376     100.730  61.965 106.370  1.00  0.00           O
ATOM   5921  N   ALA A 377     101.190  60.795 104.480  1.00  0.00           N
ATOM   5923  CA  ALA A 377     102.470  60.275 104.920  1.00  0.00           C
ATOM   5925  CB  ALA A 377     102.990  59.285 103.860  1.00  0.00           C
ATOM   5929  C   ALA A 377     103.530  61.335 105.170  1.00  0.00           C
ATOM   5930  O   ALA A 377     104.180  61.345 106.210  1.00  0.00           O
ATOM   5931  N   SER A 378     103.730  62.315 104.270  1.00  0.00           N
ATOM   5933  CA  SER A 378     104.670  63.395 104.540  1.00  0.00           C
ATOM   5935  CB  SER A 378     105.010  64.295 103.320  1.00  0.00           C
ATOM   5938  OG  SER A 378     103.900  65.015 102.770  1.00  0.00           O
ATOM   5940  C   SER A 378     104.280  64.225 105.740  1.00  0.00           C
ATOM   5941  O   SER A 378     105.100  64.545 106.610  1.00  0.00           O
ATOM   5942  N   GLN A 379     102.970  64.525 105.870  1.00  0.00           N
ATOM   5944  CA  GLN A 379     102.400  65.225 106.990  1.00  0.00           C
ATOM   5946  CB  GLN A 379     100.910  65.535 106.720  1.00  0.00           C
ATOM   5949  CG  GLN A 379     100.170  66.275 107.860  1.00  0.00           C
ATOM   5952  CD  GLN A 379      98.800  66.815 107.450  1.00  0.00           C
ATOM   5953  OE1 GLN A 379      98.320  66.755 106.320  1.00  0.00           O
ATOM   5954  NE2 GLN A 379      98.110  67.425 108.430  1.00  0.00           N
ATOM   5957  C   GLN A 379     102.610  64.565 108.350  1.00  0.00           C
ATOM   5958  O   GLN A 379     103.060  65.215 109.290  1.00  0.00           O
ATOM   5959  N   VAL A 380     102.390  63.235 108.510  1.00  0.00           N
ATOM   5961  CA  VAL A 380     102.670  62.565 109.780  1.00  0.00           C
ATOM   5963  CB  VAL A 380     102.130  61.155 109.810  1.00  0.00           C
ATOM   5965  CG1 VAL A 380     102.700  60.315 110.960  1.00  0.00           C
ATOM   5969  CG2 VAL A 380     100.630  61.255 110.060  1.00  0.00           C
ATOM   5973  C   VAL A 380     104.110  62.615 110.250  1.00  0.00           C
ATOM   5974  O   VAL A 380     104.370  62.875 111.430  1.00  0.00           O
ATOM   5975  N   GLN A 381     105.080  62.435 109.340  1.00  0.00           N
ATOM   5977  CA  GLN A 381     106.480  62.605 109.700  1.00  0.00           C
ATOM   5979  CB  GLN A 381     107.410  62.445 108.480  1.00  0.00           C
ATOM   5982  CG  GLN A 381     107.310  61.125 107.720  1.00  0.00           C
ATOM   5985  CD  GLN A 381     108.360  61.175 106.620  1.00  0.00           C
ATOM   5986  OE1 GLN A 381     109.410  60.535 106.720  1.00  0.00           O
ATOM   5987  NE2 GLN A 381     108.150  62.065 105.620  1.00  0.00           N
ATOM   5990  C   GLN A 381     106.830  63.985 110.220  1.00  0.00           C
ATOM   5991  O   GLN A 381     107.480  64.145 111.260  1.00  0.00           O
ATOM   5992  N   THR A 382     106.360  65.025 109.510  1.00  0.00           N
ATOM   5994  CA  THR A 382     106.570  66.425 109.880  1.00  0.00           C
ATOM   5996  CB  THR A 382     105.940  67.385 108.870  1.00  0.00           C
ATOM   5998  OG1 THR A 382     106.390  67.155 107.550  1.00  0.00           O
ATOM   6000  CG2 THR A 382     106.350  68.815 109.230  1.00  0.00           C
ATOM   6004  C   THR A 382     105.960  66.695 111.240  1.00  0.00           C
ATOM   6005  O   THR A 382     106.540  67.295 112.140  1.00  0.00           O
ATOM   6006  N   LEU A 383     104.740  66.185 111.450  1.00  0.00           N
ATOM   6008  CA  LEU A 383     104.030  66.255 112.710  1.00  0.00           C
ATOM   6010  CB  LEU A 383     102.580  65.775 112.500  1.00  0.00           C
ATOM   6013  CG  LEU A 383     101.740  66.755 111.660  1.00  0.00           C
ATOM   6015  CD1 LEU A 383     100.390  66.115 111.360  1.00  0.00           C
ATOM   6019  CD2 LEU A 383     101.560  68.105 112.350  1.00  0.00           C
ATOM   6023  C   LEU A 383     104.710  65.555 113.870  1.00  0.00           C
ATOM   6024  O   LEU A 383     104.760  66.085 114.980  1.00  0.00           O
ATOM   6025  N   ALA A 384     105.310  64.375 113.630  1.00  0.00           N
ATOM   6027  CA  ALA A 384     106.110  63.625 114.590  1.00  0.00           C
ATOM   6029  CB  ALA A 384     106.610  62.345 113.900  1.00  0.00           C
ATOM   6033  C   ALA A 384     107.300  64.395 115.150  1.00  0.00           C
ATOM   6034  O   ALA A 384     107.540  64.445 116.360  1.00  0.00           O
ATOM   6035  N   GLU A 385     108.040  65.075 114.250  1.00  0.00           N
ATOM   6037  CA  GLU A 385     109.110  66.025 114.570  1.00  0.00           C
ATOM   6039  CB  GLU A 385     109.650  66.725 113.290  1.00  0.00           C
ATOM   6042  CG  GLU A 385     110.310  65.835 112.220  1.00  0.00           C
ATOM   6045  CD  GLU A 385     110.710  66.635 110.980  1.00  0.00           C
ATOM   6046  OE1 GLU A 385     110.560  67.885 111.010  1.00  0.00           O
ATOM   6047  OE2 GLU A 385     111.220  66.035 110.000  1.00  0.00           O
ATOM   6048  C   GLU A 385     108.600  67.175 115.420  1.00  0.00           C
ATOM   6049  O   GLU A 385     109.190  67.615 116.410  1.00  0.00           O
ATOM   6050  N   LYS A 386     107.420  67.695 115.030  1.00  0.00           N
ATOM   6052  CA  LYS A 386     106.750  68.715 115.780  1.00  0.00           C
ATOM   6054  CB  LYS A 386     105.540  69.365 115.040  1.00  0.00           C
ATOM   6057  CG  LYS A 386     105.840  70.145 113.730  1.00  0.00           C
ATOM   6060  CD  LYS A 386     104.570  70.815 113.150  1.00  0.00           C
ATOM   6063  CE  LYS A 386     104.680  71.475 111.760  1.00  0.00           C
ATOM   6066  NZ  LYS A 386     103.390  72.035 111.280  1.00  0.00           N
ATOM   6070  C   LYS A 386     106.390  68.295 117.220  1.00  0.00           C
ATOM   6071  O   LYS A 386     106.630  69.075 118.120  1.00  0.00           O
ATOM   6072  N   ASN A 387     105.870  67.085 117.530  1.00  0.00           N
ATOM   6074  CA  ASN A 387     105.510  66.775 118.930  1.00  0.00           C
ATOM   6076  CB  ASN A 387     104.500  65.615 119.140  1.00  0.00           C
ATOM   6079  CG  ASN A 387     104.720  64.415 118.230  1.00  0.00           C
ATOM   6080  OD1 ASN A 387     104.160  64.405 117.140  1.00  0.00           O
ATOM   6081  ND2 ASN A 387     105.420  63.365 118.700  1.00  0.00           N
ATOM   6084  C   ASN A 387     106.690  66.635 119.890  1.00  0.00           C
ATOM   6085  O   ASN A 387     106.590  66.915 121.080  1.00  0.00           O
ATOM   6086  N   GLN A 388     107.880  66.265 119.400  1.00  0.00           N
ATOM   6088  CA  GLN A 388     109.120  66.575 120.090  1.00  0.00           C
ATOM   6090  CB  GLN A 388     110.300  65.945 119.300  1.00  0.00           C
ATOM   6093  CG  GLN A 388     110.270  64.415 119.270  1.00  0.00           C
ATOM   6096  CD  GLN A 388     110.510  63.835 120.660  1.00  0.00           C
ATOM   6097  OE1 GLN A 388     111.630  63.445 121.000  1.00  0.00           O
ATOM   6098  NE2 GLN A 388     109.450  63.775 121.510  1.00  0.00           N
ATOM   6101  C   GLN A 388     109.420  68.035 120.310  1.00  0.00           C
ATOM   6102  O   GLN A 388     109.730  68.425 121.440  1.00  0.00           O
ATOM   6103  N   HIS A 389     109.320  68.855 119.240  1.00  0.00           N
ATOM   6105  CA  HIS A 389     109.610  70.275 119.260  1.00  0.00           C
ATOM   6107  CB  HIS A 389     109.620  70.875 117.830  1.00  0.00           C
ATOM   6110  ND1 HIS A 389     111.400  72.665 117.470  1.00  0.00           N
ATOM   6111  CG  HIS A 389     110.080  72.315 117.730  1.00  0.00           C
ATOM   6112  CE1 HIS A 389     111.370  73.985 117.320  1.00  0.00           C
ATOM   6114  NE2 HIS A 389     110.120  74.475 117.400  1.00  0.00           N
ATOM   6116  CD2 HIS A 389     109.280  73.415 117.660  1.00  0.00           C
ATOM   6118  C   HIS A 389     108.660  71.035 120.170  1.00  0.00           C
ATOM   6119  O   HIS A 389     109.090  71.835 120.980  1.00  0.00           O
ATOM   6120  N   GLN A 390     107.350  70.765 120.120  1.00  0.00           N
ATOM   6122  CA  GLN A 390     106.390  71.335 121.050  1.00  0.00           C
ATOM   6124  CB  GLN A 390     104.960  70.875 120.700  1.00  0.00           C
ATOM   6127  CG  GLN A 390     104.430  71.225 119.290  1.00  0.00           C
ATOM   6130  CD  GLN A 390     104.440  72.705 118.950  1.00  0.00           C
ATOM   6131  OE1 GLN A 390     103.470  73.405 119.250  1.00  0.00           O
ATOM   6132  NE2 GLN A 390     105.490  73.175 118.250  1.00  0.00           N
ATOM   6135  C   GLN A 390     106.640  70.975 122.510  1.00  0.00           C
ATOM   6136  O   GLN A 390     106.690  71.835 123.390  1.00  0.00           O
ATOM   6137  N   ALA A 391     106.840  69.665 122.810  1.00  0.00           N
ATOM   6139  CA  ALA A 391     106.970  69.175 124.160  1.00  0.00           C
ATOM   6141  CB  ALA A 391     107.180  67.645 124.090  1.00  0.00           C
ATOM   6145  C   ALA A 391     108.110  69.805 124.920  1.00  0.00           C
ATOM   6146  O   ALA A 391     107.990  70.155 126.090  1.00  0.00           O
ATOM   6147  N   GLN A 392     109.270  69.955 124.240  1.00  0.00           N
ATOM   6149  CA  GLN A 392     110.450  70.565 124.810  1.00  0.00           C
ATOM   6151  CB  GLN A 392     111.660  70.235 123.880  1.00  0.00           C
ATOM   6154  CG  GLN A 392     111.900  71.175 122.670  1.00  0.00           C
ATOM   6157  CD  GLN A 392     112.560  70.555 121.430  1.00  0.00           C
ATOM   6158  OE1 GLN A 392     112.900  71.245 120.460  1.00  0.00           O
ATOM   6159  NE2 GLN A 392     112.800  69.225 121.440  1.00  0.00           N
ATOM   6162  C   GLN A 392     110.260  72.035 125.140  1.00  0.00           C
ATOM   6163  O   GLN A 392     110.620  72.465 126.230  1.00  0.00           O
ATOM   6164  N   ILE A 393     109.610  72.835 124.240  1.00  0.00           N
ATOM   6166  CA  ILE A 393     109.390  74.255 124.460  1.00  0.00           C
ATOM   6168  CB  ILE A 393     108.810  75.025 123.260  1.00  0.00           C
ATOM   6170  CG2 ILE A 393     108.820  76.545 123.560  1.00  0.00           C
ATOM   6174  CG1 ILE A 393     109.580  74.795 121.950  1.00  0.00           C
ATOM   6177  CD  ILE A 393     108.650  74.965 120.740  1.00  0.00           C
ATOM   6181  C   ILE A 393     108.520  74.515 125.680  1.00  0.00           C
ATOM   6182  O   ILE A 393     108.810  75.425 126.460  1.00  0.00           O
ATOM   6183  N   GLU A 394     107.460  73.715 125.910  1.00  0.00           N
ATOM   6185  CA  GLU A 394     106.610  73.845 127.090  1.00  0.00           C
ATOM   6187  CB  GLU A 394     105.460  72.805 127.080  1.00  0.00           C
ATOM   6190  CG  GLU A 394     104.320  73.015 128.130  1.00  0.00           C
ATOM   6193  CD  GLU A 394     104.640  72.745 129.600  1.00  0.00           C
ATOM   6194  OE1 GLU A 394     105.400  71.785 129.910  1.00  0.00           O
ATOM   6195  OE2 GLU A 394     104.100  73.485 130.470  1.00  0.00           O
ATOM   6196  C   GLU A 394     107.400  73.685 128.380  1.00  0.00           C
ATOM   6197  O   GLU A 394     107.290  74.475 129.320  1.00  0.00           O
ATOM   6198  N   ARG A 395     108.270  72.675 128.440  1.00  0.00           N
ATOM   6200  CA  ARG A 395     109.140  72.415 129.560  1.00  0.00           C
ATOM   6202  CB  ARG A 395     109.920  71.095 129.350  1.00  0.00           C
ATOM   6205  CG  ARG A 395     109.020  69.845 129.260  1.00  0.00           C
ATOM   6208  CD  ARG A 395     109.790  68.665 128.690  1.00  0.00           C
ATOM   6211  NE  ARG A 395     108.870  67.485 128.680  1.00  0.00           N
ATOM   6213  CZ  ARG A 395     109.250  66.275 128.290  1.00  0.00           C
ATOM   6214  NH1 ARG A 395     110.440  66.015 127.760  1.00  0.00           N
ATOM   6217  NH2 ARG A 395     108.400  65.275 128.420  1.00  0.00           N
ATOM   6220  C   ARG A 395     110.130  73.525 129.850  1.00  0.00           C
ATOM   6221  O   ARG A 395     110.300  73.945 130.990  1.00  0.00           O
ATOM   6222  N   ASP A 396     110.790  74.045 128.790  1.00  0.00           N
ATOM   6224  CA  ASP A 396     111.680  75.185 128.850  1.00  0.00           C
ATOM   6226  CB  ASP A 396     112.320  75.415 127.440  1.00  0.00           C
ATOM   6229  CG  ASP A 396     113.310  74.325 127.040  1.00  0.00           C
ATOM   6230  OD1 ASP A 396     113.780  73.575 127.930  1.00  0.00           O
ATOM   6231  OD2 ASP A 396     113.700  74.305 125.840  1.00  0.00           O
ATOM   6232  C   ASP A 396     110.910  76.405 129.340  1.00  0.00           C
ATOM   6233  O   ASP A 396     111.310  77.045 130.320  1.00  0.00           O
ATOM   6234  N   ALA A 397     109.730  76.685 128.760  1.00  0.00           N
ATOM   6236  CA  ALA A 397     108.810  77.755 129.090  1.00  0.00           C
ATOM   6238  CB  ALA A 397     107.620  77.665 128.110  1.00  0.00           C
ATOM   6242  C   ALA A 397     108.280  77.715 130.520  1.00  0.00           C
ATOM   6243  O   ALA A 397     108.270  78.715 131.240  1.00  0.00           O
ATOM   6244  N   LEU A 398     107.850  76.525 131.000  1.00  0.00           N
ATOM   6246  CA  LEU A 398     107.410  76.295 132.350  1.00  0.00           C
ATOM   6248  CB  LEU A 398     106.920  74.845 132.540  1.00  0.00           C
ATOM   6251  CG  LEU A 398     106.520  74.475 133.980  1.00  0.00           C
ATOM   6253  CD1 LEU A 398     105.470  75.445 134.530  1.00  0.00           C
ATOM   6257  CD2 LEU A 398     106.010  73.035 134.040  1.00  0.00           C
ATOM   6261  C   LEU A 398     108.510  76.575 133.360  1.00  0.00           C
ATOM   6262  O   LEU A 398     108.300  77.155 134.430  1.00  0.00           O
ATOM   6263  N   ARG A 399     109.740  76.165 133.030  1.00  0.00           N
ATOM   6265  CA  ARG A 399     110.890  76.475 133.830  1.00  0.00           C
ATOM   6267  CB  ARG A 399     112.120  75.685 133.350  1.00  0.00           C
ATOM   6270  CG  ARG A 399     113.370  75.945 134.220  1.00  0.00           C
ATOM   6273  CD  ARG A 399     113.230  75.385 135.620  1.00  0.00           C
ATOM   6276  NE  ARG A 399     114.460  75.805 136.350  1.00  0.00           N
ATOM   6278  CZ  ARG A 399     114.610  75.595 137.640  1.00  0.00           C
ATOM   6279  NH1 ARG A 399     113.610  75.245 138.417  1.00  0.00           N
ATOM   6282  NH2 ARG A 399     115.810  75.675 138.187  1.00  0.00           N
ATOM   6285  C   ARG A 399     111.160  77.965 133.950  1.00  0.00           C
ATOM   6286  O   ARG A 399     111.440  78.465 135.040  1.00  0.00           O
ATOM   6287  N   VAL A 400     111.020  78.745 132.840  1.00  0.00           N
ATOM   6289  CA  VAL A 400     111.120  80.195 132.820  1.00  0.00           C
ATOM   6291  CB  VAL A 400     110.970  80.785 131.420  1.00  0.00           C
ATOM   6293  CG1 VAL A 400     111.000  82.325 131.450  1.00  0.00           C
ATOM   6297  CG2 VAL A 400     112.140  80.275 130.560  1.00  0.00           C
ATOM   6301  C   VAL A 400     110.110  80.855 133.740  1.00  0.00           C
ATOM   6302  O   VAL A 400     110.470  81.705 134.550  1.00  0.00           O
ATOM   6303  N   VAL A 401     108.850  80.385 133.700  1.00  0.00           N
ATOM   6305  CA  VAL A 401     107.820  80.795 134.640  1.00  0.00           C
ATOM   6307  CB  VAL A 401     106.490  80.125 134.300  1.00  0.00           C
ATOM   6309  CG1 VAL A 401     105.410  80.275 135.400  1.00  0.00           C
ATOM   6313  CG2 VAL A 401     106.000  80.815 133.020  1.00  0.00           C
ATOM   6317  C   VAL A 401     108.180  80.545 136.080  1.00  0.00           C
ATOM   6318  O   VAL A 401     108.020  81.425 136.920  1.00  0.00           O
ATOM   6319  N   GLY A 402     108.720  79.355 136.400  1.00  0.00           N
ATOM   6321  CA  GLY A 402     109.180  79.015 137.750  1.00  0.00           C
ATOM   6324  C   GLY A 402     110.270  79.895 138.267  1.00  0.00           C
ATOM   6325  O   GLY A 402     110.200  80.395 139.387  1.00  0.00           O
ATOM   6326  N   LEU A 403     111.310  80.135 137.450  1.00  0.00           N
ATOM   6328  CA  LEU A 403     112.320  81.115 137.810  1.00  0.00           C
ATOM   6330  CB  LEU A 403     113.490  81.115 136.800  1.00  0.00           C
ATOM   6333  CG  LEU A 403     114.240  79.775 136.660  1.00  0.00           C
ATOM   6335  CD1 LEU A 403     115.350  79.915 135.610  1.00  0.00           C
ATOM   6339  CD2 LEU A 403     114.830  79.295 137.990  1.00  0.00           C
ATOM   6343  C   LEU A 403     111.760  82.525 137.970  1.00  0.00           C
ATOM   6344  O   LEU A 403     112.140  83.235 138.907  1.00  0.00           O
ATOM   6345  N   ALA A 404     110.880  82.965 137.060  1.00  0.00           N
ATOM   6347  CA  ALA A 404     110.210  84.255 137.080  1.00  0.00           C
ATOM   6349  CB  ALA A 404     109.410  84.405 135.780  1.00  0.00           C
ATOM   6353  C   ALA A 404     109.290  84.535 138.267  1.00  0.00           C
ATOM   6354  O   ALA A 404     109.350  85.605 138.857  1.00  0.00           O
ATOM   6355  N   GLN A 405     108.450  83.565 138.687  1.00  0.00           N
ATOM   6357  CA  GLN A 405     107.610  83.705 139.867  1.00  0.00           C
ATOM   6359  CB  GLN A 405     106.750  82.435 140.087  1.00  0.00           C
ATOM   6362  CG  GLN A 405     105.640  82.165 139.047  1.00  0.00           C
ATOM   6365  CD  GLN A 405     104.980  80.845 139.397  1.00  0.00           C
ATOM   6366  OE1 GLN A 405     105.290  80.205 140.397  1.00  0.00           O
ATOM   6367  NE2 GLN A 405     104.020  80.385 138.567  1.00  0.00           N
ATOM   6370  C   GLN A 405     108.390  83.925 141.167  1.00  0.00           C
ATOM   6371  O   GLN A 405     108.060  84.765 142.007  1.00  0.00           O
ATOM   6372  N   ALA A 406     109.480  83.175 141.357  1.00  0.00           N
ATOM   6374  CA  ALA A 406     110.400  83.265 142.457  1.00  0.00           C
ATOM   6376  CB  ALA A 406     111.470  82.205 142.187  1.00  0.00           C
ATOM   6380  C   ALA A 406     111.080  84.615 142.567  1.00  0.00           C
ATOM   6381  O   ALA A 406     111.220  85.185 143.657  1.00  0.00           O
ATOM   6382  N   ARG A 407     111.480  85.125 141.397  1.00  0.00           N
ATOM   6384  CA  ARG A 407     112.010  86.435 141.127  1.00  0.00           C
ATOM   6386  CB  ARG A 407     112.390  86.455 139.627  1.00  0.00           C
ATOM   6389  CG  ARG A 407     113.410  87.505 139.187  1.00  0.00           C
ATOM   6392  CD  ARG A 407     114.880  87.115 139.347  1.00  0.00           C
ATOM   6395  NE  ARG A 407     115.400  86.695 138.000  1.00  0.00           N
ATOM   6397  CZ  ARG A 407     115.410  85.465 137.480  1.00  0.00           C
ATOM   6398  NH1 ARG A 407     114.970  84.385 138.080  1.00  0.00           N
ATOM   6401  NH2 ARG A 407     115.910  85.285 136.270  1.00  0.00           N
ATOM   6404  C   ARG A 407     110.990  87.535 141.427  1.00  0.00           C
ATOM   6405  O   ARG A 407     111.320  88.555 142.047  1.00  0.00           O
ATOM   6406  N   PHE A 408     109.720  87.345 141.017  1.00  0.00           N
ATOM   6408  CA  PHE A 408     108.600  88.195 141.377  1.00  0.00           C
ATOM   6410  CB  PHE A 408     107.330  87.795 140.587  1.00  0.00           C
ATOM   6413  CG  PHE A 408     106.240  88.815 140.797  1.00  0.00           C
ATOM   6414  CD1 PHE A 408     106.310  90.075 140.187  1.00  0.00           C
ATOM   6416  CE1 PHE A 408     105.370  91.065 140.477  1.00  0.00           C
ATOM   6418  CZ  PHE A 408     104.340  90.795 141.377  1.00  0.00           C
ATOM   6420  CD2 PHE A 408     105.190  88.555 141.687  1.00  0.00           C
ATOM   6422  CE2 PHE A 408     104.240  89.535 141.977  1.00  0.00           C
ATOM   6424  C   PHE A 408     108.300  88.225 142.867  1.00  0.00           C
ATOM   6425  O   PHE A 408     108.110  89.285 143.447  1.00  0.00           O
ATOM   6426  N   ASN A 409     108.290  87.055 143.547  1.00  0.00           N
ATOM   6428  CA  ASN A 409     107.850  86.955 144.937  1.00  0.00           C
ATOM   6430  CB  ASN A 409     107.810  85.485 145.447  1.00  0.00           C
ATOM   6433  CG  ASN A 409     106.770  84.615 144.787  1.00  0.00           C
ATOM   6434  OD1 ASN A 409     107.050  83.425 144.607  1.00  0.00           O
ATOM   6435  ND2 ASN A 409     105.570  85.145 144.447  1.00  0.00           N
ATOM   6438  C   ASN A 409     108.790  87.635 145.917  1.00  0.00           C
ATOM   6439  O   ASN A 409     108.440  87.895 147.067  1.00  0.00           O
ATOM   6440  N   ALA A 410     110.040  87.855 145.497  1.00  0.00           N
ATOM   6442  CA  ALA A 410     111.050  88.535 146.267  1.00  0.00           C
ATOM   6444  CB  ALA A 410     112.400  87.815 146.037  1.00  0.00           C
ATOM   6448  C   ALA A 410     111.180  89.995 145.857  1.00  0.00           C
ATOM   6449  O   ALA A 410     111.970  90.735 146.437  1.00  0.00           O
ATOM   6450  N   GLY A 411     110.360  90.425 144.867  1.00  0.00           N
ATOM   6452  CA  GLY A 411     110.310  91.795 144.367  1.00  0.00           C
ATOM   6455  C   GLY A 411     111.480  92.175 143.517  1.00  0.00           C
ATOM   6456  O   GLY A 411     111.910  93.335 143.497  1.00  0.00           O
ATOM   6457  N   ILE A 412     112.050  91.215 142.767  1.00  0.00           N
ATOM   6459  CA  ILE A 412     113.240  91.415 141.957  1.00  0.00           C
ATOM   6461  CB  ILE A 412     114.210  90.225 142.087  1.00  0.00           C
ATOM   6463  CG2 ILE A 412     115.560  90.505 141.397  1.00  0.00           C
ATOM   6467  CG1 ILE A 412     114.480  89.795 143.547  1.00  0.00           C
ATOM   6470  CD  ILE A 412     114.830  88.305 143.587  1.00  0.00           C
ATOM   6474  C   ILE A 412     112.830  91.565 140.507  1.00  0.00           C
ATOM   6475  O   ILE A 412     113.520  92.185 139.697  1.00  0.00           O
ATOM   6476  N   ILE A 413     111.650  91.035 140.117  1.00  0.00           N
ATOM   6478  CA  ILE A 413     111.150  91.075 138.747  1.00  0.00           C
ATOM   6480  CB  ILE A 413     110.920  89.655 138.187  1.00  0.00           C
ATOM   6482  CG2 ILE A 413     109.450  89.235 138.010  1.00  0.00           C
ATOM   6486  CG1 ILE A 413     111.730  89.375 136.900  1.00  0.00           C
ATOM   6489  CD  ILE A 413     111.290  90.205 135.700  1.00  0.00           C
ATOM   6493  C   ILE A 413     109.880  91.905 138.697  1.00  0.00           C
ATOM   6494  O   ILE A 413     109.010  91.785 139.547  1.00  0.00           O
ATOM   6495  N   ALA A 414     109.770  92.795 137.700  1.00  0.00           N
ATOM   6497  CA  ALA A 414     108.600  93.605 137.420  1.00  0.00           C
ATOM   6499  CB  ALA A 414     108.940  94.545 136.270  1.00  0.00           C
ATOM   6503  C   ALA A 414     107.320  92.845 137.080  1.00  0.00           C
ATOM   6504  O   ALA A 414     107.340  91.755 136.500  1.00  0.00           O
ATOM   6505  N   GLY A 415     106.140  93.425 137.400  1.00  0.00           N
ATOM   6507  CA  GLY A 415     104.820  92.815 137.200  1.00  0.00           C
ATOM   6510  C   GLY A 415     104.500  92.425 135.780  1.00  0.00           C
ATOM   6511  O   GLY A 415     103.990  91.345 135.490  1.00  0.00           O
ATOM   6512  N   SER A 416     104.870  93.295 134.830  1.00  0.00           N
ATOM   6514  CA  SER A 416     104.670  93.045 133.420  1.00  0.00           C
ATOM   6516  CB  SER A 416     104.920  94.335 132.590  1.00  0.00           C
ATOM   6519  OG  SER A 416     106.280  94.775 132.650  1.00  0.00           O
ATOM   6521  C   SER A 416     105.550  91.935 132.890  1.00  0.00           C
ATOM   6522  O   SER A 416     105.280  91.355 131.840  1.00  0.00           O
ATOM   6523  N   ARG A 417     106.610  91.575 133.630  1.00  0.00           N
ATOM   6525  CA  ARG A 417     107.550  90.555 133.230  1.00  0.00           C
ATOM   6527  CB  ARG A 417     108.970  91.055 133.470  1.00  0.00           C
ATOM   6530  CG  ARG A 417     109.430  92.115 132.460  1.00  0.00           C
ATOM   6533  CD  ARG A 417     110.850  92.605 132.730  1.00  0.00           C
ATOM   6536  NE  ARG A 417     111.810  91.485 132.490  1.00  0.00           N
ATOM   6538  CZ  ARG A 417     113.050  91.475 132.940  1.00  0.00           C
ATOM   6539  NH1 ARG A 417     113.540  92.435 133.690  1.00  0.00           N
ATOM   6542  NH2 ARG A 417     113.820  90.455 132.630  1.00  0.00           N
ATOM   6545  C   ARG A 417     107.370  89.225 133.950  1.00  0.00           C
ATOM   6546  O   ARG A 417     107.800  88.185 133.450  1.00  0.00           O
ATOM   6547  N   VAL A 418     106.660  89.175 135.100  1.00  0.00           N
ATOM   6549  CA  VAL A 418     106.110  87.915 135.560  1.00  0.00           C
ATOM   6551  CB  VAL A 418     105.860  87.935 137.070  1.00  0.00           C
ATOM   6553  CG1 VAL A 418     104.560  88.665 137.470  1.00  0.00           C
ATOM   6557  CG2 VAL A 418     105.890  86.495 137.610  1.00  0.00           C
ATOM   6561  C   VAL A 418     104.870  87.555 134.750  1.00  0.00           C
ATOM   6562  O   VAL A 418     104.640  86.395 134.420  1.00  0.00           O
ATOM   6563  N   SER A 419     104.090  88.585 134.330  1.00  0.00           N
ATOM   6565  CA  SER A 419     103.010  88.495 133.360  1.00  0.00           C
ATOM   6567  CB  SER A 419     102.300  89.885 133.230  1.00  0.00           C
ATOM   6570  OG  SER A 419     101.450  90.015 132.100  1.00  0.00           O
ATOM   6572  C   SER A 419     103.460  88.005 132.000  1.00  0.00           C
ATOM   6573  O   SER A 419     102.840  87.095 131.430  1.00  0.00           O
ATOM   6574  N   GLU A 420     104.580  88.545 131.470  1.00  0.00           N
ATOM   6576  CA  GLU A 420     105.080  88.135 130.170  1.00  0.00           C
ATOM   6578  CB  GLU A 420     106.050  89.155 129.480  1.00  0.00           C
ATOM   6581  CG  GLU A 420     107.580  88.975 129.710  1.00  0.00           C
ATOM   6584  CD  GLU A 420     108.510  90.015 129.060  1.00  0.00           C
ATOM   6585  OE1 GLU A 420     108.170  90.615 128.000  1.00  0.00           O
ATOM   6586  OE2 GLU A 420     109.630  90.205 129.600  1.00  0.00           O
ATOM   6587  C   GLU A 420     105.720  86.775 130.260  1.00  0.00           C
ATOM   6588  O   GLU A 420     105.710  86.055 129.280  1.00  0.00           O
ATOM   6589  N   ALA A 421     106.210  86.305 131.430  1.00  0.00           N
ATOM   6591  CA  ALA A 421     106.520  84.895 131.580  1.00  0.00           C
ATOM   6593  CB  ALA A 421     107.270  84.705 132.910  1.00  0.00           C
ATOM   6597  C   ALA A 421     105.310  83.945 131.510  1.00  0.00           C
ATOM   6598  O   ALA A 421     105.330  82.915 130.820  1.00  0.00           O
ATOM   6599  N   ARG A 422     104.220  84.265 132.220  1.00  0.00           N
ATOM   6601  CA  ARG A 422     103.040  83.435 132.350  1.00  0.00           C
ATOM   6603  CB  ARG A 422     102.090  83.985 133.440  1.00  0.00           C
ATOM   6606  CG  ARG A 422     102.530  83.715 134.900  1.00  0.00           C
ATOM   6609  CD  ARG A 422     102.470  82.245 135.360  1.00  0.00           C
ATOM   6612  NE  ARG A 422     101.050  81.835 135.610  1.00  0.00           N
ATOM   6614  CZ  ARG A 422     100.260  81.185 134.770  1.00  0.00           C
ATOM   6615  NH1 ARG A 422     100.630  80.815 133.560  1.00  0.00           N
ATOM   6618  NH2 ARG A 422      99.050  80.865 135.190  1.00  0.00           N
ATOM   6621  C   ARG A 422     102.260  83.125 131.080  1.00  0.00           C
ATOM   6622  O   ARG A 422     101.810  81.995 130.900  1.00  0.00           O
ATOM   6623  N   ILE A 423     102.030  84.115 130.180  1.00  0.00           N
ATOM   6625  CA  ILE A 423     101.360  83.895 128.900  1.00  0.00           C
ATOM   6627  CB  ILE A 423     100.650  85.115 128.310  1.00  0.00           C
ATOM   6629  CG2 ILE A 423     101.510  86.375 128.250  1.00  0.00           C
ATOM   6633  CG1 ILE A 423      99.960  84.805 126.960  1.00  0.00           C
ATOM   6636  CD  ILE A 423      99.080  85.945 126.440  1.00  0.00           C
ATOM   6640  C   ILE A 423     102.060  83.005 127.870  1.00  0.00           C
ATOM   6641  O   ILE A 423     101.390  82.095 127.390  1.00  0.00           O
ATOM   6642  N   PRO A 424     103.340  83.115 127.540  1.00  0.00           N
ATOM   6643  CD  PRO A 424     103.990  84.405 127.420  1.00  0.00           C
ATOM   6646  CA  PRO A 424     104.190  82.085 126.970  1.00  0.00           C
ATOM   6648  CB  PRO A 424     105.580  82.625 127.230  1.00  0.00           C
ATOM   6651  CG  PRO A 424     105.400  84.105 126.920  1.00  0.00           C
ATOM   6654  C   PRO A 424     104.000  80.675 127.450  1.00  0.00           C
ATOM   6655  O   PRO A 424     103.790  79.795 126.640  1.00  0.00           O
ATOM   6656  N   ALA A 425     104.060  80.435 128.770  1.00  0.00           N
ATOM   6658  CA  ALA A 425     103.850  79.105 129.300  1.00  0.00           C
ATOM   6660  CB  ALA A 425     104.180  79.075 130.800  1.00  0.00           C
ATOM   6664  C   ALA A 425     102.450  78.595 129.050  1.00  0.00           C
ATOM   6665  O   ALA A 425     102.220  77.415 128.790  1.00  0.00           O
ATOM   6666  N   LEU A 426     101.430  79.475 129.130  1.00  0.00           N
ATOM   6668  CA  LEU A 426     100.110  79.105 128.670  1.00  0.00           C
ATOM   6670  CB  LEU A 426      99.100  80.245 128.970  1.00  0.00           C
ATOM   6673  CG  LEU A 426      97.720  80.125 128.270  1.00  0.00           C
ATOM   6675  CD1 LEU A 426      96.990  78.815 128.620  1.00  0.00           C
ATOM   6679  CD2 LEU A 426      96.860  81.355 128.560  1.00  0.00           C
ATOM   6683  C   LEU A 426     100.030  78.775 127.190  1.00  0.00           C
ATOM   6684  O   LEU A 426      99.500  77.725 126.830  1.00  0.00           O
ATOM   6685  N   ARG A 427     100.560  79.645 126.300  1.00  0.00           N
ATOM   6687  CA  ARG A 427     100.520  79.355 124.880  1.00  0.00           C
ATOM   6689  CB  ARG A 427     100.840  80.555 123.940  1.00  0.00           C
ATOM   6692  CG  ARG A 427     102.110  81.345 124.250  1.00  0.00           C
ATOM   6695  CD  ARG A 427     102.630  82.105 123.040  1.00  0.00           C
ATOM   6698  NE  ARG A 427     103.540  83.185 123.520  1.00  0.00           N
ATOM   6700  CZ  ARG A 427     103.170  84.445 123.660  1.00  0.00           C
ATOM   6701  NH1 ARG A 427     101.940  84.835 123.440  1.00  0.00           N
ATOM   6704  NH2 ARG A 427     104.080  85.325 124.000  1.00  0.00           N
ATOM   6707  C   ARG A 427     101.270  78.105 124.490  1.00  0.00           C
ATOM   6708  O   ARG A 427     100.710  77.295 123.780  1.00  0.00           O
ATOM   6709  N   GLU A 428     102.490  77.885 125.040  1.00  0.00           N
ATOM   6711  CA  GLU A 428     103.260  76.675 124.850  1.00  0.00           C
ATOM   6713  CB  GLU A 428     104.710  76.845 125.370  1.00  0.00           C
ATOM   6716  CG  GLU A 428     105.520  77.905 124.560  1.00  0.00           C
ATOM   6719  CD  GLU A 428     105.520  77.695 123.050  1.00  0.00           C
ATOM   6720  OE1 GLU A 428     105.490  76.515 122.600  1.00  0.00           O
ATOM   6721  OE2 GLU A 428     105.530  78.715 122.300  1.00  0.00           O
ATOM   6722  C   GLU A 428     102.620  75.395 125.370  1.00  0.00           C
ATOM   6723  O   GLU A 428     102.670  74.365 124.700  1.00  0.00           O
ATOM   6724  N   ARG A 429     101.930  75.415 126.530  1.00  0.00           N
ATOM   6726  CA  ARG A 429     101.010  74.335 126.850  1.00  0.00           C
ATOM   6728  CB  ARG A 429     100.340  74.525 128.240  1.00  0.00           C
ATOM   6731  CG  ARG A 429     101.320  74.305 129.410  1.00  0.00           C
ATOM   6734  CD  ARG A 429     100.710  74.565 130.800  1.00  0.00           C
ATOM   6737  NE  ARG A 429     101.850  74.495 131.780  1.00  0.00           N
ATOM   6739  CZ  ARG A 429     101.710  74.725 133.080  1.00  0.00           C
ATOM   6740  NH1 ARG A 429     100.900  75.645 133.560  1.00  0.00           N
ATOM   6743  NH2 ARG A 429     102.460  74.095 133.970  1.00  0.00           N
ATOM   6746  C   ARG A 429      99.910  74.155 125.830  1.00  0.00           C
ATOM   6747  O   ARG A 429      99.660  73.045 125.370  1.00  0.00           O
ATOM   6748  N   ALA A 430      99.260  75.255 125.390  1.00  0.00           N
ATOM   6750  CA  ALA A 430      98.190  75.195 124.430  1.00  0.00           C
ATOM   6752  CB  ALA A 430      97.570  76.595 124.260  1.00  0.00           C
ATOM   6756  C   ALA A 430      98.580  74.655 123.060  1.00  0.00           C
ATOM   6757  O   ALA A 430      97.910  73.765 122.530  1.00  0.00           O
ATOM   6758  N   ASN A 431      99.700  75.105 122.450  1.00  0.00           N
ATOM   6760  CA  ASN A 431     100.140  74.595 121.160  1.00  0.00           C
ATOM   6762  CB  ASN A 431     101.170  75.475 120.420  1.00  0.00           C
ATOM   6765  CG  ASN A 431     102.340  75.905 121.300  1.00  0.00           C
ATOM   6766  OD1 ASN A 431     102.350  77.065 121.710  1.00  0.00           O
ATOM   6767  ND2 ASN A 431     103.340  75.055 121.550  1.00  0.00           N
ATOM   6770  C   ASN A 431     100.590  73.155 121.240  1.00  0.00           C
ATOM   6771  O   ASN A 431     100.330  72.375 120.330  1.00  0.00           O
ATOM   6772  N   GLY A 432     101.190  72.755 122.390  1.00  0.00           N
ATOM   6774  CA  GLY A 432     101.500  71.365 122.680  1.00  0.00           C
ATOM   6777  C   GLY A 432     100.320  70.455 122.640  1.00  0.00           C
ATOM   6778  O   GLY A 432     100.360  69.425 121.970  1.00  0.00           O
ATOM   6779  N   LEU A 433      99.220  70.825 123.310  1.00  0.00           N
ATOM   6781  CA  LEU A 433      97.950  70.135 123.230  1.00  0.00           C
ATOM   6783  CB  LEU A 433      96.910  70.775 124.170  1.00  0.00           C
ATOM   6786  CG  LEU A 433      97.290  70.765 125.650  1.00  0.00           C
ATOM   6788  CD1 LEU A 433      96.290  71.655 126.400  1.00  0.00           C
ATOM   6792  CD2 LEU A 433      97.360  69.345 126.230  1.00  0.00           C
ATOM   6796  C   LEU A 433      97.320  70.095 121.850  1.00  0.00           C
ATOM   6797  O   LEU A 433      96.880  69.045 121.400  1.00  0.00           O
ATOM   6798  N   LEU A 434      97.290  71.235 121.130  1.00  0.00           N
ATOM   6800  CA  LEU A 434      96.720  71.285 119.790  1.00  0.00           C
ATOM   6802  CB  LEU A 434      96.640  72.725 119.210  1.00  0.00           C
ATOM   6805  CG  LEU A 434      95.300  73.445 119.510  1.00  0.00           C
ATOM   6807  CD1 LEU A 434      95.120  73.755 121.010  1.00  0.00           C
ATOM   6811  CD2 LEU A 434      95.200  74.715 118.640  1.00  0.00           C
ATOM   6815  C   LEU A 434      97.450  70.395 118.820  1.00  0.00           C
ATOM   6816  O   LEU A 434      96.850  69.565 118.130  1.00  0.00           O
ATOM   6817  N   LEU A 435      98.790  70.495 118.800  1.00  0.00           N
ATOM   6819  CA  LEU A 435      99.620  69.735 117.910  1.00  0.00           C
ATOM   6821  CB  LEU A 435     101.060  70.235 118.000  1.00  0.00           C
ATOM   6824  CG  LEU A 435     101.930  69.615 116.910  1.00  0.00           C
ATOM   6826  CD1 LEU A 435     102.540  70.705 116.030  1.00  0.00           C
ATOM   6830  CD2 LEU A 435     102.940  68.625 117.490  1.00  0.00           C
ATOM   6834  C   LEU A 435      99.580  68.245 118.180  1.00  0.00           C
ATOM   6835  O   LEU A 435      99.620  67.415 117.270  1.00  0.00           O
ATOM   6836  N   GLN A 436      99.490  67.875 119.470  1.00  0.00           N
ATOM   6838  CA  GLN A 436      99.380  66.505 119.910  1.00  0.00           C
ATOM   6840  CB  GLN A 436      99.470  66.455 121.460  1.00  0.00           C
ATOM   6843  CG  GLN A 436      99.950  65.115 122.070  1.00  0.00           C
ATOM   6846  CD  GLN A 436      99.000  63.975 121.750  1.00  0.00           C
ATOM   6847  OE1 GLN A 436      97.810  64.075 122.060  1.00  0.00           O
ATOM   6848  NE2 GLN A 436      99.520  62.875 121.170  1.00  0.00           N
ATOM   6851  C   GLN A 436      98.110  65.865 119.370  1.00  0.00           C
ATOM   6852  O   GLN A 436      98.170  64.765 118.850  1.00  0.00           O
ATOM   6853  N   GLY A 437      96.970  66.585 119.400  1.00  0.00           N
ATOM   6855  CA  GLY A 437      95.690  66.115 118.820  1.00  0.00           C
ATOM   6858  C   GLY A 437      95.730  65.975 117.330  1.00  0.00           C
ATOM   6859  O   GLY A 437      95.310  64.975 116.740  1.00  0.00           O
ATOM   6860  N   GLN A 438      96.340  66.985 116.690  1.00  0.00           N
ATOM   6862  CA  GLN A 438      96.530  67.125 115.270  1.00  0.00           C
ATOM   6864  CB  GLN A 438      97.170  68.525 115.040  1.00  0.00           C
ATOM   6867  CG  GLN A 438      96.710  69.285 113.780  1.00  0.00           C
ATOM   6870  CD  GLN A 438      97.440  68.785 112.560  1.00  0.00           C
ATOM   6871  OE1 GLN A 438      98.580  68.365 112.620  1.00  0.00           O
ATOM   6872  NE2 GLN A 438      96.810  68.905 111.370  1.00  0.00           N
ATOM   6875  C   GLN A 438      97.350  65.955 114.700  1.00  0.00           C
ATOM   6876  O   GLN A 438      97.120  65.485 113.580  1.00  0.00           O
ATOM   6877  N   TRP A 439      98.300  65.405 115.480  1.00  0.00           N
ATOM   6879  CA  TRP A 439      98.990  64.175 115.160  1.00  0.00           C
ATOM   6881  CB  TRP A 439     100.070  63.895 116.240  1.00  0.00           C
ATOM   6884  CG  TRP A 439     101.020  62.785 115.910  1.00  0.00           C
ATOM   6885  CD1 TRP A 439     102.160  62.865 115.170  1.00  0.00           C
ATOM   6887  NE1 TRP A 439     102.680  61.605 114.980  1.00  0.00           N
ATOM   6889  CE2 TRP A 439     101.890  60.695 115.630  1.00  0.00           C
ATOM   6890  CD2 TRP A 439     100.810  61.405 116.210  1.00  0.00           C
ATOM   6891  CE3 TRP A 439      99.800  60.705 116.860  1.00  0.00           C
ATOM   6893  CZ3 TRP A 439      99.850  59.315 116.870  1.00  0.00           C
ATOM   6895  CZ2 TRP A 439     102.000  59.325 115.760  1.00  0.00           C
ATOM   6897  CH2 TRP A 439     100.940  58.635 116.350  1.00  0.00           C
ATOM   6899  C   TRP A 439      98.080  62.935 115.000  1.00  0.00           C
ATOM   6900  O   TRP A 439      98.230  62.145 114.070  1.00  0.00           O
ATOM   6901  N   LEU A 440      97.090  62.735 115.890  1.00  0.00           N
ATOM   6903  CA  LEU A 440      96.090  61.685 115.760  1.00  0.00           C
ATOM   6905  CB  LEU A 440      95.120  61.565 116.950  1.00  0.00           C
ATOM   6908  CG  LEU A 440      95.800  61.285 118.290  1.00  0.00           C
ATOM   6910  CD1 LEU A 440      96.000  62.625 119.010  1.00  0.00           C
ATOM   6914  CD2 LEU A 440      94.920  60.355 119.110  1.00  0.00           C
ATOM   6918  C   LEU A 440      95.220  61.845 114.560  1.00  0.00           C
ATOM   6919  O   LEU A 440      94.970  60.905 113.810  1.00  0.00           O
ATOM   6920  N   ASP A 441      94.760  63.085 114.310  1.00  0.00           N
ATOM   6922  CA  ASP A 441      94.010  63.445 113.130  1.00  0.00           C
ATOM   6924  CB  ASP A 441      93.730  64.965 113.150  1.00  0.00           C
ATOM   6927  CG  ASP A 441      92.810  65.345 114.300  1.00  0.00           C
ATOM   6928  OD1 ASP A 441      92.140  64.455 114.870  1.00  0.00           O
ATOM   6929  OD2 ASP A 441      92.650  66.575 114.490  1.00  0.00           O
ATOM   6930  C   ASP A 441      94.760  63.115 111.840  1.00  0.00           C
ATOM   6931  O   ASP A 441      94.200  62.675 110.840  1.00  0.00           O
ATOM   6932  N   ALA A 442      96.090  63.325 111.850  1.00  0.00           N
ATOM   6934  CA  ALA A 442      96.990  62.875 110.800  1.00  0.00           C
ATOM   6936  CB  ALA A 442      98.380  63.475 111.020  1.00  0.00           C
ATOM   6940  C   ALA A 442      97.040  61.365 110.660  1.00  0.00           C
ATOM   6941  O   ALA A 442      96.890  60.835 109.560  1.00  0.00           O
ATOM   6942  N   SER A 443      97.120  60.645 111.780  1.00  0.00           N
ATOM   6944  CA  SER A 443      96.970  59.205 111.850  1.00  0.00           C
ATOM   6946  CB  SER A 443      97.220  58.645 113.290  1.00  0.00           C
ATOM   6949  OG  SER A 443      98.580  58.715 113.690  1.00  0.00           O
ATOM   6951  C   SER A 443      95.650  58.665 111.300  1.00  0.00           C
ATOM   6952  O   SER A 443      95.590  57.605 110.670  1.00  0.00           O
ATOM   6953  N   ILE A 444      94.540  59.395 111.510  1.00  0.00           N
ATOM   6955  CA  ILE A 444      93.290  59.195 110.800  1.00  0.00           C
ATOM   6957  CB  ILE A 444      92.140  59.985 111.410  1.00  0.00           C
ATOM   6959  CG2 ILE A 444      90.830  59.745 110.620  1.00  0.00           C
ATOM   6963  CG1 ILE A 444      91.970  59.555 112.890  1.00  0.00           C
ATOM   6966  CD  ILE A 444      90.990  60.435 113.650  1.00  0.00           C
ATOM   6970  C   ILE A 444      93.380  59.435 109.290  1.00  0.00           C
ATOM   6971  O   ILE A 444      92.830  58.675 108.490  1.00  0.00           O
ATOM   6972  N   GLN A 445      94.100  60.485 108.840  1.00  0.00           N
ATOM   6974  CA  GLN A 445      94.350  60.715 107.430  1.00  0.00           C
ATOM   6976  CB  GLN A 445      95.070  62.065 107.160  1.00  0.00           C
ATOM   6979  CG  GLN A 445      94.190  63.285 107.510  1.00  0.00           C
ATOM   6982  CD  GLN A 445      94.920  64.615 107.350  1.00  0.00           C
ATOM   6983  OE1 GLN A 445      94.950  65.195 106.260  1.00  0.00           O
ATOM   6984  NE2 GLN A 445      95.500  65.135 108.450  1.00  0.00           N
ATOM   6987  C   GLN A 445      95.060  59.575 106.710  1.00  0.00           C
ATOM   6988  O   GLN A 445      94.670  59.215 105.600  1.00  0.00           O
ATOM   6989  N   LEU A 446      96.090  58.955 107.320  1.00  0.00           N
ATOM   6991  CA  LEU A 446      96.750  57.785 106.780  1.00  0.00           C
ATOM   6993  CB  LEU A 446      97.950  57.315 107.640  1.00  0.00           C
ATOM   6996  CG  LEU A 446      99.270  58.075 107.450  1.00  0.00           C
ATOM   6998  CD1 LEU A 446      99.850  57.905 106.050  1.00  0.00           C
ATOM   7002  CD2 LEU A 446      99.180  59.535 107.820  1.00  0.00           C
ATOM   7006  C   LEU A 446      95.850  56.575 106.660  1.00  0.00           C
ATOM   7007  O   LEU A 446      95.740  55.995 105.590  1.00  0.00           O
ATOM   7008  N   THR A 447      95.150  56.165 107.740  1.00  0.00           N
ATOM   7010  CA  THR A 447      94.280  54.995 107.710  1.00  0.00           C
ATOM   7012  CB  THR A 447      93.780  54.535 109.070  1.00  0.00           C
ATOM   7014  OG1 THR A 447      93.140  53.265 109.010  1.00  0.00           O
ATOM   7016  CG2 THR A 447      92.800  55.535 109.690  1.00  0.00           C
ATOM   7020  C   THR A 447      93.160  55.205 106.710  1.00  0.00           C
ATOM   7021  O   THR A 447      92.860  54.315 105.910  1.00  0.00           O
ATOM   7022  N   GLY A 448      92.610  56.435 106.640  1.00  0.00           N
ATOM   7024  CA  GLY A 448      91.720  56.915 105.580  1.00  0.00           C
ATOM   7027  C   GLY A 448      92.220  56.685 104.170  1.00  0.00           C
ATOM   7028  O   GLY A 448      91.570  56.055 103.340  1.00  0.00           O
ATOM   7029  N   ALA A 449      93.450  57.155 103.900  1.00  0.00           N
ATOM   7031  CA  ALA A 449      94.090  57.075 102.610  1.00  0.00           C
ATOM   7033  CB  ALA A 449      95.230  58.105 102.570  1.00  0.00           C
ATOM   7037  C   ALA A 449      94.600  55.685 102.250  1.00  0.00           C
ATOM   7038  O   ALA A 449      94.950  55.415 101.100  1.00  0.00           O
ATOM   7039  N   LEU A 450      94.630  54.755 103.220  1.00  0.00           N
ATOM   7041  CA  LEU A 450      94.960  53.355 103.010  1.00  0.00           C
ATOM   7043  CB  LEU A 450      95.910  52.865 104.130  1.00  0.00           C
ATOM   7046  CG  LEU A 450      97.270  53.605 104.180  1.00  0.00           C
ATOM   7048  CD1 LEU A 450      98.010  53.255 105.470  1.00  0.00           C
ATOM   7052  CD2 LEU A 450      98.160  53.325 102.960  1.00  0.00           C
ATOM   7056  C   LEU A 450      93.710  52.485 102.970  1.00  0.00           C
ATOM   7057  O   LEU A 450      93.790  51.275 102.770  1.00  0.00           O
ATOM   7058  N   GLY A 451      92.520  53.105 103.120  1.00  0.00           N
ATOM   7060  CA  GLY A 451      91.220  52.455 102.960  1.00  0.00           C
ATOM   7063  C   GLY A 451      90.670  51.835 104.210  1.00  0.00           C
ATOM   7064  O   GLY A 451      89.670  51.115 104.170  1.00  0.00           O
ATOM   7065  N   GLY A 452      91.310  52.105 105.370  1.00  0.00           N
ATOM   7067  CA  GLY A 452      90.840  51.775 106.710  1.00  0.00           C
ATOM   7070  C   GLY A 452      90.520  50.345 106.990  1.00  0.00           C
ATOM   7071  O   GLY A 452      89.590  50.045 107.720  1.00  0.00           O
ATOM   7072  N   GLY A 453      91.290  49.395 106.410  1.00  0.00           N
ATOM   7074  CA  GLY A 453      91.010  47.985 106.610  1.00  0.00           C
ATOM   7077  C   GLY A 453      90.100  47.395 105.580  1.00  0.00           C
ATOM   7078  O   GLY A 453      89.610  46.285 105.710  1.00  0.00           O
ATOM   7079  N   TYR A 454      89.840  48.105 104.470  1.00  0.00           N
ATOM   7081  CA  TYR A 454      89.150  47.505 103.370  1.00  0.00           C
ATOM   7083  CB  TYR A 454      88.370  48.585 102.590  1.00  0.00           C
ATOM   7086  CG  TYR A 454      87.550  47.945 101.520  1.00  0.00           C
ATOM   7087  CD1 TYR A 454      86.570  47.005 101.890  1.00  0.00           C
ATOM   7089  CE1 TYR A 454      85.920  46.255 100.910  1.00  0.00           C
ATOM   7091  CZ  TYR A 454      86.210  46.485  99.560  1.00  0.00           C
ATOM   7092  OH  TYR A 454      85.500  45.785  98.580  1.00  0.00           O
ATOM   7094  CD2 TYR A 454      87.840  48.155 100.170  1.00  0.00           C
ATOM   7096  CE2 TYR A 454      87.160  47.435  99.190  1.00  0.00           C
ATOM   7098  C   TYR A 454      90.050  46.595 102.490  1.00  0.00           C
ATOM   7099  O   TYR A 454      91.260  46.795 102.340  1.00  0.00           O
ATOM   7100  N   LYS A 455      89.430  45.525 101.920  1.00  0.00           N
ATOM   7102  CA  LYS A 455      90.030  44.645 100.940  1.00  0.00           C
ATOM   7104  CB  LYS A 455      90.590  43.325 101.560  1.00  0.00           C
ATOM   7107  CG  LYS A 455      91.710  43.495 102.610  1.00  0.00           C
ATOM   7110  CD  LYS A 455      92.080  42.175 103.330  1.00  0.00           C
ATOM   7113  CE  LYS A 455      92.770  41.095 102.490  1.00  0.00           C
ATOM   7116  NZ  LYS A 455      94.130  41.535 102.110  1.00  0.00           N
ATOM   7120  C   LYS A 455      89.010  44.275  99.870  1.00  0.00           C
ATOM   7121  O   LYS A 455      87.930  43.755 100.170  1.00  0.00           O
ATOM   7122  N   ARG A 456      89.360  44.485  98.590  1.00  0.00           N
ATOM   7124  CA  ARG A 456      88.700  43.905  97.440  1.00  0.00           C
ATOM   7126  CB  ARG A 456      88.520  45.055  96.410  1.00  0.00           C
ATOM   7129  CG  ARG A 456      87.850  44.705  95.070  1.00  0.00           C
ATOM   7132  CD  ARG A 456      88.830  44.455  93.930  1.00  0.00           C
ATOM   7135  NE  ARG A 456      88.020  44.255  92.670  1.00  0.00           N
ATOM   7137  CZ  ARG A 456      88.410  44.605  91.440  1.00  0.00           C
ATOM   7138  NH1 ARG A 456      89.550  45.215  91.210  1.00  0.00           N
ATOM   7141  NH2 ARG A 456      87.650  44.325  90.400  1.00  0.00           N
ATOM   7144  C   ARG A 456      89.550  42.705  96.900  1.00  0.00           C
ATOM   7145  OT1 ARG A 456      90.670  42.955  96.400  1.00  0.00           O
ATOM   7146  OT2 ARG A 456      89.080  41.535  97.020  1.00  0.00           O
ATOM   7147  NH3 POPEB 457       1.890  65.875  63.620  1.00  0.00           N
ATOM   7151  C12 POPEB 457       1.230  66.855  64.540  1.00  0.00           C
ATOM   7154  C11 POPEB 457       1.500  68.295  64.060  1.00  0.00           C
ATOM   7157  P   POPEB 457      -0.700  68.955  62.850  1.00  0.00           P
ATOM   7158  O13 POPEB 457      -1.520  67.755  63.060  1.00  0.00           O
ATOM   7159  O14 POPEB 457      -1.400  70.245  62.720  1.00  0.00           O
ATOM   7160  O11 POPEB 457       0.280  68.745  61.630  1.00  0.00           O
ATOM   7161  O12 POPEB 457       0.320  69.105  64.040  1.00  0.00           O
ATOM   7162  C1  POPEB 457       0.490  69.675  60.580  1.00  0.00           C
ATOM   7165  C2  POPEB 457       0.390  68.935  59.220  1.00  0.00           C
ATOM   7167  O21 POPEB 457       0.430  69.905  58.160  1.00  0.00           O
ATOM   7168  C21 POPEB 457       1.500  69.855  57.410  1.00  0.00           C
ATOM   7169  O22 POPEB 457       2.560  69.315  57.690  1.00  0.00           O
ATOM   7170  C22 POPEB 457       1.190  70.545  56.090  1.00  0.00           C
ATOM   7173  C3  POPEB 457      -0.940  68.135  59.090  1.00  0.00           C
ATOM   7176  O31 POPEB 457      -1.530  68.195  57.770  1.00  0.00           O
ATOM   7177  C31 POPEB 457      -0.930  67.575  56.780  1.00  0.00           C
ATOM   7178  O32 POPEB 457       0.120  66.955  56.850  1.00  0.00           O
ATOM   7179  C32 POPEB 457      -1.750  67.765  55.500  1.00  0.00           C
ATOM   7182  C23 POPEB 457       2.120  70.035  54.970  1.00  0.00           C
ATOM   7185  C24 POPEB 457       1.610  70.375  53.570  1.00  0.00           C
ATOM   7188  C25 POPEB 457       2.520  69.795  52.480  1.00  0.00           C
ATOM   7191  C26 POPEB 457       2.030  70.175  51.070  1.00  0.00           C
ATOM   7194  C27 POPEB 457       3.000  69.755  49.950  1.00  0.00           C
ATOM   7197  C28 POPEB 457       2.790  70.605  48.690  1.00  0.00           C
ATOM   7200  C29 POPEB 457       3.620  70.215  47.490  1.00  0.00           C
ATOM   7202 0C21 POPEB 457       4.930  70.455  47.310  1.00  0.00           C
ATOM   7204 1C21 POPEB 457       5.860  71.125  48.280  1.00  0.00           C
ATOM   7207 2C21 POPEB 457       6.820  70.115  48.940  1.00  0.00           C
ATOM   7210 3C21 POPEB 457       7.890  69.565  47.990  1.00  0.00           C
ATOM   7213 4C21 POPEB 457       8.800  68.505  48.630  1.00  0.00           C
ATOM   7216 5C21 POPEB 457       9.650  69.055  49.790  1.00  0.00           C
ATOM   7219 6C21 POPEB 457      10.530  67.975  50.450  1.00  0.00           C
ATOM   7222 7C21 POPEB 457      11.180  68.495  51.730  1.00  0.00           C
ATOM   7225 8C21 POPEB 457      12.100  67.465  52.400  1.00  0.00           C
ATOM   7229  C33 POPEB 457      -1.250  66.885  54.320  1.00  0.00           C
ATOM   7232  C34 POPEB 457      -2.400  66.305  53.490  1.00  0.00           C
ATOM   7235  C35 POPEB 457      -3.320  67.345  52.850  1.00  0.00           C
ATOM   7238  C36 POPEB 457      -2.840  67.815  51.470  1.00  0.00           C
ATOM   7241  C37 POPEB 457      -3.810  68.835  50.850  1.00  0.00           C
ATOM   7244  C38 POPEB 457      -3.410  69.305  49.440  1.00  0.00           C
ATOM   7247  C39 POPEB 457      -3.800  68.325  48.320  1.00  0.00           C
ATOM   7250 0C31 POPEB 457      -3.600  68.935  46.920  1.00  0.00           C
ATOM   7253 1C31 POPEB 457      -4.120  68.025  45.800  1.00  0.00           C
ATOM   7256 2C31 POPEB 457      -3.930  68.635  44.400  1.00  0.00           C
ATOM   7259 3C31 POPEB 457      -4.540  67.745  43.300  1.00  0.00           C
ATOM   7262 4C31 POPEB 457      -4.350  68.275  41.880  1.00  0.00           C
ATOM   7265 5C31 POPEB 457      -5.090  67.415  40.840  1.00  0.00           C
ATOM   7268 6C31 POPEB 457      -4.760  67.785  39.390  1.00  0.00           C
ATOM   7272  NH3 POPEC 458       6.400  32.535  28.470  1.00  0.00           N
ATOM   7276  C12 POPEC 458       6.900  33.825  29.030  1.00  0.00           C
ATOM   7279  C11 POPEC 458       8.360  33.995  28.640  1.00  0.00           C
ATOM   7282  P   POPEC 458      10.560  32.645  28.590  1.00  0.00           P
ATOM   7283  O13 POPEC 458      10.690  33.385  27.320  1.00  0.00           O
ATOM   7284  O14 POPEC 458      10.840  31.195  28.520  1.00  0.00           O
ATOM   7285  O11 POPEC 458      11.500  33.265  29.670  1.00  0.00           O
ATOM   7286  O12 POPEC 458       9.100  32.885  29.160  1.00  0.00           O
ATOM   7287  C1  POPEC 458      11.250  34.465  30.410  1.00  0.00           C
ATOM   7290  C2  POPEC 458      11.000  34.165  31.900  1.00  0.00           C
ATOM   7292  O21 POPEC 458      10.980  35.435  32.610  1.00  0.00           O
ATOM   7293  C21 POPEC 458       9.780  35.905  32.850  1.00  0.00           C
ATOM   7294  O22 POPEC 458       8.720  35.325  32.700  1.00  0.00           O
ATOM   7295  C22 POPEC 458       9.880  37.385  33.230  1.00  0.00           C
ATOM   7298  C3  POPEC 458      12.110  33.235  32.480  1.00  0.00           C
ATOM   7301  O31 POPEC 458      12.570  33.615  33.790  1.00  0.00           O
ATOM   7302  C31 POPEC 458      11.640  33.535  34.720  1.00  0.00           C
ATOM   7303  O32 POPEC 458      10.540  33.025  34.600  1.00  0.00           O
ATOM   7304  C32 POPEC 458      12.160  34.225  35.980  1.00  0.00           C
ATOM   7307  C23 POPEC 458       9.740  37.655  34.740  1.00  0.00           C
ATOM   7310  C24 POPEC 458       9.690  39.165  35.000  1.00  0.00           C
ATOM   7313  C25 POPEC 458       9.740  39.525  36.490  1.00  0.00           C
ATOM   7316  C26 POPEC 458       9.870  41.035  36.700  1.00  0.00           C
ATOM   7319  C27 POPEC 458       9.590  41.475  38.140  1.00  0.00           C
ATOM   7322  C28 POPEC 458       9.820  42.995  38.320  1.00  0.00           C
ATOM   7325  C29 POPEC 458       8.970  43.585  39.410  1.00  0.00           C
ATOM   7327 0C21 POPEC 458       9.330  44.545  40.280  1.00  0.00           C
ATOM   7329 1C21 POPEC 458      10.660  45.245  40.360  1.00  0.00           C
ATOM   7332 2C21 POPEC 458      11.450  44.775  41.580  1.00  0.00           C
ATOM   7335 3C21 POPEC 458      12.620  45.705  41.940  1.00  0.00           C
ATOM   7338 4C21 POPEC 458      13.010  45.585  43.410  1.00  0.00           C
ATOM   7341 5C21 POPEC 458      14.030  46.645  43.840  1.00  0.00           C
ATOM   7344 6C21 POPEC 458      14.130  46.775  45.360  1.00  0.00           C
ATOM   7347 7C21 POPEC 458      14.730  48.115  45.800  1.00  0.00           C
ATOM   7350 8C21 POPEC 458      14.490  48.455  47.270  1.00  0.00           C
ATOM   7354  C33 POPEC 458      11.090  34.245  37.090  1.00  0.00           C
ATOM   7357  C34 POPEC 458      11.350  35.365  38.100  1.00  0.00           C
ATOM   7360  C35 POPEC 458      12.720  35.325  38.790  1.00  0.00           C
ATOM   7363  C36 POPEC 458      12.950  34.025  39.570  1.00  0.00           C
ATOM   7366  C37 POPEC 458      13.790  34.245  40.840  1.00  0.00           C
ATOM   7369  C38 POPEC 458      13.750  33.015  41.750  1.00  0.00           C
ATOM   7372  C39 POPEC 458      14.350  33.245  43.140  1.00  0.00           C
ATOM   7375 0C31 POPEC 458      15.870  33.445  43.140  1.00  0.00           C
ATOM   7378 1C31 POPEC 458      16.460  33.085  44.510  1.00  0.00           C
ATOM   7381 2C31 POPEC 458      17.990  33.165  44.580  1.00  0.00           C
ATOM   7384 3C31 POPEC 458      18.560  34.585  44.440  1.00  0.00           C
ATOM   7387 4C31 POPEC 458      19.910  34.735  45.150  1.00  0.00           C
ATOM   7390 5C31 POPEC 458      20.660  36.025  44.810  1.00  0.00           C
ATOM   7393 6C31 POPEC 458      21.880  36.245  45.710  1.00  0.00           C
ATOM   7397  NH3 POPED 459     116.510  51.295  24.760  1.00  0.00           N
ATOM   7401  C12 POPED 459     115.020  51.165  24.900  1.00  0.00           C
ATOM   7404  C11 POPED 459     114.310  52.075  23.890  1.00  0.00           C
ATOM   7407  P   POPED 459     113.130  53.845  25.410  1.00  0.00           P
ATOM   7408  O13 POPED 459     114.500  54.345  25.560  1.00  0.00           O
ATOM   7409  O14 POPED 459     112.090  54.825  25.020  1.00  0.00           O
ATOM   7410  O11 POPED 459     112.710  53.085  26.740  1.00  0.00           O
ATOM   7411  O12 POPED 459     113.090  52.635  24.370  1.00  0.00           O
ATOM   7412  C1  POPED 459     112.160  53.895  27.800  1.00  0.00           C
ATOM   7415  C2  POPED 459     113.190  54.875  28.430  1.00  0.00           C
ATOM   7417  O21 POPED 459     112.950  54.895  29.830  1.00  0.00           O
ATOM   7418  C21 POPED 459     113.990  54.675  30.620  1.00  0.00           C
ATOM   7419  O22 POPED 459     115.060  54.195  30.300  1.00  0.00           O
ATOM   7420  C22 POPED 459     113.610  55.295  31.970  1.00  0.00           C
ATOM   7423  C3  POPED 459     113.050  56.345  27.930  1.00  0.00           C
ATOM   7426  O31 POPED 459     114.100  57.175  28.460  1.00  0.00           O
ATOM   7427  C31 POPED 459     114.040  58.455  28.120  1.00  0.00           C
ATOM   7428  O32 POPED 459     113.140  58.945  27.440  1.00  0.00           O
ATOM   7429  C32 POPED 459     115.210  59.215  28.710  1.00  0.00           C
ATOM   7432  C23 POPED 459     114.700  55.235  33.070  1.00  0.00           C
ATOM   7435  C24 POPED 459     114.170  55.915  34.350  1.00  0.00           C
ATOM   7438  C25 POPED 459     115.150  55.895  35.530  1.00  0.00           C
ATOM   7441  C26 POPED 459     114.500  56.445  36.810  1.00  0.00           C
ATOM   7444  C27 POPED 459     115.490  56.595  37.980  1.00  0.00           C
ATOM   7447  C28 POPED 459     114.890  57.325  39.200  1.00  0.00           C
ATOM   7450  C29 POPED 459     114.650  58.785  38.900  1.00  0.00           C
ATOM   7452 0C21 POPED 459     114.390  59.735  39.820  1.00  0.00           C
ATOM   7454 1C21 POPED 459     114.270  59.515  41.300  1.00  0.00           C
ATOM   7457 2C21 POPED 459     114.760  60.745  42.090  1.00  0.00           C
ATOM   7460 3C21 POPED 459     114.850  60.455  43.590  1.00  0.00           C
ATOM   7463 4C21 POPED 459     115.410  61.625  44.400  1.00  0.00           C
ATOM   7466 5C21 POPED 459     116.110  61.195  45.690  1.00  0.00           C
ATOM   7469 6C21 POPED 459     117.490  60.565  45.440  1.00  0.00           C
ATOM   7472 7C21 POPED 459     118.260  60.295  46.740  1.00  0.00           C
ATOM   7475 8C21 POPED 459     119.620  59.625  46.500  1.00  0.00           C
ATOM   7479  C33 POPED 459     114.780  60.425  29.560  1.00  0.00           C
ATOM   7482  C34 POPED 459     113.970  60.035  30.800  1.00  0.00           C
ATOM   7485  C35 POPED 459     113.140  61.225  31.280  1.00  0.00           C
ATOM   7488  C36 POPED 459     111.980  60.845  32.200  1.00  0.00           C
ATOM   7491  C37 POPED 459     110.940  61.975  32.270  1.00  0.00           C
ATOM   7494  C38 POPED 459     109.650  61.565  32.980  1.00  0.00           C
ATOM   7497  C39 POPED 459     109.580  62.025  34.440  1.00  0.00           C
ATOM   7500 0C31 POPED 459     108.230  61.655  35.070  1.00  0.00           C
ATOM   7503 1C31 POPED 459     107.960  62.325  36.430  1.00  0.00           C
ATOM   7506 2C31 POPED 459     106.550  62.045  36.990  1.00  0.00           C
ATOM   7509 3C31 POPED 459     105.400  62.585  36.140  1.00  0.00           C
ATOM   7512 4C31 POPED 459     104.070  61.855  36.400  1.00  0.00           C
ATOM   7515 5C31 POPED 459     103.050  62.075  35.280  1.00  0.00           C
ATOM   7518 6C31 POPED 459     101.870  61.095  35.310  1.00  0.00           C
ATOM   7522  NH3 POPEE 460      29.940  48.375  27.370  1.00  0.00           N
ATOM   7526  C12 POPEE 460      30.100  48.825  25.950  1.00  0.00           C
ATOM   7529  C11 POPEE 460      31.560  49.035  25.550  1.00  0.00           C
ATOM   7532  P   POPEE 460      31.710  51.505  24.770  1.00  0.00           P
ATOM   7533  O13 POPEE 460      32.270  52.315  23.680  1.00  0.00           O
ATOM   7534  O14 POPEE 460      30.430  52.015  25.310  1.00  0.00           O
ATOM   7535  O11 POPEE 460      32.740  51.545  25.950  1.00  0.00           O
ATOM   7536  O12 POPEE 460      31.620  49.965  24.460  1.00  0.00           O
ATOM   7537  C1  POPEE 460      33.070  52.765  26.640  1.00  0.00           C
ATOM   7540  C2  POPEE 460      32.330  52.865  28.010  1.00  0.00           C
ATOM   7542  O21 POPEE 460      32.540  54.105  28.730  1.00  0.00           O
ATOM   7543  C21 POPEE 460      33.750  54.665  28.590  1.00  0.00           C
ATOM   7544  O22 POPEE 460      34.110  55.255  27.590  1.00  0.00           O
ATOM   7545  C22 POPEE 460      34.610  54.245  29.790  1.00  0.00           C
ATOM   7548  C3  POPEE 460      32.650  51.665  28.950  1.00  0.00           C
ATOM   7551  O31 POPEE 460      31.900  51.805  30.170  1.00  0.00           O
ATOM   7552  C31 POPEE 460      30.780  51.115  30.250  1.00  0.00           C
ATOM   7553  O32 POPEE 460      30.460  50.205  29.490  1.00  0.00           O
ATOM   7554  C32 POPEE 460      29.920  51.715  31.350  1.00  0.00           C
ATOM   7557  C23 POPEE 460      35.560  55.325  30.380  1.00  0.00           C
ATOM   7560  C24 POPEE 460      36.370  54.755  31.560  1.00  0.00           C
ATOM   7563  C25 POPEE 460      35.690  54.865  32.940  1.00  0.00           C
ATOM   7566  C26 POPEE 460      36.190  56.085  33.730  1.00  0.00           C
ATOM   7569  C27 POPEE 460      35.580  56.245  35.140  1.00  0.00           C
ATOM   7572  C28 POPEE 460      35.990  57.595  35.750  1.00  0.00           C
ATOM   7575  C29 POPEE 460      35.360  57.895  37.090  1.00  0.00           C
ATOM   7577 0C21 POPEE 460      36.010  58.365  38.180  1.00  0.00           C
ATOM   7579 1C21 POPEE 460      37.480  58.675  38.240  1.00  0.00           C
ATOM   7582 2C21 POPEE 460      38.370  57.435  38.400  1.00  0.00           C
ATOM   7585 3C21 POPEE 460      38.940  57.225  39.820  1.00  0.00           C
ATOM   7588 4C21 POPEE 460      40.240  56.405  39.770  1.00  0.00           C
ATOM   7591 5C21 POPEE 460      40.860  56.125  41.140  1.00  0.00           C
ATOM   7594 6C21 POPEE 460      42.120  55.255  41.040  1.00  0.00           C
ATOM   7597 7C21 POPEE 460      42.750  54.955  42.400  1.00  0.00           C
ATOM   7600 8C21 POPEE 460      44.100  54.235  42.310  1.00  0.00           C
ATOM   7604  C33 POPEE 460      28.570  50.995  31.490  1.00  0.00           C
ATOM   7607  C34 POPEE 460      27.620  51.695  32.480  1.00  0.00           C
ATOM   7610  C35 POPEE 460      28.040  51.415  33.930  1.00  0.00           C
ATOM   7613  C36 POPEE 460      27.260  52.205  34.980  1.00  0.00           C
ATOM   7616  C37 POPEE 460      27.660  51.735  36.380  1.00  0.00           C
ATOM   7619  C38 POPEE 460      26.990  52.485  37.540  1.00  0.00           C
ATOM   7622  C39 POPEE 460      27.660  53.815  37.890  1.00  0.00           C
ATOM   7625 0C31 POPEE 460      27.800  53.995  39.410  1.00  0.00           C
ATOM   7628 1C31 POPEE 460      28.550  55.265  39.810  1.00  0.00           C
ATOM   7631 2C31 POPEE 460      28.940  55.285  41.290  1.00  0.00           C
ATOM   7634 3C31 POPEE 460      27.740  55.205  42.250  1.00  0.00           C
ATOM   7637 4C31 POPEE 460      28.140  55.495  43.710  1.00  0.00           C
ATOM   7640 5C31 POPEE 460      26.940  55.505  44.660  1.00  0.00           C
ATOM   7643 6C31 POPEE 460      27.320  55.825  46.110  1.00  0.00           C
ATOM   7647  NH3 POPEF 461      86.370  11.735  25.230  1.00  0.00           N
ATOM   7651  C12 POPEF 461      86.700  11.455  26.680  1.00  0.00           C
ATOM   7654  C11 POPEF 461      85.860  12.285  27.680  1.00  0.00           C
ATOM   7657  P   POPEF 461      85.620  14.775  26.920  1.00  0.00           P
ATOM   7658  O13 POPEF 461      85.930  14.555  25.490  1.00  0.00           O
ATOM   7659  O14 POPEF 461      85.930  16.105  27.480  1.00  0.00           O
ATOM   7660  O11 POPEF 461      84.090  14.435  27.100  1.00  0.00           O
ATOM   7661  O12 POPEF 461      86.300  13.645  27.760  1.00  0.00           O
ATOM   7662  C1  POPEF 461      83.210  15.285  27.830  1.00  0.00           C
ATOM   7665  C2  POPEF 461      83.120  14.875  29.320  1.00  0.00           C
ATOM   7667  O21 POPEF 461      81.860  15.305  29.860  1.00  0.00           O
ATOM   7668  C21 POPEF 461      81.010  14.355  30.140  1.00  0.00           C
ATOM   7669  O22 POPEF 461      81.100  13.175  29.830  1.00  0.00           O
ATOM   7670  C22 POPEF 461      79.870  14.915  30.980  1.00  0.00           C
ATOM   7673  C3  POPEF 461      84.220  15.465  30.220  1.00  0.00           C
ATOM   7676  O31 POPEF 461      84.010  14.995  31.570  1.00  0.00           O
ATOM   7677  C31 POPEF 461      84.730  15.635  32.470  1.00  0.00           C
ATOM   7678  O32 POPEF 461      85.520  16.525  32.230  1.00  0.00           O
ATOM   7679  C32 POPEF 461      84.420  15.065  33.860  1.00  0.00           C
ATOM   7682  C23 POPEF 461      80.250  14.775  32.470  1.00  0.00           C
ATOM   7685  C24 POPEF 461      79.120  15.105  33.450  1.00  0.00           C
ATOM   7688  C25 POPEF 461      79.660  14.875  34.870  1.00  0.00           C
ATOM   7691  C26 POPEF 461      78.750  15.265  36.030  1.00  0.00           C
ATOM   7694  C27 POPEF 461      79.500  15.055  37.350  1.00  0.00           C
ATOM   7697  C28 POPEF 461      78.740  15.575  38.580  1.00  0.00           C
ATOM   7700  C29 POPEF 461      79.640  15.555  39.800  1.00  0.00           C
ATOM   7702 0C21 POPEF 461      79.870  14.515  40.610  1.00  0.00           C
ATOM   7704 1C21 POPEF 461      79.290  13.125  40.490  1.00  0.00           C
ATOM   7707 2C21 POPEF 461      78.140  12.905  41.490  1.00  0.00           C
ATOM   7710 3C21 POPEF 461      77.850  11.415  41.720  1.00  0.00           C
ATOM   7713 4C21 POPEF 461      76.610  11.195  42.600  1.00  0.00           C
ATOM   7716 5C21 POPEF 461      76.600   9.825  43.280  1.00  0.00           C
ATOM   7719 6C21 POPEF 461      75.320   9.585  44.070  1.00  0.00           C
ATOM   7722 7C21 POPEF 461      75.330   8.275  44.860  1.00  0.00           C
ATOM   7725 8C21 POPEF 461      74.050   8.075  45.670  1.00  0.00           C
ATOM   7729  C33 POPEF 461      84.010  16.155  34.870  1.00  0.00           C
ATOM   7732  C34 POPEF 461      84.690  15.965  36.230  1.00  0.00           C
ATOM   7735  C35 POPEF 461      84.140  16.905  37.310  1.00  0.00           C
ATOM   7738  C36 POPEF 461      84.990  16.865  38.590  1.00  0.00           C
ATOM   7741  C37 POPEF 461      84.380  17.665  39.740  1.00  0.00           C
ATOM   7744  C38 POPEF 461      85.290  17.775  40.970  1.00  0.00           C
ATOM   7747  C39 POPEF 461      85.680  16.435  41.610  1.00  0.00           C
ATOM   7750 0C31 POPEF 461      84.490  15.705  42.250  1.00  0.00           C
ATOM   7753 1C31 POPEF 461      84.900  14.475  43.070  1.00  0.00           C
ATOM   7756 2C31 POPEF 461      83.850  14.065  44.120  1.00  0.00           C
ATOM   7759 3C31 POPEF 461      84.390  13.015  45.100  1.00  0.00           C
ATOM   7762 4C31 POPEF 461      83.450  12.765  46.290  1.00  0.00           C
ATOM   7765 5C31 POPEF 461      84.050  11.815  47.340  1.00  0.00           C
ATOM   7768 6C31 POPEF 461      83.140  11.625  48.560  1.00  0.00           C
ATOM   7772  NH3 POPEG 462     112.660  15.265  27.520  1.00  0.00           N
ATOM   7776  C12 POPEG 462     113.650  14.505  26.700  1.00  0.00           C
ATOM   7779  C11 POPEG 462     115.030  15.165  26.850  1.00  0.00           C
ATOM   7782  P   POPEG 462     117.040  13.545  26.470  1.00  0.00           P
ATOM   7783  O13 POPEG 462     117.470  12.665  25.380  1.00  0.00           O
ATOM   7784  O14 POPEG 462     118.080  14.365  27.140  1.00  0.00           O
ATOM   7785  O11 POPEG 462     116.260  12.715  27.570  1.00  0.00           O
ATOM   7786  O12 POPEG 462     115.940  14.515  25.970  1.00  0.00           O
ATOM   7787  C1  POPEG 462     117.060  12.135  28.600  1.00  0.00           C
ATOM   7790  C2  POPEG 462     116.320  10.985  29.290  1.00  0.00           C
ATOM   7792  O21 POPEG 462     117.200  10.535  30.320  1.00  0.00           O
ATOM   7793  C21 POPEG 462     116.650   9.985  31.380  1.00  0.00           C
ATOM   7794  O22 POPEG 462     115.450   9.925  31.610  1.00  0.00           O
ATOM   7795  C22 POPEG 462     117.780   9.475  32.300  1.00  0.00           C
ATOM   7798  C3  POPEG 462     116.040   9.825  28.290  1.00  0.00           C
ATOM   7801  O31 POPEG 462     115.130   8.835  28.820  1.00  0.00           O
ATOM   7802  C31 POPEG 462     113.850   9.095  28.630  1.00  0.00           C
ATOM   7803  O32 POPEG 462     113.400  10.025  27.980  1.00  0.00           O
ATOM   7804  C32 POPEG 462     113.000   7.945  29.190  1.00  0.00           C
ATOM   7807  C23 POPEG 462     117.410   9.565  33.800  1.00  0.00           C
ATOM   7810  C24 POPEG 462     118.300   8.795  34.780  1.00  0.00           C
ATOM   7813  C25 POPEG 462     117.800   8.935  36.230  1.00  0.00           C
ATOM   7816  C26 POPEG 462     118.200  10.255  36.930  1.00  0.00           C
ATOM   7819  C27 POPEG 462     117.480  10.465  38.270  1.00  0.00           C
ATOM   7822  C28 POPEG 462     117.860  11.795  38.950  1.00  0.00           C
ATOM   7825  C29 POPEG 462     116.910  12.155  40.070  1.00  0.00           C
ATOM   7827 0C21 POPEG 462     117.140  13.045  41.050  1.00  0.00           C
ATOM   7829 1C21 POPEG 462     118.370  13.895  41.260  1.00  0.00           C
ATOM   7832 2C21 POPEG 462     118.990  13.595  42.630  1.00  0.00           C
ATOM   7835 3C21 POPEG 462     120.060  14.605  43.070  1.00  0.00           C
ATOM   7838 4C21 POPEG 462     120.660  14.205  44.420  1.00  0.00           C
ATOM   7841 5C21 POPEG 462     121.800  15.105  44.900  1.00  0.00           C
ATOM   7844 6C21 POPEG 462     122.380  14.575  46.220  1.00  0.00           C
ATOM   7847 7C21 POPEG 462     123.680  15.255  46.650  1.00  0.00           C
ATOM   7850 8C21 POPEG 462     124.230  14.755  47.990  1.00  0.00           C
ATOM   7854  C33 POPEG 462     112.550   8.095  30.670  1.00  0.00           C
ATOM   7857  C34 POPEG 462     111.890   6.805  31.210  1.00  0.00           C
ATOM   7860  C35 POPEG 462     111.580   6.845  32.720  1.00  0.00           C
ATOM   7863  C36 POPEG 462     111.240   5.455  33.310  1.00  0.00           C
ATOM   7866  C37 POPEG 462     111.360   5.415  34.850  1.00  0.00           C
ATOM   7869  C38 POPEG 462     111.450   3.995  35.420  1.00  0.00           C
ATOM   7872  C39 POPEG 462     110.080   3.335  35.660  1.00  0.00           C
ATOM   7875 0C31 POPEG 462     109.590   3.485  37.110  1.00  0.00           C
ATOM   7878 1C31 POPEG 462     108.270   2.745  37.360  1.00  0.00           C
ATOM   7881 2C31 POPEG 462     107.920   2.545  38.850  1.00  0.00           C
ATOM   7884 3C31 POPEG 462     107.610   3.855  39.590  1.00  0.00           C
ATOM   7887 4C31 POPEG 462     107.070   3.615  41.010  1.00  0.00           C
ATOM   7890 5C31 POPEG 462     106.860   4.915  41.800  1.00  0.00           C
ATOM   7893 6C31 POPEG 462     106.430   4.695  43.250  1.00  0.00           C
ATOM   7897  NH3 POPEH 463      74.970  45.145  27.840  1.00  0.00           N
ATOM   7901  C12 POPEH 463      74.510  46.545  28.110  1.00  0.00           C
ATOM   7904  C11 POPEH 463      73.000  46.655  27.980  1.00  0.00           C
ATOM   7907  P   POPEH 463      71.170  48.465  28.080  1.00  0.00           P
ATOM   7908  O13 POPEH 463      70.830  48.125  26.680  1.00  0.00           O
ATOM   7909  O14 POPEH 463      70.250  47.995  29.130  1.00  0.00           O
ATOM   7910  O11 POPEH 463      71.310  50.035  28.150  1.00  0.00           O
ATOM   7911  O12 POPEH 463      72.630  47.955  28.420  1.00  0.00           O
ATOM   7912  C1  POPEH 463      72.540  50.735  28.360  1.00  0.00           C
ATOM   7915  C2  POPEH 463      72.770  50.965  29.880  1.00  0.00           C
ATOM   7917  O21 POPEH 463      72.560  52.325  30.290  1.00  0.00           O
ATOM   7918  C21 POPEH 463      73.370  53.275  29.820  1.00  0.00           C
ATOM   7919  O22 POPEH 463      74.270  53.145  29.000  1.00  0.00           O
ATOM   7920  C22 POPEH 463      72.870  54.625  30.380  1.00  0.00           C
ATOM   7923  C3  POPEH 463      74.120  50.365  30.390  1.00  0.00           C
ATOM   7926  O31 POPEH 463      74.060  50.115  31.810  1.00  0.00           O
ATOM   7927  C31 POPEH 463      74.370  51.165  32.570  1.00  0.00           C
ATOM   7928  O32 POPEH 463      74.790  52.235  32.190  1.00  0.00           O
ATOM   7929  C32 POPEH 463      74.040  50.795  34.030  1.00  0.00           C
ATOM   7932  C23 POPEH 463      73.880  55.785  30.200  1.00  0.00           C
ATOM   7935  C24 POPEH 463      73.300  57.155  30.590  1.00  0.00           C
ATOM   7938  C25 POPEH 463      73.740  57.675  31.970  1.00  0.00           C
ATOM   7941  C26 POPEH 463      73.200  56.845  33.150  1.00  0.00           C
ATOM   7944  C27 POPEH 463      72.700  57.725  34.310  1.00  0.00           C
ATOM   7947  C28 POPEH 463      71.610  57.045  35.160  1.00  0.00           C
ATOM   7950  C29 POPEH 463      72.090  56.195  36.310  1.00  0.00           C
ATOM   7952 0C21 POPEH 463      71.920  56.485  37.620  1.00  0.00           C
ATOM   7954 1C21 POPEH 463      71.240  57.725  38.140  1.00  0.00           C
ATOM   7957 2C21 POPEH 463      71.740  58.275  39.480  1.00  0.00           C
ATOM   7960 3C21 POPEH 463      71.070  59.625  39.770  1.00  0.00           C
ATOM   7963 4C21 POPEH 463      71.660  60.395  40.950  1.00  0.00           C
ATOM   7966 5C21 POPEH 463      71.370  59.775  42.320  1.00  0.00           C
ATOM   7969 6C21 POPEH 463      71.920  60.655  43.450  1.00  0.00           C
ATOM   7972 7C21 POPEH 463      71.680  60.115  44.860  1.00  0.00           C
ATOM   7975 8C21 POPEH 463      72.370  60.985  45.910  1.00  0.00           C
ATOM   7979  C33 POPEH 463      74.430  51.865  35.090  1.00  0.00           C
ATOM   7982  C34 POPEH 463      73.640  51.645  36.390  1.00  0.00           C
ATOM   7985  C35 POPEH 463      74.170  52.365  37.640  1.00  0.00           C
ATOM   7988  C36 POPEH 463      73.340  52.045  38.910  1.00  0.00           C
ATOM   7991  C37 POPEH 463      73.410  53.165  39.960  1.00  0.00           C
ATOM   7994  C38 POPEH 463      72.500  52.945  41.170  1.00  0.00           C
ATOM   7997  C39 POPEH 463      72.050  54.255  41.840  1.00  0.00           C
ATOM   8000 0C31 POPEH 463      72.640  54.505  43.240  1.00  0.00           C
ATOM   8003 1C31 POPEH 463      72.100  55.815  43.840  1.00  0.00           C
ATOM   8006 2C31 POPEH 463      72.530  56.085  45.290  1.00  0.00           C
ATOM   8009 3C31 POPEH 463      73.910  56.745  45.410  1.00  0.00           C
ATOM   8012 4C31 POPEH 463      74.260  57.075  46.870  1.00  0.00           C
ATOM   8015 5C31 POPEH 463      75.530  57.905  47.020  1.00  0.00           C
ATOM   8018 6C31 POPEH 463      75.900  58.195  48.480  1.00  0.00           C
ATOM   8022  NH3 POPEI 464      65.660  79.255  21.050  1.00  0.00           N
ATOM   8026  C12 POPEI 464      66.070  80.065  19.840  1.00  0.00           C
ATOM   8029  C11 POPEI 464      66.230  81.555  20.200  1.00  0.00           C
ATOM   8032  P   POPEI 464      66.350  83.865  18.910  1.00  0.00           P
ATOM   8033  O13 POPEI 464      67.210  84.515  17.890  1.00  0.00           O
ATOM   8034  O14 POPEI 464      64.880  83.885  18.740  1.00  0.00           O
ATOM   8035  O11 POPEI 464      66.730  84.445  20.340  1.00  0.00           O
ATOM   8036  O12 POPEI 464      66.690  82.315  19.080  1.00  0.00           O
ATOM   8037  C1  POPEI 464      65.810  84.565  21.420  1.00  0.00           C
ATOM   8040  C2  POPEI 464      66.470  84.195  22.780  1.00  0.00           C
ATOM   8042  O21 POPEI 464      65.710  84.865  23.810  1.00  0.00           O
ATOM   8043  C21 POPEI 464      65.670  84.185  24.950  1.00  0.00           C
ATOM   8044  O22 POPEI 464      66.170  83.105  25.170  1.00  0.00           O
ATOM   8045  C22 POPEI 464      64.990  85.075  25.990  1.00  0.00           C
ATOM   8048  C3  POPEI 464      67.960  84.655  22.830  1.00  0.00           C
ATOM   8051  O31 POPEI 464      68.620  84.425  24.100  1.00  0.00           O
ATOM   8052  C31 POPEI 464      68.730  85.485  24.900  1.00  0.00           C
ATOM   8053  O32 POPEI 464      68.190  86.555  24.690  1.00  0.00           O
ATOM   8054  C32 POPEI 464      69.600  85.155  26.130  1.00  0.00           C
ATOM   8057  C23 POPEI 464      64.850  84.365  27.350  1.00  0.00           C
ATOM   8060  C24 POPEI 464      64.540  85.295  28.530  1.00  0.00           C
ATOM   8063  C25 POPEI 464      65.720  85.345  29.520  1.00  0.00           C
ATOM   8066  C26 POPEI 464      65.380  85.975  30.870  1.00  0.00           C
ATOM   8069  C27 POPEI 464      66.470  85.705  31.920  1.00  0.00           C
ATOM   8072  C28 POPEI 464      66.020  86.135  33.320  1.00  0.00           C
ATOM   8075  C29 POPEI 464      66.910  85.605  34.420  1.00  0.00           C
ATOM   8077 0C21 POPEI 464      66.670  85.785  35.730  1.00  0.00           C
ATOM   8079 1C21 POPEI 464      65.500  86.565  36.290  1.00  0.00           C
ATOM   8082 2C21 POPEI 464      64.290  85.695  36.680  1.00  0.00           C
ATOM   8085 3C21 POPEI 464      64.590  84.755  37.860  1.00  0.00           C
ATOM   8088 4C21 POPEI 464      63.370  83.975  38.350  1.00  0.00           C
ATOM   8091 5C21 POPEI 464      62.370  84.875  39.090  1.00  0.00           C
ATOM   8094 6C21 POPEI 464      61.370  84.085  39.950  1.00  0.00           C
ATOM   8097 7C21 POPEI 464      61.380  84.555  41.400  1.00  0.00           C
ATOM   8100 8C21 POPEI 464      60.330  83.835  42.240  1.00  0.00           C
ATOM   8104  C33 POPEI 464      68.810  85.235  27.470  1.00  0.00           C
ATOM   8107  C34 POPEI 464      69.360  84.335  28.590  1.00  0.00           C
ATOM   8110  C35 POPEI 464      70.800  84.695  29.010  1.00  0.00           C
ATOM   8113  C36 POPEI 464      71.330  83.885  30.210  1.00  0.00           C
ATOM   8116  C37 POPEI 464      72.670  84.465  30.710  1.00  0.00           C
ATOM   8119  C38 POPEI 464      73.350  83.655  31.820  1.00  0.00           C
ATOM   8122  C39 POPEI 464      74.040  82.365  31.320  1.00  0.00           C
ATOM   8125 0C31 POPEI 464      75.000  81.785  32.370  1.00  0.00           C
ATOM   8128 1C31 POPEI 464      75.200  80.265  32.260  1.00  0.00           C
ATOM   8131 2C31 POPEI 464      76.090  79.735  33.400  1.00  0.00           C
ATOM   8134 3C31 POPEI 464      77.540  79.495  32.970  1.00  0.00           C
ATOM   8137 4C31 POPEI 464      78.490  79.415  34.170  1.00  0.00           C
ATOM   8140 5C31 POPEI 464      79.930  79.065  33.790  1.00  0.00           C
ATOM   8143 6C31 POPEI 464      80.870  79.115  35.000  1.00  0.00           C
ATOM   8147  NH3 POPEJ 465       5.050  15.105  70.930  1.00  0.00           N
ATOM   8151  C12 POPEJ 465       5.680  14.475  72.140  1.00  0.00           C
ATOM   8154  C11 POPEJ 465       7.120  14.005  71.840  1.00  0.00           C
ATOM   8157  P   POPEJ 465       9.200  12.845  72.900  1.00  0.00           P
ATOM   8158  O13 POPEJ 465      10.070  13.405  73.970  1.00  0.00           O
ATOM   8159  O14 POPEJ 465       9.110  11.385  72.750  1.00  0.00           O
ATOM   8160  O11 POPEJ 465       9.700  13.435  71.550  1.00  0.00           O
ATOM   8161  O12 POPEJ 465       7.720  13.445  73.010  1.00  0.00           O
ATOM   8162  C1  POPEJ 465      10.300  12.625  70.540  1.00  0.00           C
ATOM   8165  C2  POPEJ 465       9.880  13.195  69.190  1.00  0.00           C
ATOM   8167  O21 POPEJ 465      10.800  12.705  68.180  1.00  0.00           O
ATOM   8168  C21 POPEJ 465      10.180  12.305  67.080  1.00  0.00           C
ATOM   8169  O22 POPEJ 465       8.980  12.115  66.970  1.00  0.00           O
ATOM   8170  C22 POPEJ 465      11.170  11.905  65.990  1.00  0.00           C
ATOM   8173  C3  POPEJ 465       9.910  14.755  69.250  1.00  0.00           C
ATOM   8176  O31 POPEJ 465      10.350  15.355  68.030  1.00  0.00           O
ATOM   8177  C31 POPEJ 465      11.670  15.495  67.970  1.00  0.00           C
ATOM   8178  O32 POPEJ 465      12.470  15.135  68.810  1.00  0.00           O
ATOM   8179  C32 POPEJ 465      12.010  16.295  66.730  1.00  0.00           C
ATOM   8182  C23 POPEJ 465      11.830  13.075  65.240  1.00  0.00           C
ATOM   8185  C24 POPEJ 465      12.590  12.555  64.010  1.00  0.00           C
ATOM   8188  C25 POPEJ 465      13.350  13.635  63.230  1.00  0.00           C
ATOM   8191  C26 POPEJ 465      12.620  14.135  61.980  1.00  0.00           C
ATOM   8194  C27 POPEJ 465      13.580  14.595  60.870  1.00  0.00           C
ATOM   8197  C28 POPEJ 465      12.850  15.015  59.570  1.00  0.00           C
ATOM   8200  C29 POPEJ 465      13.770  15.205  58.400  1.00  0.00           C
ATOM   8202 0C21 POPEJ 465      13.450  15.735  57.200  1.00  0.00           C
ATOM   8204 1C21 POPEJ 465      12.110  16.265  56.760  1.00  0.00           C
ATOM   8207 2C21 POPEJ 465      11.480  15.535  55.550  1.00  0.00           C
ATOM   8210 3C21 POPEJ 465      11.100  14.075  55.830  1.00  0.00           C
ATOM   8213 4C21 POPEJ 465      10.100  13.485  54.810  1.00  0.00           C
ATOM   8216 5C21 POPEJ 465      10.660  13.285  53.390  1.00  0.00           C
ATOM   8219 6C21 POPEJ 465       9.600  12.775  52.400  1.00  0.00           C
ATOM   8222 7C21 POPEJ 465       9.070  13.875  51.470  1.00  0.00           C
ATOM   8225 8C21 POPEJ 465       8.010  13.375  50.470  1.00  0.00           C
ATOM   8229  C33 POPEJ 465      11.360  17.685  66.750  1.00  0.00           C
ATOM   8232  C34 POPEJ 465      11.890  18.475  65.570  1.00  0.00           C
ATOM   8235  C35 POPEJ 465      11.350  19.885  65.410  1.00  0.00           C
ATOM   8238  C36 POPEJ 465      11.950  20.485  64.140  1.00  0.00           C
ATOM   8241  C37 POPEJ 465      11.310  21.785  63.680  1.00  0.00           C
ATOM   8244  C38 POPEJ 465      11.870  22.225  62.320  1.00  0.00           C
ATOM   8247  C39 POPEJ 465      11.110  23.405  61.710  1.00  0.00           C
ATOM   8250 0C31 POPEJ 465       9.630  23.085  61.480  1.00  0.00           C
ATOM   8253 1C31 POPEJ 465       8.950  23.935  60.400  1.00  0.00           C
ATOM   8256 2C31 POPEJ 465       7.680  23.245  59.870  1.00  0.00           C
ATOM   8259 3C31 POPEJ 465       7.100  23.915  58.620  1.00  0.00           C
ATOM   8262 4C31 POPEJ 465       6.280  22.925  57.790  1.00  0.00           C
ATOM   8265 5C31 POPEJ 465       5.640  23.565  56.550  1.00  0.00           C
ATOM   8268 6C31 POPEJ 465       5.160  22.535  55.520  1.00  0.00           C
ATOM   8272  NH3 POPEK 466      93.130 103.815  22.040  1.00  0.00           N
ATOM   8276  C12 POPEK 466      92.450 102.725  21.250  1.00  0.00           C
ATOM   8279  C11 POPEK 466      92.980 101.325  21.590  1.00  0.00           C
ATOM   8282  P   POPEK 466      95.410 100.755  22.440  1.00  0.00           P
ATOM   8283  O13 POPEK 466      94.910  99.525  23.090  1.00  0.00           O
ATOM   8284  O14 POPEK 466      96.750 100.715  21.830  1.00  0.00           O
ATOM   8285  O11 POPEK 466      95.280 101.945  23.470  1.00  0.00           O
ATOM   8286  O12 POPEK 466      94.380 101.195  21.310  1.00  0.00           O
ATOM   8287  C1  POPEK 466      96.310 102.175  24.460  1.00  0.00           C
ATOM   8290  C2  POPEK 466      95.740 102.155  25.900  1.00  0.00           C
ATOM   8292  O21 POPEK 466      96.790 102.575  26.800  1.00  0.00           O
ATOM   8293  C21 POPEK 466      96.400 103.435  27.740  1.00  0.00           C
ATOM   8294  O22 POPEK 466      95.390 104.105  27.700  1.00  0.00           O
ATOM   8295  C22 POPEK 466      97.360 103.345  28.930  1.00  0.00           C
ATOM   8298  C3  POPEK 466      95.280 100.735  26.330  1.00  0.00           C
ATOM   8301  O31 POPEK 466      94.320 100.715  27.420  1.00  0.00           O
ATOM   8302  C31 POPEK 466      94.810 100.335  28.610  1.00  0.00           C
ATOM   8303  O32 POPEK 466      95.970 100.375  28.950  1.00  0.00           O
ATOM   8304  C32 POPEK 466      93.640  99.945  29.530  1.00  0.00           C
ATOM   8307  C23 POPEK 466      96.850 104.125  30.160  1.00  0.00           C
ATOM   8310  C24 POPEK 466      95.640 103.445  30.840  1.00  0.00           C
ATOM   8313  C25 POPEK 466      96.020 102.295  31.780  1.00  0.00           C
ATOM   8316  C26 POPEK 466      96.200 102.765  33.230  1.00  0.00           C
ATOM   8319  C27 POPEK 466      96.540 101.615  34.190  1.00  0.00           C
ATOM   8322  C28 POPEK 466      96.550 102.075  35.660  1.00  0.00           C
ATOM   8325  C29 POPEK 466      97.010 100.985  36.600  1.00  0.00           C
ATOM   8327 0C21 POPEK 466      96.480 100.655  37.790  1.00  0.00           C
ATOM   8329 1C21 POPEK 466      95.350 101.355  38.510  1.00  0.00           C
ATOM   8332 2C21 POPEK 466      95.600 101.395  40.030  1.00  0.00           C
ATOM   8335 3C21 POPEK 466      95.380 100.055  40.740  1.00  0.00           C
ATOM   8338 4C21 POPEK 466      95.900 100.065  42.190  1.00  0.00           C
ATOM   8341 5C21 POPEK 466      95.590  98.755  42.930  1.00  0.00           C
ATOM   8344 6C21 POPEK 466      96.070  98.795  44.380  1.00  0.00           C
ATOM   8347 7C21 POPEK 466      95.690  97.535  45.170  1.00  0.00           C
ATOM   8350 8C21 POPEK 466      96.080  97.655  46.640  1.00  0.00           C
ATOM   8354  C33 POPEK 466      94.050  99.005  30.700  1.00  0.00           C
ATOM   8357  C34 POPEK 466      94.140  97.535  30.270  1.00  0.00           C
ATOM   8360  C35 POPEK 466      94.740  96.585  31.330  1.00  0.00           C
ATOM   8363  C36 POPEK 466      94.170  96.765  32.740  1.00  0.00           C
ATOM   8366  C37 POPEK 466      94.660  95.685  33.710  1.00  0.00           C
ATOM   8369  C38 POPEK 466      94.270  95.915  35.170  1.00  0.00           C
ATOM   8372  C39 POPEK 466      95.130  96.955  35.910  1.00  0.00           C
ATOM   8375 0C31 POPEK 466      96.580  96.475  36.080  1.00  0.00           C
ATOM   8378 1C31 POPEK 466      97.310  97.025  37.310  1.00  0.00           C
ATOM   8381 2C31 POPEK 466      98.660  96.345  37.560  1.00  0.00           C
ATOM   8384 3C31 POPEK 466      98.620  94.815  37.690  1.00  0.00           C
ATOM   8387 4C31 POPEK 466      97.600  94.305  38.720  1.00  0.00           C
ATOM   8390 5C31 POPEK 466      97.640  92.785  38.900  1.00  0.00           C
ATOM   8393 6C31 POPEK 466      96.660  92.275  39.970  1.00  0.00           C
ATOM   8397  NH3 POPEL 467     120.770  46.655  26.300  1.00  0.00           N
ATOM   8401  C12 POPEL 467     121.100  48.015  25.770  1.00  0.00           C
ATOM   8404  C11 POPEL 467     122.420  47.975  24.980  1.00  0.00           C
ATOM   8407  P   POPEL 467     122.640  50.315  23.790  1.00  0.00           P
ATOM   8408  O13 POPEL 467     123.580  51.425  23.960  1.00  0.00           O
ATOM   8409  O14 POPEL 467     122.480  49.755  22.430  1.00  0.00           O
ATOM   8410  O11 POPEL 467     121.200  50.745  24.280  1.00  0.00           O
ATOM   8411  O12 POPEL 467     123.030  49.245  24.860  1.00  0.00           O
ATOM   8412  C1  POPEL 467     121.120  51.935  25.080  1.00  0.00           C
ATOM   8415  C2  POPEL 467     121.660  51.735  26.530  1.00  0.00           C
ATOM   8417  O21 POPEL 467     120.720  52.315  27.440  1.00  0.00           O
ATOM   8418  C21 POPEL 467     120.590  53.625  27.410  1.00  0.00           C
ATOM   8419  O22 POPEL 467     121.300  54.425  26.830  1.00  0.00           O
ATOM   8420  C22 POPEL 467     119.350  53.965  28.240  1.00  0.00           C
ATOM   8423  C3  POPEL 467     123.140  52.155  26.820  1.00  0.00           C
ATOM   8426  O31 POPEL 467     123.430  52.115  28.230  1.00  0.00           O
ATOM   8427  C31 POPEL 467     124.610  52.655  28.520  1.00  0.00           C
ATOM   8428  O32 POPEL 467     125.470  52.955  27.710  1.00  0.00           O
ATOM   8429  C32 POPEL 467     124.700  52.885  30.030  1.00  0.00           C
ATOM   8432  C23 POPEL 467     119.750  54.315  29.680  1.00  0.00           C
ATOM   8435  C24 POPEL 467     118.610  54.115  30.680  1.00  0.00           C
ATOM   8438  C25 POPEL 467     119.090  54.095  32.140  1.00  0.00           C
ATOM   8441  C26 POPEL 467     119.840  55.355  32.580  1.00  0.00           C
ATOM   8444  C27 POPEL 467     118.970  56.615  32.620  1.00  0.00           C
ATOM   8447  C28 POPEL 467     119.650  57.715  33.450  1.00  0.00           C
ATOM   8450  C29 POPEL 467     118.740  58.875  33.670  1.00  0.00           C
ATOM   8452 0C21 POPEL 467     118.490  59.515  34.830  1.00  0.00           C
ATOM   8454 1C21 POPEL 467     119.110  59.175  36.160  1.00  0.00           C
ATOM   8457 2C21 POPEL 467     118.410  59.935  37.300  1.00  0.00           C
ATOM   8460 3C21 POPEL 467     119.180  59.795  38.630  1.00  0.00           C
ATOM   8463 4C21 POPEL 467     118.350  59.135  39.730  1.00  0.00           C
ATOM   8466 5C21 POPEL 467     119.180  58.885  40.990  1.00  0.00           C
ATOM   8469 6C21 POPEL 467     118.460  57.975  42.000  1.00  0.00           C
ATOM   8472 7C21 POPEL 467     119.360  57.585  43.170  1.00  0.00           C
ATOM   8475 8C21 POPEL 467     118.690  56.615  44.150  1.00  0.00           C
ATOM   8479  C33 POPEL 467     125.890  53.765  30.500  1.00  0.00           C
ATOM   8482  C34 POPEL 467     126.130  53.635  32.010  1.00  0.00           C
ATOM   8485  C35 POPEL 467     127.080  54.685  32.600  1.00  0.00           C
ATOM   8488  C36 POPEL 467     126.420  56.045  32.870  1.00  0.00           C
ATOM   8491  C37 POPEL 467     125.540  56.085  34.130  1.00  0.00           C
ATOM   8494  C38 POPEL 467     124.580  57.295  34.130  1.00  0.00           C
ATOM   8497  C39 POPEL 467     123.370  57.135  35.060  1.00  0.00           C
ATOM   8500 0C31 POPEL 467     123.680  57.005  36.550  1.00  0.00           C
ATOM   8503 1C31 POPEL 467     122.400  57.185  37.380  1.00  0.00           C
ATOM   8506 2C31 POPEL 467     122.570  56.795  38.850  1.00  0.00           C
ATOM   8509 3C31 POPEL 467     123.480  57.785  39.580  1.00  0.00           C
ATOM   8512 4C31 POPEL 467     123.410  57.665  41.100  1.00  0.00           C
ATOM   8515 5C31 POPEL 467     124.160  58.835  41.750  1.00  0.00           C
ATOM   8518 6C31 POPEL 467     123.960  58.935  43.260  1.00  0.00           C
ATOM   8522  NH3 POPEM 468       2.240  94.785  17.960  1.00  0.00           N
ATOM   8526  C12 POPEM 468       1.190  93.995  18.680  1.00  0.00           C
ATOM   8529  C11 POPEM 468       0.570  92.945  17.740  1.00  0.00           C
ATOM   8532  P   POPEM 468       2.620  91.325  17.230  1.00  0.00           P
ATOM   8533  O13 POPEM 468       2.090  90.015  16.810  1.00  0.00           O
ATOM   8534  O14 POPEM 468       3.880  91.815  16.660  1.00  0.00           O
ATOM   8535  O11 POPEM 468       2.730  91.465  18.810  1.00  0.00           O
ATOM   8536  O12 POPEM 468       1.530  92.405  16.840  1.00  0.00           O
ATOM   8537  C1  POPEM 468       1.990  90.655  19.730  1.00  0.00           C
ATOM   8540  C2  POPEM 468       2.800  90.275  21.010  1.00  0.00           C
ATOM   8542  O21 POPEM 468       2.000  90.635  22.140  1.00  0.00           O
ATOM   8543  C21 POPEM 468       2.140  90.065  23.340  1.00  0.00           C
ATOM   8544  O22 POPEM 468       1.880  90.635  24.390  1.00  0.00           O
ATOM   8545  C22 POPEM 468       2.550  88.595  23.310  1.00  0.00           C
ATOM   8548  C3  POPEM 468       4.180  90.985  21.130  1.00  0.00           C
ATOM   8551  O31 POPEM 468       4.960  90.375  22.180  1.00  0.00           O
ATOM   8552  C31 POPEM 468       5.550  91.175  23.060  1.00  0.00           C
ATOM   8553  O32 POPEM 468       5.530  92.395  23.030  1.00  0.00           O
ATOM   8554  C32 POPEM 468       6.340  90.335  24.080  1.00  0.00           C
ATOM   8557  C23 POPEM 468       2.320  87.925  24.690  1.00  0.00           C
ATOM   8560  C24 POPEM 468       3.030  86.575  24.830  1.00  0.00           C
ATOM   8563  C25 POPEM 468       2.140  85.355  24.560  1.00  0.00           C
ATOM   8566  C26 POPEM 468       1.190  85.015  25.730  1.00  0.00           C
ATOM   8569  C27 POPEM 468       0.680  83.575  25.640  1.00  0.00           C
ATOM   8572  C28 POPEM 468      -0.180  83.135  26.840  1.00  0.00           C
ATOM   8575  C29 POPEM 468      -1.640  83.015  26.530  1.00  0.00           C
ATOM   8577 0C21 POPEM 468      -2.540  82.305  27.240  1.00  0.00           C
ATOM   8579 1C21 POPEM 468      -2.240  81.575  28.530  1.00  0.00           C
ATOM   8582 2C21 POPEM 468      -3.260  81.855  29.650  1.00  0.00           C
ATOM   8585 3C21 POPEM 468      -4.450  80.875  29.650  1.00  0.00           C
ATOM   8588 4C21 POPEM 468      -5.330  81.035  30.910  1.00  0.00           C
ATOM   8591 5C21 POPEM 468      -5.500  79.735  31.710  1.00  0.00           C
ATOM   8594 6C21 POPEM 468      -6.130  79.935  33.100  1.00  0.00           C
ATOM   8597 7C21 POPEM 468      -6.570  78.605  33.730  1.00  0.00           C
ATOM   8600 8C21 POPEM 468      -7.330  78.785  35.050  1.00  0.00           C
ATOM   8604  C33 POPEM 468       5.830  90.435  25.540  1.00  0.00           C
ATOM   8607  C34 POPEM 468       6.760  89.695  26.530  1.00  0.00           C
ATOM   8610  C35 POPEM 468       6.520  90.075  28.010  1.00  0.00           C
ATOM   8613  C36 POPEM 468       7.430  89.325  29.000  1.00  0.00           C
ATOM   8616  C37 POPEM 468       7.180  89.785  30.440  1.00  0.00           C
ATOM   8619  C38 POPEM 468       7.970  89.025  31.520  1.00  0.00           C
ATOM   8622  C39 POPEM 468       7.650  89.545  32.930  1.00  0.00           C
ATOM   8625 0C31 POPEM 468       8.370  88.785  34.050  1.00  0.00           C
ATOM   8628 1C31 POPEM 468       8.340  89.535  35.390  1.00  0.00           C
ATOM   8631 2C31 POPEM 468       7.770  88.725  36.560  1.00  0.00           C
ATOM   8634 3C31 POPEM 468       6.250  88.875  36.730  1.00  0.00           C
ATOM   8637 4C31 POPEM 468       5.750  88.245  38.040  1.00  0.00           C
ATOM   8640 5C31 POPEM 468       4.250  88.425  38.260  1.00  0.00           C
ATOM   8643 6C31 POPEM 468       3.750  87.755  39.550  1.00  0.00           C
ATOM   8647  NH3 POPEN 469      80.980  86.105  64.680  1.00  0.00           N
ATOM   8651  C12 POPEN 469      81.970  87.185  64.960  1.00  0.00           C
ATOM   8654  C11 POPEN 469      83.200  86.705  65.740  1.00  0.00           C
ATOM   8657  P   POPEN 469      85.620  87.815  65.830  1.00  0.00           P
ATOM   8658  O13 POPEN 469      86.100  89.185  65.580  1.00  0.00           O
ATOM   8659  O14 POPEN 469      86.190  87.045  66.960  1.00  0.00           O
ATOM   8660  O11 POPEN 469      85.850  86.925  64.520  1.00  0.00           O
ATOM   8661  O12 POPEN 469      84.050  87.835  65.940  1.00  0.00           O
ATOM   8662  C1  POPEN 469      85.360  87.465  63.290  1.00  0.00           C
ATOM   8665  C2  POPEN 469      85.390  86.405  62.160  1.00  0.00           C
ATOM   8667  O21 POPEN 469      85.510  87.025  60.880  1.00  0.00           O
ATOM   8668  C21 POPEN 469      86.610  87.695  60.600  1.00  0.00           C
ATOM   8669  O22 POPEN 469      87.600  87.795  61.310  1.00  0.00           O
ATOM   8670  C22 POPEN 469      86.390  88.375  59.250  1.00  0.00           C
ATOM   8673  C3  POPEN 469      84.160  85.455  62.150  1.00  0.00           C
ATOM   8676  O31 POPEN 469      84.200  84.505  61.070  1.00  0.00           O
ATOM   8677  C31 POPEN 469      83.590  84.865  59.940  1.00  0.00           C
ATOM   8678  O32 POPEN 469      82.990  85.915  59.760  1.00  0.00           O
ATOM   8679  C32 POPEN 469      83.680  83.715  58.910  1.00  0.00           C
ATOM   8682  C23 POPEN 469      87.530  88.215  58.210  1.00  0.00           C
ATOM   8685  C24 POPEN 469      87.000  88.325  56.770  1.00  0.00           C
ATOM   8688  C25 POPEN 469      86.050  87.175  56.400  1.00  0.00           C
ATOM   8691  C26 POPEN 469      85.750  87.015  54.900  1.00  0.00           C
ATOM   8694  C27 POPEN 469      86.960  86.455  54.150  1.00  0.00           C
ATOM   8697  C28 POPEN 469      86.790  86.285  52.630  1.00  0.00           C
ATOM   8700  C29 POPEN 469      85.620  85.435  52.210  1.00  0.00           C
ATOM   8702 0C21 POPEN 469      85.610  84.095  52.090  1.00  0.00           C
ATOM   8704 1C21 POPEN 469      86.760  83.165  52.410  1.00  0.00           C
ATOM   8707 2C21 POPEN 469      86.540  82.495  53.770  1.00  0.00           C
ATOM   8710 3C21 POPEN 469      87.740  81.645  54.230  1.00  0.00           C
ATOM   8713 4C21 POPEN 469      87.550  81.165  55.670  1.00  0.00           C
ATOM   8716 5C21 POPEN 469      88.840  80.635  56.320  1.00  0.00           C
ATOM   8719 6C21 POPEN 469      88.780  80.755  57.850  1.00  0.00           C
ATOM   8722 7C21 POPEN 469      90.130  80.565  58.550  1.00  0.00           C
ATOM   8725 8C21 POPEN 469      90.130  81.145  59.960  1.00  0.00           C
ATOM   8729  C33 POPEN 469      83.320  84.175  57.480  1.00  0.00           C
ATOM   8732  C34 POPEN 469      83.500  83.105  56.390  1.00  0.00           C
ATOM   8735  C35 POPEN 469      82.390  83.175  55.330  1.00  0.00           C
ATOM   8738  C36 POPEN 469      82.270  84.535  54.620  1.00  0.00           C
ATOM   8741  C37 POPEN 469      80.830  84.835  54.170  1.00  0.00           C
ATOM   8744  C38 POPEN 469      80.650  86.275  53.680  1.00  0.00           C
ATOM   8747  C39 POPEN 469      81.260  86.565  52.310  1.00  0.00           C
ATOM   8750 0C31 POPEN 469      80.560  85.805  51.170  1.00  0.00           C
ATOM   8753 1C31 POPEN 469      81.040  86.245  49.780  1.00  0.00           C
ATOM   8756 2C31 POPEN 469      80.080  85.845  48.660  1.00  0.00           C
ATOM   8759 3C31 POPEN 469      80.550  86.365  47.290  1.00  0.00           C
ATOM   8762 4C31 POPEN 469      79.410  86.955  46.450  1.00  0.00           C
ATOM   8765 5C31 POPEN 469      79.900  87.485  45.090  1.00  0.00           C
ATOM   8768 6C31 POPEN 469      78.790  88.075  44.220  1.00  0.00           C
ATOM   8772  NH3 POPEO 470       2.430   4.455  69.010  1.00  0.00           N
ATOM   8776  C12 POPEO 470       3.460   4.195  70.050  1.00  0.00           C
ATOM   8779  C11 POPEO 470       2.740   3.785  71.350  1.00  0.00           C
ATOM   8782  P   POPEO 470       0.180   4.005  71.890  1.00  0.00           P
ATOM   8783  O13 POPEO 470       0.240   3.235  73.150  1.00  0.00           O
ATOM   8784  O14 POPEO 470      -0.810   5.095  71.790  1.00  0.00           O
ATOM   8785  O11 POPEO 470       0.000   3.065  70.630  1.00  0.00           O
ATOM   8786  O12 POPEO 470       1.600   4.625  71.590  1.00  0.00           O
ATOM   8787  C1  POPEO 470      -1.270   2.575  70.180  1.00  0.00           C
ATOM   8790  C2  POPEO 470      -1.570   2.915  68.680  1.00  0.00           C
ATOM   8792  O21 POPEO 470      -1.140   1.885  67.760  1.00  0.00           O
ATOM   8793  C21 POPEO 470       0.150   1.815  67.510  1.00  0.00           C
ATOM   8794  O22 POPEO 470       1.030   2.435  68.080  1.00  0.00           O
ATOM   8795  C22 POPEO 470       0.400   0.795  66.380  1.00  0.00           C
ATOM   8798  C3  POPEO 470      -1.140   4.365  68.270  1.00  0.00           C
ATOM   8801  O31 POPEO 470      -1.190   4.585  66.840  1.00  0.00           O
ATOM   8802  C31 POPEO 470      -0.150   5.205  66.270  1.00  0.00           C
ATOM   8803  O32 POPEO 470       0.870   5.555  66.850  1.00  0.00           O
ATOM   8804  C32 POPEO 470      -0.490   5.405  64.790  1.00  0.00           C
ATOM   8807  C23 POPEO 470      -0.600   0.855  65.190  1.00  0.00           C
ATOM   8810  C24 POPEO 470      -0.030   1.575  63.950  1.00  0.00           C
ATOM   8813  C25 POPEO 470      -1.070   1.685  62.810  1.00  0.00           C
ATOM   8816  C26 POPEO 470      -0.490   2.105  61.440  1.00  0.00           C
ATOM   8819  C27 POPEO 470      -1.510   1.875  60.310  1.00  0.00           C
ATOM   8822  C28 POPEO 470      -1.110   2.395  58.910  1.00  0.00           C
ATOM   8825  C29 POPEO 470      -0.040   1.595  58.210  1.00  0.00           C
ATOM   8827 0C21 POPEO 470      -0.140   0.925  57.040  1.00  0.00           C
ATOM   8829 1C21 POPEO 470      -1.360   0.765  56.150  1.00  0.00           C
ATOM   8832 2C21 POPEO 470      -1.230   1.535  54.820  1.00  0.00           C
ATOM   8835 3C21 POPEO 470      -2.380   1.235  53.830  1.00  0.00           C
ATOM   8838 4C21 POPEO 470      -2.300   2.125  52.570  1.00  0.00           C
ATOM   8841 5C21 POPEO 470      -3.380   1.825  51.510  1.00  0.00           C
ATOM   8844 6C21 POPEO 470      -3.320   2.845  50.360  1.00  0.00           C
ATOM   8847 7C21 POPEO 470      -4.470   2.715  49.350  1.00  0.00           C
ATOM   8850 8C21 POPEO 470      -4.360   3.745  48.210  1.00  0.00           C
ATOM   8854  C33 POPEO 470       0.600   6.175  64.000  1.00  0.00           C
ATOM   8857  C34 POPEO 470       1.740   5.275  63.520  1.00  0.00           C
ATOM   8860  C35 POPEO 470       2.790   6.065  62.740  1.00  0.00           C
ATOM   8863  C36 POPEO 470       3.870   5.185  62.090  1.00  0.00           C
ATOM   8866  C37 POPEO 470       3.260   4.095  61.200  1.00  0.00           C
ATOM   8869  C38 POPEO 470       4.270   3.385  60.300  1.00  0.00           C
ATOM   8872  C39 POPEO 470       3.540   2.445  59.340  1.00  0.00           C
ATOM   8875 0C31 POPEO 470       4.500   1.615  58.480  1.00  0.00           C
ATOM   8878 1C31 POPEO 470       3.740   0.665  57.550  1.00  0.00           C
ATOM   8881 2C31 POPEO 470       4.650  -0.225  56.690  1.00  0.00           C
ATOM   8884 3C31 POPEO 470       5.630  -1.075  57.510  1.00  0.00           C
ATOM   8887 4C31 POPEO 470       6.360  -2.135  56.680  1.00  0.00           C
ATOM   8890 5C31 POPEO 470       7.040  -3.195  57.550  1.00  0.00           C
ATOM   8893 6C31 POPEO 470       7.720  -4.295  56.730  1.00  0.00           C
ATOM   8897  NH3 POPEP 471      11.190  57.945  25.070  1.00  0.00           N
ATOM   8901  C12 POPEP 471      10.860  58.115  23.610  1.00  0.00           C
ATOM   8904  C11 POPEP 471      11.850  57.365  22.690  1.00  0.00           C
ATOM   8907  P   POPEP 471      14.260  57.255  23.610  1.00  0.00           P
ATOM   8908  O13 POPEP 471      14.900  57.495  22.290  1.00  0.00           O
ATOM   8909  O14 POPEP 471      14.050  58.365  24.560  1.00  0.00           O
ATOM   8910  O11 POPEP 471      14.990  56.065  24.320  1.00  0.00           O
ATOM   8911  O12 POPEP 471      12.850  56.605  23.370  1.00  0.00           O
ATOM   8912  C1  POPEP 471      14.440  55.465  25.490  1.00  0.00           C
ATOM   8915  C2  POPEP 471      15.520  54.625  26.220  1.00  0.00           C
ATOM   8917  O21 POPEP 471      15.180  54.445  27.610  1.00  0.00           O
ATOM   8918  C21 POPEP 471      14.210  53.575  27.830  1.00  0.00           C
ATOM   8919  O22 POPEP 471      13.500  53.055  26.990  1.00  0.00           O
ATOM   8920  C22 POPEP 471      14.100  53.315  29.340  1.00  0.00           C
ATOM   8923  C3  POPEP 471      16.920  55.315  26.120  1.00  0.00           C
ATOM   8926  O31 POPEP 471      17.810  54.855  27.150  1.00  0.00           O
ATOM   8927  C31 POPEP 471      18.780  55.705  27.440  1.00  0.00           C
ATOM   8928  O32 POPEP 471      19.250  56.545  26.690  1.00  0.00           O
ATOM   8929  C32 POPEP 471      19.150  55.605  28.920  1.00  0.00           C
ATOM   8932  C23 POPEP 471      13.720  54.555  30.180  1.00  0.00           C
ATOM   8935  C24 POPEP 471      13.120  54.195  31.550  1.00  0.00           C
ATOM   8938  C25 POPEP 471      12.360  55.365  32.170  1.00  0.00           C
ATOM   8941  C26 POPEP 471      11.220  54.925  33.100  1.00  0.00           C
ATOM   8944  C27 POPEP 471      10.360  56.085  33.600  1.00  0.00           C
ATOM   8947  C28 POPEP 471       9.000  55.605  34.150  1.00  0.00           C
ATOM   8950  C29 POPEP 471       8.640  56.205  35.490  1.00  0.00           C
ATOM   8952 0C21 POPEP 471       8.540  55.545  36.670  1.00  0.00           C
ATOM   8954 1C21 POPEP 471       8.770  54.085  36.940  1.00  0.00           C
ATOM   8957 2C21 POPEP 471       9.790  53.835  38.080  1.00  0.00           C
ATOM   8960 3C21 POPEP 471       9.310  54.325  39.460  1.00  0.00           C
ATOM   8963 4C21 POPEP 471      10.310  54.035  40.600  1.00  0.00           C
ATOM   8966 5C21 POPEP 471      11.620  54.815  40.430  1.00  0.00           C
ATOM   8969 6C21 POPEP 471      12.590  54.665  41.610  1.00  0.00           C
ATOM   8972 7C21 POPEP 471      13.880  55.455  41.400  1.00  0.00           C
ATOM   8975 8C21 POPEP 471      14.830  55.395  42.600  1.00  0.00           C
ATOM   8979  C33 POPEP 471      19.550  56.985  29.470  1.00  0.00           C
ATOM   8982  C34 POPEP 471      19.880  56.935  30.960  1.00  0.00           C
ATOM   8985  C35 POPEP 471      20.310  58.295  31.530  1.00  0.00           C
ATOM   8988  C36 POPEP 471      19.760  58.495  32.950  1.00  0.00           C
ATOM   8991  C37 POPEP 471      19.820  59.965  33.380  1.00  0.00           C
ATOM   8994  C38 POPEP 471      18.880  60.255  34.570  1.00  0.00           C
ATOM   8997  C39 POPEP 471      18.620  61.735  34.890  1.00  0.00           C
ATOM   9000 0C31 POPEP 471      17.390  61.885  35.800  1.00  0.00           C
ATOM   9003 1C31 POPEP 471      17.080  63.315  36.230  1.00  0.00           C
ATOM   9006 2C31 POPEP 471      15.790  63.465  37.040  1.00  0.00           C
ATOM   9009 3C31 POPEP 471      15.030  64.745  36.700  1.00  0.00           C
ATOM   9012 4C31 POPEP 471      13.770  64.895  37.550  1.00  0.00           C
ATOM   9015 5C31 POPEP 471      12.820  65.975  37.020  1.00  0.00           C
ATOM   9018 6C31 POPEP 471      11.470  65.945  37.740  1.00  0.00           C
ATOM   9022  NH3 POPEQ 472      13.040  47.595  67.360  1.00  0.00           N
ATOM   9026  C12 POPEQ 472      14.080  47.045  68.300  1.00  0.00           C
ATOM   9029  C11 POPEQ 472      15.500  47.405  67.840  1.00  0.00           C
ATOM   9032  P   POPEQ 472      17.950  47.475  68.700  1.00  0.00           P
ATOM   9033  O13 POPEQ 472      17.960  48.945  68.850  1.00  0.00           O
ATOM   9034  O14 POPEQ 472      18.840  46.705  69.590  1.00  0.00           O
ATOM   9035  O11 POPEQ 472      18.230  47.045  67.230  1.00  0.00           O
ATOM   9036  O12 POPEQ 472      16.460  46.955  68.800  1.00  0.00           O
ATOM   9037  C1  POPEQ 472      19.390  46.255  66.920  1.00  0.00           C
ATOM   9040  C2  POPEQ 472      19.260  45.815  65.460  1.00  0.00           C
ATOM   9042  O21 POPEQ 472      20.400  45.005  65.140  1.00  0.00           O
ATOM   9043  C21 POPEQ 472      20.130  43.815  64.620  1.00  0.00           C
ATOM   9044  O22 POPEQ 472      19.020  43.385  64.360  1.00  0.00           O
ATOM   9045  C22 POPEQ 472      21.420  43.025  64.440  1.00  0.00           C
ATOM   9048  C3  POPEQ 472      19.200  47.065  64.560  1.00  0.00           C
ATOM   9051  O31 POPEQ 472      18.780  46.715  63.240  1.00  0.00           O
ATOM   9052  C31 POPEQ 472      18.550  47.805  62.520  1.00  0.00           C
ATOM   9053  O32 POPEQ 472      18.760  48.945  62.880  1.00  0.00           O
ATOM   9054  C32 POPEQ 472      17.940  47.365  61.200  1.00  0.00           C
ATOM   9057  C23 POPEQ 472      22.040  43.215  63.040  1.00  0.00           C
ATOM   9060  C24 POPEQ 472      23.110  42.175  62.740  1.00  0.00           C
ATOM   9063  C25 POPEQ 472      24.030  42.545  61.570  1.00  0.00           C
ATOM   9066  C26 POPEQ 472      25.150  41.515  61.400  1.00  0.00           C
ATOM   9069  C27 POPEQ 472      24.980  40.565  60.200  1.00  0.00           C
ATOM   9072  C28 POPEQ 472      26.040  39.455  60.060  1.00  0.00           C
ATOM   9075  C29 POPEQ 472      27.460  39.945  59.930  1.00  0.00           C
ATOM   9077 0C21 POPEQ 472      28.510  39.225  59.490  1.00  0.00           C
ATOM   9079 1C21 POPEQ 472      28.520  37.785  59.060  1.00  0.00           C
ATOM   9082 2C21 POPEQ 472      29.030  37.555  57.620  1.00  0.00           C
ATOM   9085 3C21 POPEQ 472      30.450  38.065  57.340  1.00  0.00           C
ATOM   9088 4C21 POPEQ 472      31.010  37.585  56.000  1.00  0.00           C
ATOM   9091 5C21 POPEQ 472      32.050  36.465  56.160  1.00  0.00           C
ATOM   9094 6C21 POPEQ 472      32.620  35.965  54.820  1.00  0.00           C
ATOM   9097 7C21 POPEQ 472      33.920  35.175  54.990  1.00  0.00           C
ATOM   9100 8C21 POPEQ 472      34.360  34.425  53.730  1.00  0.00           C
ATOM   9104  C33 POPEQ 472      18.960  46.655  60.290  1.00  0.00           C
ATOM   9107  C34 POPEQ 472      18.260  46.065  59.070  1.00  0.00           C
ATOM   9110  C35 POPEQ 472      19.240  45.515  58.030  1.00  0.00           C
ATOM   9113  C36 POPEQ 472      18.480  44.875  56.860  1.00  0.00           C
ATOM   9116  C37 POPEQ 472      18.740  43.375  56.740  1.00  0.00           C
ATOM   9119  C38 POPEQ 472      19.990  43.025  55.920  1.00  0.00           C
ATOM   9122  C39 POPEQ 472      19.940  43.445  54.440  1.00  0.00           C
ATOM   9125 0C31 POPEQ 472      18.660  42.975  53.750  1.00  0.00           C
ATOM   9128 1C31 POPEQ 472      18.700  43.115  52.230  1.00  0.00           C
ATOM   9131 2C31 POPEQ 472      17.440  42.555  51.570  1.00  0.00           C
ATOM   9134 3C31 POPEQ 472      17.590  42.455  50.050  1.00  0.00           C
ATOM   9137 4C31 POPEQ 472      16.380  41.765  49.400  1.00  0.00           C
ATOM   9140 5C31 POPEQ 472      16.560  41.555  47.890  1.00  0.00           C
ATOM   9143 6C31 POPEQ 472      16.410  42.845  47.070  1.00  0.00           C
ATOM   9147  NH3 POPER 473      37.630  68.405  65.480  1.00  0.00           N
ATOM   9151  C12 POPER 473      38.010  68.125  66.910  1.00  0.00           C
ATOM   9154  C11 POPER 473      39.520  67.865  67.010  1.00  0.00           C
ATOM   9157  P   POPER 473      41.480  68.245  68.680  1.00  0.00           P
ATOM   9158  O13 POPER 473      41.570  69.095  69.890  1.00  0.00           O
ATOM   9159  O14 POPER 473      42.120  66.915  68.670  1.00  0.00           O
ATOM   9160  O11 POPER 473      42.020  69.105  67.470  1.00  0.00           O
ATOM   9161  O12 POPER 473      39.940  68.025  68.360  1.00  0.00           O
ATOM   9162  C1  POPER 473      43.430  69.225  67.260  1.00  0.00           C
ATOM   9165  C2  POPER 473      43.810  68.515  65.940  1.00  0.00           C
ATOM   9167  O21 POPER 473      45.100  68.975  65.480  1.00  0.00           O
ATOM   9168  C21 POPER 473      45.160  70.055  64.720  1.00  0.00           C
ATOM   9169  O22 POPER 473      44.330  70.945  64.650  1.00  0.00           O
ATOM   9170  C22 POPER 473      46.470  70.045  63.920  1.00  0.00           C
ATOM   9173  C3  POPER 473      42.650  68.625  64.910  1.00  0.00           C
ATOM   9176  O31 POPER 473      43.040  68.295  63.560  1.00  0.00           O
ATOM   9177  C31 POPER 473      41.980  68.325  62.750  1.00  0.00           C
ATOM   9178  O32 POPER 473      40.830  68.405  63.140  1.00  0.00           O
ATOM   9179  C32 POPER 473      42.430  68.275  61.290  1.00  0.00           C
ATOM   9182  C23 POPER 473      46.230  70.225  62.400  1.00  0.00           C
ATOM   9185  C24 POPER 473      47.030  69.205  61.570  1.00  0.00           C
ATOM   9188  C25 POPER 473      48.450  69.625  61.200  1.00  0.00           C
ATOM   9191  C26 POPER 473      48.550  70.425  59.890  1.00  0.00           C
ATOM   9194  C27 POPER 473      48.060  69.645  58.660  1.00  0.00           C
ATOM   9197  C28 POPER 473      48.620  70.175  57.320  1.00  0.00           C
ATOM   9200  C29 POPER 473      50.060  69.785  57.090  1.00  0.00           C
ATOM   9202 0C21 POPER 473      50.800  70.125  56.020  1.00  0.00           C
ATOM   9204 1C21 POPER 473      50.360  71.025  54.900  1.00  0.00           C
ATOM   9207 2C21 POPER 473      51.530  71.885  54.380  1.00  0.00           C
ATOM   9210 3C21 POPER 473      51.060  72.985  53.410  1.00  0.00           C
ATOM   9213 4C21 POPER 473      52.210  73.855  52.900  1.00  0.00           C
ATOM   9216 5C21 POPER 473      51.770  75.025  52.000  1.00  0.00           C
ATOM   9219 6C21 POPER 473      50.860  76.035  52.710  1.00  0.00           C
ATOM   9222 7C21 POPER 473      50.540  77.255  51.840  1.00  0.00           C
ATOM   9225 8C21 POPER 473      49.680  78.305  52.550  1.00  0.00           C
ATOM   9229  C33 POPER 473      41.790  67.065  60.570  1.00  0.00           C
ATOM   9232  C34 POPER 473      42.180  66.965  59.090  1.00  0.00           C
ATOM   9235  C35 POPER 473      43.690  66.885  58.850  1.00  0.00           C
ATOM   9238  C36 POPER 473      44.070  66.535  57.410  1.00  0.00           C
ATOM   9241  C37 POPER 473      45.600  66.505  57.210  1.00  0.00           C
ATOM   9244  C38 POPER 473      46.030  65.925  55.860  1.00  0.00           C
ATOM   9247  C39 POPER 473      46.380  66.995  54.820  1.00  0.00           C
ATOM   9250 0C31 POPER 473      45.170  67.795  54.330  1.00  0.00           C
ATOM   9253 1C31 POPER 473      45.540  68.655  53.120  1.00  0.00           C
ATOM   9256 2C31 POPER 473      44.340  69.325  52.450  1.00  0.00           C
ATOM   9259 3C31 POPER 473      44.640  69.615  50.980  1.00  0.00           C
ATOM   9262 4C31 POPER 473      43.540  70.385  50.260  1.00  0.00           C
ATOM   9265 5C31 POPER 473      43.980  70.805  48.860  1.00  0.00           C
ATOM   9268 6C31 POPER 473      42.880  71.525  48.070  1.00  0.00           C
ATOM   9272  NH3 POPES 474      16.570 114.015  26.580  1.00  0.00           N
ATOM   9276  C12 POPES 474      16.120 115.005  25.530  1.00  0.00           C
ATOM   9279  C11 POPES 474      15.510 114.305  24.300  1.00  0.00           C
ATOM   9282  P   POPES 474      13.570 112.805  25.330  1.00  0.00           P
ATOM   9283  O13 POPES 474      14.250 112.795  26.650  1.00  0.00           O
ATOM   9284  O14 POPES 474      12.100 112.785  25.290  1.00  0.00           O
ATOM   9285  O11 POPES 474      14.050 111.515  24.520  1.00  0.00           O
ATOM   9286  O12 POPES 474      14.130 114.005  24.490  1.00  0.00           O
ATOM   9287  C1  POPES 474      14.480 110.295  25.150  1.00  0.00           C
ATOM   9290  C2  POPES 474      13.730 109.815  26.420  1.00  0.00           C
ATOM   9292  O21 POPES 474      14.340 108.565  26.790  1.00  0.00           O
ATOM   9293  C21 POPES 474      14.250 108.165  28.060  1.00  0.00           C
ATOM   9294  O22 POPES 474      14.060 107.015  28.400  1.00  0.00           O
ATOM   9295  C22 POPES 474      14.540 109.295  29.060  1.00  0.00           C
ATOM   9298  C3  POPES 474      12.190 109.595  26.330  1.00  0.00           C
ATOM   9301  O31 POPES 474      11.680 109.395  27.670  1.00  0.00           O
ATOM   9302  C31 POPES 474      10.440 108.975  27.760  1.00  0.00           C
ATOM   9303  O32 POPES 474       9.710 108.695  26.810  1.00  0.00           O
ATOM   9304  C32 POPES 474      10.030 108.935  29.250  1.00  0.00           C
ATOM   9307  C23 POPES 474      14.740 108.735  30.480  1.00  0.00           C
ATOM   9310  C24 POPES 474      15.300 109.795  31.430  1.00  0.00           C
ATOM   9313  C25 POPES 474      15.190 109.345  32.880  1.00  0.00           C
ATOM   9316  C26 POPES 474      15.660 110.415  33.870  1.00  0.00           C
ATOM   9319  C27 POPES 474      15.070 110.185  35.260  1.00  0.00           C
ATOM   9322  C28 POPES 474      15.560 111.205  36.290  1.00  0.00           C
ATOM   9325  C29 POPES 474      14.710 111.125  37.530  1.00  0.00           C
ATOM   9327 0C21 POPES 474      15.050 110.605  38.710  1.00  0.00           C
ATOM   9329 1C21 POPES 474      16.360 109.945  39.040  1.00  0.00           C
ATOM   9332 2C21 POPES 474      16.220 108.985  40.250  1.00  0.00           C
ATOM   9335 3C21 POPES 474      15.340 107.755  39.980  1.00  0.00           C
ATOM   9338 4C21 POPES 474      14.990 106.965  41.250  1.00  0.00           C
ATOM   9341 5C21 POPES 474      16.230 106.495  42.030  1.00  0.00           C
ATOM   9344 6C21 POPES 474      15.890 105.525  43.170  1.00  0.00           C
ATOM   9347 7C21 POPES 474      17.140 105.075  43.920  1.00  0.00           C
ATOM   9350 8C21 POPES 474      16.880 104.065  45.040  1.00  0.00           C
ATOM   9354  C33 POPES 474      10.680 107.815  30.110  1.00  0.00           C
ATOM   9357  C34 POPES 474      10.170 107.855  31.560  1.00  0.00           C
ATOM   9360  C35 POPES 474      10.650 106.715  32.480  1.00  0.00           C
ATOM   9363  C36 POPES 474      12.040 106.905  33.100  1.00  0.00           C
ATOM   9366  C37 POPES 474      12.280 105.975  34.310  1.00  0.00           C
ATOM   9369  C38 POPES 474      13.610 106.215  35.040  1.00  0.00           C
ATOM   9372  C39 POPES 474      13.590 105.745  36.510  1.00  0.00           C
ATOM   9375 0C31 POPES 474      13.690 104.225  36.720  1.00  0.00           C
ATOM   9378 1C31 POPES 474      13.420 103.875  38.190  1.00  0.00           C
ATOM   9381 2C31 POPES 474      14.010 102.555  38.690  1.00  0.00           C
ATOM   9384 3C31 POPES 474      14.160 102.535  40.230  1.00  0.00           C
ATOM   9387 4C31 POPES 474      12.830 102.505  41.000  1.00  0.00           C
ATOM   9390 5C31 POPES 474      12.960 103.045  42.430  1.00  0.00           C
ATOM   9393 6C31 POPES 474      11.670 102.925  43.240  1.00  0.00           C
ATOM   9397  NH3 POPET 475      69.910 112.835  68.540  1.00  0.00           N
ATOM   9401  C12 POPET 475      68.620 113.145  69.240  1.00  0.00           C
ATOM   9404  C11 POPET 475      67.430 112.775  68.330  1.00  0.00           C
ATOM   9407  P   POPET 475      64.840 112.315  68.340  1.00  0.00           P
ATOM   9408  O13 POPET 475      64.790 110.845  68.510  1.00  0.00           O
ATOM   9409  O14 POPET 475      63.690 113.055  68.890  1.00  0.00           O
ATOM   9410  O11 POPET 475      65.080 112.675  66.800  1.00  0.00           O
ATOM   9411  O12 POPET 475      66.190 112.815  69.040  1.00  0.00           O
ATOM   9412  C1  POPET 475      65.450 111.705  65.810  1.00  0.00           C
ATOM   9415  C2  POPET 475      66.730 112.135  65.020  1.00  0.00           C
ATOM   9417  O21 POPET 475      66.680 113.465  64.480  1.00  0.00           O
ATOM   9418  C21 POPET 475      65.750 113.765  63.600  1.00  0.00           C
ATOM   9419  O22 POPET 475      64.990 112.985  63.050  1.00  0.00           O
ATOM   9420  C22 POPET 475      65.860 115.255  63.270  1.00  0.00           C
ATOM   9423  C3  POPET 475      67.210 111.075  63.980  1.00  0.00           C
ATOM   9426  O31 POPET 475      68.630 111.195  63.790  1.00  0.00           O
ATOM   9427  C31 POPET 475      69.120 112.115  62.960  1.00  0.00           C
ATOM   9428  O32 POPET 475      70.160 112.725  63.140  1.00  0.00           O
ATOM   9429  C32 POPET 475      68.330 112.205  61.650  1.00  0.00           C
ATOM   9432  C23 POPET 475      66.940 115.515  62.190  1.00  0.00           C
ATOM   9435  C24 POPET 475      67.110 117.005  61.830  1.00  0.00           C
ATOM   9438  C25 POPET 475      68.060 117.235  60.640  1.00  0.00           C
ATOM   9441  C26 POPET 475      67.990 118.675  60.110  1.00  0.00           C
ATOM   9444  C27 POPET 475      68.980 118.945  58.960  1.00  0.00           C
ATOM   9447  C28 POPET 475      70.120 119.905  59.360  1.00  0.00           C
ATOM   9450  C29 POPET 475      71.150 120.065  58.270  1.00  0.00           C
ATOM   9452 0C21 POPET 475      72.080 121.035  58.200  1.00  0.00           C
ATOM   9454 1C21 POPET 475      72.250 122.155  59.200  1.00  0.00           C
ATOM   9457 2C21 POPET 475      73.240 121.835  60.340  1.00  0.00           C
ATOM   9460 3C21 POPET 475      74.720 121.965  59.930  1.00  0.00           C
ATOM   9463 4C21 POPET 475      75.700 121.675  61.090  1.00  0.00           C
ATOM   9466 5C21 POPET 475      75.870 120.185  61.410  1.00  0.00           C
ATOM   9469 6C21 POPET 475      77.000 119.905  62.420  1.00  0.00           C
ATOM   9472 7C21 POPET 475      77.390 118.425  62.500  1.00  0.00           C
ATOM   9475 8C21 POPET 475      78.590 118.155  63.410  1.00  0.00           C
ATOM   9479  C33 POPET 475      69.130 112.885  60.510  1.00  0.00           C
ATOM   9482  C34 POPET 475      68.440 112.735  59.160  1.00  0.00           C
ATOM   9485  C35 POPET 475      68.250 111.265  58.720  1.00  0.00           C
ATOM   9488  C36 POPET 475      68.450 111.055  57.220  1.00  0.00           C
ATOM   9491  C37 POPET 475      69.940 111.045  56.820  1.00  0.00           C
ATOM   9494  C38 POPET 475      70.140 111.135  55.300  1.00  0.00           C
ATOM   9497  C39 POPET 475      69.630 109.895  54.560  1.00  0.00           C
ATOM   9500 0C31 POPET 475      70.000 109.905  53.070  1.00  0.00           C
ATOM   9503 1C31 POPET 475      70.080 108.495  52.480  1.00  0.00           C
ATOM   9506 2C31 POPET 475      70.610 108.435  51.040  1.00  0.00           C
ATOM   9509 3C31 POPET 475      72.120 108.715  50.940  1.00  0.00           C
ATOM   9512 4C31 POPET 475      72.700 108.305  49.580  1.00  0.00           C
ATOM   9515 5C31 POPET 475      74.200 108.575  49.410  1.00  0.00           C
ATOM   9518 6C31 POPET 475      74.710 108.105  48.040  1.00  0.00           C
ATOM   9522  NH3 POPEU 476       6.140  19.485  29.070  1.00  0.00           N
ATOM   9526  C12 POPEU 476       5.560  19.485  27.680  1.00  0.00           C
ATOM   9529  C11 POPEU 476       5.930  18.195  26.920  1.00  0.00           C
ATOM   9532  P   POPEU 476       6.710  15.905  27.990  1.00  0.00           P
ATOM   9533  O13 POPEU 476       6.010  14.605  28.040  1.00  0.00           O
ATOM   9534  O14 POPEU 476       7.840  16.065  27.060  1.00  0.00           O
ATOM   9535  O11 POPEU 476       7.150  16.365  29.450  1.00  0.00           O
ATOM   9536  O12 POPEU 476       5.650  17.055  27.720  1.00  0.00           O
ATOM   9537  C1  POPEU 476       6.380  16.045  30.610  1.00  0.00           C
ATOM   9540  C2  POPEU 476       7.250  16.245  31.880  1.00  0.00           C
ATOM   9542  O21 POPEU 476       6.530  16.435  33.120  1.00  0.00           O
ATOM   9543  C21 POPEU 476       5.510  15.665  33.420  1.00  0.00           C
ATOM   9544  O22 POPEU 476       4.810  15.045  32.650  1.00  0.00           O
ATOM   9545  C22 POPEU 476       5.420  15.545  34.940  1.00  0.00           C
ATOM   9548  C3  POPEU 476       8.240  17.435  31.660  1.00  0.00           C
ATOM   9551  O31 POPEU 476       8.610  18.115  32.870  1.00  0.00           O
ATOM   9552  C31 POPEU 476       9.640  17.585  33.530  1.00  0.00           C
ATOM   9553  O32 POPEU 476      10.220  16.555  33.220  1.00  0.00           O
ATOM   9554  C32 POPEU 476       9.980  18.525  34.700  1.00  0.00           C
ATOM   9557  C23 POPEU 476       4.410  14.455  35.360  1.00  0.00           C
ATOM   9560  C24 POPEU 476       4.480  14.045  36.840  1.00  0.00           C
ATOM   9563  C25 POPEU 476       4.310  12.525  37.030  1.00  0.00           C
ATOM   9566  C26 POPEU 476       3.620  12.185  38.360  1.00  0.00           C
ATOM   9569  C27 POPEU 476       3.340  10.685  38.540  1.00  0.00           C
ATOM   9572  C28 POPEU 476       4.590   9.805  38.710  1.00  0.00           C
ATOM   9575  C29 POPEU 476       5.320  10.105  40.000  1.00  0.00           C
ATOM   9577 0C21 POPEU 476       5.620   9.225  40.960  1.00  0.00           C
ATOM   9579 1C21 POPEU 476       5.340   7.745  40.940  1.00  0.00           C
ATOM   9582 2C21 POPEU 476       6.200   6.985  39.920  1.00  0.00           C
ATOM   9585 3C21 POPEU 476       6.320   5.495  40.240  1.00  0.00           C
ATOM   9588 4C21 POPEU 476       7.050   4.695  39.150  1.00  0.00           C
ATOM   9591 5C21 POPEU 476       7.610   3.365  39.660  1.00  0.00           C
ATOM   9594 6C21 POPEU 476       7.860   2.365  38.520  1.00  0.00           C
ATOM   9597 7C21 POPEU 476       8.820   1.235  38.940  1.00  0.00           C
ATOM   9600 8C21 POPEU 476       8.970   0.125  37.890  1.00  0.00           C
ATOM   9604  C33 POPEU 476       9.010  18.475  35.910  1.00  0.00           C
ATOM   9607  C34 POPEU 476       9.030  19.795  36.710  1.00  0.00           C
ATOM   9610  C35 POPEU 476       8.460  19.705  38.140  1.00  0.00           C
ATOM   9613  C36 POPEU 476       9.550  19.345  39.150  1.00  0.00           C
ATOM   9616  C37 POPEU 476       9.140  19.115  40.610  1.00  0.00           C
ATOM   9619  C38 POPEU 476      10.420  18.895  41.430  1.00  0.00           C
ATOM   9622  C39 POPEU 476      10.240  18.325  42.850  1.00  0.00           C
ATOM   9625 0C31 POPEU 476      11.610  18.205  43.530  1.00  0.00           C
ATOM   9628 1C31 POPEU 476      11.600  17.485  44.890  1.00  0.00           C
ATOM   9631 2C31 POPEU 476      13.020  17.305  45.470  1.00  0.00           C
ATOM   9634 3C31 POPEU 476      13.710  18.615  45.850  1.00  0.00           C
ATOM   9637 4C31 POPEU 476      15.160  18.415  46.350  1.00  0.00           C
ATOM   9640 5C31 POPEU 476      15.850  19.745  46.680  1.00  0.00           C
ATOM   9643 6C31 POPEU 476      17.310  19.595  47.110  1.00  0.00           C
ATOM   9647  NH3 POPEV 477     123.400  64.575  63.770  1.00  0.00           N
ATOM   9651  C12 POPEV 477     124.840  64.255  64.050  1.00  0.00           C
ATOM   9654  C11 POPEV 477     124.960  62.855  64.700  1.00  0.00           C
ATOM   9657  P   POPEV 477     127.290  62.195  63.680  1.00  0.00           P
ATOM   9658  O13 POPEV 477     127.880  60.855  63.910  1.00  0.00           O
ATOM   9659  O14 POPEV 477     128.210  63.355  63.570  1.00  0.00           O
ATOM   9660  O11 POPEV 477     126.270  62.175  62.460  1.00  0.00           O
ATOM   9661  O12 POPEV 477     126.330  62.505  64.910  1.00  0.00           O
ATOM   9662  C1  POPEV 477     126.150  60.905  61.800  1.00  0.00           C
ATOM   9665  C2  POPEV 477     124.880  60.715  60.930  1.00  0.00           C
ATOM   9667  O21 POPEV 477     124.430  61.895  60.240  1.00  0.00           O
ATOM   9668  C21 POPEV 477     125.150  62.165  59.160  1.00  0.00           C
ATOM   9669  O22 POPEV 477     126.240  61.685  58.900  1.00  0.00           O
ATOM   9670  C22 POPEV 477     124.320  63.015  58.210  1.00  0.00           C
ATOM   9673  C3  POPEV 477     123.710  60.115  61.740  1.00  0.00           C
ATOM   9676  O31 POPEV 477     123.460  58.795  61.220  1.00  0.00           O
ATOM   9677  C31 POPEV 477     123.410  57.845  62.120  1.00  0.00           C
ATOM   9678  O32 POPEV 477     122.970  57.955  63.250  1.00  0.00           O
ATOM   9679  C32 POPEV 477     124.160  56.605  61.600  1.00  0.00           C
ATOM   9682  C23 POPEV 477     123.560  62.135  57.200  1.00  0.00           C
ATOM   9685  C24 POPEV 477     124.460  61.475  56.140  1.00  0.00           C
ATOM   9688  C25 POPEV 477     124.560  62.245  54.800  1.00  0.00           C
ATOM   9691  C26 POPEV 477     123.250  62.205  54.010  1.00  0.00           C
ATOM   9694  C27 POPEV 477     123.380  62.735  52.580  1.00  0.00           C
ATOM   9697  C28 POPEV 477     122.000  62.725  51.890  1.00  0.00           C
ATOM   9700  C29 POPEV 477     122.040  63.145  50.450  1.00  0.00           C
ATOM   9702 0C21 POPEV 477     120.990  63.635  49.760  1.00  0.00           C
ATOM   9704 1C21 POPEV 477     119.590  63.825  50.320  1.00  0.00           C
ATOM   9707 2C21 POPEV 477     119.170  65.305  50.330  1.00  0.00           C
ATOM   9710 3C21 POPEV 477     118.940  65.865  48.920  1.00  0.00           C
ATOM   9713 4C21 POPEV 477     118.110  67.155  48.920  1.00  0.00           C
ATOM   9716 5C21 POPEV 477     117.600  67.495  47.520  1.00  0.00           C
ATOM   9719 6C21 POPEV 477     116.440  68.495  47.520  1.00  0.00           C
ATOM   9722 7C21 POPEV 477     115.750  68.575  46.150  1.00  0.00           C
ATOM   9725 8C21 POPEV 477     114.440  69.355  46.170  1.00  0.00           C
ATOM   9729  C33 POPEV 477     124.540  56.645  60.100  1.00  0.00           C
ATOM   9732  C34 POPEV 477     125.730  55.725  59.790  1.00  0.00           C
ATOM   9735  C35 POPEV 477     126.150  55.735  58.320  1.00  0.00           C
ATOM   9738  C36 POPEV 477     127.420  54.895  58.130  1.00  0.00           C
ATOM   9741  C37 POPEV 477     127.750  54.605  56.660  1.00  0.00           C
ATOM   9744  C38 POPEV 477     128.960  53.665  56.520  1.00  0.00           C
ATOM   9747  C39 POPEV 477     128.710  52.255  57.070  1.00  0.00           C
ATOM   9750 0C31 POPEV 477     129.990  51.425  57.140  1.00  0.00           C
ATOM   9753 1C31 POPEV 477     129.790  50.055  57.790  1.00  0.00           C
ATOM   9756 2C31 POPEV 477     131.120  49.385  58.130  1.00  0.00           C
ATOM   9759 3C31 POPEV 477     130.990  48.025  58.830  1.00  0.00           C
ATOM   9762 4C31 POPEV 477     132.340  47.605  59.410  1.00  0.00           C
ATOM   9765 5C31 POPEV 477     132.400  46.195  59.990  1.00  0.00           C
ATOM   9768 6C31 POPEV 477     133.800  45.795  60.470  1.00  0.00           C
ATOM   9772  NH3 POPEW 478      88.070  68.855  68.600  1.00  0.00           N
ATOM   9776  C12 POPEW 478      88.980  67.815  69.220  1.00  0.00           C
ATOM   9779  C11 POPEW 478      88.170  66.635  69.780  1.00  0.00           C
ATOM   9782  P   POPEW 478      85.680  67.135  70.430  1.00  0.00           P
ATOM   9783  O13 POPEW 478      84.930  67.315  71.680  1.00  0.00           O
ATOM   9784  O14 POPEW 478      85.550  68.175  69.380  1.00  0.00           O
ATOM   9785  O11 POPEW 478      85.410  65.735  69.760  1.00  0.00           O
ATOM   9786  O12 POPEW 478      87.220  67.105  70.730  1.00  0.00           O
ATOM   9787  C1  POPEW 478      84.570  64.735  70.320  1.00  0.00           C
ATOM   9790  C2  POPEW 478      83.660  64.155  69.200  1.00  0.00           C
ATOM   9792  O21 POPEW 478      84.430  63.485  68.190  1.00  0.00           O
ATOM   9793  C21 POPEW 478      85.010  62.335  68.530  1.00  0.00           C
ATOM   9794  O22 POPEW 478      84.900  61.755  69.600  1.00  0.00           O
ATOM   9795  C22 POPEW 478      85.840  61.885  67.310  1.00  0.00           C
ATOM   9798  C3  POPEW 478      82.870  65.335  68.530  1.00  0.00           C
ATOM   9801  O31 POPEW 478      81.770  64.895  67.740  1.00  0.00           O
ATOM   9802  C31 POPEW 478      81.750  64.745  66.420  1.00  0.00           C
ATOM   9803  O32 POPEW 478      80.730  64.475  65.800  1.00  0.00           O
ATOM   9804  C32 POPEW 478      83.090  64.955  65.700  1.00  0.00           C
ATOM   9807  C23 POPEW 478      86.150  60.365  67.250  1.00  0.00           C
ATOM   9810  C24 POPEW 478      86.660  59.975  65.850  1.00  0.00           C
ATOM   9813  C25 POPEW 478      85.530  59.665  64.850  1.00  0.00           C
ATOM   9816  C26 POPEW 478      85.830  60.065  63.400  1.00  0.00           C
ATOM   9819  C27 POPEW 478      84.800  59.505  62.390  1.00  0.00           C
ATOM   9822  C28 POPEW 478      85.030  60.045  60.960  1.00  0.00           C
ATOM   9825  C29 POPEW 478      84.060  59.485  59.940  1.00  0.00           C
ATOM   9827 0C21 POPEW 478      84.380  58.675  58.920  1.00  0.00           C
ATOM   9829 1C21 POPEW 478      85.760  58.145  58.630  1.00  0.00           C
ATOM   9832 2C21 POPEW 478      85.880  57.255  57.380  1.00  0.00           C
ATOM   9835 3C21 POPEW 478      85.840  58.035  56.050  1.00  0.00           C
ATOM   9838 4C21 POPEW 478      86.400  57.235  54.860  1.00  0.00           C
ATOM   9841 5C21 POPEW 478      85.420  56.225  54.240  1.00  0.00           C
ATOM   9844 6C21 POPEW 478      86.040  55.485  53.040  1.00  0.00           C
ATOM   9847 7C21 POPEW 478      85.020  54.635  52.260  1.00  0.00           C
ATOM   9850 8C21 POPEW 478      85.630  53.825  51.120  1.00  0.00           C
ATOM   9854  C33 POPEW 478      82.950  64.785  64.160  1.00  0.00           C
ATOM   9857  C34 POPEW 478      84.290  64.945  63.420  1.00  0.00           C
ATOM   9860  C35 POPEW 478      84.220  64.665  61.910  1.00  0.00           C
ATOM   9863  C36 POPEW 478      83.280  65.625  61.140  1.00  0.00           C
ATOM   9866  C37 POPEW 478      83.250  65.335  59.630  1.00  0.00           C
ATOM   9869  C38 POPEW 478      82.420  66.355  58.850  1.00  0.00           C
ATOM   9872  C39 POPEW 478      82.300  66.065  57.350  1.00  0.00           C
ATOM   9875 0C31 POPEW 478      81.540  67.155  56.590  1.00  0.00           C
ATOM   9878 1C31 POPEW 478      81.830  67.125  55.080  1.00  0.00           C
ATOM   9881 2C31 POPEW 478      81.100  68.215  54.290  1.00  0.00           C
ATOM   9884 3C31 POPEW 478      81.670  68.345  52.870  1.00  0.00           C
ATOM   9887 4C31 POPEW 478      81.050  69.495  52.050  1.00  0.00           C
ATOM   9890 5C31 POPEW 478      81.810  69.735  50.740  1.00  0.00           C
ATOM   9893 6C31 POPEW 478      81.290  70.915  49.910  1.00  0.00           C
ATOM   9897  NH3 POPEX 479      21.130 103.015  66.140  1.00  0.00           N
ATOM   9901  C12 POPEX 479      21.910 101.755  66.400  1.00  0.00           C
ATOM   9904  C11 POPEX 479      23.400 101.965  66.080  1.00  0.00           C
ATOM   9907  P   POPEX 479      25.040 103.965  66.650  1.00  0.00           P
ATOM   9908  O13 POPEX 479      24.720 105.245  67.300  1.00  0.00           O
ATOM   9909  O14 POPEX 479      26.330 103.325  67.020  1.00  0.00           O
ATOM   9910  O11 POPEX 479      24.960 104.045  65.070  1.00  0.00           O
ATOM   9911  O12 POPEX 479      23.910 102.925  66.990  1.00  0.00           O
ATOM   9912  C1  POPEX 479      24.990 105.335  64.430  1.00  0.00           C
ATOM   9915  C2  POPEX 479      24.380 105.315  62.980  1.00  0.00           C
ATOM   9917  O21 POPEX 479      25.380 105.095  61.960  1.00  0.00           O
ATOM   9918  C21 POPEX 479      26.230 106.085  61.730  1.00  0.00           C
ATOM   9919  O22 POPEX 479      26.350 107.085  62.420  1.00  0.00           O
ATOM   9920  C22 POPEX 479      26.990 105.845  60.430  1.00  0.00           C
ATOM   9923  C3  POPEX 479      23.480 106.575  62.710  1.00  0.00           C
ATOM   9926  O31 POPEX 479      22.740 106.475  61.480  1.00  0.00           O
ATOM   9927  C31 POPEX 479      23.340 106.905  60.370  1.00  0.00           C
ATOM   9928  O32 POPEX 479      23.680 106.165  59.460  1.00  0.00           O
ATOM   9929  C32 POPEX 479      23.460 108.425  60.280  1.00  0.00           C
ATOM   9932  C23 POPEX 479      27.970 107.005  60.130  1.00  0.00           C
ATOM   9935  C24 POPEX 479      28.470 107.015  58.680  1.00  0.00           C
ATOM   9938  C25 POPEX 479      29.540 108.095  58.460  1.00  0.00           C
ATOM   9941  C26 POPEX 479      30.130 108.105  57.050  1.00  0.00           C
ATOM   9944  C27 POPEX 479      31.210 109.195  56.900  1.00  0.00           C
ATOM   9947  C28 POPEX 479      32.000 109.135  55.580  1.00  0.00           C
ATOM   9950  C29 POPEX 479      32.900 107.915  55.530  1.00  0.00           C
ATOM   9952 0C21 POPEX 479      33.840 107.625  54.610  1.00  0.00           C
ATOM   9954 1C21 POPEX 479      34.240 108.395  53.370  1.00  0.00           C
ATOM   9957 2C21 POPEX 479      33.150 109.175  52.580  1.00  0.00           C
ATOM   9960 3C21 POPEX 479      31.960 108.325  52.120  1.00  0.00           C
ATOM   9963 4C21 POPEX 479      30.920 109.155  51.350  1.00  0.00           C
ATOM   9966 5C21 POPEX 479      29.620 108.375  51.110  1.00  0.00           C
ATOM   9969 6C21 POPEX 479      28.660 109.065  50.140  1.00  0.00           C
ATOM   9972 7C21 POPEX 479      27.370 108.255  49.940  1.00  0.00           C
ATOM   9975 8C21 POPEX 479      26.430 108.835  48.880  1.00  0.00           C
ATOM   9979  C33 POPEX 479      24.420 108.815  59.130  1.00  0.00           C
ATOM   9982  C34 POPEX 479      24.670 110.315  59.060  1.00  0.00           C
ATOM   9985  C35 POPEX 479      25.880 110.675  58.190  1.00  0.00           C
ATOM   9988  C36 POPEX 479      25.830 110.285  56.710  1.00  0.00           C
ATOM   9991  C37 POPEX 479      27.110 110.755  56.000  1.00  0.00           C
ATOM   9994  C38 POPEX 479      27.000 110.795  54.470  1.00  0.00           C
ATOM   9997  C39 POPEX 479      28.320 111.215  53.780  1.00  0.00           C
ATOM  10000 0C31 POPEX 479      28.980 112.455  54.420  1.00  0.00           C
ATOM  10003 1C31 POPEX 479      30.110 113.045  53.560  1.00  0.00           C
ATOM  10006 2C31 POPEX 479      30.810 114.235  54.240  1.00  0.00           C
ATOM  10009 3C31 POPEX 479      31.790 114.975  53.310  1.00  0.00           C
ATOM  10012 4C31 POPEX 479      31.080 115.805  52.230  1.00  0.00           C
ATOM  10015 5C31 POPEX 479      32.050 116.635  51.370  1.00  0.00           C
ATOM  10018 6C31 POPEX 479      31.340 117.405  50.240  1.00  0.00           C
ATOM  10022  NH3 POPEY 480      64.270  40.035  32.300  1.00  0.00           N
ATOM  10026  C12 POPEY 480      65.030  41.115  33.030  1.00  0.00           C
ATOM  10029  C11 POPEY 480      66.560  40.905  32.990  1.00  0.00           C
ATOM  10032  P   POPEY 480      68.460  42.475  34.030  1.00  0.00           P
ATOM  10033  O13 POPEY 480      68.780  43.885  33.770  1.00  0.00           O
ATOM  10034  O14 POPEY 480      69.480  41.455  33.680  1.00  0.00           O
ATOM  10035  O11 POPEY 480      67.960  42.265  35.520  1.00  0.00           O
ATOM  10036  O12 POPEY 480      67.180  42.165  33.160  1.00  0.00           O
ATOM  10037  C1  POPEY 480      68.810  42.615  36.630  1.00  0.00           C
ATOM  10040  C2  POPEY 480      68.620  44.095  37.070  1.00  0.00           C
ATOM  10042  O21 POPEY 480      69.090  44.345  38.410  1.00  0.00           O
ATOM  10043  C21 POPEY 480      68.370  43.895  39.420  1.00  0.00           C
ATOM  10044  O22 POPEY 480      67.450  43.095  39.380  1.00  0.00           O
ATOM  10045  C22 POPEY 480      68.790  44.625  40.700  1.00  0.00           C
ATOM  10048  C3  POPEY 480      67.150  44.545  36.870  1.00  0.00           C
ATOM  10051  O31 POPEY 480      66.820  45.755  37.590  1.00  0.00           O
ATOM  10052  C31 POPEY 480      66.500  46.795  36.860  1.00  0.00           C
ATOM  10053  O32 POPEY 480      66.570  46.875  35.650  1.00  0.00           O
ATOM  10054  C32 POPEY 480      65.960  47.895  37.780  1.00  0.00           C
ATOM  10057  C23 POPEY 480      67.770  45.735  41.040  1.00  0.00           C
ATOM  10060  C24 POPEY 480      68.130  46.575  42.280  1.00  0.00           C
ATOM  10063  C25 POPEY 480      68.130  45.765  43.580  1.00  0.00           C
ATOM  10066  C26 POPEY 480      69.540  45.615  44.180  1.00  0.00           C
ATOM  10069  C27 POPEY 480      69.640  44.485  45.210  1.00  0.00           C
ATOM  10072  C28 POPEY 480      70.990  44.475  45.940  1.00  0.00           C
ATOM  10075  C29 POPEY 480      71.190  43.225  46.760  1.00  0.00           C
ATOM  10077 0C21 POPEY 480      70.870  43.045  48.050  1.00  0.00           C
ATOM  10079 1C21 POPEY 480      70.210  44.065  48.960  1.00  0.00           C
ATOM  10082 2C21 POPEY 480      68.730  43.715  49.170  1.00  0.00           C
ATOM  10085 3C21 POPEY 480      68.490  42.495  50.060  1.00  0.00           C
ATOM  10088 4C21 POPEY 480      67.000  42.145  50.100  1.00  0.00           C
ATOM  10091 5C21 POPEY 480      66.620  41.095  51.160  1.00  0.00           C
ATOM  10094 6C21 POPEY 480      65.100  41.095  51.380  1.00  0.00           C
ATOM  10097 7C21 POPEY 480      64.600  39.945  52.260  1.00  0.00           C
ATOM  10100 8C21 POPEY 480      63.070  39.865  52.350  1.00  0.00           C
ATOM  10104  C33 POPEY 480      64.550  47.655  38.370  1.00  0.00           C
ATOM  10107  C34 POPEY 480      64.440  46.435  39.290  1.00  0.00           C
ATOM  10110  C35 POPEY 480      63.280  46.565  40.280  1.00  0.00           C
ATOM  10113  C36 POPEY 480      63.200  45.435  41.310  1.00  0.00           C
ATOM  10116  C37 POPEY 480      62.230  45.775  42.460  1.00  0.00           C
ATOM  10119  C38 POPEY 480      61.350  44.605  42.910  1.00  0.00           C
ATOM  10122  C39 POPEY 480      61.290  44.405  44.420  1.00  0.00           C
ATOM  10125 0C31 POPEY 480      60.390  45.405  45.160  1.00  0.00           C
ATOM  10128 1C31 POPEY 480      61.110  46.705  45.570  1.00  0.00           C
ATOM  10131 2C31 POPEY 480      60.600  47.235  46.910  1.00  0.00           C
ATOM  10134 3C31 POPEY 480      61.350  48.495  47.380  1.00  0.00           C
ATOM  10137 4C31 POPEY 480      61.030  48.845  48.840  1.00  0.00           C
ATOM  10140 5C31 POPEY 480      61.860  50.015  49.370  1.00  0.00           C
ATOM  10143 6C31 POPEY 480      61.640  50.285  50.860  1.00  0.00           C
ATOM  10147  NH3 POPEZ 481      73.960  66.995  24.450  1.00  0.00           N
ATOM  10151  C12 POPEZ 481      75.130  66.855  23.520  1.00  0.00           C
ATOM  10154  C11 POPEZ 481      76.110  67.985  23.820  1.00  0.00           C
ATOM  10157  P   POPEZ 481      78.440  68.725  22.870  1.00  0.00           P
ATOM  10158  O13 POPEZ 481      78.730  68.525  21.450  1.00  0.00           O
ATOM  10159  O14 POPEZ 481      77.930  70.065  23.220  1.00  0.00           O
ATOM  10160  O11 POPEZ 481      79.720  68.495  23.750  1.00  0.00           O
ATOM  10161  O12 POPEZ 481      77.420  67.625  23.370  1.00  0.00           O
ATOM  10162  C1  POPEZ 481      79.900  67.745  24.960  1.00  0.00           C
ATOM  10165  C2  POPEZ 481      79.910  68.675  26.210  1.00  0.00           C
ATOM  10167  O21 POPEZ 481      80.790  68.215  27.260  1.00  0.00           O
ATOM  10168  C21 POPEZ 481      80.530  67.085  27.890  1.00  0.00           C
ATOM  10169  O22 POPEZ 481      79.610  66.315  27.690  1.00  0.00           O
ATOM  10170  C22 POPEZ 481      81.570  66.885  29.000  1.00  0.00           C
ATOM  10173  C3  POPEZ 481      78.470  68.985  26.710  1.00  0.00           C
ATOM  10176  O31 POPEZ 481      78.290  70.335  27.210  1.00  0.00           O
ATOM  10177  C31 POPEZ 481      78.560  70.475  28.510  1.00  0.00           C
ATOM  10178  O32 POPEZ 481      79.030  69.615  29.220  1.00  0.00           O
ATOM  10179  C32 POPEZ 481      78.060  71.825  28.980  1.00  0.00           C
ATOM  10182  C23 POPEZ 481      81.500  67.945  30.120  1.00  0.00           C
ATOM  10185  C24 POPEZ 481      82.590  67.745  31.190  1.00  0.00           C
ATOM  10188  C25 POPEZ 481      82.680  68.915  32.180  1.00  0.00           C
ATOM  10191  C26 POPEZ 481      81.790  68.785  33.430  1.00  0.00           C
ATOM  10194  C27 POPEZ 481      81.920  70.015  34.340  1.00  0.00           C
ATOM  10197  C28 POPEZ 481      81.090  69.965  35.630  1.00  0.00           C
ATOM  10200  C29 POPEZ 481      81.800  69.215  36.730  1.00  0.00           C
ATOM  10202 0C21 POPEZ 481      82.250  69.745  37.880  1.00  0.00           C
ATOM  10204 1C21 POPEZ 481      82.130  71.185  38.290  1.00  0.00           C
ATOM  10207 2C21 POPEZ 481      82.510  71.425  39.760  1.00  0.00           C
ATOM  10210 3C21 POPEZ 481      84.000  71.215  40.060  1.00  0.00           C
ATOM  10213 4C21 POPEZ 481      84.310  71.185  41.560  1.00  0.00           C
ATOM  10216 5C21 POPEZ 481      84.370  72.575  42.220  1.00  0.00           C
ATOM  10219 6C21 POPEZ 481      84.850  72.495  43.680  1.00  0.00           C
ATOM  10222 7C21 POPEZ 481      85.180  73.875  44.270  1.00  0.00           C
ATOM  10225 8C21 POPEZ 481      85.710  73.775  45.710  1.00  0.00           C
ATOM  10229  C33 POPEZ 481      76.870  71.595  29.920  1.00  0.00           C
ATOM  10232  C34 POPEZ 481      76.050  72.845  30.250  1.00  0.00           C
ATOM  10235  C35 POPEZ 481      74.780  72.505  31.050  1.00  0.00           C
ATOM  10238  C36 POPEZ 481      75.020  71.685  32.330  1.00  0.00           C
ATOM  10241  C37 POPEZ 481      76.010  72.345  33.300  1.00  0.00           C
ATOM  10244  C38 POPEZ 481      75.930  71.755  34.710  1.00  0.00           C
ATOM  10247  C39 POPEZ 481      74.800  72.415  35.500  1.00  0.00           C
ATOM  10250 0C31 POPEZ 481      74.450  71.725  36.830  1.00  0.00           C
ATOM  10253 1C31 POPEZ 481      73.580  70.475  36.660  1.00  0.00           C
ATOM  10256 2C31 POPEZ 481      73.060  69.905  37.990  1.00  0.00           C
ATOM  10259 3C31 POPEZ 481      72.120  70.855  38.750  1.00  0.00           C
ATOM  10262 4C31 POPEZ 481      71.650  70.325  40.100  1.00  0.00           C
ATOM  10265 5C31 POPEZ 481      70.850  71.385  40.860  1.00  0.00           C
ATOM  10268 6C31 POPEZ 481      70.460  70.965  42.280  1.00  0.00           C
ATOM  10272  NH3 POPEa 482      90.320  37.405  68.330  1.00  0.00           N
ATOM  10276  C12 POPEa 482      91.680  37.875  68.760  1.00  0.00           C
ATOM  10279  C11 POPEa 482      91.610  39.365  69.090  1.00  0.00           C
ATOM  10282  P   POPEa 482      92.310  41.065  67.250  1.00  0.00           P
ATOM  10283  O13 POPEa 482      92.590  42.145  68.210  1.00  0.00           O
ATOM  10284  O14 POPEa 482      93.460  40.255  66.770  1.00  0.00           O
ATOM  10285  O11 POPEa 482      91.510  41.605  65.990  1.00  0.00           O
ATOM  10286  O12 POPEa 482      91.250  40.095  67.910  1.00  0.00           O
ATOM  10287  C1  POPEa 482      91.160  40.735  64.910  1.00  0.00           C
ATOM  10290  C2  POPEa 482      91.700  41.255  63.560  1.00  0.00           C
ATOM  10292  O21 POPEa 482      91.590  40.195  62.600  1.00  0.00           O
ATOM  10293  C21 POPEa 482      90.900  40.245  61.470  1.00  0.00           C
ATOM  10294  O22 POPEa 482      90.860  39.315  60.670  1.00  0.00           O
ATOM  10295  C22 POPEa 482      90.120  41.535  61.230  1.00  0.00           C
ATOM  10298  C3  POPEa 482      93.200  41.655  63.710  1.00  0.00           C
ATOM  10301  O31 POPEa 482      93.830  41.995  62.450  1.00  0.00           O
ATOM  10302  C31 POPEa 482      93.520  43.205  62.010  1.00  0.00           C
ATOM  10303  O32 POPEa 482      92.640  43.925  62.450  1.00  0.00           O
ATOM  10304  C32 POPEa 482      94.410  43.535  60.820  1.00  0.00           C
ATOM  10307  C23 POPEa 482      89.310  41.495  59.910  1.00  0.00           C
ATOM  10310  C24 POPEa 482      88.530  42.795  59.660  1.00  0.00           C
ATOM  10313  C25 POPEa 482      87.720  42.775  58.360  1.00  0.00           C
ATOM  10316  C26 POPEa 482      86.200  42.675  58.580  1.00  0.00           C
ATOM  10319  C27 POPEa 482      85.390  42.785  57.280  1.00  0.00           C
ATOM  10322  C28 POPEa 482      83.870  42.905  57.510  1.00  0.00           C
ATOM  10325  C29 POPEa 482      83.130  43.265  56.240  1.00  0.00           C
ATOM  10327 0C21 POPEa 482      82.110  42.615  55.640  1.00  0.00           C
ATOM  10329 1C21 POPEa 482      81.400  41.375  56.110  1.00  0.00           C
ATOM  10332 2C21 POPEa 482      79.860  41.525  56.160  1.00  0.00           C
ATOM  10335 3C21 POPEa 482      79.190  41.635  54.780  1.00  0.00           C
ATOM  10338 4C21 POPEa 482      77.660  41.705  54.870  1.00  0.00           C
ATOM  10341 5C21 POPEa 482      76.990  41.915  53.500  1.00  0.00           C
ATOM  10344 6C21 POPEa 482      75.480  42.185  53.590  1.00  0.00           C
ATOM  10347 7C21 POPEa 482      74.880  42.635  52.250  1.00  0.00           C
ATOM  10350 8C21 POPEa 482      73.390  43.005  52.340  1.00  0.00           C
ATOM  10354  C33 POPEa 482      93.940  44.775  60.040  1.00  0.00           C
ATOM  10357  C34 POPEa 482      94.550  44.915  58.640  1.00  0.00           C
ATOM  10360  C35 POPEa 482      94.240  43.745  57.680  1.00  0.00           C
ATOM  10363  C36 POPEa 482      92.750  43.415  57.550  1.00  0.00           C
ATOM  10366  C37 POPEa 482      92.470  42.435  56.410  1.00  0.00           C
ATOM  10369  C38 POPEa 482      90.970  42.265  56.140  1.00  0.00           C
ATOM  10372  C39 POPEa 482      90.670  41.645  54.770  1.00  0.00           C
ATOM  10375 0C31 POPEa 482      89.320  42.125  54.210  1.00  0.00           C
ATOM  10378 1C31 POPEa 482      89.090  41.665  52.770  1.00  0.00           C
ATOM  10381 2C31 POPEa 482      88.030  42.515  52.050  1.00  0.00           C
ATOM  10384 3C31 POPEa 482      86.610  42.295  52.580  1.00  0.00           C
ATOM  10387 4C31 POPEa 482      85.550  43.015  51.740  1.00  0.00           C
ATOM  10390 5C31 POPEa 482      84.120  42.645  52.120  1.00  0.00           C
ATOM  10393 6C31 POPEa 482      83.080  43.185  51.140  1.00  0.00           C
ATOM  10397  NH3 POPEb 483       1.240  71.605  63.910  1.00  0.00           N
ATOM  10401  C12 POPEb 483       0.420  72.215  65.000  1.00  0.00           C
ATOM  10404  C11 POPEb 483       1.070  71.955  66.360  1.00  0.00           C
ATOM  10407  P   POPEb 483       0.980  74.235  67.620  1.00  0.00           P
ATOM  10408  O13 POPEb 483       0.150  74.945  68.630  1.00  0.00           O
ATOM  10409  O14 POPEb 483       2.440  74.245  67.820  1.00  0.00           O
ATOM  10410  O11 POPEb 483       0.640  74.915  66.240  1.00  0.00           O
ATOM  10411  O12 POPEb 483       0.460  72.765  67.370  1.00  0.00           O
ATOM  10412  C1  POPEb 483       1.110  76.205  65.890  1.00  0.00           C
ATOM  10415  C2  POPEb 483       0.920  76.385  64.370  1.00  0.00           C
ATOM  10417  O21 POPEb 483       1.710  77.505  63.910  1.00  0.00           O
ATOM  10418  C21 POPEb 483       2.880  77.135  63.390  1.00  0.00           C
ATOM  10419  O22 POPEb 483       3.240  75.975  63.230  1.00  0.00           O
ATOM  10420  C22 POPEb 483       3.680  78.335  62.920  1.00  0.00           C
ATOM  10423  C3  POPEb 483      -0.600  76.485  63.980  1.00  0.00           C
ATOM  10426  O31 POPEb 483      -1.040  77.755  63.430  1.00  0.00           O
ATOM  10427  C31 POPEb 483      -1.090  77.795  62.090  1.00  0.00           C
ATOM  10428  O32 POPEb 483      -0.600  76.975  61.340  1.00  0.00           O
ATOM  10429  C32 POPEb 483      -1.930  79.015  61.680  1.00  0.00           C
ATOM  10432  C23 POPEb 483       4.350  78.075  61.540  1.00  0.00           C
ATOM  10435  C24 POPEb 483       4.060  79.175  60.510  1.00  0.00           C
ATOM  10438  C25 POPEb 483       4.370  78.735  59.060  1.00  0.00           C
ATOM  10441  C26 POPEb 483       5.870  78.605  58.770  1.00  0.00           C
ATOM  10444  C27 POPEb 483       6.180  78.005  57.390  1.00  0.00           C
ATOM  10447  C28 POPEb 483       7.680  78.065  57.060  1.00  0.00           C
ATOM  10450  C29 POPEb 483       8.010  77.385  55.750  1.00  0.00           C
ATOM  10452 0C21 POPEb 483       8.990  77.685  54.880  1.00  0.00           C
ATOM  10454 1C21 POPEb 483       9.990  78.795  55.060  1.00  0.00           C
ATOM  10457 2C21 POPEb 483      11.000  78.975  53.910  1.00  0.00           C
ATOM  10460 3C21 POPEb 483      12.120  79.975  54.260  1.00  0.00           C
ATOM  10463 4C21 POPEb 483      13.320  79.915  53.310  1.00  0.00           C
ATOM  10466 5C21 POPEb 483      14.350  78.835  53.690  1.00  0.00           C
ATOM  10469 6C21 POPEb 483      15.490  78.725  52.670  1.00  0.00           C
ATOM  10472 7C21 POPEb 483      16.690  77.925  53.190  1.00  0.00           C
ATOM  10475 8C21 POPEb 483      17.850  77.855  52.180  1.00  0.00           C
ATOM  10479  C33 POPEb 483      -1.890  79.365  60.180  1.00  0.00           C
ATOM  10482  C34 POPEb 483      -2.640  80.645  59.800  1.00  0.00           C
ATOM  10485  C35 POPEb 483      -2.340  81.125  58.370  1.00  0.00           C
ATOM  10488  C36 POPEb 483      -3.380  80.665  57.340  1.00  0.00           C
ATOM  10491  C37 POPEb 483      -2.910  80.825  55.880  1.00  0.00           C
ATOM  10494  C38 POPEb 483      -4.000  80.495  54.860  1.00  0.00           C
ATOM  10497  C39 POPEb 483      -4.070  79.025  54.430  1.00  0.00           C
ATOM  10500 0C31 POPEb 483      -3.020  78.665  53.360  1.00  0.00           C
ATOM  10503 1C31 POPEb 483      -3.250  77.295  52.720  1.00  0.00           C
ATOM  10506 2C31 POPEb 483      -2.610  77.115  51.320  1.00  0.00           C
ATOM  10509 3C31 POPEb 483      -3.020  78.175  50.280  1.00  0.00           C
ATOM  10512 4C31 POPEb 483      -4.530  78.405  50.190  1.00  0.00           C
ATOM  10515 5C31 POPEb 483      -4.880  79.585  49.280  1.00  0.00           C
ATOM  10518 6C31 POPEb 483      -6.380  79.925  49.290  1.00  0.00           C
ATOM  10522  NH3 POPEc 484     127.840  -4.075  26.540  1.00  0.00           N
ATOM  10526  C12 POPEc 484     126.450  -3.535  26.590  1.00  0.00           C
ATOM  10529  C11 POPEc 484     126.430  -2.205  27.350  1.00  0.00           C
ATOM  10532  P   POPEc 484     124.850  -0.225  27.870  1.00  0.00           P
ATOM  10533  O13 POPEc 484     124.800  -0.365  29.330  1.00  0.00           O
ATOM  10534  O14 POPEc 484     125.730   0.785  27.250  1.00  0.00           O
ATOM  10535  O11 POPEc 484     123.390  -0.095  27.280  1.00  0.00           O
ATOM  10536  O12 POPEc 484     125.130  -1.645  27.240  1.00  0.00           O
ATOM  10537  C1  POPEc 484     122.660   1.145  27.250  1.00  0.00           C
ATOM  10540  C2  POPEc 484     121.810   1.325  28.540  1.00  0.00           C
ATOM  10542  O21 POPEc 484     122.590   2.165  29.420  1.00  0.00           O
ATOM  10543  C21 POPEc 484     122.030   2.585  30.550  1.00  0.00           C
ATOM  10544  O22 POPEc 484     120.920   2.315  30.950  1.00  0.00           O
ATOM  10545  C22 POPEc 484     122.990   3.615  31.160  1.00  0.00           C
ATOM  10548  C3  POPEc 484     121.440  -0.075  29.130  1.00  0.00           C
ATOM  10551  O31 POPEc 484     120.270  -0.065  29.970  1.00  0.00           O
ATOM  10552  C31 POPEc 484     120.110  -1.215  30.620  1.00  0.00           C
ATOM  10553  O32 POPEc 484     120.140  -2.325  30.090  1.00  0.00           O
ATOM  10554  C32 POPEc 484     120.130  -0.895  32.120  1.00  0.00           C
ATOM  10557  C23 POPEc 484     122.330   4.465  32.260  1.00  0.00           C
ATOM  10560  C24 POPEc 484     121.250   5.435  31.760  1.00  0.00           C
ATOM  10563  C25 POPEc 484     120.190   5.745  32.830  1.00  0.00           C
ATOM  10566  C26 POPEc 484     120.770   6.325  34.130  1.00  0.00           C
ATOM  10569  C27 POPEc 484     120.200   5.635  35.380  1.00  0.00           C
ATOM  10572  C28 POPEc 484     121.010   5.955  36.650  1.00  0.00           C
ATOM  10575  C29 POPEc 484     120.610   4.995  37.740  1.00  0.00           C
ATOM  10577 0C21 POPEc 484     120.040   5.305  38.910  1.00  0.00           C
ATOM  10579 1C21 POPEc 484     119.720   6.695  39.390  1.00  0.00           C
ATOM  10582 2C21 POPEc 484     119.370   6.695  40.890  1.00  0.00           C
ATOM  10585 3C21 POPEc 484     119.300   8.115  41.460  1.00  0.00           C
ATOM  10588 4C21 POPEc 484     118.700   8.175  42.870  1.00  0.00           C
ATOM  10591 5C21 POPEc 484     118.510   9.625  43.340  1.00  0.00           C
ATOM  10594 6C21 POPEc 484     117.530   9.735  44.520  1.00  0.00           C
ATOM  10597 7C21 POPEc 484     117.030  11.155  44.760  1.00  0.00           C
ATOM  10600 8C21 POPEc 484     115.990  11.225  45.890  1.00  0.00           C
ATOM  10604  C33 POPEc 484     120.100  -2.155  33.030  1.00  0.00           C
ATOM  10607  C34 POPEc 484     120.630  -1.935  34.460  1.00  0.00           C
ATOM  10610  C35 POPEc 484     120.050  -0.735  35.230  1.00  0.00           C
ATOM  10613  C36 POPEc 484     120.480  -0.745  36.700  1.00  0.00           C
ATOM  10616  C37 POPEc 484     120.000   0.465  37.510  1.00  0.00           C
ATOM  10619  C38 POPEc 484     120.330   0.335  39.010  1.00  0.00           C
ATOM  10622  C39 POPEc 484     120.120   1.635  39.800  1.00  0.00           C
ATOM  10625 0C31 POPEc 484     120.040   1.415  41.320  1.00  0.00           C
ATOM  10628 1C31 POPEc 484     120.190   2.715  42.120  1.00  0.00           C
ATOM  10631 2C31 POPEc 484     119.580   2.675  43.530  1.00  0.00           C
ATOM  10634 3C31 POPEc 484     120.060   1.505  44.400  1.00  0.00           C
ATOM  10637 4C31 POPEc 484     119.380   1.495  45.770  1.00  0.00           C
ATOM  10640 5C31 POPEc 484     119.690   0.235  46.600  1.00  0.00           C
ATOM  10643 6C31 POPEc 484     118.650  -0.065  47.680  1.00  0.00           C
ATOM  10647  NH3 POPEd 485      68.490  11.365  25.900  1.00  0.00           N
ATOM  10651  C12 POPEd 485      69.440  12.235  26.680  1.00  0.00           C
ATOM  10654  C11 POPEd 485      70.600  12.575  25.740  1.00  0.00           C
ATOM  10657  P   POPEd 485      72.770  13.835  25.360  1.00  0.00           P
ATOM  10658  O13 POPEd 485      74.030  13.685  26.110  1.00  0.00           O
ATOM  10659  O14 POPEd 485      72.630  13.155  24.050  1.00  0.00           O
ATOM  10660  O11 POPEd 485      72.580  15.375  25.080  1.00  0.00           O
ATOM  10661  O12 POPEd 485      71.510  13.515  26.310  1.00  0.00           O
ATOM  10662  C1  POPEd 485      71.860  16.195  25.990  1.00  0.00           C
ATOM  10665  C2  POPEd 485      72.720  16.575  27.220  1.00  0.00           C
ATOM  10667  O21 POPEd 485      71.930  16.355  28.400  1.00  0.00           O
ATOM  10668  C21 POPEd 485      72.330  15.355  29.190  1.00  0.00           C
ATOM  10669  O22 POPEd 485      73.440  14.865  29.230  1.00  0.00           O
ATOM  10670  C22 POPEd 485      71.130  14.975  30.080  1.00  0.00           C
ATOM  10673  C3  POPEd 485      73.130  18.065  27.100  1.00  0.00           C
ATOM  10676  O31 POPEd 485      73.990  18.495  28.180  1.00  0.00           O
ATOM  10677  C31 POPEd 485      73.520  19.455  28.980  1.00  0.00           C
ATOM  10678  O32 POPEd 485      72.430  19.985  28.890  1.00  0.00           O
ATOM  10679  C32 POPEd 485      74.570  19.815  30.000  1.00  0.00           C
ATOM  10682  C23 POPEd 485      71.150  13.555  30.710  1.00  0.00           C
ATOM  10685  C24 POPEd 485      69.790  13.205  31.330  1.00  0.00           C
ATOM  10688  C25 POPEd 485      69.740  11.885  32.110  1.00  0.00           C
ATOM  10691  C26 POPEd 485      70.300  11.955  33.540  1.00  0.00           C
ATOM  10694  C27 POPEd 485      70.530  10.545  34.100  1.00  0.00           C
ATOM  10697  C28 POPEd 485      71.210  10.535  35.490  1.00  0.00           C
ATOM  10700  C29 POPEd 485      71.730   9.155  35.790  1.00  0.00           C
ATOM  10702 0C21 POPEd 485      72.960   8.825  36.220  1.00  0.00           C
ATOM  10704 1C21 POPEd 485      74.110   9.745  36.550  1.00  0.00           C
ATOM  10707 2C21 POPEd 485      74.470   9.705  38.040  1.00  0.00           C
ATOM  10710 3C21 POPEd 485      74.910   8.315  38.540  1.00  0.00           C
ATOM  10713 4C21 POPEd 485      75.540   8.355  39.940  1.00  0.00           C
ATOM  10716 5C21 POPEd 485      76.090   6.985  40.390  1.00  0.00           C
ATOM  10719 6C21 POPEd 485      75.070   6.135  41.160  1.00  0.00           C
ATOM  10722 7C21 POPEd 485      75.640   4.775  41.580  1.00  0.00           C
ATOM  10725 8C21 POPEd 485      74.810   4.055  42.650  1.00  0.00           C
ATOM  10729  C33 POPEd 485      74.350  19.125  31.360  1.00  0.00           C
ATOM  10732  C34 POPEd 485      74.940  20.025  32.450  1.00  0.00           C
ATOM  10735  C35 POPEd 485      75.130  19.345  33.810  1.00  0.00           C
ATOM  10738  C36 POPEd 485      75.670  20.385  34.790  1.00  0.00           C
ATOM  10741  C37 POPEd 485      76.110  19.835  36.150  1.00  0.00           C
ATOM  10744  C38 POPEd 485      76.720  20.985  36.960  1.00  0.00           C
ATOM  10747  C39 POPEd 485      77.250  20.635  38.350  1.00  0.00           C
ATOM  10750 0C31 POPEd 485      76.200  20.685  39.470  1.00  0.00           C
ATOM  10753 1C31 POPEd 485      76.850  21.025  40.820  1.00  0.00           C
ATOM  10756 2C31 POPEd 485      75.920  20.955  42.040  1.00  0.00           C
ATOM  10759 3C31 POPEd 485      75.280  19.575  42.280  1.00  0.00           C
ATOM  10762 4C31 POPEd 485      76.280  18.415  42.410  1.00  0.00           C
ATOM  10765 5C31 POPEd 485      75.580  17.065  42.580  1.00  0.00           C
ATOM  10768 6C31 POPEd 485      76.540  15.895  42.800  1.00  0.00           C
ATOM  10772  NH3 POPEe 486      23.540 115.705  26.410  1.00  0.00           N
ATOM  10776  C12 POPEe 486      23.560 114.465  25.570  1.00  0.00           C
ATOM  10779  C11 POPEe 486      24.650 114.495  24.480  1.00  0.00           C
ATOM  10782  P   POPEe 486      26.770 112.905  24.390  1.00  0.00           P
ATOM  10783  O13 POPEe 486      27.220 112.115  23.230  1.00  0.00           O
ATOM  10784  O14 POPEe 486      27.430 114.215  24.570  1.00  0.00           O
ATOM  10785  O11 POPEe 486      26.990 112.065  25.710  1.00  0.00           O
ATOM  10786  O12 POPEe 486      25.200 113.185  24.280  1.00  0.00           O
ATOM  10787  C1  POPEe 486      26.140 112.295  26.840  1.00  0.00           C
ATOM  10790  C2  POPEe 486      26.850 112.155  28.210  1.00  0.00           C
ATOM  10792  O21 POPEe 486      26.420 113.315  28.940  1.00  0.00           O
ATOM  10793  C21 POPEe 486      26.380 113.225  30.250  1.00  0.00           C
ATOM  10794  O22 POPEe 486      26.670 112.255  30.930  1.00  0.00           O
ATOM  10795  C22 POPEe 486      25.900 114.605  30.750  1.00  0.00           C
ATOM  10798  C3  POPEe 486      28.400 112.095  28.060  1.00  0.00           C
ATOM  10801  O31 POPEe 486      29.090 111.805  29.300  1.00  0.00           O
ATOM  10802  C31 POPEe 486      29.490 112.865  30.000  1.00  0.00           C
ATOM  10803  O32 POPEe 486      29.400 114.025  29.660  1.00  0.00           O
ATOM  10804  C32 POPEe 486      30.140 112.385  31.300  1.00  0.00           C
ATOM  10807  C23 POPEe 486      25.980 114.865  32.270  1.00  0.00           C
ATOM  10810  C24 POPEe 486      25.330 116.205  32.630  1.00  0.00           C
ATOM  10813  C25 POPEe 486      25.540 116.625  34.090  1.00  0.00           C
ATOM  10816  C26 POPEe 486      24.400 116.195  35.020  1.00  0.00           C
ATOM  10819  C27 POPEe 486      24.680 116.575  36.470  1.00  0.00           C
ATOM  10822  C28 POPEe 486      23.510 116.265  37.420  1.00  0.00           C
ATOM  10825  C29 POPEe 486      23.920 116.555  38.840  1.00  0.00           C
ATOM  10827 0C21 POPEe 486      23.090 116.755  39.870  1.00  0.00           C
ATOM  10829 1C21 POPEe 486      21.580 116.725  39.830  1.00  0.00           C
ATOM  10832 2C21 POPEe 486      20.900 117.425  41.030  1.00  0.00           C
ATOM  10835 3C21 POPEe 486      21.170 116.775  42.400  1.00  0.00           C
ATOM  10838 4C21 POPEe 486      22.250 117.505  43.220  1.00  0.00           C
ATOM  10841 5C21 POPEe 486      22.410 116.995  44.670  1.00  0.00           C
ATOM  10844 6C21 POPEe 486      22.490 115.465  44.780  1.00  0.00           C
ATOM  10847 7C21 POPEe 486      23.320 114.995  45.980  1.00  0.00           C
ATOM  10850 8C21 POPEe 486      23.110 113.535  46.360  1.00  0.00           C
ATOM  10854  C33 POPEe 486      29.720 113.245  32.510  1.00  0.00           C
ATOM  10857  C34 POPEe 486      29.680 112.445  33.820  1.00  0.00           C
ATOM  10860  C35 POPEe 486      30.310 113.185  35.010  1.00  0.00           C
ATOM  10863  C36 POPEe 486      31.840 113.055  35.020  1.00  0.00           C
ATOM  10866  C37 POPEe 486      32.490 113.745  36.230  1.00  0.00           C
ATOM  10869  C38 POPEe 486      33.990 113.435  36.290  1.00  0.00           C
ATOM  10872  C39 POPEe 486      34.730 114.215  37.380  1.00  0.00           C
ATOM  10875 0C31 POPEe 486      36.230 114.335  37.050  1.00  0.00           C
ATOM  10878 1C31 POPEe 486      37.000 115.295  37.960  1.00  0.00           C
ATOM  10881 2C31 POPEe 486      36.980 114.885  39.440  1.00  0.00           C
ATOM  10884 3C31 POPEe 486      37.980 115.675  40.290  1.00  0.00           C
ATOM  10887 4C31 POPEe 486      38.230 115.035  41.670  1.00  0.00           C
ATOM  10890 5C31 POPEe 486      39.480 115.595  42.350  1.00  0.00           C
ATOM  10893 6C31 POPEe 486      39.810 114.915  43.670  1.00  0.00           C
ATOM  10897  NH3 POPEf 487     123.320 113.275  24.370  1.00  0.00           N
ATOM  10901  C12 POPEf 487     123.930 113.685  23.070  1.00  0.00           C
ATOM  10904  C11 POPEf 487     125.450 113.885  23.180  1.00  0.00           C
ATOM  10907  P   POPEf 487     127.630 112.375  23.440  1.00  0.00           P
ATOM  10908  O13 POPEf 487     127.700 111.405  22.310  1.00  0.00           O
ATOM  10909  O14 POPEf 487     128.470 113.585  23.310  1.00  0.00           O
ATOM  10910  O11 POPEf 487     127.950 111.615  24.800  1.00  0.00           O
ATOM  10911  O12 POPEf 487     126.080 112.705  23.680  1.00  0.00           O
ATOM  10912  C1  POPEf 487     127.500 112.195  26.040  1.00  0.00           C
ATOM  10915  C2  POPEf 487     127.880 111.295  27.260  1.00  0.00           C
ATOM  10917  O21 POPEf 487     127.580 111.975  28.490  1.00  0.00           O
ATOM  10918  C21 POPEf 487     126.320 111.925  28.870  1.00  0.00           C
ATOM  10919  O22 POPEf 487     125.440 111.265  28.340  1.00  0.00           O
ATOM  10920  C22 POPEf 487     126.180 112.805  30.130  1.00  0.00           C
ATOM  10923  C3  POPEf 487     129.390 110.955  27.290  1.00  0.00           C
ATOM  10926  O31 POPEf 487     129.840 110.295  28.490  1.00  0.00           O
ATOM  10927  C31 POPEf 487     129.430 109.035  28.640  1.00  0.00           C
ATOM  10928  O32 POPEf 487     128.680 108.425  27.910  1.00  0.00           O
ATOM  10929  C32 POPEf 487     129.960 108.545  29.980  1.00  0.00           C
ATOM  10932  C23 POPEf 487     126.960 112.325  31.380  1.00  0.00           C
ATOM  10935  C24 POPEf 487     126.440 113.005  32.670  1.00  0.00           C
ATOM  10938  C25 POPEf 487     127.500 113.145  33.780  1.00  0.00           C
ATOM  10941  C26 POPEf 487     126.960 113.855  35.030  1.00  0.00           C
ATOM  10944  C27 POPEf 487     128.020 114.045  36.120  1.00  0.00           C
ATOM  10947  C28 POPEf 487     127.410 114.425  37.490  1.00  0.00           C
ATOM  10950  C29 POPEf 487     128.440 114.765  38.530  1.00  0.00           C
ATOM  10952 0C21 POPEf 487     128.170 115.225  39.770  1.00  0.00           C
ATOM  10954 1C21 POPEf 487     126.800 115.465  40.340  1.00  0.00           C
ATOM  10957 2C21 POPEf 487     126.530 114.505  41.510  1.00  0.00           C
ATOM  10960 3C21 POPEf 487     125.120 114.635  42.100  1.00  0.00           C
ATOM  10963 4C21 POPEf 487     124.780 113.515  43.080  1.00  0.00           C
ATOM  10966 5C21 POPEf 487     123.300 113.465  43.480  1.00  0.00           C
ATOM  10969 6C21 POPEf 487     122.870 114.595  44.430  1.00  0.00           C
ATOM  10972 7C21 POPEf 487     121.360 114.545  44.730  1.00  0.00           C
ATOM  10975 8C21 POPEf 487     120.880 115.595  45.730  1.00  0.00           C
[truncated: 1,820,488 more chars]
