# Supplementary material for: Characterizing Membrane Association and Periplasmic Transfer of Bacterial Lipoproteins through Molecular Dynamics Simulations
Source: Structure. 2020 Apr 7;28(4):475–487.e3. doi: 10.1016/j.str.2020.01.012 (PMC7139219; doi:10.1016/j.str.2020.01.012)
Supplement: Data S3. Final Coordinates from Simulations (M–X), Related to Figure 3 [file mmc5.zip › M-X/MEPS-1-atomistic.pdb]

TITLE     Protein
REMARK    THIS IS A SIMULATION BOX
CRYST1  129.078  129.078  196.439  90.00  90.00  90.00 P 1           1
MODEL        1
ATOM      1  N   CYSTA   1      55.359  61.159 104.700  1.00  0.00           N
ATOM      3  CA  CYSTA   1      54.639  62.429 104.520  1.00  0.00           C
ATOM      5  C   CYSTA   1      55.129  63.389 105.609  1.00  0.00           C
ATOM      6  O   CYSTA   1      54.599  64.489 105.770  1.00  0.00           O
ATOM      7  CB  CYSTA   1      53.059  62.369 104.660  1.00  0.00           C
ATOM     10  SG  CYSTA   1      52.089  61.059 103.789  1.00  0.00           S
ATOM     11  C1  CYSTA   1      53.049  60.609 102.319  1.00  0.00           C
ATOM     14  CA1 CYSTA   1      56.499  60.859 104.039  1.00  0.00           C
ATOM     15  OA1 CYSTA   1      57.349  60.179 104.599  1.00  0.00           O
ATOM     16  CA2 CYSTA   1      56.739  61.299 102.620  1.00  0.00           C
ATOM     19  C11 CYSTA   1      52.869  59.199 101.709  1.00  0.00           C
ATOM     21  O11 CYSTA   1      52.219  59.249 100.419  1.00  0.00           O
ATOM     22  CX1 CYSTA   1      52.859  58.539  99.469  1.00  0.00           C
ATOM     23  OX1 CYSTA   1      53.959  58.049  99.570  1.00  0.00           O
ATOM     24  CX2 CYSTA   1      51.999  58.479  98.219  1.00  0.00           C
ATOM     27  C12 CYSTA   1      52.159  58.149 102.630  1.00  0.00           C
ATOM     30  O12 CYSTA   1      50.719  58.339 102.770  1.00  0.00           O
ATOM     31  CD1 CYSTA   1      49.959  57.439 102.149  1.00  0.00           C
ATOM     32  OD1 CYSTA   1      50.369  56.509 101.480  1.00  0.00           O
ATOM     33  CD2 CYSTA   1      48.469  57.779 102.319  1.00  0.00           C
ATOM     36  CA3 CYSTA   1      57.429  62.669 102.459  1.00  0.00           C
ATOM     39  CA4 CYSTA   1      56.889  63.379 101.199  1.00  0.00           C
ATOM     42  CA5 CYSTA   1      57.839  64.439 100.630  1.00  0.00           C
ATOM     45  CA6 CYSTA   1      58.839  63.889  99.599  1.00  0.00           C
ATOM     48  CA7 CYSTA   1      58.239  63.589  98.209  1.00  0.00           C
ATOM     51  CA8 CYSTA   1      59.229  62.789  97.359  1.00  0.00           C
ATOM     54  CA9 CYSTA   1      58.669  62.189  96.059  1.00  0.00           C
ATOM     57 0CA1 CYSTA   1      58.629  63.119  94.830  1.00  0.00           C
ATOM     60 1CA1 CYSTA   1      57.409  64.039  94.789  1.00  0.00           C
ATOM     63 2CA1 CYSTA   1      57.199  64.729  93.439  1.00  0.00           C
ATOM     66 3CA1 CYSTA   1      55.899  65.529  93.379  1.00  0.00           C
ATOM     69 4CA1 CYSTA   1      55.929  66.669  92.340  1.00  0.00           C
ATOM     72 5CA1 CYSTA   1      54.569  67.359  92.179  1.00  0.00           C
ATOM     75 6CA1 CYSTA   1      54.589  68.539  91.209  1.00  0.00           C
ATOM     79  CD3 CYSTA   1      47.539  56.539 102.449  1.00  0.00           C
ATOM     82  CD4 CYSTA   1      47.409  55.699 101.159  1.00  0.00           C
ATOM     85  CD5 CYSTA   1      46.509  54.469 101.310  1.00  0.00           C
ATOM     88  CD6 CYSTA   1      45.169  54.589 100.579  1.00  0.00           C
ATOM     91  CD7 CYSTA   1      45.239  54.019  99.149  1.00  0.00           C
ATOM     94  CD8 CYSTA   1      43.889  54.049  98.439  1.00  0.00           C
ATOM     97  CD9 CYSTA   1      43.879  53.309  97.079  1.00  0.00           C
ATOM    100 0CD1 CYSTA   1      44.419  54.129  95.899  1.00  0.00           C
ATOM    103 1CD1 CYSTA   1      44.279  53.369  94.570  1.00  0.00           C
ATOM    106 2CD1 CYSTA   1      44.549  54.239  93.329  1.00  0.00           C
ATOM    109 3CD1 CYSTA   1      44.409  53.429  92.029  1.00  0.00           C
ATOM    112 4CD1 CYSTA   1      44.009  54.259  90.799  1.00  0.00           C
ATOM    115 5CD1 CYSTA   1      44.969  54.129  89.619  1.00  0.00           C
ATOM    118 6CD1 CYSTA   1      44.289  54.439  88.279  1.00  0.00           C
ATOM    122  CX3 CYSTA   1      52.109  57.059  97.639  1.00  0.00           C
ATOM    125  CX4 CYSTA   1      51.249  56.809  96.399  1.00  0.00           C
ATOM    128  CX5 CYSTA   1      51.239  55.319  96.080  1.00  0.00           C
ATOM    131  CX6 CYSTA   1      50.139  54.899  95.110  1.00  0.00           C
ATOM    134  CX7 CYSTA   1      50.169  53.379  94.929  1.00  0.00           C
ATOM    137  CX8 CYSTA   1      48.889  52.829  94.300  1.00  0.00           C
ATOM    140  CX9 CYSTA   1      49.069  51.369  93.950  1.00  0.00           C
ATOM    142 0CX1 CYSTA   1      48.819  50.839  92.739  1.00  0.00           C
ATOM    144 1CX1 CYSTA   1      48.219  51.609  91.599  1.00  0.00           C
ATOM    147 2CX1 CYSTA   1      47.349  50.749  90.670  1.00  0.00           C
ATOM    150 3CX1 CYSTA   1      46.239  49.939  91.360  1.00  0.00           C
ATOM    153 4CX1 CYSTA   1      45.349  49.209  90.340  1.00  0.00           C
ATOM    156 5CX1 CYSTA   1      44.129  50.019  89.870  1.00  0.00           C
ATOM    159 6CX1 CYSTA   1      42.989  50.019  90.890  1.00  0.00           C
ATOM    162 7CX1 CYSTA   1      41.729  50.759  90.399  1.00  0.00           C
ATOM    165 8CX1 CYSTA   1      40.619  50.809  91.450  1.00  0.00           C
ATOM    169  N   SER A   2      56.119  62.949 106.439  1.00  0.00           N
ATOM    171  CA  SER A   2      55.829  62.449 107.789  1.00  0.00           C
ATOM    173  CB  SER A   2      57.079  62.219 108.670  1.00  0.00           C
ATOM    176  OG  SER A   2      58.139  61.619 107.919  1.00  0.00           O
ATOM    178  C   SER A   2      54.879  63.309 108.590  1.00  0.00           C
ATOM    179  O   SER A   2      55.249  64.379 109.069  1.00  0.00           O
ATOM    180  N   ALA A   3      53.629  62.859 108.720  1.00  0.00           N
ATOM    182  CA  ALA A   3      52.549  63.739 109.120  1.00  0.00           C
ATOM    184  CB  ALA A   3      51.559  63.919 107.959  1.00  0.00           C
ATOM    188  C   ALA A   3      51.819  63.209 110.340  1.00  0.00           C
ATOM    189  O   ALA A   3      51.539  62.009 110.419  1.00  0.00           O
ATOM    190  N   ASN A   4      51.449  64.069 111.319  1.00  0.00           N
ATOM    192  CA  ASN A   4      52.139  65.289 111.730  1.00  0.00           C
ATOM    194  CB  ASN A   4      51.159  66.469 112.029  1.00  0.00           C
ATOM    197  CG  ASN A   4      50.319  66.809 110.799  1.00  0.00           C
ATOM    198  OD1 ASN A   4      50.669  67.649 109.959  1.00  0.00           O
ATOM    199  ND2 ASN A   4      49.119  66.179 110.690  1.00  0.00           N
ATOM    202  C   ASN A   4      52.999  64.899 112.929  1.00  0.00           C
ATOM    203  O   ASN A   4      53.609  63.829 112.949  1.00  0.00           O
ATOM    204  N   ASN A   5      53.029  65.699 114.020  1.00  0.00           N
ATOM    206  CA  ASN A   5      53.039  65.129 115.359  1.00  0.00           C
ATOM    208  CB  ASN A   5      53.569  66.119 116.429  1.00  0.00           C
ATOM    211  CG  ASN A   5      52.679  67.329 116.649  1.00  0.00           C
ATOM    212  OD1 ASN A   5      53.069  68.469 116.370  1.00  0.00           O
ATOM    213  ND2 ASN A   5      51.459  67.099 117.149  1.00  0.00           N
ATOM    216  C   ASN A   5      51.709  64.389 115.609  1.00  0.00           C
ATOM    217  O   ASN A   5      50.669  64.659 115.010  1.00  0.00           O
ATOM    218  N   THR A   6      51.669  63.289 116.360  1.00  0.00           N
ATOM    220  CA  THR A   6      52.189  63.109 117.700  1.00  0.00           C
ATOM    222  CB  THR A   6      51.079  62.719 118.659  1.00  0.00           C
ATOM    224  OG1 THR A   6      50.439  63.929 119.039  1.00  0.00           O
ATOM    226  CG2 THR A   6      51.509  62.099 119.980  1.00  0.00           C
ATOM    230  C   THR A   6      53.449  62.279 117.649  1.00  0.00           C
ATOM    231  O   THR A   6      54.509  62.819 117.890  1.00  0.00           O
ATOM    232  N   ALA A   7      53.469  61.039 117.169  1.00  0.00           N
ATOM    234  CA  ALA A   7      53.019  59.859 117.849  1.00  0.00           C
ATOM    236  CB  ALA A   7      51.779  59.299 117.160  1.00  0.00           C
ATOM    240  C   ALA A   7      54.129  58.809 117.870  1.00  0.00           C
ATOM    241  O   ALA A   7      54.899  58.679 116.920  1.00  0.00           O
ATOM    242  N   LYS A   8      54.259  58.029 118.950  1.00  0.00           N
ATOM    244  CA  LYS A   8      53.799  58.319 120.300  1.00  0.00           C
ATOM    246  CB  LYS A   8      52.259  58.079 120.519  1.00  0.00           C
ATOM    249  CG  LYS A   8      51.669  58.569 121.859  1.00  0.00           C
ATOM    252  CD  LYS A   8      50.139  58.749 121.829  1.00  0.00           C
ATOM    255  CE  LYS A   8      49.519  59.219 123.159  1.00  0.00           C
ATOM    258  NZ  LYS A   8      48.049  59.369 123.069  1.00  0.00           N
ATOM    262  C   LYS A   8      54.559  57.399 121.220  1.00  0.00           C
ATOM    263  O   LYS A   8      53.999  56.849 122.160  1.00  0.00           O
ATOM    264  N   ASN A   9      55.859  57.129 120.950  1.00  0.00           N
ATOM    266  CA  ASN A   9      56.459  55.909 121.469  1.00  0.00           C
ATOM    268  CB  ASN A   9      57.749  55.489 120.700  1.00  0.00           C
ATOM    271  CG  ASN A   9      59.049  56.209 120.989  1.00  0.00           C
ATOM    272  OD1 ASN A   9      59.769  55.879 121.929  1.00  0.00           O
ATOM    273  ND2 ASN A   9      59.439  57.119 120.069  1.00  0.00           N
ATOM    276  C   ASN A   9      56.419  55.749 123.019  1.00  0.00           C
ATOM    277  O   ASN A   9      56.599  56.649 123.829  1.00  0.00           O
ATOM    278  N   MET A  10      55.969  54.579 123.480  1.00  0.00           N
ATOM    280  CA  MET A  10      56.159  53.329 122.809  1.00  0.00           C
ATOM    282  CB  MET A  10      56.949  52.369 123.709  1.00  0.00           C
ATOM    285  CG  MET A  10      57.569  51.249 122.870  1.00  0.00           C
ATOM    288  SD  MET A  10      59.119  50.599 123.530  1.00  0.00           S
ATOM    289  CE  MET A  10      59.349  49.729 121.969  1.00  0.00           C
ATOM    293  C   MET A  10      54.879  52.729 122.309  1.00  0.00           C
ATOM    294  O   MET A  10      54.119  52.129 123.069  1.00  0.00           O
ATOM    295  N   HIS A  11      54.699  52.809 120.980  1.00  0.00           N
ATOM    297  CA  HIS A  11      54.009  51.859 120.149  1.00  0.00           C
ATOM    299  CB  HIS A  11      55.009  51.429 119.059  1.00  0.00           C
ATOM    302  ND1 HIS A  11      56.249  53.609 118.659  1.00  0.00           N
ATOM    303  CG  HIS A  11      55.579  52.499 118.159  1.00  0.00           C
ATOM    304  CE1 HIS A  11      56.669  54.249 117.579  1.00  0.00           C
ATOM    306  NE2 HIS A  11      56.329  53.609 116.439  1.00  0.00           N
ATOM    308  CD2 HIS A  11      55.639  52.479 116.810  1.00  0.00           C
ATOM    310  C   HIS A  11      52.689  52.249 119.489  1.00  0.00           C
ATOM    311  O   HIS A  11      52.219  51.409 118.720  1.00  0.00           O
ATOM    312  N   PRO A  12      52.049  53.409 119.640  1.00  0.00           N
ATOM    313  CD  PRO A  12      51.889  54.039 120.960  1.00  0.00           C
ATOM    316  CA  PRO A  12      50.969  53.809 118.730  1.00  0.00           C
ATOM    318  CB  PRO A  12      50.139  54.819 119.539  1.00  0.00           C
ATOM    321  CG  PRO A  12      50.429  54.499 120.999  1.00  0.00           C
ATOM    324  C   PRO A  12      51.519  54.489 117.490  1.00  0.00           C
ATOM    325  O   PRO A  12      52.479  55.249 117.620  1.00  0.00           O
ATOM    326  N   GLU A  13      50.889  54.279 116.310  1.00  0.00           N
ATOM    328  CA  GLU A  13      51.249  54.929 115.049  1.00  0.00           C
ATOM    330  CB  GLU A  13      50.289  54.479 113.899  1.00  0.00           C
ATOM    333  CG  GLU A  13      50.879  53.449 112.929  1.00  0.00           C
ATOM    336  CD  GLU A  13      50.969  52.069 113.530  1.00  0.00           C
ATOM    337  OE1 GLU A  13      52.049  51.469 113.329  1.00  0.00           O
ATOM    338  OE2 GLU A  13      49.969  51.539 114.090  1.00  0.00           O
ATOM    339  C   GLU A  13      51.289  56.449 115.060  1.00  0.00           C
ATOM    340  O   GLU A  13      50.429  57.109 115.639  1.00  0.00           O
ATOM    341  N   THR A  14      52.259  57.079 114.370  1.00  0.00           N
ATOM    343  CA  THR A  14      52.369  56.949 112.919  1.00  0.00           C
ATOM    345  CB  THR A  14      52.349  58.259 112.119  1.00  0.00           C
ATOM    347  OG1 THR A  14      52.879  59.349 112.840  1.00  0.00           O
ATOM    349  CG2 THR A  14      50.879  58.609 111.829  1.00  0.00           C
ATOM    353  C   THR A  14      53.429  56.009 112.409  1.00  0.00           C
ATOM    354  O   THR A  14      54.299  55.519 113.120  1.00  0.00           O
ATOM    355  N   ARG A  15      53.259  55.659 111.120  1.00  0.00           N
ATOM    357  CA  ARG A  15      53.879  54.579 110.399  1.00  0.00           C
ATOM    359  CB  ARG A  15      52.749  53.819 109.640  1.00  0.00           C
ATOM    362  CG  ARG A  15      51.759  54.729 108.870  1.00  0.00           C
ATOM    365  CD  ARG A  15      50.439  54.079 108.419  1.00  0.00           C
ATOM    368  NE  ARG A  15      49.639  53.769 109.660  1.00  0.00           N
ATOM    370  CZ  ARG A  15      48.499  53.089 109.649  1.00  0.00           C
ATOM    371  NH1 ARG A  15      47.959  52.639 110.770  1.00  0.00           N
ATOM    374  NH2 ARG A  15      47.889  52.819 108.519  1.00  0.00           N
ATOM    377  C   ARG A  15      54.919  55.079 109.409  1.00  0.00           C
ATOM    378  O   ARG A  15      55.579  54.329 108.709  1.00  0.00           O
ATOM    379  N   ALA A  16      55.139  56.399 109.399  1.00  0.00           N
ATOM    381  CA  ALA A  16      56.429  56.989 109.109  1.00  0.00           C
ATOM    383  CB  ALA A  16      56.249  58.369 108.439  1.00  0.00           C
ATOM    387  C   ALA A  16      57.089  57.199 110.449  1.00  0.00           C
ATOM    388  O   ALA A  16      56.389  57.179 111.469  1.00  0.00           O
ATOM    389  N   VAL A  17      58.399  57.499 110.550  1.00  0.00           N
ATOM    391  CA  VAL A  17      58.889  58.119 111.769  1.00  0.00           C
ATOM    393  CB  VAL A  17      60.399  58.259 111.909  1.00  0.00           C
ATOM    395  CG1 VAL A  17      60.789  59.069 113.170  1.00  0.00           C
ATOM    399  CG2 VAL A  17      60.989  56.849 112.079  1.00  0.00           C
ATOM    403  C   VAL A  17      58.199  59.439 111.929  1.00  0.00           C
ATOM    404  O   VAL A  17      58.349  60.379 111.149  1.00  0.00           O
ATOM    405  N   GLY A  18      57.299  59.489 112.940  1.00  0.00           N
ATOM    407  CA  GLY A  18      56.519  60.649 113.260  1.00  0.00           C
ATOM    410  C   GLY A  18      57.289  61.929 113.299  1.00  0.00           C
ATOM    411  O   GLY A  18      58.459  61.969 113.699  1.00  0.00           O
ATOM    412  N   SER A  19      56.649  63.039 112.910  1.00  0.00           N
ATOM    414  CA  SER A  19      57.259  64.349 113.030  1.00  0.00           C
ATOM    416  CB  SER A  19      56.529  65.369 112.149  1.00  0.00           C
ATOM    419  OG  SER A  19      57.419  66.319 111.559  1.00  0.00           O
ATOM    421  C   SER A  19      57.179  64.719 114.479  1.00  0.00           C
ATOM    422  O   SER A  19      56.099  64.679 115.069  1.00  0.00           O
ATOM    423  N   GLU A  20      58.339  64.979 115.110  1.00  0.00           N
ATOM    425  CA  GLU A  20      58.429  65.489 116.459  1.00  0.00           C
ATOM    427  CB  GLU A  20      58.179  66.999 116.360  1.00  0.00           C
ATOM    430  CG  GLU A  20      58.519  67.829 117.599  1.00  0.00           C
ATOM    433  CD  GLU A  20      58.299  69.309 117.340  1.00  0.00           C
ATOM    434  OE1 GLU A  20      58.049  70.019 118.349  1.00  0.00           O
ATOM    435  OE2 GLU A  20      58.269  69.759 116.170  1.00  0.00           O
ATOM    436  C   GLU A  20      57.569  64.729 117.510  1.00  0.00           C
ATOM    437  O   GLU A  20      56.539  65.199 117.990  1.00  0.00           O
ATOM    438  N   THR A  21      58.029  63.489 117.809  1.00  0.00           N
ATOM    440  CA  THR A  21      57.559  62.459 118.760  1.00  0.00           C
ATOM    442  CB  THR A  21      57.179  61.099 118.130  1.00  0.00           C
ATOM    444  OG1 THR A  21      57.929  60.019 118.679  1.00  0.00           O
ATOM    446  CG2 THR A  21      57.539  61.079 116.640  1.00  0.00           C
ATOM    450  C   THR A  21      56.699  62.949 119.929  1.00  0.00           C
ATOM    451  O   THR A  21      57.059  63.949 120.530  1.00  0.00           O
ATOM    452  N   SER A  22      55.589  62.309 120.359  1.00  0.00           N
ATOM    454  CA  SER A  22      54.929  62.679 121.629  1.00  0.00           C
ATOM    456  CB  SER A  22      54.079  61.559 122.249  1.00  0.00           C
ATOM    459  OG  SER A  22      54.909  60.459 122.599  1.00  0.00           O
ATOM    461  C   SER A  22      54.179  63.999 121.699  1.00  0.00           C
ATOM    462  O   SER A  22      53.339  64.209 122.579  1.00  0.00           O
ATOM    463  N   SER A  23      54.499  64.949 120.820  1.00  0.00           N
ATOM    465  CA  SER A  23      54.479  66.339 121.199  1.00  0.00           C
ATOM    467  CB  SER A  23      55.819  67.019 120.799  1.00  0.00           C
ATOM    470  OG  SER A  23      55.879  68.389 121.220  1.00  0.00           O
ATOM    472  C   SER A  23      53.309  67.059 120.579  1.00  0.00           C
ATOM    473  O   SER A  23      53.449  67.759 119.579  1.00  0.00           O
ATOM    474  N   LEU A  24      52.109  66.949 121.170  1.00  0.00           N
ATOM    476  CA  LEU A  24      51.099  67.969 120.939  1.00  0.00           C
ATOM    478  CB  LEU A  24      49.719  67.299 120.670  1.00  0.00           C
ATOM    481  CG  LEU A  24      48.679  68.209 119.970  1.00  0.00           C
ATOM    483  CD1 LEU A  24      47.249  67.669 120.079  1.00  0.00           C
ATOM    487  CD2 LEU A  24      49.009  68.389 118.489  1.00  0.00           C
ATOM    491  C   LEU A  24      51.069  68.939 122.129  1.00  0.00           C
ATOM    492  O   LEU A  24      50.449  69.999 122.079  1.00  0.00           O
ATOM    493  N   GLN A  25      51.839  68.639 123.200  1.00  0.00           N
ATOM    495  CA  GLN A  25      52.009  69.509 124.359  1.00  0.00           C
ATOM    497  CB  GLN A  25      52.149  68.629 125.649  1.00  0.00           C
ATOM    500  CG  GLN A  25      51.959  69.369 127.010  1.00  0.00           C
ATOM    503  CD  GLN A  25      51.959  68.479 128.270  1.00  0.00           C
ATOM    504  OE1 GLN A  25      52.479  68.839 129.329  1.00  0.00           O
ATOM    505  NE2 GLN A  25      51.319  67.289 128.179  1.00  0.00           N
ATOM    508  C   GLN A  25      53.209  70.439 124.090  1.00  0.00           C
ATOM    509  O   GLN A  25      53.129  71.339 123.250  1.00  0.00           O
ATOM    510  N   ALA A  26      54.369  70.229 124.769  1.00  0.00           N
ATOM    512  CA  ALA A  26      55.619  70.929 124.459  1.00  0.00           C
ATOM    514  CB  ALA A  26      55.609  72.429 124.840  1.00  0.00           C
ATOM    518  C   ALA A  26      56.839  70.289 125.110  1.00  0.00           C
ATOM    519  O   ALA A  26      56.779  69.239 125.719  1.00  0.00           O
ATOM    520  N   SER A  27      58.039  70.899 124.959  1.00  0.00           N
ATOM    522  CA  SER A  27      59.319  70.269 125.279  1.00  0.00           C
ATOM    524  CB  SER A  27      60.389  70.649 124.209  1.00  0.00           C
ATOM    527  OG  SER A  27      61.549  69.819 124.310  1.00  0.00           O
ATOM    529  C   SER A  27      59.789  70.749 126.629  1.00  0.00           C
ATOM    530  O   SER A  27      60.009  71.949 126.800  1.00  0.00           O
ATOM    531  N   GLN A  28      59.959  69.869 127.660  1.00  0.00           N
ATOM    533  CA  GLN A  28      60.859  70.209 128.760  1.00  0.00           C
ATOM    535  CB  GLN A  28      60.289  70.099 130.219  1.00  0.00           C
ATOM    538  CG  GLN A  28      60.669  68.919 131.179  1.00  0.00           C
ATOM    541  CD  GLN A  28      60.029  67.579 130.829  1.00  0.00           C
ATOM    542  OE1 GLN A  28      60.259  66.509 131.399  1.00  0.00           O
ATOM    543  NE2 GLN A  28      59.099  67.659 129.859  1.00  0.00           N
ATOM    546  C   GLN A  28      62.119  69.419 128.530  1.00  0.00           C
ATOM    547  O   GLN A  28      62.309  68.269 128.919  1.00  0.00           O
ATOM    548  N   ASP A  29      63.069  70.049 127.840  1.00  0.00           N
ATOM    550  CA  ASP A  29      64.439  69.629 127.760  1.00  0.00           C
ATOM    552  CB  ASP A  29      64.999  69.749 126.310  1.00  0.00           C
ATOM    555  CG  ASP A  29      64.289  70.799 125.469  1.00  0.00           C
ATOM    556  OD1 ASP A  29      64.069  70.529 124.260  1.00  0.00           O
ATOM    557  OD2 ASP A  29      63.929  71.879 126.030  1.00  0.00           O
ATOM    558  C   ASP A  29      65.149  70.389 128.870  1.00  0.00           C
ATOM    559  O   ASP A  29      65.689  71.489 128.709  1.00  0.00           O
ATOM    560  N   GLU A  30      65.139  69.789 130.069  1.00  0.00           N
ATOM    562  CA  GLU A  30      65.519  70.369 131.339  1.00  0.00           C
ATOM    564  CB  GLU A  30      64.819  69.539 132.459  1.00  0.00           C
ATOM    567  CG  GLU A  30      64.369  70.349 133.709  1.00  0.00           C
ATOM    570  CD  GLU A  30      63.659  69.499 134.759  1.00  0.00           C
ATOM    571  OE1 GLU A  30      63.999  69.679 135.960  1.00  0.00           O
ATOM    572  OE2 GLU A  30      62.759  68.679 134.440  1.00  0.00           O
ATOM    573  C   GLU A  30      67.059  70.429 131.419  1.00  0.00           C
ATOM    574  O   GLU A  30      67.709  70.059 130.449  1.00  0.00           O
ATOM    575  N   PHE A  31      67.679  70.949 132.510  1.00  0.00           N
ATOM    577  CA  PHE A  31      69.139  71.089 132.700  1.00  0.00           C
ATOM    579  CB  PHE A  31      69.789  70.189 133.810  1.00  0.00           C
ATOM    582  CG  PHE A  31      69.439  68.729 133.870  1.00  0.00           C
ATOM    583  CD1 PHE A  31      68.849  68.029 132.800  1.00  0.00           C
ATOM    585  CE1 PHE A  31      68.329  66.739 132.990  1.00  0.00           C
ATOM    587  CZ  PHE A  31      68.449  66.129 134.240  1.00  0.00           C
ATOM    589  CD2 PHE A  31      69.689  68.039 135.069  1.00  0.00           C
ATOM    591  CE2 PHE A  31      69.209  66.739 135.250  1.00  0.00           C
ATOM    593  C   PHE A  31      70.039  71.269 131.469  1.00  0.00           C
ATOM    594  O   PHE A  31      70.659  70.329 130.950  1.00  0.00           O
ATOM    595  N   GLU A  32      70.089  72.469 130.879  1.00  0.00           N
ATOM    597  CA  GLU A  32      70.119  73.759 131.559  1.00  0.00           C
ATOM    599  CB  GLU A  32      68.729  74.459 131.529  1.00  0.00           C
ATOM    602  CG  GLU A  32      68.659  75.999 131.719  1.00  0.00           C
ATOM    605  CD  GLU A  32      67.399  76.579 131.059  1.00  0.00           C
ATOM    606  OE1 GLU A  32      66.629  77.299 131.740  1.00  0.00           O
ATOM    607  OE2 GLU A  32      67.199  76.369 129.840  1.00  0.00           O
ATOM    608  C   GLU A  32      71.309  74.529 130.969  1.00  0.00           C
ATOM    609  O   GLU A  32      71.429  74.739 129.769  1.00  0.00           O
ATOM    610  N   ASN A  33      72.339  74.769 131.780  1.00  0.00           N
ATOM    612  CA  ASN A  33      72.539  75.799 132.750  1.00  0.00           C
ATOM    614  CB  ASN A  33      73.369  75.349 134.010  1.00  0.00           C
ATOM    617  CG  ASN A  33      74.899  75.569 134.010  1.00  0.00           C
ATOM    618  OD1 ASN A  33      75.399  76.569 134.520  1.00  0.00           O
ATOM    619  ND2 ASN A  33      75.699  74.639 133.450  1.00  0.00           N
ATOM    622  C   ASN A  33      73.129  76.929 131.969  1.00  0.00           C
ATOM    623  O   ASN A  33      74.329  77.149 131.870  1.00  0.00           O
ATOM    624  N   LEU A  34      72.239  77.749 131.439  1.00  0.00           N
ATOM    626  CA  LEU A  34      72.519  79.109 131.090  1.00  0.00           C
ATOM    628  CB  LEU A  34      71.989  79.309 129.640  1.00  0.00           C
ATOM    631  CG  LEU A  34      72.959  78.819 128.499  1.00  0.00           C
ATOM    633  CD1 LEU A  34      72.259  78.819 127.140  1.00  0.00           C
ATOM    637  CD2 LEU A  34      73.619  77.449 128.690  1.00  0.00           C
ATOM    641  C   LEU A  34      71.919  79.929 132.249  1.00  0.00           C
ATOM    642  O   LEU A  34      71.699  81.139 132.200  1.00  0.00           O
ATOM    643  N   VAL A  35      71.689  79.219 133.399  1.00  0.00           N
ATOM    645  CA  VAL A  35      71.049  79.689 134.619  1.00  0.00           C
ATOM    647  CB  VAL A  35      69.639  79.129 134.759  1.00  0.00           C
ATOM    649  CG1 VAL A  35      68.859  79.939 135.810  1.00  0.00           C
ATOM    653  CG2 VAL A  35      68.879  79.189 133.419  1.00  0.00           C
ATOM    657  C   VAL A  35      71.859  79.329 135.890  1.00  0.00           C
ATOM    658  O   VAL A  35      71.689  79.959 136.929  1.00  0.00           O
ATOM    659  N   ARG A  36      72.829  78.379 135.840  1.00  0.00           N
ATOM    661  CA  ARG A  36      73.969  78.269 136.760  1.00  0.00           C
ATOM    663  CB  ARG A  36      74.529  79.599 137.340  1.00  0.00           C
ATOM    666  CG  ARG A  36      75.179  80.649 136.389  1.00  0.00           C
ATOM    669  CD  ARG A  36      75.029  80.599 134.850  1.00  0.00           C
ATOM    672  NE  ARG A  36      75.919  79.529 134.310  1.00  0.00           N
ATOM    674  CZ  ARG A  36      76.289  79.409 133.039  1.00  0.00           C
ATOM    675  NH1 ARG A  36      76.089  80.309 132.119  1.00  0.00           N
ATOM    678  NH2 ARG A  36      76.909  78.299 132.689  1.00  0.00           N
ATOM    681  C   ARG A  36      73.939  77.129 137.800  1.00  0.00           C
ATOM    682  O   ARG A  36      74.869  76.949 138.590  1.00  0.00           O
ATOM    683  N   ASN A  37      72.939  76.229 137.760  1.00  0.00           N
ATOM    685  CA  ASN A  37      73.009  74.939 138.429  1.00  0.00           C
ATOM    687  CB  ASN A  37      71.609  74.309 138.489  1.00  0.00           C
ATOM    690  CG  ASN A  37      70.669  75.129 139.389  1.00  0.00           C
ATOM    691  OD1 ASN A  37      70.999  76.199 139.899  1.00  0.00           O
ATOM    692  ND2 ASN A  37      69.489  74.539 139.679  1.00  0.00           N
ATOM    695  C   ASN A  37      73.999  73.959 137.760  1.00  0.00           C
ATOM    696  O   ASN A  37      74.369  74.149 136.609  1.00  0.00           O
ATOM    697  N   VAL A  38      74.509  72.889 138.429  1.00  0.00           N
ATOM    699  CA  VAL A  38      75.279  71.859 137.719  1.00  0.00           C
ATOM    701  CB  VAL A  38      76.039  70.869 138.590  1.00  0.00           C
ATOM    703  CG1 VAL A  38      77.119  70.149 137.770  1.00  0.00           C
ATOM    707  CG2 VAL A  38      76.779  71.629 139.689  1.00  0.00           C
ATOM    711  C   VAL A  38      74.379  71.119 136.749  1.00  0.00           C
ATOM    712  O   VAL A  38      73.169  71.029 136.940  1.00  0.00           O
ATOM    713  N   ASP A  39      74.899  70.639 135.609  1.00  0.00           N
ATOM    715  CA  ASP A  39      74.079  70.639 134.429  1.00  0.00           C
ATOM    717  CB  ASP A  39      74.409  71.909 133.639  1.00  0.00           C
ATOM    720  CG  ASP A  39      73.299  72.179 132.679  1.00  0.00           C
ATOM    721  OD1 ASP A  39      72.149  72.239 133.170  1.00  0.00           O
ATOM    722  OD2 ASP A  39      73.579  72.449 131.480  1.00  0.00           O
ATOM    723  C   ASP A  39      74.439  69.499 133.530  1.00  0.00           C
ATOM    724  O   ASP A  39      75.549  68.989 133.629  1.00  0.00           O
ATOM    725  N   VAL A  40      73.559  69.189 132.560  1.00  0.00           N
ATOM    727  CA  VAL A  40      73.889  68.319 131.450  1.00  0.00           C
ATOM    729  CB  VAL A  40      73.049  67.039 131.389  1.00  0.00           C
ATOM    731  CG1 VAL A  40      72.329  66.829 130.049  1.00  0.00           C
ATOM    735  CG2 VAL A  40      72.009  67.019 132.510  1.00  0.00           C
ATOM    739  C   VAL A  40      74.109  69.079 130.139  1.00  0.00           C
ATOM    740  O   VAL A  40      75.199  68.939 129.590  1.00  0.00           O
ATOM    741  N   LYS A  41      73.189  69.919 129.579  1.00  0.00           N
ATOM    743  CA  LYS A  41      73.409  70.469 128.229  1.00  0.00           C
ATOM    745  CB  LYS A  41      72.249  71.359 127.669  1.00  0.00           C
ATOM    748  CG  LYS A  41      72.499  71.759 126.199  1.00  0.00           C
ATOM    751  CD  LYS A  41      71.459  72.699 125.569  1.00  0.00           C
ATOM    754  CE  LYS A  41      71.949  73.199 124.199  1.00  0.00           C
ATOM    757  NZ  LYS A  41      71.019  74.139 123.590  1.00  0.00           N
ATOM    761  C   LYS A  41      74.659  71.309 128.099  1.00  0.00           C
ATOM    762  O   LYS A  41      75.489  71.109 127.219  1.00  0.00           O
ATOM    763  N   SER A  42      74.849  72.259 129.029  1.00  0.00           N
ATOM    765  CA  SER A  42      75.989  73.149 129.099  1.00  0.00           C
ATOM    767  CB  SER A  42      75.789  74.179 130.239  1.00  0.00           C
ATOM    770  OG  SER A  42      76.929  75.009 130.499  1.00  0.00           O
ATOM    772  C   SER A  42      77.279  72.409 129.310  1.00  0.00           C
ATOM    773  O   SER A  42      78.309  72.749 128.749  1.00  0.00           O
ATOM    774  N   ARG A  43      77.249  71.349 130.160  1.00  0.00           N
ATOM    776  CA  ARG A  43      78.319  70.389 130.329  1.00  0.00           C
ATOM    778  CB  ARG A  43      78.129  69.489 131.569  1.00  0.00           C
ATOM    781  CG  ARG A  43      78.829  69.999 132.859  1.00  0.00           C
ATOM    784  CD  ARG A  43      78.299  71.269 133.550  1.00  0.00           C
ATOM    787  NE  ARG A  43      78.539  72.459 132.660  1.00  0.00           N
ATOM    789  CZ  ARG A  43      79.719  73.069 132.529  1.00  0.00           C
ATOM    790  NH1 ARG A  43      80.709  72.819 133.349  1.00  0.00           N
ATOM    793  NH2 ARG A  43      79.949  73.909 131.529  1.00  0.00           N
ATOM    796  C   ARG A  43      78.649  69.559 129.109  1.00  0.00           C
ATOM    797  O   ARG A  43      79.819  69.389 128.789  1.00  0.00           O
ATOM    798  N   ILE A  44      77.629  69.089 128.359  1.00  0.00           N
ATOM    800  CA  ILE A  44      77.799  68.479 127.039  1.00  0.00           C
ATOM    802  CB  ILE A  44      76.489  67.979 126.410  1.00  0.00           C
ATOM    804  CG2 ILE A  44      76.719  67.479 124.959  1.00  0.00           C
ATOM    808  CG1 ILE A  44      75.789  66.849 127.200  1.00  0.00           C
ATOM    811  CD  ILE A  44      74.289  66.729 126.870  1.00  0.00           C
ATOM    815  C   ILE A  44      78.479  69.449 126.090  1.00  0.00           C
ATOM    816  O   ILE A  44      79.459  69.109 125.440  1.00  0.00           O
ATOM    817  N   MET A  45      78.019  70.709 126.030  1.00  0.00           N
ATOM    819  CA  MET A  45      78.659  71.769 125.279  1.00  0.00           C
ATOM    821  CB  MET A  45      77.749  73.009 125.179  1.00  0.00           C
ATOM    824  CG  MET A  45      76.449  72.749 124.380  1.00  0.00           C
ATOM    827  SD  MET A  45      76.729  72.309 122.630  1.00  0.00           S
ATOM    828  CE  MET A  45      76.649  70.509 122.739  1.00  0.00           C
ATOM    832  C   MET A  45      80.069  72.169 125.679  1.00  0.00           C
ATOM    833  O   MET A  45      80.909  72.419 124.819  1.00  0.00           O
ATOM    834  N   ASP A  46      80.369  72.229 126.989  1.00  0.00           N
ATOM    836  CA  ASP A  46      81.689  72.409 127.539  1.00  0.00           C
ATOM    838  CB  ASP A  46      81.449  72.569 129.059  1.00  0.00           C
ATOM    841  CG  ASP A  46      82.609  73.099 129.879  1.00  0.00           C
ATOM    842  OD1 ASP A  46      83.549  72.329 130.189  1.00  0.00           O
ATOM    843  OD2 ASP A  46      82.479  74.269 130.329  1.00  0.00           O
ATOM    844  C   ASP A  46      82.659  71.289 127.179  1.00  0.00           C
ATOM    845  O   ASP A  46      83.759  71.509 126.679  1.00  0.00           O
ATOM    846  N   GLN A  47      82.209  70.019 127.319  1.00  0.00           N
ATOM    848  CA  GLN A  47      82.929  68.869 126.839  1.00  0.00           C
ATOM    850  CB  GLN A  47      82.089  67.609 127.129  1.00  0.00           C
ATOM    853  CG  GLN A  47      82.689  66.299 126.590  1.00  0.00           C
ATOM    856  CD  GLN A  47      83.879  65.849 127.420  1.00  0.00           C
ATOM    857  OE1 GLN A  47      84.229  66.449 128.439  1.00  0.00           O
ATOM    858  NE2 GLN A  47      84.549  64.779 126.959  1.00  0.00           N
ATOM    861  C   GLN A  47      83.169  68.889 125.340  1.00  0.00           C
ATOM    862  O   GLN A  47      84.279  68.659 124.850  1.00  0.00           O
ATOM    863  N   TYR A  48      82.109  69.219 124.570  1.00  0.00           N
ATOM    865  CA  TYR A  48      82.139  69.359 123.130  1.00  0.00           C
ATOM    867  CB  TYR A  48      80.719  69.669 122.539  1.00  0.00           C
ATOM    870  CG  TYR A  48      80.699  69.999 121.050  1.00  0.00           C
ATOM    871  CD1 TYR A  48      81.439  69.249 120.120  1.00  0.00           C
ATOM    873  CE1 TYR A  48      81.509  69.649 118.779  1.00  0.00           C
ATOM    875  CZ  TYR A  48      80.819  70.769 118.320  1.00  0.00           C
ATOM    876  OH  TYR A  48      81.009  71.219 116.989  1.00  0.00           O
ATOM    878  CD2 TYR A  48      79.949  71.089 120.569  1.00  0.00           C
ATOM    880  CE2 TYR A  48      80.009  71.479 119.219  1.00  0.00           C
ATOM    882  C   TYR A  48      83.179  70.369 122.700  1.00  0.00           C
ATOM    883  O   TYR A  48      83.909  70.109 121.749  1.00  0.00           O
ATOM    884  N   ALA A  49      83.339  71.489 123.450  1.00  0.00           N
ATOM    886  CA  ALA A  49      84.299  72.539 123.159  1.00  0.00           C
ATOM    888  CB  ALA A  49      84.219  73.639 124.230  1.00  0.00           C
ATOM    892  C   ALA A  49      85.739  72.049 122.969  1.00  0.00           C
ATOM    893  O   ALA A  49      86.429  72.549 122.090  1.00  0.00           O
ATOM    894  N   ASP A  50      86.179  71.039 123.749  1.00  0.00           N
ATOM    896  CA  ASP A  50      87.409  70.279 123.539  1.00  0.00           C
ATOM    898  CB  ASP A  50      87.569  69.339 124.780  1.00  0.00           C
ATOM    901  CG  ASP A  50      88.979  68.889 124.999  1.00  0.00           C
ATOM    902  OD1 ASP A  50      89.899  69.529 124.429  1.00  0.00           O
ATOM    903  OD2 ASP A  50      89.269  67.939 125.770  1.00  0.00           O
ATOM    904  C   ASP A  50      87.489  69.449 122.230  1.00  0.00           C
ATOM    905  O   ASP A  50      88.519  69.379 121.550  1.00  0.00           O
ATOM    906  N   TRP A  51      86.399  68.769 121.829  1.00  0.00           N
ATOM    908  CA  TRP A  51      86.389  67.799 120.750  1.00  0.00           C
ATOM    910  CB  TRP A  51      85.519  66.569 121.149  1.00  0.00           C
ATOM    913  CG  TRP A  51      86.089  65.749 122.269  1.00  0.00           C
ATOM    914  CD1 TRP A  51      85.899  65.959 123.609  1.00  0.00           C
ATOM    916  NE1 TRP A  51      86.639  65.059 124.329  1.00  0.00           N
ATOM    918  CE2 TRP A  51      87.279  64.219 123.489  1.00  0.00           C
ATOM    919  CD2 TRP A  51      86.959  64.609 122.169  1.00  0.00           C
ATOM    920  CE3 TRP A  51      87.479  63.879 121.100  1.00  0.00           C
ATOM    922  CZ3 TRP A  51      88.309  62.789 121.380  1.00  0.00           C
ATOM    924  CZ2 TRP A  51      88.139  63.159 123.760  1.00  0.00           C
ATOM    926  CH2 TRP A  51      88.639  62.439 122.679  1.00  0.00           C
ATOM    928  C   TRP A  51      85.859  68.359 119.429  1.00  0.00           C
ATOM    929  O   TRP A  51      85.649  67.619 118.469  1.00  0.00           O
ATOM    930  N   LYS A  52      85.609  69.679 119.339  1.00  0.00           N
ATOM    932  CA  LYS A  52      85.049  70.299 118.149  1.00  0.00           C
ATOM    934  CB  LYS A  52      84.899  71.839 118.310  1.00  0.00           C
ATOM    937  CG  LYS A  52      84.079  72.309 119.510  1.00  0.00           C
ATOM    940  CD  LYS A  52      83.779  73.829 119.539  1.00  0.00           C
ATOM    943  CE  LYS A  52      84.959  74.769 119.870  1.00  0.00           C
ATOM    946  NZ  LYS A  52      85.909  74.899 118.740  1.00  0.00           N
ATOM    950  C   LYS A  52      85.839  70.069 116.859  1.00  0.00           C
ATOM    951  O   LYS A  52      86.969  70.509 116.709  1.00  0.00           O
ATOM    952  N   GLY A  53      85.249  69.369 115.869  1.00  0.00           N
ATOM    954  CA  GLY A  53      85.969  69.019 114.640  1.00  0.00           C
ATOM    957  C   GLY A  53      86.909  67.839 114.759  1.00  0.00           C
ATOM    958  O   GLY A  53      87.709  67.599 113.870  1.00  0.00           O
ATOM    959  N   VAL A  54      86.849  67.039 115.849  1.00  0.00           N
ATOM    961  CA  VAL A  54      87.529  65.739 115.859  1.00  0.00           C
ATOM    963  CB  VAL A  54      87.679  65.129 117.259  1.00  0.00           C
ATOM    965  CG1 VAL A  54      88.359  63.749 117.200  1.00  0.00           C
ATOM    969  CG2 VAL A  54      88.549  66.069 118.120  1.00  0.00           C
ATOM    973  C   VAL A  54      86.929  64.769 114.830  1.00  0.00           C
ATOM    974  O   VAL A  54      85.719  64.629 114.669  1.00  0.00           O
ATOM    975  N   ARG A  55      87.779  64.089 114.050  1.00  0.00           N
ATOM    977  CA  ARG A  55      87.359  63.139 113.030  1.00  0.00           C
ATOM    979  CB  ARG A  55      88.519  62.859 112.039  1.00  0.00           C
ATOM    982  CG  ARG A  55      88.969  64.099 111.230  1.00  0.00           C
ATOM    985  CD  ARG A  55      87.839  64.719 110.410  1.00  0.00           C
ATOM    988  NE  ARG A  55      88.429  65.869 109.669  1.00  0.00           N
ATOM    990  CZ  ARG A  55      87.729  66.679 108.889  1.00  0.00           C
ATOM    991  NH1 ARG A  55      86.479  66.469 108.569  1.00  0.00           N
ATOM    994  NH2 ARG A  55      88.309  67.759 108.419  1.00  0.00           N
ATOM    997  C   ARG A  55      86.699  61.849 113.530  1.00  0.00           C
ATOM    998  O   ARG A  55      86.759  61.489 114.689  1.00  0.00           O
ATOM    999  N   TYR A  56      86.009  61.119 112.639  1.00  0.00           N
ATOM   1001  CA  TYR A  56      85.329  59.889 113.019  1.00  0.00           C
ATOM   1003  CB  TYR A  56      84.139  59.589 112.070  1.00  0.00           C
ATOM   1006  CG  TYR A  56      83.219  58.519 112.620  1.00  0.00           C
ATOM   1007  CD1 TYR A  56      82.239  58.909 113.539  1.00  0.00           C
ATOM   1009  CE1 TYR A  56      81.329  57.979 114.050  1.00  0.00           C
ATOM   1011  CZ  TYR A  56      81.399  56.649 113.649  1.00  0.00           C
ATOM   1012  OH  TYR A  56      80.469  55.729 114.179  1.00  0.00           O
ATOM   1014  CD2 TYR A  56      83.279  57.179 112.210  1.00  0.00           C
ATOM   1016  CE2 TYR A  56      82.369  56.239 112.730  1.00  0.00           C
ATOM   1018  C   TYR A  56      86.249  58.679 112.999  1.00  0.00           C
ATOM   1019  O   TYR A  56      86.919  58.399 112.010  1.00  0.00           O
ATOM   1020  N   ARG A  57      86.329  57.909 114.090  1.00  0.00           N
ATOM   1022  CA  ARG A  57      87.059  56.649 114.079  1.00  0.00           C
ATOM   1024  CB  ARG A  57      88.529  56.879 114.500  1.00  0.00           C
ATOM   1027  CG  ARG A  57      89.349  55.579 114.590  1.00  0.00           C
ATOM   1030  CD  ARG A  57      90.819  55.869 114.850  1.00  0.00           C
ATOM   1033  NE  ARG A  57      91.479  54.529 114.870  1.00  0.00           N
ATOM   1035  CZ  ARG A  57      92.689  54.319 114.409  1.00  0.00           C
ATOM   1036  NH1 ARG A  57      93.519  55.269 114.029  1.00  0.00           N
ATOM   1039  NH2 ARG A  57      93.189  53.099 114.370  1.00  0.00           N
ATOM   1042  C   ARG A  57      86.489  55.619 115.019  1.00  0.00           C
ATOM   1043  O   ARG A  57      86.429  55.849 116.230  1.00  0.00           O
ATOM   1044  N   LEU A  58      86.109  54.409 114.529  1.00  0.00           N
ATOM   1046  CA  LEU A  58      85.559  53.369 115.399  1.00  0.00           C
ATOM   1048  CB  LEU A  58      84.989  52.179 114.599  1.00  0.00           C
ATOM   1051  CG  LEU A  58      83.809  52.539 113.690  1.00  0.00           C
ATOM   1053  CD1 LEU A  58      83.329  51.299 112.910  1.00  0.00           C
ATOM   1057  CD2 LEU A  58      82.639  53.129 114.479  1.00  0.00           C
ATOM   1061  C   LEU A  58      86.489  52.859 116.489  1.00  0.00           C
ATOM   1062  O   LEU A  58      87.529  52.249 116.230  1.00  0.00           O
ATOM   1063  N   GLY A  59      86.129  53.089 117.779  1.00  0.00           N
ATOM   1065  CA  GLY A  59      86.709  52.389 118.919  1.00  0.00           C
ATOM   1068  C   GLY A  59      88.089  52.819 119.300  1.00  0.00           C
ATOM   1069  O   GLY A  59      88.689  52.339 120.260  1.00  0.00           O
ATOM   1070  N   GLY A  60      88.639  53.779 118.550  1.00  0.00           N
ATOM   1072  CA  GLY A  60      89.879  54.449 118.870  1.00  0.00           C
ATOM   1075  C   GLY A  60      89.539  55.839 119.240  1.00  0.00           C
ATOM   1076  O   GLY A  60      89.519  56.699 118.379  1.00  0.00           O
ATOM   1077  N   SER A  61      89.239  56.089 120.539  1.00  0.00           N
ATOM   1079  CA  SER A  61      88.839  57.399 121.039  1.00  0.00           C
ATOM   1081  CB  SER A  61      87.849  57.349 122.230  1.00  0.00           C
ATOM   1084  OG  SER A  61      86.629  56.719 121.859  1.00  0.00           O
ATOM   1086  C   SER A  61      90.009  58.199 121.539  1.00  0.00           C
ATOM   1087  O   SER A  61      90.559  57.949 122.620  1.00  0.00           O
ATOM   1088  N   THR A  62      90.399  59.219 120.760  1.00  0.00           N
ATOM   1090  CA  THR A  62      91.559  60.069 121.009  1.00  0.00           C
ATOM   1092  CB  THR A  62      92.859  59.359 120.659  1.00  0.00           C
ATOM   1094  OG1 THR A  62      94.019  60.089 121.059  1.00  0.00           O
ATOM   1096  CG2 THR A  62      92.939  59.069 119.149  1.00  0.00           C
ATOM   1100  C   THR A  62      91.359  61.329 120.179  1.00  0.00           C
ATOM   1101  O   THR A  62      90.489  61.359 119.319  1.00  0.00           O
ATOM   1102  N   LYS A  63      92.129  62.429 120.340  1.00  0.00           N
ATOM   1104  CA  LYS A  63      91.889  63.649 119.549  1.00  0.00           C
ATOM   1106  CB  LYS A  63      92.679  64.879 120.079  1.00  0.00           C
ATOM   1109  CG  LYS A  63      92.279  65.349 121.489  1.00  0.00           C
ATOM   1112  CD  LYS A  63      90.869  65.989 121.500  1.00  0.00           C
ATOM   1115  CE  LYS A  63      90.369  66.409 122.890  1.00  0.00           C
ATOM   1118  NZ  LYS A  63      91.259  67.409 123.499  1.00  0.00           N
ATOM   1122  C   LYS A  63      92.169  63.529 118.060  1.00  0.00           C
ATOM   1123  O   LYS A  63      91.759  64.359 117.259  1.00  0.00           O
ATOM   1124  N   LYS A  64      92.869  62.459 117.649  1.00  0.00           N
ATOM   1126  CA  LYS A  64      93.109  62.129 116.260  1.00  0.00           C
ATOM   1128  CB  LYS A  64      94.319  61.159 116.129  1.00  0.00           C
ATOM   1131  CG  LYS A  64      95.709  61.799 116.410  1.00  0.00           C
ATOM   1134  CD  LYS A  64      96.059  62.189 117.870  1.00  0.00           C
ATOM   1137  CE  LYS A  64      96.239  61.009 118.819  1.00  0.00           C
ATOM   1140  NZ  LYS A  64      96.659  61.429 120.189  1.00  0.00           N
ATOM   1144  C   LYS A  64      91.869  61.549 115.560  1.00  0.00           C
ATOM   1145  O   LYS A  64      91.789  61.499 114.329  1.00  0.00           O
ATOM   1146  N   GLY A  65      90.859  61.099 116.339  1.00  0.00           N
ATOM   1148  CA  GLY A  65      89.649  60.489 115.810  1.00  0.00           C
ATOM   1151  C   GLY A  65      88.819  59.879 116.920  1.00  0.00           C
ATOM   1152  O   GLY A  65      89.359  59.349 117.890  1.00  0.00           O
ATOM   1153  N   ILE A  66      87.479  59.929 116.829  1.00  0.00           N
ATOM   1155  CA  ILE A  66      86.619  59.329 117.829  1.00  0.00           C
ATOM   1157  CB  ILE A  66      86.439  60.279 119.010  1.00  0.00           C
ATOM   1159  CG2 ILE A  66      85.719  61.589 118.609  1.00  0.00           C
ATOM   1163  CG1 ILE A  66      85.729  59.609 120.200  1.00  0.00           C
ATOM   1166  CD  ILE A  66      85.999  60.329 121.520  1.00  0.00           C
ATOM   1170  C   ILE A  66      85.289  58.939 117.210  1.00  0.00           C
ATOM   1171  O   ILE A  66      84.809  59.609 116.310  1.00  0.00           O
ATOM   1172  N   ASP A  67      84.649  57.819 117.610  1.00  0.00           N
ATOM   1174  CA  ASP A  67      83.339  57.449 117.109  1.00  0.00           C
ATOM   1176  CB  ASP A  67      83.249  55.919 116.969  1.00  0.00           C
ATOM   1179  CG  ASP A  67      83.399  55.249 118.320  1.00  0.00           C
ATOM   1180  OD1 ASP A  67      84.519  55.219 118.889  1.00  0.00           O
ATOM   1181  OD2 ASP A  67      82.319  54.919 118.880  1.00  0.00           O
ATOM   1182  C   ASP A  67      82.169  57.999 117.929  1.00  0.00           C
ATOM   1183  O   ASP A  67      82.309  58.739 118.899  1.00  0.00           O
ATOM   1184  N   CYS A  68      80.949  57.629 117.510  1.00  0.00           N
ATOM   1186  CA  CYS A  68      79.709  57.959 118.200  1.00  0.00           C
ATOM   1188  CB  CYS A  68      78.479  57.499 117.389  1.00  0.00           C
ATOM   1191  SG  CYS A  68      78.429  55.719 116.969  1.00  0.00           S
ATOM   1193  C   CYS A  68      79.599  57.469 119.629  1.00  0.00           C
ATOM   1194  O   CYS A  68      79.199  58.219 120.530  1.00  0.00           O
ATOM   1195  N   SER A  69      80.009  56.219 119.870  1.00  0.00           N
ATOM   1197  CA  SER A  69      79.969  55.579 121.170  1.00  0.00           C
ATOM   1199  CB  SER A  69      79.809  54.049 121.069  1.00  0.00           C
ATOM   1202  OG  SER A  69      78.439  53.739 120.789  1.00  0.00           O
ATOM   1204  C   SER A  69      81.189  55.939 121.979  1.00  0.00           C
ATOM   1205  O   SER A  69      81.149  56.049 123.209  1.00  0.00           O
ATOM   1206  N   GLY A  70      82.309  56.229 121.310  1.00  0.00           N
ATOM   1208  CA  GLY A  70      83.489  56.839 121.870  1.00  0.00           C
ATOM   1211  C   GLY A  70      83.289  58.199 122.490  1.00  0.00           C
ATOM   1212  O   GLY A  70      83.669  58.439 123.629  1.00  0.00           O
ATOM   1213  N   PHE A  71      82.709  59.159 121.740  1.00  0.00           N
ATOM   1215  CA  PHE A  71      82.429  60.499 122.219  1.00  0.00           C
ATOM   1217  CB  PHE A  71      81.939  61.349 121.039  1.00  0.00           C
ATOM   1220  CG  PHE A  71      81.529  62.779 121.360  1.00  0.00           C
ATOM   1221  CD1 PHE A  71      82.519  63.729 121.679  1.00  0.00           C
ATOM   1223  CE1 PHE A  71      82.169  65.059 121.940  1.00  0.00           C
ATOM   1225  CZ  PHE A  71      80.829  65.469 121.829  1.00  0.00           C
ATOM   1227  CD2 PHE A  71      80.189  63.199 121.289  1.00  0.00           C
ATOM   1229  CE2 PHE A  71      79.839  64.539 121.510  1.00  0.00           C
ATOM   1231  C   PHE A  71      81.429  60.579 123.369  1.00  0.00           C
ATOM   1232  O   PHE A  71      81.669  61.269 124.349  1.00  0.00           O
ATOM   1233  N   VAL A  72      80.289  59.859 123.279  1.00  0.00           N
ATOM   1235  CA  VAL A  72      79.279  59.819 124.329  1.00  0.00           C
ATOM   1237  CB  VAL A  72      77.979  59.149 123.880  1.00  0.00           C
ATOM   1239  CG1 VAL A  72      78.179  57.659 123.569  1.00  0.00           C
ATOM   1243  CG2 VAL A  72      76.879  59.299 124.949  1.00  0.00           C
ATOM   1247  C   VAL A  72      79.819  59.239 125.620  1.00  0.00           C
ATOM   1248  O   VAL A  72      79.639  59.779 126.709  1.00  0.00           O
ATOM   1249  N   GLN A  73      80.619  58.159 125.490  1.00  0.00           N
ATOM   1251  CA  GLN A  73      81.409  57.629 126.569  1.00  0.00           C
ATOM   1253  CB  GLN A  73      82.179  56.389 126.069  1.00  0.00           C
ATOM   1256  CG  GLN A  73      83.159  55.719 127.070  1.00  0.00           C
ATOM   1259  CD  GLN A  73      84.519  55.389 126.450  1.00  0.00           C
ATOM   1260  OE1 GLN A  73      85.569  55.439 127.099  1.00  0.00           O
ATOM   1261  NE2 GLN A  73      84.519  55.019 125.149  1.00  0.00           N
ATOM   1264  C   GLN A  73      82.389  58.629 127.149  1.00  0.00           C
ATOM   1265  O   GLN A  73      82.459  58.759 128.369  1.00  0.00           O
ATOM   1266  N   ARG A  74      83.139  59.419 126.339  1.00  0.00           N
ATOM   1268  CA  ARG A  74      83.899  60.539 126.870  1.00  0.00           C
ATOM   1270  CB  ARG A  74      84.729  61.259 125.770  1.00  0.00           C
ATOM   1273  CG  ARG A  74      85.939  60.459 125.260  1.00  0.00           C
ATOM   1276  CD  ARG A  74      86.889  59.919 126.339  1.00  0.00           C
ATOM   1279  NE  ARG A  74      87.319  61.029 127.249  1.00  0.00           N
ATOM   1281  CZ  ARG A  74      88.519  61.089 127.819  1.00  0.00           C
ATOM   1282  NH1 ARG A  74      89.379  60.099 127.730  1.00  0.00           N
ATOM   1285  NH2 ARG A  74      88.869  62.159 128.509  1.00  0.00           N
ATOM   1288  C   ARG A  74      83.059  61.579 127.589  1.00  0.00           C
ATOM   1289  O   ARG A  74      83.319  61.929 128.730  1.00  0.00           O
ATOM   1290  N   THR A  75      81.969  62.039 126.959  1.00  0.00           N
ATOM   1292  CA  THR A  75      81.149  63.109 127.499  1.00  0.00           C
ATOM   1294  CB  THR A  75      80.059  63.539 126.500  1.00  0.00           C
ATOM   1296  OG1 THR A  75      80.679  64.029 125.319  1.00  0.00           O
ATOM   1298  CG2 THR A  75      79.179  64.669 127.039  1.00  0.00           C
ATOM   1302  C   THR A  75      80.539  62.799 128.829  1.00  0.00           C
ATOM   1303  O   THR A  75      80.629  63.579 129.769  1.00  0.00           O
ATOM   1304  N   PHE A  76      79.959  61.599 129.000  1.00  0.00           N
ATOM   1306  CA  PHE A  76      79.269  61.289 130.230  1.00  0.00           C
ATOM   1308  CB  PHE A  76      78.109  60.279 129.999  1.00  0.00           C
ATOM   1311  CG  PHE A  76      76.929  60.849 129.230  1.00  0.00           C
ATOM   1312  CD1 PHE A  76      77.049  61.379 127.929  1.00  0.00           C
ATOM   1314  CE1 PHE A  76      75.959  61.929 127.259  1.00  0.00           C
ATOM   1316  CZ  PHE A  76      74.699  61.929 127.859  1.00  0.00           C
ATOM   1318  CD2 PHE A  76      75.629  60.819 129.800  1.00  0.00           C
ATOM   1320  CE2 PHE A  76      74.539  61.379 129.120  1.00  0.00           C
ATOM   1322  C   PHE A  76      80.209  60.799 131.329  1.00  0.00           C
ATOM   1323  O   PHE A  76      79.929  60.999 132.510  1.00  0.00           O
ATOM   1324  N   ARG A  77      81.389  60.209 130.989  1.00  0.00           N
ATOM   1326  CA  ARG A  77      82.279  59.639 132.000  1.00  0.00           C
ATOM   1328  CB  ARG A  77      83.309  58.619 131.410  1.00  0.00           C
ATOM   1331  CG  ARG A  77      84.469  59.249 130.599  1.00  0.00           C
ATOM   1334  CD  ARG A  77      85.329  58.269 129.789  1.00  0.00           C
ATOM   1337  NE  ARG A  77      86.219  57.489 130.719  1.00  0.00           N
ATOM   1339  CZ  ARG A  77      87.329  57.969 131.279  1.00  0.00           C
ATOM   1340  NH1 ARG A  77      87.759  59.189 131.030  1.00  0.00           N
ATOM   1343  NH2 ARG A  77      88.009  57.249 132.140  1.00  0.00           N
ATOM   1346  C   ARG A  77      83.099  60.669 132.750  1.00  0.00           C
ATOM   1347  O   ARG A  77      83.599  60.369 133.829  1.00  0.00           O
ATOM   1348  N   GLU A  78      83.279  61.889 132.189  1.00  0.00           N
ATOM   1350  CA  GLU A  78      84.049  62.939 132.829  1.00  0.00           C
ATOM   1352  CB  GLU A  78      85.299  63.309 131.979  1.00  0.00           C
ATOM   1355  CG  GLU A  78      85.059  63.959 130.599  1.00  0.00           C
ATOM   1358  CD  GLU A  78      86.209  63.689 129.629  1.00  0.00           C
ATOM   1359  OE1 GLU A  78      87.369  64.049 129.929  1.00  0.00           O
ATOM   1360  OE2 GLU A  78      85.979  63.069 128.550  1.00  0.00           O
ATOM   1361  C   GLU A  78      83.239  64.179 133.159  1.00  0.00           C
ATOM   1362  O   GLU A  78      83.669  64.979 133.989  1.00  0.00           O
ATOM   1363  N   GLN A  79      82.009  64.339 132.620  1.00  0.00           N
ATOM   1365  CA  GLN A  79      81.109  65.399 133.039  1.00  0.00           C
ATOM   1367  CB  GLN A  79      80.359  66.009 131.829  1.00  0.00           C
ATOM   1370  CG  GLN A  79      81.299  66.679 130.799  1.00  0.00           C
ATOM   1373  CD  GLN A  79      82.169  67.749 131.450  1.00  0.00           C
ATOM   1374  OE1 GLN A  79      81.869  68.279 132.529  1.00  0.00           O
ATOM   1375  NE2 GLN A  79      83.299  68.119 130.799  1.00  0.00           N
ATOM   1378  C   GLN A  79      80.059  64.949 134.039  1.00  0.00           C
ATOM   1379  O   GLN A  79      79.799  65.609 135.039  1.00  0.00           O
ATOM   1380  N   PHE A  80      79.429  63.789 133.819  1.00  0.00           N
ATOM   1382  CA  PHE A  80      78.419  63.329 134.759  1.00  0.00           C
ATOM   1384  CB  PHE A  80      77.189  62.739 134.020  1.00  0.00           C
ATOM   1387  CG  PHE A  80      76.749  63.779 133.019  1.00  0.00           C
ATOM   1388  CD1 PHE A  80      76.589  65.119 133.419  1.00  0.00           C
ATOM   1390  CE1 PHE A  80      76.539  66.129 132.459  1.00  0.00           C
ATOM   1392  CZ  PHE A  80      76.519  65.809 131.090  1.00  0.00           C
ATOM   1394  CD2 PHE A  80      76.689  63.469 131.660  1.00  0.00           C
ATOM   1396  CE2 PHE A  80      76.559  64.479 130.690  1.00  0.00           C
ATOM   1398  C   PHE A  80      79.049  62.349 135.709  1.00  0.00           C
ATOM   1399  O   PHE A  80      78.669  62.279 136.870  1.00  0.00           O
ATOM   1400  N   GLY A  81      80.059  61.599 135.230  1.00  0.00           N
ATOM   1402  CA  GLY A  81      80.769  60.599 136.009  1.00  0.00           C
ATOM   1405  C   GLY A  81      80.219  59.219 135.770  1.00  0.00           C
ATOM   1406  O   GLY A  81      80.649  58.279 136.419  1.00  0.00           O
ATOM   1407  N   LEU A  82      79.269  59.119 134.819  1.00  0.00           N
ATOM   1409  CA  LEU A  82      78.539  57.919 134.469  1.00  0.00           C
ATOM   1411  CB  LEU A  82      77.429  58.239 133.429  1.00  0.00           C
ATOM   1414  CG  LEU A  82      76.399  57.129 133.130  1.00  0.00           C
ATOM   1416  CD1 LEU A  82      75.689  56.589 134.380  1.00  0.00           C
ATOM   1420  CD2 LEU A  82      75.339  57.669 132.149  1.00  0.00           C
ATOM   1424  C   LEU A  82      79.429  56.789 133.950  1.00  0.00           C
ATOM   1425  O   LEU A  82      80.459  56.979 133.299  1.00  0.00           O
ATOM   1426  N   GLU A  83      79.019  55.569 134.260  1.00  0.00           N
ATOM   1428  CA  GLU A  83      79.639  54.349 133.839  1.00  0.00           C
ATOM   1430  CB  GLU A  83      79.279  53.259 134.889  1.00  0.00           C
ATOM   1433  CG  GLU A  83      79.729  53.659 136.319  1.00  0.00           C
ATOM   1436  CD  GLU A  83      78.579  54.009 137.259  1.00  0.00           C
ATOM   1437  OE1 GLU A  83      77.909  53.039 137.719  1.00  0.00           O
ATOM   1438  OE2 GLU A  83      78.379  55.209 137.579  1.00  0.00           O
ATOM   1439  C   GLU A  83      79.169  53.959 132.449  1.00  0.00           C
ATOM   1440  O   GLU A  83      78.229  53.179 132.300  1.00  0.00           O
ATOM   1441  N   LEU A  84      79.809  54.469 131.370  1.00  0.00           N
ATOM   1443  CA  LEU A  84      79.409  54.149 129.999  1.00  0.00           C
ATOM   1445  CB  LEU A  84      79.129  55.389 129.120  1.00  0.00           C
ATOM   1448  CG  LEU A  84      77.869  56.209 129.459  1.00  0.00           C
ATOM   1450  CD1 LEU A  84      77.609  57.209 128.320  1.00  0.00           C
ATOM   1454  CD2 LEU A  84      76.599  55.369 129.660  1.00  0.00           C
ATOM   1458  C   LEU A  84      80.409  53.239 129.260  1.00  0.00           C
ATOM   1459  O   LEU A  84      81.619  53.299 129.510  1.00  0.00           O
ATOM   1460  N   PRO A  85      79.919  52.359 128.359  1.00  0.00           N
ATOM   1461  CD  PRO A  85      78.479  52.019 128.279  1.00  0.00           C
ATOM   1464  CA  PRO A  85      80.739  51.339 127.709  1.00  0.00           C
ATOM   1466  CB  PRO A  85      79.729  50.199 127.490  1.00  0.00           C
ATOM   1469  CG  PRO A  85      78.389  50.879 127.280  1.00  0.00           C
ATOM   1472  C   PRO A  85      81.339  51.819 126.389  1.00  0.00           C
ATOM   1473  O   PRO A  85      81.429  53.019 126.170  1.00  0.00           O
ATOM   1474  N   ARG A  86      81.799  50.909 125.510  1.00  0.00           N
ATOM   1476  CA  ARG A  86      82.559  51.279 124.319  1.00  0.00           C
ATOM   1478  CB  ARG A  86      83.839  50.399 124.219  1.00  0.00           C
ATOM   1481  CG  ARG A  86      84.969  50.909 125.139  1.00  0.00           C
ATOM   1484  CD  ARG A  86      85.779  52.039 124.500  1.00  0.00           C
ATOM   1487  NE  ARG A  86      86.659  52.649 125.560  1.00  0.00           N
ATOM   1489  CZ  ARG A  86      87.869  53.139 125.340  1.00  0.00           C
ATOM   1490  NH1 ARG A  86      88.329  53.329 124.129  1.00  0.00           N
ATOM   1493  NH2 ARG A  86      88.629  53.519 126.349  1.00  0.00           N
ATOM   1496  C   ARG A  86      81.819  51.199 123.010  1.00  0.00           C
ATOM   1497  O   ARG A  86      82.239  51.829 122.029  1.00  0.00           O
ATOM   1498  N   SER A  87      80.689  50.469 122.929  1.00  0.00           N
ATOM   1500  CA  SER A  87      80.069  50.159 121.649  1.00  0.00           C
ATOM   1502  CB  SER A  87      80.299  48.669 121.240  1.00  0.00           C
ATOM   1505  OG  SER A  87      81.659  48.429 120.890  1.00  0.00           O
ATOM   1507  C   SER A  87      78.579  50.449 121.730  1.00  0.00           C
ATOM   1508  O   SER A  87      77.969  50.379 122.789  1.00  0.00           O
ATOM   1509  N   THR A  88      77.949  50.819 120.599  1.00  0.00           N
ATOM   1511  CA  THR A  88      76.579  51.359 120.550  1.00  0.00           C
ATOM   1513  CB  THR A  88      76.159  51.789 119.149  1.00  0.00           C
ATOM   1515  OG1 THR A  88      77.249  52.389 118.460  1.00  0.00           O
ATOM   1517  CG2 THR A  88      75.059  52.849 119.260  1.00  0.00           C
ATOM   1521  C   THR A  88      75.549  50.379 121.080  1.00  0.00           C
ATOM   1522  O   THR A  88      74.609  50.739 121.789  1.00  0.00           O
ATOM   1523  N   TYR A  89      75.759  49.089 120.779  1.00  0.00           N
ATOM   1525  CA  TYR A  89      74.989  47.969 121.269  1.00  0.00           C
ATOM   1527  CB  TYR A  89      75.429  46.619 120.639  1.00  0.00           C
ATOM   1530  CG  TYR A  89      75.089  46.619 119.179  1.00  0.00           C
ATOM   1531  CD1 TYR A  89      75.909  47.279 118.250  1.00  0.00           C
ATOM   1533  CE1 TYR A  89      75.549  47.339 116.899  1.00  0.00           C
ATOM   1535  CZ  TYR A  89      74.399  46.689 116.459  1.00  0.00           C
ATOM   1536  OH  TYR A  89      74.069  46.779 115.099  1.00  0.00           O
ATOM   1538  CD2 TYR A  89      73.939  45.959 118.720  1.00  0.00           C
ATOM   1540  CE2 TYR A  89      73.589  45.989 117.359  1.00  0.00           C
ATOM   1542  C   TYR A  89      74.949  47.819 122.779  1.00  0.00           C
ATOM   1543  O   TYR A  89      73.919  47.529 123.369  1.00  0.00           O
ATOM   1544  N   GLU A  90      76.089  48.059 123.439  1.00  0.00           N
ATOM   1546  CA  GLU A  90      76.209  48.149 124.879  1.00  0.00           C
ATOM   1548  CB  GLU A  90      77.709  48.129 125.270  1.00  0.00           C
ATOM   1551  CG  GLU A  90      78.529  46.969 124.649  1.00  0.00           C
ATOM   1554  CD  GLU A  90      79.849  46.749 125.379  1.00  0.00           C
ATOM   1555  OE1 GLU A  90      80.749  47.629 125.410  1.00  0.00           O
ATOM   1556  OE2 GLU A  90      79.999  45.669 126.019  1.00  0.00           O
ATOM   1557  C   GLU A  90      75.559  49.419 125.449  1.00  0.00           C
ATOM   1558  O   GLU A  90      74.869  49.389 126.469  1.00  0.00           O
ATOM   1559  N   GLN A  91      75.779  50.579 124.769  1.00  0.00           N
ATOM   1561  CA  GLN A  91      75.269  51.899 125.139  1.00  0.00           C
ATOM   1563  CB  GLN A  91      75.719  52.999 124.129  1.00  0.00           C
ATOM   1566  CG  GLN A  91      77.229  53.349 124.129  1.00  0.00           C
ATOM   1569  CD  GLN A  91      77.639  54.159 125.349  1.00  0.00           C
ATOM   1570  OE1 GLN A  91      76.849  54.459 126.240  1.00  0.00           O
ATOM   1571  NE2 GLN A  91      78.929  54.549 125.390  1.00  0.00           N
ATOM   1574  C   GLN A  91      73.759  51.969 125.200  1.00  0.00           C
ATOM   1575  O   GLN A  91      73.169  52.499 126.139  1.00  0.00           O
ATOM   1576  N   GLN A  92      73.059  51.389 124.209  1.00  0.00           N
ATOM   1578  CA  GLN A  92      71.609  51.379 124.149  1.00  0.00           C
ATOM   1580  CB  GLN A  92      71.089  50.809 122.789  1.00  0.00           C
ATOM   1583  CG  GLN A  92      71.559  49.359 122.490  1.00  0.00           C
ATOM   1586  CD  GLN A  92      71.219  48.779 121.109  1.00  0.00           C
ATOM   1587  OE1 GLN A  92      70.579  49.369 120.230  1.00  0.00           O
ATOM   1588  NE2 GLN A  92      71.699  47.539 120.859  1.00  0.00           N
ATOM   1591  C   GLN A  92      70.949  50.659 125.319  1.00  0.00           C
ATOM   1592  O   GLN A  92      69.809  50.949 125.649  1.00  0.00           O
ATOM   1593  N   GLU A  93      71.639  49.699 125.980  1.00  0.00           N
ATOM   1595  CA  GLU A  93      71.059  48.919 127.060  1.00  0.00           C
ATOM   1597  CB  GLU A  93      71.619  47.469 126.989  1.00  0.00           C
ATOM   1600  CG  GLU A  93      71.159  46.779 125.679  1.00  0.00           C
ATOM   1603  CD  GLU A  93      71.499  45.299 125.589  1.00  0.00           C
ATOM   1604  OE1 GLU A  93      72.669  44.959 125.250  1.00  0.00           O
ATOM   1605  OE2 GLU A  93      70.549  44.489 125.739  1.00  0.00           O
ATOM   1606  C   GLU A  93      71.269  49.529 128.439  1.00  0.00           C
ATOM   1607  O   GLU A  93      70.639  49.119 129.409  1.00  0.00           O
ATOM   1608  N   MET A  94      72.089  50.599 128.539  1.00  0.00           N
ATOM   1610  CA  MET A  94      72.319  51.349 129.769  1.00  0.00           C
ATOM   1612  CB  MET A  94      73.559  52.269 129.649  1.00  0.00           C
ATOM   1615  CG  MET A  94      74.859  51.579 129.179  1.00  0.00           C
ATOM   1618  SD  MET A  94      75.369  50.089 130.110  1.00  0.00           S
ATOM   1619  CE  MET A  94      75.559  50.859 131.740  1.00  0.00           C
ATOM   1623  C   MET A  94      71.139  52.259 130.130  1.00  0.00           C
ATOM   1624  O   MET A  94      71.029  52.769 131.240  1.00  0.00           O
ATOM   1625  N   GLY A  95      70.239  52.489 129.149  1.00  0.00           N
ATOM   1627  CA  GLY A  95      69.099  53.369 129.289  1.00  0.00           C
ATOM   1630  C   GLY A  95      67.819  52.669 128.980  1.00  0.00           C
ATOM   1631  O   GLY A  95      67.819  51.479 128.670  1.00  0.00           O
ATOM   1632  N   LYS A  96      66.679  53.389 129.029  1.00  0.00           N
ATOM   1634  CA  LYS A  96      65.379  52.829 128.649  1.00  0.00           C
ATOM   1636  CB  LYS A  96      64.399  52.559 129.819  1.00  0.00           C
ATOM   1639  CG  LYS A  96      64.869  51.529 130.869  1.00  0.00           C
ATOM   1642  CD  LYS A  96      64.979  50.119 130.279  1.00  0.00           C
ATOM   1645  CE  LYS A  96      65.089  48.989 131.319  1.00  0.00           C
ATOM   1648  NZ  LYS A  96      66.269  49.169 132.189  1.00  0.00           N
ATOM   1652  C   LYS A  96      64.659  53.779 127.709  1.00  0.00           C
ATOM   1653  O   LYS A  96      64.709  54.989 127.890  1.00  0.00           O
ATOM   1654  N   SER A  97      63.989  53.239 126.690  1.00  0.00           N
ATOM   1656  CA  SER A  97      63.369  53.969 125.599  1.00  0.00           C
ATOM   1658  CB  SER A  97      63.019  53.109 124.349  1.00  0.00           C
ATOM   1661  OG  SER A  97      62.409  51.859 124.689  1.00  0.00           O
ATOM   1663  C   SER A  97      62.239  54.919 125.910  1.00  0.00           C
ATOM   1664  O   SER A  97      61.479  54.749 126.870  1.00  0.00           O
ATOM   1665  N   VAL A  98      62.169  55.999 125.120  1.00  0.00           N
ATOM   1667  CA  VAL A  98      61.249  57.099 125.309  1.00  0.00           C
ATOM   1669  CB  VAL A  98      61.759  58.199 126.240  1.00  0.00           C
ATOM   1671  CG1 VAL A  98      61.409  57.839 127.689  1.00  0.00           C
ATOM   1675  CG2 VAL A  98      63.269  58.439 126.009  1.00  0.00           C
ATOM   1679  C   VAL A  98      60.959  57.729 123.980  1.00  0.00           C
ATOM   1680  O   VAL A  98      61.709  57.639 123.019  1.00  0.00           O
ATOM   1681  N   SER A  99      59.809  58.429 123.919  1.00  0.00           N
ATOM   1683  CA  SER A  99      59.439  59.229 122.770  1.00  0.00           C
ATOM   1685  CB  SER A  99      57.899  59.469 122.800  1.00  0.00           C
ATOM   1688  OG  SER A  99      57.359  59.879 121.559  1.00  0.00           O
ATOM   1690  C   SER A  99      60.109  60.579 122.800  1.00  0.00           C
ATOM   1691  O   SER A  99      61.099  60.789 123.480  1.00  0.00           O
ATOM   1692  N   ARG A 100      59.519  61.549 122.099  1.00  0.00           N
ATOM   1694  CA  ARG A 100      59.889  62.949 122.149  1.00  0.00           C
ATOM   1696  CB  ARG A 100      60.319  63.499 120.770  1.00  0.00           C
ATOM   1699  CG  ARG A 100      61.059  62.489 119.850  1.00  0.00           C
ATOM   1702  CD  ARG A 100      61.649  63.189 118.609  1.00  0.00           C
ATOM   1705  NE  ARG A 100      61.149  62.559 117.350  1.00  0.00           N
ATOM   1707  CZ  ARG A 100      61.399  63.079 116.149  1.00  0.00           C
ATOM   1708  NH1 ARG A 100      61.999  64.249 116.009  1.00  0.00           N
ATOM   1711  NH2 ARG A 100      61.059  62.459 115.039  1.00  0.00           N
ATOM   1714  C   ARG A 100      58.769  63.759 122.760  1.00  0.00           C
ATOM   1715  O   ARG A 100      58.749  64.979 122.649  1.00  0.00           O
ATOM   1716  N   SER A 101      57.839  63.109 123.499  1.00  0.00           N
ATOM   1718  CA  SER A 101      57.239  63.749 124.669  1.00  0.00           C
ATOM   1720  CB  SER A 101      55.809  63.239 125.049  1.00  0.00           C
ATOM   1723  OG  SER A 101      55.699  61.799 125.029  1.00  0.00           O
ATOM   1725  C   SER A 101      58.129  63.539 125.869  1.00  0.00           C
ATOM   1726  O   SER A 101      58.089  64.269 126.859  1.00  0.00           O
ATOM   1727  N   ASN A 102      58.959  62.499 125.799  1.00  0.00           N
ATOM   1729  CA  ASN A 102      59.649  61.979 126.940  1.00  0.00           C
ATOM   1731  CB  ASN A 102      59.189  60.519 127.219  1.00  0.00           C
ATOM   1734  CG  ASN A 102      57.799  60.439 127.859  1.00  0.00           C
ATOM   1735  OD1 ASN A 102      57.589  60.939 128.959  1.00  0.00           O
ATOM   1736  ND2 ASN A 102      56.839  59.719 127.239  1.00  0.00           N
ATOM   1739  C   ASN A 102      61.159  62.049 126.709  1.00  0.00           C
ATOM   1740  O   ASN A 102      61.909  61.509 127.510  1.00  0.00           O
ATOM   1741  N   LEU A 103      61.649  62.769 125.670  1.00  0.00           N
ATOM   1743  CA  LEU A 103      63.079  63.039 125.519  1.00  0.00           C
ATOM   1745  CB  LEU A 103      63.509  63.829 124.260  1.00  0.00           C
ATOM   1748  CG  LEU A 103      63.479  63.069 122.940  1.00  0.00           C
ATOM   1750  CD1 LEU A 103      63.749  64.029 121.780  1.00  0.00           C
ATOM   1754  CD2 LEU A 103      64.449  61.889 122.929  1.00  0.00           C
ATOM   1758  C   LEU A 103      63.619  63.829 126.669  1.00  0.00           C
ATOM   1759  O   LEU A 103      62.979  64.749 127.189  1.00  0.00           O
ATOM   1760  N   ARG A 104      64.789  63.439 127.129  1.00  0.00           N
ATOM   1762  CA  ARG A 104      65.419  64.029 128.270  1.00  0.00           C
ATOM   1764  CB  ARG A 104      65.789  62.879 129.240  1.00  0.00           C
ATOM   1767  CG  ARG A 104      64.619  61.909 129.570  1.00  0.00           C
ATOM   1770  CD  ARG A 104      63.449  62.419 130.440  1.00  0.00           C
ATOM   1773  NE  ARG A 104      62.719  63.469 129.689  1.00  0.00           N
ATOM   1775  CZ  ARG A 104      61.479  63.889 129.920  1.00  0.00           C
ATOM   1776  NH1 ARG A 104      60.859  63.659 131.050  1.00  0.00           N
ATOM   1779  NH2 ARG A 104      60.889  64.579 128.959  1.00  0.00           N
ATOM   1782  C   ARG A 104      66.629  64.779 127.750  1.00  0.00           C
ATOM   1783  O   ARG A 104      67.189  64.479 126.699  1.00  0.00           O
ATOM   1784  N   THR A 105      67.109  65.819 128.439  1.00  0.00           N
ATOM   1786  CA  THR A 105      68.379  66.399 128.030  1.00  0.00           C
ATOM   1788  CB  THR A 105      68.639  67.769 128.590  1.00  0.00           C
ATOM   1790  OG1 THR A 105      67.529  68.619 128.299  1.00  0.00           O
ATOM   1792  CG2 THR A 105      69.849  68.439 127.940  1.00  0.00           C
ATOM   1796  C   THR A 105      69.499  65.449 128.379  1.00  0.00           C
ATOM   1797  O   THR A 105      69.549  64.919 129.489  1.00  0.00           O
ATOM   1798  N   GLY A 106      70.389  65.139 127.399  1.00  0.00           N
ATOM   1800  CA  GLY A 106      71.389  64.079 127.519  1.00  0.00           C
ATOM   1803  C   GLY A 106      70.839  62.699 127.230  1.00  0.00           C
ATOM   1804  O   GLY A 106      71.399  61.689 127.669  1.00  0.00           O
ATOM   1805  N   ASP A 107      69.719  62.609 126.500  1.00  0.00           N
ATOM   1807  CA  ASP A 107      69.149  61.369 126.030  1.00  0.00           C
ATOM   1809  CB  ASP A 107      67.649  61.629 125.750  1.00  0.00           C
ATOM   1812  CG  ASP A 107      66.769  60.409 125.700  1.00  0.00           C
ATOM   1813  OD1 ASP A 107      67.019  59.479 124.889  1.00  0.00           O
ATOM   1814  OD2 ASP A 107      65.749  60.449 126.450  1.00  0.00           O
ATOM   1815  C   ASP A 107      69.929  60.849 124.830  1.00  0.00           C
ATOM   1816  O   ASP A 107      70.499  61.619 124.050  1.00  0.00           O
ATOM   1817  N   LEU A 108      70.019  59.509 124.710  1.00  0.00           N
ATOM   1819  CA  LEU A 108      70.859  58.879 123.720  1.00  0.00           C
ATOM   1821  CB  LEU A 108      71.649  57.679 124.289  1.00  0.00           C
ATOM   1824  CG  LEU A 108      72.639  58.039 125.429  1.00  0.00           C
ATOM   1826  CD1 LEU A 108      73.659  56.909 125.579  1.00  0.00           C
ATOM   1830  CD2 LEU A 108      73.359  59.379 125.230  1.00  0.00           C
ATOM   1834  C   LEU A 108      69.999  58.469 122.549  1.00  0.00           C
ATOM   1835  O   LEU A 108      69.339  57.439 122.539  1.00  0.00           O
ATOM   1836  N   VAL A 109      70.019  59.319 121.510  1.00  0.00           N
ATOM   1838  CA  VAL A 109      69.149  59.189 120.370  1.00  0.00           C
ATOM   1840  CB  VAL A 109      68.709  60.539 119.800  1.00  0.00           C
ATOM   1842  CG1 VAL A 109      67.719  61.159 120.810  1.00  0.00           C
ATOM   1846  CG2 VAL A 109      69.899  61.509 119.579  1.00  0.00           C
ATOM   1850  C   VAL A 109      69.779  58.289 119.329  1.00  0.00           C
ATOM   1851  O   VAL A 109      70.919  58.479 118.899  1.00  0.00           O
ATOM   1852  N   LEU A 110      69.059  57.199 118.980  1.00  0.00           N
ATOM   1854  CA  LEU A 110      69.599  56.109 118.190  1.00  0.00           C
ATOM   1856  CB  LEU A 110      69.149  54.729 118.730  1.00  0.00           C
ATOM   1859  CG  LEU A 110      69.639  54.429 120.160  1.00  0.00           C
ATOM   1861  CD1 LEU A 110      69.099  53.069 120.599  1.00  0.00           C
ATOM   1865  CD2 LEU A 110      71.169  54.459 120.260  1.00  0.00           C
ATOM   1869  C   LEU A 110      69.219  56.219 116.740  1.00  0.00           C
ATOM   1870  O   LEU A 110      68.069  56.519 116.380  1.00  0.00           O
ATOM   1871  N   PHE A 111      70.199  55.969 115.859  1.00  0.00           N
ATOM   1873  CA  PHE A 111      70.089  56.199 114.440  1.00  0.00           C
ATOM   1875  CB  PHE A 111      71.039  57.329 113.969  1.00  0.00           C
ATOM   1878  CG  PHE A 111      70.679  58.599 114.679  1.00  0.00           C
ATOM   1879  CD1 PHE A 111      69.509  59.309 114.349  1.00  0.00           C
ATOM   1881  CE1 PHE A 111      69.149  60.469 115.039  1.00  0.00           C
ATOM   1883  CZ  PHE A 111      69.979  60.939 116.059  1.00  0.00           C
ATOM   1885  CD2 PHE A 111      71.509  59.109 115.690  1.00  0.00           C
ATOM   1887  CE2 PHE A 111      71.169  60.269 116.370  1.00  0.00           C
ATOM   1889  C   PHE A 111      70.409  54.939 113.670  1.00  0.00           C
ATOM   1890  O   PHE A 111      71.419  54.269 113.910  1.00  0.00           O
ATOM   1891  N   ARG A 112      69.559  54.589 112.689  1.00  0.00           N
ATOM   1893  CA  ARG A 112      69.809  53.509 111.740  1.00  0.00           C
ATOM   1895  CB  ARG A 112      68.509  53.269 110.950  1.00  0.00           C
ATOM   1898  CG  ARG A 112      67.219  52.989 111.760  1.00  0.00           C
ATOM   1901  CD  ARG A 112      65.979  53.149 110.869  1.00  0.00           C
ATOM   1904  NE  ARG A 112      64.769  52.739 111.649  1.00  0.00           N
ATOM   1906  CZ  ARG A 112      63.739  53.539 111.920  1.00  0.00           C
ATOM   1907  NH1 ARG A 112      63.749  54.829 111.690  1.00  0.00           N
ATOM   1910  NH2 ARG A 112      62.639  52.969 112.389  1.00  0.00           N
ATOM   1913  C   ARG A 112      70.929  53.859 110.750  1.00  0.00           C
ATOM   1914  O   ARG A 112      70.699  54.509 109.730  1.00  0.00           O
ATOM   1915  N   ALA A 113      72.179  53.439 111.009  1.00  0.00           N
ATOM   1917  CA  ALA A 113      73.279  53.589 110.079  1.00  0.00           C
ATOM   1919  CB  ALA A 113      74.419  54.389 110.739  1.00  0.00           C
ATOM   1923  C   ALA A 113      73.819  52.209 109.759  1.00  0.00           C
ATOM   1924  O   ALA A 113      74.239  51.499 110.659  1.00  0.00           O
ATOM   1925  N   GLY A 114      73.849  51.779 108.480  1.00  0.00           N
ATOM   1927  CA  GLY A 114      74.349  50.449 108.130  1.00  0.00           C
ATOM   1930  C   GLY A 114      75.779  50.209 108.539  1.00  0.00           C
ATOM   1931  O   GLY A 114      76.129  49.139 109.029  1.00  0.00           O
ATOM   1932  N   SER A 115      76.609  51.259 108.410  1.00  0.00           N
ATOM   1934  CA  SER A 115      78.049  51.269 108.609  1.00  0.00           C
ATOM   1936  CB  SER A 115      78.579  52.719 108.569  1.00  0.00           C
ATOM   1939  OG  SER A 115      78.169  53.379 107.379  1.00  0.00           O
ATOM   1941  C   SER A 115      78.499  50.729 109.940  1.00  0.00           C
ATOM   1942  O   SER A 115      79.579  50.149 110.060  1.00  0.00           O
ATOM   1943  N   THR A 116      77.699  50.979 110.989  1.00  0.00           N
ATOM   1945  CA  THR A 116      77.989  50.549 112.340  1.00  0.00           C
ATOM   1947  CB  THR A 116      78.219  51.729 113.289  1.00  0.00           C
ATOM   1949  OG1 THR A 116      77.199  52.719 113.229  1.00  0.00           O
ATOM   1951  CG2 THR A 116      79.499  52.449 112.859  1.00  0.00           C
ATOM   1955  C   THR A 116      76.859  49.689 112.870  1.00  0.00           C
ATOM   1956  O   THR A 116      76.949  49.149 113.969  1.00  0.00           O
ATOM   1957  N   GLY A 117      75.749  49.559 112.109  1.00  0.00           N
ATOM   1959  CA  GLY A 117      74.489  48.919 112.480  1.00  0.00           C
ATOM   1962  C   GLY A 117      73.659  49.819 113.349  1.00  0.00           C
ATOM   1963  O   GLY A 117      72.489  50.119 113.089  1.00  0.00           O
ATOM   1964  N   ARG A 118      74.279  50.299 114.429  1.00  0.00           N
ATOM   1966  CA  ARG A 118      73.769  51.299 115.329  1.00  0.00           C
ATOM   1968  CB  ARG A 118      73.459  50.669 116.699  1.00  0.00           C
ATOM   1971  CG  ARG A 118      72.209  49.769 116.709  1.00  0.00           C
ATOM   1974  CD  ARG A 118      70.889  50.519 116.489  1.00  0.00           C
ATOM   1977  NE  ARG A 118      69.779  49.559 116.749  1.00  0.00           N
ATOM   1979  CZ  ARG A 118      69.259  48.759 115.829  1.00  0.00           C
ATOM   1980  NH1 ARG A 118      69.529  48.879 114.549  1.00  0.00           N
ATOM   1983  NH2 ARG A 118      68.339  47.879 116.159  1.00  0.00           N
ATOM   1986  C   ARG A 118      74.739  52.479 115.480  1.00  0.00           C
ATOM   1987  O   ARG A 118      75.949  52.309 115.670  1.00  0.00           O
ATOM   1988  N   HIS A 119      74.209  53.709 115.410  1.00  0.00           N
ATOM   1990  CA  HIS A 119      74.879  54.959 115.679  1.00  0.00           C
ATOM   1992  CB  HIS A 119      74.969  55.829 114.399  1.00  0.00           C
ATOM   1995  ND1 HIS A 119      77.069  57.159 114.349  1.00  0.00           N
ATOM   1996  CG  HIS A 119      75.699  57.139 114.520  1.00  0.00           C
ATOM   1997  CE1 HIS A 119      77.409  58.439 114.359  1.00  0.00           C
ATOM   1999  NE2 HIS A 119      76.329  59.239 114.529  1.00  0.00           N
ATOM   2001  CD2 HIS A 119      75.229  58.419 114.619  1.00  0.00           C
ATOM   2003  C   HIS A 119      74.069  55.669 116.760  1.00  0.00           C
ATOM   2004  O   HIS A 119      72.909  55.309 116.989  1.00  0.00           O
ATOM   2005  N   VAL A 120      74.649  56.649 117.470  1.00  0.00           N
ATOM   2007  CA  VAL A 120      74.029  57.269 118.639  1.00  0.00           C
ATOM   2009  CB  VAL A 120      74.419  56.559 119.940  1.00  0.00           C
ATOM   2011  CG1 VAL A 120      75.949  56.539 120.149  1.00  0.00           C
ATOM   2015  CG2 VAL A 120      73.709  57.179 121.170  1.00  0.00           C
ATOM   2019  C   VAL A 120      74.409  58.739 118.699  1.00  0.00           C
ATOM   2020  O   VAL A 120      75.509  59.119 118.310  1.00  0.00           O
ATOM   2021  N   GLY A 121      73.499  59.629 119.149  1.00  0.00           N
ATOM   2023  CA  GLY A 121      73.839  61.019 119.409  1.00  0.00           C
ATOM   2026  C   GLY A 121      73.399  61.459 120.760  1.00  0.00           C
ATOM   2027  O   GLY A 121      72.549  60.829 121.389  1.00  0.00           O
ATOM   2028  N   ILE A 122      73.939  62.599 121.240  1.00  0.00           N
ATOM   2030  CA  ILE A 122      73.569  63.139 122.539  1.00  0.00           C
ATOM   2032  CB  ILE A 122      74.759  63.689 123.320  1.00  0.00           C
ATOM   2034  CG2 ILE A 122      74.259  63.999 124.749  1.00  0.00           C
ATOM   2038  CG1 ILE A 122      75.959  62.719 123.329  1.00  0.00           C
ATOM   2041  CD  ILE A 122      77.239  63.359 123.889  1.00  0.00           C
ATOM   2045  C   ILE A 122      72.579  64.249 122.319  1.00  0.00           C
ATOM   2046  O   ILE A 122      72.909  65.319 121.810  1.00  0.00           O
ATOM   2047  N   TYR A 123      71.299  64.019 122.679  1.00  0.00           N
ATOM   2049  CA  TYR A 123      70.259  65.019 122.539  1.00  0.00           C
ATOM   2051  CB  TYR A 123      68.869  64.349 122.610  1.00  0.00           C
ATOM   2054  CG  TYR A 123      67.709  65.329 122.599  1.00  0.00           C
ATOM   2055  CD1 TYR A 123      67.069  65.679 121.410  1.00  0.00           C
ATOM   2057  CE1 TYR A 123      65.919  66.489 121.450  1.00  0.00           C
ATOM   2059  CZ  TYR A 123      65.399  66.929 122.679  1.00  0.00           C
ATOM   2060  OH  TYR A 123      64.189  67.639 122.730  1.00  0.00           O
ATOM   2062  CD2 TYR A 123      67.239  65.839 123.819  1.00  0.00           C
ATOM   2064  CE2 TYR A 123      66.079  66.629 123.860  1.00  0.00           C
ATOM   2066  C   TYR A 123      70.429  66.259 123.429  1.00  0.00           C
ATOM   2067  O   TYR A 123      70.789  66.169 124.609  1.00  0.00           O
ATOM   2068  N   ILE A 124      70.189  67.449 122.840  1.00  0.00           N
ATOM   2070  CA  ILE A 124      70.419  68.719 123.499  1.00  0.00           C
ATOM   2072  CB  ILE A 124      71.679  69.399 122.949  1.00  0.00           C
ATOM   2074  CG2 ILE A 124      72.929  68.549 123.279  1.00  0.00           C
ATOM   2078  CG1 ILE A 124      71.559  69.679 121.429  1.00  0.00           C
ATOM   2081  CD  ILE A 124      72.629  70.619 120.890  1.00  0.00           C
ATOM   2085  C   ILE A 124      69.239  69.679 123.349  1.00  0.00           C
ATOM   2086  O   ILE A 124      69.379  70.859 123.649  1.00  0.00           O
ATOM   2087  N   GLY A 125      68.079  69.209 122.829  1.00  0.00           N
ATOM   2089  CA  GLY A 125      66.859  70.019 122.730  1.00  0.00           C
ATOM   2092  C   GLY A 125      66.239  70.109 121.349  1.00  0.00           C
ATOM   2093  O   GLY A 125      66.929  70.189 120.329  1.00  0.00           O
ATOM   2094  N   ASN A 126      64.899  70.109 121.319  1.00  0.00           N
ATOM   2096  CA  ASN A 126      63.989  70.019 120.169  1.00  0.00           C
ATOM   2098  CB  ASN A 126      63.899  71.309 119.319  1.00  0.00           C
ATOM   2101  CG  ASN A 126      63.489  72.519 120.130  1.00  0.00           C
ATOM   2102  OD1 ASN A 126      62.359  72.989 120.069  1.00  0.00           O
ATOM   2103  ND2 ASN A 126      64.489  73.149 120.770  1.00  0.00           N
ATOM   2106  C   ASN A 126      64.269  68.869 119.219  1.00  0.00           C
ATOM   2107  O   ASN A 126      63.679  67.789 119.240  1.00  0.00           O
ATOM   2108  N   ASN A 127      65.189  69.119 118.270  1.00  0.00           N
ATOM   2110  CA  ASN A 127      65.549  68.179 117.249  1.00  0.00           C
ATOM   2112  CB  ASN A 127      64.959  68.619 115.890  1.00  0.00           C
ATOM   2115  CG  ASN A 127      63.429  68.679 115.989  1.00  0.00           C
ATOM   2116  OD1 ASN A 127      62.849  69.739 116.230  1.00  0.00           O
ATOM   2117  ND2 ASN A 127      62.759  67.519 115.799  1.00  0.00           N
ATOM   2120  C   ASN A 127      67.039  68.079 117.149  1.00  0.00           C
ATOM   2121  O   ASN A 127      67.539  67.299 116.349  1.00  0.00           O
ATOM   2122  N   GLN A 128      67.799  68.829 117.980  1.00  0.00           N
ATOM   2124  CA  GLN A 128      69.239  68.909 117.910  1.00  0.00           C
ATOM   2126  CB  GLN A 128      69.789  70.329 118.159  1.00  0.00           C
ATOM   2129  CG  GLN A 128      69.539  71.289 116.979  1.00  0.00           C
ATOM   2132  CD  GLN A 128      69.869  72.719 117.409  1.00  0.00           C
ATOM   2133  OE1 GLN A 128      68.979  73.549 117.579  1.00  0.00           O
ATOM   2134  NE2 GLN A 128      71.169  73.019 117.620  1.00  0.00           N
ATOM   2137  C   GLN A 128      69.949  67.929 118.819  1.00  0.00           C
ATOM   2138  O   GLN A 128      69.519  67.599 119.929  1.00  0.00           O
ATOM   2139  N   PHE A 129      71.109  67.449 118.349  1.00  0.00           N
ATOM   2141  CA  PHE A 129      71.899  66.519 119.099  1.00  0.00           C
ATOM   2143  CB  PHE A 129      71.339  65.069 118.969  1.00  0.00           C
ATOM   2146  CG  PHE A 129      71.199  64.639 117.539  1.00  0.00           C
ATOM   2147  CD1 PHE A 129      70.089  65.019 116.769  1.00  0.00           C
ATOM   2149  CE1 PHE A 129      69.989  64.629 115.429  1.00  0.00           C
ATOM   2151  CZ  PHE A 129      70.959  63.789 114.879  1.00  0.00           C
ATOM   2153  CD2 PHE A 129      72.179  63.819 116.969  1.00  0.00           C
ATOM   2155  CE2 PHE A 129      72.049  63.379 115.659  1.00  0.00           C
ATOM   2157  C   PHE A 129      73.319  66.669 118.629  1.00  0.00           C
ATOM   2158  O   PHE A 129      73.579  67.059 117.490  1.00  0.00           O
ATOM   2159  N   VAL A 130      74.299  66.389 119.510  1.00  0.00           N
ATOM   2161  CA  VAL A 130      75.709  66.499 119.199  1.00  0.00           C
ATOM   2163  CB  VAL A 130      76.469  67.399 120.179  1.00  0.00           C
ATOM   2165  CG1 VAL A 130      76.379  66.869 121.620  1.00  0.00           C
ATOM   2169  CG2 VAL A 130      77.939  67.579 119.759  1.00  0.00           C
ATOM   2173  C   VAL A 130      76.269  65.099 119.160  1.00  0.00           C
ATOM   2174  O   VAL A 130      75.919  64.239 119.970  1.00  0.00           O
ATOM   2175  N   HIS A 131      77.099  64.779 118.159  1.00  0.00           N
ATOM   2177  CA  HIS A 131      77.559  63.419 117.959  1.00  0.00           C
ATOM   2179  CB  HIS A 131      76.479  62.529 117.300  1.00  0.00           C
ATOM   2182  ND1 HIS A 131      76.309  62.209 114.819  1.00  0.00           N
ATOM   2183  CG  HIS A 131      76.109  63.009 115.939  1.00  0.00           C
ATOM   2184  CE1 HIS A 131      76.039  62.989 113.799  1.00  0.00           C
ATOM   2186  NE2 HIS A 131      75.669  64.239 114.199  1.00  0.00           N
ATOM   2188  CD2 HIS A 131      75.689  64.239 115.569  1.00  0.00           C
ATOM   2190  C   HIS A 131      78.829  63.499 117.129  1.00  0.00           C
ATOM   2191  O   HIS A 131      79.469  64.549 117.099  1.00  0.00           O
ATOM   2192  N   ALA A 132      79.239  62.409 116.469  1.00  0.00           N
ATOM   2194  CA  ALA A 132      80.389  62.339 115.609  1.00  0.00           C
ATOM   2196  CB  ALA A 132      81.489  61.419 116.209  1.00  0.00           C
ATOM   2200  C   ALA A 132      79.949  61.799 114.269  1.00  0.00           C
ATOM   2201  O   ALA A 132      79.589  60.639 114.120  1.00  0.00           O
ATOM   2202  N   SER A 133      79.959  62.659 113.239  1.00  0.00           N
ATOM   2204  CA  SER A 133      79.539  62.329 111.889  1.00  0.00           C
ATOM   2206  CB  SER A 133      79.039  63.539 111.080  1.00  0.00           C
ATOM   2209  OG  SER A 133      77.859  64.049 111.669  1.00  0.00           O
ATOM   2211  C   SER A 133      80.709  61.749 111.159  1.00  0.00           C
ATOM   2212  O   SER A 133      81.849  62.149 111.380  1.00  0.00           O
ATOM   2213  N   THR A 134      80.479  60.779 110.260  1.00  0.00           N
ATOM   2215  CA  THR A 134      81.569  60.019 109.649  1.00  0.00           C
ATOM   2217  CB  THR A 134      81.129  58.829 108.829  1.00  0.00           C
ATOM   2219  OG1 THR A 134      80.389  59.269 107.700  1.00  0.00           O
ATOM   2221  CG2 THR A 134      80.199  57.949 109.679  1.00  0.00           C
ATOM   2225  C   THR A 134      82.559  60.859 108.849  1.00  0.00           C
ATOM   2226  O   THR A 134      83.769  60.699 108.980  1.00  0.00           O
ATOM   2227  N   SER A 135      82.089  61.809 108.019  1.00  0.00           N
ATOM   2229  CA  SER A 135      82.969  62.679 107.239  1.00  0.00           C
ATOM   2231  CB  SER A 135      82.329  63.089 105.890  1.00  0.00           C
ATOM   2234  OG  SER A 135      81.019  63.609 106.109  1.00  0.00           O
ATOM   2236  C   SER A 135      83.339  63.949 107.990  1.00  0.00           C
ATOM   2237  O   SER A 135      84.509  64.219 108.260  1.00  0.00           O
ATOM   2238  N   SER A 136      82.349  64.789 108.340  1.00  0.00           N
ATOM   2240  CA  SER A 136      82.539  66.079 108.969  1.00  0.00           C
ATOM   2242  CB  SER A 136      81.239  66.909 109.079  1.00  0.00           C
ATOM   2245  OG  SER A 136      80.699  67.179 107.779  1.00  0.00           O
ATOM   2247  C   SER A 136      83.279  66.049 110.300  1.00  0.00           C
ATOM   2248  O   SER A 136      84.149  66.889 110.510  1.00  0.00           O
ATOM   2249  N   GLY A 137      83.009  65.069 111.190  1.00  0.00           N
ATOM   2251  CA  GLY A 137      83.719  64.959 112.459  1.00  0.00           C
ATOM   2254  C   GLY A 137      83.209  65.919 113.509  1.00  0.00           C
ATOM   2255  O   GLY A 137      83.219  67.129 113.340  1.00  0.00           O
ATOM   2256  N   VAL A 138      82.779  65.339 114.649  1.00  0.00           N
ATOM   2258  CA  VAL A 138      82.109  65.939 115.799  1.00  0.00           C
ATOM   2260  CB  VAL A 138      82.949  65.899 117.079  1.00  0.00           C
ATOM   2262  CG1 VAL A 138      82.079  66.139 118.320  1.00  0.00           C
ATOM   2266  CG2 VAL A 138      83.629  64.529 117.259  1.00  0.00           C
ATOM   2270  C   VAL A 138      81.399  67.279 115.579  1.00  0.00           C
ATOM   2271  O   VAL A 138      81.969  68.359 115.789  1.00  0.00           O
ATOM   2272  N   ILE A 139      80.119  67.219 115.130  1.00  0.00           N
ATOM   2274  CA  ILE A 139      79.259  68.339 114.780  1.00  0.00           C
ATOM   2276  CB  ILE A 139      79.039  68.499 113.270  1.00  0.00           C
ATOM   2278  CG2 ILE A 139      80.389  68.869 112.620  1.00  0.00           C
ATOM   2282  CG1 ILE A 139      78.429  67.239 112.599  1.00  0.00           C
ATOM   2285  CD  ILE A 139      77.959  67.419 111.159  1.00  0.00           C
ATOM   2289  C   ILE A 139      77.909  68.199 115.490  1.00  0.00           C
ATOM   2290  O   ILE A 139      77.569  67.159 116.069  1.00  0.00           O
ATOM   2291  N   ILE A 140      77.099  69.289 115.499  1.00  0.00           N
ATOM   2293  CA  ILE A 140      75.719  69.309 116.019  1.00  0.00           C
ATOM   2295  CB  ILE A 140      75.409  70.569 116.849  1.00  0.00           C
ATOM   2297  CG2 ILE A 140      73.969  70.469 117.429  1.00  0.00           C
ATOM   2301  CG1 ILE A 140      76.469  70.769 117.959  1.00  0.00           C
ATOM   2304  CD  ILE A 140      76.189  71.949 118.899  1.00  0.00           C
ATOM   2308  C   ILE A 140      74.719  69.239 114.859  1.00  0.00           C
ATOM   2309  O   ILE A 140      74.709  70.079 113.969  1.00  0.00           O
ATOM   2310  N   SER A 141      73.819  68.249 114.870  1.00  0.00           N
ATOM   2312  CA  SER A 141      72.919  67.979 113.760  1.00  0.00           C
ATOM   2314  CB  SER A 141      73.169  66.599 113.109  1.00  0.00           C
ATOM   2317  OG  SER A 141      74.509  66.529 112.620  1.00  0.00           O
ATOM   2319  C   SER A 141      71.479  68.039 114.199  1.00  0.00           C
ATOM   2320  O   SER A 141      71.199  68.139 115.399  1.00  0.00           O
ATOM   2321  N   SER A 142      70.519  68.009 113.250  1.00  0.00           N
ATOM   2323  CA  SER A 142      69.109  68.159 113.559  1.00  0.00           C
ATOM   2325  CB  SER A 142      68.599  69.549 113.099  1.00  0.00           C
ATOM   2328  OG  SER A 142      67.249  69.819 113.519  1.00  0.00           O
ATOM   2330  C   SER A 142      68.249  67.079 112.919  1.00  0.00           C
ATOM   2331  O   SER A 142      68.479  66.589 111.829  1.00  0.00           O
ATOM   2332  N   MET A 143      67.159  66.659 113.590  1.00  0.00           N
ATOM   2334  CA  MET A 143      66.259  65.649 113.050  1.00  0.00           C
ATOM   2336  CB  MET A 143      65.539  64.859 114.169  1.00  0.00           C
ATOM   2339  CG  MET A 143      66.479  64.159 115.169  1.00  0.00           C
ATOM   2342  SD  MET A 143      65.579  63.279 116.469  1.00  0.00           S
ATOM   2343  CE  MET A 143      66.969  63.319 117.639  1.00  0.00           C
ATOM   2347  C   MET A 143      65.179  66.269 112.169  1.00  0.00           C
ATOM   2348  O   MET A 143      64.289  65.589 111.679  1.00  0.00           O
ATOM   2349  N   ASN A 144      65.249  67.589 111.889  1.00  0.00           N
ATOM   2351  CA  ASN A 144      64.529  68.169 110.770  1.00  0.00           C
ATOM   2353  CB  ASN A 144      64.469  69.719 110.899  1.00  0.00           C
ATOM   2356  CG  ASN A 144      63.579  70.119 112.070  1.00  0.00           C
ATOM   2357  OD1 ASN A 144      62.369  70.269 111.940  1.00  0.00           O
ATOM   2358  ND2 ASN A 144      64.179  70.369 113.250  1.00  0.00           N
ATOM   2361  C   ASN A 144      65.139  67.749 109.429  1.00  0.00           C
ATOM   2362  O   ASN A 144      64.419  67.629 108.439  1.00  0.00           O
ATOM   2363  N   GLU A 145      66.479  67.519 109.399  1.00  0.00           N
ATOM   2365  CA  GLU A 145      67.289  67.169 108.250  1.00  0.00           C
ATOM   2367  CB  GLU A 145      68.799  67.139 108.620  1.00  0.00           C
ATOM   2370  CG  GLU A 145      69.369  68.519 109.050  1.00  0.00           C
ATOM   2373  CD  GLU A 145      70.829  68.479 109.489  1.00  0.00           C
ATOM   2374  OE1 GLU A 145      71.689  69.069 108.769  1.00  0.00           O
ATOM   2375  OE2 GLU A 145      71.119  67.899 110.569  1.00  0.00           O
ATOM   2376  C   GLU A 145      66.869  65.819 107.660  1.00  0.00           C
ATOM   2377  O   GLU A 145      66.729  64.869 108.429  1.00  0.00           O
ATOM   2378  N   PRO A 146      66.699  65.589 106.339  1.00  0.00           N
ATOM   2379  CD  PRO A 146      66.699  66.619 105.309  1.00  0.00           C
ATOM   2382  CA  PRO A 146      66.019  64.409 105.829  1.00  0.00           C
ATOM   2384  CB  PRO A 146      65.879  64.649 104.310  1.00  0.00           C
ATOM   2387  CG  PRO A 146      66.819  65.829 104.020  1.00  0.00           C
ATOM   2390  C   PRO A 146      66.789  63.159 106.059  1.00  0.00           C
ATOM   2391  O   PRO A 146      66.169  62.119 106.260  1.00  0.00           O
ATOM   2392  N   TYR A 147      68.129  63.219 106.019  1.00  0.00           N
ATOM   2394  CA  TYR A 147      68.959  62.089 106.380  1.00  0.00           C
ATOM   2396  CB  TYR A 147      70.439  62.499 106.149  1.00  0.00           C
ATOM   2399  CG  TYR A 147      71.329  61.299 106.179  1.00  0.00           C
ATOM   2400  CD1 TYR A 147      71.409  60.459 105.060  1.00  0.00           C
ATOM   2402  CE1 TYR A 147      72.229  59.319 105.089  1.00  0.00           C
ATOM   2404  CZ  TYR A 147      72.989  59.049 106.220  1.00  0.00           C
ATOM   2405  OH  TYR A 147      73.729  57.859 106.289  1.00  0.00           O
ATOM   2407  CD2 TYR A 147      72.119  61.019 107.309  1.00  0.00           C
ATOM   2409  CE2 TYR A 147      72.949  59.899 107.330  1.00  0.00           C
ATOM   2411  C   TYR A 147      68.709  61.649 107.829  1.00  0.00           C
ATOM   2412  O   TYR A 147      68.389  60.499 108.109  1.00  0.00           O
ATOM   2413  N   TRP A 148      68.719  62.589 108.779  1.00  0.00           N
ATOM   2415  CA  TRP A 148      68.639  62.269 110.189  1.00  0.00           C
ATOM   2417  CB  TRP A 148      69.299  63.389 111.019  1.00  0.00           C
ATOM   2420  CG  TRP A 148      70.729  63.519 110.630  1.00  0.00           C
ATOM   2421  CD1 TRP A 148      71.369  64.549 109.990  1.00  0.00           C
ATOM   2423  NE1 TRP A 148      72.679  64.199 109.749  1.00  0.00           N
ATOM   2425  CE2 TRP A 148      72.919  62.959 110.239  1.00  0.00           C
ATOM   2426  CD2 TRP A 148      71.709  62.489 110.829  1.00  0.00           C
ATOM   2427  CE3 TRP A 148      71.699  61.259 111.489  1.00  0.00           C
ATOM   2429  CZ3 TRP A 148      72.919  60.599 111.679  1.00  0.00           C
ATOM   2431  CZ2 TRP A 148      74.099  62.269 110.370  1.00  0.00           C
ATOM   2433  CH2 TRP A 148      74.099  61.109 111.149  1.00  0.00           C
ATOM   2435  C   TRP A 148      67.239  61.969 110.679  1.00  0.00           C
ATOM   2436  O   TRP A 148      67.039  61.199 111.620  1.00  0.00           O
ATOM   2437  N   LYS A 149      66.229  62.529 109.999  1.00  0.00           N
ATOM   2439  CA  LYS A 149      64.819  62.289 110.179  1.00  0.00           C
ATOM   2441  CB  LYS A 149      64.039  63.239 109.249  1.00  0.00           C
ATOM   2444  CG  LYS A 149      62.549  63.349 109.570  1.00  0.00           C
ATOM   2447  CD  LYS A 149      61.909  64.589 108.919  1.00  0.00           C
ATOM   2450  CE  LYS A 149      62.049  64.639 107.399  1.00  0.00           C
ATOM   2453  NZ  LYS A 149      61.209  65.699 106.829  1.00  0.00           N
ATOM   2457  C   LYS A 149      64.389  60.849 109.949  1.00  0.00           C
ATOM   2458  O   LYS A 149      63.559  60.309 110.670  1.00  0.00           O
ATOM   2459  N   LYS A 150      64.959  60.169 108.919  1.00  0.00           N
ATOM   2461  CA  LYS A 150      64.649  58.779 108.620  1.00  0.00           C
ATOM   2463  CB  LYS A 150      64.559  58.589 107.079  1.00  0.00           C
ATOM   2466  CG  LYS A 150      65.869  58.829 106.310  1.00  0.00           C
ATOM   2469  CD  LYS A 150      65.719  58.769 104.780  1.00  0.00           C
ATOM   2472  CE  LYS A 150      64.789  59.809 104.160  1.00  0.00           C
ATOM   2475  NZ  LYS A 150      64.819  59.629 102.689  1.00  0.00           N
ATOM   2479  C   LYS A 150      65.709  57.839 109.169  1.00  0.00           C
ATOM   2480  O   LYS A 150      65.579  56.619 109.190  1.00  0.00           O
ATOM   2481  N   ARG A 151      66.819  58.379 109.679  1.00  0.00           N
ATOM   2483  CA  ARG A 151      67.709  57.659 110.569  1.00  0.00           C
ATOM   2485  CB  ARG A 151      69.089  58.359 110.620  1.00  0.00           C
ATOM   2488  CG  ARG A 151      70.169  57.829 109.649  1.00  0.00           C
ATOM   2491  CD  ARG A 151      69.759  57.639 108.179  1.00  0.00           C
ATOM   2494  NE  ARG A 151      70.919  57.079 107.420  1.00  0.00           N
ATOM   2496  CZ  ARG A 151      70.939  55.939 106.740  1.00  0.00           C
ATOM   2497  NH1 ARG A 151      69.979  55.069 106.730  1.00  0.00           N
ATOM   2500  NH2 ARG A 151      72.019  55.659 106.030  1.00  0.00           N
ATOM   2503  C   ARG A 151      67.109  57.399 111.959  1.00  0.00           C
ATOM   2504  O   ARG A 151      67.349  56.359 112.549  1.00  0.00           O
ATOM   2505  N   TYR A 152      66.339  58.359 112.510  1.00  0.00           N
ATOM   2507  CA  TYR A 152      65.919  58.359 113.910  1.00  0.00           C
ATOM   2509  CB  TYR A 152      65.309  59.739 114.310  1.00  0.00           C
ATOM   2512  CG  TYR A 152      64.759  59.719 115.719  1.00  0.00           C
ATOM   2513  CD1 TYR A 152      65.629  59.519 116.800  1.00  0.00           C
ATOM   2515  CE1 TYR A 152      65.109  59.359 118.089  1.00  0.00           C
ATOM   2517  CZ  TYR A 152      63.729  59.399 118.310  1.00  0.00           C
ATOM   2518  OH  TYR A 152      63.239  59.239 119.619  1.00  0.00           O
ATOM   2520  CD2 TYR A 152      63.379  59.779 115.939  1.00  0.00           C
ATOM   2522  CE2 TYR A 152      62.859  59.609 117.239  1.00  0.00           C
ATOM   2524  C   TYR A 152      64.999  57.199 114.289  1.00  0.00           C
ATOM   2525  O   TYR A 152      63.879  57.099 113.810  1.00  0.00           O
ATOM   2526  N   ASN A 153      65.429  56.319 115.219  1.00  0.00           N
ATOM   2528  CA  ASN A 153      64.699  55.089 115.459  1.00  0.00           C
ATOM   2530  CB  ASN A 153      65.719  53.939 115.599  1.00  0.00           C
ATOM   2533  CG  ASN A 153      65.019  52.589 115.670  1.00  0.00           C
ATOM   2534  OD1 ASN A 153      64.869  51.939 114.640  1.00  0.00           O
ATOM   2535  ND2 ASN A 153      64.649  52.099 116.870  1.00  0.00           N
ATOM   2538  C   ASN A 153      63.849  55.169 116.719  1.00  0.00           C
ATOM   2539  O   ASN A 153      62.759  54.599 116.789  1.00  0.00           O
ATOM   2540  N   GLU A 154      64.349  55.859 117.739  1.00  0.00           N
ATOM   2542  CA  GLU A 154      63.959  55.669 119.129  1.00  0.00           C
ATOM   2544  CB  GLU A 154      63.929  54.179 119.640  1.00  0.00           C
ATOM   2547  CG  GLU A 154      65.319  53.519 119.809  1.00  0.00           C
ATOM   2550  CD  GLU A 154      65.279  52.069 120.239  1.00  0.00           C
ATOM   2551  OE1 GLU A 154      65.489  51.169 119.380  1.00  0.00           O
ATOM   2552  OE2 GLU A 154      65.129  51.809 121.459  1.00  0.00           O
ATOM   2553  C   GLU A 154      65.039  56.379 119.899  1.00  0.00           C
ATOM   2554  O   GLU A 154      66.139  56.639 119.409  1.00  0.00           O
ATOM   2555  N   ALA A 155      64.729  56.749 121.149  1.00  0.00           N
ATOM   2557  CA  ALA A 155      65.649  57.419 122.020  1.00  0.00           C
ATOM   2559  CB  ALA A 155      65.149  58.839 122.249  1.00  0.00           C
ATOM   2563  C   ALA A 155      65.649  56.669 123.320  1.00  0.00           C
ATOM   2564  O   ALA A 155      64.679  55.979 123.629  1.00  0.00           O
ATOM   2565  N   ARG A 156      66.749  56.739 124.079  1.00  0.00           N
ATOM   2567  CA  ARG A 156      66.869  56.059 125.349  1.00  0.00           C
ATOM   2569  CB  ARG A 156      67.649  54.739 125.209  1.00  0.00           C
ATOM   2572  CG  ARG A 156      67.039  53.769 124.179  1.00  0.00           C
ATOM   2575  CD  ARG A 156      67.759  52.429 124.230  1.00  0.00           C
ATOM   2578  NE  ARG A 156      66.999  51.499 123.349  1.00  0.00           N
ATOM   2580  CZ  ARG A 156      67.029  50.179 123.429  1.00  0.00           C
ATOM   2581  NH1 ARG A 156      67.919  49.549 124.160  1.00  0.00           N
ATOM   2584  NH2 ARG A 156      66.109  49.539 122.739  1.00  0.00           N
ATOM   2587  C   ARG A 156      67.639  56.899 126.360  1.00  0.00           C
ATOM   2588  O   ARG A 156      68.779  57.289 126.120  1.00  0.00           O
ATOM   2589  N   ARG A 157      67.079  57.139 127.549  1.00  0.00           N
ATOM   2591  CA  ARG A 157      67.789  57.899 128.559  1.00  0.00           C
ATOM   2593  CB  ARG A 157      66.899  58.779 129.479  1.00  0.00           C
ATOM   2596  CG  ARG A 157      65.729  58.049 130.179  1.00  0.00           C
ATOM   2599  CD  ARG A 157      64.459  57.979 129.329  1.00  0.00           C
ATOM   2602  NE  ARG A 157      63.689  56.759 129.739  1.00  0.00           N
ATOM   2604  CZ  ARG A 157      62.849  56.689 130.750  1.00  0.00           C
ATOM   2605  NH1 ARG A 157      62.739  57.619 131.669  1.00  0.00           N
ATOM   2608  NH2 ARG A 157      62.039  55.669 130.829  1.00  0.00           N
ATOM   2611  C   ARG A 157      68.679  56.989 129.399  1.00  0.00           C
ATOM   2612  O   ARG A 157      68.199  56.019 129.990  1.00  0.00           O
ATOM   2613  N   VAL A 158      69.979  57.309 129.469  1.00  0.00           N
ATOM   2615  CA  VAL A 158      70.949  56.639 130.319  1.00  0.00           C
ATOM   2617  CB  VAL A 158      72.299  56.489 129.619  1.00  0.00           C
ATOM   2619  CG1 VAL A 158      72.089  55.619 128.369  1.00  0.00           C
ATOM   2623  CG2 VAL A 158      72.919  57.859 129.240  1.00  0.00           C
ATOM   2627  C   VAL A 158      71.189  57.439 131.590  1.00  0.00           C
ATOM   2628  O   VAL A 158      71.859  56.979 132.510  1.00  0.00           O
ATOM   2629  N   LEU A 159      70.629  58.659 131.669  1.00  0.00           N
ATOM   2631  CA  LEU A 159      70.719  59.459 132.870  1.00  0.00           C
ATOM   2633  CB  LEU A 159      70.769  60.969 132.560  1.00  0.00           C
ATOM   2636  CG  LEU A 159      72.029  61.459 131.829  1.00  0.00           C
ATOM   2638  CD1 LEU A 159      71.859  62.919 131.380  1.00  0.00           C
ATOM   2642  CD2 LEU A 159      73.279  61.309 132.709  1.00  0.00           C
ATOM   2646  C   LEU A 159      69.549  59.249 133.799  1.00  0.00           C
ATOM   2647  O   LEU A 159      68.389  59.229 133.379  1.00  0.00           O
ATOM   2648  N   SER A 160      69.839  59.139 135.110  1.00  0.00           N
ATOM   2650  CA  SER A 160      68.809  58.999 136.120  1.00  0.00           C
ATOM   2652  CB  SER A 160      69.309  58.399 137.459  1.00  0.00           C
ATOM   2655  OG  SER A 160      68.189  58.009 138.260  1.00  0.00           O
ATOM   2657  C   SER A 160      68.099  60.319 136.419  1.00  0.00           C
ATOM   2658  O   SER A 160      68.699  61.309 136.849  1.00  0.00           O
ATOM   2659  N   ARG A 161      66.779  60.339 136.220  1.00  0.00           N
ATOM   2661  CA  ARG A 161      65.909  61.409 136.620  1.00  0.00           C
ATOM   2663  CB  ARG A 161      65.059  61.879 135.410  1.00  0.00           C
ATOM   2666  CG  ARG A 161      64.269  63.189 135.609  1.00  0.00           C
ATOM   2669  CD  ARG A 161      63.329  63.169 136.810  1.00  0.00           C
ATOM   2672  NE  ARG A 161      62.629  64.479 136.810  1.00  0.00           N
ATOM   2674  CZ  ARG A 161      61.339  64.619 137.039  1.00  0.00           C
ATOM   2675  NH1 ARG A 161      60.499  63.649 137.330  1.00  0.00           N
ATOM   2678  NH2 ARG A 161      60.889  65.849 137.029  1.00  0.00           N
ATOM   2681  C   ARG A 161      65.039  60.839 137.719  1.00  0.00           C
ATOM   2682  O   ARG A 161      64.189  59.989 137.490  1.00  0.00           O
ATOM   2683  N   SER A 162      65.229  61.319 138.950  1.00  0.00           N
ATOM   2685  CA  SER A 162      64.479  60.859 140.099  1.00  0.00           C
ATOM   2687  CB  SER A 162      65.119  59.639 140.810  1.00  0.00           C
ATOM   2690  OG  SER A 162      65.229  58.519 139.929  1.00  0.00           O
ATOM   2692  C   SER A 162      64.409  61.999 141.139  1.00  0.00           C
ATOM   2693  OT1 SER A 162      64.999  63.089 140.890  1.00  0.00           O
ATOM   2694  OT2 SER A 162      63.769  61.769 142.200  1.00  0.00           O
ATOM   2695  NH3 POPEB 163      74.599  94.629 105.589  1.00  0.00           N
ATOM   2699  C12 POPEB 163      73.389  94.839 106.459  1.00  0.00           C
ATOM   2702  C11 POPEB 163      73.149  96.339 106.789  1.00  0.00           C
ATOM   2705  P   POPEB 163      74.189  97.979 105.019  1.00  0.00           P
ATOM   2706  O13 POPEB 163      73.859  99.419 104.789  1.00  0.00           O
ATOM   2707  O14 POPEB 163      75.419  97.649 105.729  1.00  0.00           O
ATOM   2708  O11 POPEB 163      74.329  97.229 103.639  1.00  0.00           O
ATOM   2709  O12 POPEB 163      72.989  97.139 105.609  1.00  0.00           O
ATOM   2710  C1  POPEB 163      73.649  97.759 102.510  1.00  0.00           C
ATOM   2713  C2  POPEB 163      74.519  98.819 101.789  1.00  0.00           C
ATOM   2715  O21 POPEB 163      74.009  99.029 100.469  1.00  0.00           O
ATOM   2716  C21 POPEB 163      74.189  98.079  99.590  1.00  0.00           C
ATOM   2717  O22 POPEB 163      74.659  96.959  99.789  1.00  0.00           O
ATOM   2718  C22 POPEB 163      73.739  98.589  98.239  1.00  0.00           C
ATOM   2721  C3  POPEB 163      76.059  98.499 101.819  1.00  0.00           C
ATOM   2724  O31 POPEB 163      76.769  99.259 100.820  1.00  0.00           O
ATOM   2725  C31 POPEB 163      78.069  98.979 100.700  1.00  0.00           C
ATOM   2726  O32 POPEB 163      78.709  98.339 101.529  1.00  0.00           O
ATOM   2727  C32 POPEB 163      78.639  99.589  99.409  1.00  0.00           C
ATOM   2730  C23 POPEB 163      73.549  97.449  97.230  1.00  0.00           C
ATOM   2733  C24 POPEB 163      73.259  97.999  95.829  1.00  0.00           C
ATOM   2736  C25 POPEB 163      74.539  98.359  95.069  1.00  0.00           C
ATOM   2739  C26 POPEB 163      74.219  98.999  93.709  1.00  0.00           C
ATOM   2742  C27 POPEB 163      75.399  98.929  92.730  1.00  0.00           C
ATOM   2745  C28 POPEB 163      75.589  97.559  92.049  1.00  0.00           C
ATOM   2748  C29 POPEB 163      74.479  97.269  91.069  1.00  0.00           C
ATOM   2750 0C21 POPEB 163      74.589  96.719  89.850  1.00  0.00           C
ATOM   2752 1C21 POPEB 163      75.839  96.209  89.169  1.00  0.00           C
ATOM   2755 2C21 POPEB 163      75.949  94.679  89.289  1.00  0.00           C
ATOM   2758 3C21 POPEB 163      74.659  93.939  88.910  1.00  0.00           C
ATOM   2761 4C21 POPEB 163      74.799  92.409  88.860  1.00  0.00           C
ATOM   2764 5C21 POPEB 163      73.439  91.759  88.639  1.00  0.00           C
ATOM   2767 6C21 POPEB 163      73.529  90.389  87.969  1.00  0.00           C
ATOM   2770 7C21 POPEB 163      72.149  89.829  87.639  1.00  0.00           C
ATOM   2773 8C21 POPEB 163      72.229  88.519  86.849  1.00  0.00           C
ATOM   2777  C33 POPEB 163      77.589 100.219  98.439  1.00  0.00           C
ATOM   2780  C34 POPEB 163      78.019 100.199  96.959  1.00  0.00           C
ATOM   2783  C35 POPEB 163      79.219 101.099  96.629  1.00  0.00           C
ATOM   2786  C36 POPEB 163      78.849 102.579  96.489  1.00  0.00           C
ATOM   2789  C37 POPEB 163      78.669 103.029  95.029  1.00  0.00           C
ATOM   2792  C38 POPEB 163      78.389 104.539  94.889  1.00  0.00           C
ATOM   2795  C39 POPEB 163      79.289 105.219  93.839  1.00  0.00           C
ATOM   2798 0C31 POPEB 163      79.099 106.739  93.740  1.00  0.00           C
ATOM   2801 1C31 POPEB 163      77.679 107.149  93.289  1.00  0.00           C
ATOM   2804 2C31 POPEB 163      77.499 108.649  93.030  1.00  0.00           C
ATOM   2807 3C31 POPEB 163      78.299 109.159  91.819  1.00  0.00           C
ATOM   2810 4C31 POPEB 163      77.849 110.559  91.349  1.00  0.00           C
ATOM   2813 5C31 POPEB 163      78.489 110.949  90.019  1.00  0.00           C
ATOM   2816 6C31 POPEB 163      78.069 112.329  89.500  1.00  0.00           C
ATOM   2820  NH3 POPEC 164      13.919 111.119  63.219  1.00  0.00           N
ATOM   2824  C12 POPEC 164      15.159 110.839  62.419  1.00  0.00           C
ATOM   2827  C11 POPEC 164      16.409 110.819  63.309  1.00  0.00           C
ATOM   2830  P   POPEC 164      16.349 109.309  65.469  1.00  0.00           P
ATOM   2831  O13 POPEC 164      17.479 109.879  66.219  1.00  0.00           O
ATOM   2832  O14 POPEC 164      15.989 107.889  65.690  1.00  0.00           O
ATOM   2833  O11 POPEC 164      15.039 110.189  65.719  1.00  0.00           O
ATOM   2834  O12 POPEC 164      16.559 109.529  63.919  1.00  0.00           O
ATOM   2835  C1  POPEC 164      14.509 110.209  67.059  1.00  0.00           C
ATOM   2838  C2  POPEC 164      15.049 111.349  67.960  1.00  0.00           C
ATOM   2840  O21 POPEC 164      14.339 111.309  69.210  1.00  0.00           O
ATOM   2841  C21 POPEC 164      14.889 110.589  70.169  1.00  0.00           C
ATOM   2842  O22 POPEC 164      15.929 109.969  70.089  1.00  0.00           O
ATOM   2843  C22 POPEC 164      14.059 110.709  71.439  1.00  0.00           C
ATOM   2846  C3  POPEC 164      14.859 112.769  67.359  1.00  0.00           C
ATOM   2849  O31 POPEC 164      15.679 113.729  68.059  1.00  0.00           O
ATOM   2850  C31 POPEC 164      15.339 114.219  69.260  1.00  0.00           C
ATOM   2851  O32 POPEC 164      16.149 114.629  70.069  1.00  0.00           O
ATOM   2852  C32 POPEC 164      13.839 114.369  69.479  1.00  0.00           C
ATOM   2855  C23 POPEC 164      14.999 110.619  72.660  1.00  0.00           C
ATOM   2858  C24 POPEC 164      14.309 111.009  73.959  1.00  0.00           C
ATOM   2861  C25 POPEC 164      15.309 111.189  75.110  1.00  0.00           C
ATOM   2864  C26 POPEC 164      15.109 112.529  75.840  1.00  0.00           C
ATOM   2867  C27 POPEC 164      16.249 112.829  76.819  1.00  0.00           C
ATOM   2870  C28 POPEC 164      16.109 114.199  77.510  1.00  0.00           C
ATOM   2873  C29 POPEC 164      17.309 114.479  78.369  1.00  0.00           C
ATOM   2875 0C21 POPEC 164      17.369 114.509  79.719  1.00  0.00           C
ATOM   2877 1C21 POPEC 164      16.229 114.299  80.679  1.00  0.00           C
ATOM   2880 2C21 POPEC 164      16.449 113.119  81.660  1.00  0.00           C
ATOM   2883 3C21 POPEC 164      17.589 113.359  82.649  1.00  0.00           C
ATOM   2886 4C21 POPEC 164      17.659 112.319  83.779  1.00  0.00           C
ATOM   2889 5C21 POPEC 164      16.559 112.489  84.830  1.00  0.00           C
ATOM   2892 6C21 POPEC 164      16.789 111.629  86.090  1.00  0.00           C
ATOM   2895 7C21 POPEC 164      15.679 111.779  87.140  1.00  0.00           C
ATOM   2898 8C21 POPEC 164      15.949 110.989  88.419  1.00  0.00           C
ATOM   2902  C33 POPEC 164      13.579 114.999  70.869  1.00  0.00           C
ATOM   2905  C34 POPEC 164      12.109 115.329  71.129  1.00  0.00           C
ATOM   2908  C35 POPEC 164      11.899 116.049  72.479  1.00  0.00           C
ATOM   2911  C36 POPEC 164      11.939 115.099  73.679  1.00  0.00           C
ATOM   2914  C37 POPEC 164      11.939 115.839  75.029  1.00  0.00           C
ATOM   2917  C38 POPEC 164      11.929 114.889  76.240  1.00  0.00           C
ATOM   2920  C39 POPEC 164      12.499 115.499  77.529  1.00  0.00           C
ATOM   2923 0C31 POPEC 164      11.459 116.179  78.439  1.00  0.00           C
ATOM   2926 1C31 POPEC 164      10.819 117.439  77.829  1.00  0.00           C
ATOM   2929 2C31 POPEC 164       9.979 118.219  78.860  1.00  0.00           C
ATOM   2932 3C31 POPEC 164      10.839 119.029  79.850  1.00  0.00           C
ATOM   2935 4C31 POPEC 164      10.099 119.319  81.159  1.00  0.00           C
ATOM   2938 5C31 POPEC 164      11.029 119.919  82.230  1.00  0.00           C
ATOM   2941 6C31 POPEC 164      10.339 120.119  83.569  1.00  0.00           C
ATOM   2945  NH3 POPED 165      79.789 116.889  62.109  1.00  0.00           N
ATOM   2949  C12 POPED 165      79.519 116.579  60.679  1.00  0.00           C
ATOM   2952  C11 POPED 165      79.749 115.099  60.390  1.00  0.00           C
ATOM   2955  P   POPED 165      79.209 112.769  61.299  1.00  0.00           P
ATOM   2956  O13 POPED 165      78.889 112.009  60.060  1.00  0.00           O
ATOM   2957  O14 POPED 165      80.609 112.769  61.739  1.00  0.00           O
ATOM   2958  O11 POPED 165      78.269 112.279  62.469  1.00  0.00           O
ATOM   2959  O12 POPED 165      78.819 114.289  61.129  1.00  0.00           O
ATOM   2960  C1  POPED 165      78.519 112.679  63.810  1.00  0.00           C
ATOM   2963  C2  POPED 165      78.219 111.479  64.749  1.00  0.00           C
ATOM   2965  O21 POPED 165      77.789 111.919  66.039  1.00  0.00           O
ATOM   2966  C21 POPED 165      78.679 112.509  66.800  1.00  0.00           C
ATOM   2967  O22 POPED 165      79.719 113.039  66.439  1.00  0.00           O
ATOM   2968  C22 POPED 165      78.189 112.409  68.239  1.00  0.00           C
ATOM   2971  C3  POPED 165      79.369 110.429  64.829  1.00  0.00           C
ATOM   2974  O31 POPED 165      78.949 109.369  65.719  1.00  0.00           O
ATOM   2975  C31 POPED 165      79.799 108.939  66.640  1.00  0.00           C
ATOM   2976  O32 POPED 165      80.979 109.229  66.710  1.00  0.00           O
ATOM   2977  C32 POPED 165      79.059 108.079  67.659  1.00  0.00           C
ATOM   2980  C23 POPED 165      79.329 112.569  69.260  1.00  0.00           C
ATOM   2983  C24 POPED 165      79.049 111.849  70.579  1.00  0.00           C
ATOM   2986  C25 POPED 165      77.929 112.489  71.399  1.00  0.00           C
ATOM   2989  C26 POPED 165      77.729 111.759  72.730  1.00  0.00           C
ATOM   2992  C27 POPED 165      76.439 112.139  73.460  1.00  0.00           C
ATOM   2995  C28 POPED 165      76.249 111.279  74.719  1.00  0.00           C
ATOM   2998  C29 POPED 165      74.979 111.599  75.460  1.00  0.00           C
ATOM   3000 0C21 POPED 165      74.869 112.489  76.459  1.00  0.00           C
ATOM   3002 1C21 POPED 165      75.989 113.359  76.979  1.00  0.00           C
ATOM   3005 2C21 POPED 165      76.809 112.699  78.100  1.00  0.00           C
ATOM   3008 3C21 POPED 165      76.049 112.519  79.429  1.00  0.00           C
ATOM   3011 4C21 POPED 165      77.009 112.129  80.560  1.00  0.00           C
ATOM   3014 5C21 POPED 165      76.299 111.919  81.909  1.00  0.00           C
ATOM   3017 6C21 POPED 165      77.279 111.609  83.050  1.00  0.00           C
ATOM   3020 7C21 POPED 165      78.029 112.849  83.559  1.00  0.00           C
ATOM   3023 8C21 POPED 165      79.049 112.529  84.649  1.00  0.00           C
ATOM   3027  C33 POPED 165      79.719 108.109  69.059  1.00  0.00           C
ATOM   3030  C34 POPED 165      78.719 107.709  70.160  1.00  0.00           C
ATOM   3033  C35 POPED 165      79.289 107.779  71.579  1.00  0.00           C
ATOM   3036  C36 POPED 165      78.269 107.229  72.579  1.00  0.00           C
ATOM   3039  C37 POPED 165      78.679 107.329  74.059  1.00  0.00           C
ATOM   3042  C38 POPED 165      77.799 106.419  74.920  1.00  0.00           C
ATOM   3045  C39 POPED 165      77.969 106.589  76.430  1.00  0.00           C
ATOM   3048 0C31 POPED 165      79.349 106.179  76.959  1.00  0.00           C
ATOM   3051 1C31 POPED 165      79.349 106.069  78.489  1.00  0.00           C
ATOM   3054 2C31 POPED 165      80.709 105.659  79.059  1.00  0.00           C
ATOM   3057 3C31 POPED 165      80.679 105.579  80.589  1.00  0.00           C
ATOM   3060 4C31 POPED 165      82.069 105.319  81.179  1.00  0.00           C
ATOM   3063 5C31 POPED 165      82.069 105.379  82.700  1.00  0.00           C
ATOM   3066 6C31 POPED 165      83.479 105.349  83.289  1.00  0.00           C
ATOM   3070  NH3 POPEE 166      21.219  29.329  61.559  1.00  0.00           N
ATOM   3074  C12 POPEE 166      21.629  30.739  61.219  1.00  0.00           C
ATOM   3077  C11 POPEE 166      22.969  31.109  61.910  1.00  0.00           C
ATOM   3080  P   POPEE 166      23.229  33.659  61.530  1.00  0.00           P
ATOM   3081  O13 POPEE 166      22.279  33.509  60.399  1.00  0.00           O
ATOM   3082  O14 POPEE 166      24.679  33.649  61.250  1.00  0.00           O
ATOM   3083  O11 POPEE 166      22.849  34.929  62.409  1.00  0.00           O
ATOM   3084  O12 POPEE 166      22.929  32.419  62.479  1.00  0.00           O
ATOM   3085  C1  POPEE 166      21.819  34.909  63.389  1.00  0.00           C
ATOM   3088  C2  POPEE 166      22.339  35.279  64.800  1.00  0.00           C
ATOM   3090  O21 POPEE 166      21.239  35.089  65.709  1.00  0.00           O
ATOM   3091  C21 POPEE 166      21.149  33.899  66.250  1.00  0.00           C
ATOM   3092  O22 POPEE 166      21.919  32.969  66.069  1.00  0.00           O
ATOM   3093  C22 POPEE 166      19.909  33.849  67.129  1.00  0.00           C
ATOM   3096  C3  POPEE 166      22.809  36.749  64.919  1.00  0.00           C
ATOM   3099  O31 POPEE 166      23.429  37.019  66.199  1.00  0.00           O
ATOM   3100  C31 POPEE 166      22.619  37.389  67.190  1.00  0.00           C
ATOM   3101  O32 POPEE 166      21.419  37.589  67.109  1.00  0.00           O
ATOM   3102  C32 POPEE 166      23.419  37.489  68.489  1.00  0.00           C
ATOM   3105  C23 POPEE 166      20.149  34.469  68.519  1.00  0.00           C
ATOM   3108  C24 POPEE 166      21.269  33.779  69.300  1.00  0.00           C
ATOM   3111  C25 POPEE 166      21.219  34.039  70.809  1.00  0.00           C
ATOM   3114  C26 POPEE 166      20.839  32.779  71.599  1.00  0.00           C
ATOM   3117  C27 POPEE 166      20.919  32.949  73.120  1.00  0.00           C
ATOM   3120  C28 POPEE 166      22.359  32.839  73.659  1.00  0.00           C
ATOM   3123  C29 POPEE 166      22.379  32.909  75.160  1.00  0.00           C
ATOM   3125 0C21 POPEE 166      23.369  33.419  75.919  1.00  0.00           C
ATOM   3127 1C21 POPEE 166      24.679  33.999  75.419  1.00  0.00           C
ATOM   3130 2C21 POPEE 166      25.449  34.719  76.539  1.00  0.00           C
ATOM   3133 3C21 POPEE 166      25.949  33.769  77.639  1.00  0.00           C
ATOM   3136 4C21 POPEE 166      26.179  34.449  78.989  1.00  0.00           C
ATOM   3139 5C21 POPEE 166      26.119  33.429  80.130  1.00  0.00           C
ATOM   3142 6C21 POPEE 166      26.129  34.049  81.520  1.00  0.00           C
ATOM   3145 7C21 POPEE 166      25.879  32.989  82.599  1.00  0.00           C
ATOM   3148 8C21 POPEE 166      25.759  33.589  84.000  1.00  0.00           C
ATOM   3152  C33 POPEE 166      22.549  37.599  69.759  1.00  0.00           C
ATOM   3155  C34 POPEE 166      23.359  38.139  70.949  1.00  0.00           C
ATOM   3158  C35 POPEE 166      23.419  37.229  72.189  1.00  0.00           C
ATOM   3161  C36 POPEE 166      22.119  37.199  72.999  1.00  0.00           C
ATOM   3164  C37 POPEE 166      22.359  37.269  74.520  1.00  0.00           C
ATOM   3167  C38 POPEE 166      21.049  37.319  75.329  1.00  0.00           C
ATOM   3170  C39 POPEE 166      21.249  37.749  76.800  1.00  0.00           C
ATOM   3173 0C31 POPEE 166      21.759  36.629  77.719  1.00  0.00           C
ATOM   3176 1C31 POPEE 166      22.049  37.109  79.149  1.00  0.00           C
ATOM   3179 2C31 POPEE 166      22.299  35.949  80.119  1.00  0.00           C
ATOM   3182 3C31 POPEE 166      22.719  36.379  81.539  1.00  0.00           C
ATOM   3185 4C31 POPEE 166      21.669  37.189  82.300  1.00  0.00           C
ATOM   3188 5C31 POPEE 166      22.039  37.409  83.769  1.00  0.00           C
ATOM   3191 6C31 POPEE 166      21.029  38.259  84.549  1.00  0.00           C
ATOM   3195  NH3 POPEF 167      21.979 116.449  62.949  1.00  0.00           N
ATOM   3199  C12 POPEF 167      21.199 116.639  61.669  1.00  0.00           C
ATOM   3202  C11 POPEF 167      20.709 118.079  61.429  1.00  0.00           C
ATOM   3205  P   POPEF 167      18.579 119.589  61.549  1.00  0.00           P
ATOM   3206  O13 POPEF 167      19.319 120.359  60.550  1.00  0.00           O
ATOM   3207  O14 POPEF 167      17.219 119.129  61.199  1.00  0.00           O
ATOM   3208  O11 POPEF 167      18.419 120.389  62.899  1.00  0.00           O
ATOM   3209  O12 POPEF 167      19.399 118.289  61.969  1.00  0.00           O
ATOM   3210  C1  POPEF 167      19.489 120.829  63.729  1.00  0.00           C
ATOM   3213  C2  POPEF 167      19.449 120.169  65.149  1.00  0.00           C
ATOM   3215  O21 POPEF 167      20.779 120.099  65.669  1.00  0.00           O
ATOM   3216  C21 POPEF 167      21.359 121.159  66.250  1.00  0.00           C
ATOM   3217  O22 POPEF 167      22.529 121.439  66.109  1.00  0.00           O
ATOM   3218  C22 POPEF 167      20.399 121.989  67.100  1.00  0.00           C
ATOM   3221  C3  POPEF 167      18.829 118.749  65.119  1.00  0.00           C
ATOM   3224  O31 POPEF 167      19.019 117.929  66.289  1.00  0.00           O
ATOM   3225  C31 POPEF 167      18.469 118.349  67.430  1.00  0.00           C
ATOM   3226  O32 POPEF 167      18.039 119.469  67.630  1.00  0.00           O
ATOM   3227  C32 POPEF 167      18.459 117.179  68.399  1.00  0.00           C
ATOM   3230  C23 POPEF 167      21.099 122.809  68.209  1.00  0.00           C
ATOM   3233  C24 POPEF 167      20.189 123.909  68.779  1.00  0.00           C
ATOM   3236  C25 POPEF 167      18.779 123.439  69.160  1.00  0.00           C
ATOM   3239  C26 POPEF 167      17.949 124.579  69.780  1.00  0.00           C
ATOM   3242  C27 POPEF 167      18.049 124.639  71.310  1.00  0.00           C
ATOM   3245  C28 POPEF 167      17.589 126.009  71.839  1.00  0.00           C
ATOM   3248  C29 POPEF 167      17.189 125.949  73.289  1.00  0.00           C
ATOM   3250 0C21 POPEF 167      17.979 126.139  74.370  1.00  0.00           C
ATOM   3252 1C21 POPEF 167      19.469 126.409  74.350  1.00  0.00           C
ATOM   3255 2C21 POPEF 167      19.839 127.869  74.669  1.00  0.00           C
ATOM   3258 3C21 POPEF 167      19.609 128.817  73.469  1.00  0.00           C
ATOM   3261 4C21 POPEF 167      20.179 130.227  73.679  1.00  0.00           C
ATOM   3264 5C21 POPEF 167      19.309 131.157  74.529  1.00  0.00           C
ATOM   3267 6C21 POPEF 167      17.969 131.487  73.839  1.00  0.00           C
ATOM   3270 7C21 POPEF 167      17.139 132.527  74.599  1.00  0.00           C
ATOM   3273 8C21 POPEF 167      15.709 132.637  74.050  1.00  0.00           C
ATOM   3277  C33 POPEF 167      17.999 117.569  69.819  1.00  0.00           C
ATOM   3280  C34 POPEF 167      19.119 118.109  70.719  1.00  0.00           C
ATOM   3283  C35 POPEF 167      18.509 118.589  72.039  1.00  0.00           C
ATOM   3286  C36 POPEF 167      19.519 119.169  73.039  1.00  0.00           C
ATOM   3289  C37 POPEF 167      18.749 119.789  74.210  1.00  0.00           C
ATOM   3292  C38 POPEF 167      19.609 120.549  75.219  1.00  0.00           C
ATOM   3295  C39 POPEF 167      18.719 121.359  76.170  1.00  0.00           C
ATOM   3298 0C31 POPEF 167      19.479 122.419  76.969  1.00  0.00           C
ATOM   3301 1C31 POPEF 167      18.519 123.339  77.739  1.00  0.00           C
ATOM   3304 2C31 POPEF 167      19.159 124.649  78.209  1.00  0.00           C
ATOM   3307 3C31 POPEF 167      20.379 124.469  79.129  1.00  0.00           C
ATOM   3310 4C31 POPEF 167      20.099 123.599  80.359  1.00  0.00           C
ATOM   3313 5C31 POPEF 167      21.209 123.739  81.410  1.00  0.00           C
ATOM   3316 6C31 POPEF 167      21.019 122.839  82.639  1.00  0.00           C
ATOM   3320  NH3 POPEG 168       1.911 104.359  64.289  1.00  0.00           N
ATOM   3324  C12 POPEG 168       2.081 103.559  63.030  1.00  0.00           C
ATOM   3327  C11 POPEG 168       2.401 102.089  63.279  1.00  0.00           C
ATOM   3330  P   POPEG 168       2.851  99.819  62.149  1.00  0.00           P
ATOM   3331  O13 POPEG 168       1.671  99.089  61.640  1.00  0.00           O
ATOM   3332  O14 POPEG 168       4.131  99.529  61.479  1.00  0.00           O
ATOM   3333  O11 POPEG 168       3.011  99.569  63.709  1.00  0.00           O
ATOM   3334  O12 POPEG 168       2.581 101.389  62.059  1.00  0.00           O
ATOM   3335  C1  POPEG 168       2.871  98.259  64.280  1.00  0.00           C
ATOM   3338  C2  POPEG 168       1.581  98.189  65.130  1.00  0.00           C
ATOM   3340  O21 POPEG 168       1.761  97.619  66.439  1.00  0.00           O
ATOM   3341  C21 POPEG 168       2.561  98.239  67.300  1.00  0.00           C
ATOM   3342  O22 POPEG 168       3.411  99.059  67.039  1.00  0.00           O
ATOM   3343  C22 POPEG 168       2.151  97.849  68.720  1.00  0.00           C
ATOM   3346  C3  POPEG 168       0.451  97.419  64.370  1.00  0.00           C
ATOM   3349  O31 POPEG 168      -0.839  97.609  64.979  1.00  0.00           O
ATOM   3350  C31 POPEG 168      -1.009  97.119  66.199  1.00  0.00           C
ATOM   3351  O32 POPEG 168      -1.469  97.739  67.139  1.00  0.00           O
ATOM   3352  C32 POPEG 168      -0.649  95.629  66.289  1.00  0.00           C
ATOM   3355  C23 POPEG 168       3.191  98.219  69.800  1.00  0.00           C
ATOM   3358  C24 POPEG 168       2.521  98.159  71.179  1.00  0.00           C
ATOM   3361  C25 POPEG 168       3.471  98.429  72.359  1.00  0.00           C
ATOM   3364  C26 POPEG 168       2.731  98.359  73.699  1.00  0.00           C
ATOM   3367  C27 POPEG 168       3.371  99.229  74.789  1.00  0.00           C
ATOM   3370  C28 POPEG 168       2.441  99.389  76.009  1.00  0.00           C
ATOM   3373  C29 POPEG 168       3.031 100.319  77.029  1.00  0.00           C
ATOM   3375 0C21 POPEG 168       2.731 100.339  78.340  1.00  0.00           C
ATOM   3377 1C21 POPEG 168       1.721  99.449  79.029  1.00  0.00           C
ATOM   3380 2C21 POPEG 168       0.751 100.229  79.940  1.00  0.00           C
ATOM   3383 3C21 POPEG 168       1.461 100.949  81.090  1.00  0.00           C
ATOM   3386 4C21 POPEG 168       0.531 101.399  82.230  1.00  0.00           C
ATOM   3389 5C21 POPEG 168      -0.069 100.219  83.010  1.00  0.00           C
ATOM   3392 6C21 POPEG 168      -0.679 100.659  84.349  1.00  0.00           C
ATOM   3395 7C21 POPEG 168      -1.279  99.489  85.139  1.00  0.00           C
ATOM   3398 8C21 POPEG 168      -1.989  99.949  86.419  1.00  0.00           C
ATOM   3402  C33 POPEG 168      -1.289  94.969  67.529  1.00  0.00           C
ATOM   3405  C34 POPEG 168      -1.519  93.459  67.349  1.00  0.00           C
ATOM   3408  C35 POPEG 168      -2.429  92.919  68.449  1.00  0.00           C
ATOM   3411  C36 POPEG 168      -2.849  91.469  68.239  1.00  0.00           C
ATOM   3414  C37 POPEG 168      -3.949  91.069  69.240  1.00  0.00           C
ATOM   3417  C38 POPEG 168      -3.439  90.979  70.679  1.00  0.00           C
ATOM   3420  C39 POPEG 168      -4.519  91.189  71.749  1.00  0.00           C
ATOM   3423 0C31 POPEG 168      -4.049  90.699  73.120  1.00  0.00           C
ATOM   3426 1C31 POPEG 168      -4.839  91.299  74.289  1.00  0.00           C
ATOM   3429 2C31 POPEG 168      -4.429  90.729  75.659  1.00  0.00           C
ATOM   3432 3C31 POPEG 168      -3.039  91.129  76.159  1.00  0.00           C
ATOM   3435 4C31 POPEG 168      -2.909  92.629  76.469  1.00  0.00           C
ATOM   3438 5C31 POPEG 168      -1.639  92.979  77.249  1.00  0.00           C
ATOM   3441 6C31 POPEG 168      -1.679  92.659  78.749  1.00  0.00           C
ATOM   3445  NH3 POPEH 169      -0.689  66.399  66.999  1.00  0.00           N
ATOM   3449  C12 POPEH 169       0.441  66.709  66.050  1.00  0.00           C
ATOM   3452  C11 POPEH 169       1.311  67.909  66.489  1.00  0.00           C
ATOM   3455  P   POPEH 169       3.791  67.069  66.399  1.00  0.00           P
ATOM   3456  O13 POPEH 169       3.441  65.649  66.499  1.00  0.00           O
ATOM   3457  O14 POPEH 169       5.031  67.429  65.669  1.00  0.00           O
ATOM   3458  O11 POPEH 169       3.951  67.649  67.859  1.00  0.00           O
ATOM   3459  O12 POPEH 169       2.561  67.889  65.789  1.00  0.00           O
ATOM   3460  C1  POPEH 169       5.181  67.329  68.550  1.00  0.00           C
ATOM   3463  C2  POPEH 169       4.941  67.439  70.060  1.00  0.00           C
ATOM   3465  O21 POPEH 169       6.191  67.139  70.709  1.00  0.00           O
ATOM   3466  C21 POPEH 169       6.761  68.099  71.459  1.00  0.00           C
ATOM   3467  O22 POPEH 169       7.929  68.409  71.369  1.00  0.00           O
ATOM   3468  C22 POPEH 169       5.831  68.679  72.549  1.00  0.00           C
ATOM   3471  C3  POPEH 169       3.791  66.489  70.490  1.00  0.00           C
ATOM   3474  O31 POPEH 169       3.851  66.169  71.889  1.00  0.00           O
ATOM   3475  C31 POPEH 169       2.751  65.649  72.409  1.00  0.00           C
ATOM   3476  O32 POPEH 169       1.671  65.579  71.850  1.00  0.00           O
ATOM   3477  C32 POPEH 169       3.101  65.089  73.790  1.00  0.00           C
ATOM   3480  C23 POPEH 169       5.921  67.929  73.899  1.00  0.00           C
ATOM   3483  C24 POPEH 169       5.221  68.719  75.019  1.00  0.00           C
ATOM   3486  C25 POPEH 169       5.241  68.009  76.380  1.00  0.00           C
ATOM   3489  C26 POPEH 169       5.061  68.979  77.560  1.00  0.00           C
ATOM   3492  C27 POPEH 169       4.871  68.259  78.899  1.00  0.00           C
ATOM   3495  C28 POPEH 169       4.801  69.229  80.089  1.00  0.00           C
ATOM   3498  C29 POPEH 169       4.341  68.539  81.349  1.00  0.00           C
ATOM   3500 0C21 POPEH 169       5.101  68.099  82.370  1.00  0.00           C
ATOM   3502 1C21 POPEH 169       6.601  68.179  82.490  1.00  0.00           C
ATOM   3505 2C21 POPEH 169       7.031  69.229  83.530  1.00  0.00           C
ATOM   3508 3C21 POPEH 169       6.611  68.909  84.980  1.00  0.00           C
ATOM   3511 4C21 POPEH 169       6.991  70.079  85.899  1.00  0.00           C
ATOM   3514 5C21 POPEH 169       6.631  69.819  87.359  1.00  0.00           C
ATOM   3517 6C21 POPEH 169       7.141  70.909  88.299  1.00  0.00           C
ATOM   3520 7C21 POPEH 169       6.761  70.629  89.749  1.00  0.00           C
ATOM   3523 8C21 POPEH 169       7.559  71.429  90.779  1.00  0.00           C
ATOM   3527  C33 POPEH 169       1.911  64.429  74.520  1.00  0.00           C
ATOM   3530  C34 POPEH 169       2.351  63.649  75.770  1.00  0.00           C
ATOM   3533  C35 POPEH 169       3.151  64.479  76.789  1.00  0.00           C
ATOM   3536  C36 POPEH 169       3.371  63.709  78.109  1.00  0.00           C
ATOM   3539  C37 POPEH 169       3.921  64.579  79.240  1.00  0.00           C
ATOM   3542  C38 POPEH 169       3.871  63.869  80.600  1.00  0.00           C
ATOM   3545  C39 POPEH 169       4.021  64.819  81.800  1.00  0.00           C
ATOM   3548 0C31 POPEH 169       3.531  64.199  83.109  1.00  0.00           C
ATOM   3551 1C31 POPEH 169       3.731  65.099  84.339  1.00  0.00           C
ATOM   3554 2C31 POPEH 169       3.011  64.559  85.579  1.00  0.00           C
ATOM   3557 3C31 POPEH 169       3.361  65.319  86.870  1.00  0.00           C
ATOM   3560 4C31 POPEH 169       2.411  64.969  88.030  1.00  0.00           C
ATOM   3563 5C31 POPEH 169       2.871  65.529  89.370  1.00  0.00           C
ATOM   3566 6C31 POPEH 169       1.931  65.179  90.530  1.00  0.00           C
ATOM   3570  NH3 POPEI 170      83.969  46.069  67.079  1.00  0.00           N
ATOM   3574  C12 POPEI 170      85.279  45.369  66.789  1.00  0.00           C
ATOM   3577  C11 POPEI 170      85.599  44.329  67.869  1.00  0.00           C
ATOM   3580  P   POPEI 170      87.469  42.889  68.939  1.00  0.00           P
ATOM   3581  O13 POPEI 170      86.789  41.589  68.729  1.00  0.00           O
ATOM   3582  O14 POPEI 170      88.949  42.909  69.029  1.00  0.00           O
ATOM   3583  O11 POPEI 170      86.919  43.509  70.289  1.00  0.00           O
ATOM   3584  O12 POPEI 170      86.969  43.919  67.819  1.00  0.00           O
ATOM   3585  C1  POPEI 170      85.749  43.009  70.949  1.00  0.00           C
ATOM   3588  C2  POPEI 170      85.339  43.929  72.140  1.00  0.00           C
ATOM   3590  O21 POPEI 170      83.899  43.859  72.259  1.00  0.00           O
ATOM   3591  C21 POPEI 170      83.299  44.309  73.349  1.00  0.00           C
ATOM   3592  O22 POPEI 170      83.699  45.179  74.099  1.00  0.00           O
ATOM   3593  C22 POPEI 170      82.079  43.439  73.629  1.00  0.00           C
ATOM   3596  C3  POPEI 170      85.959  45.359  71.929  1.00  0.00           C
ATOM   3599  O31 POPEI 170      85.779  46.319  72.980  1.00  0.00           O
ATOM   3600  C31 POPEI 170      86.429  46.379  74.169  1.00  0.00           C
ATOM   3601  O32 POPEI 170      86.289  47.339  74.920  1.00  0.00           O
ATOM   3602  C32 POPEI 170      87.369  45.229  74.500  1.00  0.00           C
ATOM   3605  C23 POPEI 170      82.279  42.649  74.940  1.00  0.00           C
ATOM   3608  C24 POPEI 170      81.089  41.739  75.270  1.00  0.00           C
ATOM   3611  C25 POPEI 170      81.039  41.359  76.760  1.00  0.00           C
ATOM   3614  C26 POPEI 170      80.419  42.479  77.599  1.00  0.00           C
ATOM   3617  C27 POPEI 170      80.559  42.259  79.109  1.00  0.00           C
ATOM   3620  C28 POPEI 170      79.929  43.409  79.929  1.00  0.00           C
ATOM   3623  C29 POPEI 170      78.419  43.309  79.929  1.00  0.00           C
ATOM   3625 0C21 POPEI 170      77.649  42.959  80.969  1.00  0.00           C
ATOM   3627 1C21 POPEI 170      78.129  42.599  82.359  1.00  0.00           C
ATOM   3630 2C21 POPEI 170      78.929  41.279  82.389  1.00  0.00           C
ATOM   3633 3C21 POPEI 170      79.319  40.809  83.789  1.00  0.00           C
ATOM   3636 4C21 POPEI 170      80.269  39.599  83.720  1.00  0.00           C
ATOM   3639 5C21 POPEI 170      80.239  38.689  84.949  1.00  0.00           C
ATOM   3642 6C21 POPEI 170      80.919  39.249  86.209  1.00  0.00           C
ATOM   3645 7C21 POPEI 170      80.989  38.189  87.309  1.00  0.00           C
ATOM   3648 8C21 POPEI 170      81.639  38.689  88.609  1.00  0.00           C
ATOM   3652  C33 POPEI 170      87.109  44.529  75.869  1.00  0.00           C
ATOM   3655  C34 POPEI 170      85.849  43.649  75.919  1.00  0.00           C
ATOM   3658  C35 POPEI 170      85.679  42.779  77.179  1.00  0.00           C
ATOM   3661  C36 POPEI 170      86.219  43.399  78.469  1.00  0.00           C
ATOM   3664  C37 POPEI 170      85.889  42.549  79.710  1.00  0.00           C
ATOM   3667  C38 POPEI 170      86.499  43.149  80.980  1.00  0.00           C
ATOM   3670  C39 POPEI 170      86.029  42.489  82.280  1.00  0.00           C
ATOM   3673 0C31 POPEI 170      84.589  42.869  82.649  1.00  0.00           C
ATOM   3676 1C31 POPEI 170      84.169  42.269  84.000  1.00  0.00           C
ATOM   3679 2C31 POPEI 170      82.669  42.399  84.289  1.00  0.00           C
ATOM   3682 3C31 POPEI 170      82.169  43.829  84.539  1.00  0.00           C
ATOM   3685 4C31 POPEI 170      82.869  44.549  85.690  1.00  0.00           C
ATOM   3688 5C31 POPEI 170      81.919  45.319  86.620  1.00  0.00           C
ATOM   3691 6C31 POPEI 170      82.639  46.369  87.480  1.00  0.00           C
ATOM   3695  NH3 POPEJ 171      65.559  30.289 108.039  1.00  0.00           N
ATOM   3699  C12 POPEJ 171      65.849  29.159 108.989  1.00  0.00           C
ATOM   3702  C11 POPEJ 171      64.579  28.339 109.319  1.00  0.00           C
ATOM   3705  P   POPEJ 171      64.899  25.699 109.489  1.00  0.00           P
ATOM   3706  O13 POPEJ 171      65.599  24.809 110.419  1.00  0.00           O
ATOM   3707  O14 POPEJ 171      63.499  25.329 109.190  1.00  0.00           O
ATOM   3708  O11 POPEJ 171      65.709  25.899 108.149  1.00  0.00           O
ATOM   3709  O12 POPEJ 171      64.899  27.179 110.079  1.00  0.00           O
ATOM   3710  C1  POPEJ 171      64.969  25.949 106.929  1.00  0.00           C
ATOM   3713  C2  POPEJ 171      65.939  26.129 105.750  1.00  0.00           C
ATOM   3715  O21 POPEJ 171      65.269  26.609 104.560  1.00  0.00           O
ATOM   3716  C21 POPEJ 171      64.179  26.019 104.129  1.00  0.00           C
ATOM   3717  O22 POPEJ 171      63.709  24.969 104.539  1.00  0.00           O
ATOM   3718  C22 POPEJ 171      63.549  26.859 103.010  1.00  0.00           C
ATOM   3721  C3  POPEJ 171      66.739  24.829 105.539  1.00  0.00           C
ATOM   3724  O31 POPEJ 171      67.739  24.959 104.500  1.00  0.00           O
ATOM   3725  C31 POPEJ 171      67.419  24.339 103.369  1.00  0.00           C
ATOM   3726  O32 POPEJ 171      66.339  23.829 103.120  1.00  0.00           O
ATOM   3727  C32 POPEJ 171      68.639  24.299 102.449  1.00  0.00           C
ATOM   3730  C23 POPEJ 171      64.539  27.769 102.249  1.00  0.00           C
ATOM   3733  C24 POPEJ 171      63.949  28.309 100.939  1.00  0.00           C
ATOM   3736  C25 POPEJ 171      64.849  29.329 100.230  1.00  0.00           C
ATOM   3739  C26 POPEJ 171      64.169  30.029  99.039  1.00  0.00           C
ATOM   3742  C27 POPEJ 171      64.889  29.839  97.689  1.00  0.00           C
ATOM   3745  C28 POPEJ 171      64.179  30.539  96.510  1.00  0.00           C
ATOM   3748  C29 POPEJ 171      64.119  32.039  96.629  1.00  0.00           C
ATOM   3750 0C21 POPEJ 171      64.329  32.949  95.659  1.00  0.00           C
ATOM   3752 1C21 POPEJ 171      64.689  32.669  94.219  1.00  0.00           C
ATOM   3755 2C21 POPEJ 171      65.439  33.839  93.550  1.00  0.00           C
ATOM   3758 3C21 POPEJ 171      64.589  35.109  93.359  1.00  0.00           C
ATOM   3761 4C21 POPEJ 171      65.359  36.279  92.739  1.00  0.00           C
ATOM   3764 5C21 POPEJ 171      65.329  36.279  91.199  1.00  0.00           C
ATOM   3767 6C21 POPEJ 171      66.089  37.469  90.609  1.00  0.00           C
ATOM   3770 7C21 POPEJ 171      65.509  37.929  89.260  1.00  0.00           C
ATOM   3773 8C21 POPEJ 171      66.279  39.089  88.629  1.00  0.00           C
ATOM   3777  C33 POPEJ 171      68.339  23.609 101.100  1.00  0.00           C
ATOM   3780  C34 POPEJ 171      69.609  23.349 100.289  1.00  0.00           C
ATOM   3783  C35 POPEJ 171      69.339  22.769  98.889  1.00  0.00           C
ATOM   3786  C36 POPEJ 171      70.629  22.389  98.159  1.00  0.00           C
ATOM   3789  C37 POPEJ 171      70.459  22.189  96.649  1.00  0.00           C
ATOM   3792  C38 POPEJ 171      71.719  22.579  95.879  1.00  0.00           C
ATOM   3795  C39 POPEJ 171      71.629  22.419  94.359  1.00  0.00           C
ATOM   3798 0C31 POPEJ 171      72.959  22.849  93.730  1.00  0.00           C
ATOM   3801 1C31 POPEJ 171      72.929  23.039  92.210  1.00  0.00           C
ATOM   3804 2C31 POPEJ 171      74.319  23.449  91.719  1.00  0.00           C
ATOM   3807 3C31 POPEJ 171      74.339  24.119  90.340  1.00  0.00           C
ATOM   3810 4C31 POPEJ 171      75.749  24.629  89.999  1.00  0.00           C
ATOM   3813 5C31 POPEJ 171      75.779  25.489  88.730  1.00  0.00           C
ATOM   3816 6C31 POPEJ 171      77.199  25.909  88.329  1.00  0.00           C
ATOM   3820  NH3 POPEK 172      49.729  63.529  65.489  1.00  0.00           N
ATOM   3824  C12 POPEK 172      49.279  62.629  64.379  1.00  0.00           C
ATOM   3827  C11 POPEK 172      47.799  62.869  64.059  1.00  0.00           C
ATOM   3830  P   POPEK 172      45.699  61.599  63.190  1.00  0.00           P
ATOM   3831  O13 POPEK 172      45.559  60.839  61.929  1.00  0.00           O
ATOM   3832  O14 POPEK 172      45.109  62.949  63.329  1.00  0.00           O
ATOM   3833  O11 POPEK 172      45.059  60.699  64.350  1.00  0.00           O
ATOM   3834  O12 POPEK 172      47.229  61.649  63.579  1.00  0.00           O
ATOM   3835  C1  POPEK 172      45.759  60.509  65.590  1.00  0.00           C
ATOM   3838  C2  POPEK 172      44.869  60.779  66.829  1.00  0.00           C
ATOM   3840  O21 POPEK 172      44.209  59.579  67.269  1.00  0.00           O
ATOM   3841  C21 POPEK 172      45.029  58.769  67.919  1.00  0.00           C
ATOM   3842  O22 POPEK 172      46.229  58.939  68.079  1.00  0.00           O
ATOM   3843  C22 POPEK 172      44.209  57.659  68.559  1.00  0.00           C
ATOM   3846  C3  POPEK 172      43.819  61.899  66.600  1.00  0.00           C
ATOM   3849  O31 POPEK 172      42.909  61.989  67.710  1.00  0.00           O
ATOM   3850  C31 POPEK 172      41.819  61.229  67.599  1.00  0.00           C
ATOM   3851  O32 POPEK 172      41.599  60.419  66.710  1.00  0.00           O
ATOM   3852  C32 POPEK 172      40.839  61.579  68.720  1.00  0.00           C
ATOM   3855  C23 POPEK 172      45.119  56.489  68.989  1.00  0.00           C
ATOM   3858  C24 POPEK 172      44.399  55.469  69.889  1.00  0.00           C
ATOM   3861  C25 POPEK 172      44.189  56.039  71.299  1.00  0.00           C
ATOM   3864  C26 POPEK 172      43.799  54.979  72.330  1.00  0.00           C
ATOM   3867  C27 POPEK 172      43.599  55.649  73.690  1.00  0.00           C
ATOM   3870  C28 POPEK 172      43.199  54.699  74.819  1.00  0.00           C
ATOM   3873  C29 POPEK 172      42.979  55.489  76.089  1.00  0.00           C
ATOM   3875 0C21 POPEK 172      41.789  55.849  76.599  1.00  0.00           C
ATOM   3877 1C21 POPEK 172      40.429  55.489  76.039  1.00  0.00           C
ATOM   3880 2C21 POPEK 172      39.369  55.239  77.140  1.00  0.00           C
ATOM   3883 3C21 POPEK 172      39.749  54.139  78.149  1.00  0.00           C
ATOM   3886 4C21 POPEK 172      40.149  54.699  79.529  1.00  0.00           C
ATOM   3889 5C21 POPEK 172      38.929  55.169  80.340  1.00  0.00           C
ATOM   3892 6C21 POPEK 172      39.319  55.889  81.640  1.00  0.00           C
ATOM   3895 7C21 POPEK 172      38.109  56.119  82.549  1.00  0.00           C
ATOM   3898 8C21 POPEK 172      38.379  57.079  83.709  1.00  0.00           C
ATOM   3902  C33 POPEK 172      39.959  62.769  68.269  1.00  0.00           C
ATOM   3905  C34 POPEK 172      38.749  63.089  69.149  1.00  0.00           C
ATOM   3908  C35 POPEK 172      39.049  63.389  70.620  1.00  0.00           C
ATOM   3911  C36 POPEK 172      37.769  63.839  71.339  1.00  0.00           C
ATOM   3914  C37 POPEK 172      37.939  64.239  72.809  1.00  0.00           C
ATOM   3917  C38 POPEK 172      36.759  65.099  73.309  1.00  0.00           C
ATOM   3920  C39 POPEK 172      36.609  65.169  74.830  1.00  0.00           C
ATOM   3923 0C31 POPEK 172      37.899  65.589  75.550  1.00  0.00           C
ATOM   3926 1C31 POPEK 172      37.759  65.659  77.070  1.00  0.00           C
ATOM   3929 2C31 POPEK 172      39.129  65.909  77.730  1.00  0.00           C
ATOM   3932 3C31 POPEK 172      39.089  66.039  79.249  1.00  0.00           C
ATOM   3935 4C31 POPEK 172      40.519  66.009  79.819  1.00  0.00           C
ATOM   3938 5C31 POPEK 172      40.589  66.289  81.319  1.00  0.00           C
ATOM   3941 6C31 POPEK 172      41.969  66.019  81.920  1.00  0.00           C
ATOM   3945  NH3 POPEL 173      76.849 108.039  63.419  1.00  0.00           N
ATOM   3949  C12 POPEL 173      75.939 108.679  62.409  1.00  0.00           C
ATOM   3952  C11 POPEL 173      74.549 108.989  62.980  1.00  0.00           C
ATOM   3955  P   POPEL 173      73.259 110.369  64.709  1.00  0.00           P
ATOM   3956  O13 POPEL 173      73.009 109.209  65.590  1.00  0.00           O
ATOM   3957  O14 POPEL 173      72.209 110.809  63.789  1.00  0.00           O
ATOM   3958  O11 POPEL 173      73.619 111.659  65.569  1.00  0.00           O
ATOM   3959  O12 POPEL 173      74.599 110.099  63.890  1.00  0.00           O
ATOM   3960  C1  POPEL 173      72.739 112.059  66.629  1.00  0.00           C
ATOM   3963  C2  POPEL 173      73.039 111.299  67.960  1.00  0.00           C
ATOM   3965  O21 POPEL 173      72.289 111.939  69.009  1.00  0.00           O
ATOM   3966  C21 POPEL 173      71.579 111.119  69.789  1.00  0.00           C
ATOM   3967  O22 POPEL 173      71.589 109.899  69.730  1.00  0.00           O
ATOM   3968  C22 POPEL 173      70.709 111.959  70.719  1.00  0.00           C
ATOM   3971  C3  POPEL 173      74.569 111.319  68.249  1.00  0.00           C
ATOM   3974  O31 POPEL 173      74.909 111.039  69.619  1.00  0.00           O
ATOM   3975  C31 POPEL 173      75.189 109.799  70.079  1.00  0.00           C
ATOM   3976  O32 POPEL 173      75.549 109.599  71.220  1.00  0.00           O
ATOM   3977  C32 POPEL 173      75.059 108.689  69.029  1.00  0.00           C
ATOM   3980  C23 POPEL 173      69.359 111.289  71.089  1.00  0.00           C
ATOM   3983  C24 POPEL 173      69.319 110.629  72.470  1.00  0.00           C
ATOM   3986  C25 POPEL 173      69.479 111.619  73.620  1.00  0.00           C
ATOM   3989  C26 POPEL 173      69.279 110.949  74.979  1.00  0.00           C
ATOM   3992  C27 POPEL 173      69.819 111.799  76.139  1.00  0.00           C
ATOM   3995  C28 POPEL 173      69.719 111.069  77.490  1.00  0.00           C
ATOM   3998  C29 POPEL 173      70.469 111.839  78.550  1.00  0.00           C
ATOM   4000 0C21 POPEL 173      70.009 112.209  79.759  1.00  0.00           C
ATOM   4002 1C21 POPEL 173      68.639 111.929  80.320  1.00  0.00           C
ATOM   4005 2C21 POPEL 173      68.109 113.059  81.220  1.00  0.00           C
ATOM   4008 3C21 POPEL 173      66.899 112.609  82.060  1.00  0.00           C
ATOM   4011 4C21 POPEL 173      66.559 113.589  83.179  1.00  0.00           C
ATOM   4014 5C21 POPEL 173      65.479 113.079  84.140  1.00  0.00           C
ATOM   4017 6C21 POPEL 173      65.209 114.069  85.279  1.00  0.00           C
ATOM   4020 7C21 POPEL 173      64.349 113.489  86.399  1.00  0.00           C
ATOM   4023 8C21 POPEL 173      64.089 114.459  87.560  1.00  0.00           C
ATOM   4027  C33 POPEL 173      75.089 107.259  69.640  1.00  0.00           C
ATOM   4030  C34 POPEL 173      73.719 106.799  70.180  1.00  0.00           C
ATOM   4033  C35 POPEL 173      73.319 107.509  71.480  1.00  0.00           C
ATOM   4036  C36 POPEL 173      72.089 106.899  72.160  1.00  0.00           C
ATOM   4039  C37 POPEL 173      71.769 107.579  73.499  1.00  0.00           C
ATOM   4042  C38 POPEL 173      72.839 107.309  74.570  1.00  0.00           C
ATOM   4045  C39 POPEL 173      72.469 107.889  75.929  1.00  0.00           C
ATOM   4048 0C31 POPEL 173      73.509 107.509  76.989  1.00  0.00           C
ATOM   4051 1C31 POPEL 173      73.169 108.069  78.369  1.00  0.00           C
ATOM   4054 2C31 POPEL 173      73.969 107.409  79.500  1.00  0.00           C
ATOM   4057 3C31 POPEL 173      75.479 107.359  79.240  1.00  0.00           C
ATOM   4060 4C31 POPEL 173      76.249 106.969  80.499  1.00  0.00           C
ATOM   4063 5C31 POPEL 173      77.099 108.129  81.039  1.00  0.00           C
ATOM   4066 6C31 POPEL 173      77.859 107.789  82.309  1.00  0.00           C
ATOM   4070  NH3 POPEM 174     107.309  42.469  66.099  1.00  0.00           N
ATOM   4074  C12 POPEM 174     106.299  41.789  66.989  1.00  0.00           C
ATOM   4077  C11 POPEM 174     105.319  40.939  66.149  1.00  0.00           C
ATOM   4080  P   POPEM 174     106.409  38.569  65.719  1.00  0.00           P
ATOM   4081  O13 POPEM 174     105.239  37.859  66.279  1.00  0.00           O
ATOM   4082  O14 POPEM 174     107.119  37.949  64.589  1.00  0.00           O
ATOM   4083  O11 POPEM 174     107.449  38.799  66.879  1.00  0.00           O
ATOM   4084  O12 POPEM 174     106.019  40.039  65.289  1.00  0.00           O
ATOM   4085  C1  POPEM 174     107.559  37.889  67.980  1.00  0.00           C
ATOM   4088  C2  POPEM 174     107.209  38.599  69.310  1.00  0.00           C
ATOM   4090  O21 POPEM 174     107.939  38.039  70.419  1.00  0.00           O
ATOM   4091  C21 POPEM 174     107.619  36.819  70.809  1.00  0.00           C
ATOM   4092  O22 POPEM 174     106.749  36.109  70.329  1.00  0.00           O
ATOM   4093  C22 POPEM 174     108.579  36.389  71.919  1.00  0.00           C
ATOM   4096  C3  POPEM 174     105.679  38.779  69.570  1.00  0.00           C
ATOM   4099  O31 POPEM 174     105.419  40.099  70.099  1.00  0.00           O
ATOM   4100  C31 POPEM 174     105.729  40.259  71.380  1.00  0.00           C
ATOM   4101  O32 POPEM 174     106.039  39.369  72.149  1.00  0.00           O
ATOM   4102  C32 POPEM 174     105.669  41.739  71.719  1.00  0.00           C
ATOM   4105  C23 POPEM 174     108.919  34.889  71.800  1.00  0.00           C
ATOM   4108  C24 POPEM 174     110.059  34.459  72.719  1.00  0.00           C
ATOM   4111  C25 POPEM 174     109.789  34.619  74.219  1.00  0.00           C
ATOM   4114  C26 POPEM 174     110.759  33.739  75.029  1.00  0.00           C
ATOM   4117  C27 POPEM 174     110.529  33.709  76.539  1.00  0.00           C
ATOM   4120  C28 POPEM 174     111.479  32.719  77.239  1.00  0.00           C
ATOM   4123  C29 POPEM 174     111.149  32.459  78.679  1.00  0.00           C
ATOM   4125 0C21 POPEM 174     111.809  31.579  79.459  1.00  0.00           C
ATOM   4127 1C21 POPEM 174     112.979  30.739  79.020  1.00  0.00           C
ATOM   4130 2C21 POPEM 174     114.309  31.249  79.599  1.00  0.00           C
ATOM   4133 3C21 POPEM 174     114.409  31.159  81.129  1.00  0.00           C
ATOM   4136 4C21 POPEM 174     115.819  31.449  81.640  1.00  0.00           C
ATOM   4139 5C21 POPEM 174     115.929  31.469  83.170  1.00  0.00           C
ATOM   4142 6C21 POPEM 174     115.589  30.119  83.819  1.00  0.00           C
ATOM   4145 7C21 POPEM 174     115.919  30.089  85.319  1.00  0.00           C
ATOM   4148 8C21 POPEM 174     115.679  28.719  85.960  1.00  0.00           C
ATOM   4152  C33 POPEM 174     105.049  41.969  73.120  1.00  0.00           C
ATOM   4155  C34 POPEM 174     103.539  41.719  73.139  1.00  0.00           C
ATOM   4158  C35 POPEM 174     102.869  42.219  74.419  1.00  0.00           C
ATOM   4161  C36 POPEM 174     103.259  41.399  75.649  1.00  0.00           C
ATOM   4164  C37 POPEM 174     102.529  41.849  76.919  1.00  0.00           C
ATOM   4167  C38 POPEM 174     102.869  40.959  78.120  1.00  0.00           C
ATOM   4170  C39 POPEM 174     102.179  41.429  79.409  1.00  0.00           C
ATOM   4173 0C31 POPEM 174     102.549  40.579  80.630  1.00  0.00           C
ATOM   4176 1C31 POPEM 174     102.049  41.219  81.929  1.00  0.00           C
ATOM   4179 2C31 POPEM 174     102.579  40.559  83.209  1.00  0.00           C
ATOM   4182 3C31 POPEM 174     101.909  39.209  83.539  1.00  0.00           C
ATOM   4185 4C31 POPEM 174     102.339  38.719  84.929  1.00  0.00           C
ATOM   4188 5C31 POPEM 174     101.579  37.489  85.429  1.00  0.00           C
ATOM   4191 6C31 POPEM 174     102.049  37.039  86.819  1.00  0.00           C
ATOM   4195  NH3 POPEN 175     110.149  46.859 111.069  1.00  0.00           N
ATOM   4199  C12 POPEN 175     109.939  46.379 109.660  1.00  0.00           C
ATOM   4202  C11 POPEN 175     109.369  44.939 109.640  1.00  0.00           C
ATOM   4205  P   POPEN 175     110.499  42.539 109.749  1.00  0.00           P
ATOM   4206  O13 POPEN 175     109.329  41.669 110.039  1.00  0.00           O
ATOM   4207  O14 POPEN 175     111.779  41.999 110.260  1.00  0.00           O
ATOM   4208  O11 POPEN 175     110.659  42.729 108.190  1.00  0.00           O
ATOM   4209  O12 POPEN 175     110.239  44.009 110.289  1.00  0.00           O
ATOM   4210  C1  POPEN 175     109.589  42.409 107.289  1.00  0.00           C
ATOM   4213  C2  POPEN 175     109.899  42.919 105.849  1.00  0.00           C
ATOM   4215  O21 POPEN 175     108.659  42.989 105.130  1.00  0.00           O
ATOM   4216  C21 POPEN 175     108.589  43.879 104.149  1.00  0.00           C
ATOM   4217  O22 POPEN 175     109.449  44.689 103.839  1.00  0.00           O
ATOM   4218  C22 POPEN 175     107.229  43.769 103.489  1.00  0.00           C
ATOM   4221  C3  POPEN 175     110.899  41.969 105.120  1.00  0.00           C
ATOM   4224  O31 POPEN 175     111.639  42.589 104.050  1.00  0.00           O
ATOM   4225  C31 POPEN 175     111.229  42.349 102.809  1.00  0.00           C
ATOM   4226  O32 POPEN 175     110.199  41.749 102.519  1.00  0.00           O
ATOM   4227  C32 POPEN 175     112.199  42.969 101.810  1.00  0.00           C
ATOM   4230  C23 POPEN 175     107.009  44.869 102.429  1.00  0.00           C
ATOM   4233  C24 POPEN 175     105.569  44.899 101.909  1.00  0.00           C
ATOM   4236  C25 POPEN 175     105.399  45.879 100.750  1.00  0.00           C
ATOM   4239  C26 POPEN 175     105.879  45.329  99.399  1.00  0.00           C
ATOM   4242  C27 POPEN 175     104.849  44.409  98.730  1.00  0.00           C
ATOM   4245  C28 POPEN 175     105.349  43.809  97.389  1.00  0.00           C
ATOM   4248  C29 POPEN 175     105.569  44.849  96.319  1.00  0.00           C
ATOM   4250 0C21 POPEN 175     104.759  45.089  95.279  1.00  0.00           C
ATOM   4252 1C21 POPEN 175     103.449  44.399  95.010  1.00  0.00           C
ATOM   4255 2C21 POPEN 175     102.469  45.229  94.160  1.00  0.00           C
ATOM   4258 3C21 POPEN 175     102.889  45.379  92.689  1.00  0.00           C
ATOM   4261 4C21 POPEN 175     103.309  46.809  92.300  1.00  0.00           C
ATOM   4264 5C21 POPEN 175     103.839  46.869  90.859  1.00  0.00           C
ATOM   4267 6C21 POPEN 175     104.099  48.289  90.349  1.00  0.00           C
ATOM   4270 7C21 POPEN 175     104.519  48.289  88.870  1.00  0.00           C
ATOM   4273 8C21 POPEN 175     104.889  49.669  88.329  1.00  0.00           C
ATOM   4277  C33 POPEN 175     111.839  42.649 100.340  1.00  0.00           C
ATOM   4280  C34 POPEN 175     112.649  43.499  99.349  1.00  0.00           C
ATOM   4283  C35 POPEN 175     112.249  43.229  97.890  1.00  0.00           C
ATOM   4286  C36 POPEN 175     112.939  44.169  96.889  1.00  0.00           C
ATOM   4289  C37 POPEN 175     112.709  43.769  95.419  1.00  0.00           C
ATOM   4292  C38 POPEN 175     113.249  44.819  94.440  1.00  0.00           C
ATOM   4295  C39 POPEN 175     113.879  44.259  93.149  1.00  0.00           C
ATOM   4298 0C31 POPEN 175     115.139  43.439  93.429  1.00  0.00           C
ATOM   4301 1C31 POPEN 175     116.039  43.209  92.210  1.00  0.00           C
ATOM   4304 2C31 POPEN 175     117.169  42.219  92.510  1.00  0.00           C
ATOM   4307 3C31 POPEN 175     118.419  42.429  91.649  1.00  0.00           C
ATOM   4310 4C31 POPEN 175     119.339  43.519  92.210  1.00  0.00           C
ATOM   4313 5C31 POPEN 175     120.569  43.779  91.319  1.00  0.00           C
ATOM   4316 6C31 POPEN 175     121.589  44.709  91.969  1.00  0.00           C
ATOM   4320  NH3 POPEO 176      91.249  14.049 109.140  1.00  0.00           N
ATOM   4324  C12 POPEO 176      91.519  12.599 108.819  1.00  0.00           C
ATOM   4327  C11 POPEO 176      90.219  11.789 108.819  1.00  0.00           C
ATOM   4330  P   POPEO 176      90.809   9.809 107.210  1.00  0.00           P
ATOM   4331  O13 POPEO 176      91.919  10.569 106.599  1.00  0.00           O
ATOM   4332  O14 POPEO 176      90.999   8.339 107.280  1.00  0.00           O
ATOM   4333  O11 POPEO 176      89.509  10.159 106.380  1.00  0.00           O
ATOM   4334  O12 POPEO 176      90.489  10.399 108.639  1.00  0.00           O
ATOM   4335  C1  POPEO 176      89.609  10.069 104.949  1.00  0.00           C
ATOM   4338  C2  POPEO 176      89.449   8.599 104.469  1.00  0.00           C
ATOM   4340  O21 POPEO 176      89.289   8.469 103.060  1.00  0.00           O
ATOM   4341  C21 POPEO 176      90.019   9.089 102.179  1.00  0.00           C
ATOM   4342  O22 POPEO 176      90.909   9.909 102.370  1.00  0.00           O
ATOM   4343  C22 POPEO 176      89.569   8.579 100.810  1.00  0.00           C
ATOM   4346  C3  POPEO 176      88.229   7.929 105.169  1.00  0.00           C
ATOM   4349  O31 POPEO 176      87.229   7.419 104.260  1.00  0.00           O
ATOM   4350  C31 POPEO 176      86.389   8.379 103.829  1.00  0.00           C
ATOM   4351  O32 POPEO 176      86.609   9.579 103.889  1.00  0.00           O
ATOM   4352  C32 POPEO 176      85.089   7.779 103.340  1.00  0.00           C
ATOM   4355  C23 POPEO 176      88.289   9.259 100.270  1.00  0.00           C
ATOM   4358  C24 POPEO 176      87.879   8.609  98.939  1.00  0.00           C
ATOM   4361  C25 POPEO 176      86.859   9.409  98.120  1.00  0.00           C
ATOM   4364  C26 POPEO 176      86.829   8.939  96.660  1.00  0.00           C
ATOM   4367  C27 POPEO 176      85.929   9.789  95.750  1.00  0.00           C
ATOM   4370  C28 POPEO 176      86.069   9.399  94.269  1.00  0.00           C
ATOM   4373  C29 POPEO 176      85.149  10.199  93.390  1.00  0.00           C
ATOM   4375 0C21 POPEO 176      84.289   9.689  92.490  1.00  0.00           C
ATOM   4377 1C21 POPEO 176      84.109   8.219  92.219  1.00  0.00           C
ATOM   4380 2C21 POPEO 176      83.279   7.929  90.960  1.00  0.00           C
ATOM   4383 3C21 POPEO 176      82.729   6.499  90.969  1.00  0.00           C
ATOM   4386 4C21 POPEO 176      81.799   6.219  89.789  1.00  0.00           C
ATOM   4389 5C21 POPEO 176      80.999   4.919  89.980  1.00  0.00           C
ATOM   4392 6C21 POPEO 176      80.139   4.609  88.760  1.00  0.00           C
ATOM   4395 7C21 POPEO 176      79.249   3.379  88.939  1.00  0.00           C
ATOM   4398 8C21 POPEO 176      78.509   2.979  87.660  1.00  0.00           C
ATOM   4402  C33 POPEO 176      84.789   8.009 101.839  1.00  0.00           C
ATOM   4405  C34 POPEO 176      85.139   6.829 100.929  1.00  0.00           C
ATOM   4408  C35 POPEO 176      84.159   5.649 101.069  1.00  0.00           C
ATOM   4411  C36 POPEO 176      84.469   4.469 100.130  1.00  0.00           C
ATOM   4414  C37 POPEO 176      83.289   3.489 100.010  1.00  0.00           C
ATOM   4417  C38 POPEO 176      83.309   2.659  98.709  1.00  0.00           C
ATOM   4420  C39 POPEO 176      84.369   1.549  98.690  1.00  0.00           C
ATOM   4423 0C31 POPEO 176      84.409   0.859  97.319  1.00  0.00           C
ATOM   4426 1C31 POPEO 176      85.309  -0.389  97.280  1.00  0.00           C
ATOM   4429 2C31 POPEO 176      85.449  -0.929  95.849  1.00  0.00           C
ATOM   4432 3C31 POPEO 176      86.079  -2.319  95.770  1.00  0.00           C
ATOM   4435 4C31 POPEO 176      86.199  -2.799  94.319  1.00  0.00           C
ATOM   4438 5C31 POPEO 176      86.579  -4.279  94.179  1.00  0.00           C
ATOM   4441 6C31 POPEO 176      86.609  -4.749  92.730  1.00  0.00           C
ATOM   4445  NH3 POPEP 177      53.969  43.589  66.380  1.00  0.00           N
ATOM   4449  C12 POPEP 177      54.709  42.649  67.269  1.00  0.00           C
ATOM   4452  C11 POPEP 177      56.039  42.149  66.669  1.00  0.00           C
ATOM   4455  P   POPEP 177      58.299  41.629  67.829  1.00  0.00           P
ATOM   4456  O13 POPEP 177      58.859  40.889  68.980  1.00  0.00           O
ATOM   4457  O14 POPEP 177      58.959  41.449  66.520  1.00  0.00           O
ATOM   4458  O11 POPEP 177      58.229  43.179  68.179  1.00  0.00           O
ATOM   4459  O12 POPEP 177      56.749  41.339  67.630  1.00  0.00           O
ATOM   4460  C1  POPEP 177      57.409  43.609  69.289  1.00  0.00           C
ATOM   4463  C2  POPEP 177      58.289  43.989  70.510  1.00  0.00           C
ATOM   4465  O21 POPEP 177      57.659  43.769  71.780  1.00  0.00           O
ATOM   4466  C21 POPEP 177      56.529  44.409  72.029  1.00  0.00           C
ATOM   4467  O22 POPEP 177      55.819  44.989  71.229  1.00  0.00           O
ATOM   4468  C22 POPEP 177      56.279  44.359  73.539  1.00  0.00           C
ATOM   4471  C3  POPEP 177      58.879  45.409  70.390  1.00  0.00           C
ATOM   4474  O31 POPEP 177      60.049  45.509  71.229  1.00  0.00           O
ATOM   4475  C31 POPEP 177      59.879  46.179  72.359  1.00  0.00           C
ATOM   4476  O32 POPEP 177      58.909  46.849  72.649  1.00  0.00           O
ATOM   4477  C32 POPEP 177      61.099  45.949  73.260  1.00  0.00           C
ATOM   4480  C23 POPEP 177      54.779  44.289  73.950  1.00  0.00           C
ATOM   4483  C24 POPEP 177      54.539  43.139  74.920  1.00  0.00           C
ATOM   4486  C25 POPEP 177      53.139  43.109  75.560  1.00  0.00           C
ATOM   4489  C26 POPEP 177      52.869  44.319  76.469  1.00  0.00           C
ATOM   4492  C27 POPEP 177      51.589  44.169  77.300  1.00  0.00           C
ATOM   4495  C28 POPEP 177      51.389  45.289  78.329  1.00  0.00           C
ATOM   4498  C29 POPEP 177      52.389  45.189  79.450  1.00  0.00           C
ATOM   4500 0C21 POPEP 177      52.139  45.039  80.760  1.00  0.00           C
ATOM   4502 1C21 POPEP 177      50.789  44.949  81.429  1.00  0.00           C
ATOM   4505 2C21 POPEP 177      50.869  44.129  82.730  1.00  0.00           C
ATOM   4508 3C21 POPEP 177      50.999  42.619  82.480  1.00  0.00           C
ATOM   4511 4C21 POPEP 177      51.469  41.839  83.720  1.00  0.00           C
ATOM   4514 5C21 POPEP 177      50.659  42.129  84.999  1.00  0.00           C
ATOM   4517 6C21 POPEP 177      51.099  41.209  86.149  1.00  0.00           C
ATOM   4520 7C21 POPEP 177      50.339  41.449  87.470  1.00  0.00           C
ATOM   4523 8C21 POPEP 177      50.929  40.679  88.649  1.00  0.00           C
ATOM   4527  C33 POPEP 177      60.849  46.309  74.749  1.00  0.00           C
ATOM   4530  C34 POPEP 177      59.739  45.459  75.390  1.00  0.00           C
ATOM   4533  C35 POPEP 177      59.249  45.999  76.740  1.00  0.00           C
ATOM   4536  C36 POPEP 177      57.899  45.409  77.179  1.00  0.00           C
ATOM   4539  C37 POPEP 177      57.929  43.889  77.409  1.00  0.00           C
ATOM   4542  C38 POPEP 177      56.689  43.369  78.139  1.00  0.00           C
ATOM   4545  C39 POPEP 177      56.539  43.949  79.549  1.00  0.00           C
ATOM   4548 0C31 POPEP 177      56.029  42.969  80.600  1.00  0.00           C
ATOM   4551 1C31 POPEP 177      55.879  43.679  81.950  1.00  0.00           C
ATOM   4554 2C31 POPEP 177      55.489  42.759  83.109  1.00  0.00           C
ATOM   4557 3C31 POPEP 177      55.109  43.589  84.349  1.00  0.00           C
ATOM   4560 4C31 POPEP 177      55.049  42.779  85.639  1.00  0.00           C
ATOM   4563 5C31 POPEP 177      54.649  43.659  86.829  1.00  0.00           C
ATOM   4566 6C31 POPEP 177      54.659  42.929  88.179  1.00  0.00           C
ATOM   4570  NH3 POPEQ 178     110.229  59.329 111.889  1.00  0.00           N
ATOM   4574  C12 POPEQ 178     108.949  59.569 111.139  1.00  0.00           C
ATOM   4577  C11 POPEQ 178     108.519  58.289 110.379  1.00  0.00           C
ATOM   4580  P   POPEQ 178     109.189  56.009 111.469  1.00  0.00           P
ATOM   4581  O13 POPEQ 178     110.459  56.659 111.839  1.00  0.00           O
ATOM   4582  O14 POPEQ 178     108.629  54.989 112.370  1.00  0.00           O
ATOM   4583  O11 POPEQ 178     109.319  55.469 109.990  1.00  0.00           O
ATOM   4584  O12 POPEQ 178     108.179  57.229 111.289  1.00  0.00           O
ATOM   4585  C1  POPEQ 178     108.129  55.089 109.269  1.00  0.00           C
ATOM   4588  C2  POPEQ 178     108.329  55.319 107.730  1.00  0.00           C
ATOM   4590  O21 POPEQ 178     107.729  56.549 107.259  1.00  0.00           O
ATOM   4591  C21 POPEQ 178     106.409  56.539 107.109  1.00  0.00           C
ATOM   4592  O22 POPEQ 178     105.659  55.699 107.569  1.00  0.00           O
ATOM   4593  C22 POPEQ 178     105.989  57.649 106.149  1.00  0.00           C
ATOM   4596  C3  POPEQ 178     107.969  54.079 106.859  1.00  0.00           C
ATOM   4599  O31 POPEQ 178     108.419  54.299 105.510  1.00  0.00           O
ATOM   4600  C31 POPEQ 178     107.509  54.379 104.549  1.00  0.00           C
ATOM   4601  O32 POPEQ 178     106.319  54.149 104.660  1.00  0.00           O
ATOM   4602  C32 POPEQ 178     108.219  54.869 103.289  1.00  0.00           C
ATOM   4605  C23 POPEQ 178     104.659  57.319 105.410  1.00  0.00           C
ATOM   4608  C24 POPEQ 178     104.549  57.959 104.020  1.00  0.00           C
ATOM   4611  C25 POPEQ 178     104.859  56.939 102.919  1.00  0.00           C
ATOM   4614  C26 POPEQ 178     104.739  57.489 101.489  1.00  0.00           C
ATOM   4617  C27 POPEQ 178     104.669  56.339 100.480  1.00  0.00           C
ATOM   4620  C28 POPEQ 178     104.709  56.809  99.020  1.00  0.00           C
ATOM   4623  C29 POPEQ 178     104.529  55.629  98.099  1.00  0.00           C
ATOM   4625 0C21 POPEQ 178     103.619  55.489  97.119  1.00  0.00           C
ATOM   4627 1C21 POPEQ 178     102.599  56.509  96.679  1.00  0.00           C
ATOM   4630 2C21 POPEQ 178     103.009  57.159  95.340  1.00  0.00           C
ATOM   4633 3C21 POPEQ 178     102.989  56.189  94.149  1.00  0.00           C
ATOM   4636 4C21 POPEQ 178     103.599  56.829  92.899  1.00  0.00           C
ATOM   4639 5C21 POPEQ 178     103.479  55.979  91.629  1.00  0.00           C
ATOM   4642 6C21 POPEQ 178     104.289  54.679  91.649  1.00  0.00           C
ATOM   4645 7C21 POPEQ 178     104.379  54.039  90.260  1.00  0.00           C
ATOM   4648 8C21 POPEQ 178     105.219  52.769  90.209  1.00  0.00           C
ATOM   4652  C33 POPEQ 178     107.799  54.169 101.979  1.00  0.00           C
ATOM   4655  C34 POPEQ 178     108.429  54.889 100.779  1.00  0.00           C
ATOM   4658  C35 POPEQ 178     108.109  54.249  99.420  1.00  0.00           C
ATOM   4661  C36 POPEQ 178     108.489  55.169  98.250  1.00  0.00           C
ATOM   4664  C37 POPEQ 178     108.069  54.649  96.870  1.00  0.00           C
ATOM   4667  C38 POPEQ 178     107.999  55.779  95.840  1.00  0.00           C
ATOM   4670  C39 POPEQ 178     107.619  55.319  94.420  1.00  0.00           C
ATOM   4673 0C31 POPEQ 178     108.819  54.779  93.629  1.00  0.00           C
ATOM   4676 1C31 POPEQ 178     108.549  54.479  92.140  1.00  0.00           C
ATOM   4679 2C31 POPEQ 178     108.829  55.649  91.179  1.00  0.00           C
ATOM   4682 3C31 POPEQ 178     107.739  56.739  91.159  1.00  0.00           C
ATOM   4685 4C31 POPEQ 178     108.029  57.859  90.160  1.00  0.00           C
ATOM   4688 5C31 POPEQ 178     106.929  58.939  90.169  1.00  0.00           C
ATOM   4691 6C31 POPEQ 178     107.189  60.069  89.179  1.00  0.00           C
ATOM   4695  NH3 POPER 179      57.079  43.159 109.800  1.00  0.00           N
ATOM   4699  C12 POPER 179      55.839  43.439 110.589  1.00  0.00           C
ATOM   4702  C11 POPER 179      56.079  44.679 111.459  1.00  0.00           C
ATOM   4705  P   POPER 179      53.529  45.479 111.339  1.00  0.00           P
ATOM   4706  O13 POPER 179      52.649  44.299 111.489  1.00  0.00           O
ATOM   4707  O14 POPER 179      52.979  46.789 111.800  1.00  0.00           O
ATOM   4708  O11 POPER 179      53.919  45.619 109.809  1.00  0.00           O
ATOM   4709  O12 POPER 179      54.889  45.169 112.060  1.00  0.00           O
ATOM   4710  C1  POPER 179      54.699  46.689 109.260  1.00  0.00           C
ATOM   4713  C2  POPER 179      55.219  46.329 107.840  1.00  0.00           C
ATOM   4715  O21 POPER 179      55.779  45.009 107.859  1.00  0.00           O
ATOM   4716  C21 POPER 179      55.629  44.119 106.870  1.00  0.00           C
ATOM   4717  O22 POPER 179      56.249  43.069 106.839  1.00  0.00           O
ATOM   4718  C22 POPER 179      54.589  44.479 105.789  1.00  0.00           C
ATOM   4721  C3  POPER 179      56.319  47.319 107.350  1.00  0.00           C
ATOM   4724  O31 POPER 179      56.529  47.229 105.919  1.00  0.00           O
ATOM   4725  C31 POPER 179      55.689  47.989 105.219  1.00  0.00           C
ATOM   4726  O32 POPER 179      54.739  48.599 105.690  1.00  0.00           O
ATOM   4727  C32 POPER 179      56.029  47.849 103.720  1.00  0.00           C
ATOM   4730  C23 POPER 179      54.319  43.319 104.780  1.00  0.00           C
ATOM   4733  C24 POPER 179      53.429  43.729 103.590  1.00  0.00           C
ATOM   4736  C25 POPER 179      54.149  44.549 102.510  1.00  0.00           C
ATOM   4739  C26 POPER 179      54.129  43.869 101.129  1.00  0.00           C
ATOM   4742  C27 POPER 179      54.839  44.699 100.039  1.00  0.00           C
ATOM   4745  C28 POPER 179      55.049  44.009  98.670  1.00  0.00           C
ATOM   4748  C29 POPER 179      53.909  43.929  97.689  1.00  0.00           C
ATOM   4750 0C21 POPER 179      53.219  44.939  97.129  1.00  0.00           C
ATOM   4752 1C21 POPER 179      53.369  46.419  97.370  1.00  0.00           C
ATOM   4755 2C21 POPER 179      53.659  47.219  96.090  1.00  0.00           C
ATOM   4758 3C21 POPER 179      53.609  48.739  96.310  1.00  0.00           C
ATOM   4761 4C21 POPER 179      54.299  49.509  95.179  1.00  0.00           C
ATOM   4764 5C21 POPER 179      54.219  51.039  95.329  1.00  0.00           C
ATOM   4767 6C21 POPER 179      55.239  51.749  94.429  1.00  0.00           C
ATOM   4770 7C21 POPER 179      55.229  53.279  94.570  1.00  0.00           C
ATOM   4773 8C21 POPER 179      56.589  53.919  94.249  1.00  0.00           C
ATOM   4777  C33 POPER 179      54.979  48.429 102.739  1.00  0.00           C
ATOM   4780  C34 POPER 179      55.249  48.049 101.269  1.00  0.00           C
ATOM   4783  C35 POPER 179      56.369  48.849 100.599  1.00  0.00           C
ATOM   4786  C36 POPER 179      56.759  48.309  99.209  1.00  0.00           C
ATOM   4789  C37 POPER 179      57.669  49.299  98.460  1.00  0.00           C
ATOM   4792  C38 POPER 179      58.109  48.859  97.060  1.00  0.00           C
ATOM   4795  C39 POPER 179      58.789  50.009  96.289  1.00  0.00           C
ATOM   4798 0C31 POPER 179      59.199  49.649  94.859  1.00  0.00           C
ATOM   4801 1C31 POPER 179      59.619  50.889  94.059  1.00  0.00           C
ATOM   4804 2C31 POPER 179      60.019  50.579  92.610  1.00  0.00           C
ATOM   4807 3C31 POPER 179      60.369  51.859  91.829  1.00  0.00           C
ATOM   4810 4C31 POPER 179      60.599  51.609  90.340  1.00  0.00           C
ATOM   4813 5C31 POPER 179      60.829  52.909  89.560  1.00  0.00           C
ATOM   4816 6C31 POPER 179      60.759  52.739  88.039  1.00  0.00           C
ATOM   4820  NH3 POPES 180     115.069  55.979  67.309  1.00  0.00           N
ATOM   4824  C12 POPES 180     116.289  55.309  66.749  1.00  0.00           C
ATOM   4827  C11 POPES 180     117.309  56.389  66.349  1.00  0.00           C
ATOM   4830  P   POPES 180     117.519  58.789  67.409  1.00  0.00           P
ATOM   4831  O13 POPES 180     118.839  59.319  66.999  1.00  0.00           O
ATOM   4832  O14 POPES 180     116.309  59.079  66.609  1.00  0.00           O
ATOM   4833  O11 POPES 180     117.209  59.139  68.919  1.00  0.00           O
ATOM   4834  O12 POPES 180     117.619  57.209  67.500  1.00  0.00           O
ATOM   4835  C1  POPES 180     118.119  59.009  70.010  1.00  0.00           C
ATOM   4838  C2  POPES 180     117.429  59.399  71.360  1.00  0.00           C
ATOM   4840  O21 POPES 180     118.319  59.089  72.459  1.00  0.00           O
ATOM   4841  C21 POPES 180     118.049  59.719  73.600  1.00  0.00           C
ATOM   4842  O22 POPES 180     117.359  60.709  73.729  1.00  0.00           O
ATOM   4843  C22 POPES 180     118.639  58.849  74.719  1.00  0.00           C
ATOM   4846  C3  POPES 180     116.089  58.619  71.520  1.00  0.00           C
ATOM   4849  O31 POPES 180     115.509  58.729  72.840  1.00  0.00           O
ATOM   4850  C31 POPES 180     114.489  59.579  72.960  1.00  0.00           C
ATOM   4851  O32 POPES 180     113.909  60.119  72.039  1.00  0.00           O
ATOM   4852  C32 POPES 180     114.099  59.719  74.429  1.00  0.00           C
ATOM   4855  C23 POPES 180     118.729  59.499  76.109  1.00  0.00           C
ATOM   4858  C24 POPES 180     119.229  58.479  77.140  1.00  0.00           C
ATOM   4861  C25 POPES 180     119.659  59.119  78.460  1.00  0.00           C
ATOM   4864  C26 POPES 180     120.159  58.089  79.469  1.00  0.00           C
ATOM   4867  C27 POPES 180     120.649  58.729  80.770  1.00  0.00           C
ATOM   4870  C28 POPES 180     121.549  57.809  81.620  1.00  0.00           C
ATOM   4873  C29 POPES 180     120.809  56.609  82.160  1.00  0.00           C
ATOM   4875 0C21 POPES 180     121.069  56.009  83.329  1.00  0.00           C
ATOM   4877 1C21 POPES 180     122.189  56.379  84.280  1.00  0.00           C
ATOM   4880 2C21 POPES 180     122.529  55.219  85.239  1.00  0.00           C
ATOM   4883 3C21 POPES 180     123.209  54.029  84.549  1.00  0.00           C
ATOM   4886 4C21 POPES 180     123.379  52.809  85.469  1.00  0.00           C
ATOM   4889 5C21 POPES 180     124.469  52.999  86.529  1.00  0.00           C
ATOM   4892 6C21 POPES 180     124.519  51.829  87.519  1.00  0.00           C
ATOM   4895 7C21 POPES 180     125.679  51.929  88.519  1.00  0.00           C
ATOM   4898 8C21 POPES 180     125.659  50.839  89.590  1.00  0.00           C
ATOM   4902  C33 POPES 180     113.689  61.159  74.809  1.00  0.00           C
ATOM   4905  C34 POPES 180     112.729  61.229  76.009  1.00  0.00           C
ATOM   4908  C35 POPES 180     113.179  60.459  77.259  1.00  0.00           C
ATOM   4911  C36 POPES 180     114.519  60.929  77.829  1.00  0.00           C
ATOM   4914  C37 POPES 180     114.859  60.249  79.169  1.00  0.00           C
ATOM   4917  C38 POPES 180     116.179  60.759  79.759  1.00  0.00           C
ATOM   4920  C39 POPES 180     116.709  59.909  80.929  1.00  0.00           C
ATOM   4923 0C31 POPES 180     115.719  59.789  82.099  1.00  0.00           C
ATOM   4926 1C31 POPES 180     116.359  59.399  83.450  1.00  0.00           C
ATOM   4929 2C31 POPES 180     117.159  60.559  84.069  1.00  0.00           C
ATOM   4932 3C31 POPES 180     117.659  60.299  85.499  1.00  0.00           C
ATOM   4935 4C31 POPES 180     118.989  59.539  85.569  1.00  0.00           C
ATOM   4938 5C31 POPES 180     119.559  59.509  86.989  1.00  0.00           C
ATOM   4941 6C31 POPES 180     120.899  58.769  87.109  1.00  0.00           C
ATOM   4945  NH3 POPET 181      51.439  49.339 107.399  1.00  0.00           N
ATOM   4949  C12 POPET 181      50.679  48.039 107.389  1.00  0.00           C
ATOM   4952  C11 POPET 181      49.469  48.079 108.340  1.00  0.00           C
ATOM   4955  P   POPET 181      47.799  46.249 107.449  1.00  0.00           P
ATOM   4956  O13 POPET 181      47.149  45.009 107.919  1.00  0.00           O
ATOM   4957  O14 POPET 181      46.969  47.369 106.989  1.00  0.00           O
ATOM   4958  O11 POPET 181      48.759  45.869 106.249  1.00  0.00           O
ATOM   4959  O12 POPET 181      48.869  46.789 108.460  1.00  0.00           O
ATOM   4960  C1  POPET 181      48.159  45.849 104.940  1.00  0.00           C
ATOM   4963  C2  POPET 181      48.959  44.909 104.010  1.00  0.00           C
ATOM   4965  O21 POPET 181      48.409  45.119 102.700  1.00  0.00           O
ATOM   4966  C21 POPET 181      49.219  44.879 101.709  1.00  0.00           C
ATOM   4967  O22 POPET 181      50.259  44.249 101.740  1.00  0.00           O
ATOM   4968  C22 POPET 181      48.659  45.539 100.459  1.00  0.00           C
ATOM   4971  C3  POPET 181      48.859  43.439 104.510  1.00  0.00           C
ATOM   4974  O31 POPET 181      49.999  42.669 104.109  1.00  0.00           O
ATOM   4975  C31 POPET 181      50.009  41.769 103.120  1.00  0.00           C
ATOM   4976  O32 POPET 181      50.999  41.149 102.779  1.00  0.00           O
ATOM   4977  C32 POPET 181      48.649  41.539 102.470  1.00  0.00           C
ATOM   4980  C23 POPET 181      49.709  45.549  99.339  1.00  0.00           C
ATOM   4983  C24 POPET 181      49.189  46.229  98.060  1.00  0.00           C
ATOM   4986  C25 POPET 181      49.449  45.379  96.819  1.00  0.00           C
ATOM   4989  C26 POPET 181      48.499  44.179  96.730  1.00  0.00           C
ATOM   4992  C27 POPET 181      48.839  43.219  95.579  1.00  0.00           C
ATOM   4995  C28 POPET 181      48.899  41.749  96.039  1.00  0.00           C
ATOM   4998  C29 POPET 181      50.169  41.409  96.780  1.00  0.00           C
ATOM   5000 0C21 POPET 181      50.759  40.209  96.839  1.00  0.00           C
ATOM   5002 1C21 POPET 181      50.249  38.939  96.209  1.00  0.00           C
ATOM   5005 2C21 POPET 181      50.349  38.909  94.669  1.00  0.00           C
ATOM   5008 3C21 POPET 181      49.009  38.549  94.010  1.00  0.00           C
ATOM   5011 4C21 POPET 181      49.029  38.829  92.499  1.00  0.00           C
ATOM   5014 5C21 POPET 181      47.639  38.749  91.870  1.00  0.00           C
ATOM   5017 6C21 POPET 181      47.669  39.169  90.399  1.00  0.00           C
ATOM   5020 7C21 POPET 181      46.269  39.209  89.769  1.00  0.00           C
ATOM   5023 8C21 POPET 181      46.299  39.669  88.320  1.00  0.00           C
ATOM   5027  C33 POPET 181      48.789  40.609 101.249  1.00  0.00           C
ATOM   5030  C34 POPET 181      47.429  40.259 100.659  1.00  0.00           C
ATOM   5033  C35 POPET 181      47.599  39.339  99.459  1.00  0.00           C
ATOM   5036  C36 POPET 181      46.329  38.569  99.109  1.00  0.00           C
ATOM   5039  C37 POPET 181      46.489  37.859  97.760  1.00  0.00           C
ATOM   5042  C38 POPET 181      45.289  36.959  97.459  1.00  0.00           C
ATOM   5045  C39 POPET 181      45.269  36.479  95.999  1.00  0.00           C
ATOM   5048 0C31 POPET 181      44.999  37.619  95.010  1.00  0.00           C
ATOM   5051 1C31 POPET 181      44.369  37.139  93.699  1.00  0.00           C
ATOM   5054 2C31 POPET 181      43.889  38.329  92.849  1.00  0.00           C
ATOM   5057 3C31 POPET 181      43.179  37.929  91.539  1.00  0.00           C
ATOM   5060 4C31 POPET 181      41.949  37.049  91.769  1.00  0.00           C
ATOM   5063 5C31 POPET 181      41.029  36.969  90.550  1.00  0.00           C
ATOM   5066 6C31 POPET 181      39.859  36.009  90.770  1.00  0.00           C
ATOM   5070  NH3 POPEU 182      54.089  73.179  68.829  1.00  0.00           N
ATOM   5074  C12 POPEU 182      53.179  73.809  67.819  1.00  0.00           C
ATOM   5077  C11 POPEU 182      51.739  73.309  67.999  1.00  0.00           C
ATOM   5080  P   POPEU 182      49.679  74.889  67.430  1.00  0.00           P
ATOM   5081  O13 POPEU 182      49.909  76.219  66.840  1.00  0.00           O
ATOM   5082  O14 POPEU 182      48.489  74.139  66.959  1.00  0.00           O
ATOM   5083  O11 POPEU 182      49.699  74.979  69.009  1.00  0.00           O
ATOM   5084  O12 POPEU 182      50.919  74.019  67.079  1.00  0.00           O
ATOM   5085  C1  POPEU 182      49.129  76.099  69.710  1.00  0.00           C
ATOM   5088  C2  POPEU 182      49.789  76.259  71.120  1.00  0.00           C
ATOM   5090  O21 POPEU 182      49.939  77.629  71.489  1.00  0.00           O
ATOM   5091  C21 POPEU 182      48.839  78.379  71.609  1.00  0.00           C
ATOM   5092  O22 POPEU 182      47.699  77.969  71.500  1.00  0.00           O
ATOM   5093  C22 POPEU 182      49.219  79.829  71.919  1.00  0.00           C
ATOM   5096  C3  POPEU 182      51.199  75.589  71.100  1.00  0.00           C
ATOM   5099  O31 POPEU 182      51.929  75.709  72.339  1.00  0.00           O
ATOM   5100  C31 POPEU 182      53.159  75.219  72.230  1.00  0.00           C
ATOM   5101  O32 POPEU 182      53.659  74.829  71.190  1.00  0.00           O
ATOM   5102  C32 POPEU 182      53.869  75.269  73.589  1.00  0.00           C
ATOM   5105  C23 POPEU 182      50.689  80.009  72.389  1.00  0.00           C
ATOM   5108  C24 POPEU 182      51.139  81.459  72.619  1.00  0.00           C
ATOM   5111  C25 POPEU 182      50.249  82.279  73.559  1.00  0.00           C
ATOM   5114  C26 POPEU 182      51.019  83.469  74.169  1.00  0.00           C
ATOM   5117  C27 POPEU 182      50.119  84.549  74.780  1.00  0.00           C
ATOM   5120  C28 POPEU 182      50.899  85.549  75.649  1.00  0.00           C
ATOM   5123  C29 POPEU 182      50.189  86.869  75.840  1.00  0.00           C
ATOM   5125 0C21 POPEU 182      49.559  87.309  76.950  1.00  0.00           C
ATOM   5127 1C21 POPEU 182      49.359  86.559  78.239  1.00  0.00           C
ATOM   5130 2C21 POPEU 182      50.339  86.899  79.370  1.00  0.00           C
ATOM   5133 3C21 POPEU 182      49.869  86.329  80.719  1.00  0.00           C
ATOM   5136 4C21 POPEU 182      50.789  86.789  81.859  1.00  0.00           C
ATOM   5139 5C21 POPEU 182      50.369  86.309  83.260  1.00  0.00           C
ATOM   5142 6C21 POPEU 182      50.579  84.799  83.469  1.00  0.00           C
ATOM   5145 7C21 POPEU 182      50.549  84.419  84.959  1.00  0.00           C
ATOM   5148 8C21 POPEU 182      50.819  82.939  85.219  1.00  0.00           C
ATOM   5152  C33 POPEU 182      54.879  74.119  73.760  1.00  0.00           C
ATOM   5155  C34 POPEU 182      55.729  74.219  75.040  1.00  0.00           C
ATOM   5158  C35 POPEU 182      56.899  73.229  75.029  1.00  0.00           C
ATOM   5161  C36 POPEU 182      57.699  73.229  76.339  1.00  0.00           C
ATOM   5164  C37 POPEU 182      59.219  73.209  76.129  1.00  0.00           C
ATOM   5167  C38 POPEU 182      60.029  72.979  77.420  1.00  0.00           C
ATOM   5170  C39 POPEU 182      59.599  73.889  78.589  1.00  0.00           C
ATOM   5173 0C31 POPEU 182      60.629  73.849  79.730  1.00  0.00           C
ATOM   5176 1C31 POPEU 182      60.119  74.479  81.039  1.00  0.00           C
ATOM   5179 2C31 POPEU 182      61.209  74.489  82.119  1.00  0.00           C
ATOM   5182 3C31 POPEU 182      60.669  74.739  83.530  1.00  0.00           C
ATOM   5185 4C31 POPEU 182      61.779  74.729  84.599  1.00  0.00           C
ATOM   5188 5C31 POPEU 182      62.579  76.039  84.660  1.00  0.00           C
ATOM   5191 6C31 POPEU 182      63.789  75.969  85.579  1.00  0.00           C
ATOM   5195  NH3 POPEV 183      58.439 122.859 107.730  1.00  0.00           N
ATOM   5199  C12 POPEV 183      59.019 121.479 107.510  1.00  0.00           C
ATOM   5202  C11 POPEV 183      58.039 120.289 107.599  1.00  0.00           C
ATOM   5205  P   POPEV 183      59.409 117.999 107.189  1.00  0.00           P
ATOM   5206  O13 POPEV 183      60.609 118.519 106.520  1.00  0.00           O
ATOM   5207  O14 POPEV 183      59.639 116.779 108.010  1.00  0.00           O
ATOM   5208  O11 POPEV 183      58.309 117.739 106.109  1.00  0.00           O
ATOM   5209  O12 POPEV 183      58.719 119.129 108.069  1.00  0.00           O
ATOM   5210  C1  POPEV 183      58.759 117.199 104.859  1.00  0.00           C
ATOM   5213  C2  POPEV 183      57.579 117.099 103.870  1.00  0.00           C
ATOM   5215  O21 POPEV 183      58.179 116.939 102.569  1.00  0.00           O
ATOM   5216  C21 POPEV 183      57.479 116.189 101.740  1.00  0.00           C
ATOM   5217  O22 POPEV 183      56.439 115.609 102.000  1.00  0.00           O
ATOM   5218  C22 POPEV 183      58.159 116.149 100.379  1.00  0.00           C
ATOM   5221  C3  POPEV 183      56.689 118.379 103.919  1.00  0.00           C
ATOM   5224  O31 POPEV 183      55.739 118.389 102.840  1.00  0.00           O
ATOM   5225  C31 POPEV 183      55.049 119.519 102.709  1.00  0.00           C
ATOM   5226  O32 POPEV 183      55.009 120.439 103.509  1.00  0.00           O
ATOM   5227  C32 POPEV 183      54.409 119.499 101.329  1.00  0.00           C
ATOM   5230  C23 POPEV 183      58.239 114.719  99.800  1.00  0.00           C
ATOM   5233  C24 POPEV 183      58.679 114.689  98.320  1.00  0.00           C
ATOM   5236  C25 POPEV 183      57.709 115.439  97.399  1.00  0.00           C
ATOM   5239  C26 POPEV 183      57.929 115.149  95.910  1.00  0.00           C
ATOM   5242  C27 POPEV 183      56.989 115.999  95.029  1.00  0.00           C
ATOM   5245  C28 POPEV 183      57.029 115.629  93.539  1.00  0.00           C
ATOM   5248  C29 POPEV 183      56.529 114.219  93.329  1.00  0.00           C
ATOM   5250 0C21 POPEV 183      57.069 113.289  92.519  1.00  0.00           C
ATOM   5252 1C21 POPEV 183      58.239 113.489  91.599  1.00  0.00           C
ATOM   5255 2C21 POPEV 183      58.009 112.779  90.250  1.00  0.00           C
ATOM   5258 3C21 POPEV 183      59.129 113.049  89.240  1.00  0.00           C
ATOM   5261 4C21 POPEV 183      59.079 112.079  88.050  1.00  0.00           C
ATOM   5264 5C21 POPEV 183      59.969 112.509  86.880  1.00  0.00           C
ATOM   5267 6C21 POPEV 183      59.989 111.479  85.739  1.00  0.00           C
ATOM   5270 7C21 POPEV 183      60.629 111.979  84.440  1.00  0.00           C
ATOM   5273 8C21 POPEV 183      60.769 110.879  83.379  1.00  0.00           C
ATOM   5277  C33 POPEV 183      55.479 119.659 100.230  1.00  0.00           C
ATOM   5280  C34 POPEV 183      54.949 119.549  98.789  1.00  0.00           C
ATOM   5283  C35 POPEV 183      55.899 120.239  97.800  1.00  0.00           C
ATOM   5286  C36 POPEV 183      55.369 120.299  96.349  1.00  0.00           C
ATOM   5289  C37 POPEV 183      55.929 121.529  95.620  1.00  0.00           C
ATOM   5292  C38 POPEV 183      55.469 121.669  94.160  1.00  0.00           C
ATOM   5295  C39 POPEV 183      56.469 121.109  93.139  1.00  0.00           C
ATOM   5298 0C31 POPEV 183      56.619 122.039  91.920  1.00  0.00           C
ATOM   5301 1C31 POPEV 183      57.789 121.639  90.999  1.00  0.00           C
ATOM   5304 2C31 POPEV 183      57.969 122.579  89.800  1.00  0.00           C
ATOM   5307 3C31 POPEV 183      58.379 124.009  90.169  1.00  0.00           C
ATOM   5310 4C31 POPEV 183      58.449 124.959  88.959  1.00  0.00           C
ATOM   5313 5C31 POPEV 183      58.499 126.439  89.359  1.00  0.00           C
ATOM   5316 6C31 POPEV 183      58.539 127.389  88.159  1.00  0.00           C
ATOM   5320  NH3 POPEW 184       1.761   6.029 103.179  1.00  0.00           N
ATOM   5324  C12 POPEW 184       0.421   6.099 102.470  1.00  0.00           C
ATOM   5327  C11 POPEW 184       0.171   7.469 101.819  1.00  0.00           C
ATOM   5330  P   POPEW 184      -1.449   8.589 100.120  1.00  0.00           P
ATOM   5331  O13 POPEW 184      -1.949   8.159  98.789  1.00  0.00           O
ATOM   5332  O14 POPEW 184      -2.409   9.169 101.069  1.00  0.00           O
ATOM   5333  O11 POPEW 184      -0.169   9.519  99.879  1.00  0.00           O
ATOM   5334  O12 POPEW 184      -0.819   7.299 100.810  1.00  0.00           O
ATOM   5335  C1  POPEW 184      -0.299  10.929  99.629  1.00  0.00           C
ATOM   5338  C2  POPEW 184      -0.519  11.299  98.130  1.00  0.00           C
ATOM   5340  O21 POPEW 184       0.751  11.299  97.420  1.00  0.00           O
ATOM   5341  C21 POPEW 184       0.641  11.079  96.109  1.00  0.00           C
ATOM   5342  O22 POPEW 184      -0.359  10.689  95.539  1.00  0.00           O
ATOM   5343  C22 POPEW 184       1.941  11.469  95.399  1.00  0.00           C
ATOM   5346  C3  POPEW 184      -1.179  12.699  97.990  1.00  0.00           C
ATOM   5349  O31 POPEW 184      -1.679  12.939  96.660  1.00  0.00           O
ATOM   5350  C31 POPEW 184      -1.219  14.009  96.019  1.00  0.00           C
ATOM   5351  O32 POPEW 184      -0.529  14.889  96.489  1.00  0.00           O
ATOM   5352  C32 POPEW 184      -1.729  13.959  94.579  1.00  0.00           C
ATOM   5355  C23 POPEW 184       2.071  10.779  94.020  1.00  0.00           C
ATOM   5358  C24 POPEW 184       3.361  11.169  93.279  1.00  0.00           C
ATOM   5361  C25 POPEW 184       3.601  10.349  92.010  1.00  0.00           C
ATOM   5364  C26 POPEW 184       2.761  10.789  90.799  1.00  0.00           C
ATOM   5367  C27 POPEW 184       2.931   9.839  89.599  1.00  0.00           C
ATOM   5370  C28 POPEW 184       2.141  10.279  88.349  1.00  0.00           C
ATOM   5373  C29 POPEW 184       2.451   9.419  87.149  1.00  0.00           C
ATOM   5375 0C21 POPEW 184       1.571   8.769  86.349  1.00  0.00           C
ATOM   5377 1C21 POPEW 184       0.071   8.769  86.459  1.00  0.00           C
ATOM   5380 2C21 POPEW 184      -0.549   7.369  86.640  1.00  0.00           C
ATOM   5383 3C21 POPEW 184      -0.119   6.679  87.949  1.00  0.00           C
ATOM   5386 4C21 POPEW 184      -1.149   5.659  88.469  1.00  0.00           C
ATOM   5389 5C21 POPEW 184      -1.479   4.529  87.490  1.00  0.00           C
ATOM   5392 6C21 POPEW 184      -2.459   3.519  88.089  1.00  0.00           C
ATOM   5395 7C21 POPEW 184      -3.039   2.559  87.049  1.00  0.00           C
ATOM   5398 8C21 POPEW 184      -4.039   1.579  87.649  1.00  0.00           C
ATOM   5402  C33 POPEW 184      -1.459  15.229  93.749  1.00  0.00           C
ATOM   5405  C34 POPEW 184      -1.889  15.049  92.280  1.00  0.00           C
ATOM   5408  C35 POPEW 184      -1.879  16.339  91.450  1.00  0.00           C
ATOM   5411  C36 POPEW 184      -0.469  16.919  91.220  1.00  0.00           C
ATOM   5414  C37 POPEW 184      -0.529  18.179  90.349  1.00  0.00           C
ATOM   5417  C38 POPEW 184       0.751  18.469  89.549  1.00  0.00           C
ATOM   5420  C39 POPEW 184       0.941  17.519  88.359  1.00  0.00           C
ATOM   5423 0C31 POPEW 184       2.051  17.959  87.379  1.00  0.00           C
ATOM   5426 1C31 POPEW 184       1.671  19.179  86.539  1.00  0.00           C
ATOM   5429 2C31 POPEW 184       2.791  19.609  85.579  1.00  0.00           C
ATOM   5432 3C31 POPEW 184       2.521  20.979  84.929  1.00  0.00           C
ATOM   5435 4C31 POPEW 184       3.681  21.439  84.039  1.00  0.00           C
ATOM   5438 5C31 POPEW 184       3.571  22.899  83.580  1.00  0.00           C
ATOM   5441 6C31 POPEW 184       4.771  23.369  82.770  1.00  0.00           C
ATOM   5445  NH3 POPEX 185      73.909  72.209 106.050  1.00  0.00           N
ATOM   5449  C12 POPEX 185      73.319  73.539 106.439  1.00  0.00           C
ATOM   5452  C11 POPEX 185      73.909  74.699 105.599  1.00  0.00           C
ATOM   5455  P   POPEX 185      73.499  74.859 102.949  1.00  0.00           P
ATOM   5456  O13 POPEX 185      74.519  73.789 102.870  1.00  0.00           O
ATOM   5457  O14 POPEX 185      73.739  76.129 102.239  1.00  0.00           O
ATOM   5458  O11 POPEX 185      72.129  74.269 102.420  1.00  0.00           O
ATOM   5459  O12 POPEX 185      73.099  75.049 104.469  1.00  0.00           O
ATOM   5460  C1  POPEX 185      70.929  74.879 102.899  1.00  0.00           C
ATOM   5463  C2  POPEX 185      69.769  74.419 101.989  1.00  0.00           C
ATOM   5465  O21 POPEX 185      69.029  75.549 101.510  1.00  0.00           O
ATOM   5466  C21 POPEX 185      69.519  76.369 100.560  1.00  0.00           C
ATOM   5467  O22 POPEX 185      69.019  77.449 100.309  1.00  0.00           O
ATOM   5468  C22 POPEX 185      70.719  75.829  99.769  1.00  0.00           C
ATOM   5471  C3  POPEX 185      68.829  73.429 102.750  1.00  0.00           C
ATOM   5474  O31 POPEX 185      67.859  72.789 101.899  1.00  0.00           O
ATOM   5475  C31 POPEX 185      68.349  71.829 101.129  1.00  0.00           C
ATOM   5476  O32 POPEX 185      69.539  71.609 100.960  1.00  0.00           O
ATOM   5477  C32 POPEX 185      67.239  71.019 100.480  1.00  0.00           C
ATOM   5480  C23 POPEX 185      71.109  76.789  98.620  1.00  0.00           C
ATOM   5483  C24 POPEX 185      72.149  76.169  97.679  1.00  0.00           C
ATOM   5486  C25 POPEX 185      72.299  76.909  96.339  1.00  0.00           C
ATOM   5489  C26 POPEX 185      71.079  76.719  95.429  1.00  0.00           C
ATOM   5492  C27 POPEX 185      71.209  77.379  94.050  1.00  0.00           C
ATOM   5495  C28 POPEX 185      70.059  76.999  93.099  1.00  0.00           C
ATOM   5498  C29 POPEX 185      70.179  75.579  92.599  1.00  0.00           C
ATOM   5500 0C21 POPEX 185      69.389  74.999  91.679  1.00  0.00           C
ATOM   5502 1C21 POPEX 185      68.189  75.629  91.019  1.00  0.00           C
ATOM   5505 2C21 POPEX 185      68.469  76.099  89.579  1.00  0.00           C
ATOM   5508 3C21 POPEX 185      67.179  76.439  88.829  1.00  0.00           C
ATOM   5511 4C21 POPEX 185      67.409  77.009  87.420  1.00  0.00           C
ATOM   5514 5C21 POPEX 185      67.799  78.499  87.420  1.00  0.00           C
ATOM   5517 6C21 POPEX 185      67.799  79.129  86.030  1.00  0.00           C
ATOM   5520 7C21 POPEX 185      67.999  80.659  86.080  1.00  0.00           C
ATOM   5523 8C21 POPEX 185      67.949  81.339  84.719  1.00  0.00           C
ATOM   5527  C33 POPEX 185      67.239  71.179  98.939  1.00  0.00           C
ATOM   5530  C34 POPEX 185      66.479  70.049  98.229  1.00  0.00           C
ATOM   5533  C35 POPEX 185      67.239  68.709  98.209  1.00  0.00           C
ATOM   5536  C36 POPEX 185      68.459  68.719  97.269  1.00  0.00           C
ATOM   5539  C37 POPEX 185      69.409  67.539  97.519  1.00  0.00           C
ATOM   5542  C38 POPEX 185      70.679  67.649  96.669  1.00  0.00           C
ATOM   5545  C39 POPEX 185      71.869  66.889  97.269  1.00  0.00           C
ATOM   5548 0C31 POPEX 185      73.199  67.239  96.579  1.00  0.00           C
ATOM   5551 1C31 POPEX 185      74.389  67.239  97.549  1.00  0.00           C
ATOM   5554 2C31 POPEX 185      75.689  67.799  96.940  1.00  0.00           C
ATOM   5557 3C31 POPEX 185      76.349  66.869  95.910  1.00  0.00           C
ATOM   5560 4C31 POPEX 185      76.979  65.619  96.539  1.00  0.00           C
ATOM   5563 5C31 POPEX 185      77.649  64.699  95.510  1.00  0.00           C
ATOM   5566 6C31 POPEX 185      78.269  63.449  96.149  1.00  0.00           C
ATOM   5570  NH3 POPEY 186      80.429  72.009  66.039  1.00  0.00           N
ATOM   5574  C12 POPEY 186      81.539  71.719  65.079  1.00  0.00           C
ATOM   5577  C11 POPEY 186      82.619  70.809  65.669  1.00  0.00           C
ATOM   5580  P   POPEY 186      82.809  68.359  66.579  1.00  0.00           P
ATOM   5581  O13 POPEY 186      81.919  67.259  66.180  1.00  0.00           O
ATOM   5582  O14 POPEY 186      84.159  68.449  65.959  1.00  0.00           O
ATOM   5583  O11 POPEY 186      82.909  68.369  68.149  1.00  0.00           O
ATOM   5584  O12 POPEY 186      82.009  69.699  66.329  1.00  0.00           O
ATOM   5585  C1  POPEY 186      83.119  67.139  68.880  1.00  0.00           C
ATOM   5588  C2  POPEY 186      84.329  67.359  69.809  1.00  0.00           C
ATOM   5590  O21 POPEY 186      84.719  66.209  70.589  1.00  0.00           O
ATOM   5591  C21 POPEY 186      83.899  65.609  71.419  1.00  0.00           C
ATOM   5592  O22 POPEY 186      82.689  65.779  71.520  1.00  0.00           O
ATOM   5593  C22 POPEY 186      84.739  64.749  72.359  1.00  0.00           C
ATOM   5596  C3  POPEY 186      84.149  68.629  70.700  1.00  0.00           C
ATOM   5599  O31 POPEY 186      82.849  68.639  71.339  1.00  0.00           O
ATOM   5600  C31 POPEY 186      82.799  68.969  72.610  1.00  0.00           C
ATOM   5601  O32 POPEY 186      83.689  69.479  73.260  1.00  0.00           O
ATOM   5602  C32 POPEY 186      81.439  68.569  73.179  1.00  0.00           C
ATOM   5605  C23 POPEY 186      83.899  64.039  73.460  1.00  0.00           C
ATOM   5608  C24 POPEY 186      84.759  63.369  74.529  1.00  0.00           C
ATOM   5611  C25 POPEY 186      84.959  64.189  75.829  1.00  0.00           C
ATOM   5614  C26 POPEY 186      85.799  63.409  76.850  1.00  0.00           C
ATOM   5617  C27 POPEY 186      85.679  63.889  78.309  1.00  0.00           C
ATOM   5620  C28 POPEY 186      86.629  63.079  79.210  1.00  0.00           C
ATOM   5623  C29 POPEY 186      86.509  63.319  80.700  1.00  0.00           C
ATOM   5625 0C21 POPEY 186      87.499  63.299  81.620  1.00  0.00           C
ATOM   5627 1C21 POPEY 186      88.969  62.989  81.450  1.00  0.00           C
ATOM   5630 2C21 POPEY 186      89.349  61.819  80.519  1.00  0.00           C
ATOM   5633 3C21 POPEY 186      90.829  61.389  80.620  1.00  0.00           C
ATOM   5636 4C21 POPEY 186      91.209  60.379  79.520  1.00  0.00           C
ATOM   5639 5C21 POPEY 186      91.439  61.069  78.169  1.00  0.00           C
ATOM   5642 6C21 POPEY 186      91.619  60.079  77.010  1.00  0.00           C
ATOM   5645 7C21 POPEY 186      91.689  60.809  75.659  1.00  0.00           C
ATOM   5648 8C21 POPEY 186      91.579  59.859  74.469  1.00  0.00           C
ATOM   5652  C33 POPEY 186      81.489  68.459  74.710  1.00  0.00           C
ATOM   5655  C34 POPEY 186      80.139  68.009  75.289  1.00  0.00           C
ATOM   5658  C35 POPEY 186      80.089  68.069  76.829  1.00  0.00           C
ATOM   5661  C36 POPEY 186      81.019  67.079  77.529  1.00  0.00           C
ATOM   5664  C37 POPEY 186      81.109  67.339  79.039  1.00  0.00           C
ATOM   5667  C38 POPEY 186      82.159  66.439  79.710  1.00  0.00           C
ATOM   5670  C39 POPEY 186      82.579  66.929  81.100  1.00  0.00           C
ATOM   5673 0C31 POPEY 186      83.769  66.129  81.620  1.00  0.00           C
ATOM   5676 1C31 POPEY 186      84.279  66.599  82.990  1.00  0.00           C
ATOM   5679 2C31 POPEY 186      85.469  65.749  83.450  1.00  0.00           C
ATOM   5682 3C31 POPEY 186      86.089  66.229  84.759  1.00  0.00           C
ATOM   5685 4C31 POPEY 186      87.309  65.379  85.139  1.00  0.00           C
ATOM   5688 5C31 POPEY 186      88.119  65.969  86.299  1.00  0.00           C
ATOM   5691 6C31 POPEY 186      89.239  65.039  86.769  1.00  0.00           C
ATOM   5695  NH3 POPEZ 187      63.129  32.969  65.340  1.00  0.00           N
ATOM   5699  C12 POPEZ 187      63.379  33.839  64.129  1.00  0.00           C
ATOM   5702  C11 POPEZ 187      63.329  35.359  64.399  1.00  0.00           C
ATOM   5705  P   POPEZ 187      60.819  36.089  64.389  1.00  0.00           P
ATOM   5706  O13 POPEZ 187      60.549  35.059  63.370  1.00  0.00           O
ATOM   5707  O14 POPEZ 187      60.839  37.529  64.010  1.00  0.00           O
ATOM   5708  O11 POPEZ 187      59.699  35.949  65.499  1.00  0.00           O
ATOM   5709  O12 POPEZ 187      62.169  35.739  65.130  1.00  0.00           O
ATOM   5710  C1  POPEZ 187      59.849  35.299  66.770  1.00  0.00           C
ATOM   5713  C2  POPEZ 187      59.399  36.269  67.899  1.00  0.00           C
ATOM   5715  O21 POPEZ 187      60.209  36.119  69.079  1.00  0.00           O
ATOM   5716  C21 POPEZ 187      60.179  34.959  69.730  1.00  0.00           C
ATOM   5717  O22 POPEZ 187      59.389  34.059  69.539  1.00  0.00           O
ATOM   5718  C22 POPEZ 187      61.319  34.919  70.739  1.00  0.00           C
ATOM   5721  C3  POPEZ 187      57.869  36.309  68.160  1.00  0.00           C
ATOM   5724  O31 POPEZ 187      57.479  37.549  68.810  1.00  0.00           O
ATOM   5725  C31 POPEZ 187      57.599  37.569  70.119  1.00  0.00           C
ATOM   5726  O32 POPEZ 187      58.069  36.669  70.809  1.00  0.00           O
ATOM   5727  C32 POPEZ 187      56.849  38.759  70.690  1.00  0.00           C
ATOM   5730  C23 POPEZ 187      60.869  34.379  72.119  1.00  0.00           C
ATOM   5733  C24 POPEZ 187      62.049  34.129  73.060  1.00  0.00           C
ATOM   5736  C25 POPEZ 187      61.689  33.259  74.280  1.00  0.00           C
ATOM   5739  C26 POPEZ 187      60.729  33.899  75.289  1.00  0.00           C
ATOM   5742  C27 POPEZ 187      61.369  35.069  76.039  1.00  0.00           C
ATOM   5745  C28 POPEZ 187      60.469  35.619  77.160  1.00  0.00           C
ATOM   5748  C29 POPEZ 187      61.249  36.589  78.019  1.00  0.00           C
ATOM   5750 0C21 POPEZ 187      61.519  36.459  79.329  1.00  0.00           C
ATOM   5752 1C21 POPEZ 187      61.049  35.359  80.250  1.00  0.00           C
ATOM   5755 2C21 POPEZ 187      62.129  34.309  80.569  1.00  0.00           C
ATOM   5758 3C21 POPEZ 187      61.609  33.279  81.579  1.00  0.00           C
ATOM   5761 4C21 POPEZ 187      62.629  32.209  82.010  1.00  0.00           C
ATOM   5764 5C21 POPEZ 187      62.219  31.559  83.340  1.00  0.00           C
ATOM   5767 6C21 POPEZ 187      63.049  30.339  83.720  1.00  0.00           C
ATOM   5770 7C21 POPEZ 187      62.759  29.849  85.139  1.00  0.00           C
ATOM   5773 8C21 POPEZ 187      63.469  28.539  85.490  1.00  0.00           C
ATOM   5777  C33 POPEZ 187      57.359  39.149  72.099  1.00  0.00           C
ATOM   5780  C34 POPEZ 187      56.309  39.919  72.919  1.00  0.00           C
ATOM   5783  C35 POPEZ 187      56.459  39.769  74.450  1.00  0.00           C
ATOM   5786  C36 POPEZ 187      56.449  38.309  74.909  1.00  0.00           C
ATOM   5789  C37 POPEZ 187      55.839  38.079  76.299  1.00  0.00           C
ATOM   5792  C38 POPEZ 187      56.079  36.629  76.749  1.00  0.00           C
ATOM   5795  C39 POPEZ 187      55.279  36.219  77.990  1.00  0.00           C
ATOM   5798 0C31 POPEZ 187      55.289  37.249  79.120  1.00  0.00           C
ATOM   5801 1C31 POPEZ 187      54.689  36.629  80.379  1.00  0.00           C
ATOM   5804 2C31 POPEZ 187      54.399  37.619  81.510  1.00  0.00           C
ATOM   5807 3C31 POPEZ 187      54.019  36.869  82.779  1.00  0.00           C
ATOM   5810 4C31 POPEZ 187      53.479  37.789  83.880  1.00  0.00           C
ATOM   5813 5C31 POPEZ 187      53.329  37.039  85.209  1.00  0.00           C
ATOM   5816 6C31 POPEZ 187      52.739  37.919  86.310  1.00  0.00           C
ATOM   5820  NH3 POPEa 188      29.719 119.329 105.110  1.00  0.00           N
ATOM   5824  C12 POPEa 188      30.729 120.319 105.649  1.00  0.00           C
ATOM   5827  C11 POPEa 188      31.329 121.229 104.549  1.00  0.00           C
ATOM   5830  P   POPEa 188      33.639 122.279 103.969  1.00  0.00           P
ATOM   5831  O13 POPEa 188      34.549 123.349 104.429  1.00  0.00           O
ATOM   5832  O14 POPEa 188      34.199 120.989 103.509  1.00  0.00           O
ATOM   5833  O11 POPEa 188      32.809 122.939 102.789  1.00  0.00           O
ATOM   5834  O12 POPEa 188      32.469 121.979 105.010  1.00  0.00           O
ATOM   5835  C1  POPEa 188      32.999 122.689 101.410  1.00  0.00           C
ATOM   5838  C2  POPEa 188      34.209 123.499 100.829  1.00  0.00           C
ATOM   5840  O21 POPEa 188      33.819 124.649 100.049  1.00  0.00           O
ATOM   5841  C21 POPEa 188      33.119 124.439  98.939  1.00  0.00           C
ATOM   5842  O22 POPEa 188      32.649 123.369  98.590  1.00  0.00           O
ATOM   5843  C22 POPEa 188      33.129 125.739  98.130  1.00  0.00           C
ATOM   5846  C3  POPEa 188      35.249 122.589 100.099  1.00  0.00           C
ATOM   5849  O31 POPEa 188      36.599 123.079 100.260  1.00  0.00           O
ATOM   5850  C31 POPEa 188      36.949 124.159  99.570  1.00  0.00           C
ATOM   5851  O32 POPEa 188      37.389 125.169 100.099  1.00  0.00           O
ATOM   5852  C32 POPEa 188      36.829 123.979  98.050  1.00  0.00           C
ATOM   5855  C23 POPEa 188      32.579 125.579  96.690  1.00  0.00           C
ATOM   5858  C24 POPEa 188      32.709 126.879  95.879  1.00  0.00           C
ATOM   5861  C25 POPEa 188      31.779 126.959  94.649  1.00  0.00           C
ATOM   5864  C26 POPEa 188      31.889 125.779  93.670  1.00  0.00           C
ATOM   5867  C27 POPEa 188      30.999 125.869  92.409  1.00  0.00           C
ATOM   5870  C28 POPEa 188      31.219 127.119  91.529  1.00  0.00           C
ATOM   5873  C29 POPEa 188      30.369 128.309  91.929  1.00  0.00           C
ATOM   5875 0C21 POPEa 188      29.749 129.177  91.109  1.00  0.00           C
ATOM   5877 1C21 POPEa 188      29.759 129.187  89.599  1.00  0.00           C
ATOM   5880 2C21 POPEa 188      28.329 129.257  89.059  1.00  0.00           C
ATOM   5883 3C21 POPEa 188      28.269 129.307  87.529  1.00  0.00           C
ATOM   5886 4C21 POPEa 188      26.849 129.567  87.020  1.00  0.00           C
ATOM   5889 5C21 POPEa 188      26.819 129.857  85.510  1.00  0.00           C
ATOM   5892 6C21 POPEa 188      25.429 130.197  84.990  1.00  0.00           C
ATOM   5895 7C21 POPEa 188      25.449 130.647  83.519  1.00  0.00           C
ATOM   5898 8C21 POPEa 188      24.059 130.957  82.969  1.00  0.00           C
ATOM   5902  C33 POPEa 188      37.939 124.749  97.289  1.00  0.00           C
ATOM   5905  C34 POPEa 188      37.389 125.629  96.159  1.00  0.00           C
ATOM   5908  C35 POPEa 188      36.919 124.839  94.929  1.00  0.00           C
ATOM   5911  C36 POPEa 188      36.449 125.769  93.799  1.00  0.00           C
ATOM   5914  C37 POPEa 188      35.829 124.999  92.620  1.00  0.00           C
ATOM   5917  C38 POPEa 188      35.139 125.919  91.599  1.00  0.00           C
ATOM   5920  C39 POPEa 188      34.339 125.139  90.550  1.00  0.00           C
ATOM   5923 0C31 POPEa 188      35.029 125.109  89.179  1.00  0.00           C
ATOM   5926 1C31 POPEa 188      34.469 124.059  88.209  1.00  0.00           C
ATOM   5929 2C31 POPEa 188      33.289 124.509  87.340  1.00  0.00           C
ATOM   5932 3C31 POPEa 188      31.969 124.739  88.089  1.00  0.00           C
ATOM   5935 4C31 POPEa 188      30.739 124.439  87.210  1.00  0.00           C
ATOM   5938 5C31 POPEa 188      29.419 124.919  87.819  1.00  0.00           C
ATOM   5941 6C31 POPEa 188      28.189 124.489  87.010  1.00  0.00           C
ATOM   5945  NH3 POPEb 189      61.369  12.559 104.629  1.00  0.00           N
ATOM   5949  C12 POPEb 189      61.219  11.149 104.099  1.00  0.00           C
ATOM   5952  C11 POPEb 189      59.749  10.759 103.849  1.00  0.00           C
ATOM   5955  P   POPEb 189      59.919   8.099 103.590  1.00  0.00           P
ATOM   5956  O13 POPEb 189      58.689   7.309 103.839  1.00  0.00           O
ATOM   5957  O14 POPEb 189      60.859   8.169 104.739  1.00  0.00           O
ATOM   5958  O11 POPEb 189      60.689   7.489 102.350  1.00  0.00           O
ATOM   5959  O12 POPEb 189      59.579   9.569 103.089  1.00  0.00           O
ATOM   5960  C1  POPEb 189      60.079   7.459 101.050  1.00  0.00           C
ATOM   5963  C2  POPEb 189      60.529   8.709 100.230  1.00  0.00           C
ATOM   5965  O21 POPEb 189      59.819   8.929  99.000  1.00  0.00           O
ATOM   5966  C21 POPEb 189      58.549   9.259  99.129  1.00  0.00           C
ATOM   5967  O22 POPEb 189      57.809   8.999 100.060  1.00  0.00           O
ATOM   5968  C22 POPEb 189      58.119  10.139  97.949  1.00  0.00           C
ATOM   5971  C3  POPEb 189      62.049   8.629  99.940  1.00  0.00           C
ATOM   5974  O31 POPEb 189      62.559   9.919  99.510  1.00  0.00           O
ATOM   5975  C31 POPEb 189      63.879   9.879  99.289  1.00  0.00           C
ATOM   5976  O32 POPEb 189      64.559   8.869  99.349  1.00  0.00           O
ATOM   5977  C32 POPEb 189      64.369  11.299  99.029  1.00  0.00           C
ATOM   5980  C23 POPEb 189      56.599  10.089  97.639  1.00  0.00           C
ATOM   5983  C24 POPEb 189      56.239   9.179  96.450  1.00  0.00           C
ATOM   5986  C25 POPEb 189      56.449   7.699  96.740  1.00  0.00           C
ATOM   5989  C26 POPEb 189      55.399   7.139  97.709  1.00  0.00           C
ATOM   5992  C27 POPEb 189      54.599   5.949  97.169  1.00  0.00           C
ATOM   5995  C28 POPEb 189      53.439   6.339  96.240  1.00  0.00           C
ATOM   5998  C29 POPEb 189      53.849   6.519  94.800  1.00  0.00           C
ATOM   6000 0C21 POPEb 189      53.539   5.709  93.769  1.00  0.00           C
ATOM   6002 1C21 POPEb 189      52.739   4.429  93.849  1.00  0.00           C
ATOM   6005 2C21 POPEb 189      51.269   4.659  93.439  1.00  0.00           C
ATOM   6008 3C21 POPEb 189      50.449   3.369  93.379  1.00  0.00           C
ATOM   6011 4C21 POPEb 189      48.999   3.639  92.949  1.00  0.00           C
ATOM   6014 5C21 POPEb 189      48.199   2.389  92.549  1.00  0.00           C
ATOM   6017 6C21 POPEb 189      47.849   1.479  93.730  1.00  0.00           C
ATOM   6020 7C21 POPEb 189      46.669   0.549  93.410  1.00  0.00           C
ATOM   6023 8C21 POPEb 189      46.199  -0.281  94.609  1.00  0.00           C
ATOM   6027  C33 POPEb 189      65.849  11.359  98.580  1.00  0.00           C
ATOM   6030  C34 POPEb 189      66.039  11.219  97.060  1.00  0.00           C
ATOM   6033  C35 POPEb 189      65.549   9.869  96.489  1.00  0.00           C
ATOM   6036  C36 POPEb 189      65.939   9.689  95.010  1.00  0.00           C
ATOM   6039  C37 POPEb 189      65.119   8.589  94.329  1.00  0.00           C
ATOM   6042  C38 POPEb 189      65.319   8.529  92.809  1.00  0.00           C
ATOM   6045  C39 POPEb 189      66.679   7.959  92.399  1.00  0.00           C
ATOM   6048 0C31 POPEb 189      66.979   8.149  90.910  1.00  0.00           C
ATOM   6051 1C31 POPEb 189      68.309   7.499  90.510  1.00  0.00           C
ATOM   6054 2C31 POPEb 189      68.669   7.689  89.029  1.00  0.00           C
ATOM   6057 3C31 POPEb 189      69.189   9.089  88.690  1.00  0.00           C
ATOM   6060 4C31 POPEb 189      69.809   9.119  87.280  1.00  0.00           C
ATOM   6063 5C31 POPEb 189      70.559  10.409  86.940  1.00  0.00           C
ATOM   6066 6C31 POPEb 189      71.429  10.249  85.690  1.00  0.00           C
ATOM   6070  NH3 POPEc 190      78.729   6.539  63.789  1.00  0.00           N
ATOM   6074  C12 POPEc 190      77.369   6.249  63.190  1.00  0.00           C
ATOM   6077  C11 POPEc 190      76.249   7.109  63.799  1.00  0.00           C
ATOM   6080  P   POPEc 190      73.799   7.909  63.339  1.00  0.00           P
ATOM   6081  O13 POPEc 190      73.929   9.209  62.640  1.00  0.00           O
ATOM   6082  O14 POPEc 190      72.549   7.129  63.160  1.00  0.00           O
ATOM   6083  O11 POPEc 190      73.949   8.209  64.889  1.00  0.00           O
ATOM   6084  O12 POPEc 190      75.049   6.949  63.039  1.00  0.00           O
ATOM   6085  C1  POPEc 190      73.449   7.229  65.819  1.00  0.00           C
ATOM   6088  C2  POPEc 190      71.979   7.489  66.279  1.00  0.00           C
ATOM   6090  O21 POPEc 190      71.849   8.499  67.309  1.00  0.00           O
ATOM   6091  C21 POPEc 190      72.399   8.239  68.469  1.00  0.00           C
ATOM   6092  O22 POPEc 190      73.109   7.289  68.749  1.00  0.00           O
ATOM   6093  C22 POPEc 190      71.929   9.269  69.510  1.00  0.00           C
ATOM   6096  C3  POPEc 190      71.249   6.149  66.649  1.00  0.00           C
ATOM   6099  O31 POPEc 190      69.919   6.389  67.169  1.00  0.00           O
ATOM   6100  C31 POPEc 190      69.569   6.289  68.459  1.00  0.00           C
ATOM   6101  O32 POPEc 190      68.559   6.819  68.910  1.00  0.00           O
ATOM   6102  C32 POPEc 190      70.439   5.409  69.339  1.00  0.00           C
ATOM   6105  C23 POPEc 190      71.769   8.609  70.910  1.00  0.00           C
ATOM   6108  C24 POPEc 190      71.279   9.559  72.000  1.00  0.00           C
ATOM   6111  C25 POPEc 190      71.159   8.859  73.369  1.00  0.00           C
ATOM   6114  C26 POPEc 190      70.539   9.739  74.459  1.00  0.00           C
ATOM   6117  C27 POPEc 190      70.199   8.939  75.729  1.00  0.00           C
ATOM   6120  C28 POPEc 190      69.489   9.789  76.810  1.00  0.00           C
ATOM   6123  C29 POPEc 190      68.979   8.929  77.940  1.00  0.00           C
ATOM   6125 0C21 POPEc 190      68.889   9.279  79.240  1.00  0.00           C
ATOM   6127 1C21 POPEc 190      69.239  10.619  79.839  1.00  0.00           C
ATOM   6130 2C21 POPEc 190      68.969  10.669  81.360  1.00  0.00           C
ATOM   6133 3C21 POPEc 190      68.929  12.109  81.889  1.00  0.00           C
ATOM   6136 4C21 POPEc 190      68.459  12.199  83.349  1.00  0.00           C
ATOM   6139 5C21 POPEc 190      68.319  13.649  83.829  1.00  0.00           C
ATOM   6142 6C21 POPEc 190      67.869  13.749  85.289  1.00  0.00           C
ATOM   6145 7C21 POPEc 190      68.079  15.139  85.899  1.00  0.00           C
ATOM   6148 8C21 POPEc 190      67.479  15.279  87.300  1.00  0.00           C
ATOM   6152  C33 POPEc 190      70.169   3.929  69.070  1.00  0.00           C
ATOM   6155  C34 POPEc 190      70.449   3.029  70.279  1.00  0.00           C
ATOM   6158  C35 POPEc 190      69.429   3.279  71.410  1.00  0.00           C
ATOM   6161  C36 POPEc 190      70.089   3.739  72.709  1.00  0.00           C
ATOM   6164  C37 POPEc 190      69.019   4.129  73.729  1.00  0.00           C
ATOM   6167  C38 POPEc 190      69.599   4.419  75.119  1.00  0.00           C
ATOM   6170  C39 POPEc 190      68.479   4.579  76.150  1.00  0.00           C
ATOM   6173 0C31 POPEc 190      68.999   4.889  77.549  1.00  0.00           C
ATOM   6176 1C31 POPEc 190      67.849   5.149  78.530  1.00  0.00           C
ATOM   6179 2C31 POPEc 190      68.299   5.609  79.909  1.00  0.00           C
ATOM   6182 3C31 POPEc 190      67.109   6.209  80.679  1.00  0.00           C
ATOM   6185 4C31 POPEc 190      67.489   6.829  82.029  1.00  0.00           C
ATOM   6188 5C31 POPEc 190      66.359   7.689  82.610  1.00  0.00           C
ATOM   6191 6C31 POPEc 190      65.039   6.929  82.809  1.00  0.00           C
ATOM   6195  NH3 POPEd 191      78.439  -5.749  63.279  1.00  0.00           N
ATOM   6199  C12 POPEd 191      77.729  -4.729  62.419  1.00  0.00           C
ATOM   6202  C11 POPEd 191      76.479  -4.099  63.079  1.00  0.00           C
ATOM   6205  P   POPEd 191      74.619  -2.309  62.489  1.00  0.00           P
ATOM   6206  O13 POPEd 191      74.699  -1.079  61.679  1.00  0.00           O
ATOM   6207  O14 POPEd 191      73.359  -3.069  62.389  1.00  0.00           O
ATOM   6208  O11 POPEd 191      74.899  -1.969  63.999  1.00  0.00           O
ATOM   6209  O12 POPEd 191      75.819  -3.269  62.129  1.00  0.00           O
ATOM   6210  C1  POPEd 191      74.149  -1.079  64.809  1.00  0.00           C
ATOM   6213  C2  POPEd 191      74.859  -0.949  66.180  1.00  0.00           C
ATOM   6215  O21 POPEd 191      74.069  -0.161  67.069  1.00  0.00           O
ATOM   6216  C21 POPEd 191      74.489  -0.041  68.339  1.00  0.00           C
ATOM   6217  O22 POPEd 191      74.669   1.039  68.880  1.00  0.00           O
ATOM   6218  C22 POPEd 191      74.709  -1.379  69.050  1.00  0.00           C
ATOM   6221  C3  POPEd 191      76.309  -0.379  66.029  1.00  0.00           C
ATOM   6224  O31 POPEd 191      77.039  -0.389  67.279  1.00  0.00           O
ATOM   6225  C31 POPEd 191      77.639   0.719  67.679  1.00  0.00           C
ATOM   6226  O32 POPEd 191      77.599   1.809  67.100  1.00  0.00           O
ATOM   6227  C32 POPEd 191      78.329   0.429  69.009  1.00  0.00           C
ATOM   6230  C23 POPEd 191      74.449  -1.249  70.569  1.00  0.00           C
ATOM   6233  C24 POPEd 191      74.759  -2.519  71.369  1.00  0.00           C
ATOM   6236  C25 POPEd 191      76.249  -2.729  71.669  1.00  0.00           C
ATOM   6239  C26 POPEd 191      76.479  -3.179  73.120  1.00  0.00           C
ATOM   6242  C27 POPEd 191      77.949  -3.229  73.550  1.00  0.00           C
ATOM   6245  C28 POPEd 191      78.079  -3.429  75.069  1.00  0.00           C
ATOM   6248  C29 POPEd 191      79.479  -3.709  75.539  1.00  0.00           C
ATOM   6250 0C21 POPEd 191      79.779  -4.109  76.789  1.00  0.00           C
ATOM   6252 1C21 POPEd 191      78.789  -4.279  77.910  1.00  0.00           C
ATOM   6255 2C21 POPEd 191      79.209  -3.549  79.199  1.00  0.00           C
ATOM   6258 3C21 POPEd 191      78.039  -3.399  80.180  1.00  0.00           C
ATOM   6261 4C21 POPEd 191      78.429  -2.739  81.510  1.00  0.00           C
ATOM   6264 5C21 POPEd 191      78.939  -1.299  81.360  1.00  0.00           C
ATOM   6267 6C21 POPEd 191      78.969  -0.569  82.709  1.00  0.00           C
ATOM   6270 7C21 POPEd 191      79.659   0.799  82.660  1.00  0.00           C
ATOM   6273 8C21 POPEd 191      79.709   1.489  84.020  1.00  0.00           C
ATOM   6277  C33 POPEd 191      79.049   1.639  69.619  1.00  0.00           C
ATOM   6280  C34 POPEd 191      80.249   1.239  70.490  1.00  0.00           C
ATOM   6283  C35 POPEd 191      79.889   0.849  71.929  1.00  0.00           C
ATOM   6286  C36 POPEd 191      79.589   2.079  72.800  1.00  0.00           C
ATOM   6289  C37 POPEd 191      79.399   1.739  74.280  1.00  0.00           C
ATOM   6292  C38 POPEd 191      79.359   2.989  75.180  1.00  0.00           C
ATOM   6295  C39 POPEd 191      78.409   4.089  74.669  1.00  0.00           C
ATOM   6298 0C31 POPEd 191      78.029   5.109  75.750  1.00  0.00           C
ATOM   6301 1C31 POPEd 191      79.199   5.959  76.269  1.00  0.00           C
ATOM   6304 2C31 POPEd 191      78.949   6.509  77.689  1.00  0.00           C
ATOM   6307 3C31 POPEd 191      77.739   7.439  77.840  1.00  0.00           C
ATOM   6310 4C31 POPEd 191      77.849   8.759  77.059  1.00  0.00           C
ATOM   6313 5C31 POPEd 191      76.649   9.679  77.309  1.00  0.00           C
ATOM   6316 6C31 POPEd 191      76.699  10.959  76.480  1.00  0.00           C
ATOM   6320  NH3 POPEe 192     125.039  72.549  67.109  1.00  0.00           N
ATOM   6324  C12 POPEe 192     126.109  72.559  66.050  1.00  0.00           C
ATOM   6327  C11 POPEe 192     126.059  71.349  65.089  1.00  0.00           C
ATOM   6330  P   POPEe 192     125.849  69.209  66.609  1.00  0.00           P
ATOM   6331  O13 POPEe 192     126.179  67.799  66.310  1.00  0.00           O
ATOM   6332  O14 POPEe 192     124.449  69.649  66.739  1.00  0.00           O
ATOM   6333  O11 POPEe 192     126.549  69.569  67.969  1.00  0.00           O
ATOM   6334  O12 POPEe 192     126.639  70.169  65.649  1.00  0.00           O
ATOM   6335  C1  POPEe 192     125.989  69.009  69.179  1.00  0.00           C
ATOM   6338  C2  POPEe 192     127.179  68.529  70.029  1.00  0.00           C
ATOM   6340  O21 POPEe 192     126.839  67.449  70.910  1.00  0.00           O
ATOM   6341  C21 POPEe 192     125.949  67.719  71.870  1.00  0.00           C
ATOM   6342  O22 POPEe 192     125.589  68.829  72.219  1.00  0.00           O
ATOM   6343  C22 POPEe 192     125.539  66.399  72.519  1.00  0.00           C
ATOM   6346  C3  POPEe 192     127.949  69.679  70.700  1.00  0.00           C
ATOM   6349  O31 POPEe 192     129.359  69.399  70.760  1.00  0.00           O
ATOM   6350  C31 POPEe 192     130.059  69.189  71.889  1.00  0.00           C
ATOM   6351  O32 POPEe 192     131.279  69.109  71.909  1.00  0.00           O
ATOM   6352  C32 POPEe 192     129.189  68.879  73.109  1.00  0.00           C
ATOM   6355  C23 POPEe 192     126.659  65.809  73.390  1.00  0.00           C
ATOM   6358  C24 POPEe 192     126.099  65.129  74.629  1.00  0.00           C
ATOM   6361  C25 POPEe 192     127.199  64.479  75.469  1.00  0.00           C
ATOM   6364  C26 POPEe 192     126.679  64.049  76.850  1.00  0.00           C
ATOM   6367  C27 POPEe 192     127.709  63.239  77.619  1.00  0.00           C
ATOM   6370  C28 POPEe 192     127.169  62.749  78.969  1.00  0.00           C
ATOM   6373  C29 POPEe 192     127.069  63.879  79.970  1.00  0.00           C
ATOM   6375 0C21 POPEe 192     127.959  64.129  80.939  1.00  0.00           C
ATOM   6377 1C21 POPEe 192     129.229  63.339  81.170  1.00  0.00           C
ATOM   6380 2C21 POPEe 192     129.079  62.289  82.289  1.00  0.00           C
ATOM   6383 3C21 POPEe 192     130.259  61.299  82.330  1.00  0.00           C
ATOM   6386 4C21 POPEe 192     130.229  60.389  83.569  1.00  0.00           C
ATOM   6389 5C21 POPEe 192     130.769  61.079  84.840  1.00  0.00           C
ATOM   6392 6C21 POPEe 192     130.429  60.289  86.109  1.00  0.00           C
ATOM   6395 7C21 POPEe 192     131.019  60.889  87.389  1.00  0.00           C
ATOM   6398 8C21 POPEe 192     130.679  60.069  88.639  1.00  0.00           C
ATOM   6402  C33 POPEe 192     129.989  68.569  74.389  1.00  0.00           C
ATOM   6405  C34 POPEe 192     129.049  68.339  75.579  1.00  0.00           C
ATOM   6408  C35 POPEe 192     129.769  68.209  76.919  1.00  0.00           C
ATOM   6411  C36 POPEe 192     128.779  68.009  78.079  1.00  0.00           C
ATOM   6414  C37 POPEe 192     129.419  68.189  79.459  1.00  0.00           C
ATOM   6417  C38 POPEe 192     128.379  68.459  80.550  1.00  0.00           C
ATOM   6420  C39 POPEe 192     128.949  69.219  81.749  1.00  0.00           C
ATOM   6423 0C31 POPEe 192     129.449  68.329  82.890  1.00  0.00           C
ATOM   6426 1C31 POPEe 192     130.109  69.199  83.969  1.00  0.00           C
ATOM   6429 2C31 POPEe 192     130.289  68.519  85.319  1.00  0.00           C
ATOM   6432 3C31 POPEe 192     130.349  69.569  86.429  1.00  0.00           C
ATOM   6435 4C31 POPEe 192     130.709  69.009  87.809  1.00  0.00           C
ATOM   6438 5C31 POPEe 192     130.729  70.109  88.870  1.00  0.00           C
ATOM   6441 6C31 POPEe 192     131.069  69.569  90.260  1.00  0.00           C
ATOM   6445  NH3 POPEf 193      47.779  53.219  64.659  1.00  0.00           N
ATOM   6449  C12 POPEf 193      46.749  53.479  63.599  1.00  0.00           C
ATOM   6452  C11 POPEf 193      46.259  52.159  62.980  1.00  0.00           C
ATOM   6455  P   POPEf 193      47.499  49.879  63.239  1.00  0.00           P
ATOM   6456  O13 POPEf 193      46.319  49.049  62.929  1.00  0.00           O
ATOM   6457  O14 POPEf 193      48.829  49.299  62.949  1.00  0.00           O
ATOM   6458  O11 POPEf 193      47.419  50.279  64.769  1.00  0.00           O
ATOM   6459  O12 POPEf 193      47.369  51.319  62.589  1.00  0.00           O
ATOM   6460  C1  POPEf 193      47.249  49.319  65.819  1.00  0.00           C
ATOM   6463  C2  POPEf 193      45.979  49.689  66.629  1.00  0.00           C
ATOM   6465  O21 POPEf 193      46.089  49.239  67.999  1.00  0.00           O
ATOM   6466  C21 POPEf 193      45.659  48.029  68.350  1.00  0.00           C
ATOM   6467  O22 POPEf 193      45.179  47.169  67.640  1.00  0.00           O
ATOM   6468  C22 POPEf 193      45.949  47.789  69.850  1.00  0.00           C
ATOM   6471  C3  POPEf 193      44.679  49.319  65.889  1.00  0.00           C
ATOM   6474  O31 POPEf 193      43.529  49.629  66.699  1.00  0.00           O
ATOM   6475  C31 POPEf 193      43.079  50.879  66.559  1.00  0.00           C
ATOM   6476  O32 POPEf 193      43.429  51.659  65.690  1.00  0.00           O
ATOM   6477  C32 POPEf 193      42.209  51.199  67.760  1.00  0.00           C
ATOM   6480  C23 POPEf 193      45.589  48.959  70.809  1.00  0.00           C
ATOM   6483  C24 POPEf 193      45.959  48.689  72.280  1.00  0.00           C
ATOM   6486  C25 POPEf 193      45.909  49.979  73.130  1.00  0.00           C
ATOM   6489  C26 POPEf 193      46.559  49.849  74.520  1.00  0.00           C
ATOM   6492  C27 POPEf 193      45.849  48.849  75.449  1.00  0.00           C
ATOM   6495  C28 POPEf 193      46.649  48.589  76.740  1.00  0.00           C
ATOM   6498  C29 POPEf 193      46.029  47.479  77.549  1.00  0.00           C
ATOM   6500 0C21 POPEf 193      45.859  47.449  78.880  1.00  0.00           C
ATOM   6502 1C21 POPEf 193      46.289  48.509  79.859  1.00  0.00           C
ATOM   6505 2C21 POPEf 193      45.239  49.609  80.089  1.00  0.00           C
ATOM   6508 3C21 POPEf 193      43.859  49.079  80.530  1.00  0.00           C
ATOM   6511 4C21 POPEf 193      42.899  50.199  80.939  1.00  0.00           C
ATOM   6514 5C21 POPEf 193      41.489  49.699  81.279  1.00  0.00           C
ATOM   6517 6C21 POPEf 193      40.699  49.229  80.049  1.00  0.00           C
ATOM   6520 7C21 POPEf 193      39.379  49.989  79.859  1.00  0.00           C
ATOM   6523 8C21 POPEf 193      38.619  49.559  78.609  1.00  0.00           C
ATOM   6527  C33 POPEf 193      43.049  51.799  68.910  1.00  0.00           C
ATOM   6530  C34 POPEf 193      42.339  51.719  70.270  1.00  0.00           C
ATOM   6533  C35 POPEf 193      40.889  52.229  70.230  1.00  0.00           C
ATOM   6536  C36 POPEf 193      40.199  52.179  71.599  1.00  0.00           C
ATOM   6539  C37 POPEf 193      38.669  52.229  71.450  1.00  0.00           C
ATOM   6542  C38 POPEf 193      37.919  52.139  72.789  1.00  0.00           C
ATOM   6545  C39 POPEf 193      37.879  53.439  73.600  1.00  0.00           C
ATOM   6548 0C31 POPEf 193      37.029  54.549  72.960  1.00  0.00           C
ATOM   6551 1C31 POPEf 193      37.019  55.859  73.769  1.00  0.00           C
ATOM   6554 2C31 POPEf 193      36.149  55.829  75.040  1.00  0.00           C
ATOM   6557 3C31 POPEf 193      34.639  55.939  74.759  1.00  0.00           C
ATOM   6560 4C31 POPEf 193      33.879  56.649  75.899  1.00  0.00           C
ATOM   6563 5C31 POPEf 193      32.399  56.889  75.569  1.00  0.00           C
ATOM   6566 6C31 POPEf 193      31.699  57.809  76.570  1.00  0.00           C
ATOM   6570  NH3 POPEg 194     104.689  34.709 109.529  1.00  0.00           N
ATOM   6574  C12 POPEg 194     105.879  33.889 109.099  1.00  0.00           C
ATOM   6577  C11 POPEg 194     106.479  34.369 107.770  1.00  0.00           C
ATOM   6580  P   POPEg 194     108.899  35.379 108.139  1.00  0.00           P
ATOM   6581  O13 POPEg 194     109.149  34.179 108.959  1.00  0.00           O
ATOM   6582  O14 POPEg 194     109.389  36.669 108.690  1.00  0.00           O
ATOM   6583  O11 POPEg 194     109.469  35.239 106.679  1.00  0.00           O
ATOM   6584  O12 POPEg 194     107.329  35.509 107.940  1.00  0.00           O
ATOM   6585  C1  POPEg 194     108.759  35.029 105.459  1.00  0.00           C
ATOM   6588  C2  POPEg 194     107.949  36.279 104.970  1.00  0.00           C
ATOM   6590  O21 POPEg 194     106.939  35.869 104.029  1.00  0.00           O
ATOM   6591  C21 POPEg 194     107.279  35.509 102.800  1.00  0.00           C
ATOM   6592  O22 POPEg 194     108.399  35.359 102.370  1.00  0.00           O
ATOM   6593  C22 POPEg 194     105.969  35.239 102.029  1.00  0.00           C
ATOM   6596  C3  POPEg 194     108.859  37.449 104.459  1.00  0.00           C
ATOM   6599  O31 POPEg 194     108.179  38.309 103.499  1.00  0.00           O
ATOM   6600  C31 POPEg 194     108.909  38.589 102.409  1.00  0.00           C
ATOM   6601  O32 POPEg 194     110.019  38.159 102.179  1.00  0.00           O
ATOM   6602  C32 POPEg 194     108.099  39.449 101.439  1.00  0.00           C
ATOM   6605  C23 POPEg 194     106.039  34.239 100.849  1.00  0.00           C
ATOM   6608  C24 POPEg 194     105.859  34.879  99.459  1.00  0.00           C
ATOM   6611  C25 POPEg 194     107.039  35.759  99.050  1.00  0.00           C
ATOM   6614  C26 POPEg 194     107.109  36.069  97.539  1.00  0.00           C
ATOM   6617  C27 POPEg 194     107.589  34.879  96.679  1.00  0.00           C
ATOM   6620  C28 POPEg 194     107.679  35.179  95.169  1.00  0.00           C
ATOM   6623  C29 POPEg 194     108.589  36.339  94.840  1.00  0.00           C
ATOM   6625 0C21 POPEg 194     109.829  36.269  94.329  1.00  0.00           C
ATOM   6627 1C21 POPEg 194     110.589  35.009  93.989  1.00  0.00           C
ATOM   6630 2C21 POPEg 194     110.349  34.529  92.539  1.00  0.00           C
ATOM   6633 3C21 POPEg 194     110.889  35.489  91.469  1.00  0.00           C
ATOM   6636 4C21 POPEg 194     110.689  34.939  90.049  1.00  0.00           C
ATOM   6639 5C21 POPEg 194     111.449  35.759  89.000  1.00  0.00           C
ATOM   6642 6C21 POPEg 194     111.299  35.199  87.579  1.00  0.00           C
ATOM   6645 7C21 POPEg 194     112.419  35.709  86.660  1.00  0.00           C
ATOM   6648 8C21 POPEg 194     112.289  35.279  85.200  1.00  0.00           C
ATOM   6652  C33 POPEg 194     108.849  39.769 100.130  1.00  0.00           C
ATOM   6655  C34 POPEg 194     108.149  40.879  99.329  1.00  0.00           C
ATOM   6658  C35 POPEg 194     108.909  41.319  98.069  1.00  0.00           C
ATOM   6661  C36 POPEg 194     108.729  40.379  96.870  1.00  0.00           C
ATOM   6664  C37 POPEg 194     109.039  41.069  95.530  1.00  0.00           C
ATOM   6667  C38 POPEg 194     108.419  40.349  94.329  1.00  0.00           C
ATOM   6670  C39 POPEg 194     108.559  41.099  92.990  1.00  0.00           C
ATOM   6673 0C31 POPEg 194     107.939  42.509  92.999  1.00  0.00           C
ATOM   6676 1C31 POPEg 194     107.919  43.189  91.609  1.00  0.00           C
ATOM   6679 2C31 POPEg 194     106.699  42.799  90.750  1.00  0.00           C
ATOM   6682 3C31 POPEg 194     106.739  43.489  89.380  1.00  0.00           C
ATOM   6685 4C31 POPEg 194     105.479  43.269  88.530  1.00  0.00           C
ATOM   6688 5C31 POPEg 194     105.629  43.859  87.119  1.00  0.00           C
ATOM   6691 6C31 POPEg 194     104.389  43.699  86.249  1.00  0.00           C
ATOM   6695  NH3 POPEh 195     129.509  54.629 112.440  1.00  0.00           N
ATOM   6699  C12 POPEh 195     128.179  55.309 112.160  1.00  0.00           C
ATOM   6702  C11 POPEh 195     127.959  56.669 112.859  1.00  0.00           C
ATOM   6705  P   POPEh 195     125.929  58.449 112.999  1.00  0.00           P
ATOM   6706  O13 POPEh 195     124.469  58.219 112.879  1.00  0.00           O
ATOM   6707  O14 POPEh 195     126.359  58.819 114.370  1.00  0.00           O
ATOM   6708  O11 POPEh 195     126.329  59.629 112.020  1.00  0.00           O
ATOM   6709  O12 POPEh 195     126.659  57.149 112.480  1.00  0.00           O
ATOM   6710  C1  POPEh 195     127.239  59.499 110.929  1.00  0.00           C
ATOM   6713  C2  POPEh 195     126.569  59.019 109.609  1.00  0.00           C
ATOM   6715  O21 POPEh 195     127.399  59.519 108.550  1.00  0.00           O
ATOM   6716  C21 POPEh 195     127.449  58.849 107.420  1.00  0.00           C
ATOM   6717  O22 POPEh 195     126.859  57.819 107.149  1.00  0.00           O
ATOM   6718  C22 POPEh 195     128.409  59.609 106.500  1.00  0.00           C
ATOM   6721  C3  POPEh 195     125.139  59.629 109.500  1.00  0.00           C
ATOM   6724  O31 POPEh 195     124.549  59.499 108.190  1.00  0.00           O
ATOM   6725  C31 POPEh 195     124.009  58.289 107.969  1.00  0.00           C
ATOM   6726  O32 POPEh 195     123.949  57.389 108.779  1.00  0.00           O
ATOM   6727  C32 POPEh 195     123.529  58.219 106.520  1.00  0.00           C
ATOM   6730  C23 POPEh 195     127.829  59.829 105.089  1.00  0.00           C
ATOM   6733  C24 POPEh 195     128.679  60.819 104.280  1.00  0.00           C
ATOM   6736  C25 POPEh 195     128.149  61.029 102.859  1.00  0.00           C
ATOM   6739  C26 POPEh 195     129.089  61.869 102.000  1.00  0.00           C
ATOM   6742  C27 POPEh 195     128.669  61.819 100.519  1.00  0.00           C
ATOM   6745  C28 POPEh 195     129.349  62.839  99.590  1.00  0.00           C
ATOM   6748  C29 POPEh 195     130.859  62.759  99.570  1.00  0.00           C
ATOM   6750 0C21 POPEh 195     131.639  62.779  98.469  1.00  0.00           C
ATOM   6752 1C21 POPEh 195     131.139  62.889  97.049  1.00  0.00           C
ATOM   6755 2C21 POPEh 195     132.229  62.589  96.009  1.00  0.00           C
ATOM   6758 3C21 POPEh 195     132.609  61.099  95.910  1.00  0.00           C
ATOM   6761 4C21 POPEh 195     132.029  60.379  94.679  1.00  0.00           C
ATOM   6764 5C21 POPEh 195     130.499  60.319  94.629  1.00  0.00           C
ATOM   6767 6C21 POPEh 195     129.979  59.489  93.439  1.00  0.00           C
ATOM   6770 7C21 POPEh 195     128.459  59.539  93.299  1.00  0.00           C
ATOM   6773 8C21 POPEh 195     127.909  58.689  92.149  1.00  0.00           C
ATOM   6777  C33 POPEh 195     122.129  58.859 106.329  1.00  0.00           C
ATOM   6780  C34 POPEh 195     121.569  58.699 104.899  1.00  0.00           C
ATOM   6783  C35 POPEh 195     122.219  59.629 103.860  1.00  0.00           C
ATOM   6786  C36 POPEh 195     121.609  59.449 102.449  1.00  0.00           C
ATOM   6789  C37 POPEh 195     122.329  60.279 101.360  1.00  0.00           C
ATOM   6792  C38 POPEh 195     122.249  59.659  99.949  1.00  0.00           C
ATOM   6795  C39 POPEh 195     121.329  60.379  98.950  1.00  0.00           C
ATOM   6798 0C31 POPEh 195     119.829  60.269  99.240  1.00  0.00           C
ATOM   6801 1C31 POPEh 195     118.969  60.799  98.079  1.00  0.00           C
ATOM   6804 2C31 POPEh 195     118.639  59.729  97.020  1.00  0.00           C
ATOM   6807 3C31 POPEh 195     119.319  59.939  95.670  1.00  0.00           C
ATOM   6810 4C31 POPEh 195     119.049  58.799  94.669  1.00  0.00           C
ATOM   6813 5C31 POPEh 195     119.449  59.159  93.239  1.00  0.00           C
ATOM   6816 6C31 POPEh 195     119.359  58.009  92.239  1.00  0.00           C
ATOM   6820  NH3 POPEi 196     108.209  11.029  62.239  1.00  0.00           N
ATOM   6824  C12 POPEi 196     107.649  11.709  63.449  1.00  0.00           C
ATOM   6827  C11 POPEi 196     107.549  13.229  63.260  1.00  0.00           C
ATOM   6830  P   POPEi 196     105.299  14.259  64.160  1.00  0.00           P
ATOM   6831  O13 POPEi 196     105.229  15.719  64.359  1.00  0.00           O
ATOM   6832  O14 POPEi 196     104.769  13.779  62.869  1.00  0.00           O
ATOM   6833  O11 POPEi 196     104.609  13.479  65.350  1.00  0.00           O
ATOM   6834  O12 POPEi 196     106.809  13.789  64.350  1.00  0.00           O
ATOM   6835  C1  POPEi 196     103.539  14.029  66.129  1.00  0.00           C
ATOM   6838  C2  POPEi 196     104.039  14.239  67.579  1.00  0.00           C
ATOM   6840  O21 POPEi 196     102.979  14.679  68.429  1.00  0.00           O
ATOM   6841  C21 POPEi 196     102.539  15.909  68.289  1.00  0.00           C
ATOM   6842  O22 POPEi 196     102.879  16.729  67.469  1.00  0.00           O
ATOM   6843  C22 POPEi 196     101.449  16.119  69.350  1.00  0.00           C
ATOM   6846  C3  POPEi 196     105.309  15.139  67.599  1.00  0.00           C
ATOM   6849  O31 POPEi 196     105.479  15.899  68.799  1.00  0.00           O
ATOM   6850  C31 POPEi 196     106.199  15.479  69.830  1.00  0.00           C
ATOM   6851  O32 POPEi 196     106.509  16.189  70.770  1.00  0.00           O
ATOM   6852  C32 POPEi 196     106.609  14.009  69.769  1.00  0.00           C
ATOM   6855  C23 POPEi 196     101.689  17.379  70.209  1.00  0.00           C
ATOM   6858  C24 POPEi 196     102.959  17.319  71.069  1.00  0.00           C
ATOM   6861  C25 POPEi 196     102.909  16.269  72.189  1.00  0.00           C
ATOM   6864  C26 POPEi 196     104.049  16.399  73.200  1.00  0.00           C
ATOM   6867  C27 POPEi 196     104.029  15.329  74.310  1.00  0.00           C
ATOM   6870  C28 POPEi 196     104.789  15.749  75.589  1.00  0.00           C
ATOM   6873  C29 POPEi 196     106.229  16.119  75.320  1.00  0.00           C
ATOM   6875 0C21 POPEi 196     107.319  15.739  76.009  1.00  0.00           C
ATOM   6877 1C21 POPEi 196     107.369  14.869  77.239  1.00  0.00           C
ATOM   6880 2C21 POPEi 196     108.289  15.459  78.329  1.00  0.00           C
ATOM   6883 3C21 POPEi 196     109.789  15.429  77.990  1.00  0.00           C
ATOM   6886 4C21 POPEi 196     110.409  16.819  77.789  1.00  0.00           C
ATOM   6889 5C21 POPEi 196     110.589  17.609  79.099  1.00  0.00           C
ATOM   6892 6C21 POPEi 196     111.679  18.679  78.980  1.00  0.00           C
ATOM   6895 7C21 POPEi 196     111.889  19.459  80.279  1.00  0.00           C
ATOM   6898 8C21 POPEi 196     113.059  20.459  80.230  1.00  0.00           C
ATOM   6902  C33 POPEi 196     107.059  13.569  71.170  1.00  0.00           C
ATOM   6905  C34 POPEi 196     107.529  12.109  71.199  1.00  0.00           C
ATOM   6908  C35 POPEi 196     107.989  11.709  72.610  1.00  0.00           C
ATOM   6911  C36 POPEi 196     106.819  11.589  73.589  1.00  0.00           C
ATOM   6914  C37 POPEi 196     107.179  10.949  74.940  1.00  0.00           C
ATOM   6917  C38 POPEi 196     105.989  10.919  75.899  1.00  0.00           C
ATOM   6920  C39 POPEi 196     106.279  10.169  77.210  1.00  0.00           C
ATOM   6923 0C31 POPEi 196     105.879   8.679  77.160  1.00  0.00           C
ATOM   6926 1C31 POPEi 196     106.169   7.939  78.480  1.00  0.00           C
ATOM   6929 2C31 POPEi 196     105.409   6.609  78.589  1.00  0.00           C
ATOM   6932 3C31 POPEi 196     105.759   5.779  79.839  1.00  0.00           C
ATOM   6935 4C31 POPEi 196     107.119   5.059  79.739  1.00  0.00           C
ATOM   6938 5C31 POPEi 196     107.229   3.819  80.639  1.00  0.00           C
ATOM   6941 6C31 POPEi 196     108.549   3.049  80.469  1.00  0.00           C
ATOM   6945  NH3 POPEj 197     119.409  25.509  61.770  1.00  0.00           N
ATOM   6949  C12 POPEj 197     120.429  24.669  61.050  1.00  0.00           C
ATOM   6952  C11 POPEj 197     119.809  23.339  60.620  1.00  0.00           C
ATOM   6955  P   POPEj 197     121.329  21.269  60.639  1.00  0.00           P
ATOM   6956  O13 POPEj 197     120.129  20.509  61.039  1.00  0.00           O
ATOM   6957  O14 POPEj 197     122.329  20.539  59.819  1.00  0.00           O
ATOM   6958  O11 POPEj 197     121.999  21.899  61.929  1.00  0.00           O
ATOM   6959  O12 POPEj 197     120.799  22.569  59.909  1.00  0.00           O
ATOM   6960  C1  POPEj 197     122.739  21.089  62.850  1.00  0.00           C
ATOM   6963  C2  POPEj 197     122.249  21.299  64.300  1.00  0.00           C
ATOM   6965  O21 POPEj 197     123.019  20.429  65.159  1.00  0.00           O
ATOM   6966  C21 POPEj 197     123.509  21.039  66.229  1.00  0.00           C
ATOM   6967  O22 POPEj 197     123.279  22.189  66.539  1.00  0.00           O
ATOM   6968  C22 POPEj 197     124.389  20.089  67.029  1.00  0.00           C
ATOM   6971  C3  POPEj 197     120.739  20.999  64.459  1.00  0.00           C
ATOM   6974  O31 POPEj 197     119.979  22.169  64.149  1.00  0.00           O
ATOM   6975  C31 POPEj 197     119.609  23.089  65.029  1.00  0.00           C
ATOM   6976  O32 POPEj 197     119.139  24.169  64.690  1.00  0.00           O
ATOM   6977  C32 POPEj 197     119.919  22.789  66.499  1.00  0.00           C
ATOM   6980  C23 POPEj 197     124.769  20.719  68.389  1.00  0.00           C
ATOM   6983  C24 POPEj 197     125.819  19.939  69.169  1.00  0.00           C
ATOM   6986  C25 POPEj 197     126.129  20.639  70.510  1.00  0.00           C
ATOM   6989  C26 POPEj 197     125.089  20.329  71.579  1.00  0.00           C
ATOM   6992  C27 POPEj 197     125.329  21.099  72.890  1.00  0.00           C
ATOM   6995  C28 POPEj 197     124.339  20.769  74.020  1.00  0.00           C
ATOM   6998  C29 POPEj 197     124.429  19.329  74.450  1.00  0.00           C
ATOM   7000 0C21 POPEj 197     123.869  18.799  75.550  1.00  0.00           C
ATOM   7002 1C21 POPEj 197     123.089  19.539  76.599  1.00  0.00           C
ATOM   7005 2C21 POPEj 197     123.199  18.839  77.969  1.00  0.00           C
ATOM   7008 3C21 POPEj 197     124.609  18.859  78.589  1.00  0.00           C
ATOM   7011 4C21 POPEj 197     124.799  17.749  79.640  1.00  0.00           C
ATOM   7014 5C21 POPEj 197     124.069  18.039  80.960  1.00  0.00           C
ATOM   7017 6C21 POPEj 197     124.029  16.829  81.909  1.00  0.00           C
ATOM   7020 7C21 POPEj 197     123.119  15.699  81.410  1.00  0.00           C
ATOM   7023 8C21 POPEj 197     122.749  14.699  82.499  1.00  0.00           C
ATOM   7027  C33 POPEj 197     118.979  21.789  67.219  1.00  0.00           C
ATOM   7030  C34 POPEj 197     118.789  22.139  68.699  1.00  0.00           C
ATOM   7033  C35 POPEj 197     117.709  21.289  69.380  1.00  0.00           C
ATOM   7036  C36 POPEj 197     117.879  19.789  69.149  1.00  0.00           C
ATOM   7039  C37 POPEj 197     116.869  18.969  69.959  1.00  0.00           C
ATOM   7042  C38 POPEj 197     117.239  17.479  70.079  1.00  0.00           C
ATOM   7045  C39 POPEj 197     116.449  16.859  71.229  1.00  0.00           C
ATOM   7048 0C31 POPEj 197     116.829  15.429  71.590  1.00  0.00           C
ATOM   7051 1C31 POPEj 197     116.029  14.979  72.829  1.00  0.00           C
ATOM   7054 2C31 POPEj 197     115.389  13.599  72.680  1.00  0.00           C
ATOM   7057 3C31 POPEj 197     116.349  12.429  72.899  1.00  0.00           C
ATOM   7060 4C31 POPEj 197     116.669  11.639  71.620  1.00  0.00           C
ATOM   7063 5C31 POPEj 197     117.349  10.309  71.950  1.00  0.00           C
ATOM   7066 6C31 POPEj 197     117.669   9.439  70.729  1.00  0.00           C
ATOM   7070  NH3 POPEk 198     100.969 100.529 107.020  1.00  0.00           N
ATOM   7074  C12 POPEk 198     101.279  99.419 106.050  1.00  0.00           C
ATOM   7077  C11 POPEk 198     100.049  98.519 105.910  1.00  0.00           C
ATOM   7080  P   POPEk 198      98.089  98.059 107.549  1.00  0.00           P
ATOM   7081  O13 POPEk 198      97.879  97.499 108.899  1.00  0.00           O
ATOM   7082  O14 POPEk 198      97.579  99.419 107.259  1.00  0.00           O
ATOM   7083  O11 POPEk 198      97.569  97.079 106.439  1.00  0.00           O
ATOM   7084  O12 POPEk 198      99.639  98.069 107.210  1.00  0.00           O
ATOM   7085  C1  POPEk 198      96.209  97.039 105.999  1.00  0.00           C
ATOM   7088  C2  POPEk 198      96.129  96.979 104.450  1.00  0.00           C
ATOM   7090  O21 POPEk 198      95.009  96.179 104.059  1.00  0.00           O
ATOM   7091  C21 POPEk 198      93.859  96.759 103.839  1.00  0.00           C
ATOM   7092  O22 POPEk 198      93.569  97.929 104.029  1.00  0.00           O
ATOM   7093  C22 POPEk 198      92.919  95.729 103.200  1.00  0.00           C
ATOM   7096  C3  POPEk 198      97.379  96.269 103.849  1.00  0.00           C
ATOM   7099  O31 POPEk 198      97.379  96.279 102.399  1.00  0.00           O
ATOM   7100  C31 POPEk 198      98.129  97.219 101.829  1.00  0.00           C
ATOM   7101  O32 POPEk 198      98.729  98.109 102.409  1.00  0.00           O
ATOM   7102  C32 POPEk 198      98.149  97.039 100.309  1.00  0.00           C
ATOM   7105  C23 POPEk 198      93.659  94.929 102.090  1.00  0.00           C
ATOM   7108  C24 POPEk 198      92.799  93.919 101.329  1.00  0.00           C
ATOM   7111  C25 POPEk 198      93.669  92.959 100.490  1.00  0.00           C
ATOM   7114  C26 POPEk 198      94.649  93.709  99.579  1.00  0.00           C
ATOM   7117  C27 POPEk 198      95.409  92.809  98.600  1.00  0.00           C
ATOM   7120  C28 POPEk 198      96.409  93.619  97.739  1.00  0.00           C
ATOM   7123  C29 POPEk 198      97.189  92.749  96.789  1.00  0.00           C
ATOM   7125 0C21 POPEk 198      97.789  93.149  95.649  1.00  0.00           C
ATOM   7127 1C21 POPEk 198      97.819  94.559  95.110  1.00  0.00           C
ATOM   7130 2C21 POPEk 198      96.779  94.739  94.000  1.00  0.00           C
ATOM   7133 3C21 POPEk 198      96.739  96.149  93.410  1.00  0.00           C
ATOM   7136 4C21 POPEk 198      95.429  96.429  92.660  1.00  0.00           C
ATOM   7139 5C21 POPEk 198      95.279  95.639  91.349  1.00  0.00           C
ATOM   7142 6C21 POPEk 198      93.869  95.769  90.770  1.00  0.00           C
ATOM   7145 7C21 POPEk 198      93.729  95.029  89.440  1.00  0.00           C
ATOM   7148 8C21 POPEk 198      92.309  95.079  88.870  1.00  0.00           C
ATOM   7152  C33 POPEk 198      96.769  97.349  99.719  1.00  0.00           C
ATOM   7155  C34 POPEk 198      96.719  97.459  98.190  1.00  0.00           C
ATOM   7158  C35 POPEk 198      95.329  97.939  97.760  1.00  0.00           C
ATOM   7161  C36 POPEk 198      94.999  97.879  96.260  1.00  0.00           C
ATOM   7164  C37 POPEk 198      93.549  98.359  96.059  1.00  0.00           C
ATOM   7167  C38 POPEk 198      93.009  98.309  94.629  1.00  0.00           C
ATOM   7170  C39 POPEk 198      92.029  97.149  94.370  1.00  0.00           C
ATOM   7173 0C31 POPEk 198      91.239  97.339  93.069  1.00  0.00           C
ATOM   7176 1C31 POPEk 198      90.089  96.349  92.929  1.00  0.00           C
ATOM   7179 2C31 POPEk 198      89.569  96.249  91.489  1.00  0.00           C
ATOM   7182 3C31 POPEk 198      88.449  95.209  91.349  1.00  0.00           C
ATOM   7185 4C31 POPEk 198      88.149  94.819  89.889  1.00  0.00           C
ATOM   7188 5C31 POPEk 198      87.009  93.789  89.800  1.00  0.00           C
ATOM   7191 6C31 POPEk 198      86.849  93.179  88.410  1.00  0.00           C
ATOM   7195  NH3 POPEl 199      11.199  53.499  67.309  1.00  0.00           N
ATOM   7199  C12 POPEl 199      10.189  54.589  66.999  1.00  0.00           C
ATOM   7202  C11 POPEl 199       9.079  54.739  68.059  1.00  0.00           C
ATOM   7205  P   POPEl 199       7.819  57.059  67.850  1.00  0.00           P
ATOM   7206  O13 POPEl 199       9.079  57.729  67.500  1.00  0.00           O
ATOM   7207  O14 POPEl 199       6.561  57.549  67.230  1.00  0.00           O
ATOM   7208  O11 POPEl 199       7.669  57.099  69.440  1.00  0.00           O
ATOM   7209  O12 POPEl 199       7.989  55.509  67.529  1.00  0.00           O
ATOM   7210  C1  POPEl 199       8.359  58.139  70.160  1.00  0.00           C
ATOM   7213  C2  POPEl 199       7.959  58.219  71.669  1.00  0.00           C
ATOM   7215  O21 POPEl 199       6.551  58.549  71.749  1.00  0.00           O
ATOM   7216  C21 POPEl 199       6.021  59.399  72.589  1.00  0.00           C
ATOM   7217  O22 POPEl 199       6.581  60.219  73.279  1.00  0.00           O
ATOM   7218  C22 POPEl 199       4.491  59.199  72.630  1.00  0.00           C
ATOM   7221  C3  POPEl 199       8.989  59.099  72.470  1.00  0.00           C
ATOM   7224  O31 POPEl 199       8.889  58.959  73.910  1.00  0.00           O
ATOM   7225  C31 POPEl 199       9.939  59.479  74.559  1.00  0.00           C
ATOM   7226  O32 POPEl 199      10.979  59.829  74.050  1.00  0.00           O
ATOM   7227  C32 POPEl 199       9.649  59.659  76.059  1.00  0.00           C
ATOM   7230  C23 POPEl 199       3.871  59.799  73.919  1.00  0.00           C
ATOM   7233  C24 POPEl 199       2.361  59.589  74.109  1.00  0.00           C
ATOM   7236  C25 POPEl 199       1.481  60.319  73.079  1.00  0.00           C
ATOM   7239  C26 POPEl 199       0.031  60.569  73.550  1.00  0.00           C
ATOM   7242  C27 POPEl 199      -0.689  59.299  74.029  1.00  0.00           C
ATOM   7245  C28 POPEl 199      -2.169  59.479  74.440  1.00  0.00           C
ATOM   7248  C29 POPEl 199      -3.069  59.819  73.270  1.00  0.00           C
ATOM   7250 0C21 POPEl 199      -4.079  60.709  73.299  1.00  0.00           C
ATOM   7252 1C21 POPEl 199      -4.469  61.509  74.520  1.00  0.00           C
ATOM   7255 2C21 POPEl 199      -5.709  62.409  74.319  1.00  0.00           C
ATOM   7258 3C21 POPEl 199      -7.019  61.649  74.129  1.00  0.00           C
ATOM   7261 4C21 POPEl 199      -8.269  62.529  74.269  1.00  0.00           C
ATOM   7264 5C21 POPEl 199      -8.549  62.969  75.719  1.00  0.00           C
ATOM   7267 6C21 POPEl 199      -9.969  63.519  75.919  1.00  0.00           C
ATOM   7270 7C21 POPEl 199     -10.759  62.909  77.090  1.00  0.00           C
ATOM   7273 8C21 POPEl 199     -11.569  63.929  77.890  1.00  0.00           C
ATOM   7277  C33 POPEl 199      10.569  58.809  76.959  1.00  0.00           C
ATOM   7280  C34 POPEl 199      10.779  59.379  78.379  1.00  0.00           C
ATOM   7283  C35 POPEl 199       9.489  59.649  79.169  1.00  0.00           C
ATOM   7286  C36 POPEl 199       9.749  60.079  80.630  1.00  0.00           C
ATOM   7289  C37 POPEl 199      10.229  58.939  81.550  1.00  0.00           C
ATOM   7292  C38 POPEl 199      10.699  59.439  82.929  1.00  0.00           C
ATOM   7295  C39 POPEl 199      11.199  58.299  83.829  1.00  0.00           C
ATOM   7298 0C31 POPEl 199      11.869  58.789  85.120  1.00  0.00           C
ATOM   7301 1C31 POPEl 199      12.339  57.619  85.999  1.00  0.00           C
ATOM   7304 2C31 POPEl 199      13.249  58.049  87.169  1.00  0.00           C
ATOM   7307 3C31 POPEl 199      13.759  56.859  87.980  1.00  0.00           C
ATOM   7310 4C31 POPEl 199      14.849  57.239  88.989  1.00  0.00           C
ATOM   7313 5C31 POPEl 199      15.369  56.019  89.780  1.00  0.00           C
ATOM   7316 6C31 POPEl 199      16.419  56.389  90.829  1.00  0.00           C
ATOM   7320  NH3 POPEm 200       3.721 101.279 109.649  1.00  0.00           N
ATOM   7324  C12 POPEm 200       2.481 101.909 110.230  1.00  0.00           C
ATOM   7327  C11 POPEm 200       2.421 103.469 110.110  1.00  0.00           C
ATOM   7330  P   POPEm 200       0.721 104.949 108.799  1.00  0.00           P
ATOM   7331  O13 POPEm 200      -0.519 104.249 109.240  1.00  0.00           O
ATOM   7332  O14 POPEm 200       0.971 106.239 109.459  1.00  0.00           O
ATOM   7333  O11 POPEm 200       0.561 105.259 107.269  1.00  0.00           O
ATOM   7334  O12 POPEm 200       1.951 103.959 108.849  1.00  0.00           O
ATOM   7335  C1  POPEm 200       0.411 104.229 106.289  1.00  0.00           C
ATOM   7338  C2  POPEm 200       1.091 104.649 104.959  1.00  0.00           C
ATOM   7340  O21 POPEm 200       0.801 103.659 103.950  1.00  0.00           O
ATOM   7341  C21 POPEm 200       1.391 102.479 104.050  1.00  0.00           C
ATOM   7342  O22 POPEm 200       2.331 102.209 104.769  1.00  0.00           O
ATOM   7343  C22 POPEm 200       0.751 101.499 103.109  1.00  0.00           C
ATOM   7346  C3  POPEm 200       2.611 105.029 105.189  1.00  0.00           C
ATOM   7349  O31 POPEm 200       3.531 104.479 104.219  1.00  0.00           O
ATOM   7350  C31 POPEm 200       3.601 105.099 103.069  1.00  0.00           C
ATOM   7351  O32 POPEm 200       3.121 106.179 102.800  1.00  0.00           O
ATOM   7352  C32 POPEm 200       4.341 104.199 102.079  1.00  0.00           C
ATOM   7355  C23 POPEm 200       0.981 101.899 101.640  1.00  0.00           C
ATOM   7358  C24 POPEm 200       0.311 100.899 100.719  1.00  0.00           C
ATOM   7361  C25 POPEm 200       0.251 101.399  99.280  1.00  0.00           C
ATOM   7364  C26 POPEm 200      -0.769 100.589  98.480  1.00  0.00           C
ATOM   7367  C27 POPEm 200      -0.949 101.139  97.070  1.00  0.00           C
ATOM   7370  C28 POPEm 200      -1.959 100.289  96.269  1.00  0.00           C
ATOM   7373  C29 POPEm 200      -1.969 100.719  94.830  1.00  0.00           C
ATOM   7375 0C21 POPEm 200      -3.059 101.019  94.109  1.00  0.00           C
ATOM   7377 1C21 POPEm 200      -4.479 100.929  94.590  1.00  0.00           C
ATOM   7380 2C21 POPEm 200      -5.449 100.769  93.410  1.00  0.00           C
ATOM   7383 3C21 POPEm 200      -5.709 102.079  92.639  1.00  0.00           C
ATOM   7386 4C21 POPEm 200      -6.619 101.849  91.429  1.00  0.00           C
ATOM   7389 5C21 POPEm 200      -7.359 103.129  90.980  1.00  0.00           C
ATOM   7392 6C21 POPEm 200      -6.429 104.249  90.519  1.00  0.00           C
ATOM   7395 7C21 POPEm 200      -7.199 105.529  90.189  1.00  0.00           C
ATOM   7398 8C21 POPEm 200      -6.309 106.679  89.719  1.00  0.00           C
ATOM   7402  C33 POPEm 200       4.091 104.649 100.630  1.00  0.00           C
ATOM   7405  C34 POPEm 200       4.921 103.879  99.599  1.00  0.00           C
ATOM   7408  C35 POPEm 200       4.351 104.039  98.190  1.00  0.00           C
ATOM   7411  C36 POPEm 200       5.101 103.239  97.129  1.00  0.00           C
ATOM   7414  C37 POPEm 200       4.341 103.229  95.789  1.00  0.00           C
ATOM   7417  C38 POPEm 200       5.011 102.349  94.730  1.00  0.00           C
ATOM   7420  C39 POPEm 200       4.151 102.199  93.469  1.00  0.00           C
ATOM   7423 0C31 POPEm 200       4.811 101.299  92.409  1.00  0.00           C
ATOM   7426 1C31 POPEm 200       3.861 100.919  91.269  1.00  0.00           C
ATOM   7429 2C31 POPEm 200       4.441  99.849  90.340  1.00  0.00           C
ATOM   7432 3C31 POPEm 200       5.471 100.389  89.339  1.00  0.00           C
ATOM   7435 4C31 POPEm 200       5.921  99.319  88.329  1.00  0.00           C
ATOM   7438 5C31 POPEm 200       6.641  99.899  87.109  1.00  0.00           C
ATOM   7441 6C31 POPEm 200       7.001  98.849  86.059  1.00  0.00           C
ATOM   7445  NH3 POPEn 201      45.099  46.759  62.729  1.00  0.00           N
ATOM   7449  C12 POPEn 201      43.609  46.869  62.510  1.00  0.00           C
ATOM   7452  C11 POPEn 201      42.759  46.969  63.779  1.00  0.00           C
ATOM   7455  P   POPEn 201      40.419  47.869  64.440  1.00  0.00           P
ATOM   7456  O13 POPEn 201      40.899  49.229  64.760  1.00  0.00           O
ATOM   7457  O14 POPEn 201      39.039  47.769  63.919  1.00  0.00           O
ATOM   7458  O11 POPEn 201      40.629  46.929  65.709  1.00  0.00           O
ATOM   7459  O12 POPEn 201      41.429  47.269  63.379  1.00  0.00           O
ATOM   7460  C1  POPEn 201      39.739  46.999  66.829  1.00  0.00           C
ATOM   7463  C2  POPEn 201      40.409  46.449  68.129  1.00  0.00           C
ATOM   7465  O21 POPEn 201      39.459  46.129  69.160  1.00  0.00           O
ATOM   7466  C21 POPEn 201      38.719  47.079  69.699  1.00  0.00           C
ATOM   7467  O22 POPEn 201      38.579  48.219  69.289  1.00  0.00           O
ATOM   7468  C22 POPEn 201      38.109  46.479  70.969  1.00  0.00           C
ATOM   7471  C3  POPEn 201      41.579  47.329  68.690  1.00  0.00           C
ATOM   7474  O31 POPEn 201      42.249  46.719  69.819  1.00  0.00           O
ATOM   7475  C31 POPEn 201      41.859  47.109  71.030  1.00  0.00           C
ATOM   7476  O32 POPEn 201      40.999  47.929  71.269  1.00  0.00           O
ATOM   7477  C32 POPEn 201      42.619  46.319  72.090  1.00  0.00           C
ATOM   7480  C23 POPEn 201      37.219  47.439  71.800  1.00  0.00           C
ATOM   7483  C24 POPEn 201      36.829  46.769  73.130  1.00  0.00           C
ATOM   7486  C25 POPEn 201      35.989  47.649  74.059  1.00  0.00           C
ATOM   7489  C26 POPEn 201      35.709  46.949  75.399  1.00  0.00           C
ATOM   7492  C27 POPEn 201      34.879  47.809  76.369  1.00  0.00           C
ATOM   7495  C28 POPEn 201      34.539  47.079  77.689  1.00  0.00           C
ATOM   7498  C29 POPEn 201      35.779  46.759  78.499  1.00  0.00           C
ATOM   7500 0C21 POPEn 201      36.079  45.579  79.079  1.00  0.00           C
ATOM   7502 1C21 POPEn 201      35.189  44.359  79.070  1.00  0.00           C
ATOM   7505 2C21 POPEn 201      35.609  43.289  80.099  1.00  0.00           C
ATOM   7508 3C21 POPEn 201      36.909  42.559  79.739  1.00  0.00           C
ATOM   7511 4C21 POPEn 201      37.199  41.349  80.630  1.00  0.00           C
ATOM   7514 5C21 POPEn 201      38.249  40.389  80.049  1.00  0.00           C
ATOM   7517 6C21 POPEn 201      39.619  41.029  79.809  1.00  0.00           C
ATOM   7520 7C21 POPEn 201      40.629  40.019  79.260  1.00  0.00           C
ATOM   7523 8C21 POPEn 201      41.999  40.629  78.959  1.00  0.00           C
ATOM   7527  C33 POPEn 201      42.269  46.829  73.509  1.00  0.00           C
ATOM   7530  C34 POPEn 201      42.829  45.959  74.640  1.00  0.00           C
ATOM   7533  C35 POPEn 201      42.289  46.419  76.009  1.00  0.00           C
ATOM   7536  C36 POPEn 201      42.709  45.529  77.179  1.00  0.00           C
ATOM   7539  C37 POPEn 201      41.979  45.879  78.489  1.00  0.00           C
ATOM   7542  C38 POPEn 201      42.179  44.799  79.559  1.00  0.00           C
ATOM   7545  C39 POPEn 201      41.809  45.259  80.980  1.00  0.00           C
ATOM   7548 0C31 POPEn 201      41.979  44.119  81.989  1.00  0.00           C
ATOM   7551 1C31 POPEn 201      41.849  44.569  83.450  1.00  0.00           C
ATOM   7554 2C31 POPEn 201      41.929  43.399  84.440  1.00  0.00           C
ATOM   7557 3C31 POPEn 201      43.339  42.799  84.619  1.00  0.00           C
ATOM   7560 4C31 POPEn 201      44.259  43.649  85.519  1.00  0.00           C
ATOM   7563 5C31 POPEn 201      45.479  42.869  86.030  1.00  0.00           C
ATOM   7566 6C31 POPEn 201      46.349  43.679  87.000  1.00  0.00           C
ATOM   7570  NH3 POPEo 202      78.259  48.329  66.679  1.00  0.00           N
ATOM   7574  C12 POPEo 202      78.299  49.809  66.439  1.00  0.00           C
ATOM   7577  C11 POPEo 202      77.399  50.579  67.399  1.00  0.00           C
ATOM   7580  P   POPEo 202      78.769  52.729  68.209  1.00  0.00           P
ATOM   7581  O13 POPEo 202      79.189  53.929  67.449  1.00  0.00           O
ATOM   7582  O14 POPEo 202      78.139  52.999  69.510  1.00  0.00           O
ATOM   7583  O11 POPEo 202      79.979  51.729  68.459  1.00  0.00           O
ATOM   7584  O12 POPEo 202      77.739  51.949  67.309  1.00  0.00           O
ATOM   7585  C1  POPEo 202      79.879  50.749  69.520  1.00  0.00           C
ATOM   7588  C2  POPEo 202      80.719  51.089  70.789  1.00  0.00           C
ATOM   7590  O21 POPEo 202      80.629  50.029  71.769  1.00  0.00           O
ATOM   7591  C21 POPEo 202      81.199  48.879  71.480  1.00  0.00           C
ATOM   7592  O22 POPEo 202      81.649  48.549  70.399  1.00  0.00           O
ATOM   7593  C22 POPEo 202      81.229  47.979  72.730  1.00  0.00           C
ATOM   7596  C3  POPEo 202      80.239  52.399  71.480  1.00  0.00           C
ATOM   7599  O31 POPEo 202      80.849  52.589  72.779  1.00  0.00           O
ATOM   7600  C31 POPEo 202      80.169  53.409  73.569  1.00  0.00           C
ATOM   7601  O32 POPEo 202      79.179  54.049  73.260  1.00  0.00           O
ATOM   7602  C32 POPEo 202      80.739  53.339  74.979  1.00  0.00           C
ATOM   7605  C23 POPEo 202      81.049  48.709  74.079  1.00  0.00           C
ATOM   7608  C24 POPEo 202      81.759  48.009  75.259  1.00  0.00           C
ATOM   7611  C25 POPEo 202      80.889  47.789  76.509  1.00  0.00           C
ATOM   7614  C26 POPEo 202      81.729  47.849  77.800  1.00  0.00           C
ATOM   7617  C27 POPEo 202      80.989  47.619  79.120  1.00  0.00           C
ATOM   7620  C28 POPEo 202      81.959  47.479  80.320  1.00  0.00           C
ATOM   7623  C29 POPEo 202      82.669  48.749  80.709  1.00  0.00           C
ATOM   7625 0C21 POPEo 202      83.119  49.029  81.940  1.00  0.00           C
ATOM   7627 1C21 POPEo 202      83.029  48.089  83.120  1.00  0.00           C
ATOM   7630 2C21 POPEo 202      81.739  48.259  83.929  1.00  0.00           C
ATOM   7633 3C21 POPEo 202      81.749  49.449  84.909  1.00  0.00           C
ATOM   7636 4C21 POPEo 202      80.479  49.469  85.770  1.00  0.00           C
ATOM   7639 5C21 POPEo 202      80.619  50.269  87.079  1.00  0.00           C
ATOM   7642 6C21 POPEo 202      79.429  50.049  88.019  1.00  0.00           C
ATOM   7645 7C21 POPEo 202      79.659  50.619  89.420  1.00  0.00           C
ATOM   7648 8C21 POPEo 202      78.539  50.279  90.399  1.00  0.00           C
ATOM   7652  C33 POPEo 202      80.239  52.099  75.750  1.00  0.00           C
ATOM   7655  C34 POPEo 202      81.309  51.499  76.679  1.00  0.00           C
ATOM   7658  C35 POPEo 202      81.679  52.349  77.899  1.00  0.00           C
ATOM   7661  C36 POPEo 202      80.549  52.519  78.919  1.00  0.00           C
ATOM   7664  C37 POPEo 202      80.859  51.919  80.300  1.00  0.00           C
ATOM   7667  C38 POPEo 202      79.989  52.519  81.429  1.00  0.00           C
ATOM   7670  C39 POPEo 202      78.479  52.319  81.220  1.00  0.00           C
ATOM   7673 0C31 POPEo 202      77.629  53.089  82.230  1.00  0.00           C
ATOM   7676 1C31 POPEo 202      77.279  52.319  83.499  1.00  0.00           C
ATOM   7679 2C31 POPEo 202      76.479  53.189  84.469  1.00  0.00           C
ATOM   7682 3C31 POPEo 202      76.099  52.459  85.760  1.00  0.00           C
ATOM   7685 4C31 POPEo 202      75.339  53.369  86.730  1.00  0.00           C
ATOM   7688 5C31 POPEo 202      75.009  52.649  88.039  1.00  0.00           C
ATOM   7691 6C31 POPEo 202      74.289  53.549  89.039  1.00  0.00           C
ATOM   7695  NH3 POPEp 203      36.139  50.659  63.690  1.00  0.00           N
ATOM   7699  C12 POPEp 203      36.149  49.369  62.910  1.00  0.00           C
ATOM   7702  C11 POPEp 203      35.759  48.149  63.739  1.00  0.00           C
ATOM   7705  P   POPEp 203      34.379  46.089  62.859  1.00  0.00           P
ATOM   7706  O13 POPEp 203      33.089  46.829  62.869  1.00  0.00           O
ATOM   7707  O14 POPEp 203      34.569  44.929  61.969  1.00  0.00           O
ATOM   7708  O11 POPEp 203      34.549  45.519  64.319  1.00  0.00           O
ATOM   7709  O12 POPEp 203      35.609  47.079  62.819  1.00  0.00           O
ATOM   7710  C1  POPEp 203      33.439  44.869  64.919  1.00  0.00           C
ATOM   7713  C2  POPEp 203      33.959  43.909  65.999  1.00  0.00           C
ATOM   7715  O21 POPEp 203      32.799  43.349  66.619  1.00  0.00           O
ATOM   7716  C21 POPEp 203      32.859  42.669  67.749  1.00  0.00           C
ATOM   7717  O22 POPEp 203      32.009  42.749  68.639  1.00  0.00           O
ATOM   7718  C22 POPEp 203      34.039  41.699  67.809  1.00  0.00           C
ATOM   7721  C3  POPEp 203      34.919  44.659  66.989  1.00  0.00           C
ATOM   7724  O31 POPEp 203      34.149  45.549  67.819  1.00  0.00           O
ATOM   7725  C31 POPEp 203      34.409  45.499  69.120  1.00  0.00           C
ATOM   7726  O32 POPEp 203      35.369  44.959  69.629  1.00  0.00           O
ATOM   7727  C32 POPEp 203      33.219  46.119  69.850  1.00  0.00           C
ATOM   7730  C23 POPEp 203      33.549  40.289  68.190  1.00  0.00           C
ATOM   7733  C24 POPEp 203      34.589  39.219  67.879  1.00  0.00           C
ATOM   7736  C25 POPEp 203      33.989  37.809  67.859  1.00  0.00           C
ATOM   7739  C26 POPEp 203      33.389  37.389  69.210  1.00  0.00           C
ATOM   7742  C27 POPEp 203      33.039  35.899  69.219  1.00  0.00           C
ATOM   7745  C28 POPEp 203      33.229  35.239  70.589  1.00  0.00           C
ATOM   7748  C29 POPEp 203      32.939  33.759  70.499  1.00  0.00           C
ATOM   7750 0C21 POPEp 203      33.779  32.769  70.820  1.00  0.00           C
ATOM   7752 1C21 POPEp 203      35.179  32.909  71.360  1.00  0.00           C
ATOM   7755 2C21 POPEp 203      35.199  33.009  72.899  1.00  0.00           C
ATOM   7758 3C21 POPEp 203      34.619  34.319  73.460  1.00  0.00           C
ATOM   7761 4C21 POPEp 203      34.939  34.549  74.940  1.00  0.00           C
ATOM   7764 5C21 POPEp 203      34.529  33.369  75.820  1.00  0.00           C
ATOM   7767 6C21 POPEp 203      34.729  33.649  77.309  1.00  0.00           C
ATOM   7770 7C21 POPEp 203      34.289  32.469  78.169  1.00  0.00           C
ATOM   7773 8C21 POPEp 203      34.459  32.729  79.660  1.00  0.00           C
ATOM   7777  C33 POPEp 203      33.379  45.939  71.369  1.00  0.00           C
ATOM   7780  C34 POPEp 203      32.109  46.289  72.149  1.00  0.00           C
ATOM   7783  C35 POPEp 203      32.209  45.839  73.620  1.00  0.00           C
ATOM   7786  C36 POPEp 203      30.889  45.299  74.169  1.00  0.00           C
ATOM   7789  C37 POPEp 203      31.079  44.629  75.530  1.00  0.00           C
ATOM   7792  C38 POPEp 203      29.789  43.979  76.059  1.00  0.00           C
ATOM   7795  C39 POPEp 203      30.059  42.999  77.210  1.00  0.00           C
ATOM   7798 0C31 POPEp 203      30.689  43.639  78.449  1.00  0.00           C
ATOM   7801 1C31 POPEp 203      31.029  42.589  79.520  1.00  0.00           C
ATOM   7804 2C31 POPEp 203      31.589  43.219  80.799  1.00  0.00           C
ATOM   7807 3C31 POPEp 203      32.029  42.149  81.810  1.00  0.00           C
ATOM   7810 4C31 POPEp 203      32.489  42.759  83.139  1.00  0.00           C
ATOM   7813 5C31 POPEp 203      32.839  41.679  84.179  1.00  0.00           C
ATOM   7816 6C31 POPEp 203      33.259  42.249  85.530  1.00  0.00           C
ATOM   7820  NH3 POPEq 204       8.449 106.279  63.409  1.00  0.00           N
ATOM   7824  C12 POPEq 204       7.231 106.199  62.549  1.00  0.00           C
ATOM   7827  C11 POPEq 204       7.081 107.499  61.739  1.00  0.00           C
ATOM   7830  P   POPEq 204       7.221 110.029  61.689  1.00  0.00           P
ATOM   7831  O13 POPEq 204       8.209 111.009  62.199  1.00  0.00           O
ATOM   7832  O14 POPEq 204       7.241 109.699  60.249  1.00  0.00           O
ATOM   7833  O11 POPEq 204       5.771 110.509  62.039  1.00  0.00           O
ATOM   7834  O12 POPEq 204       7.271 108.679  62.539  1.00  0.00           O
ATOM   7835  C1  POPEq 204       5.491 111.689  62.780  1.00  0.00           C
ATOM   7838  C2  POPEq 204       4.651 111.389  64.039  1.00  0.00           C
ATOM   7840  O21 POPEq 204       4.421 112.629  64.739  1.00  0.00           O
ATOM   7841  C21 POPEq 204       5.431 113.189  65.379  1.00  0.00           C
ATOM   7842  O22 POPEq 204       6.581 112.799  65.410  1.00  0.00           O
ATOM   7843  C22 POPEq 204       4.931 114.449  66.089  1.00  0.00           C
ATOM   7846  C3  POPEq 204       5.231 110.249  64.949  1.00  0.00           C
ATOM   7849  O31 POPEq 204       4.651 110.289  66.269  1.00  0.00           O
ATOM   7850  C31 POPEq 204       5.381 109.749  67.249  1.00  0.00           C
ATOM   7851  O32 POPEq 204       6.451 109.189  67.120  1.00  0.00           O
ATOM   7852  C32 POPEq 204       4.711 110.079  68.599  1.00  0.00           C
ATOM   7855  C23 POPEq 204       5.661 114.659  67.430  1.00  0.00           C
ATOM   7858  C24 POPEq 204       5.001 115.749  68.279  1.00  0.00           C
ATOM   7861  C25 POPEq 204       5.891 116.259  69.419  1.00  0.00           C
ATOM   7864  C26 POPEq 204       6.091 115.249  70.560  1.00  0.00           C
ATOM   7867  C27 POPEq 204       7.041 115.799  71.640  1.00  0.00           C
ATOM   7870  C28 POPEq 204       7.191 114.899  72.870  1.00  0.00           C
ATOM   7873  C29 POPEq 204       5.911 114.799  73.659  1.00  0.00           C
ATOM   7875 0C21 POPEq 204       5.461 115.679  74.570  1.00  0.00           C
ATOM   7877 1C21 POPEq 204       6.121 116.969  75.010  1.00  0.00           C
ATOM   7880 2C21 POPEq 204       6.281 117.079  76.539  1.00  0.00           C
ATOM   7883 3C21 POPEq 204       4.981 116.829  77.319  1.00  0.00           C
ATOM   7886 4C21 POPEq 204       4.971 117.399  78.749  1.00  0.00           C
ATOM   7889 5C21 POPEq 204       6.201 117.049  79.609  1.00  0.00           C
ATOM   7892 6C21 POPEq 204       6.471 115.539  79.759  1.00  0.00           C
ATOM   7895 7C21 POPEq 204       7.599 115.259  80.760  1.00  0.00           C
ATOM   7898 8C21 POPEq 204       7.959 113.779  80.879  1.00  0.00           C
ATOM   7902  C33 POPEq 204       5.171 109.199  69.780  1.00  0.00           C
ATOM   7905  C34 POPEq 204       4.351 109.459  71.050  1.00  0.00           C
ATOM   7908  C35 POPEq 204       4.711 108.439  72.149  1.00  0.00           C
ATOM   7911  C36 POPEq 204       3.831 108.549  73.399  1.00  0.00           C
ATOM   7914  C37 POPEq 204       4.071 107.369  74.350  1.00  0.00           C
ATOM   7917  C38 POPEq 204       2.951 107.149  75.379  1.00  0.00           C
ATOM   7920  C39 POPEq 204       2.721 108.339  76.310  1.00  0.00           C
ATOM   7923 0C31 POPEq 204       1.491 108.169  77.219  1.00  0.00           C
ATOM   7926 1C31 POPEq 204       1.301 109.399  78.120  1.00  0.00           C
ATOM   7929 2C31 POPEq 204      -0.139 109.589  78.600  1.00  0.00           C
ATOM   7932 3C31 POPEq 204      -0.349 110.979  79.219  1.00  0.00           C
ATOM   7935 4C31 POPEq 204      -1.819 111.329  79.459  1.00  0.00           C
ATOM   7938 5C31 POPEq 204      -2.009 112.789  79.889  1.00  0.00           C
ATOM   7941 6C31 POPEq 204      -3.469 113.159  80.169  1.00  0.00           C
ATOM   7945  NH3 POPEr 205      32.019  96.999  64.100  1.00  0.00           N
ATOM   7949  C12 POPEr 205      30.949  95.969  63.820  1.00  0.00           C
ATOM   7952  C11 POPEr 205      29.509  96.539  63.699  1.00  0.00           C
ATOM   7955  P   POPEr 205      27.639  94.999  64.769  1.00  0.00           P
ATOM   7956  O13 POPEr 205      26.529  95.229  63.829  1.00  0.00           O
ATOM   7957  O14 POPEr 205      28.399  93.739  64.620  1.00  0.00           O
ATOM   7958  O11 POPEr 205      26.999  94.979  66.209  1.00  0.00           O
ATOM   7959  O12 POPEr 205      28.659  96.219  64.809  1.00  0.00           O
ATOM   7960  C1  POPEr 205      27.659  95.649  67.269  1.00  0.00           C
ATOM   7963  C2  POPEr 205      27.039  95.319  68.649  1.00  0.00           C
ATOM   7965  O21 POPEr 205      27.949  95.889  69.590  1.00  0.00           O
ATOM   7966  C21 POPEr 205      27.709  96.279  70.849  1.00  0.00           C
ATOM   7967  O22 POPEr 205      28.579  96.799  71.529  1.00  0.00           O
ATOM   7968  C22 POPEr 205      26.279  96.079  71.389  1.00  0.00           C
ATOM   7971  C3  POPEr 205      26.919  93.779  68.810  1.00  0.00           C
ATOM   7974  O31 POPEr 205      26.059  93.369  69.889  1.00  0.00           O
ATOM   7975  C31 POPEr 205      24.759  93.259  69.570  1.00  0.00           C
ATOM   7976  O32 POPEr 205      24.239  93.739  68.579  1.00  0.00           O
ATOM   7977  C32 POPEr 205      24.079  92.389  70.620  1.00  0.00           C
ATOM   7980  C23 POPEr 205      25.939  97.149  72.470  1.00  0.00           C
ATOM   7983  C24 POPEr 205      24.669  96.859  73.289  1.00  0.00           C
ATOM   7986  C25 POPEr 205      24.559  97.719  74.559  1.00  0.00           C
ATOM   7989  C26 POPEr 205      24.399  99.229  74.319  1.00  0.00           C
ATOM   7992  C27 POPEr 205      22.939  99.719  74.280  1.00  0.00           C
ATOM   7995  C28 POPEr 205      22.769 101.189  73.829  1.00  0.00           C
ATOM   7998  C29 POPEr 205      23.619 102.159  74.619  1.00  0.00           C
ATOM   8000 0C21 POPEr 205      23.279 103.359  75.110  1.00  0.00           C
ATOM   8002 1C21 POPEr 205      21.939 104.039  74.999  1.00  0.00           C
ATOM   8005 2C21 POPEr 205      21.509 104.659  76.339  1.00  0.00           C
ATOM   8008 3C21 POPEr 205      22.279 105.939  76.719  1.00  0.00           C
ATOM   8011 4C21 POPEr 205      22.089 106.329  78.190  1.00  0.00           C
ATOM   8014 5C21 POPEr 205      22.899 105.429  79.129  1.00  0.00           C
ATOM   8017 6C21 POPEr 205      22.829 105.869  80.589  1.00  0.00           C
ATOM   8020 7C21 POPEr 205      23.799 105.049  81.459  1.00  0.00           C
ATOM   8023 8C21 POPEr 205      23.789 105.459  82.929  1.00  0.00           C
ATOM   8027  C33 POPEr 205      22.659  92.859  70.980  1.00  0.00           C
ATOM   8030  C34 POPEr 205      22.049  91.969  72.070  1.00  0.00           C
ATOM   8033  C35 POPEr 205      21.099  92.709  73.030  1.00  0.00           C
ATOM   8036  C36 POPEr 205      21.819  93.749  73.910  1.00  0.00           C
ATOM   8039  C37 POPEr 205      20.919  94.369  74.979  1.00  0.00           C
ATOM   8042  C38 POPEr 205      21.539  95.599  75.649  1.00  0.00           C
ATOM   8045  C39 POPEr 205      20.629  96.299  76.669  1.00  0.00           C
ATOM   8048 0C31 POPEr 205      20.289  95.439  77.890  1.00  0.00           C
ATOM   8051 1C31 POPEr 205      19.299  96.099  78.849  1.00  0.00           C
ATOM   8054 2C31 POPEr 205      18.909  95.169  80.010  1.00  0.00           C
ATOM   8057 3C31 POPEr 205      17.689  95.639  80.810  1.00  0.00           C
ATOM   8060 4C31 POPEr 205      17.989  96.719  81.859  1.00  0.00           C
ATOM   8063 5C31 POPEr 205      16.739  97.129  82.649  1.00  0.00           C
ATOM   8066 6C31 POPEr 205      17.009  98.129  83.779  1.00  0.00           C
ATOM   8070  NH3 POPEs 206      73.529 102.059 104.020  1.00  0.00           N
ATOM   8074  C12 POPEs 206      72.959 103.179 104.840  1.00  0.00           C
ATOM   8077  C11 POPEs 206      71.809 102.649 105.700  1.00  0.00           C
ATOM   8080  P   POPEs 206      69.579 103.969 105.999  1.00  0.00           P
ATOM   8081  O13 POPEs 206      68.909 102.669 106.199  1.00  0.00           O
ATOM   8082  O14 POPEs 206      69.109 105.179 106.699  1.00  0.00           O
ATOM   8083  O11 POPEs 206      69.629 104.259 104.429  1.00  0.00           O
ATOM   8084  O12 POPEs 206      71.119 103.749 106.289  1.00  0.00           O
ATOM   8085  C1  POPEs 206      68.709 103.519 103.629  1.00  0.00           C
ATOM   8088  C2  POPEs 206      68.719 104.009 102.160  1.00  0.00           C
ATOM   8090  O21 POPEs 206      70.069 104.119 101.640  1.00  0.00           O
ATOM   8091  C21 POPEs 206      70.719 102.979 101.529  1.00  0.00           C
ATOM   8092  O22 POPEs 206      71.809 102.719 102.020  1.00  0.00           O
ATOM   8093  C22 POPEs 206      70.009 102.019 100.560  1.00  0.00           C
ATOM   8096  C3  POPEs 206      67.939 105.349 102.020  1.00  0.00           C
ATOM   8099  O31 POPEs 206      68.089 106.029 100.750  1.00  0.00           O
ATOM   8100  C31 POPEs 206      67.449 105.449  99.739  1.00  0.00           C
ATOM   8101  O32 POPEs 206      66.829 104.409  99.809  1.00  0.00           O
ATOM   8102  C32 POPEs 206      67.599 106.289  98.480  1.00  0.00           C
ATOM   8105  C23 POPEs 206      70.939 101.649  99.389  1.00  0.00           C
ATOM   8108  C24 POPEs 206      70.249 100.699  98.399  1.00  0.00           C
ATOM   8111  C25 POPEs 206      69.969  99.319  99.010  1.00  0.00           C
ATOM   8114  C26 POPEs 206      69.929  98.219  97.940  1.00  0.00           C
ATOM   8117  C27 POPEs 206      68.659  98.269  97.079  1.00  0.00           C
ATOM   8120  C28 POPEs 206      68.879  97.849  95.609  1.00  0.00           C
ATOM   8123  C29 POPEs 206      69.569  96.519  95.469  1.00  0.00           C
ATOM   8125 0C21 POPEs 206      70.269  96.129  94.399  1.00  0.00           C
ATOM   8127 1C21 POPEs 206      70.409  96.919  93.109  1.00  0.00           C
ATOM   8130 2C21 POPEs 206      70.379  95.989  91.880  1.00  0.00           C
ATOM   8133 3C21 POPEs 206      70.569  96.729  90.550  1.00  0.00           C
ATOM   8136 4C21 POPEs 206      70.709  95.769  89.359  1.00  0.00           C
ATOM   8139 5C21 POPEs 206      69.399  95.039  89.020  1.00  0.00           C
ATOM   8142 6C21 POPEs 206      69.649  93.639  88.469  1.00  0.00           C
ATOM   8145 7C21 POPEs 206      68.369  92.799  88.429  1.00  0.00           C
ATOM   8148 8C21 POPEs 206      68.689  91.339  88.170  1.00  0.00           C
ATOM   8152  C33 POPEs 206      67.799 105.409  97.219  1.00  0.00           C
ATOM   8155  C34 POPEs 206      67.669 106.209  95.919  1.00  0.00           C
ATOM   8158  C35 POPEs 206      68.669 107.359  95.770  1.00  0.00           C
ATOM   8161  C36 POPEs 206      70.129 106.899  95.679  1.00  0.00           C
ATOM   8164  C37 POPEs 206      71.109 108.089  95.760  1.00  0.00           C
ATOM   8167  C38 POPEs 206      72.569 107.639  95.700  1.00  0.00           C
ATOM   8170  C39 POPEs 206      73.559 108.659  96.269  1.00  0.00           C
ATOM   8173 0C31 POPEs 206      74.969 108.069  96.329  1.00  0.00           C
ATOM   8176 1C31 POPEs 206      76.039 109.039  96.859  1.00  0.00           C
ATOM   8179 2C31 POPEs 206      77.359 108.299  97.079  1.00  0.00           C
ATOM   8182 3C31 POPEs 206      78.559 109.179  97.459  1.00  0.00           C
ATOM   8185 4C31 POPEs 206      78.309 110.029  98.720  1.00  0.00           C
ATOM   8188 5C31 POPEs 206      79.609 110.499  99.359  1.00  0.00           C
ATOM   8191 6C31 POPEs 206      79.399 111.559 100.440  1.00  0.00           C
ATOM   8195  NH3 POPEt 207      23.929  94.739  63.820  1.00  0.00           N
ATOM   8199  C12 POPEt 207      23.189  95.379  64.949  1.00  0.00           C
ATOM   8202  C11 POPEt 207      21.659  95.369  64.739  1.00  0.00           C
ATOM   8205  P   POPEt 207      19.599  96.719  65.690  1.00  0.00           P
ATOM   8206  O13 POPEt 207      19.429  97.899  66.549  1.00  0.00           O
ATOM   8207  O14 POPEt 207      19.209  96.949  64.270  1.00  0.00           O
ATOM   8208  O11 POPEt 207      18.729  95.549  66.310  1.00  0.00           O
ATOM   8209  O12 POPEt 207      21.079  96.189  65.749  1.00  0.00           O
ATOM   8210  C1  POPEt 207      18.779  95.189  67.700  1.00  0.00           C
ATOM   8213  C2  POPEt 207      17.759  95.979  68.579  1.00  0.00           C
ATOM   8215  O21 POPEt 207      17.749  95.429  69.920  1.00  0.00           O
ATOM   8216  C21 POPEt 207      17.679  96.309  70.899  1.00  0.00           C
ATOM   8217  O22 POPEt 207      17.699  97.529  70.770  1.00  0.00           O
ATOM   8218  C22 POPEt 207      17.639  95.559  72.239  1.00  0.00           C
ATOM   8221  C3  POPEt 207      16.309  95.899  68.009  1.00  0.00           C
ATOM   8224  O31 POPEt 207      15.489  96.999  68.459  1.00  0.00           O
ATOM   8225  C31 POPEt 207      15.569  98.089  67.700  1.00  0.00           C
ATOM   8226  O32 POPEt 207      16.229  98.209  66.679  1.00  0.00           O
ATOM   8227  C32 POPEt 207      14.699  99.199  68.319  1.00  0.00           C
ATOM   8230  C23 POPEt 207      17.669  96.469  73.489  1.00  0.00           C
ATOM   8233  C24 POPEt 207      16.319  97.119  73.829  1.00  0.00           C
ATOM   8236  C25 POPEt 207      16.429  98.149  74.970  1.00  0.00           C
ATOM   8239  C26 POPEt 207      15.729  97.789  76.299  1.00  0.00           C
ATOM   8242  C27 POPEt 207      16.059  98.829  77.389  1.00  0.00           C
ATOM   8245  C28 POPEt 207      15.459  98.609  78.799  1.00  0.00           C
ATOM   8248  C29 POPEt 207      16.209  99.469  79.800  1.00  0.00           C
ATOM   8250 0C21 POPEt 207      15.839 100.639  80.359  1.00  0.00           C
ATOM   8252 1C21 POPEt 207      14.549 101.399  80.149  1.00  0.00           C
ATOM   8255 2C21 POPEt 207      13.669 101.529  81.419  1.00  0.00           C
ATOM   8258 3C21 POPEt 207      13.849 102.849  82.200  1.00  0.00           C
ATOM   8261 4C21 POPEt 207      15.119 102.939  83.069  1.00  0.00           C
ATOM   8264 5C21 POPEt 207      15.049 102.079  84.349  1.00  0.00           C
ATOM   8267 6C21 POPEt 207      14.499 102.849  85.560  1.00  0.00           C
ATOM   8270 7C21 POPEt 207      14.319 101.949  86.789  1.00  0.00           C
ATOM   8273 8C21 POPEt 207      13.969 102.719  88.069  1.00  0.00           C
ATOM   8277  C33 POPEt 207      15.419  99.939  69.469  1.00  0.00           C
ATOM   8280  C34 POPEt 207      14.559 100.969  70.209  1.00  0.00           C
ATOM   8283  C35 POPEt 207      14.769 100.859  71.730  1.00  0.00           C
ATOM   8286  C36 POPEt 207      14.079 101.939  72.560  1.00  0.00           C
ATOM   8289  C37 POPEt 207      13.869 101.479  74.009  1.00  0.00           C
ATOM   8292  C38 POPEt 207      13.249 102.539  74.920  1.00  0.00           C
ATOM   8295  C39 POPEt 207      12.679 101.949  76.209  1.00  0.00           C
ATOM   8298 0C31 POPEt 207      12.249 103.019  77.219  1.00  0.00           C
ATOM   8301 1C31 POPEt 207      11.139 102.529  78.159  1.00  0.00           C
ATOM   8304 2C31 POPEt 207      10.989 103.369  79.440  1.00  0.00           C
ATOM   8307 3C31 POPEt 207      10.639 104.849  79.219  1.00  0.00           C
ATOM   8310 4C31 POPEt 207      10.699 105.609  80.550  1.00  0.00           C
ATOM   8313 5C31 POPEt 207      10.439 107.119  80.399  1.00  0.00           C
ATOM   8316 6C31 POPEt 207      10.779 107.879  81.679  1.00  0.00           C
ATOM   8320  NH3 POPEu 208      43.999  65.189  64.359  1.00  0.00           N
ATOM   8324  C12 POPEu 208      44.949  65.539  65.460  1.00  0.00           C
ATOM   8327  C11 POPEu 208      45.999  66.519  64.940  1.00  0.00           C
ATOM   8330  P   POPEu 208      48.309  67.229  65.839  1.00  0.00           P
ATOM   8331  O13 POPEu 208      48.789  65.979  65.239  1.00  0.00           O
ATOM   8332  O14 POPEu 208      48.559  68.509  65.140  1.00  0.00           O
ATOM   8333  O11 POPEu 208      48.759  67.299  67.339  1.00  0.00           O
ATOM   8334  O12 POPEu 208      46.749  67.069  66.010  1.00  0.00           O
ATOM   8335  C1  POPEu 208      47.869  67.749  68.359  1.00  0.00           C
ATOM   8338  C2  POPEu 208      47.109  66.599  69.079  1.00  0.00           C
ATOM   8340  O21 POPEu 208      46.699  67.029  70.390  1.00  0.00           O
ATOM   8341  C21 POPEu 208      47.659  67.259  71.269  1.00  0.00           C
ATOM   8342  O22 POPEu 208      48.849  67.079  71.109  1.00  0.00           O
ATOM   8343  C22 POPEu 208      47.049  68.009  72.449  1.00  0.00           C
ATOM   8346  C3  POPEu 208      47.849  65.209  69.099  1.00  0.00           C
ATOM   8349  O31 POPEu 208      47.249  64.269  70.019  1.00  0.00           O
ATOM   8350  C31 POPEu 208      46.049  63.799  69.689  1.00  0.00           C
ATOM   8351  O32 POPEu 208      45.499  63.979  68.620  1.00  0.00           O
ATOM   8352  C32 POPEu 208      45.449  62.989  70.829  1.00  0.00           C
ATOM   8355  C23 POPEu 208      48.109  68.209  73.559  1.00  0.00           C
ATOM   8358  C24 POPEu 208      47.569  68.939  74.809  1.00  0.00           C
ATOM   8361  C25 POPEu 208      48.679  69.239  75.829  1.00  0.00           C
ATOM   8364  C26 POPEu 208      49.179  67.989  76.570  1.00  0.00           C
ATOM   8367  C27 POPEu 208      50.519  68.219  77.280  1.00  0.00           C
ATOM   8370  C28 POPEu 208      51.049  66.979  78.019  1.00  0.00           C
ATOM   8373  C29 POPEu 208      50.239  66.689  79.260  1.00  0.00           C
ATOM   8375 0C21 POPEu 208      50.729  66.419  80.480  1.00  0.00           C
ATOM   8377 1C21 POPEu 208      52.179  66.279  80.840  1.00  0.00           C
ATOM   8380 2C21 POPEu 208      52.819  67.609  81.289  1.00  0.00           C
ATOM   8383 3C21 POPEu 208      54.319  67.459  81.550  1.00  0.00           C
ATOM   8386 4C21 POPEu 208      54.979  68.749  82.060  1.00  0.00           C
ATOM   8389 5C21 POPEu 208      56.509  68.669  81.979  1.00  0.00           C
ATOM   8392 6C21 POPEu 208      57.219  69.909  82.539  1.00  0.00           C
ATOM   8395 7C21 POPEu 208      58.679  69.979  82.109  1.00  0.00           C
ATOM   8398 8C21 POPEu 208      59.479  71.089  82.779  1.00  0.00           C
ATOM   8402  C33 POPEu 208      44.469  63.869  71.640  1.00  0.00           C
ATOM   8405  C34 POPEu 208      43.519  63.089  72.569  1.00  0.00           C
ATOM   8408  C35 POPEu 208      44.209  62.429  73.790  1.00  0.00           C
ATOM   8411  C36 POPEu 208      43.529  62.829  75.119  1.00  0.00           C
ATOM   8414  C37 POPEu 208      44.309  62.369  76.360  1.00  0.00           C
ATOM   8417  C38 POPEu 208      43.579  62.699  77.680  1.00  0.00           C
ATOM   8420  C39 POPEu 208      43.529  64.199  78.030  1.00  0.00           C
ATOM   8423 0C31 POPEu 208      44.879  64.779  78.480  1.00  0.00           C
ATOM   8426 1C31 POPEu 208      44.819  66.289  78.729  1.00  0.00           C
ATOM   8429 2C31 POPEu 208      46.109  66.809  79.380  1.00  0.00           C
ATOM   8432 3C31 POPEu 208      46.069  68.299  79.739  1.00  0.00           C
ATOM   8435 4C31 POPEu 208      46.129  69.229  78.519  1.00  0.00           C
ATOM   8438 5C31 POPEu 208      44.919  70.159  78.399  1.00  0.00           C
ATOM   8441 6C31 POPEu 208      45.029  71.139  77.239  1.00  0.00           C
ATOM   8445  NH3 POPEv 209      92.479  12.139 103.950  1.00  0.00           N
ATOM   8449  C12 POPEv 209      92.869  13.589 103.899  1.00  0.00           C
ATOM   8452  C11 POPEv 209      91.679  14.509 104.240  1.00  0.00           C
ATOM   8455  P   POPEv 209      89.609  14.669 105.799  1.00  0.00           P
ATOM   8456  O13 POPEv 209      88.669  13.739 105.139  1.00  0.00           O
ATOM   8457  O14 POPEv 209      89.519  14.849 107.269  1.00  0.00           O
ATOM   8458  O11 POPEv 209      89.589  16.069 105.079  1.00  0.00           O
ATOM   8459  O12 POPEv 209      91.079  14.159 105.490  1.00  0.00           O
ATOM   8460  C1  POPEv 209      88.369  16.769 104.800  1.00  0.00           C
ATOM   8463  C2  POPEv 209      88.349  17.369 103.359  1.00  0.00           C
ATOM   8465  O21 POPEv 209      87.579  16.529 102.490  1.00  0.00           O
ATOM   8466  C21 POPEv 209      88.109  15.559 101.780  1.00  0.00           C
ATOM   8467  O22 POPEv 209      89.269  15.209 101.730  1.00  0.00           O
ATOM   8468  C22 POPEv 209      86.959  14.899 100.989  1.00  0.00           C
ATOM   8471  C3  POPEv 209      89.779  17.809 102.879  1.00  0.00           C
ATOM   8474  O31 POPEv 209      89.949  17.969 101.459  1.00  0.00           O
ATOM   8475  C31 POPEv 209      89.349  18.979 100.869  1.00  0.00           C
ATOM   8476  O32 POPEv 209      88.649  19.819 101.419  1.00  0.00           O
ATOM   8477  C32 POPEv 209      89.699  18.929  99.380  1.00  0.00           C
ATOM   8480  C23 POPEv 209      87.139  13.389 100.709  1.00  0.00           C
ATOM   8483  C24 POPEv 209      85.829  12.729 100.230  1.00  0.00           C
ATOM   8486  C25 POPEv 209      85.169  13.399  99.010  1.00  0.00           C
ATOM   8489  C26 POPEv 209      86.009  13.369  97.730  1.00  0.00           C
ATOM   8492  C27 POPEv 209      85.259  14.019  96.550  1.00  0.00           C
ATOM   8495  C28 POPEv 209      85.999  13.909  95.200  1.00  0.00           C
ATOM   8498  C29 POPEv 209      85.199  14.559  94.109  1.00  0.00           C
ATOM   8500 0C21 POPEv 209      85.329  14.359  92.779  1.00  0.00           C
ATOM   8502 1C21 POPEv 209      86.329  13.459  92.109  1.00  0.00           C
ATOM   8505 2C21 POPEv 209      87.109  14.149  90.969  1.00  0.00           C
ATOM   8508 3C21 POPEv 209      86.279  14.409  89.700  1.00  0.00           C
ATOM   8511 4C21 POPEv 209      87.149  14.569  88.439  1.00  0.00           C
ATOM   8514 5C21 POPEv 209      88.029  15.819  88.410  1.00  0.00           C
ATOM   8517 6C21 POPEv 209      88.949  15.799  87.179  1.00  0.00           C
ATOM   8520 7C21 POPEv 209      89.899  16.999  87.119  1.00  0.00           C
ATOM   8523 8C21 POPEv 209      90.869  16.929  85.929  1.00  0.00           C
ATOM   8527  C33 POPEv 209      88.769  18.039  98.519  1.00  0.00           C
ATOM   8530  C34 POPEv 209      89.519  17.359  97.359  1.00  0.00           C
ATOM   8533  C35 POPEv 209      88.659  17.099  96.120  1.00  0.00           C
ATOM   8536  C36 POPEv 209      89.489  16.569  94.929  1.00  0.00           C
ATOM   8539  C37 POPEv 209      88.759  16.679  93.580  1.00  0.00           C
ATOM   8542  C38 POPEv 209      89.709  16.559  92.370  1.00  0.00           C
ATOM   8545  C39 POPEv 209      90.369  15.179  92.230  1.00  0.00           C
ATOM   8548 0C31 POPEv 209      91.149  15.019  90.910  1.00  0.00           C
ATOM   8551 1C31 POPEv 209      91.459  13.559  90.579  1.00  0.00           C
ATOM   8554 2C31 POPEv 209      91.949  13.319  89.140  1.00  0.00           C
ATOM   8557 3C31 POPEv 209      93.369  13.809  88.860  1.00  0.00           C
ATOM   8560 4C31 POPEv 209      93.889  13.299  87.510  1.00  0.00           C
ATOM   8563 5C31 POPEv 209      95.409  13.389  87.340  1.00  0.00           C
ATOM   8566 6C31 POPEv 209      95.919  12.719  86.050  1.00  0.00           C
ATOM   8570  NH3 POPEw 210     105.009  80.039 108.860  1.00  0.00           N
ATOM   8574  C12 POPEw 210     104.939  79.139 110.079  1.00  0.00           C
ATOM   8577  C11 POPEw 210     105.709  77.809 109.929  1.00  0.00           C
ATOM   8580  P   POPEw 210     105.709  75.449 111.139  1.00  0.00           P
ATOM   8581  O13 POPEw 210     107.119  75.079 110.939  1.00  0.00           O
ATOM   8582  O14 POPEw 210     105.039  74.849 112.309  1.00  0.00           O
ATOM   8583  O11 POPEw 210     104.839  74.999 109.879  1.00  0.00           O
ATOM   8584  O12 POPEw 210     105.489  77.029 111.109  1.00  0.00           O
ATOM   8585  C1  POPEw 210     105.619  74.599 108.740  1.00  0.00           C
ATOM   8588  C2  POPEw 210     104.759  74.399 107.480  1.00  0.00           C
ATOM   8590  O21 POPEw 210     105.699  74.409 106.399  1.00  0.00           O
ATOM   8591  C21 POPEw 210     105.809  73.269 105.750  1.00  0.00           C
ATOM   8592  O22 POPEw 210     105.189  72.249 106.019  1.00  0.00           O
ATOM   8593  C22 POPEw 210     106.659  73.469 104.520  1.00  0.00           C
ATOM   8596  C3  POPEw 210     103.699  75.519 107.249  1.00  0.00           C
ATOM   8599  O31 POPEw 210     103.779  76.019 105.899  1.00  0.00           O
ATOM   8600  C31 POPEw 210     104.279  77.239 105.779  1.00  0.00           C
ATOM   8601  O32 POPEw 210     104.289  78.089 106.660  1.00  0.00           O
ATOM   8602  C32 POPEw 210     104.889  77.419 104.389  1.00  0.00           C
ATOM   8605  C23 POPEw 210     105.759  73.559 103.270  1.00  0.00           C
ATOM   8608  C24 POPEw 210     106.509  73.989 102.010  1.00  0.00           C
ATOM   8611  C25 POPEw 210     105.609  73.949 100.770  1.00  0.00           C
ATOM   8614  C26 POPEw 210     106.309  74.519  99.529  1.00  0.00           C
ATOM   8617  C27 POPEw 210     105.619  74.089  98.219  1.00  0.00           C
ATOM   8620  C28 POPEw 210     106.059  74.889  96.979  1.00  0.00           C
ATOM   8623  C29 POPEw 210     107.559  74.969  96.829  1.00  0.00           C
ATOM   8625 0C21 POPEw 210     108.349  74.399  95.899  1.00  0.00           C
ATOM   8627 1C21 POPEw 210     107.939  73.529  94.739  1.00  0.00           C
ATOM   8630 2C21 POPEw 210     108.559  74.019  93.410  1.00  0.00           C
ATOM   8633 3C21 POPEw 210     107.899  75.289  92.859  1.00  0.00           C
ATOM   8636 4C21 POPEw 210     107.499  75.179  91.380  1.00  0.00           C
ATOM   8639 5C21 POPEw 210     106.409  74.129  91.129  1.00  0.00           C
ATOM   8642 6C21 POPEw 210     105.909  74.139  89.679  1.00  0.00           C
ATOM   8645 7C21 POPEw 210     104.719  73.199  89.469  1.00  0.00           C
ATOM   8648 8C21 POPEw 210     104.109  73.319  88.079  1.00  0.00           C
ATOM   8652  C33 POPEw 210     104.059  78.409 103.550  1.00  0.00           C
ATOM   8655  C34 POPEw 210     104.819  78.959 102.340  1.00  0.00           C
ATOM   8658  C35 POPEw 210     104.009  80.079 101.690  1.00  0.00           C
ATOM   8661  C36 POPEw 210     104.519  80.499 100.309  1.00  0.00           C
ATOM   8664  C37 POPEw 210     104.149  79.489  99.219  1.00  0.00           C
ATOM   8667  C38 POPEw 210     104.639  79.909  97.840  1.00  0.00           C
ATOM   8670  C39 POPEw 210     104.259  78.869  96.789  1.00  0.00           C
ATOM   8673 0C31 POPEw 210     104.719  79.229  95.370  1.00  0.00           C
ATOM   8676 1C31 POPEw 210     104.299  78.139  94.380  1.00  0.00           C
ATOM   8679 2C31 POPEw 210     104.629  78.479  92.929  1.00  0.00           C
ATOM   8682 3C31 POPEw 210     104.169  77.389  91.950  1.00  0.00           C
ATOM   8685 4C31 POPEw 210     102.649  77.169  91.959  1.00  0.00           C
ATOM   8688 5C31 POPEw 210     102.189  76.169  90.899  1.00  0.00           C
ATOM   8691 6C31 POPEw 210     100.689  75.899  90.969  1.00  0.00           C
ATOM   8695  NH3 POPEx 211     123.269  43.929 106.220  1.00  0.00           N
ATOM   8699  C12 POPEx 211     122.119  44.119 107.160  1.00  0.00           C
ATOM   8702  C11 POPEx 211     120.819  43.589 106.529  1.00  0.00           C
ATOM   8705  P   POPEx 211     119.699  41.279 106.149  1.00  0.00           P
ATOM   8706  O13 POPEx 211     119.999  39.989 105.469  1.00  0.00           O
ATOM   8707  O14 POPEx 211     119.219  41.149 107.539  1.00  0.00           O
ATOM   8708  O11 POPEx 211     118.649  42.089 105.309  1.00  0.00           O
ATOM   8709  O12 POPEx 211     120.969  42.209 106.170  1.00  0.00           O
ATOM   8710  C1  POPEx 211     118.899  42.379 103.929  1.00  0.00           C
ATOM   8713  C2  POPEx 211     117.879  43.419 103.390  1.00  0.00           C
ATOM   8715  O21 POPEx 211     118.579  44.429 102.639  1.00  0.00           O
ATOM   8716  C21 POPEx 211     119.059  45.499 103.229  1.00  0.00           C
ATOM   8717  O22 POPEx 211     119.199  45.679 104.429  1.00  0.00           O
ATOM   8718  C22 POPEx 211     119.339  46.509 102.129  1.00  0.00           C
ATOM   8721  C3  POPEx 211     116.889  43.979 104.459  1.00  0.00           C
ATOM   8724  O31 POPEx 211     116.389  45.299 104.129  1.00  0.00           O
ATOM   8725  C31 POPEx 211     115.509  45.279 103.130  1.00  0.00           C
ATOM   8726  O32 POPEx 211     115.009  44.279 102.660  1.00  0.00           O
ATOM   8727  C32 POPEx 211     115.319  46.699 102.579  1.00  0.00           C
ATOM   8730  C23 POPEx 211     119.249  47.979 102.589  1.00  0.00           C
ATOM   8733  C24 POPEx 211     118.809  48.939 101.459  1.00  0.00           C
ATOM   8736  C25 POPEx 211     119.479  48.689 100.099  1.00  0.00           C
ATOM   8739  C26 POPEx 211     119.009  49.709  99.050  1.00  0.00           C
ATOM   8742  C27 POPEx 211     119.649  49.499  97.669  1.00  0.00           C
ATOM   8745  C28 POPEx 211     119.589  50.739  96.749  1.00  0.00           C
ATOM   8748  C29 POPEx 211     118.209  51.299  96.520  1.00  0.00           C
ATOM   8750 0C21 POPEx 211     117.909  52.339  95.719  1.00  0.00           C
ATOM   8752 1C21 POPEx 211     118.889  53.159  94.929  1.00  0.00           C
ATOM   8755 2C21 POPEx 211     118.759  52.949  93.399  1.00  0.00           C
ATOM   8758 3C21 POPEx 211     119.779  53.789  92.620  1.00  0.00           C
ATOM   8761 4C21 POPEx 211     119.889  53.409  91.139  1.00  0.00           C
ATOM   8764 5C21 POPEx 211     121.289  53.669  90.539  1.00  0.00           C
ATOM   8767 6C21 POPEx 211     121.709  55.139  90.510  1.00  0.00           C
ATOM   8770 7C21 POPEx 211     123.119  55.319  89.929  1.00  0.00           C
ATOM   8773 8C21 POPEx 211     123.589  56.779  89.879  1.00  0.00           C
ATOM   8777  C33 POPEx 211     114.009  46.889 101.769  1.00  0.00           C
ATOM   8780  C34 POPEx 211     114.179  47.799 100.539  1.00  0.00           C
ATOM   8783  C35 POPEx 211     114.859  47.079  99.370  1.00  0.00           C
ATOM   8786  C36 POPEx 211     115.119  47.949  98.139  1.00  0.00           C
ATOM   8789  C37 POPEx 211     115.849  47.149  97.049  1.00  0.00           C
ATOM   8792  C38 POPEx 211     116.389  47.979  95.879  1.00  0.00           C
ATOM   8795  C39 POPEx 211     115.349  48.309  94.789  1.00  0.00           C
ATOM   8798 0C31 POPEx 211     115.999  48.989  93.580  1.00  0.00           C
ATOM   8801 1C31 POPEx 211     115.349  48.579  92.249  1.00  0.00           C
ATOM   8804 2C31 POPEx 211     116.089  49.139  91.030  1.00  0.00           C
ATOM   8807 3C31 POPEx 211     115.439  48.749  89.689  1.00  0.00           C
ATOM   8810 4C31 POPEx 211     115.469  47.249  89.399  1.00  0.00           C
ATOM   8813 5C31 POPEx 211     114.749  46.869  88.089  1.00  0.00           C
ATOM   8816 6C31 POPEx 211     115.069  45.449  87.620  1.00  0.00           C
ATOM   8820  NH3 POPEy 212      -2.559  21.989 104.380  1.00  0.00           N
ATOM   8824  C12 POPEy 212      -3.669  21.079 104.789  1.00  0.00           C
ATOM   8827  C11 POPEy 212      -3.259  19.619 104.539  1.00  0.00           C
ATOM   8830  P   POPEy 212      -1.329  18.099 105.560  1.00  0.00           P
ATOM   8831  O13 POPEy 212      -2.439  17.249 106.030  1.00  0.00           O
ATOM   8832  O14 POPEy 212      -0.269  18.459 106.529  1.00  0.00           O
ATOM   8833  O11 POPEy 212      -0.649  17.359 104.339  1.00  0.00           O
ATOM   8834  O12 POPEy 212      -1.899  19.419 104.920  1.00  0.00           O
ATOM   8835  C1  POPEy 212      -1.419  17.019 103.190  1.00  0.00           C
ATOM   8838  C2  POPEy 212      -0.569  17.189 101.920  1.00  0.00           C
ATOM   8840  O21 POPEy 212      -1.329  16.909 100.729  1.00  0.00           O
ATOM   8841  C21 POPEy 212      -2.149  17.869 100.300  1.00  0.00           C
ATOM   8842  O22 POPEy 212      -2.449  18.889 100.890  1.00  0.00           O
ATOM   8843  C22 POPEy 212      -2.629  17.479  98.889  1.00  0.00           C
ATOM   8846  C3  POPEy 212       0.651  16.229 102.029  1.00  0.00           C
ATOM   8849  O31 POPEy 212       1.481  16.229 100.849  1.00  0.00           O
ATOM   8850  C31 POPEy 212       1.581  15.079 100.200  1.00  0.00           C
ATOM   8851  O32 POPEy 212       1.221  13.989 100.599  1.00  0.00           O
ATOM   8852  C32 POPEy 212       2.151  15.379  98.810  1.00  0.00           C
ATOM   8855  C23 POPEy 212      -2.959  18.699  97.990  1.00  0.00           C
ATOM   8858  C24 POPEy 212      -3.149  18.279  96.520  1.00  0.00           C
ATOM   8861  C25 POPEy 212      -3.529  19.429  95.589  1.00  0.00           C
ATOM   8864  C26 POPEy 212      -3.919  18.929  94.190  1.00  0.00           C
ATOM   8867  C27 POPEy 212      -4.359  20.039  93.229  1.00  0.00           C
ATOM   8870  C28 POPEy 212      -4.859  19.449  91.889  1.00  0.00           C
ATOM   8873  C29 POPEy 212      -5.449  20.499  90.980  1.00  0.00           C
ATOM   8875 0C21 POPEy 212      -5.409  20.469  89.629  1.00  0.00           C
ATOM   8877 1C21 POPEy 212      -4.779  19.399  88.779  1.00  0.00           C
ATOM   8880 2C21 POPEy 212      -3.309  19.709  88.469  1.00  0.00           C
ATOM   8883 3C21 POPEy 212      -3.099  20.929  87.539  1.00  0.00           C
ATOM   8886 4C21 POPEy 212      -1.639  21.409  87.499  1.00  0.00           C
ATOM   8889 5C21 POPEy 212      -1.239  22.169  88.779  1.00  0.00           C
ATOM   8892 6C21 POPEy 212       0.221  22.619  88.799  1.00  0.00           C
ATOM   8895 7C21 POPEy 212       0.571  23.329  90.120  1.00  0.00           C
ATOM   8898 8C21 POPEy 212       2.041  23.739  90.219  1.00  0.00           C
ATOM   8902  C33 POPEy 212       3.491  14.669  98.489  1.00  0.00           C
ATOM   8905  C34 POPEy 212       3.721  14.529  96.979  1.00  0.00           C
ATOM   8908  C35 POPEy 212       3.881  15.859  96.230  1.00  0.00           C
ATOM   8911  C36 POPEy 212       3.981  15.659  94.710  1.00  0.00           C
ATOM   8914  C37 POPEy 212       3.901  16.989  93.950  1.00  0.00           C
ATOM   8917  C38 POPEy 212       3.591  16.799  92.449  1.00  0.00           C
ATOM   8920  C39 POPEy 212       4.801  16.379  91.599  1.00  0.00           C
ATOM   8923 0C31 POPEy 212       4.401  16.269  90.120  1.00  0.00           C
ATOM   8926 1C31 POPEy 212       5.551  15.839  89.190  1.00  0.00           C
ATOM   8929 2C31 POPEy 212       5.081  15.719  87.730  1.00  0.00           C
ATOM   8932 3C31 POPEy 212       6.161  15.179  86.789  1.00  0.00           C
ATOM   8935 4C31 POPEy 212       5.681  15.089  85.340  1.00  0.00           C
ATOM   8938 5C31 POPEy 212       6.711  14.459  84.399  1.00  0.00           C
ATOM   8941 6C31 POPEy 212       6.251  14.389  82.949  1.00  0.00           C
ATOM   8945  NH3 POPEz 213     113.469  54.659 110.260  1.00  0.00           N
ATOM   8949  C12 POPEz 213     112.979  56.089 110.230  1.00  0.00           C
ATOM   8952  C11 POPEz 213     113.889  56.989 109.380  1.00  0.00           C
ATOM   8955  P   POPEz 213     113.789  59.309 110.609  1.00  0.00           P
ATOM   8956  O13 POPEz 213     112.539  60.059 110.899  1.00  0.00           O
ATOM   8957  O14 POPEz 213     114.359  58.489 111.699  1.00  0.00           O
ATOM   8958  O11 POPEz 213     114.879  60.269 109.999  1.00  0.00           O
ATOM   8959  O12 POPEz 213     113.449  58.349 109.399  1.00  0.00           O
ATOM   8960  C1  POPEz 213     114.529  61.069 108.860  1.00  0.00           C
ATOM   8963  C2  POPEz 213     114.829  60.359 107.499  1.00  0.00           C
ATOM   8965  O21 POPEz 213     116.099  60.739 106.940  1.00  0.00           O
ATOM   8966  C21 POPEz 213     116.239  61.979 106.500  1.00  0.00           C
ATOM   8967  O22 POPEz 213     115.449  62.899 106.640  1.00  0.00           O
ATOM   8968  C22 POPEz 213     117.569  62.089 105.750  1.00  0.00           C
ATOM   8971  C3  POPEz 213     113.649  60.479 106.480  1.00  0.00           C
ATOM   8974  O31 POPEz 213     114.069  60.189 105.130  1.00  0.00           O
ATOM   8975  C31 POPEz 213     114.369  58.909 104.899  1.00  0.00           C
ATOM   8976  O32 POPEz 213     113.939  57.959 105.530  1.00  0.00           O
ATOM   8977  C32 POPEz 213     115.449  58.849 103.819  1.00  0.00           C
ATOM   8980  C23 POPEz 213     117.479  62.609 104.300  1.00  0.00           C
ATOM   8983  C24 POPEz 213     118.789  62.289 103.559  1.00  0.00           C
ATOM   8986  C25 POPEz 213     118.999  63.059 102.249  1.00  0.00           C
ATOM   8989  C26 POPEz 213     119.419  64.509 102.519  1.00  0.00           C
ATOM   8992  C27 POPEz 213     119.599  65.329 101.240  1.00  0.00           C
ATOM   8995  C28 POPEz 213     119.749  66.839 101.539  1.00  0.00           C
ATOM   8998  C29 POPEz 213     121.119  67.269 102.000  1.00  0.00           C
ATOM   9000 0C21 POPEz 213     121.809  68.309 101.510  1.00  0.00           C
ATOM   9002 1C21 POPEz 213     121.339  69.279 100.449  1.00  0.00           C
ATOM   9005 2C21 POPEz 213     121.779  68.899  99.020  1.00  0.00           C
ATOM   9008 3C21 POPEz 213     123.309  68.949  98.829  1.00  0.00           C
ATOM   9011 4C21 POPEz 213     123.729  68.629  97.379  1.00  0.00           C
ATOM   9014 5C21 POPEz 213     125.219  68.849  97.119  1.00  0.00           C
ATOM   9017 6C21 POPEz 213     126.139  68.089  98.089  1.00  0.00           C
ATOM   9020 7C21 POPEz 213     127.619  68.299  97.770  1.00  0.00           C
ATOM   9023 8C21 POPEz 213     128.549  67.699  98.829  1.00  0.00           C
ATOM   9027  C33 POPEz 213     115.099  59.669 102.560  1.00  0.00           C
ATOM   9030  C34 POPEz 213     116.279  59.839 101.599  1.00  0.00           C
ATOM   9033  C35 POPEz 213     115.909  59.499 100.149  1.00  0.00           C
ATOM   9036  C36 POPEz 213     115.719  57.999  99.920  1.00  0.00           C
ATOM   9039  C37 POPEz 213     115.659  57.609  98.439  1.00  0.00           C
ATOM   9042  C38 POPEz 213     115.409  56.109  98.270  1.00  0.00           C
ATOM   9045  C39 POPEz 213     115.919  55.559  96.929  1.00  0.00           C
ATOM   9048 0C31 POPEz 213     115.219  56.179  95.719  1.00  0.00           C
ATOM   9051 1C31 POPEz 213     115.689  55.519  94.409  1.00  0.00           C
ATOM   9054 2C31 POPEz 213     114.959  56.039  93.159  1.00  0.00           C
ATOM   9057 3C31 POPEz 213     115.239  57.529  92.890  1.00  0.00           C
ATOM   9060 4C31 POPEz 213     114.819  57.949  91.469  1.00  0.00           C
ATOM   9063 5C31 POPEz 213     115.589  59.179  90.969  1.00  0.00           C
ATOM   9066 6C31 POPEz 213     115.149  59.629  89.579  1.00  0.00           C
ATOM   9070  NH3 POPE0 214      96.639  67.959  66.969  1.00  0.00           N
ATOM   9074  C12 POPE0 214      97.849  68.679  66.469  1.00  0.00           C
ATOM   9077  C11 POPE0 214      98.939  68.769  67.549  1.00  0.00           C
ATOM   9080  P   POPE0 214     101.569  68.949  67.479  1.00  0.00           P
ATOM   9081  O13 POPE0 214     101.669  67.489  67.649  1.00  0.00           O
ATOM   9082  O14 POPE0 214     102.529  69.659  66.609  1.00  0.00           O
ATOM   9083  O11 POPE0 214     101.549  69.589  68.919  1.00  0.00           O
ATOM   9084  O12 POPE0 214     100.109  69.279  66.949  1.00  0.00           O
ATOM   9085  C1  POPE0 214     101.519  71.009  69.039  1.00  0.00           C
ATOM   9088  C2  POPE0 214     101.779  71.379  70.519  1.00  0.00           C
ATOM   9090  O21 POPE0 214     100.499  71.419  71.179  1.00  0.00           O
ATOM   9091  C21 POPE0 214     100.289  72.099  72.289  1.00  0.00           C
ATOM   9092  O22 POPE0 214     101.059  72.859  72.840  1.00  0.00           O
ATOM   9093  C22 POPE0 214      98.909  71.759  72.840  1.00  0.00           C
ATOM   9096  C3  POPE0 214     102.719  72.619  70.639  1.00  0.00           C
ATOM   9099  O31 POPE0 214     103.509  72.569  71.839  1.00  0.00           O
ATOM   9100  C31 POPE0 214     104.629  71.859  71.829  1.00  0.00           C
ATOM   9101  O32 POPE0 214     105.179  71.429  70.829  1.00  0.00           O
ATOM   9102  C32 POPE0 214     105.129  71.639  73.260  1.00  0.00           C
ATOM   9105  C23 POPE0 214      98.649  72.449  74.199  1.00  0.00           C
ATOM   9108  C24 POPE0 214      99.409  71.809  75.379  1.00  0.00           C
ATOM   9111  C25 POPE0 214      99.289  72.639  76.669  1.00  0.00           C
ATOM   9114  C26 POPE0 214     100.319  73.789  76.730  1.00  0.00           C
ATOM   9117  C27 POPE0 214     100.089  74.779  77.879  1.00  0.00           C
ATOM   9120  C28 POPE0 214     100.139  74.179  79.300  1.00  0.00           C
ATOM   9123  C29 POPE0 214     101.489  73.669  79.710  1.00  0.00           C
ATOM   9125 0C21 POPE0 214     101.769  73.079  80.879  1.00  0.00           C
ATOM   9127 1C21 POPE0 214     100.809  72.819  82.029  1.00  0.00           C
ATOM   9130 2C21 POPE0 214     100.619  71.329  82.379  1.00  0.00           C
ATOM   9133 3C21 POPE0 214     101.879  70.639  82.929  1.00  0.00           C
ATOM   9136 4C21 POPE0 214     101.789  69.099  82.949  1.00  0.00           C
ATOM   9139 5C21 POPE0 214     101.219  68.489  84.240  1.00  0.00           C
ATOM   9142 6C21 POPE0 214     102.329  68.109  85.250  1.00  0.00           C
ATOM   9145 7C21 POPE0 214     101.759  67.509  86.550  1.00  0.00           C
ATOM   9148 8C21 POPE0 214     102.829  67.089  87.569  1.00  0.00           C
ATOM   9152  C33 POPE0 214     104.719  72.739  74.269  1.00  0.00           C
ATOM   9155  C34 POPE0 214     104.339  72.219  75.659  1.00  0.00           C
ATOM   9158  C35 POPE0 214     105.529  72.099  76.609  1.00  0.00           C
ATOM   9161  C36 POPE0 214     105.069  72.029  78.069  1.00  0.00           C
ATOM   9164  C37 POPE0 214     106.129  71.399  78.989  1.00  0.00           C
ATOM   9167  C38 POPE0 214     105.709  71.329  80.460  1.00  0.00           C
ATOM   9170  C39 POPE0 214     105.939  72.629  81.230  1.00  0.00           C
ATOM   9173 0C31 POPE0 214     105.279  72.649  82.620  1.00  0.00           C
ATOM   9176 1C31 POPE0 214     105.459  74.009  83.299  1.00  0.00           C
ATOM   9179 2C31 POPE0 214     104.269  74.409  84.190  1.00  0.00           C
ATOM   9182 3C31 POPE0 214     103.639  75.739  83.749  1.00  0.00           C
ATOM   9185 4C31 POPE0 214     102.409  76.149  84.560  1.00  0.00           C
ATOM   9188 5C31 POPE0 214     101.819  77.469  84.050  1.00  0.00           C
ATOM   9191 6C31 POPE0 214     100.589  77.929  84.850  1.00  0.00           C
ATOM   9195  NH3 POPE1 215     103.869   6.469  63.419  1.00  0.00           N
ATOM   9199  C12 POPE1 215     104.339   7.639  62.589  1.00  0.00           C
ATOM   9202  C11 POPE1 215     105.749   7.419  62.059  1.00  0.00           C
ATOM   9205  P   POPE1 215     108.189   7.139  62.809  1.00  0.00           P
ATOM   9206  O13 POPE1 215     108.379   6.499  61.499  1.00  0.00           O
ATOM   9207  O14 POPE1 215     108.689   8.509  62.980  1.00  0.00           O
ATOM   9208  O11 POPE1 215     108.849   6.209  63.909  1.00  0.00           O
ATOM   9209  O12 POPE1 215     106.649   7.129  63.139  1.00  0.00           O
ATOM   9210  C1  POPE1 215     108.759   4.789  63.739  1.00  0.00           C
ATOM   9213  C2  POPE1 215     107.349   4.179  64.020  1.00  0.00           C
ATOM   9215  O21 POPE1 215     106.689   4.709  65.189  1.00  0.00           O
ATOM   9216  C21 POPE1 215     107.249   4.559  66.369  1.00  0.00           C
ATOM   9217  O22 POPE1 215     108.359   4.129  66.609  1.00  0.00           O
ATOM   9218  C22 POPE1 215     106.229   4.929  67.449  1.00  0.00           C
ATOM   9221  C3  POPE1 215     107.409   2.629  63.979  1.00  0.00           C
ATOM   9224  O31 POPE1 215     106.529   2.009  64.949  1.00  0.00           O
ATOM   9225  C31 POPE1 215     107.119   1.189  65.800  1.00  0.00           C
ATOM   9226  O32 POPE1 215     108.279   0.819  65.769  1.00  0.00           O
ATOM   9227  C32 POPE1 215     106.099   0.819  66.879  1.00  0.00           C
ATOM   9230  C23 POPE1 215     106.799   5.949  68.449  1.00  0.00           C
ATOM   9233  C24 POPE1 215     105.739   6.429  69.450  1.00  0.00           C
ATOM   9236  C25 POPE1 215     106.269   7.499  70.419  1.00  0.00           C
ATOM   9239  C26 POPE1 215     107.489   7.019  71.209  1.00  0.00           C
ATOM   9242  C27 POPE1 215     107.809   7.949  72.389  1.00  0.00           C
ATOM   9245  C28 POPE1 215     108.999   7.499  73.250  1.00  0.00           C
ATOM   9248  C29 POPE1 215     108.749   6.149  73.869  1.00  0.00           C
ATOM   9250 0C21 POPE1 215     109.599   5.479  74.649  1.00  0.00           C
ATOM   9252 1C21 POPE1 215     110.959   5.969  75.089  1.00  0.00           C
ATOM   9255 2C21 POPE1 215     110.989   6.149  76.609  1.00  0.00           C
ATOM   9258 3C21 POPE1 215     110.139   7.329  77.099  1.00  0.00           C
ATOM   9261 4C21 POPE1 215     110.249   7.529  78.620  1.00  0.00           C
ATOM   9264 5C21 POPE1 215     109.759   8.909  79.050  1.00  0.00           C
ATOM   9267 6C21 POPE1 215     109.229   8.929  80.490  1.00  0.00           C
ATOM   9270 7C21 POPE1 215     108.819  10.339  80.939  1.00  0.00           C
ATOM   9273 8C21 POPE1 215     108.179  10.379  82.330  1.00  0.00           C
ATOM   9277  C33 POPE1 215     106.729   0.029  68.039  1.00  0.00           C
ATOM   9280  C34 POPE1 215     105.699  -0.309  69.120  1.00  0.00           C
ATOM   9283  C35 POPE1 215     106.229  -1.289  70.169  1.00  0.00           C
ATOM   9286  C36 POPE1 215     105.199  -1.699  71.229  1.00  0.00           C
ATOM   9289  C37 POPE1 215     105.759  -2.749  72.199  1.00  0.00           C
ATOM   9292  C38 POPE1 215     104.739  -3.469  73.100  1.00  0.00           C
ATOM   9295  C39 POPE1 215     105.419  -4.599  73.899  1.00  0.00           C
ATOM   9298 0C31 POPE1 215     104.409  -5.519  74.590  1.00  0.00           C
ATOM   9301 1C31 POPE1 215     105.029  -6.769  75.230  1.00  0.00           C
ATOM   9304 2C31 POPE1 215     105.429  -6.619  76.710  1.00  0.00           C
ATOM   9307 3C31 POPE1 215     106.889  -6.219  76.929  1.00  0.00           C
ATOM   9310 4C31 POPE1 215     107.229  -6.109  78.419  1.00  0.00           C
ATOM   9313 5C31 POPE1 215     108.739  -5.979  78.690  1.00  0.00           C
ATOM   9316 6C31 POPE1 215     109.049  -5.629  80.139  1.00  0.00           C
ATOM   9320  NH3 POPE2 216      87.439  82.539 107.809  1.00  0.00           N
ATOM   9324  C12 POPE2 216      86.359  83.069 108.730  1.00  0.00           C
ATOM   9327  C11 POPE2 216      86.209  84.589 108.639  1.00  0.00           C
ATOM   9330  P   POPE2 216      83.639  84.769 108.190  1.00  0.00           P
ATOM   9331  O13 POPE2 216      82.799  83.659 108.709  1.00  0.00           O
ATOM   9332  O14 POPE2 216      82.979  86.069 107.949  1.00  0.00           O
ATOM   9333  O11 POPE2 216      84.259  84.239 106.839  1.00  0.00           O
ATOM   9334  O12 POPE2 216      84.919  85.009 109.079  1.00  0.00           O
ATOM   9335  C1  POPE2 216      84.489  84.999 105.659  1.00  0.00           C
ATOM   9338  C2  POPE2 216      83.529  84.539 104.539  1.00  0.00           C
ATOM   9340  O21 POPE2 216      84.019  85.069 103.289  1.00  0.00           O
ATOM   9341  C21 POPE2 216      83.779  84.289 102.239  1.00  0.00           C
ATOM   9342  O22 POPE2 216      82.929  83.419 102.169  1.00  0.00           O
ATOM   9343  C22 POPE2 216      84.839  84.589 101.170  1.00  0.00           C
ATOM   9346  C3  POPE2 216      82.079  84.999 104.870  1.00  0.00           C
ATOM   9349  O31 POPE2 216      81.059  84.479 103.989  1.00  0.00           O
ATOM   9350  C31 POPE2 216      80.719  83.219 104.260  1.00  0.00           C
ATOM   9351  O32 POPE2 216      81.339  82.469 105.010  1.00  0.00           O
ATOM   9352  C32 POPE2 216      79.369  82.899 103.620  1.00  0.00           C
ATOM   9355  C23 POPE2 216      84.679  83.809  99.850  1.00  0.00           C
ATOM   9358  C24 POPE2 216      85.589  82.579  99.800  1.00  0.00           C
ATOM   9361  C25 POPE2 216      85.189  81.539  98.730  1.00  0.00           C
ATOM   9364  C26 POPE2 216      85.269  82.069  97.289  1.00  0.00           C
ATOM   9367  C27 POPE2 216      86.229  81.289  96.370  1.00  0.00           C
ATOM   9370  C28 POPE2 216      85.689  79.939  95.849  1.00  0.00           C
ATOM   9373  C29 POPE2 216      85.899  78.809  96.829  1.00  0.00           C
ATOM   9375 0C21 POPE2 216      86.899  77.919  96.800  1.00  0.00           C
ATOM   9377 1C21 POPE2 216      88.029  77.849  95.799  1.00  0.00           C
ATOM   9380 2C21 POPE2 216      87.769  76.799  94.700  1.00  0.00           C
ATOM   9383 3C21 POPE2 216      87.499  75.389  95.260  1.00  0.00           C
ATOM   9386 4C21 POPE2 216      87.329  74.339  94.149  1.00  0.00           C
ATOM   9389 5C21 POPE2 216      86.689  73.039  94.649  1.00  0.00           C
ATOM   9392 6C21 POPE2 216      87.579  72.219  95.589  1.00  0.00           C
ATOM   9395 7C21 POPE2 216      86.789  71.129  96.329  1.00  0.00           C
ATOM   9398 8C21 POPE2 216      87.639  70.309  97.300  1.00  0.00           C
ATOM   9402  C33 POPE2 216      79.059  83.559 102.249  1.00  0.00           C
ATOM   9405  C34 POPE2 216      77.549  83.799 102.039  1.00  0.00           C
ATOM   9408  C35 POPE2 216      76.969  82.959 100.890  1.00  0.00           C
ATOM   9411  C36 POPE2 216      77.199  83.619  99.520  1.00  0.00           C
ATOM   9414  C37 POPE2 216      77.359  82.619  98.379  1.00  0.00           C
ATOM   9417  C38 POPE2 216      76.599  82.999  97.099  1.00  0.00           C
ATOM   9420  C39 POPE2 216      75.089  82.729  97.210  1.00  0.00           C
ATOM   9423 0C31 POPE2 216      74.359  83.079  95.919  1.00  0.00           C
ATOM   9426 1C31 POPE2 216      72.839  82.909  96.050  1.00  0.00           C
ATOM   9429 2C31 POPE2 216      72.109  83.369  94.789  1.00  0.00           C
ATOM   9432 3C31 POPE2 216      70.589  83.179  94.859  1.00  0.00           C
ATOM   9435 4C31 POPE2 216      70.169  81.699  94.859  1.00  0.00           C
ATOM   9438 5C31 POPE2 216      68.669  81.529  94.590  1.00  0.00           C
ATOM   9441 6C31 POPE2 216      68.239  80.069  94.440  1.00  0.00           C
ATOM   9445  NH3 POPE3 217      61.559  47.829 106.880  1.00  0.00           N
ATOM   9449  C12 POPE3 217      60.549  47.239 107.849  1.00  0.00           C
ATOM   9452  C11 POPE3 217      61.199  46.789 109.190  1.00  0.00           C
ATOM   9455  P   POPE3 217      59.959  44.599 109.819  1.00  0.00           P
ATOM   9456  O13 POPE3 217      60.179  43.209 110.230  1.00  0.00           O
ATOM   9457  O14 POPE3 217      59.219  45.429 110.799  1.00  0.00           O
ATOM   9458  O11 POPE3 217      59.159  44.579 108.460  1.00  0.00           O
ATOM   9459  O12 POPE3 217      61.279  45.359 109.380  1.00  0.00           O
ATOM   9460  C1  POPE3 217      59.409  43.539 107.490  1.00  0.00           C
ATOM   9463  C2  POPE3 217      60.539  43.859 106.459  1.00  0.00           C
ATOM   9465  O21 POPE3 217      60.269  43.159 105.239  1.00  0.00           O
ATOM   9466  C21 POPE3 217      60.509  43.779 104.079  1.00  0.00           C
ATOM   9467  O22 POPE3 217      61.099  43.249 103.159  1.00  0.00           O
ATOM   9468  C22 POPE3 217      59.929  45.179 103.959  1.00  0.00           C
ATOM   9471  C3  POPE3 217      61.959  43.509 106.989  1.00  0.00           C
ATOM   9474  O31 POPE3 217      62.929  43.169 105.980  1.00  0.00           O
ATOM   9475  C31 POPE3 217      63.399  44.159 105.239  1.00  0.00           C
ATOM   9476  O32 POPE3 217      63.069  45.339 105.340  1.00  0.00           O
ATOM   9477  C32 POPE3 217      64.389  43.619 104.209  1.00  0.00           C
ATOM   9480  C23 POPE3 217      60.019  45.589 102.480  1.00  0.00           C
ATOM   9483  C24 POPE3 217      59.509  46.989 102.149  1.00  0.00           C
ATOM   9486  C25 POPE3 217      60.259  47.569 100.939  1.00  0.00           C
ATOM   9489  C26 POPE3 217      60.339  46.649  99.710  1.00  0.00           C
ATOM   9492  C27 POPE3 217      61.469  47.089  98.769  1.00  0.00           C
ATOM   9495  C28 POPE3 217      61.809  46.099  97.639  1.00  0.00           C
ATOM   9498  C29 POPE3 217      60.709  46.069  96.609  1.00  0.00           C
ATOM   9500 0C21 POPE3 217      60.839  46.259  95.289  1.00  0.00           C
ATOM   9502 1C21 POPE3 217      62.119  46.449  94.510  1.00  0.00           C
ATOM   9505 2C21 POPE3 217      61.939  45.909  93.069  1.00  0.00           C
ATOM   9508 3C21 POPE3 217      61.009  46.789  92.219  1.00  0.00           C
ATOM   9511 4C21 POPE3 217      60.759  46.249  90.799  1.00  0.00           C
ATOM   9514 5C21 POPE3 217      59.849  45.009  90.760  1.00  0.00           C
ATOM   9517 6C21 POPE3 217      59.599  44.549  89.319  1.00  0.00           C
ATOM   9520 7C21 POPE3 217      58.649  43.359  89.219  1.00  0.00           C
ATOM   9523 8C21 POPE3 217      58.579  42.769  87.809  1.00  0.00           C
ATOM   9527  C33 POPE3 217      64.279  44.369 102.870  1.00  0.00           C
ATOM   9530  C34 POPE3 217      65.459  44.119 101.920  1.00  0.00           C
ATOM   9533  C35 POPE3 217      65.339  44.909 100.599  1.00  0.00           C
ATOM   9536  C36 POPE3 217      65.579  46.409 100.760  1.00  0.00           C
ATOM   9539  C37 POPE3 217      65.369  47.169  99.450  1.00  0.00           C
ATOM   9542  C38 POPE3 217      65.209  48.679  99.660  1.00  0.00           C
ATOM   9545  C39 POPE3 217      64.369  49.339  98.559  1.00  0.00           C
ATOM   9548 0C31 POPE3 217      65.009  49.209  97.179  1.00  0.00           C
ATOM   9551 1C31 POPE3 217      64.189  49.879  96.069  1.00  0.00           C
ATOM   9554 2C31 POPE3 217      64.899  49.739  94.730  1.00  0.00           C
ATOM   9557 3C31 POPE3 217      64.239  50.509  93.569  1.00  0.00           C
ATOM   9560 4C31 POPE3 217      65.269  50.739  92.459  1.00  0.00           C
ATOM   9563 5C31 POPE3 217      64.679  51.279  91.149  1.00  0.00           C
ATOM   9566 6C31 POPE3 217      65.749  51.469  90.069  1.00  0.00           C
ATOM   9570  NH3 POPE4 218      75.069  88.789 108.089  1.00  0.00           N
ATOM   9574  C12 POPE4 218      74.019  87.939 108.749  1.00  0.00           C
ATOM   9577  C11 POPE4 218      72.839  87.729 107.800  1.00  0.00           C
ATOM   9580  P   POPE4 218      70.719  89.209 108.079  1.00  0.00           P
ATOM   9581  O13 POPE4 218      70.519  88.379 109.280  1.00  0.00           O
ATOM   9582  O14 POPE4 218      70.479  90.649 108.279  1.00  0.00           O
ATOM   9583  O11 POPE4 218      69.739  88.699 106.959  1.00  0.00           O
ATOM   9584  O12 POPE4 218      72.189  88.979 107.519  1.00  0.00           O
ATOM   9585  C1  POPE4 218      69.579  89.339 105.700  1.00  0.00           C
ATOM   9588  C2  POPE4 218      70.529  88.739 104.640  1.00  0.00           C
ATOM   9590  O21 POPE4 218      70.569  89.569 103.469  1.00  0.00           O
ATOM   9591  C21 POPE4 218      69.669  89.429 102.519  1.00  0.00           C
ATOM   9592  O22 POPE4 218      68.749  88.629 102.480  1.00  0.00           O
ATOM   9593  C22 POPE4 218      69.929  90.519 101.480  1.00  0.00           C
ATOM   9596  C3  POPE4 218      70.249  87.229 104.380  1.00  0.00           C
ATOM   9599  O31 POPE4 218      70.989  86.739 103.239  1.00  0.00           O
ATOM   9600  C31 POPE4 218      72.259  86.479 103.480  1.00  0.00           C
ATOM   9601  O32 POPE4 218      72.849  86.649 104.529  1.00  0.00           O
ATOM   9602  C32 POPE4 218      72.899  85.899 102.239  1.00  0.00           C
ATOM   9605  C23 POPE4 218      68.819  90.609 100.410  1.00  0.00           C
ATOM   9608  C24 POPE4 218      69.059  91.789  99.459  1.00  0.00           C
ATOM   9611  C25 POPE4 218      68.199  91.719  98.190  1.00  0.00           C
ATOM   9614  C26 POPE4 218      68.709  92.689  97.119  1.00  0.00           C
ATOM   9617  C27 POPE4 218      68.189  92.349  95.709  1.00  0.00           C
ATOM   9620  C28 POPE4 218      66.779  92.879  95.419  1.00  0.00           C
ATOM   9623  C29 POPE4 218      66.679  94.349  95.099  1.00  0.00           C
ATOM   9625 0C21 POPE4 218      66.109  94.899  94.010  1.00  0.00           C
ATOM   9627 1C21 POPE4 218      65.409  94.189  92.870  1.00  0.00           C
ATOM   9630 2C21 POPE4 218      65.909  94.609  91.469  1.00  0.00           C
ATOM   9633 3C21 POPE4 218      65.479  96.029  91.059  1.00  0.00           C
ATOM   9636 4C21 POPE4 218      66.369  96.589  89.949  1.00  0.00           C
ATOM   9639 5C21 POPE4 218      65.939  97.979  89.469  1.00  0.00           C
ATOM   9642 6C21 POPE4 218      67.009  98.599  88.559  1.00  0.00           C
ATOM   9645 7C21 POPE4 218      66.579  99.929  87.940  1.00  0.00           C
ATOM   9648 8C21 POPE4 218      67.719 100.609  87.179  1.00  0.00           C
ATOM   9652  C33 POPE4 218      73.289  87.029 101.269  1.00  0.00           C
ATOM   9655  C34 POPE4 218      73.919  86.489  99.999  1.00  0.00           C
ATOM   9658  C35 POPE4 218      74.079  87.569  98.929  1.00  0.00           C
ATOM   9661  C36 POPE4 218      74.659  86.989  97.639  1.00  0.00           C
ATOM   9664  C37 POPE4 218      74.569  87.949  96.450  1.00  0.00           C
ATOM   9667  C38 POPE4 218      75.109  87.279  95.189  1.00  0.00           C
ATOM   9670  C39 POPE4 218      74.679  87.949  93.880  1.00  0.00           C
ATOM   9673 0C31 POPE4 218      75.389  89.279  93.600  1.00  0.00           C
ATOM   9676 1C31 POPE4 218      75.949  89.359  92.169  1.00  0.00           C
ATOM   9679 2C31 POPE4 218      77.169  88.439  91.969  1.00  0.00           C
ATOM   9682 3C31 POPE4 218      77.719  88.399  90.539  1.00  0.00           C
ATOM   9685 4C31 POPE4 218      76.689  87.859  89.529  1.00  0.00           C
ATOM   9688 5C31 POPE4 218      77.319  87.409  88.209  1.00  0.00           C
ATOM   9691 6C31 POPE4 218      76.289  86.909  87.200  1.00  0.00           C
ATOM   9695  NH3 POPE5 219      20.159 110.139 104.069  1.00  0.00           N
ATOM   9699  C12 POPE5 219      20.969 110.499 105.270  1.00  0.00           C
ATOM   9702  C11 POPE5 219      21.759 109.289 105.789  1.00  0.00           C
ATOM   9705  P   POPE5 219      24.079 110.459 106.209  1.00  0.00           P
ATOM   9706  O13 POPE5 219      25.199 109.939 107.029  1.00  0.00           O
ATOM   9707  O14 POPE5 219      23.749 111.909 106.260  1.00  0.00           O
ATOM   9708  O11 POPE5 219      24.189 110.009 104.700  1.00  0.00           O
ATOM   9709  O12 POPE5 219      22.759 109.709 106.699  1.00  0.00           O
ATOM   9710  C1  POPE5 219      25.219 109.129 104.230  1.00  0.00           C
ATOM   9713  C2  POPE5 219      24.759 108.409 102.929  1.00  0.00           C
ATOM   9715  O21 POPE5 219      25.919 107.879 102.259  1.00  0.00           O
ATOM   9716  C21 POPE5 219      25.709 106.839 101.480  1.00  0.00           C
ATOM   9717  O22 POPE5 219      24.739 106.099 101.520  1.00  0.00           O
ATOM   9718  C22 POPE5 219      26.839 106.759 100.440  1.00  0.00           C
ATOM   9721  C3  POPE5 219      24.069 109.419 101.950  1.00  0.00           C
ATOM   9724  O31 POPE5 219      23.319 108.789 100.890  1.00  0.00           O
ATOM   9725  C31 POPE5 219      22.069 108.489 101.249  1.00  0.00           C
ATOM   9726  O32 POPE5 219      21.589 108.639 102.370  1.00  0.00           O
ATOM   9727  C32 POPE5 219      21.259 108.019 100.049  1.00  0.00           C
ATOM   9730  C23 POPE5 219      27.159 108.159  99.850  1.00  0.00           C
ATOM   9733  C24 POPE5 219      27.879 108.109  98.499  1.00  0.00           C
ATOM   9736  C25 POPE5 219      28.179 109.519  97.959  1.00  0.00           C
ATOM   9739  C26 POPE5 219      28.309 109.589  96.429  1.00  0.00           C
ATOM   9742  C27 POPE5 219      29.349 110.609  95.950  1.00  0.00           C
ATOM   9745  C28 POPE5 219      29.019 111.159  94.549  1.00  0.00           C
ATOM   9748  C29 POPE5 219      30.239 111.769  93.910  1.00  0.00           C
ATOM   9750 0C21 POPE5 219      30.459 113.059  93.620  1.00  0.00           C
ATOM   9752 1C21 POPE5 219      29.509 114.219  93.819  1.00  0.00           C
ATOM   9755 2C21 POPE5 219      29.989 115.449  93.030  1.00  0.00           C
ATOM   9758 3C21 POPE5 219      31.239 116.139  93.609  1.00  0.00           C
ATOM   9761 4C21 POPE5 219      31.939 117.039  92.579  1.00  0.00           C
ATOM   9764 5C21 POPE5 219      33.169 117.789  93.120  1.00  0.00           C
ATOM   9767 6C21 POPE5 219      32.799 118.959  94.039  1.00  0.00           C
ATOM   9770 7C21 POPE5 219      33.999 119.869  94.370  1.00  0.00           C
ATOM   9773 8C21 POPE5 219      33.599 121.109  95.189  1.00  0.00           C
ATOM   9777  C33 POPE5 219      21.559 106.569  99.590  1.00  0.00           C
ATOM   9780  C34 POPE5 219      22.789 106.409  98.690  1.00  0.00           C
ATOM   9783  C35 POPE5 219      22.779 107.329  97.459  1.00  0.00           C
ATOM   9786  C36 POPE5 219      23.839 106.959  96.410  1.00  0.00           C
ATOM   9789  C37 POPE5 219      23.769 107.839  95.160  1.00  0.00           C
ATOM   9792  C38 POPE5 219      24.909 107.569  94.169  1.00  0.00           C
ATOM   9795  C39 POPE5 219      24.919 108.549  92.990  1.00  0.00           C
ATOM   9798 0C31 POPE5 219      23.849 108.239  91.920  1.00  0.00           C
ATOM   9801 1C31 POPE5 219      24.259 107.109  90.960  1.00  0.00           C
ATOM   9804 2C31 POPE5 219      23.129 106.689  89.990  1.00  0.00           C
ATOM   9807 3C31 POPE5 219      22.689 107.779  89.000  1.00  0.00           C
ATOM   9810 4C31 POPE5 219      23.629 107.949  87.809  1.00  0.00           C
ATOM   9813 5C31 POPE5 219      23.229 109.129  86.909  1.00  0.00           C
ATOM   9816 6C31 POPE5 219      24.069 109.239  85.639  1.00  0.00           C
ATOM   9820  NH3 POPE6 220      65.589  78.069  66.059  1.00  0.00           N
ATOM   9824  C12 POPE6 220      64.739  79.029  65.260  1.00  0.00           C
ATOM   9827  C11 POPE6 220      64.319  80.249  66.089  1.00  0.00           C
ATOM   9830  P   POPE6 220      65.409  82.589  65.600  1.00  0.00           P
ATOM   9831  O13 POPE6 220      65.959  82.459  64.239  1.00  0.00           O
ATOM   9832  O14 POPE6 220      64.099  83.259  65.739  1.00  0.00           O
ATOM   9833  O11 POPE6 220      66.429  83.349  66.520  1.00  0.00           O
ATOM   9834  O12 POPE6 220      65.399  81.169  66.320  1.00  0.00           O
ATOM   9835  C1  POPE6 220      66.049  83.749  67.829  1.00  0.00           C
ATOM   9838  C2  POPE6 220      66.769  85.059  68.129  1.00  0.00           C
ATOM   9840  O21 POPE6 220      66.389  85.559  69.419  1.00  0.00           O
ATOM   9841  C21 POPE6 220      67.029  85.069  70.469  1.00  0.00           C
ATOM   9842  O22 POPE6 220      67.649  84.019  70.510  1.00  0.00           O
ATOM   9843  C22 POPE6 220      66.979  86.109  71.579  1.00  0.00           C
ATOM   9846  C3  POPE6 220      66.409  86.109  67.050  1.00  0.00           C
ATOM   9849  O31 POPE6 220      66.769  87.399  67.539  1.00  0.00           O
ATOM   9850  C31 POPE6 220      67.889  87.939  67.129  1.00  0.00           C
ATOM   9851  O32 POPE6 220      68.379  87.819  66.019  1.00  0.00           O
ATOM   9852  C32 POPE6 220      68.559  88.609  68.339  1.00  0.00           C
ATOM   9855  C23 POPE6 220      67.949  85.789  72.739  1.00  0.00           C
ATOM   9858  C24 POPE6 220      68.159  86.999  73.659  1.00  0.00           C
ATOM   9861  C25 POPE6 220      69.279  86.789  74.679  1.00  0.00           C
ATOM   9864  C26 POPE6 220      69.779  88.119  75.289  1.00  0.00           C
ATOM   9867  C27 POPE6 220      70.939  87.929  76.269  1.00  0.00           C
ATOM   9870  C28 POPE6 220      71.629  89.259  76.640  1.00  0.00           C
ATOM   9873  C29 POPE6 220      72.629  89.709  75.609  1.00  0.00           C
ATOM   9875 0C21 POPE6 220      73.789  90.339  75.869  1.00  0.00           C
ATOM   9877 1C21 POPE6 220      74.229  90.769  77.239  1.00  0.00           C
ATOM   9880 2C21 POPE6 220      75.079  89.719  77.969  1.00  0.00           C
ATOM   9883 3C21 POPE6 220      76.549  89.729  77.540  1.00  0.00           C
ATOM   9886 4C21 POPE6 220      77.389  88.709  78.320  1.00  0.00           C
ATOM   9889 5C21 POPE6 220      78.909  88.899  78.139  1.00  0.00           C
ATOM   9892 6C21 POPE6 220      79.469  90.189  78.740  1.00  0.00           C
ATOM   9895 7C21 POPE6 220      79.289  90.289  80.259  1.00  0.00           C
ATOM   9898 8C21 POPE6 220      79.979  91.509  80.869  1.00  0.00           C
ATOM   9902  C33 POPE6 220      67.799  89.859  68.829  1.00  0.00           C
ATOM   9905  C34 POPE6 220      66.429  89.599  69.479  1.00  0.00           C
ATOM   9908  C35 POPE6 220      65.739  90.879  69.949  1.00  0.00           C
ATOM   9911  C36 POPE6 220      65.329  91.839  68.829  1.00  0.00           C
ATOM   9914  C37 POPE6 220      64.649  93.089  69.389  1.00  0.00           C
ATOM   9917  C38 POPE6 220      64.409  94.179  68.339  1.00  0.00           C
ATOM   9920  C39 POPE6 220      64.159  95.549  68.989  1.00  0.00           C
ATOM   9923 0C31 POPE6 220      62.909  95.549  69.889  1.00  0.00           C
ATOM   9926 1C31 POPE6 220      62.649  96.879  70.600  1.00  0.00           C
ATOM   9929 2C31 POPE6 220      63.239  96.989  72.010  1.00  0.00           C
ATOM   9932 3C31 POPE6 220      62.439  97.989  72.849  1.00  0.00           C
ATOM   9935 4C31 POPE6 220      62.869  98.079  74.310  1.00  0.00           C
ATOM   9938 5C31 POPE6 220      61.759  98.689  75.180  1.00  0.00           C
ATOM   9941 6C31 POPE6 220      62.129  98.899  76.649  1.00  0.00           C
ATOM   9945  NH3 POPE7 221      71.039  42.769 109.319  1.00  0.00           N
ATOM   9949  C12 POPE7 221      71.139  41.669 110.340  1.00  0.00           C
ATOM   9952  C11 POPE7 221      70.509  40.359 109.840  1.00  0.00           C
ATOM   9955  P   POPE7 221      67.949  41.029 109.870  1.00  0.00           P
ATOM   9956  O13 POPE7 221      66.799  40.219 109.459  1.00  0.00           O
ATOM   9957  O14 POPE7 221      68.159  41.289 111.319  1.00  0.00           O
ATOM   9958  O11 POPE7 221      67.879  42.459 109.190  1.00  0.00           O
ATOM   9959  O12 POPE7 221      69.269  40.529 109.160  1.00  0.00           O
ATOM   9960  C1  POPE7 221      67.279  42.679 107.910  1.00  0.00           C
ATOM   9963  C2  POPE7 221      68.259  42.349 106.740  1.00  0.00           C
ATOM   9965  O21 POPE7 221      68.099  43.329 105.700  1.00  0.00           O
ATOM   9966  C21 POPE7 221      69.199  43.559 104.980  1.00  0.00           C
ATOM   9967  O22 POPE7 221      70.329  43.269 105.319  1.00  0.00           O
ATOM   9968  C22 POPE7 221      68.789  44.119 103.620  1.00  0.00           C
ATOM   9971  C3  POPE7 221      68.059  40.889 106.199  1.00  0.00           C
ATOM   9974  O31 POPE7 221      67.429  40.899 104.899  1.00  0.00           O
ATOM   9975  C31 POPE7 221      67.979  40.109 103.980  1.00  0.00           C
ATOM   9976  O32 POPE7 221      68.869  39.309 104.169  1.00  0.00           O
ATOM   9977  C32 POPE7 221      67.399  40.409 102.620  1.00  0.00           C
ATOM   9980  C23 POPE7 221      69.949  44.389 102.639  1.00  0.00           C
ATOM   9983  C24 POPE7 221      69.429  44.619 101.209  1.00  0.00           C
ATOM   9986  C25 POPE7 221      70.519  45.009 100.209  1.00  0.00           C
ATOM   9989  C26 POPE7 221      69.949  45.339  98.819  1.00  0.00           C
ATOM   9992  C27 POPE7 221      71.009  45.899  97.859  1.00  0.00           C
ATOM   9995  C28 POPE7 221      70.449  46.339  96.480  1.00  0.00           C
ATOM   9998  C29 POPE7 221      69.489  47.499  96.620  1.00  0.00           C
ATOM  10000 0C21 POPE7 221      68.249  47.609  96.109  1.00  0.00           C
ATOM  10002 1C21 POPE7 221      67.529  46.619  95.239  1.00  0.00           C
ATOM  10005 2C21 POPE7 221      67.569  47.089  93.779  1.00  0.00           C
ATOM  10008 3C21 POPE7 221      66.699  46.249  92.840  1.00  0.00           C
ATOM  10011 4C21 POPE7 221      66.689  46.809  91.410  1.00  0.00           C
ATOM  10014 5C21 POPE7 221      65.529  46.279  90.560  1.00  0.00           C
ATOM  10017 6C21 POPE7 221      65.379  47.029  89.240  1.00  0.00           C
ATOM  10020 7C21 POPE7 221      64.209  46.509  88.399  1.00  0.00           C
ATOM  10023 8C21 POPE7 221      63.739  47.499  87.330  1.00  0.00           C
ATOM  10027  C33 POPE7 221      68.509  40.669 101.579  1.00  0.00           C
ATOM  10030  C34 POPE7 221      67.899  40.859 100.200  1.00  0.00           C
ATOM  10033  C35 POPE7 221      68.919  40.919  99.059  1.00  0.00           C
ATOM  10036  C36 POPE7 221      68.199  40.769  97.709  1.00  0.00           C
ATOM  10039  C37 POPE7 221      69.129  40.629  96.510  1.00  0.00           C
ATOM  10042  C38 POPE7 221      68.359  40.219  95.239  1.00  0.00           C
ATOM  10045  C39 POPE7 221      69.259  40.089  94.010  1.00  0.00           C
ATOM  10048 0C31 POPE7 221      70.149  38.839  94.020  1.00  0.00           C
ATOM  10051 1C31 POPE7 221      71.089  38.789  92.800  1.00  0.00           C
ATOM  10054 2C31 POPE7 221      71.919  37.499  92.719  1.00  0.00           C
ATOM  10057 3C31 POPE7 221      71.199  36.349  91.979  1.00  0.00           C
ATOM  10060 4C31 POPE7 221      72.049  35.069  91.940  1.00  0.00           C
ATOM  10063 5C31 POPE7 221      71.549  34.059  90.899  1.00  0.00           C
ATOM  10066 6C31 POPE7 221      72.299  32.729  90.910  1.00  0.00           C
ATOM  10070  NH3 POPE8 222      82.229  34.139  66.079  1.00  0.00           N
ATOM  10074  C12 POPE8 222      82.259  35.509  65.439  1.00  0.00           C
ATOM  10077  C11 POPE8 222      81.069  35.729  64.489  1.00  0.00           C
ATOM  10080  P   POPE8 222      79.699  37.849  65.179  1.00  0.00           P
ATOM  10081  O13 POPE8 222      80.059  39.259  65.449  1.00  0.00           O
ATOM  10082  O14 POPE8 222      78.419  37.639  64.499  1.00  0.00           O
ATOM  10083  O11 POPE8 222      79.729  37.059  66.530  1.00  0.00           O
ATOM  10084  O12 POPE8 222      80.839  37.129  64.350  1.00  0.00           O
ATOM  10085  C1  POPE8 222      78.659  37.129  67.479  1.00  0.00           C
ATOM  10088  C2  POPE8 222      79.259  37.069  68.910  1.00  0.00           C
ATOM  10090  O21 POPE8 222      78.179  37.069  69.870  1.00  0.00           O
ATOM  10091  C21 POPE8 222      77.989  35.959  70.560  1.00  0.00           C
ATOM  10092  O22 POPE8 222      78.709  34.969  70.550  1.00  0.00           O
ATOM  10093  C22 POPE8 222      76.669  36.089  71.349  1.00  0.00           C
ATOM  10096  C3  POPE8 222      80.139  38.319  69.149  1.00  0.00           C
ATOM  10099  O31 POPE8 222      81.379  38.019  69.800  1.00  0.00           O
ATOM  10100  C31 POPE8 222      81.589  38.369  71.080  1.00  0.00           C
ATOM  10101  O32 POPE8 222      82.649  38.859  71.459  1.00  0.00           O
ATOM  10102  C32 POPE8 222      80.399  38.099  71.989  1.00  0.00           C
ATOM  10105  C23 POPE8 222      76.789  35.989  72.890  1.00  0.00           C
ATOM  10108  C24 POPE8 222      75.419  35.859  73.550  1.00  0.00           C
ATOM  10111  C25 POPE8 222      75.419  36.009  75.089  1.00  0.00           C
ATOM  10114  C26 POPE8 222      75.429  34.699  75.890  1.00  0.00           C
ATOM  10117  C27 POPE8 222      75.149  34.969  77.379  1.00  0.00           C
ATOM  10120  C28 POPE8 222      74.899  33.689  78.209  1.00  0.00           C
ATOM  10123  C29 POPE8 222      74.869  33.969  79.689  1.00  0.00           C
ATOM  10125 0C21 POPE8 222      74.539  33.079  80.649  1.00  0.00           C
ATOM  10127 1C21 POPE8 222      74.089  31.669  80.370  1.00  0.00           C
ATOM  10130 2C21 POPE8 222      73.339  30.979  81.539  1.00  0.00           C
ATOM  10133 3C21 POPE8 222      72.679  29.669  81.059  1.00  0.00           C
ATOM  10136 4C21 POPE8 222      72.259  28.729  82.189  1.00  0.00           C
ATOM  10139 5C21 POPE8 222      71.639  27.419  81.660  1.00  0.00           C
ATOM  10142 6C21 POPE8 222      70.199  27.579  81.149  1.00  0.00           C
ATOM  10145 7C21 POPE8 222      69.719  26.339  80.390  1.00  0.00           C
ATOM  10148 8C21 POPE8 222      68.329  26.499  79.769  1.00  0.00           C
ATOM  10152  C33 POPE8 222      80.789  38.059  73.480  1.00  0.00           C
ATOM  10155  C34 POPE8 222      79.619  37.639  74.359  1.00  0.00           C
ATOM  10158  C35 POPE8 222      80.019  37.459  75.820  1.00  0.00           C
ATOM  10161  C36 POPE8 222      78.829  37.179  76.740  1.00  0.00           C
ATOM  10164  C37 POPE8 222      79.199  37.329  78.209  1.00  0.00           C
ATOM  10167  C38 POPE8 222      78.009  37.079  79.140  1.00  0.00           C
ATOM  10170  C39 POPE8 222      78.329  37.439  80.589  1.00  0.00           C
ATOM  10173 0C31 POPE8 222      77.179  37.099  81.550  1.00  0.00           C
ATOM  10176 1C31 POPE8 222      77.509  37.499  82.990  1.00  0.00           C
ATOM  10179 2C31 POPE8 222      76.429  37.149  84.020  1.00  0.00           C
ATOM  10182 3C31 POPE8 222      76.139  35.649  84.129  1.00  0.00           C
ATOM  10185 4C31 POPE8 222      75.189  35.339  85.289  1.00  0.00           C
ATOM  10188 5C31 POPE8 222      74.739  33.869  85.289  1.00  0.00           C
ATOM  10191 6C31 POPE8 222      73.909  33.509  86.529  1.00  0.00           C
ATOM  10195  NH3 POPE9 223     112.259 106.399 110.250  1.00  0.00           N
ATOM  10199  C12 POPE9 223     112.239 107.869 110.550  1.00  0.00           C
ATOM  10202  C11 POPE9 223     111.369 108.149 111.800  1.00  0.00           C
ATOM  10205  P   POPE9 223     112.049 110.709 111.870  1.00  0.00           P
ATOM  10206  O13 POPE9 223     113.439 110.249 112.079  1.00  0.00           O
ATOM  10207  O14 POPE9 223     111.509 111.849 112.630  1.00  0.00           O
ATOM  10208  O11 POPE9 223     111.859 110.969 110.329  1.00  0.00           O
ATOM  10209  O12 POPE9 223     111.009 109.509 111.979  1.00  0.00           O
ATOM  10210  C1  POPE9 223     111.119 112.109 109.899  1.00  0.00           C
ATOM  10213  C2  POPE9 223     110.639 111.959 108.429  1.00  0.00           C
ATOM  10215  O21 POPE9 223     111.469 111.099 107.639  1.00  0.00           O
ATOM  10216  C21 POPE9 223     112.709 111.469 107.379  1.00  0.00           C
ATOM  10217  O22 POPE9 223     113.329 112.409 107.849  1.00  0.00           O
ATOM  10218  C22 POPE9 223     113.219 110.519 106.279  1.00  0.00           C
ATOM  10221  C3  POPE9 223     110.359 113.319 107.739  1.00  0.00           C
ATOM  10224  O31 POPE9 223     110.179 113.179 106.319  1.00  0.00           O
ATOM  10225  C31 POPE9 223     108.999 112.679 105.950  1.00  0.00           C
ATOM  10226  O32 POPE9 223     108.119 112.319 106.690  1.00  0.00           O
ATOM  10227  C32 POPE9 223     108.969 112.629 104.420  1.00  0.00           C
ATOM  10230  C23 POPE9 223     113.149 111.149 104.870  1.00  0.00           C
ATOM  10233  C24 POPE9 223     112.669 110.169 103.789  1.00  0.00           C
ATOM  10236  C25 POPE9 223     112.519 110.779 102.389  1.00  0.00           C
ATOM  10239  C26 POPE9 223     113.839 111.199 101.740  1.00  0.00           C
ATOM  10242  C27 POPE9 223     113.859 111.009 100.209  1.00  0.00           C
ATOM  10245  C28 POPE9 223     115.129 111.539  99.520  1.00  0.00           C
ATOM  10248  C29 POPE9 223     115.209 111.109  98.079  1.00  0.00           C
ATOM  10250 0C21 POPE9 223     115.279 111.919  97.000  1.00  0.00           C
ATOM  10252 1C21 POPE9 223     115.319 113.419  97.029  1.00  0.00           C
ATOM  10255 2C21 POPE9 223     115.539 114.089  95.649  1.00  0.00           C
ATOM  10258 3C21 POPE9 223     116.889 113.759  94.990  1.00  0.00           C
ATOM  10261 4C21 POPE9 223     117.089 114.499  93.659  1.00  0.00           C
ATOM  10264 5C21 POPE9 223     118.489 114.279  93.060  1.00  0.00           C
ATOM  10267 6C21 POPE9 223     118.679 114.999  91.719  1.00  0.00           C
ATOM  10270 7C21 POPE9 223     120.129 114.929  91.220  1.00  0.00           C
ATOM  10273 8C21 POPE9 223     120.359 115.739  89.940  1.00  0.00           C
ATOM  10277  C33 POPE9 223     107.569 112.349 103.810  1.00  0.00           C
ATOM  10280  C34 POPE9 223     107.689 112.019 102.309  1.00  0.00           C
ATOM  10283  C35 POPE9 223     106.489 112.349 101.429  1.00  0.00           C
ATOM  10286  C36 POPE9 223     106.799 112.109  99.940  1.00  0.00           C
ATOM  10289  C37 POPE9 223     106.169 110.839  99.339  1.00  0.00           C
ATOM  10292  C38 POPE9 223     106.509 110.739  97.849  1.00  0.00           C
ATOM  10295  C39 POPE9 223     105.729 109.679  97.060  1.00  0.00           C
ATOM  10298 0C31 POPE9 223     106.069 109.769  95.560  1.00  0.00           C
ATOM  10301 1C31 POPE9 223     105.149 108.949  94.640  1.00  0.00           C
ATOM  10304 2C31 POPE9 223     104.169 109.849  93.860  1.00  0.00           C
ATOM  10307 3C31 POPE9 223     103.229 109.089  92.910  1.00  0.00           C
ATOM  10310 4C31 POPE9 223     103.959 108.119  91.959  1.00  0.00           C
ATOM  10313 5C31 POPE9 223     103.069 107.579  90.829  1.00  0.00           C
ATOM  10316 6C31 POPE9 223     103.739 106.439  90.060  1.00  0.00           C
ATOM  10320  NH3 POPE  224      84.249  91.139 106.159  1.00  0.00           N
ATOM  10324  C12 POPE  224      84.399  92.639 106.310  1.00  0.00           C
ATOM  10327  C11 POPE  224      85.889  93.009 106.419  1.00  0.00           C
ATOM  10330  P   POPE  224      88.119  92.069 107.409  1.00  0.00           P
ATOM  10331  O13 POPE  224      88.739  93.179 106.669  1.00  0.00           O
ATOM  10332  O14 POPE  224      88.529  91.779 108.799  1.00  0.00           O
ATOM  10333  O11 POPE  224      88.409  90.709 106.649  1.00  0.00           O
ATOM  10334  O12 POPE  224      86.539  92.119 107.309  1.00  0.00           O
ATOM  10335  C1  POPE  224      89.389  90.549 105.620  1.00  0.00           C
ATOM  10338  C2  POPE  224      88.689  89.859 104.440  1.00  0.00           C
ATOM  10340  O21 POPE  224      89.579  89.009 103.690  1.00  0.00           O
ATOM  10341  C21 POPE  224      90.349  89.619 102.809  1.00  0.00           C
ATOM  10342  O22 POPE  224      90.559  90.809 102.739  1.00  0.00           O
ATOM  10343  C22 POPE  224      90.809  88.579 101.789  1.00  0.00           C
ATOM  10346  C3  POPE  224      87.829  90.839 103.590  1.00  0.00           C
ATOM  10349  O31 POPE  224      87.159  90.109 102.549  1.00  0.00           O
ATOM  10350  C31 POPE  224      85.979  89.619 102.919  1.00  0.00           C
ATOM  10351  O32 POPE  224      85.409  89.879 103.969  1.00  0.00           O
ATOM  10352  C32 POPE  224      85.479  88.639 101.870  1.00  0.00           C
ATOM  10355  C23 POPE  224      91.399  89.219 100.519  1.00  0.00           C
ATOM  10358  C24 POPE  224      91.709  88.179  99.420  1.00  0.00           C
ATOM  10361  C25 POPE  224      91.919  88.839  98.050  1.00  0.00           C
ATOM  10364  C26 POPE  224      92.129  87.839  96.899  1.00  0.00           C
ATOM  10367  C27 POPE  224      91.889  88.499  95.539  1.00  0.00           C
ATOM  10370  C28 POPE  224      92.159  87.579  94.339  1.00  0.00           C
ATOM  10373  C29 POPE  224      91.809  88.259  93.030  1.00  0.00           C
ATOM  10375 0C21 POPE  224      91.319  87.699  91.920  1.00  0.00           C
ATOM  10377 1C21 POPE  224      90.999  86.239  91.679  1.00  0.00           C
ATOM  10380 2C21 POPE  224      91.899  85.619  90.599  1.00  0.00           C
ATOM  10383 3C21 POPE  224      91.709  86.209  89.190  1.00  0.00           C
ATOM  10386 4C21 POPE  224      92.659  85.569  88.170  1.00  0.00           C
ATOM  10389 5C21 POPE  224      92.429  86.009  86.719  1.00  0.00           C
ATOM  10392 6C21 POPE  224      92.619  87.509  86.480  1.00  0.00           C
ATOM  10395 7C21 POPE  224      92.799  87.839  84.990  1.00  0.00           C
ATOM  10398 8C21 POPE  224      92.729  89.339  84.710  1.00  0.00           C
ATOM  10402  C33 POPE  224      84.049  89.039 101.429  1.00  0.00           C
ATOM  10405  C34 POPE  224      83.439  88.169 100.329  1.00  0.00           C
ATOM  10408  C35 POPE  224      84.119  88.399  98.989  1.00  0.00           C
ATOM  10411  C36 POPE  224      83.709  87.369  97.929  1.00  0.00           C
ATOM  10414  C37 POPE  224      84.939  86.829  97.200  1.00  0.00           C
ATOM  10417  C38 POPE  224      84.609  85.719  96.199  1.00  0.00           C
ATOM  10420  C39 POPE  224      83.669  86.229  95.099  1.00  0.00           C
ATOM  10423 0C31 POPE  224      83.769  85.409  93.819  1.00  0.00           C
ATOM  10426 1C31 POPE  224      83.339  86.239  92.610  1.00  0.00           C
ATOM  10429 2C31 POPE  224      83.349  85.439  91.299  1.00  0.00           C
ATOM  10432 3C31 POPE  224      82.059  84.649  91.109  1.00  0.00           C
ATOM  10435 4C31 POPE  224      81.969  83.859  89.800  1.00  0.00           C
ATOM  10438 5C31 POPE  224      80.559  83.319  89.579  1.00  0.00           C
ATOM  10441 6C31 POPE  224      80.349  82.629  88.229  1.00  0.00           C
ATOM  10445  NH3 POPE  225      16.119  35.599  61.919  1.00  0.00           N
ATOM  10449  C12 POPE  225      14.689  35.579  62.359  1.00  0.00           C
ATOM  10452  C11 POPE  225      14.009  34.229  62.109  1.00  0.00           C
ATOM  10455  P   POPE  225      11.689  33.129  62.630  1.00  0.00           P
ATOM  10456  O13 POPE  225      10.449  33.609  63.260  1.00  0.00           O
ATOM  10457  O14 POPE  225      11.569  32.609  61.250  1.00  0.00           O
ATOM  10458  O11 POPE  225      12.279  31.999  63.569  1.00  0.00           O
ATOM  10459  O12 POPE  225      12.719  34.299  62.700  1.00  0.00           O
ATOM  10460  C1  POPE  225      12.899  32.389  64.819  1.00  0.00           C
ATOM  10463  C2  POPE  225      12.119  31.999  66.120  1.00  0.00           C
ATOM  10465  O21 POPE  225      12.179  30.579  66.329  1.00  0.00           O
ATOM  10466  C21 POPE  225      13.049  30.189  67.239  1.00  0.00           C
ATOM  10467  O22 POPE  225      13.739  30.919  67.929  1.00  0.00           O
ATOM  10468  C22 POPE  225      13.019  28.669  67.319  1.00  0.00           C
ATOM  10471  C3  POPE  225      10.649  32.489  66.190  1.00  0.00           C
ATOM  10474  O31 POPE  225      10.319  32.769  67.570  1.00  0.00           O
ATOM  10475  C31 POPE  225      10.129  34.059  67.850  1.00  0.00           C
ATOM  10476  O32 POPE  225       9.789  34.919  67.059  1.00  0.00           O
ATOM  10477  C32 POPE  225      10.529  34.309  69.300  1.00  0.00           C
ATOM  10480  C23 POPE  225      14.359  28.059  67.789  1.00  0.00           C
ATOM  10483  C24 POPE  225      14.569  28.099  69.300  1.00  0.00           C
ATOM  10486  C25 POPE  225      16.019  28.479  69.640  1.00  0.00           C
ATOM  10489  C26 POPE  225      16.199  28.849  71.120  1.00  0.00           C
ATOM  10492  C27 POPE  225      17.399  29.769  71.329  1.00  0.00           C
ATOM  10495  C28 POPE  225      17.609  30.199  72.789  1.00  0.00           C
ATOM  10498  C29 POPE  225      16.389  30.889  73.359  1.00  0.00           C
ATOM  10500 0C21 POPE  225      15.609  30.409  74.339  1.00  0.00           C
ATOM  10502 1C21 POPE  225      15.859  29.109  75.060  1.00  0.00           C
ATOM  10505 2C21 POPE  225      16.969  29.229  76.120  1.00  0.00           C
ATOM  10508 3C21 POPE  225      16.459  29.239  77.569  1.00  0.00           C
ATOM  10511 4C21 POPE  225      15.509  30.389  77.919  1.00  0.00           C
ATOM  10514 5C21 POPE  225      14.979  30.309  79.359  1.00  0.00           C
ATOM  10517 6C21 POPE  225      14.229  28.999  79.649  1.00  0.00           C
ATOM  10520 7C21 POPE  225      13.379  29.059  80.929  1.00  0.00           C
ATOM  10523 8C21 POPE  225      12.639  27.759  81.190  1.00  0.00           C
ATOM  10527  C33 POPE  225      10.409  35.789  69.739  1.00  0.00           C
ATOM  10530  C34 POPE  225      11.239  36.109  70.999  1.00  0.00           C
ATOM  10533  C35 POPE  225      10.809  35.349  72.269  1.00  0.00           C
ATOM  10536  C36 POPE  225       9.549  35.929  72.919  1.00  0.00           C
ATOM  10539  C37 POPE  225       9.009  35.079  74.079  1.00  0.00           C
ATOM  10542  C38 POPE  225       7.549  35.439  74.399  1.00  0.00           C
ATOM  10545  C39 POPE  225       6.871  34.479  75.390  1.00  0.00           C
ATOM  10548 0C31 POPE  225       7.321  34.689  76.839  1.00  0.00           C
ATOM  10551 1C31 POPE  225       6.661  33.689  77.809  1.00  0.00           C
ATOM  10554 2C31 POPE  225       6.861  34.049  79.289  1.00  0.00           C
ATOM  10557 3C31 POPE  225       8.349  34.159  79.699  1.00  0.00           C
ATOM  10560 4C31 POPE  225       8.889  35.599  79.809  1.00  0.00           C
ATOM  10563 5C31 POPE  225       8.239  36.409  80.939  1.00  0.00           C
ATOM  10566 6C31 POPE  225       8.899  37.779  81.179  1.00  0.00           C
ATOM  10570  NH3 POPE  226     111.749   6.269  63.169  1.00  0.00           N
ATOM  10574  C12 POPE  226     112.449   7.169  62.199  1.00  0.00           C
ATOM  10577  C11 POPE  226     111.519   8.299  61.719  1.00  0.00           C
ATOM  10580  P   POPE  226     111.989  10.709  60.800  1.00  0.00           P
ATOM  10581  O13 POPE  226     112.459  11.259  59.510  1.00  0.00           O
ATOM  10582  O14 POPE  226     110.619  11.069  61.219  1.00  0.00           O
ATOM  10583  O11 POPE  226     113.009  11.069  61.949  1.00  0.00           O
ATOM  10584  O12 POPE  226     112.179   9.149  60.789  1.00  0.00           O
ATOM  10585  C1  POPE  226     112.629  11.869  63.079  1.00  0.00           C
ATOM  10588  C2  POPE  226     112.959  11.169  64.419  1.00  0.00           C
ATOM  10590  O21 POPE  226     112.929  12.149  65.469  1.00  0.00           O
ATOM  10591  C21 POPE  226     111.749  12.539  65.899  1.00  0.00           C
ATOM  10592  O22 POPE  226     110.669  12.209  65.439  1.00  0.00           O
ATOM  10593  C22 POPE  226     111.929  13.379  67.149  1.00  0.00           C
ATOM  10596  C3  POPE  226     114.359  10.479  64.399  1.00  0.00           C
ATOM  10599  O31 POPE  226     114.939  10.329  65.719  1.00  0.00           O
ATOM  10600  C31 POPE  226     116.139   9.729  65.719  1.00  0.00           C
ATOM  10601  O32 POPE  226     116.519   8.969  64.849  1.00  0.00           O
ATOM  10602  C32 POPE  226     116.919  10.129  66.980  1.00  0.00           C
ATOM  10605  C23 POPE  226     111.619  12.529  68.399  1.00  0.00           C
ATOM  10608  C24 POPE  226     111.759  13.309  69.710  1.00  0.00           C
ATOM  10611  C25 POPE  226     111.339  12.489  70.939  1.00  0.00           C
ATOM  10614  C26 POPE  226     112.439  11.549  71.450  1.00  0.00           C
ATOM  10617  C27 POPE  226     112.009  10.739  72.680  1.00  0.00           C
ATOM  10620  C28 POPE  226     113.189  10.489  73.639  1.00  0.00           C
ATOM  10623  C29 POPE  226     112.819   9.659  74.839  1.00  0.00           C
ATOM  10625 0C21 POPE  226     112.429  10.129  76.039  1.00  0.00           C
ATOM  10627 1C21 POPE  226     112.219  11.569  76.450  1.00  0.00           C
ATOM  10630 2C21 POPE  226     113.319  12.059  77.400  1.00  0.00           C
ATOM  10633 3C21 POPE  226     112.919  13.339  78.159  1.00  0.00           C
ATOM  10636 4C21 POPE  226     114.039  13.819  79.099  1.00  0.00           C
ATOM  10639 5C21 POPE  226     113.579  14.929  80.060  1.00  0.00           C
ATOM  10642 6C21 POPE  226     114.699  15.359  81.019  1.00  0.00           C
ATOM  10645 7C21 POPE  226     114.199  16.209  82.200  1.00  0.00           C
ATOM  10648 8C21 POPE  226     115.309  16.689  83.130  1.00  0.00           C
ATOM  10652  C33 POPE  226     118.289  10.759  66.649  1.00  0.00           C
ATOM  10655  C34 POPE  226     118.159  12.069  65.850  1.00  0.00           C
ATOM  10658  C35 POPE  226     119.219  13.119  66.180  1.00  0.00           C
ATOM  10661  C36 POPE  226     119.019  13.729  67.579  1.00  0.00           C
ATOM  10664  C37 POPE  226     120.339  13.969  68.319  1.00  0.00           C
ATOM  10667  C38 POPE  226     120.149  14.099  69.830  1.00  0.00           C
ATOM  10670  C39 POPE  226     120.669  12.859  70.579  1.00  0.00           C
ATOM  10673 0C31 POPE  226     120.489  12.959  72.099  1.00  0.00           C
ATOM  10676 1C31 POPE  226     121.139  11.789  72.849  1.00  0.00           C
ATOM  10679 2C31 POPE  226     120.819  11.789  74.350  1.00  0.00           C
ATOM  10682 3C31 POPE  226     121.169  13.089  75.099  1.00  0.00           C
ATOM  10685 4C31 POPE  226     122.649  13.489  74.970  1.00  0.00           C
ATOM  10688 5C31 POPE  226     123.029  14.679  75.869  1.00  0.00           C
ATOM  10691 6C31 POPE  226     124.539  14.939  75.910  1.00  0.00           C
ATOM  10695  NH3 POPE  227      98.309 122.079 105.359  1.00  0.00           N
ATOM  10699  C12 POPE  227      98.099 122.899 106.609  1.00  0.00           C
ATOM  10702  C11 POPE  227      98.269 124.409 106.339  1.00  0.00           C
ATOM  10705  P   POPE  227      96.259 124.809 104.649  1.00  0.00           P
ATOM  10706  O13 POPE  227      95.349 123.679 104.879  1.00  0.00           O
ATOM  10707  O14 POPE  227      95.669 126.109 104.249  1.00  0.00           O
ATOM  10708  O11 POPE  227      97.389 124.279 103.690  1.00  0.00           O
ATOM  10709  O12 POPE  227      97.049 125.049 105.989  1.00  0.00           O
ATOM  10710  C1  POPE  227      98.259 124.949 102.809  1.00  0.00           C
ATOM  10713  C2  POPE  227      99.259 123.899 102.230  1.00  0.00           C
ATOM  10715  O21 POPE  227     100.079 124.479 101.220  1.00  0.00           O
ATOM  10716  C21 POPE  227      99.849 124.279  99.940  1.00  0.00           C
ATOM  10717  O22 POPE  227      98.789 123.969  99.420  1.00  0.00           O
ATOM  10718  C22 POPE  227     101.179 124.369  99.160  1.00  0.00           C
ATOM  10721  C3  POPE  227      98.519 122.589 101.839  1.00  0.00           C
ATOM  10724  O31 POPE  227      99.349 121.709 101.030  1.00  0.00           O
ATOM  10725  C31 POPE  227      98.719 120.569 100.840  1.00  0.00           C
ATOM  10726  O32 POPE  227      98.179 119.899 101.699  1.00  0.00           O
ATOM  10727  C32 POPE  227      98.399 120.419  99.349  1.00  0.00           C
ATOM  10730  C23 POPE  227     101.239 125.549  98.170  1.00  0.00           C
ATOM  10733  C24 POPE  227     101.079 125.149  96.699  1.00  0.00           C
ATOM  10736  C25 POPE  227      99.689 124.609  96.370  1.00  0.00           C
ATOM  10739  C26 POPE  227      99.269 124.909  94.920  1.00  0.00           C
ATOM  10742  C27 POPE  227      98.679 123.689  94.209  1.00  0.00           C
ATOM  10745  C28 POPE  227      97.949 124.079  92.910  1.00  0.00           C
ATOM  10748  C29 POPE  227      97.529 122.849  92.149  1.00  0.00           C
ATOM  10750 0C21 POPE  227      97.759 122.579  90.849  1.00  0.00           C
ATOM  10752 1C21 POPE  227      98.459 123.449  89.840  1.00  0.00           C
ATOM  10755 2C21 POPE  227      99.529 122.679  89.029  1.00  0.00           C
ATOM  10758 3C21 POPE  227      98.929 121.619  88.099  1.00  0.00           C
ATOM  10761 4C21 POPE  227      99.959 120.949  87.169  1.00  0.00           C
ATOM  10764 5C21 POPE  227     100.959 120.059  87.910  1.00  0.00           C
ATOM  10767 6C21 POPE  227     101.759 119.179  86.940  1.00  0.00           C
ATOM  10770 7C21 POPE  227     102.629 118.139  87.639  1.00  0.00           C
ATOM  10773 8C21 POPE  227     103.389 117.249  86.649  1.00  0.00           C
ATOM  10777  C33 POPE  227      99.589 120.229  98.379  1.00  0.00           C
ATOM  10780  C34 POPE  227      99.029 119.869  96.989  1.00  0.00           C
ATOM  10783  C35 POPE  227     100.099 119.559  95.950  1.00  0.00           C
ATOM  10786  C36 POPE  227      99.489 119.349  94.549  1.00  0.00           C
ATOM  10789  C37 POPE  227     100.569 119.079  93.489  1.00  0.00           C
ATOM  10792  C38 POPE  227     100.029 118.919  92.060  1.00  0.00           C
ATOM  10795  C39 POPE  227      99.079 117.729  91.909  1.00  0.00           C
ATOM  10798 0C31 POPE  227      99.009 117.199  90.469  1.00  0.00           C
ATOM  10801 1C31 POPE  227      98.139 115.949  90.359  1.00  0.00           C
ATOM  10804 2C31 POPE  227      98.269 115.229  89.010  1.00  0.00           C
ATOM  10807 3C31 POPE  227      99.559 114.389  88.849  1.00  0.00           C
ATOM  10810 4C31 POPE  227      99.639 113.219  89.830  1.00  0.00           C
ATOM  10813 5C31 POPE  227     100.749 112.209  89.469  1.00  0.00           C
ATOM  10816 6C31 POPE  227     100.669 110.929  90.300  1.00  0.00           C
ATOM  10820  NH3 POPE  228       3.011  96.189 108.969  1.00  0.00           N
ATOM  10824  C12 POPE  228       4.061  95.189 109.389  1.00  0.00           C
ATOM  10827  C11 POPE  228       4.001  93.889 108.530  1.00  0.00           C
ATOM  10830  P   POPE  228       6.501  93.069 108.489  1.00  0.00           P
ATOM  10831  O13 POPE  228       6.711  94.369 107.829  1.00  0.00           O
ATOM  10832  O14 POPE  228       7.351  92.849 109.669  1.00  0.00           O
ATOM  10833  O11 POPE  228       6.771  91.949 107.420  1.00  0.00           O
ATOM  10834  O12 POPE  228       4.981  92.919 108.929  1.00  0.00           O
ATOM  10835  C1  POPE  228       7.919  91.099 107.579  1.00  0.00           C
ATOM  10838  C2  POPE  228       8.679  90.909 106.240  1.00  0.00           C
ATOM  10840  O21 POPE  228       9.469  92.069 105.890  1.00  0.00           O
ATOM  10841  C21 POPE  228      10.769  91.879 105.869  1.00  0.00           C
ATOM  10842  O22 POPE  228      11.379  90.999 106.469  1.00  0.00           O
ATOM  10843  C22 POPE  228      11.419  92.839 104.870  1.00  0.00           C
ATOM  10846  C3  POPE  228       7.679  90.609 105.079  1.00  0.00           C
ATOM  10849  O31 POPE  228       8.329  90.339 103.819  1.00  0.00           O
ATOM  10850  C31 POPE  228       8.979  89.179 103.799  1.00  0.00           C
ATOM  10851  O32 POPE  228       9.039  88.379 104.710  1.00  0.00           O
ATOM  10852  C32 POPE  228       9.749  88.979 102.499  1.00  0.00           C
ATOM  10855  C23 POPE  228      11.739  92.149 103.519  1.00  0.00           C
ATOM  10858  C24 POPE  228      12.749  92.949 102.679  1.00  0.00           C
ATOM  10861  C25 POPE  228      13.279  92.199 101.439  1.00  0.00           C
ATOM  10864  C26 POPE  228      12.399  92.339 100.179  1.00  0.00           C
ATOM  10867  C27 POPE  228      13.019  91.639  98.950  1.00  0.00           C
ATOM  10870  C28 POPE  228      12.129  91.669  97.679  1.00  0.00           C
ATOM  10873  C29 POPE  228      11.949  93.049  97.099  1.00  0.00           C
ATOM  10875 0C21 POPE  228      11.889  93.369  95.789  1.00  0.00           C
ATOM  10877 1C21 POPE  228      11.959  92.439  94.599  1.00  0.00           C
ATOM  10880 2C21 POPE  228      10.559  92.139  94.050  1.00  0.00           C
ATOM  10883 3C21 POPE  228      10.549  91.199  92.840  1.00  0.00           C
ATOM  10886 4C21 POPE  228       9.139  90.699  92.490  1.00  0.00           C
ATOM  10889 5C21 POPE  228       9.099  89.779  91.269  1.00  0.00           C
ATOM  10892 6C21 POPE  228       8.979  90.529  89.929  1.00  0.00           C
ATOM  10895 7C21 POPE  228       9.079  89.589  88.720  1.00  0.00           C
ATOM  10898 8C21 POPE  228       8.689  90.279  87.409  1.00  0.00           C
ATOM  10902  C33 POPE  228       9.169  89.669 101.249  1.00  0.00           C
ATOM  10905  C34 POPE  228      10.019  89.389 100.010  1.00  0.00           C
ATOM  10908  C35 POPE  228       9.639  88.129  99.219  1.00  0.00           C
ATOM  10911  C36 POPE  228      10.609  87.919  98.050  1.00  0.00           C
ATOM  10914  C37 POPE  228      10.099  86.999  96.929  1.00  0.00           C
ATOM  10917  C38 POPE  228      11.159  86.859  95.829  1.00  0.00           C
ATOM  10920  C39 POPE  228      10.669  86.269  94.500  1.00  0.00           C
ATOM  10923 0C31 POPE  228      10.389  84.759  94.549  1.00  0.00           C
ATOM  10926 1C31 POPE  228      10.329  84.149  93.139  1.00  0.00           C
ATOM  10929 2C31 POPE  228       9.959  82.659  93.149  1.00  0.00           C
ATOM  10932 3C31 POPE  228      10.119  81.939  91.800  1.00  0.00           C
ATOM  10935 4C31 POPE  228       9.249  82.489  90.649  1.00  0.00           C
ATOM  10938 5C31 POPE  228       9.959  83.539  89.780  1.00  0.00           C
ATOM  10941 6C31 POPE  228       9.119  83.999  88.580  1.00  0.00           C
ATOM  10945  NH3 POPE  229     121.179  59.489  65.660  1.00  0.00           N
ATOM  10949  C12 POPE  229     122.649  59.479  65.989  1.00  0.00           C
ATOM  10952  C11 POPE  229     123.049  58.249  66.829  1.00  0.00           C
ATOM  10955  P   POPE  229     122.159  56.249  65.359  1.00  0.00           P
ATOM  10956  O13 POPE  229     121.509  57.019  64.270  1.00  0.00           O
ATOM  10957  O14 POPE  229     122.699  54.919  65.029  1.00  0.00           O
ATOM  10958  O11 POPE  229     121.109  56.069  66.510  1.00  0.00           O
ATOM  10959  O12 POPE  229     123.299  57.099  66.039  1.00  0.00           O
ATOM  10960  C1  POPE  229     121.509  55.409  67.719  1.00  0.00           C
ATOM  10963  C2  POPE  229     120.259  54.929  68.469  1.00  0.00           C
ATOM  10965  O21 POPE  229     120.649  54.799  69.850  1.00  0.00           O
ATOM  10966  C21 POPE  229     119.729  55.119  70.719  1.00  0.00           C
ATOM  10967  O22 POPE  229     118.539  55.309  70.519  1.00  0.00           O
ATOM  10968  C22 POPE  229     120.449  55.369  72.039  1.00  0.00           C
ATOM  10971  C3  POPE  229     119.719  53.589  67.910  1.00  0.00           C
ATOM  10974  O31 POPE  229     118.619  53.169  68.720  1.00  0.00           O
ATOM  10975  C31 POPE  229     118.059  52.009  68.529  1.00  0.00           C
ATOM  10976  O32 POPE  229     118.209  51.259  67.589  1.00  0.00           O
ATOM  10977  C32 POPE  229     116.989  51.859  69.629  1.00  0.00           C
ATOM  10980  C23 POPE  229     119.489  55.839  73.139  1.00  0.00           C
ATOM  10983  C24 POPE  229     118.749  54.689  73.819  1.00  0.00           C
ATOM  10986  C25 POPE  229     118.889  54.799  75.340  1.00  0.00           C
ATOM  10989  C26 POPE  229     118.439  53.559  76.120  1.00  0.00           C
ATOM  10992  C27 POPE  229     118.479  53.839  77.619  1.00  0.00           C
ATOM  10995  C28 POPE  229     118.069  52.649  78.489  1.00  0.00           C
ATOM  10998  C29 POPE  229     119.219  51.689  78.699  1.00  0.00           C
ATOM  11000 0C21 POPE  229     119.989  51.589  79.800  1.00  0.00           C
ATOM  11002 1C21 POPE  229     119.859  52.399  81.069  1.00  0.00           C
ATOM  11005 2C21 POPE  229     120.049  51.569  82.359  1.00  0.00           C
ATOM  11008 3C21 POPE  229     118.909  50.589  82.660  1.00  0.00           C
ATOM  11011 4C21 POPE  229     118.569  50.519  84.149  1.00  0.00           C
ATOM  11014 5C21 POPE  229     119.709  50.009  85.049  1.00  0.00           C
ATOM  11017 6C21 POPE  229     119.479  50.349  86.529  1.00  0.00           C
ATOM  11020 7C21 POPE  229     120.419  49.579  87.470  1.00  0.00           C
ATOM  11023 8C21 POPE  229     120.049  49.759  88.950  1.00  0.00           C
ATOM  11027  C33 POPE  229     117.149  50.609  70.519  1.00  0.00           C
ATOM  11030  C34 POPE  229     116.159  50.679  71.699  1.00  0.00           C
ATOM  11033  C35 POPE  229     116.379  49.619  72.789  1.00  0.00           C
ATOM  11036  C36 POPE  229     117.619  49.899  73.650  1.00  0.00           C
ATOM  11039  C37 POPE  229     117.779  48.869  74.780  1.00  0.00           C
ATOM  11042  C38 POPE  229     119.009  49.149  75.659  1.00  0.00           C
ATOM  11045  C39 POPE  229     118.849  48.599  77.070  1.00  0.00           C
ATOM  11048 0C31 POPE  229     118.739  47.079  77.169  1.00  0.00           C
ATOM  11051 1C31 POPE  229     118.059  46.679  78.480  1.00  0.00           C
ATOM  11054 2C31 POPE  229     118.179  45.179  78.779  1.00  0.00           C
ATOM  11057 3C31 POPE  229     116.849  44.559  79.210  1.00  0.00           C
ATOM  11060 4C31 POPE  229     116.999  43.109  79.699  1.00  0.00           C
ATOM  11063 5C31 POPE  229     117.649  42.999  81.080  1.00  0.00           C
ATOM  11066 6C31 POPE  229     117.739  41.569  81.599  1.00  0.00           C
ATOM  11070  NH3 POPE  230     124.489  97.259 108.130  1.00  0.00           N
ATOM  11074  C12 POPE  230     123.789  96.139 108.849  1.00  0.00           C
ATOM  11077  C11 POPE  230     124.119  94.809 108.179  1.00  0.00           C
ATOM  11080  P   POPE  230     122.979  92.819 109.420  1.00  0.00           P
ATOM  11081  O13 POPE  230     123.479  91.789 110.349  1.00  0.00           O
ATOM  11082  O14 POPE  230     121.779  93.589 109.780  1.00  0.00           O
ATOM  11083  O11 POPE  230     122.799  92.159 107.999  1.00  0.00           O
ATOM  11084  O12 POPE  230     124.179  93.769 109.129  1.00  0.00           O
ATOM  11085  C1  POPE  230     121.509  92.249 107.399  1.00  0.00           C
ATOM  11088  C2  POPE  230     121.369  91.369 106.129  1.00  0.00           C
ATOM  11090  O21 POPE  230     122.429  91.659 105.189  1.00  0.00           O
ATOM  11091  C21 POPE  230     123.529  90.939 105.370  1.00  0.00           C
ATOM  11092  O22 POPE  230     123.729  90.119 106.249  1.00  0.00           O
ATOM  11093  C22 POPE  230     124.529  91.249 104.260  1.00  0.00           C
ATOM  11096  C3  POPE  230     120.009  91.689 105.459  1.00  0.00           C
ATOM  11099  O31 POPE  230     119.689  90.849 104.339  1.00  0.00           O
ATOM  11100  C31 POPE  230     119.209  89.589 104.399  1.00  0.00           C
ATOM  11101  O32 POPE  230     119.229  88.839 103.439  1.00  0.00           O
ATOM  11102  C32 POPE  230     118.589  89.149 105.729  1.00  0.00           C
ATOM  11105  C23 POPE  230     124.739  90.099 103.270  1.00  0.00           C
ATOM  11108  C24 POPE  230     125.439  88.889 103.889  1.00  0.00           C
ATOM  11111  C25 POPE  230     126.099  87.949 102.859  1.00  0.00           C
ATOM  11114  C26 POPE  230     125.109  87.169 101.979  1.00  0.00           C
ATOM  11117  C27 POPE  230     124.549  87.989 100.810  1.00  0.00           C
ATOM  11120  C28 POPE  230     124.739  87.299  99.450  1.00  0.00           C
ATOM  11123  C29 POPE  230     126.189  87.299  98.989  1.00  0.00           C
ATOM  11125 0C21 POPE  230     126.599  86.929  97.770  1.00  0.00           C
ATOM  11127 1C21 POPE  230     125.709  86.419  96.660  1.00  0.00           C
ATOM  11130 2C21 POPE  230     125.599  87.389  95.469  1.00  0.00           C
ATOM  11133 3C21 POPE  230     125.029  88.789  95.810  1.00  0.00           C
ATOM  11136 4C21 POPE  230     124.789  89.649  94.560  1.00  0.00           C
ATOM  11139 5C21 POPE  230     123.839  90.829  94.809  1.00  0.00           C
ATOM  11142 6C21 POPE  230     123.419  91.549  93.519  1.00  0.00           C
ATOM  11145 7C21 POPE  230     124.549  92.359  92.849  1.00  0.00           C
ATOM  11148 8C21 POPE  230     124.109  93.059  91.559  1.00  0.00           C
ATOM  11152  C33 POPE  230     119.259  87.869 106.260  1.00  0.00           C
ATOM  11155  C34 POPE  230     118.529  87.249 107.459  1.00  0.00           C
ATOM  11158  C35 POPE  230     119.409  86.219 108.190  1.00  0.00           C
ATOM  11161  C36 POPE  230     119.979  85.179 107.219  1.00  0.00           C
ATOM  11164  C37 POPE  230     120.799  84.079 107.899  1.00  0.00           C
ATOM  11167  C38 POPE  230     121.459  83.149 106.880  1.00  0.00           C
ATOM  11170  C39 POPE  230     120.449  82.199 106.240  1.00  0.00           C
ATOM  11173 0C31 POPE  230     120.629  82.039 104.730  1.00  0.00           C
ATOM  11176 1C31 POPE  230     119.369  81.449 104.090  1.00  0.00           C
ATOM  11179 2C31 POPE  230     119.489  81.289 102.569  1.00  0.00           C
ATOM  11182 3C31 POPE  230     118.189  80.809 101.929  1.00  0.00           C
ATOM  11185 4C31 POPE  230     118.369  80.519 100.429  1.00  0.00           C
ATOM  11188 5C31 POPE  230     117.059  80.069  99.769  1.00  0.00           C
ATOM  11191 6C31 POPE  230     117.229  79.609  98.329  1.00  0.00           C
ATOM  11195  NH3 POPE  231     107.769  72.529 111.039  1.00  0.00           N
ATOM  11199  C12 POPE  231     106.489  71.829 111.389  1.00  0.00           C
ATOM  11202  C11 POPE  231     106.769  70.429 111.950  1.00  0.00           C
ATOM  11205  P   POPE  231     108.279  68.379 111.469  1.00  0.00           P
ATOM  11206  O13 POPE  231     109.639  68.829 111.800  1.00  0.00           O
ATOM  11207  O14 POPE  231     107.499  67.669 112.499  1.00  0.00           O
ATOM  11208  O11 POPE  231     108.329  67.489 110.160  1.00  0.00           O
ATOM  11209  O12 POPE  231     107.489  69.659 110.989  1.00  0.00           O
ATOM  11210  C1  POPE  231     107.249  67.489 109.230  1.00  0.00           C
ATOM  11213  C2  POPE  231     107.729  67.059 107.809  1.00  0.00           C
ATOM  11215  O21 POPE  231     106.789  67.549 106.839  1.00  0.00           O
ATOM  11216  C21 POPE  231     105.639  66.949 106.660  1.00  0.00           C
ATOM  11217  O22 POPE  231     105.259  65.879 107.119  1.00  0.00           O
ATOM  11218  C22 POPE  231     104.799  67.889 105.779  1.00  0.00           C
ATOM  11221  C3  POPE  231     108.059  65.539 107.669  1.00  0.00           C
ATOM  11224  O31 POPE  231     107.979  65.079 106.289  1.00  0.00           O
ATOM  11225  C31 POPE  231     108.979  65.559 105.519  1.00  0.00           C
ATOM  11226  O32 POPE  231     109.959  66.149 105.950  1.00  0.00           O
ATOM  11227  C32 POPE  231     108.689  65.209 104.059  1.00  0.00           C
ATOM  11230  C23 POPE  231     105.199  67.869 104.280  1.00  0.00           C
ATOM  11233  C24 POPE  231     105.579  69.269 103.760  1.00  0.00           C
ATOM  11236  C25 POPE  231     105.789  69.349 102.239  1.00  0.00           C
ATOM  11239  C26 POPE  231     104.559  69.509 101.319  1.00  0.00           C
ATOM  11242  C27 POPE  231     104.889  69.909  99.870  1.00  0.00           C
ATOM  11245  C28 POPE  231     105.009  68.729  98.870  1.00  0.00           C
ATOM  11248  C29 POPE  231     106.349  68.059  98.919  1.00  0.00           C
ATOM  11250 0C21 POPE  231     107.209  67.819  97.919  1.00  0.00           C
ATOM  11252 1C21 POPE  231     107.049  68.079  96.439  1.00  0.00           C
ATOM  11255 2C21 POPE  231     105.799  67.489  95.750  1.00  0.00           C
ATOM  11258 3C21 POPE  231     105.579  65.989  96.019  1.00  0.00           C
ATOM  11261 4C21 POPE  231     104.209  65.499  95.519  1.00  0.00           C
ATOM  11264 5C21 POPE  231     104.189  65.129  94.029  1.00  0.00           C
ATOM  11267 6C21 POPE  231     104.639  63.689  93.789  1.00  0.00           C
ATOM  11270 7C21 POPE  231     104.749  63.309  92.309  1.00  0.00           C
ATOM  11273 8C21 POPE  231     105.049  61.829  92.090  1.00  0.00           C
ATOM  11277  C33 POPE  231     109.109  66.319 103.069  1.00  0.00           C
ATOM  11280  C34 POPE  231     108.709  66.039 101.620  1.00  0.00           C
ATOM  11283  C35 POPE  231     109.379  64.799 100.999  1.00  0.00           C
ATOM  11286  C36 POPE  231     109.039  64.659  99.510  1.00  0.00           C
ATOM  11289  C37 POPE  231     109.659  63.409  98.870  1.00  0.00           C
ATOM  11292  C38 POPE  231     110.129  63.639  97.420  1.00  0.00           C
ATOM  11295  C39 POPE  231     108.999  63.739  96.389  1.00  0.00           C
ATOM  11298 0C31 POPE  231     109.499  64.329  95.060  1.00  0.00           C
ATOM  11301 1C31 POPE  231     108.619  63.959  93.849  1.00  0.00           C
ATOM  11304 2C31 POPE  231     109.169  64.499  92.519  1.00  0.00           C
ATOM  11307 3C31 POPE  231     108.919  65.999  92.269  1.00  0.00           C
ATOM  11310 4C31 POPE  231     107.439  66.329  92.029  1.00  0.00           C
ATOM  11313 5C31 POPE  231     107.199  67.779  91.609  1.00  0.00           C
ATOM  11316 6C31 POPE  231     105.749  68.059  91.230  1.00  0.00           C
ATOM  11320  NH3 POPE  232     112.829 104.779  60.520  1.00  0.00           N
ATOM  11324  C12 POPE  232     112.589 105.219  59.109  1.00  0.00           C
ATOM  11327  C11 POPE  232     111.909 106.599  59.100  1.00  0.00           C
ATOM  11330  P   POPE  232     112.759 108.109  61.129  1.00  0.00           P
ATOM  11331  O13 POPE  232     112.779 109.579  61.149  1.00  0.00           O
ATOM  11332  O14 POPE  232     113.849 107.409  61.829  1.00  0.00           O
ATOM  11333  O11 POPE  232     111.389 107.549  61.600  1.00  0.00           O
ATOM  11334  O12 POPE  232     112.779 107.609  59.629  1.00  0.00           O
ATOM  11335  C1  POPE  232     110.509 108.279  62.430  1.00  0.00           C
ATOM  11338  C2  POPE  232     109.849 107.289  63.399  1.00  0.00           C
ATOM  11340  O21 POPE  232     108.969 107.939  64.309  1.00  0.00           O
ATOM  11341  C21 POPE  232     109.369 108.919  65.089  1.00  0.00           C
ATOM  11342  O22 POPE  232     110.499 109.369  65.210  1.00  0.00           O
ATOM  11343  C22 POPE  232     108.149 109.399  65.870  1.00  0.00           C
ATOM  11346  C3  POPE  232     110.879 106.369  64.119  1.00  0.00           C
ATOM  11349  O31 POPE  232     110.339 105.589  65.219  1.00  0.00           O
ATOM  11350  C31 POPE  232     109.519 104.589  64.899  1.00  0.00           C
ATOM  11351  O32 POPE  232     108.999 104.389  63.820  1.00  0.00           O
ATOM  11352  C32 POPE  232     109.289 103.749  66.159  1.00  0.00           C
ATOM  11355  C23 POPE  232     107.839 108.479  67.069  1.00  0.00           C
ATOM  11358  C24 POPE  232     106.459 108.789  67.669  1.00  0.00           C
ATOM  11361  C25 POPE  232     106.199 108.059  68.989  1.00  0.00           C
ATOM  11364  C26 POPE  232     104.769 108.249  69.520  1.00  0.00           C
ATOM  11367  C27 POPE  232     104.499 109.629  70.119  1.00  0.00           C
ATOM  11370  C28 POPE  232     102.999 109.859  70.419  1.00  0.00           C
ATOM  11373  C29 POPE  232     102.829 111.089  71.260  1.00  0.00           C
ATOM  11375 0C21 POPE  232     102.609 112.329  70.809  1.00  0.00           C
ATOM  11377 1C21 POPE  232     102.429 112.739  69.370  1.00  0.00           C
ATOM  11380 2C21 POPE  232     101.719 114.099  69.289  1.00  0.00           C
ATOM  11383 3C21 POPE  232     100.259 114.059  69.769  1.00  0.00           C
ATOM  11386 4C21 POPE  232      99.979 114.849  71.059  1.00  0.00           C
ATOM  11389 5C21 POPE  232     100.269 116.359  70.960  1.00  0.00           C
ATOM  11392 6C21 POPE  232      99.619 117.039  69.749  1.00  0.00           C
ATOM  11395 7C21 POPE  232      99.619 118.569  69.839  1.00  0.00           C
ATOM  11398 8C21 POPE  232      98.859 119.239  68.690  1.00  0.00           C
ATOM  11402  C33 POPE  232     107.799 103.349  66.250  1.00  0.00           C
ATOM  11405  C34 POPE  232     107.479 102.549  67.510  1.00  0.00           C
ATOM  11408  C35 POPE  232     105.959 102.519  67.780  1.00  0.00           C
ATOM  11411  C36 POPE  232     105.469 103.819  68.419  1.00  0.00           C
ATOM  11414  C37 POPE  232     103.939 103.849  68.550  1.00  0.00           C
ATOM  11417  C38 POPE  232     103.419 105.269  68.769  1.00  0.00           C
ATOM  11420  C39 POPE  232     101.989 105.489  68.289  1.00  0.00           C
ATOM  11423 0C31 POPE  232     100.949 104.719  69.099  1.00  0.00           C
ATOM  11426 1C31 POPE  232      99.519 104.999  68.629  1.00  0.00           C
ATOM  11429 2C31 POPE  232      98.509 104.019  69.230  1.00  0.00           C
ATOM  11432 3C31 POPE  232      98.469 104.079  70.760  1.00  0.00           C
ATOM  11435 4C31 POPE  232      97.559 103.009  71.369  1.00  0.00           C
ATOM  11438 5C31 POPE  232      97.659 102.939  72.899  1.00  0.00           C
ATOM  11441 6C31 POPE  232      96.889 101.759  73.480  1.00  0.00           C
ATOM  11445  NH3 POPE  233     111.939 111.729  64.669  1.00  0.00           N
ATOM  11449  C12 POPE  233     112.959 112.829  64.859  1.00  0.00           C
ATOM  11452  C11 POPE  233     113.689 113.159  63.550  1.00  0.00           C
ATOM  11455  P   POPE  233     115.069 115.429  63.989  1.00  0.00           P
ATOM  11456  O13 POPE  233     114.339 116.199  62.960  1.00  0.00           O
ATOM  11457  O14 POPE  233     116.519 115.709  64.119  1.00  0.00           O
ATOM  11458  O11 POPE  233     114.349 115.659  65.359  1.00  0.00           O
ATOM  11459  O12 POPE  233     114.909 113.869  63.760  1.00  0.00           O
ATOM  11460  C1  POPE  233     114.869 115.119  66.579  1.00  0.00           C
ATOM  11463  C2  POPE  233     115.959 116.059  67.169  1.00  0.00           C
ATOM  11465  O21 POPE  233     116.519 115.619  68.429  1.00  0.00           O
ATOM  11466  C21 POPE  233     115.709 115.459  69.459  1.00  0.00           C
ATOM  11467  O22 POPE  233     114.499 115.329  69.450  1.00  0.00           O
ATOM  11468  C22 POPE  233     116.569 115.549  70.719  1.00  0.00           C
ATOM  11471  C3  POPE  233     115.469 117.549  67.219  1.00  0.00           C
ATOM  11474  O31 POPE  233     116.109 118.409  68.179  1.00  0.00           O
ATOM  11475  C31 POPE  233     117.419 118.529  68.149  1.00  0.00           C
ATOM  11476  O32 POPE  233     118.189 118.019  67.349  1.00  0.00           O
ATOM  11477  C32 POPE  233     117.839 119.279  69.419  1.00  0.00           C
ATOM  11480  C23 POPE  233     116.039 114.669  71.870  1.00  0.00           C
ATOM  11483  C24 POPE  233     116.419 115.279  73.219  1.00  0.00           C
ATOM  11486  C25 POPE  233     116.129 114.339  74.389  1.00  0.00           C
ATOM  11489  C26 POPE  233     116.159 115.069  75.729  1.00  0.00           C
ATOM  11492  C27 POPE  233     116.279 114.099  76.899  1.00  0.00           C
ATOM  11495  C28 POPE  233     116.329 114.819  78.260  1.00  0.00           C
ATOM  11498  C29 POPE  233     114.929 115.149  78.720  1.00  0.00           C
ATOM  11500 0C21 POPE  233     114.169 114.399  79.539  1.00  0.00           C
ATOM  11502 1C21 POPE  233     114.589 113.109  80.180  1.00  0.00           C
ATOM  11505 2C21 POPE  233     114.049 113.019  81.620  1.00  0.00           C
ATOM  11508 3C21 POPE  233     114.529 111.729  82.309  1.00  0.00           C
ATOM  11511 4C21 POPE  233     114.039 111.619  83.760  1.00  0.00           C
ATOM  11514 5C21 POPE  233     112.509 111.559  83.860  1.00  0.00           C
ATOM  11517 6C21 POPE  233     112.029 110.369  84.679  1.00  0.00           C
ATOM  11520 7C21 POPE  233     110.509 110.349  84.840  1.00  0.00           C
ATOM  11523 8C21 POPE  233     110.019 109.259  85.789  1.00  0.00           C
ATOM  11527  C33 POPE  233     119.099 118.639  70.040  1.00  0.00           C
ATOM  11530  C34 POPE  233     119.389 119.139  71.459  1.00  0.00           C
ATOM  11533  C35 POPE  233     118.419 118.579  72.519  1.00  0.00           C
ATOM  11536  C36 POPE  233     118.649 119.179  73.919  1.00  0.00           C
ATOM  11539  C37 POPE  233     117.619 118.709  74.970  1.00  0.00           C
ATOM  11542  C38 POPE  233     117.239 119.829  75.960  1.00  0.00           C
ATOM  11545  C39 POPE  233     116.339 119.399  77.129  1.00  0.00           C
ATOM  11548 0C31 POPE  233     114.969 118.829  76.699  1.00  0.00           C
ATOM  11551 1C31 POPE  233     113.989 118.699  77.879  1.00  0.00           C
ATOM  11554 2C31 POPE  233     112.709 117.949  77.499  1.00  0.00           C
ATOM  11557 3C31 POPE  233     111.809 117.609  78.699  1.00  0.00           C
ATOM  11560 4C31 POPE  233     111.039 118.829  79.240  1.00  0.00           C
ATOM  11563 5C31 POPE  233     110.259 118.529  80.519  1.00  0.00           C
ATOM  11566 6C31 POPE  233     109.469 119.739  81.019  1.00  0.00           C
ATOM  11570  NH3 POPE  234      77.999  40.979  66.789  1.00  0.00           N
ATOM  11574  C12 POPE  234      79.069  42.039  66.749  1.00  0.00           C
ATOM  11577  C11 POPE  234      78.689  43.149  65.739  1.00  0.00           C
ATOM  11580  P   POPE  234      79.829  45.309  66.789  1.00  0.00           P
ATOM  11581  O13 POPE  234      80.629  44.799  67.910  1.00  0.00           O
ATOM  11582  O14 POPE  234      80.269  46.579  66.149  1.00  0.00           O
ATOM  11583  O11 POPE  234      78.369  45.619  67.309  1.00  0.00           O
ATOM  11584  O12 POPE  234      79.669  44.189  65.699  1.00  0.00           O
ATOM  11585  C1  POPE  234      77.689  44.939  68.359  1.00  0.00           C
ATOM  11588  C2  POPE  234      77.999  45.559  69.739  1.00  0.00           C
ATOM  11590  O21 POPE  234      77.569  44.639  70.750  1.00  0.00           O
ATOM  11591  C21 POPE  234      78.439  44.439  71.710  1.00  0.00           C
ATOM  11592  O22 POPE  234      79.649  44.539  71.629  1.00  0.00           O
ATOM  11593  C22 POPE  234      77.689  44.059  72.969  1.00  0.00           C
ATOM  11596  C3  POPE  234      77.229  46.889  69.959  1.00  0.00           C
ATOM  11599  O31 POPE  234      77.259  47.229  71.360  1.00  0.00           O
ATOM  11600  C31 POPE  234      77.019  48.519  71.609  1.00  0.00           C
ATOM  11601  O32 POPE  234      76.869  49.369  70.760  1.00  0.00           O
ATOM  11602  C32 POPE  234      77.029  48.699  73.139  1.00  0.00           C
ATOM  11605  C23 POPE  234      77.439  42.549  73.039  1.00  0.00           C
ATOM  11608  C24 POPE  234      76.289  42.269  74.000  1.00  0.00           C
ATOM  11611  C25 POPE  234      75.949  40.779  74.129  1.00  0.00           C
ATOM  11614  C26 POPE  234      74.669  40.629  74.949  1.00  0.00           C
ATOM  11617  C27 POPE  234      74.779  39.609  76.089  1.00  0.00           C
ATOM  11620  C28 POPE  234      73.769  39.859  77.219  1.00  0.00           C
ATOM  11623  C29 POPE  234      72.339  39.839  76.730  1.00  0.00           C
ATOM  11625 0C21 POPE  234      71.279  39.269  77.330  1.00  0.00           C
ATOM  11627 1C21 POPE  234      71.279  38.549  78.650  1.00  0.00           C
ATOM  11630 2C21 POPE  234      70.829  39.459  79.809  1.00  0.00           C
ATOM  11633 3C21 POPE  234      69.349  39.849  79.730  1.00  0.00           C
ATOM  11636 4C21 POPE  234      68.839  40.539  80.999  1.00  0.00           C
ATOM  11639 5C21 POPE  234      69.379  41.949  81.240  1.00  0.00           C
ATOM  11642 6C21 POPE  234      68.849  42.989  80.239  1.00  0.00           C
ATOM  11645 7C21 POPE  234      68.819  44.409  80.840  1.00  0.00           C
ATOM  11648 8C21 POPE  234      68.429  45.499  79.839  1.00  0.00           C
ATOM  11652  C33 POPE  234      77.079  50.159  73.650  1.00  0.00           C
ATOM  11655  C34 POPE  234      76.559  50.349  75.089  1.00  0.00           C
ATOM  11658  C35 POPE  234      77.239  49.489  76.170  1.00  0.00           C
ATOM  11661  C36 POPE  234      76.599  49.659  77.560  1.00  0.00           C
ATOM  11664  C37 POPE  234      77.259  48.779  78.629  1.00  0.00           C
ATOM  11667  C38 POPE  234      76.519  48.759  79.970  1.00  0.00           C
ATOM  11670  C39 POPE  234      77.139  47.759  80.969  1.00  0.00           C
ATOM  11673 0C31 POPE  234      76.219  47.439  82.160  1.00  0.00           C
ATOM  11676 1C31 POPE  234      76.859  46.459  83.159  1.00  0.00           C
ATOM  11679 2C31 POPE  234      75.909  46.079  84.310  1.00  0.00           C
ATOM  11682 3C31 POPE  234      76.609  45.389  85.480  1.00  0.00           C
ATOM  11685 4C31 POPE  234      75.649  45.049  86.629  1.00  0.00           C
ATOM  11688 5C31 POPE  234      76.359  44.589  87.910  1.00  0.00           C
ATOM  11691 6C31 POPE  234      75.399  44.299  89.069  1.00  0.00           C
ATOM  11695  NH3 POPE  235      60.919  39.539  66.069  1.00  0.00           N
ATOM  11699  C12 POPE  235      62.019  40.229  65.309  1.00  0.00           C
ATOM  11702  C11 POPE  235      61.849  41.749  65.319  1.00  0.00           C
ATOM  11705  P   POPE  235      63.769  43.519  65.149  1.00  0.00           P
ATOM  11706  O13 POPE  235      64.839  43.899  64.210  1.00  0.00           O
ATOM  11707  O14 POPE  235      62.879  44.619  65.639  1.00  0.00           O
ATOM  11708  O11 POPE  235      64.449  42.769  66.359  1.00  0.00           O
ATOM  11709  O12 POPE  235      62.859  42.389  64.510  1.00  0.00           O
ATOM  11710  C1  POPE  235      64.039  42.939  67.710  1.00  0.00           C
ATOM  11713  C2  POPE  235      65.249  42.799  68.690  1.00  0.00           C
ATOM  11715  O21 POPE  235      64.919  42.289  69.999  1.00  0.00           O
ATOM  11716  C21 POPE  235      64.009  42.939  70.700  1.00  0.00           C
ATOM  11717  O22 POPE  235      63.219  43.769  70.300  1.00  0.00           O
ATOM  11718  C22 POPE  235      64.129  42.539  72.179  1.00  0.00           C
ATOM  11721  C3  POPE  235      66.019  44.129  68.829  1.00  0.00           C
ATOM  11724  O31 POPE  235      66.909  44.119  69.970  1.00  0.00           O
ATOM  11725  C31 POPE  235      68.209  44.109  69.699  1.00  0.00           C
ATOM  11726  O32 POPE  235      68.709  43.909  68.599  1.00  0.00           O
ATOM  11727  C32 POPE  235      69.009  44.269  70.999  1.00  0.00           C
ATOM  11730  C23 POPE  235      64.489  43.769  73.060  1.00  0.00           C
ATOM  11733  C24 POPE  235      63.719  43.809  74.389  1.00  0.00           C
ATOM  11736  C25 POPE  235      64.249  42.849  75.460  1.00  0.00           C
ATOM  11739  C26 POPE  235      63.529  43.039  76.810  1.00  0.00           C
ATOM  11742  C27 POPE  235      64.029  42.059  77.870  1.00  0.00           C
ATOM  11745  C28 POPE  235      63.219  42.099  79.190  1.00  0.00           C
ATOM  11748  C29 POPE  235      63.389  43.389  79.949  1.00  0.00           C
ATOM  11750 0C21 POPE  235      62.419  44.079  80.569  1.00  0.00           C
ATOM  11752 1C21 POPE  235      60.969  43.689  80.649  1.00  0.00           C
ATOM  11755 2C21 POPE  235      60.119  44.569  81.599  1.00  0.00           C
ATOM  11758 3C21 POPE  235      60.099  44.119  83.069  1.00  0.00           C
ATOM  11761 4C21 POPE  235      61.429  44.289  83.810  1.00  0.00           C
ATOM  11764 5C21 POPE  235      61.369  43.749  85.239  1.00  0.00           C
ATOM  11767 6C21 POPE  235      62.739  43.699  85.929  1.00  0.00           C
ATOM  11770 7C21 POPE  235      62.899  42.459  86.819  1.00  0.00           C
ATOM  11773 8C21 POPE  235      64.219  42.399  87.589  1.00  0.00           C
ATOM  11777  C33 POPE  235      68.239  44.909  72.199  1.00  0.00           C
ATOM  11780  C34 POPE  235      69.029  45.999  72.940  1.00  0.00           C
ATOM  11783  C35 POPE  235      70.339  45.549  73.600  1.00  0.00           C
ATOM  11786  C36 POPE  235      70.199  45.119  75.069  1.00  0.00           C
ATOM  11789  C37 POPE  235      71.539  45.019  75.799  1.00  0.00           C
ATOM  11792  C38 POPE  235      71.389  44.549  77.259  1.00  0.00           C
ATOM  11795  C39 POPE  235      72.659  44.729  78.089  1.00  0.00           C
ATOM  11798 0C31 POPE  235      72.579  44.079  79.479  1.00  0.00           C
ATOM  11801 1C31 POPE  235      73.829  44.359  80.329  1.00  0.00           C
ATOM  11804 2C31 POPE  235      73.929  43.509  81.609  1.00  0.00           C
ATOM  11807 3C31 POPE  235      72.879  43.829  82.679  1.00  0.00           C
ATOM  11810 4C31 POPE  235      73.099  42.989  83.950  1.00  0.00           C
ATOM  11813 5C31 POPE  235      72.249  43.439  85.139  1.00  0.00           C
ATOM  11816 6C31 POPE  235      72.449  42.569  86.380  1.00  0.00           C
ATOM  11820  NH3 POPE  236      27.509 103.479  64.679  1.00  0.00           N
ATOM  11824  C12 POPE  236      28.629 102.469  64.589  1.00  0.00           C
ATOM  11827  C11 POPE  236      29.749 102.899  63.620  1.00  0.00           C
ATOM  11830  P   POPE  236      29.149 104.419  61.600  1.00  0.00           P
ATOM  11831  O13 POPE  236      30.449 105.139  61.649  1.00  0.00           O
ATOM  11832  O14 POPE  236      28.479 104.329  60.289  1.00  0.00           O
ATOM  11833  O11 POPE  236      28.149 105.079  62.640  1.00  0.00           O
ATOM  11834  O12 POPE  236      29.279 103.019  62.269  1.00  0.00           O
ATOM  11835  C1  POPE  236      27.679 106.409  62.510  1.00  0.00           C
ATOM  11838  C2  POPE  236      27.559 107.169  63.869  1.00  0.00           C
ATOM  11840  O21 POPE  236      28.239 106.459  64.930  1.00  0.00           O
ATOM  11841  C21 POPE  236      29.289 107.129  65.469  1.00  0.00           C
ATOM  11842  O22 POPE  236      29.599 108.259  65.189  1.00  0.00           O
ATOM  11843  C22 POPE  236      30.029 106.189  66.429  1.00  0.00           C
ATOM  11846  C3  POPE  236      26.069 107.419  64.270  1.00  0.00           C
ATOM  11849  O31 POPE  236      25.989 108.179  65.489  1.00  0.00           O
ATOM  11850  C31 POPE  236      26.349 109.439  65.369  1.00  0.00           C
ATOM  11851  O32 POPE  236      26.519 110.049  64.329  1.00  0.00           O
ATOM  11852  C32 POPE  236      26.749 109.949  66.739  1.00  0.00           C
ATOM  11855  C23 POPE  236      30.569 106.889  67.700  1.00  0.00           C
ATOM  11858  C24 POPE  236      29.469 107.339  68.669  1.00  0.00           C
ATOM  11861  C25 POPE  236      29.999 107.629  70.089  1.00  0.00           C
ATOM  11864  C26 POPE  236      28.919 108.269  70.980  1.00  0.00           C
ATOM  11867  C27 POPE  236      29.249 108.209  72.479  1.00  0.00           C
ATOM  11870  C28 POPE  236      28.279 109.069  73.309  1.00  0.00           C
ATOM  11873  C29 POPE  236      28.059 108.579  74.719  1.00  0.00           C
ATOM  11875 0C21 POPE  236      28.749 108.909  75.829  1.00  0.00           C
ATOM  11877 1C21 POPE  236      29.909 109.879  75.899  1.00  0.00           C
ATOM  11880 2C21 POPE  236      30.059 110.569  77.269  1.00  0.00           C
ATOM  11883 3C21 POPE  236      28.849 111.419  77.669  1.00  0.00           C
ATOM  11886 4C21 POPE  236      29.109 112.319  78.889  1.00  0.00           C
ATOM  11889 5C21 POPE  236      27.909 113.219  79.219  1.00  0.00           C
ATOM  11892 6C21 POPE  236      28.249 114.299  80.259  1.00  0.00           C
ATOM  11895 7C21 POPE  236      27.099 115.269  80.510  1.00  0.00           C
ATOM  11898 8C21 POPE  236      27.519 116.539  81.269  1.00  0.00           C
ATOM  11902  C33 POPE  236      27.619 111.219  66.600  1.00  0.00           C
ATOM  11905  C34 POPE  236      28.589 111.439  67.770  1.00  0.00           C
ATOM  11908  C35 POPE  236      27.999 111.949  69.079  1.00  0.00           C
ATOM  11911  C36 POPE  236      29.119 112.239  70.079  1.00  0.00           C
ATOM  11914  C37 POPE  236      28.559 112.749  71.399  1.00  0.00           C
ATOM  11917  C38 POPE  236      29.619 113.019  72.470  1.00  0.00           C
ATOM  11920  C39 POPE  236      28.979 113.129  73.860  1.00  0.00           C
ATOM  11923 0C31 POPE  236      27.879 114.199  73.969  1.00  0.00           C
ATOM  11926 1C31 POPE  236      27.009 114.009  75.219  1.00  0.00           C
ATOM  11929 2C31 POPE  236      25.949 115.109  75.429  1.00  0.00           C
ATOM  11932 3C31 POPE  236      24.599 114.879  74.719  1.00  0.00           C
ATOM  11935 4C31 POPE  236      24.629 115.029  73.190  1.00  0.00           C
ATOM  11938 5C31 POPE  236      24.619 113.689  72.449  1.00  0.00           C
ATOM  11941 6C31 POPE  236      24.869 113.819  70.949  1.00  0.00           C
ATOM  11945  NH3 POPE  237      41.089  24.219 106.769  1.00  0.00           N
ATOM  11949  C12 POPE  237      39.699  24.009 107.319  1.00  0.00           C
ATOM  11952  C11 POPE  237      38.829  25.279 107.189  1.00  0.00           C
ATOM  11955  P   POPE  237      36.499  24.809 106.129  1.00  0.00           P
ATOM  11956  O13 POPE  237      35.189  24.249 106.559  1.00  0.00           O
ATOM  11957  O14 POPE  237      36.439  26.079 105.349  1.00  0.00           O
ATOM  11958  O11 POPE  237      37.229  23.679 105.279  1.00  0.00           O
ATOM  11959  O12 POPE  237      37.449  24.979 107.370  1.00  0.00           O
ATOM  11960  C1  POPE  237      38.089  23.989 104.190  1.00  0.00           C
ATOM  11963  C2  POPE  237      37.459  23.699 102.789  1.00  0.00           C
ATOM  11965  O21 POPE  237      37.909  24.669 101.819  1.00  0.00           O
ATOM  11966  C21 POPE  237      39.209  24.709 101.579  1.00  0.00           C
ATOM  11967  O22 POPE  237      40.079  24.029 102.090  1.00  0.00           O
ATOM  11968  C22 POPE  237      39.469  25.699 100.440  1.00  0.00           C
ATOM  11971  C3  POPE  237      35.899  23.709 102.819  1.00  0.00           C
ATOM  11974  O31 POPE  237      35.289  23.729 101.520  1.00  0.00           O
ATOM  11975  C31 POPE  237      35.259  22.599 100.849  1.00  0.00           C
ATOM  11976  O32 POPE  237      35.599  21.509 101.269  1.00  0.00           O
ATOM  11977  C32 POPE  237      34.759  22.939  99.429  1.00  0.00           C
ATOM  11980  C23 POPE  237      39.279  25.029  99.059  1.00  0.00           C
ATOM  11983  C24 POPE  237      38.799  25.969  97.949  1.00  0.00           C
ATOM  11986  C25 POPE  237      38.089  25.179  96.839  1.00  0.00           C
ATOM  11989  C26 POPE  237      37.529  26.059  95.709  1.00  0.00           C
ATOM  11992  C27 POPE  237      36.359  25.369  94.990  1.00  0.00           C
ATOM  11995  C28 POPE  237      35.829  26.169  93.789  1.00  0.00           C
ATOM  11998  C29 POPE  237      36.689  26.019  92.560  1.00  0.00           C
ATOM  12000 0C21 POPE  237      36.229  25.859  91.310  1.00  0.00           C
ATOM  12002 1C21 POPE  237      34.779  25.889  90.919  1.00  0.00           C
ATOM  12005 2C21 POPE  237      34.529  25.959  89.399  1.00  0.00           C
ATOM  12008 3C21 POPE  237      35.079  27.219  88.690  1.00  0.00           C
ATOM  12011 4C21 POPE  237      34.629  28.539  89.319  1.00  0.00           C
ATOM  12014 5C21 POPE  237      34.409  29.669  88.299  1.00  0.00           C
ATOM  12017 6C21 POPE  237      33.589  30.829  88.889  1.00  0.00           C
ATOM  12020 7C21 POPE  237      33.309  31.949  87.879  1.00  0.00           C
ATOM  12023 8C21 POPE  237      32.439  33.069  88.450  1.00  0.00           C
ATOM  12027  C33 POPE  237      34.769  21.779  98.390  1.00  0.00           C
ATOM  12030  C34 POPE  237      34.719  22.319  96.940  1.00  0.00           C
ATOM  12033  C35 POPE  237      34.579  21.229  95.859  1.00  0.00           C
ATOM  12036  C36 POPE  237      34.799  21.789  94.450  1.00  0.00           C
ATOM  12039  C37 POPE  237      34.439  20.809  93.320  1.00  0.00           C
ATOM  12042  C38 POPE  237      34.779  21.389  91.929  1.00  0.00           C
ATOM  12045  C39 POPE  237      33.949  20.809  90.779  1.00  0.00           C
ATOM  12048 0C31 POPE  237      34.209  21.569  89.469  1.00  0.00           C
ATOM  12051 1C31 POPE  237      33.359  21.079  88.279  1.00  0.00           C
ATOM  12054 2C31 POPE  237      33.639  21.919  87.020  1.00  0.00           C
ATOM  12057 3C31 POPE  237      33.049  21.349  85.729  1.00  0.00           C
ATOM  12060 4C31 POPE  237      31.519  21.219  85.739  1.00  0.00           C
ATOM  12063 5C31 POPE  237      30.969  20.899  84.349  1.00  0.00           C
ATOM  12066 6C31 POPE  237      29.469  20.589  84.349  1.00  0.00           C
ATOM  12070  NH3 POPE  238      38.509  -4.739 102.490  1.00  0.00           N
ATOM  12074  C12 POPE  238      37.749  -3.769 103.340  1.00  0.00           C
ATOM  12077  C11 POPE  238      38.609  -2.519 103.580  1.00  0.00           C
ATOM  12080  P   POPE  238      36.709  -0.729 103.959  1.00  0.00           P
ATOM  12081  O13 POPE  238      35.509  -1.249 104.660  1.00  0.00           O
ATOM  12082  O14 POPE  238      36.969   0.719 104.129  1.00  0.00           O
ATOM  12083  O11 POPE  238      36.499  -1.089 102.429  1.00  0.00           O
ATOM  12084  O12 POPE  238      37.939  -1.589 104.420  1.00  0.00           O
ATOM  12085  C1  POPE  238      37.089  -0.349 101.349  1.00  0.00           C
ATOM  12088  C2  POPE  238      35.989   0.159 100.390  1.00  0.00           C
ATOM  12090  O21 POPE  238      36.579   0.559  99.149  1.00  0.00           O
ATOM  12091  C21 POPE  238      35.789   0.459  98.089  1.00  0.00           C
ATOM  12092  O22 POPE  238      34.689  -0.081  98.089  1.00  0.00           O
ATOM  12093  C22 POPE  238      36.459   1.059  96.880  1.00  0.00           C
ATOM  12096  C3  POPE  238      35.179   1.339 101.009  1.00  0.00           C
ATOM  12099  O31 POPE  238      34.019   1.639 100.200  1.00  0.00           O
ATOM  12100  C31 POPE  238      33.539   2.849 100.329  1.00  0.00           C
ATOM  12101  O32 POPE  238      33.919   3.679 101.129  1.00  0.00           O
ATOM  12102  C32 POPE  238      32.369   3.069  99.359  1.00  0.00           C
ATOM  12105  C23 POPE  238      36.809  -0.011  95.820  1.00  0.00           C
ATOM  12108  C24 POPE  238      36.849   0.579  94.409  1.00  0.00           C
ATOM  12111  C25 POPE  238      35.429   0.799  93.870  1.00  0.00           C
ATOM  12114  C26 POPE  238      35.399   1.509  92.510  1.00  0.00           C
ATOM  12117  C27 POPE  238      33.979   1.479  91.920  1.00  0.00           C
ATOM  12120  C28 POPE  238      33.809   2.319  90.649  1.00  0.00           C
ATOM  12123  C29 POPE  238      34.779   1.929  89.570  1.00  0.00           C
ATOM  12125 0C21 POPE  238      34.499   1.209  88.469  1.00  0.00           C
ATOM  12127 1C21 POPE  238      33.139   0.669  88.109  1.00  0.00           C
ATOM  12130 2C21 POPE  238      33.129  -0.121  86.780  1.00  0.00           C
ATOM  12133 3C21 POPE  238      33.529   0.739  85.569  1.00  0.00           C
ATOM  12136 4C21 POPE  238      33.339   0.039  84.209  1.00  0.00           C
ATOM  12139 5C21 POPE  238      34.119  -1.279  84.079  1.00  0.00           C
ATOM  12142 6C21 POPE  238      34.199  -1.759  82.620  1.00  0.00           C
ATOM  12145 7C21 POPE  238      34.879  -3.129  82.480  1.00  0.00           C
ATOM  12148 8C21 POPE  238      35.169  -3.499  81.019  1.00  0.00           C
ATOM  12152  C33 POPE  238      32.559   2.529  97.919  1.00  0.00           C
ATOM  12155  C34 POPE  238      31.349   2.889  97.039  1.00  0.00           C
ATOM  12158  C35 POPE  238      31.529   2.599  95.539  1.00  0.00           C
ATOM  12161  C36 POPE  238      30.339   3.149  94.739  1.00  0.00           C
ATOM  12164  C37 POPE  238      30.619   3.369  93.239  1.00  0.00           C
ATOM  12167  C38 POPE  238      29.479   4.179  92.589  1.00  0.00           C
ATOM  12170  C39 POPE  238      29.889   4.949  91.319  1.00  0.00           C
ATOM  12173 0C31 POPE  238      29.979   4.099  90.060  1.00  0.00           C
ATOM  12176 1C31 POPE  238      30.149   4.959  88.799  1.00  0.00           C
ATOM  12179 2C31 POPE  238      30.269   4.139  87.510  1.00  0.00           C
[truncated: 1,739,829 more chars]
