# Supplementary material for: Characterizing Membrane Association and Periplasmic Transfer of Bacterial Lipoproteins through Molecular Dynamics Simulations
Source: Structure. 2020 Apr 7;28(4):475–487.e3. doi: 10.1016/j.str.2020.01.012 (PMC7139219; doi:10.1016/j.str.2020.01.012)
Supplement: Data S3. Final Coordinates from Simulations (M–X), Related to Figure 3 [file mmc5.zip › M-X/MEPS-2-atomistic.pdb]

TITLE     Protein
REMARK    THIS IS A SIMULATION BOX
CRYST1  129.106  129.106  196.407  90.00  90.00  90.00 P 1           1
MODEL        1
ATOM      1  N   CYSTA   1      59.023  62.098 100.648  1.00  0.00           N
ATOM      3  CA  CYSTA   1      58.663  63.268 101.418  1.00  0.00           C
ATOM      5  C   CYSTA   1      58.463  62.858 102.879  1.00  0.00           C
ATOM      6  O   CYSTA   1      59.263  62.118 103.438  1.00  0.00           O
ATOM      7  CB  CYSTA   1      57.493  64.108 100.818  1.00  0.00           C
ATOM     10  SG  CYSTA   1      57.993  65.268  99.508  1.00  0.00           S
ATOM     11  C1  CYSTA   1      59.333  64.438  98.588  1.00  0.00           C
ATOM     14  CA1 CYSTA   1      60.273  61.628 100.538  1.00  0.00           C
ATOM     15  OA1 CYSTA   1      61.243  62.288 100.889  1.00  0.00           O
ATOM     16  CA2 CYSTA   1      60.513  60.268  99.968  1.00  0.00           C
ATOM     19  C11 CYSTA   1      59.803  65.178  97.318  1.00  0.00           C
ATOM     21  O11 CYSTA   1      60.593  66.318  97.689  1.00  0.00           O
ATOM     22  CX1 CYSTA   1      61.233  67.028  96.739  1.00  0.00           C
ATOM     23  OX1 CYSTA   1      61.363  68.238  96.769  1.00  0.00           O
ATOM     24  CX2 CYSTA   1      61.783  66.258  95.528  1.00  0.00           C
ATOM     27  C12 CYSTA   1      58.583  65.518  96.378  1.00  0.00           C
ATOM     30  O12 CYSTA   1      58.743  66.698  95.568  1.00  0.00           O
ATOM     31  CD1 CYSTA   1      58.283  67.838  96.109  1.00  0.00           C
ATOM     32  OD1 CYSTA   1      57.943  67.978  97.258  1.00  0.00           O
ATOM     33  CD2 CYSTA   1      58.203  68.888  95.019  1.00  0.00           C
ATOM     36  CA3 CYSTA   1      59.223  59.678  99.389  1.00  0.00           C
ATOM     39  CA4 CYSTA   1      59.443  58.348  98.658  1.00  0.00           C
ATOM     42  CA5 CYSTA   1      58.163  57.868  97.958  1.00  0.00           C
ATOM     45  CA6 CYSTA   1      57.723  58.778  96.798  1.00  0.00           C
ATOM     48  CA7 CYSTA   1      58.543  58.568  95.538  1.00  0.00           C
ATOM     51  CA8 CYSTA   1      57.863  57.538  94.639  1.00  0.00           C
ATOM     54  CA9 CYSTA   1      58.803  57.048  93.549  1.00  0.00           C
ATOM     57 0CA1 CYSTA   1      58.193  55.898  92.748  1.00  0.00           C
ATOM     60 1CA1 CYSTA   1      59.293  55.078  92.099  1.00  0.00           C
ATOM     63 2CA1 CYSTA   1      58.753  53.928  91.248  1.00  0.00           C
ATOM     66 3CA1 CYSTA   1      59.823  52.868  90.989  1.00  0.00           C
ATOM     69 4CA1 CYSTA   1      61.093  53.438  90.339  1.00  0.00           C
ATOM     72 5CA1 CYSTA   1      62.103  52.318  90.098  1.00  0.00           C
ATOM     75 6CA1 CYSTA   1      63.223  52.738  89.169  1.00  0.00           C
ATOM     79  CD3 CYSTA   1      56.873  68.788  94.249  1.00  0.00           C
ATOM     82  CD4 CYSTA   1      56.643  67.418  93.589  1.00  0.00           C
ATOM     85  CD5 CYSTA   1      55.373  67.338  92.738  1.00  0.00           C
ATOM     88  CD6 CYSTA   1      55.363  68.338  91.579  1.00  0.00           C
ATOM     91  CD7 CYSTA   1      54.463  67.898  90.429  1.00  0.00           C
ATOM     94  CD8 CYSTA   1      54.583  68.808  89.208  1.00  0.00           C
ATOM     97  CD9 CYSTA   1      53.803  68.258  88.018  1.00  0.00           C
ATOM    100 0CD1 CYSTA   1      54.143  68.958  86.698  1.00  0.00           C
ATOM    103 1CD1 CYSTA   1      53.713  70.438  86.628  1.00  0.00           C
ATOM    106 2CD1 CYSTA   1      54.273  71.168  85.398  1.00  0.00           C
ATOM    109 3CD1 CYSTA   1      53.803  70.608  84.049  1.00  0.00           C
ATOM    112 4CD1 CYSTA   1      52.313  70.858  83.769  1.00  0.00           C
ATOM    115 5CD1 CYSTA   1      51.923  70.658  82.299  1.00  0.00           C
ATOM    118 6CD1 CYSTA   1      50.563  71.248  81.928  1.00  0.00           C
ATOM    122  CX3 CYSTA   1      63.313  66.018  95.568  1.00  0.00           C
ATOM    125  CX4 CYSTA   1      63.693  64.628  96.088  1.00  0.00           C
ATOM    128  CX5 CYSTA   1      63.723  63.528  95.019  1.00  0.00           C
ATOM    131  CX6 CYSTA   1      64.903  63.668  94.039  1.00  0.00           C
ATOM    134  CX7 CYSTA   1      65.103  62.398  93.209  1.00  0.00           C
ATOM    137  CX8 CYSTA   1      66.203  62.518  92.129  1.00  0.00           C
ATOM    140  CX9 CYSTA   1      66.093  61.348  91.188  1.00  0.00           C
ATOM    142 0CX1 CYSTA   1      66.123  61.398  89.848  1.00  0.00           C
ATOM    144 1CX1 CYSTA   1      66.383  62.608  88.988  1.00  0.00           C
ATOM    147 2CX1 CYSTA   1      65.113  63.208  88.349  1.00  0.00           C
ATOM    150 3CX1 CYSTA   1      65.443  64.138  87.169  1.00  0.00           C
ATOM    153 4CX1 CYSTA   1      64.223  64.878  86.609  1.00  0.00           C
ATOM    156 5CX1 CYSTA   1      64.533  65.688  85.339  1.00  0.00           C
ATOM    159 6CX1 CYSTA   1      63.333  66.488  84.818  1.00  0.00           C
ATOM    162 7CX1 CYSTA   1      63.593  67.158  83.458  1.00  0.00           C
ATOM    165 8CX1 CYSTA   1      62.433  68.018  82.979  1.00  0.00           C
ATOM    169  N   SER A   2      57.413  63.378 103.529  1.00  0.00           N
ATOM    171  CA  SER A   2      57.403  63.668 104.949  1.00  0.00           C
ATOM    173  CB  SER A   2      56.033  64.298 105.318  1.00  0.00           C
ATOM    176  OG  SER A   2      55.703  65.368 104.409  1.00  0.00           O
ATOM    178  C   SER A   2      57.683  62.488 105.889  1.00  0.00           C
ATOM    179  O   SER A   2      57.013  61.458 105.849  1.00  0.00           O
ATOM    180  N   ALA A   3      58.673  62.618 106.809  1.00  0.00           N
ATOM    182  CA  ALA A   3      59.053  61.658 107.839  1.00  0.00           C
ATOM    184  CB  ALA A   3      60.463  62.048 108.349  1.00  0.00           C
ATOM    188  C   ALA A   3      58.123  61.588 109.068  1.00  0.00           C
ATOM    189  O   ALA A   3      58.573  61.308 110.178  1.00  0.00           O
ATOM    190  N   ASN A   4      56.833  61.928 108.828  1.00  0.00           N
ATOM    192  CA  ASN A   4      55.653  62.128 109.669  1.00  0.00           C
ATOM    194  CB  ASN A   4      56.013  62.358 111.169  1.00  0.00           C
ATOM    197  CG  ASN A   4      54.913  62.508 112.219  1.00  0.00           C
ATOM    198  OD1 ASN A   4      54.613  61.548 112.928  1.00  0.00           O
ATOM    199  ND2 ASN A   4      54.393  63.728 112.488  1.00  0.00           N
ATOM    202  C   ASN A   4      54.873  63.218 108.918  1.00  0.00           C
ATOM    203  O   ASN A   4      54.763  63.118 107.699  1.00  0.00           O
ATOM    204  N   ASN A   5      54.323  64.278 109.529  1.00  0.00           N
ATOM    206  CA  ASN A   5      53.373  65.158 108.848  1.00  0.00           C
ATOM    208  CB  ASN A   5      52.003  65.108 109.628  1.00  0.00           C
ATOM    211  CG  ASN A   5      50.723  65.118 108.788  1.00  0.00           C
ATOM    212  OD1 ASN A   5      49.633  65.468 109.258  1.00  0.00           O
ATOM    213  ND2 ASN A   5      50.833  64.778 107.488  1.00  0.00           N
ATOM    216  C   ASN A   5      53.883  66.598 108.848  1.00  0.00           C
ATOM    217  O   ASN A   5      53.673  67.308 109.818  1.00  0.00           O
ATOM    218  N   THR A   6      54.503  67.118 107.768  1.00  0.00           N
ATOM    220  CA  THR A   6      54.723  68.568 107.668  1.00  0.00           C
ATOM    222  CB  THR A   6      56.013  69.028 106.999  1.00  0.00           C
ATOM    224  OG1 THR A   6      57.133  68.288 107.449  1.00  0.00           O
ATOM    226  CG2 THR A   6      56.263  70.478 107.429  1.00  0.00           C
ATOM    230  C   THR A   6      53.563  69.198 106.928  1.00  0.00           C
ATOM    231  O   THR A   6      53.233  68.828 105.808  1.00  0.00           O
ATOM    232  N   ALA A   7      52.863  70.208 107.499  1.00  0.00           N
ATOM    234  CA  ALA A   7      52.263  70.098 108.799  1.00  0.00           C
ATOM    236  CB  ALA A   7      53.053  70.848 109.898  1.00  0.00           C
ATOM    240  C   ALA A   7      50.873  70.668 108.598  1.00  0.00           C
ATOM    241  O   ALA A   7      50.323  70.618 107.508  1.00  0.00           O
ATOM    242  N   LYS A   8      50.283  71.258 109.628  1.00  0.00           N
ATOM    244  CA  LYS A   8      49.263  72.258 109.428  1.00  0.00           C
ATOM    246  CB  LYS A   8      47.813  71.698 109.529  1.00  0.00           C
ATOM    249  CG  LYS A   8      47.143  71.528 108.148  1.00  0.00           C
ATOM    252  CD  LYS A   8      46.813  70.078 107.738  1.00  0.00           C
ATOM    255  CE  LYS A   8      47.263  69.758 106.299  1.00  0.00           C
ATOM    258  NZ  LYS A   8      46.823  68.418 105.849  1.00  0.00           N
ATOM    262  C   LYS A   8      49.583  73.318 110.449  1.00  0.00           C
ATOM    263  O   LYS A   8      50.663  73.318 111.029  1.00  0.00           O
ATOM    264  N   ASN A   9      48.633  74.208 110.738  1.00  0.00           N
ATOM    266  CA  ASN A   9      48.593  74.958 111.968  1.00  0.00           C
ATOM    268  CB  ASN A   9      49.063  76.438 111.828  1.00  0.00           C
ATOM    271  CG  ASN A   9      48.483  77.348 110.718  1.00  0.00           C
ATOM    272  OD1 ASN A   9      48.453  78.558 110.938  1.00  0.00           O
ATOM    273  ND2 ASN A   9      48.133  76.838 109.529  1.00  0.00           N
ATOM    276  C   ASN A   9      47.163  74.918 112.419  1.00  0.00           C
ATOM    277  O   ASN A   9      46.283  74.998 111.568  1.00  0.00           O
ATOM    278  N   MET A  10      46.843  74.838 113.718  1.00  0.00           N
ATOM    280  CA  MET A  10      46.993  73.658 114.578  1.00  0.00           C
ATOM    282  CB  MET A  10      47.193  72.278 113.898  1.00  0.00           C
ATOM    285  CG  MET A  10      45.843  71.598 113.588  1.00  0.00           C
ATOM    288  SD  MET A  10      44.713  72.418 112.408  1.00  0.00           S
ATOM    289  CE  MET A  10      43.463  73.098 113.549  1.00  0.00           C
ATOM    293  C   MET A  10      47.653  73.908 115.919  1.00  0.00           C
ATOM    294  O   MET A  10      47.193  74.788 116.638  1.00  0.00           O
ATOM    295  N   HIS A  11      48.723  73.178 116.319  1.00  0.00           N
ATOM    297  CA  HIS A  11      49.463  73.348 117.578  1.00  0.00           C
ATOM    299  CB  HIS A  11      50.593  72.288 117.648  1.00  0.00           C
ATOM    302  ND1 HIS A  11      51.703  70.658 119.129  1.00  0.00           N
ATOM    303  CG  HIS A  11      51.363  71.988 118.918  1.00  0.00           C
ATOM    304  CE1 HIS A  11      52.483  70.668 120.189  1.00  0.00           C
ATOM    306  NE2 HIS A  11      52.653  71.918 120.668  1.00  0.00           N
ATOM    308  CD2 HIS A  11      51.953  72.778 119.848  1.00  0.00           C
ATOM    310  C   HIS A  11      50.093  74.708 117.908  1.00  0.00           C
ATOM    311  O   HIS A  11      50.023  75.058 119.099  1.00  0.00           O
ATOM    312  N   PRO A  12      50.733  75.518 117.038  1.00  0.00           N
ATOM    313  CD  PRO A  12      50.203  75.818 115.699  1.00  0.00           C
ATOM    316  CA  PRO A  12      51.503  76.668 117.528  1.00  0.00           C
ATOM    318  CB  PRO A  12      51.013  77.778 116.568  1.00  0.00           C
ATOM    321  CG  PRO A  12      50.943  77.048 115.229  1.00  0.00           C
ATOM    324  C   PRO A  12      53.023  76.538 117.368  1.00  0.00           C
ATOM    325  O   PRO A  12      53.573  77.428 116.729  1.00  0.00           O
ATOM    326  N   GLU A  13      53.783  75.568 117.928  1.00  0.00           N
ATOM    328  CA  GLU A  13      55.193  75.918 118.078  1.00  0.00           C
ATOM    330  CB  GLU A  13      55.383  76.798 119.348  1.00  0.00           C
ATOM    333  CG  GLU A  13      56.563  77.808 119.298  1.00  0.00           C
ATOM    336  CD  GLU A  13      56.613  78.598 117.979  1.00  0.00           C
ATOM    337  OE1 GLU A  13      57.233  78.048 117.038  1.00  0.00           O
ATOM    338  OE2 GLU A  13      56.103  79.748 117.928  1.00  0.00           O
ATOM    339  C   GLU A  13      56.183  74.758 118.068  1.00  0.00           C
ATOM    340  O   GLU A  13      56.803  74.408 119.079  1.00  0.00           O
ATOM    341  N   THR A  14      56.383  74.168 116.879  1.00  0.00           N
ATOM    343  CA  THR A  14      57.533  73.328 116.599  1.00  0.00           C
ATOM    345  CB  THR A  14      57.263  71.818 116.648  1.00  0.00           C
ATOM    347  OG1 THR A  14      55.953  71.488 116.199  1.00  0.00           O
ATOM    349  CG2 THR A  14      57.293  71.368 118.118  1.00  0.00           C
ATOM    353  C   THR A  14      58.293  73.718 115.349  1.00  0.00           C
ATOM    354  O   THR A  14      59.253  73.048 114.999  1.00  0.00           O
ATOM    355  N   ARG A  15      58.023  74.888 114.688  1.00  0.00           N
ATOM    357  CA  ARG A  15      59.123  75.538 113.959  1.00  0.00           C
ATOM    359  CB  ARG A  15      58.933  76.008 112.478  1.00  0.00           C
ATOM    362  CG  ARG A  15      59.533  74.948 111.508  1.00  0.00           C
ATOM    365  CD  ARG A  15      59.843  75.308 110.038  1.00  0.00           C
ATOM    368  NE  ARG A  15      60.773  74.208 109.599  1.00  0.00           N
ATOM    370  CZ  ARG A  15      61.013  73.788 108.368  1.00  0.00           C
ATOM    371  NH1 ARG A  15      61.853  72.788 108.199  1.00  0.00           N
ATOM    374  NH2 ARG A  15      60.533  74.298 107.258  1.00  0.00           N
ATOM    377  C   ARG A  15      60.003  76.378 114.859  1.00  0.00           C
ATOM    378  O   ARG A  15      60.053  77.608 114.828  1.00  0.00           O
ATOM    379  N   ALA A  16      60.833  75.638 115.589  1.00  0.00           N
ATOM    381  CA  ALA A  16      62.073  76.048 116.158  1.00  0.00           C
ATOM    383  CB  ALA A  16      62.143  75.588 117.628  1.00  0.00           C
ATOM    387  C   ALA A  16      63.153  75.358 115.349  1.00  0.00           C
ATOM    388  O   ALA A  16      62.873  74.468 114.538  1.00  0.00           O
ATOM    389  N   VAL A  17      64.423  75.698 115.559  1.00  0.00           N
ATOM    391  CA  VAL A  17      65.463  74.678 115.578  1.00  0.00           C
ATOM    393  CB  VAL A  17      66.473  74.748 114.438  1.00  0.00           C
ATOM    395  CG1 VAL A  17      67.523  73.628 114.589  1.00  0.00           C
ATOM    399  CG2 VAL A  17      65.723  74.568 113.118  1.00  0.00           C
ATOM    403  C   VAL A  17      66.143  74.888 116.909  1.00  0.00           C
ATOM    404  O   VAL A  17      66.553  76.008 117.208  1.00  0.00           O
ATOM    405  N   GLY A  18      66.283  73.928 117.829  1.00  0.00           N
ATOM    407  CA  GLY A  18      65.903  72.538 117.729  1.00  0.00           C
ATOM    410  C   GLY A  18      65.113  72.088 118.909  1.00  0.00           C
ATOM    411  O   GLY A  18      65.413  71.068 119.519  1.00  0.00           O
ATOM    412  N   SER A  19      64.053  72.828 119.298  1.00  0.00           N
ATOM    414  CA  SER A  19      63.233  72.538 120.498  1.00  0.00           C
ATOM    416  CB  SER A  19      62.133  73.638 120.639  1.00  0.00           C
ATOM    419  OG  SER A  19      61.603  73.698 121.959  1.00  0.00           O
ATOM    421  C   SER A  19      62.573  71.158 120.428  1.00  0.00           C
ATOM    422  O   SER A  19      62.553  70.368 121.368  1.00  0.00           O
ATOM    423  N   GLU A  20      62.103  70.868 119.229  1.00  0.00           N
ATOM    425  CA  GLU A  20      61.353  69.748 118.749  1.00  0.00           C
ATOM    427  CB  GLU A  20      60.133  69.338 119.628  1.00  0.00           C
ATOM    430  CG  GLU A  20      59.243  68.198 119.049  1.00  0.00           C
ATOM    433  CD  GLU A  20      58.103  67.818 119.988  1.00  0.00           C
ATOM    434  OE1 GLU A  20      57.833  66.608 120.218  1.00  0.00           O
ATOM    435  OE2 GLU A  20      57.483  68.738 120.568  1.00  0.00           O
ATOM    436  C   GLU A  20      60.943  70.378 117.449  1.00  0.00           C
ATOM    437  O   GLU A  20      60.363  71.458 117.419  1.00  0.00           O
ATOM    438  N   THR A  21      61.393  69.808 116.328  1.00  0.00           N
ATOM    440  CA  THR A  21      61.143  70.378 115.008  1.00  0.00           C
ATOM    442  CB  THR A  21      62.303  71.228 114.428  1.00  0.00           C
ATOM    444  OG1 THR A  21      62.463  71.138 113.019  1.00  0.00           O
ATOM    446  CG2 THR A  21      63.653  70.858 115.028  1.00  0.00           C
ATOM    450  C   THR A  21      60.493  69.348 114.138  1.00  0.00           C
ATOM    451  O   THR A  21      60.193  69.558 112.969  1.00  0.00           O
ATOM    452  N   SER A  22      60.123  68.198 114.758  1.00  0.00           N
ATOM    454  CA  SER A  22      59.283  67.118 114.269  1.00  0.00           C
ATOM    456  CB  SER A  22      58.573  66.348 115.438  1.00  0.00           C
ATOM    459  OG  SER A  22      59.053  64.998 115.548  1.00  0.00           O
ATOM    461  C   SER A  22      58.243  67.518 113.279  1.00  0.00           C
ATOM    462  O   SER A  22      58.163  66.978 112.188  1.00  0.00           O
ATOM    463  N   SER A  23      57.383  68.448 113.629  1.00  0.00           N
ATOM    465  CA  SER A  23      56.273  68.818 112.788  1.00  0.00           C
ATOM    467  CB  SER A  23      55.913  70.288 113.028  1.00  0.00           C
ATOM    470  OG  SER A  23      57.093  71.018 113.398  1.00  0.00           O
ATOM    472  C   SER A  23      55.113  67.918 113.098  1.00  0.00           C
ATOM    473  O   SER A  23      54.073  67.928 112.449  1.00  0.00           O
ATOM    474  N   LEU A  24      55.243  67.138 114.188  1.00  0.00           N
ATOM    476  CA  LEU A  24      54.133  66.618 114.938  1.00  0.00           C
ATOM    478  CB  LEU A  24      54.473  65.218 115.538  1.00  0.00           C
ATOM    481  CG  LEU A  24      54.843  65.058 117.019  1.00  0.00           C
ATOM    483  CD1 LEU A  24      55.433  63.658 117.239  1.00  0.00           C
ATOM    487  CD2 LEU A  24      53.633  65.218 117.949  1.00  0.00           C
ATOM    491  C   LEU A  24      53.823  67.718 115.928  1.00  0.00           C
ATOM    492  O   LEU A  24      54.693  68.158 116.688  1.00  0.00           O
ATOM    493  N   GLN A  25      52.603  68.268 115.909  1.00  0.00           N
ATOM    495  CA  GLN A  25      52.113  68.898 114.688  1.00  0.00           C
ATOM    497  CB  GLN A  25      51.023  68.128 113.898  1.00  0.00           C
ATOM    500  CG  GLN A  25      50.423  68.858 112.659  1.00  0.00           C
ATOM    503  CD  GLN A  25      49.213  68.148 112.038  1.00  0.00           C
ATOM    504  OE1 GLN A  25      48.483  68.758 111.249  1.00  0.00           O
ATOM    505  NE2 GLN A  25      48.963  66.868 112.388  1.00  0.00           N
ATOM    508  C   GLN A  25      51.683  70.288 114.999  1.00  0.00           C
ATOM    509  O   GLN A  25      50.513  70.578 115.258  1.00  0.00           O
ATOM    510  N   ALA A  26      52.683  71.178 114.988  1.00  0.00           N
ATOM    512  CA  ALA A  26      52.833  72.118 113.918  1.00  0.00           C
ATOM    514  CB  ALA A  26      51.533  72.928 113.758  1.00  0.00           C
ATOM    518  C   ALA A  26      53.923  73.088 114.278  1.00  0.00           C
ATOM    519  O   ALA A  26      54.043  73.468 115.438  1.00  0.00           O
ATOM    520  N   SER A  27      54.773  73.488 113.318  1.00  0.00           N
ATOM    522  CA  SER A  27      54.303  73.988 112.029  1.00  0.00           C
ATOM    524  CB  SER A  27      53.873  75.478 112.159  1.00  0.00           C
ATOM    527  OG  SER A  27      54.833  76.198 112.938  1.00  0.00           O
ATOM    529  C   SER A  27      55.403  73.878 110.989  1.00  0.00           C
ATOM    530  O   SER A  27      56.573  73.968 111.339  1.00  0.00           O
ATOM    531  N   GLN A  28      55.033  73.738 109.688  1.00  0.00           N
ATOM    533  CA  GLN A  28      55.733  74.328 108.559  1.00  0.00           C
ATOM    535  CB  GLN A  28      55.863  75.888 108.688  1.00  0.00           C
ATOM    538  CG  GLN A  28      54.893  76.758 107.839  1.00  0.00           C
ATOM    541  CD  GLN A  28      53.383  76.478 107.858  1.00  0.00           C
ATOM    542  OE1 GLN A  28      52.613  77.318 107.379  1.00  0.00           O
ATOM    543  NE2 GLN A  28      52.933  75.388 108.498  1.00  0.00           N
ATOM    546  C   GLN A  28      57.033  73.658 108.109  1.00  0.00           C
ATOM    547  O   GLN A  28      57.793  73.128 108.898  1.00  0.00           O
ATOM    548  N   ASP A  29      57.333  73.578 106.798  1.00  0.00           N
ATOM    550  CA  ASP A  29      56.693  74.228 105.659  1.00  0.00           C
ATOM    552  CB  ASP A  29      57.723  74.968 104.758  1.00  0.00           C
ATOM    555  CG  ASP A  29      58.693  75.858 105.519  1.00  0.00           C
ATOM    556  OD1 ASP A  29      59.783  76.158 104.958  1.00  0.00           O
ATOM    557  OD2 ASP A  29      58.403  76.258 106.678  1.00  0.00           O
ATOM    558  C   ASP A  29      56.043  73.078 104.888  1.00  0.00           C
ATOM    559  O   ASP A  29      56.583  71.978 104.888  1.00  0.00           O
ATOM    560  N   GLU A  30      54.833  73.258 104.309  1.00  0.00           N
ATOM    562  CA  GLU A  30      54.003  72.148 103.858  1.00  0.00           C
ATOM    564  CB  GLU A  30      52.593  72.648 103.438  1.00  0.00           C
ATOM    567  CG  GLU A  30      51.413  71.888 104.129  1.00  0.00           C
ATOM    570  CD  GLU A  30      50.473  72.748 104.988  1.00  0.00           C
ATOM    571  OE1 GLU A  30      49.243  72.488 104.949  1.00  0.00           O
ATOM    572  OE2 GLU A  30      50.973  73.598 105.779  1.00  0.00           O
ATOM    573  C   GLU A  30      54.683  71.288 102.779  1.00  0.00           C
ATOM    574  O   GLU A  30      55.263  71.798 101.828  1.00  0.00           O
ATOM    575  N   PHE A  31      54.663  69.948 102.979  1.00  0.00           N
ATOM    577  CA  PHE A  31      55.603  68.948 102.478  1.00  0.00           C
ATOM    579  CB  PHE A  31      54.913  67.748 101.748  1.00  0.00           C
ATOM    582  CG  PHE A  31      54.333  68.088 100.388  1.00  0.00           C
ATOM    583  CD1 PHE A  31      53.063  68.678 100.258  1.00  0.00           C
ATOM    585  CE1 PHE A  31      52.513  68.918  98.988  1.00  0.00           C
ATOM    587  CZ  PHE A  31      53.243  68.588  97.839  1.00  0.00           C
ATOM    589  CD2 PHE A  31      55.033  67.758  99.219  1.00  0.00           C
ATOM    591  CE2 PHE A  31      54.503  68.008  97.958  1.00  0.00           C
ATOM    593  C   PHE A  31      56.903  69.368 101.748  1.00  0.00           C
ATOM    594  O   PHE A  31      56.963  69.608 100.548  1.00  0.00           O
ATOM    595  N   GLU A  32      58.043  69.278 102.458  1.00  0.00           N
ATOM    597  CA  GLU A  32      59.303  68.988 101.828  1.00  0.00           C
ATOM    599  CB  GLU A  32      60.363  70.048 102.318  1.00  0.00           C
ATOM    602  CG  GLU A  32      61.273  69.878 103.578  1.00  0.00           C
ATOM    605  CD  GLU A  32      60.743  70.308 104.968  1.00  0.00           C
ATOM    606  OE1 GLU A  32      61.083  71.438 105.408  1.00  0.00           O
ATOM    607  OE2 GLU A  32      60.083  69.478 105.639  1.00  0.00           O
ATOM    608  C   GLU A  32      59.513  67.488 102.118  1.00  0.00           C
ATOM    609  O   GLU A  32      58.913  66.948 103.038  1.00  0.00           O
ATOM    610  N   ASN A  33      60.313  66.738 101.309  1.00  0.00           N
ATOM    612  CA  ASN A  33      61.473  65.998 101.818  1.00  0.00           C
ATOM    614  CB  ASN A  33      61.433  64.848 102.849  1.00  0.00           C
ATOM    617  CG  ASN A  33      60.993  65.328 104.208  1.00  0.00           C
ATOM    618  OD1 ASN A  33      60.523  64.518 105.008  1.00  0.00           O
ATOM    619  ND2 ASN A  33      61.193  66.638 104.499  1.00  0.00           N
ATOM    622  C   ASN A  33      62.513  65.648 100.818  1.00  0.00           C
ATOM    623  O   ASN A  33      62.683  64.578 100.248  1.00  0.00           O
ATOM    624  N   LEU A  34      63.363  66.628 100.788  1.00  0.00           N
ATOM    626  CA  LEU A  34      64.693  66.718 101.208  1.00  0.00           C
ATOM    628  CB  LEU A  34      65.153  67.908 100.268  1.00  0.00           C
ATOM    631  CG  LEU A  34      64.343  68.108  98.918  1.00  0.00           C
ATOM    633  CD1 LEU A  34      65.083  68.918  97.849  1.00  0.00           C
ATOM    637  CD2 LEU A  34      62.973  68.808  99.108  1.00  0.00           C
ATOM    641  C   LEU A  34      64.703  66.968 102.779  1.00  0.00           C
ATOM    642  O   LEU A  34      65.073  68.058 103.199  1.00  0.00           O
ATOM    643  N   VAL A  35      64.373  65.938 103.658  1.00  0.00           N
ATOM    645  CA  VAL A  35      64.823  65.668 105.089  1.00  0.00           C
ATOM    647  CB  VAL A  35      66.333  66.038 105.268  1.00  0.00           C
ATOM    649  CG1 VAL A  35      67.043  65.148 106.309  1.00  0.00           C
ATOM    653  CG2 VAL A  35      67.203  65.868 103.988  1.00  0.00           C
ATOM    657  C   VAL A  35      63.963  65.888 106.479  1.00  0.00           C
ATOM    658  O   VAL A  35      64.533  66.278 107.478  1.00  0.00           O
ATOM    659  N   ARG A  36      62.603  65.588 106.669  1.00  0.00           N
ATOM    661  CA  ARG A  36      61.483  66.258 107.478  1.00  0.00           C
ATOM    663  CB  ARG A  36      60.083  65.518 107.659  1.00  0.00           C
ATOM    666  CG  ARG A  36      59.013  65.928 108.769  1.00  0.00           C
ATOM    669  CD  ARG A  36      58.463  64.968 109.888  1.00  0.00           C
ATOM    672  NE  ARG A  36      59.433  64.518 110.969  1.00  0.00           N
ATOM    674  CZ  ARG A  36      59.103  64.148 112.219  1.00  0.00           C
ATOM    675  NH1 ARG A  36      57.973  64.348 112.858  1.00  0.00           N
ATOM    678  NH2 ARG A  36      60.033  63.648 112.998  1.00  0.00           N
ATOM    681  C   ARG A  36      61.593  67.038 108.738  1.00  0.00           C
ATOM    682  O   ARG A  36      61.793  66.448 109.809  1.00  0.00           O
ATOM    683  N   ASN A  37      61.163  68.338 108.618  1.00  0.00           N
ATOM    685  CA  ASN A  37      60.713  69.208 109.688  1.00  0.00           C
ATOM    687  CB  ASN A  37      59.703  70.288 109.208  1.00  0.00           C
ATOM    690  CG  ASN A  37      58.573  70.488 110.209  1.00  0.00           C
ATOM    691  OD1 ASN A  37      57.603  69.728 110.209  1.00  0.00           O
ATOM    692  ND2 ASN A  37      58.603  71.548 111.039  1.00  0.00           N
ATOM    695  C   ASN A  37      61.963  69.778 110.299  1.00  0.00           C
ATOM    696  O   ASN A  37      62.433  70.878 110.019  1.00  0.00           O
ATOM    697  N   VAL A  38      62.553  68.898 111.098  1.00  0.00           N
ATOM    699  CA  VAL A  38      63.833  68.238 110.958  1.00  0.00           C
ATOM    701  CB  VAL A  38      64.983  68.808 110.148  1.00  0.00           C
ATOM    703  CG1 VAL A  38      66.103  67.748 110.159  1.00  0.00           C
ATOM    707  CG2 VAL A  38      64.573  69.028 108.669  1.00  0.00           C
ATOM    711  C   VAL A  38      64.123  67.938 112.379  1.00  0.00           C
ATOM    712  O   VAL A  38      64.933  68.568 113.048  1.00  0.00           O
ATOM    713  N   ASP A  39      63.333  66.988 112.928  1.00  0.00           N
ATOM    715  CA  ASP A  39      63.233  66.858 114.359  1.00  0.00           C
ATOM    717  CB  ASP A  39      62.333  65.698 114.848  1.00  0.00           C
ATOM    720  CG  ASP A  39      61.843  65.968 116.258  1.00  0.00           C
ATOM    721  OD1 ASP A  39      61.833  67.148 116.688  1.00  0.00           O
ATOM    722  OD2 ASP A  39      61.353  64.988 116.868  1.00  0.00           O
ATOM    723  C   ASP A  39      64.563  66.568 114.978  1.00  0.00           C
ATOM    724  O   ASP A  39      65.303  65.708 114.519  1.00  0.00           O
ATOM    725  N   VAL A  40      64.833  67.218 116.098  1.00  0.00           N
ATOM    727  CA  VAL A  40      65.983  66.838 116.859  1.00  0.00           C
ATOM    729  CB  VAL A  40      66.353  67.938 117.809  1.00  0.00           C
ATOM    731  CG1 VAL A  40      67.713  67.608 118.438  1.00  0.00           C
ATOM    735  CG2 VAL A  40      66.483  69.228 116.968  1.00  0.00           C
ATOM    739  C   VAL A  40      65.763  65.488 117.508  1.00  0.00           C
ATOM    740  O   VAL A  40      66.503  64.538 117.268  1.00  0.00           O
ATOM    741  N   LYS A  41      64.673  65.298 118.269  1.00  0.00           N
ATOM    743  CA  LYS A  41      64.453  64.028 118.928  1.00  0.00           C
ATOM    745  CB  LYS A  41      63.363  64.158 119.999  1.00  0.00           C
ATOM    748  CG  LYS A  41      63.253  62.918 120.889  1.00  0.00           C
ATOM    751  CD  LYS A  41      62.293  63.158 122.058  1.00  0.00           C
ATOM    754  CE  LYS A  41      62.133  61.948 122.969  1.00  0.00           C
ATOM    757  NZ  LYS A  41      61.123  62.278 123.988  1.00  0.00           N
ATOM    761  C   LYS A  41      64.183  62.848 117.998  1.00  0.00           C
ATOM    762  O   LYS A  41      64.813  61.808 118.139  1.00  0.00           O
ATOM    763  N   SER A  42      63.293  62.968 116.999  1.00  0.00           N
ATOM    765  CA  SER A  42      63.063  61.888 116.039  1.00  0.00           C
ATOM    767  CB  SER A  42      61.853  62.138 115.098  1.00  0.00           C
ATOM    770  OG  SER A  42      61.633  61.108 114.138  1.00  0.00           O
ATOM    772  C   SER A  42      64.273  61.508 115.209  1.00  0.00           C
ATOM    773  O   SER A  42      64.513  60.328 114.968  1.00  0.00           O
ATOM    774  N   ARG A  43      65.093  62.458 114.719  1.00  0.00           N
ATOM    776  CA  ARG A  43      66.313  62.108 114.008  1.00  0.00           C
ATOM    778  CB  ARG A  43      66.843  63.268 113.148  1.00  0.00           C
ATOM    781  CG  ARG A  43      66.143  63.488 111.788  1.00  0.00           C
ATOM    784  CD  ARG A  43      64.613  63.598 111.638  1.00  0.00           C
ATOM    787  NE  ARG A  43      63.893  62.298 111.898  1.00  0.00           N
ATOM    789  CZ  ARG A  43      63.903  61.228 111.109  1.00  0.00           C
ATOM    790  NH1 ARG A  43      64.563  61.108 109.978  1.00  0.00           N
ATOM    793  NH2 ARG A  43      63.253  60.158 111.529  1.00  0.00           N
ATOM    796  C   ARG A  43      67.403  61.468 114.868  1.00  0.00           C
ATOM    797  O   ARG A  43      68.063  60.528 114.428  1.00  0.00           O
ATOM    798  N   ILE A  44      67.563  61.908 116.138  1.00  0.00           N
ATOM    800  CA  ILE A  44      68.403  61.208 117.118  1.00  0.00           C
ATOM    802  CB  ILE A  44      68.483  61.958 118.458  1.00  0.00           C
ATOM    804  CG2 ILE A  44      69.243  61.148 119.529  1.00  0.00           C
ATOM    808  CG1 ILE A  44      69.143  63.358 118.328  1.00  0.00           C
ATOM    811  CD  ILE A  44      68.783  64.288 119.488  1.00  0.00           C
ATOM    815  C   ILE A  44      67.923  59.768 117.359  1.00  0.00           C
ATOM    816  O   ILE A  44      68.693  58.808 117.338  1.00  0.00           O
ATOM    817  N   MET A  45      66.603  59.578 117.569  1.00  0.00           N
ATOM    819  CA  MET A  45      65.983  58.268 117.668  1.00  0.00           C
ATOM    821  CB  MET A  45      64.523  58.378 118.178  1.00  0.00           C
ATOM    824  CG  MET A  45      64.413  58.898 119.628  1.00  0.00           C
ATOM    827  SD  MET A  45      65.173  57.838 120.898  1.00  0.00           S
ATOM    828  CE  MET A  45      66.803  58.638 121.008  1.00  0.00           C
ATOM    832  C   MET A  45      66.073  57.368 116.439  1.00  0.00           C
ATOM    833  O   MET A  45      66.313  56.168 116.568  1.00  0.00           O
ATOM    834  N   ASP A  46      65.893  57.928 115.229  1.00  0.00           N
ATOM    836  CA  ASP A  46      66.043  57.258 113.949  1.00  0.00           C
ATOM    838  CB  ASP A  46      65.653  58.328 112.888  1.00  0.00           C
ATOM    841  CG  ASP A  46      65.753  57.958 111.428  1.00  0.00           C
ATOM    842  OD1 ASP A  46      66.863  57.708 110.919  1.00  0.00           O
ATOM    843  OD2 ASP A  46      64.693  57.988 110.749  1.00  0.00           O
ATOM    844  C   ASP A  46      67.423  56.668 113.749  1.00  0.00           C
ATOM    845  O   ASP A  46      67.573  55.468 113.549  1.00  0.00           O
ATOM    846  N   GLN A  47      68.463  57.498 114.008  1.00  0.00           N
ATOM    848  CA  GLN A  47      69.843  57.068 114.089  1.00  0.00           C
ATOM    850  CB  GLN A  47      70.753  58.258 114.459  1.00  0.00           C
ATOM    853  CG  GLN A  47      72.253  57.908 114.589  1.00  0.00           C
ATOM    856  CD  GLN A  47      72.913  57.718 113.229  1.00  0.00           C
ATOM    857  OE1 GLN A  47      72.343  58.078 112.188  1.00  0.00           O
ATOM    858  NE2 GLN A  47      74.143  57.158 113.218  1.00  0.00           N
ATOM    861  C   GLN A  47      70.093  56.028 115.159  1.00  0.00           C
ATOM    862  O   GLN A  47      70.733  54.998 114.938  1.00  0.00           O
ATOM    863  N   TYR A  48      69.563  56.258 116.378  1.00  0.00           N
ATOM    865  CA  TYR A  48      69.703  55.348 117.499  1.00  0.00           C
ATOM    867  CB  TYR A  48      69.023  55.958 118.769  1.00  0.00           C
ATOM    870  CG  TYR A  48      68.963  55.008 119.949  1.00  0.00           C
ATOM    871  CD1 TYR A  48      70.083  54.228 120.299  1.00  0.00           C
ATOM    873  CE1 TYR A  48      69.983  53.278 121.309  1.00  0.00           C
ATOM    875  CZ  TYR A  48      68.803  53.138 122.029  1.00  0.00           C
ATOM    876  OH  TYR A  48      68.743  52.148 123.019  1.00  0.00           O
ATOM    878  CD2 TYR A  48      67.773  54.868 120.688  1.00  0.00           C
ATOM    880  CE2 TYR A  48      67.693  53.938 121.739  1.00  0.00           C
ATOM    882  C   TYR A  48      69.223  53.938 117.159  1.00  0.00           C
ATOM    883  O   TYR A  48      69.853  52.958 117.549  1.00  0.00           O
ATOM    884  N   ALA A  49      68.163  53.828 116.339  1.00  0.00           N
ATOM    886  CA  ALA A  49      67.583  52.588 115.878  1.00  0.00           C
ATOM    888  CB  ALA A  49      66.373  52.888 114.978  1.00  0.00           C
ATOM    892  C   ALA A  49      68.573  51.628 115.189  1.00  0.00           C
ATOM    893  O   ALA A  49      68.513  50.418 115.408  1.00  0.00           O
ATOM    894  N   ASP A  50      69.513  52.158 114.368  1.00  0.00           N
ATOM    896  CA  ASP A  50      70.583  51.428 113.688  1.00  0.00           C
ATOM    898  CB  ASP A  50      71.173  52.378 112.608  1.00  0.00           C
ATOM    901  CG  ASP A  50      71.973  51.628 111.579  1.00  0.00           C
ATOM    902  OD1 ASP A  50      71.443  50.618 111.039  1.00  0.00           O
ATOM    903  OD2 ASP A  50      73.133  51.998 111.278  1.00  0.00           O
ATOM    904  C   ASP A  50      71.703  50.928 114.618  1.00  0.00           C
ATOM    905  O   ASP A  50      72.423  49.978 114.339  1.00  0.00           O
ATOM    906  N   TRP A  51      71.843  51.578 115.799  1.00  0.00           N
ATOM    908  CA  TRP A  51      72.893  51.288 116.758  1.00  0.00           C
ATOM    910  CB  TRP A  51      73.663  52.598 117.089  1.00  0.00           C
ATOM    913  CG  TRP A  51      74.433  53.148 115.928  1.00  0.00           C
ATOM    914  CD1 TRP A  51      73.913  53.888 114.898  1.00  0.00           C
ATOM    916  NE1 TRP A  51      74.893  54.168 113.979  1.00  0.00           N
ATOM    918  CE2 TRP A  51      76.073  53.658 114.398  1.00  0.00           C
ATOM    919  CD2 TRP A  51      75.833  52.998 115.618  1.00  0.00           C
ATOM    920  CE3 TRP A  51      76.893  52.368 116.269  1.00  0.00           C
ATOM    922  CZ3 TRP A  51      78.163  52.448 115.699  1.00  0.00           C
ATOM    924  CZ2 TRP A  51      77.323  53.728 113.819  1.00  0.00           C
ATOM    926  CH2 TRP A  51      78.383  53.168 114.529  1.00  0.00           C
ATOM    928  C   TRP A  51      72.403  50.628 118.048  1.00  0.00           C
ATOM    929  O   TRP A  51      73.183  50.408 118.968  1.00  0.00           O
ATOM    930  N   LYS A  52      71.103  50.258 118.139  1.00  0.00           N
ATOM    932  CA  LYS A  52      70.533  49.638 119.328  1.00  0.00           C
ATOM    934  CB  LYS A  52      68.993  49.388 119.208  1.00  0.00           C
ATOM    937  CG  LYS A  52      68.193  50.678 119.108  1.00  0.00           C
ATOM    940  CD  LYS A  52      66.653  50.548 119.108  1.00  0.00           C
ATOM    943  CE  LYS A  52      66.093  49.738 117.938  1.00  0.00           C
ATOM    946  NZ  LYS A  52      66.033  48.318 118.299  1.00  0.00           N
ATOM    950  C   LYS A  52      71.153  48.308 119.708  1.00  0.00           C
ATOM    951  O   LYS A  52      70.823  47.288 119.108  1.00  0.00           O
ATOM    952  N   GLY A  53      72.043  48.278 120.718  1.00  0.00           N
ATOM    954  CA  GLY A  53      72.713  47.058 121.158  1.00  0.00           C
ATOM    957  C   GLY A  53      74.153  46.938 120.769  1.00  0.00           C
ATOM    958  O   GLY A  53      74.753  45.868 120.868  1.00  0.00           O
ATOM    959  N   VAL A  54      74.773  48.048 120.339  1.00  0.00           N
ATOM    961  CA  VAL A  54      76.203  48.128 120.098  1.00  0.00           C
ATOM    963  CB  VAL A  54      76.533  49.248 119.118  1.00  0.00           C
ATOM    965  CG1 VAL A  54      78.053  49.398 118.939  1.00  0.00           C
ATOM    969  CG2 VAL A  54      75.863  48.908 117.768  1.00  0.00           C
ATOM    973  C   VAL A  54      76.973  48.298 121.418  1.00  0.00           C
ATOM    974  O   VAL A  54      76.593  49.078 122.279  1.00  0.00           O
ATOM    975  N   ARG A  55      78.073  47.548 121.648  1.00  0.00           N
ATOM    977  CA  ARG A  55      78.833  47.658 122.888  1.00  0.00           C
ATOM    979  CB  ARG A  55      79.613  46.348 123.168  1.00  0.00           C
ATOM    982  CG  ARG A  55      78.663  45.158 123.458  1.00  0.00           C
ATOM    985  CD  ARG A  55      77.813  45.318 124.729  1.00  0.00           C
ATOM    988  NE  ARG A  55      76.863  44.158 124.758  1.00  0.00           N
ATOM    990  CZ  ARG A  55      76.153  43.808 125.818  1.00  0.00           C
ATOM    991  NH1 ARG A  55      76.153  44.458 126.968  1.00  0.00           N
ATOM    994  NH2 ARG A  55      75.453  42.698 125.749  1.00  0.00           N
ATOM    997  C   ARG A  55      79.713  48.908 123.008  1.00  0.00           C
ATOM    998  O   ARG A  55      79.853  49.698 122.078  1.00  0.00           O
ATOM    999  N   TYR A  56      80.303  49.168 124.199  1.00  0.00           N
ATOM   1001  CA  TYR A  56      81.143  50.338 124.379  1.00  0.00           C
ATOM   1003  CB  TYR A  56      81.113  50.828 125.849  1.00  0.00           C
ATOM   1006  CG  TYR A  56      81.703  52.208 126.018  1.00  0.00           C
ATOM   1007  CD1 TYR A  56      80.873  53.338 125.909  1.00  0.00           C
ATOM   1009  CE1 TYR A  56      81.373  54.628 126.109  1.00  0.00           C
ATOM   1011  CZ  TYR A  56      82.713  54.808 126.459  1.00  0.00           C
ATOM   1012  OH  TYR A  56      83.223  56.098 126.648  1.00  0.00           O
ATOM   1014  CD2 TYR A  56      83.053  52.408 126.368  1.00  0.00           C
ATOM   1016  CE2 TYR A  56      83.553  53.698 126.599  1.00  0.00           C
ATOM   1018  C   TYR A  56      82.583  50.068 123.979  1.00  0.00           C
ATOM   1019  O   TYR A  56      83.223  49.138 124.468  1.00  0.00           O
ATOM   1020  N   ARG A  57      83.123  50.878 123.059  1.00  0.00           N
ATOM   1022  CA  ARG A  57      84.503  50.788 122.668  1.00  0.00           C
ATOM   1024  CB  ARG A  57      84.633  49.958 121.378  1.00  0.00           C
ATOM   1027  CG  ARG A  57      86.083  49.758 120.919  1.00  0.00           C
ATOM   1030  CD  ARG A  57      86.193  48.778 119.768  1.00  0.00           C
ATOM   1033  NE  ARG A  57      87.663  48.678 119.508  1.00  0.00           N
ATOM   1035  CZ  ARG A  57      88.273  47.558 119.169  1.00  0.00           C
ATOM   1036  NH1 ARG A  57      87.723  46.368 119.288  1.00  0.00           N
ATOM   1039  NH2 ARG A  57      89.513  47.658 118.749  1.00  0.00           N
ATOM   1042  C   ARG A  57      85.093  52.148 122.379  1.00  0.00           C
ATOM   1043  O   ARG A  57      84.663  52.838 121.468  1.00  0.00           O
ATOM   1044  N   LEU A  58      86.153  52.548 123.118  1.00  0.00           N
ATOM   1046  CA  LEU A  58      86.833  53.818 122.898  1.00  0.00           C
ATOM   1048  CB  LEU A  58      87.853  54.108 124.029  1.00  0.00           C
ATOM   1051  CG  LEU A  58      87.203  54.278 125.419  1.00  0.00           C
ATOM   1053  CD1 LEU A  58      88.263  54.318 126.529  1.00  0.00           C
ATOM   1057  CD2 LEU A  58      86.343  55.548 125.479  1.00  0.00           C
ATOM   1061  C   LEU A  58      87.503  53.978 121.549  1.00  0.00           C
ATOM   1062  O   LEU A  58      88.493  53.318 121.238  1.00  0.00           O
ATOM   1063  N   GLY A  59      86.973  54.878 120.699  1.00  0.00           N
ATOM   1065  CA  GLY A  59      87.663  55.478 119.568  1.00  0.00           C
ATOM   1068  C   GLY A  59      87.733  54.618 118.328  1.00  0.00           C
ATOM   1069  O   GLY A  59      88.153  55.078 117.268  1.00  0.00           O
ATOM   1070  N   GLY A  60      87.313  53.348 118.448  1.00  0.00           N
ATOM   1072  CA  GLY A  60      87.233  52.398 117.359  1.00  0.00           C
ATOM   1075  C   GLY A  60      85.833  52.198 116.859  1.00  0.00           C
ATOM   1076  O   GLY A  60      85.383  51.068 116.729  1.00  0.00           O
ATOM   1077  N   SER A  61      85.123  53.318 116.579  1.00  0.00           N
ATOM   1079  CA  SER A  61      83.693  53.378 116.249  1.00  0.00           C
ATOM   1081  CB  SER A  61      83.273  54.818 115.909  1.00  0.00           C
ATOM   1084  OG  SER A  61      83.593  55.688 116.979  1.00  0.00           O
ATOM   1086  C   SER A  61      83.203  52.578 115.069  1.00  0.00           C
ATOM   1087  O   SER A  61      83.463  52.938 113.918  1.00  0.00           O
ATOM   1088  N   THR A  62      82.433  51.508 115.339  1.00  0.00           N
ATOM   1090  CA  THR A  62      81.883  50.598 114.339  1.00  0.00           C
ATOM   1092  CB  THR A  62      82.943  49.668 113.738  1.00  0.00           C
ATOM   1094  OG1 THR A  62      82.433  48.788 112.748  1.00  0.00           O
ATOM   1096  CG2 THR A  62      83.633  48.828 114.818  1.00  0.00           C
ATOM   1100  C   THR A  62      80.763  49.828 115.008  1.00  0.00           C
ATOM   1101  O   THR A  62      80.533  49.998 116.199  1.00  0.00           O
ATOM   1102  N   LYS A  63      79.983  48.958 114.309  1.00  0.00           N
ATOM   1104  CA  LYS A  63      78.843  48.238 114.888  1.00  0.00           C
ATOM   1106  CB  LYS A  63      77.953  47.478 113.848  1.00  0.00           C
ATOM   1109  CG  LYS A  63      77.073  48.318 112.879  1.00  0.00           C
ATOM   1112  CD  LYS A  63      75.993  49.168 113.588  1.00  0.00           C
ATOM   1115  CE  LYS A  63      75.283  50.238 112.729  1.00  0.00           C
ATOM   1118  NZ  LYS A  63      74.373  49.688 111.688  1.00  0.00           N
ATOM   1122  C   LYS A  63      79.293  47.268 115.979  1.00  0.00           C
ATOM   1123  O   LYS A  63      78.553  46.978 116.918  1.00  0.00           O
ATOM   1124  N   LYS A  64      80.553  46.818 115.889  1.00  0.00           N
ATOM   1126  CA  LYS A  64      81.203  45.938 116.848  1.00  0.00           C
ATOM   1128  CB  LYS A  64      82.423  45.228 116.188  1.00  0.00           C
ATOM   1131  CG  LYS A  64      82.083  44.248 115.049  1.00  0.00           C
ATOM   1134  CD  LYS A  64      81.873  44.818 113.618  1.00  0.00           C
ATOM   1137  CE  LYS A  64      83.083  45.558 113.028  1.00  0.00           C
ATOM   1140  NZ  LYS A  64      82.823  45.978 111.638  1.00  0.00           N
ATOM   1144  C   LYS A  64      81.623  46.658 118.148  1.00  0.00           C
ATOM   1145  O   LYS A  64      82.023  46.058 119.138  1.00  0.00           O
ATOM   1146  N   GLY A  65      81.523  47.998 118.178  1.00  0.00           N
ATOM   1148  CA  GLY A  65      81.723  48.758 119.409  1.00  0.00           C
ATOM   1151  C   GLY A  65      81.913  50.228 119.158  1.00  0.00           C
ATOM   1152  O   GLY A  65      82.663  50.628 118.279  1.00  0.00           O
ATOM   1153  N   ILE A  66      81.263  51.078 119.978  1.00  0.00           N
ATOM   1155  CA  ILE A  66      81.333  52.528 119.809  1.00  0.00           C
ATOM   1157  CB  ILE A  66      80.223  53.038 118.889  1.00  0.00           C
ATOM   1159  CG2 ILE A  66      78.823  52.888 119.529  1.00  0.00           C
ATOM   1163  CG1 ILE A  66      80.463  54.498 118.448  1.00  0.00           C
ATOM   1166  CD  ILE A  66      79.673  54.878 117.198  1.00  0.00           C
ATOM   1170  C   ILE A  66      81.273  53.228 121.148  1.00  0.00           C
ATOM   1171  O   ILE A  66      80.583  52.798 122.078  1.00  0.00           O
ATOM   1172  N   ASP A  67      82.043  54.328 121.328  1.00  0.00           N
ATOM   1174  CA  ASP A  67      82.043  55.118 122.538  1.00  0.00           C
ATOM   1176  CB  ASP A  67      83.473  55.608 122.868  1.00  0.00           C
ATOM   1179  CG  ASP A  67      84.023  56.538 121.818  1.00  0.00           C
ATOM   1180  OD1 ASP A  67      84.523  56.058 120.779  1.00  0.00           O
ATOM   1181  OD2 ASP A  67      83.863  57.778 122.008  1.00  0.00           O
ATOM   1182  C   ASP A  67      81.043  56.258 122.499  1.00  0.00           C
ATOM   1183  O   ASP A  67      80.303  56.468 121.549  1.00  0.00           O
ATOM   1184  N   CYS A  68      80.993  57.028 123.609  1.00  0.00           N
ATOM   1186  CA  CYS A  68      80.143  58.198 123.749  1.00  0.00           C
ATOM   1188  CB  CYS A  68      80.233  58.738 125.199  1.00  0.00           C
ATOM   1191  SG  CYS A  68      81.923  59.138 125.788  1.00  0.00           S
ATOM   1193  C   CYS A  68      80.393  59.308 122.748  1.00  0.00           C
ATOM   1194  O   CYS A  68      79.473  59.918 122.208  1.00  0.00           O
ATOM   1195  N   SER A  69      81.683  59.578 122.449  1.00  0.00           N
ATOM   1197  CA  SER A  69      82.073  60.578 121.459  1.00  0.00           C
ATOM   1199  CB  SER A  69      83.483  61.158 121.658  1.00  0.00           C
ATOM   1202  OG  SER A  69      83.493  61.948 122.839  1.00  0.00           O
ATOM   1204  C   SER A  69      81.973  60.018 120.069  1.00  0.00           C
ATOM   1205  O   SER A  69      81.663  60.728 119.118  1.00  0.00           O
ATOM   1206  N   GLY A  70      82.173  58.688 119.919  1.00  0.00           N
ATOM   1208  CA  GLY A  70      81.893  57.988 118.679  1.00  0.00           C
ATOM   1211  C   GLY A  70      80.443  58.038 118.299  1.00  0.00           C
ATOM   1212  O   GLY A  70      80.113  58.388 117.169  1.00  0.00           O
ATOM   1213  N   PHE A  71      79.533  57.698 119.229  1.00  0.00           N
ATOM   1215  CA  PHE A  71      78.103  57.708 119.038  1.00  0.00           C
ATOM   1217  CB  PHE A  71      77.413  57.028 120.268  1.00  0.00           C
ATOM   1220  CG  PHE A  71      75.913  56.948 120.108  1.00  0.00           C
ATOM   1221  CD1 PHE A  71      75.353  55.998 119.248  1.00  0.00           C
ATOM   1223  CE1 PHE A  71      73.963  55.968 119.018  1.00  0.00           C
ATOM   1225  CZ  PHE A  71      73.133  56.868 119.688  1.00  0.00           C
ATOM   1227  CD2 PHE A  71      75.053  57.838 120.788  1.00  0.00           C
ATOM   1229  CE2 PHE A  71      73.673  57.788 120.578  1.00  0.00           C
ATOM   1231  C   PHE A  71      77.533  59.098 118.749  1.00  0.00           C
ATOM   1232  O   PHE A  71      76.783  59.278 117.788  1.00  0.00           O
ATOM   1233  N   VAL A  72      77.913  60.138 119.519  1.00  0.00           N
ATOM   1235  CA  VAL A  72      77.463  61.508 119.269  1.00  0.00           C
ATOM   1237  CB  VAL A  72      77.733  62.448 120.438  1.00  0.00           C
ATOM   1239  CG1 VAL A  72      79.233  62.708 120.629  1.00  0.00           C
ATOM   1243  CG2 VAL A  72      77.023  63.788 120.229  1.00  0.00           C
ATOM   1247  C   VAL A  72      77.973  62.058 117.949  1.00  0.00           C
ATOM   1248  O   VAL A  72      77.223  62.648 117.169  1.00  0.00           O
ATOM   1249  N   GLN A  73      79.243  61.788 117.618  1.00  0.00           N
ATOM   1251  CA  GLN A  73      79.843  62.078 116.328  1.00  0.00           C
ATOM   1253  CB  GLN A  73      81.323  61.658 116.358  1.00  0.00           C
ATOM   1256  CG  GLN A  73      82.193  61.928 115.108  1.00  0.00           C
ATOM   1259  CD  GLN A  73      83.233  60.828 114.908  1.00  0.00           C
ATOM   1260  OE1 GLN A  73      83.523  60.398 113.788  1.00  0.00           O
ATOM   1261  NE2 GLN A  73      83.713  60.208 116.008  1.00  0.00           N
ATOM   1264  C   GLN A  73      79.143  61.388 115.168  1.00  0.00           C
ATOM   1265  O   GLN A  73      78.933  61.978 114.118  1.00  0.00           O
ATOM   1266  N   ARG A  74      78.753  60.088 115.299  1.00  0.00           N
ATOM   1268  CA  ARG A  74      77.893  59.468 114.309  1.00  0.00           C
ATOM   1270  CB  ARG A  74      77.663  57.958 114.568  1.00  0.00           C
ATOM   1273  CG  ARG A  74      78.833  57.048 114.208  1.00  0.00           C
ATOM   1276  CD  ARG A  74      79.313  57.088 112.748  1.00  0.00           C
ATOM   1279  NE  ARG A  74      78.213  56.628 111.848  1.00  0.00           N
ATOM   1281  CZ  ARG A  74      78.403  55.888 110.758  1.00  0.00           C
ATOM   1282  NH1 ARG A  74      79.553  55.308 110.528  1.00  0.00           N
ATOM   1285  NH2 ARG A  74      77.413  55.808 109.888  1.00  0.00           N
ATOM   1288  C   ARG A  74      76.543  60.128 114.169  1.00  0.00           C
ATOM   1289  O   ARG A  74      76.153  60.518 113.068  1.00  0.00           O
ATOM   1290  N   THR A  75      75.833  60.358 115.279  1.00  0.00           N
ATOM   1292  CA  THR A  75      74.473  60.878 115.248  1.00  0.00           C
ATOM   1294  CB  THR A  75      73.883  60.978 116.648  1.00  0.00           C
ATOM   1296  OG1 THR A  75      73.933  59.698 117.258  1.00  0.00           O
ATOM   1298  CG2 THR A  75      72.413  61.428 116.629  1.00  0.00           C
ATOM   1302  C   THR A  75      74.353  62.208 114.589  1.00  0.00           C
ATOM   1303  O   THR A  75      73.523  62.428 113.718  1.00  0.00           O
ATOM   1304  N   PHE A  76      75.243  63.148 114.929  1.00  0.00           N
ATOM   1306  CA  PHE A  76      75.103  64.488 114.418  1.00  0.00           C
ATOM   1308  CB  PHE A  76      75.683  65.538 115.398  1.00  0.00           C
ATOM   1311  CG  PHE A  76      74.843  65.718 116.638  1.00  0.00           C
ATOM   1312  CD1 PHE A  76      74.683  64.688 117.589  1.00  0.00           C
ATOM   1314  CE1 PHE A  76      73.943  64.898 118.758  1.00  0.00           C
ATOM   1316  CZ  PHE A  76      73.373  66.138 119.018  1.00  0.00           C
ATOM   1318  CD2 PHE A  76      74.273  66.968 116.928  1.00  0.00           C
ATOM   1320  CE2 PHE A  76      73.553  67.178 118.109  1.00  0.00           C
ATOM   1322  C   PHE A  76      75.673  64.658 113.019  1.00  0.00           C
ATOM   1323  O   PHE A  76      75.163  65.478 112.258  1.00  0.00           O
ATOM   1324  N   ARG A  77      76.703  63.868 112.598  1.00  0.00           N
ATOM   1326  CA  ARG A  77      77.263  64.028 111.269  1.00  0.00           C
ATOM   1328  CB  ARG A  77      78.613  63.288 111.098  1.00  0.00           C
ATOM   1331  CG  ARG A  77      78.613  61.748 110.948  1.00  0.00           C
ATOM   1334  CD  ARG A  77      80.023  61.148 110.928  1.00  0.00           C
ATOM   1337  NE  ARG A  77      80.753  61.658 109.719  1.00  0.00           N
ATOM   1339  CZ  ARG A  77      80.833  61.028 108.549  1.00  0.00           C
ATOM   1340  NH1 ARG A  77      80.013  60.048 108.238  1.00  0.00           N
ATOM   1343  NH2 ARG A  77      81.783  61.328 107.678  1.00  0.00           N
ATOM   1346  C   ARG A  77      76.303  63.648 110.148  1.00  0.00           C
ATOM   1347  O   ARG A  77      76.103  64.408 109.208  1.00  0.00           O
ATOM   1348  N   GLU A  78      75.613  62.488 110.248  1.00  0.00           N
ATOM   1350  CA  GLU A  78      74.883  61.978 109.099  1.00  0.00           C
ATOM   1352  CB  GLU A  78      75.103  60.448 108.968  1.00  0.00           C
ATOM   1355  CG  GLU A  78      74.533  59.558 110.098  1.00  0.00           C
ATOM   1358  CD  GLU A  78      75.223  58.198 110.078  1.00  0.00           C
ATOM   1359  OE1 GLU A  78      75.203  57.538 109.008  1.00  0.00           O
ATOM   1360  OE2 GLU A  78      75.853  57.808 111.098  1.00  0.00           O
ATOM   1361  C   GLU A  78      73.403  62.318 109.169  1.00  0.00           C
ATOM   1362  O   GLU A  78      72.723  62.328 108.148  1.00  0.00           O
ATOM   1363  N   GLN A  79      72.903  62.678 110.368  1.00  0.00           N
ATOM   1365  CA  GLN A  79      71.543  63.168 110.519  1.00  0.00           C
ATOM   1367  CB  GLN A  79      70.973  62.808 111.909  1.00  0.00           C
ATOM   1370  CG  GLN A  79      70.823  61.288 112.169  1.00  0.00           C
ATOM   1373  CD  GLN A  79      69.723  60.698 111.269  1.00  0.00           C
ATOM   1374  OE1 GLN A  79      68.803  61.418 110.898  1.00  0.00           O
ATOM   1375  NE2 GLN A  79      69.793  59.378 110.969  1.00  0.00           N
ATOM   1378  C   GLN A  79      71.453  64.668 110.318  1.00  0.00           C
ATOM   1379  O   GLN A  79      70.723  65.138 109.449  1.00  0.00           O
ATOM   1380  N   PHE A  80      72.193  65.468 111.118  1.00  0.00           N
ATOM   1382  CA  PHE A  80      72.043  66.918 111.109  1.00  0.00           C
ATOM   1384  CB  PHE A  80      72.163  67.468 112.559  1.00  0.00           C
ATOM   1387  CG  PHE A  80      71.083  66.908 113.438  1.00  0.00           C
ATOM   1388  CD1 PHE A  80      69.733  67.268 113.249  1.00  0.00           C
ATOM   1390  CE1 PHE A  80      68.733  66.738 114.068  1.00  0.00           C
ATOM   1392  CZ  PHE A  80      69.073  65.838 115.089  1.00  0.00           C
ATOM   1394  CD2 PHE A  80      71.403  66.038 114.499  1.00  0.00           C
ATOM   1396  CE2 PHE A  80      70.413  65.498 115.318  1.00  0.00           C
ATOM   1398  C   PHE A  80      73.073  67.628 110.238  1.00  0.00           C
ATOM   1399  O   PHE A  80      72.933  68.818 109.958  1.00  0.00           O
ATOM   1400  N   GLY A  81      74.113  66.908 109.768  1.00  0.00           N
ATOM   1402  CA  GLY A  81      75.173  67.458 108.949  1.00  0.00           C
ATOM   1405  C   GLY A  81      76.153  68.268 109.758  1.00  0.00           C
ATOM   1406  O   GLY A  81      76.693  69.258 109.269  1.00  0.00           O
ATOM   1407  N   LEU A  82      76.383  67.888 111.029  1.00  0.00           N
ATOM   1409  CA  LEU A  82      77.223  68.688 111.909  1.00  0.00           C
ATOM   1411  CB  LEU A  82      76.703  68.708 113.368  1.00  0.00           C
ATOM   1414  CG  LEU A  82      77.373  69.738 114.318  1.00  0.00           C
ATOM   1416  CD1 LEU A  82      77.223  71.178 113.828  1.00  0.00           C
ATOM   1420  CD2 LEU A  82      76.783  69.628 115.738  1.00  0.00           C
ATOM   1424  C   LEU A  82      78.643  68.208 111.928  1.00  0.00           C
ATOM   1425  O   LEU A  82      78.923  67.028 112.148  1.00  0.00           O
ATOM   1426  N   GLU A  83      79.593  69.138 111.758  1.00  0.00           N
ATOM   1428  CA  GLU A  83      81.003  68.908 111.959  1.00  0.00           C
ATOM   1430  CB  GLU A  83      81.773  70.158 111.449  1.00  0.00           C
ATOM   1433  CG  GLU A  83      81.283  70.668 110.059  1.00  0.00           C
ATOM   1436  CD  GLU A  83      80.313  71.848 110.148  1.00  0.00           C
ATOM   1437  OE1 GLU A  83      80.643  72.938 109.618  1.00  0.00           O
ATOM   1438  OE2 GLU A  83      79.243  71.738 110.808  1.00  0.00           O
ATOM   1439  C   GLU A  83      81.373  68.618 113.428  1.00  0.00           C
ATOM   1440  O   GLU A  83      81.463  69.528 114.248  1.00  0.00           O
ATOM   1441  N   LEU A  84      81.633  67.328 113.778  1.00  0.00           N
ATOM   1443  CA  LEU A  84      82.013  66.908 115.118  1.00  0.00           C
ATOM   1445  CB  LEU A  84      80.913  66.098 115.858  1.00  0.00           C
ATOM   1448  CG  LEU A  84      79.633  66.858 116.269  1.00  0.00           C
ATOM   1450  CD1 LEU A  84      78.783  65.948 117.169  1.00  0.00           C
ATOM   1454  CD2 LEU A  84      79.893  68.168 117.038  1.00  0.00           C
ATOM   1458  C   LEU A  84      83.313  66.078 115.128  1.00  0.00           C
ATOM   1459  O   LEU A  84      83.583  65.328 114.188  1.00  0.00           O
ATOM   1460  N   PRO A  85      84.153  66.168 116.179  1.00  0.00           N
ATOM   1461  CD  PRO A  85      84.053  67.248 117.169  1.00  0.00           C
ATOM   1464  CA  PRO A  85      85.423  65.438 116.288  1.00  0.00           C
ATOM   1466  CB  PRO A  85      86.283  66.418 117.108  1.00  0.00           C
ATOM   1469  CG  PRO A  85      85.273  67.078 118.059  1.00  0.00           C
ATOM   1472  C   PRO A  85      85.273  64.088 116.999  1.00  0.00           C
ATOM   1473  O   PRO A  85      84.173  63.568 117.128  1.00  0.00           O
ATOM   1474  N   ARG A  86      86.373  63.458 117.488  1.00  0.00           N
ATOM   1476  CA  ARG A  86      86.373  62.058 117.868  1.00  0.00           C
ATOM   1478  CB  ARG A  86      87.503  61.368 117.058  1.00  0.00           C
ATOM   1481  CG  ARG A  86      87.163  61.158 115.568  1.00  0.00           C
ATOM   1484  CD  ARG A  86      86.853  59.688 115.349  1.00  0.00           C
ATOM   1487  NE  ARG A  86      86.233  59.388 114.029  1.00  0.00           N
ATOM   1489  CZ  ARG A  86      86.343  58.188 113.469  1.00  0.00           C
ATOM   1490  NH1 ARG A  86      86.623  57.128 114.199  1.00  0.00           N
ATOM   1493  NH2 ARG A  86      86.203  58.058 112.169  1.00  0.00           N
ATOM   1496  C   ARG A  86      86.463  61.738 119.379  1.00  0.00           C
ATOM   1497  O   ARG A  86      86.473  60.578 119.789  1.00  0.00           O
ATOM   1498  N   SER A  87      86.493  62.768 120.248  1.00  0.00           N
ATOM   1500  CA  SER A  87      86.803  62.598 121.658  1.00  0.00           C
ATOM   1502  CB  SER A  87      88.313  62.618 122.008  1.00  0.00           C
ATOM   1505  OG  SER A  87      89.033  61.458 121.618  1.00  0.00           O
ATOM   1507  C   SER A  87      86.183  63.708 122.478  1.00  0.00           C
ATOM   1508  O   SER A  87      85.973  64.828 122.019  1.00  0.00           O
ATOM   1509  N   THR A  88      85.863  63.418 123.758  1.00  0.00           N
ATOM   1511  CA  THR A  88      84.943  64.228 124.538  1.00  0.00           C
ATOM   1513  CB  THR A  88      84.553  63.618 125.878  1.00  0.00           C
ATOM   1515  OG1 THR A  88      84.343  62.218 125.779  1.00  0.00           O
ATOM   1517  CG2 THR A  88      83.213  64.218 126.339  1.00  0.00           C
ATOM   1521  C   THR A  88      85.433  65.658 124.768  1.00  0.00           C
ATOM   1522  O   THR A  88      84.663  66.608 124.729  1.00  0.00           O
ATOM   1523  N   TYR A  89      86.743  65.848 125.008  1.00  0.00           N
ATOM   1525  CA  TYR A  89      87.333  67.158 125.248  1.00  0.00           C
ATOM   1527  CB  TYR A  89      88.803  67.028 125.738  1.00  0.00           C
ATOM   1530  CG  TYR A  89      88.853  66.278 127.038  1.00  0.00           C
ATOM   1531  CD1 TYR A  89      88.733  64.868 127.078  1.00  0.00           C
ATOM   1533  CE1 TYR A  89      88.803  64.178 128.299  1.00  0.00           C
ATOM   1535  CZ  TYR A  89      89.033  64.878 129.479  1.00  0.00           C
ATOM   1536  OH  TYR A  89      89.223  64.208 130.678  1.00  0.00           O
ATOM   1538  CD2 TYR A  89      89.063  66.968 128.238  1.00  0.00           C
ATOM   1540  CE2 TYR A  89      89.153  66.278 129.458  1.00  0.00           C
ATOM   1542  C   TYR A  89      87.223  68.128 124.068  1.00  0.00           C
ATOM   1543  O   TYR A  89      86.803  69.278 124.208  1.00  0.00           O
ATOM   1544  N   GLU A  90      87.493  67.648 122.849  1.00  0.00           N
ATOM   1546  CA  GLU A  90      87.173  68.358 121.618  1.00  0.00           C
ATOM   1548  CB  GLU A  90      87.753  67.618 120.388  1.00  0.00           C
ATOM   1551  CG  GLU A  90      89.303  67.488 120.358  1.00  0.00           C
ATOM   1554  CD  GLU A  90      89.803  66.658 119.178  1.00  0.00           C
ATOM   1555  OE1 GLU A  90      89.323  65.508 119.038  1.00  0.00           O
ATOM   1556  OE2 GLU A  90      90.693  67.128 118.428  1.00  0.00           O
ATOM   1557  C   GLU A  90      85.663  68.608 121.439  1.00  0.00           C
ATOM   1558  O   GLU A  90      85.233  69.708 121.088  1.00  0.00           O
ATOM   1559  N   GLN A  91      84.823  67.578 121.719  1.00  0.00           N
ATOM   1561  CA  GLN A  91      83.363  67.638 121.618  1.00  0.00           C
ATOM   1563  CB  GLN A  91      82.683  66.298 122.038  1.00  0.00           C
ATOM   1566  CG  GLN A  91      82.903  65.098 121.098  1.00  0.00           C
ATOM   1569  CD  GLN A  91      82.043  65.188 119.848  1.00  0.00           C
ATOM   1570  OE1 GLN A  91      81.353  66.178 119.599  1.00  0.00           O
ATOM   1571  NE2 GLN A  91      82.073  64.128 119.008  1.00  0.00           N
ATOM   1574  C   GLN A  91      82.753  68.728 122.488  1.00  0.00           C
ATOM   1575  O   GLN A  91      81.933  69.508 122.019  1.00  0.00           O
ATOM   1576  N   GLN A  92      83.193  68.848 123.758  1.00  0.00           N
ATOM   1578  CA  GLN A  92      82.703  69.848 124.688  1.00  0.00           C
ATOM   1580  CB  GLN A  92      83.193  69.648 126.148  1.00  0.00           C
ATOM   1583  CG  GLN A  92      84.723  69.708 126.299  1.00  0.00           C
ATOM   1586  CD  GLN A  92      85.243  69.568 127.729  1.00  0.00           C
ATOM   1587  OE1 GLN A  92      84.523  69.468 128.719  1.00  0.00           O
ATOM   1588  NE2 GLN A  92      86.593  69.528 127.818  1.00  0.00           N
ATOM   1591  C   GLN A  92      82.983  71.278 124.239  1.00  0.00           C
ATOM   1592  O   GLN A  92      82.213  72.188 124.519  1.00  0.00           O
ATOM   1593  N   GLU A  93      84.123  71.528 123.568  1.00  0.00           N
ATOM   1595  CA  GLU A  93      84.493  72.858 123.139  1.00  0.00           C
ATOM   1597  CB  GLU A  93      86.023  72.988 122.938  1.00  0.00           C
ATOM   1600  CG  GLU A  93      86.853  72.898 124.248  1.00  0.00           C
ATOM   1603  CD  GLU A  93      88.283  73.428 124.138  1.00  0.00           C
ATOM   1604  OE1 GLU A  93      89.013  73.008 123.209  1.00  0.00           O
ATOM   1605  OE2 GLU A  93      88.673  74.248 125.019  1.00  0.00           O
ATOM   1606  C   GLU A  93      83.683  73.338 121.928  1.00  0.00           C
ATOM   1607  O   GLU A  93      83.623  74.538 121.699  1.00  0.00           O
ATOM   1608  N   MET A  94      82.993  72.448 121.188  1.00  0.00           N
ATOM   1610  CA  MET A  94      82.153  72.788 120.049  1.00  0.00           C
ATOM   1612  CB  MET A  94      81.723  71.518 119.258  1.00  0.00           C
ATOM   1615  CG  MET A  94      82.863  70.618 118.738  1.00  0.00           C
ATOM   1618  SD  MET A  94      84.153  71.428 117.738  1.00  0.00           S
ATOM   1619  CE  MET A  94      83.083  71.838 116.339  1.00  0.00           C
ATOM   1623  C   MET A  94      80.873  73.528 120.428  1.00  0.00           C
ATOM   1624  O   MET A  94      80.283  74.258 119.639  1.00  0.00           O
ATOM   1625  N   GLY A  95      80.373  73.368 121.678  1.00  0.00           N
ATOM   1627  CA  GLY A  95      79.103  73.938 122.118  1.00  0.00           C
ATOM   1630  C   GLY A  95      79.213  74.778 123.358  1.00  0.00           C
ATOM   1631  O   GLY A  95      80.033  74.538 124.239  1.00  0.00           O
ATOM   1632  N   LYS A  96      78.383  75.828 123.469  1.00  0.00           N
ATOM   1634  CA  LYS A  96      78.413  76.758 124.578  1.00  0.00           C
ATOM   1636  CB  LYS A  96      77.913  78.168 124.148  1.00  0.00           C
ATOM   1639  CG  LYS A  96      78.843  78.908 123.148  1.00  0.00           C
ATOM   1642  CD  LYS A  96      80.183  79.318 123.778  1.00  0.00           C
ATOM   1645  CE  LYS A  96      81.223  79.998 122.879  1.00  0.00           C
ATOM   1648  NZ  LYS A  96      81.543  79.148 121.729  1.00  0.00           N
ATOM   1652  C   LYS A  96      77.583  76.228 125.729  1.00  0.00           C
ATOM   1653  O   LYS A  96      76.513  75.658 125.508  1.00  0.00           O
ATOM   1654  N   SER A  97      78.033  76.368 126.999  1.00  0.00           N
ATOM   1656  CA  SER A  97      77.383  75.728 128.139  1.00  0.00           C
ATOM   1658  CB  SER A  97      78.303  75.438 129.359  1.00  0.00           C
ATOM   1661  OG  SER A  97      79.023  76.598 129.738  1.00  0.00           O
ATOM   1663  C   SER A  97      76.093  76.388 128.589  1.00  0.00           C
ATOM   1664  O   SER A  97      75.813  77.548 128.249  1.00  0.00           O
ATOM   1665  N   VAL A  98      75.253  75.608 129.298  1.00  0.00           N
ATOM   1667  CA  VAL A  98      73.913  75.938 129.749  1.00  0.00           C
ATOM   1669  CB  VAL A  98      72.793  75.678 128.729  1.00  0.00           C
ATOM   1671  CG1 VAL A  98      72.683  76.868 127.768  1.00  0.00           C
ATOM   1675  CG2 VAL A  98      73.023  74.348 127.998  1.00  0.00           C
ATOM   1679  C   VAL A  98      73.563  75.208 131.038  1.00  0.00           C
ATOM   1680  O   VAL A  98      74.133  74.178 131.409  1.00  0.00           O
ATOM   1681  N   SER A  99      72.573  75.758 131.758  1.00  0.00           N
ATOM   1683  CA  SER A  99      72.073  75.258 133.029  1.00  0.00           C
ATOM   1685  CB  SER A  99      71.993  76.388 134.098  1.00  0.00           C
ATOM   1688  OG  SER A  99      71.753  75.888 135.419  1.00  0.00           O
ATOM   1690  C   SER A  99      70.673  74.718 132.779  1.00  0.00           C
ATOM   1691  O   SER A  99      70.163  74.868 131.678  1.00  0.00           O
ATOM   1692  N   ARG A 100      70.043  74.068 133.788  1.00  0.00           N
ATOM   1694  CA  ARG A 100      68.823  73.268 133.678  1.00  0.00           C
ATOM   1696  CB  ARG A 100      68.363  72.868 135.118  1.00  0.00           C
ATOM   1699  CG  ARG A 100      69.303  71.898 135.868  1.00  0.00           C
ATOM   1702  CD  ARG A 100      69.343  70.518 135.208  1.00  0.00           C
ATOM   1705  NE  ARG A 100      69.983  69.528 136.148  1.00  0.00           N
ATOM   1707  CZ  ARG A 100      69.813  68.218 136.029  1.00  0.00           C
ATOM   1708  NH1 ARG A 100      69.213  67.748 134.969  1.00  0.00           N
ATOM   1711  NH2 ARG A 100      70.263  67.388 136.958  1.00  0.00           N
ATOM   1714  C   ARG A 100      67.663  73.948 132.958  1.00  0.00           C
ATOM   1715  O   ARG A 100      66.933  73.348 132.169  1.00  0.00           O
ATOM   1716  N   SER A 101      67.523  75.258 133.188  1.00  0.00           N
ATOM   1718  CA  SER A 101      66.533  76.168 132.609  1.00  0.00           C
ATOM   1720  CB  SER A 101      66.623  77.518 133.378  1.00  0.00           C
ATOM   1723  OG  SER A 101      67.993  77.928 133.479  1.00  0.00           O
ATOM   1725  C   SER A 101      66.713  76.488 131.138  1.00  0.00           C
ATOM   1726  O   SER A 101      65.773  76.928 130.458  1.00  0.00           O
ATOM   1727  N   ASN A 102      67.933  76.278 130.598  1.00  0.00           N
ATOM   1729  CA  ASN A 102      68.273  76.578 129.219  1.00  0.00           C
ATOM   1731  CB  ASN A 102      69.433  77.618 129.108  1.00  0.00           C
ATOM   1734  CG  ASN A 102      69.073  78.968 129.689  1.00  0.00           C
ATOM   1735  OD1 ASN A 102      68.823  79.948 128.979  1.00  0.00           O
ATOM   1736  ND2 ASN A 102      69.093  79.098 131.029  1.00  0.00           N
ATOM   1739  C   ASN A 102      68.683  75.318 128.469  1.00  0.00           C
ATOM   1740  O   ASN A 102      69.333  75.388 127.429  1.00  0.00           O
ATOM   1741  N   LEU A 103      68.313  74.108 128.968  1.00  0.00           N
ATOM   1743  CA  LEU A 103      68.533  72.858 128.238  1.00  0.00           C
ATOM   1745  CB  LEU A 103      68.143  71.608 129.068  1.00  0.00           C
ATOM   1748  CG  LEU A 103      69.043  71.358 130.288  1.00  0.00           C
ATOM   1750  CD1 LEU A 103      68.473  70.248 131.178  1.00  0.00           C
ATOM   1754  CD2 LEU A 103      70.473  70.978 129.868  1.00  0.00           C
ATOM   1758  C   LEU A 103      67.833  72.778 126.889  1.00  0.00           C
ATOM   1759  O   LEU A 103      66.703  73.238 126.688  1.00  0.00           O
ATOM   1760  N   ARG A 104      68.523  72.198 125.889  1.00  0.00           N
ATOM   1762  CA  ARG A 104      68.063  72.078 124.519  1.00  0.00           C
ATOM   1764  CB  ARG A 104      69.063  72.698 123.498  1.00  0.00           C
ATOM   1767  CG  ARG A 104      69.573  74.118 123.828  1.00  0.00           C
ATOM   1770  CD  ARG A 104      68.563  75.268 123.679  1.00  0.00           C
ATOM   1773  NE  ARG A 104      67.553  75.198 124.768  1.00  0.00           N
ATOM   1775  CZ  ARG A 104      66.783  76.208 125.148  1.00  0.00           C
ATOM   1776  NH1 ARG A 104      66.743  77.368 124.529  1.00  0.00           N
ATOM   1779  NH2 ARG A 104      66.043  76.058 126.228  1.00  0.00           N
ATOM   1782  C   ARG A 104      67.893  70.608 124.199  1.00  0.00           C
ATOM   1783  O   ARG A 104      68.593  69.738 124.698  1.00  0.00           O
ATOM   1784  N   THR A 105      66.913  70.258 123.339  1.00  0.00           N
ATOM   1786  CA  THR A 105      66.843  68.928 122.738  1.00  0.00           C
ATOM   1788  CB  THR A 105      65.553  68.718 121.949  1.00  0.00           C
ATOM   1790  OG1 THR A 105      64.443  69.058 122.758  1.00  0.00           O
ATOM   1792  CG2 THR A 105      65.363  67.258 121.538  1.00  0.00           C
ATOM   1796  C   THR A 105      68.053  68.778 121.839  1.00  0.00           C
ATOM   1797  O   THR A 105      68.373  69.718 121.118  1.00  0.00           O
ATOM   1798  N   GLY A 106      68.823  67.668 121.918  1.00  0.00           N
ATOM   1800  CA  GLY A 106      70.103  67.538 121.208  1.00  0.00           C
ATOM   1803  C   GLY A 106      71.263  68.248 121.859  1.00  0.00           C
ATOM   1804  O   GLY A 106      72.333  68.388 121.258  1.00  0.00           O
ATOM   1805  N   ASP A 107      71.113  68.708 123.118  1.00  0.00           N
ATOM   1807  CA  ASP A 107      72.213  69.208 123.928  1.00  0.00           C
ATOM   1809  CB  ASP A 107      71.603  69.998 125.108  1.00  0.00           C
ATOM   1812  CG  ASP A 107      72.593  70.888 125.818  1.00  0.00           C
ATOM   1813  OD1 ASP A 107      73.653  70.388 126.258  1.00  0.00           O
ATOM   1814  OD2 ASP A 107      72.253  72.088 125.979  1.00  0.00           O
ATOM   1815  C   ASP A 107      73.203  68.108 124.339  1.00  0.00           C
ATOM   1816  O   ASP A 107      72.823  66.958 124.568  1.00  0.00           O
ATOM   1817  N   LEU A 108      74.503  68.448 124.409  1.00  0.00           N
ATOM   1819  CA  LEU A 108      75.533  67.518 124.789  1.00  0.00           C
ATOM   1821  CB  LEU A 108      76.813  67.728 123.949  1.00  0.00           C
ATOM   1824  CG  LEU A 108      76.633  67.498 122.429  1.00  0.00           C
ATOM   1826  CD1 LEU A 108      78.003  67.268 121.778  1.00  0.00           C
ATOM   1830  CD2 LEU A 108      75.663  66.348 122.089  1.00  0.00           C
ATOM   1834  C   LEU A 108      75.863  67.618 126.269  1.00  0.00           C
ATOM   1835  O   LEU A 108      76.713  68.388 126.719  1.00  0.00           O
ATOM   1836  N   VAL A 109      75.193  66.758 127.038  1.00  0.00           N
ATOM   1838  CA  VAL A 109      75.303  66.678 128.479  1.00  0.00           C
ATOM   1840  CB  VAL A 109      74.033  66.138 129.148  1.00  0.00           C
ATOM   1842  CG1 VAL A 109      72.953  67.198 128.949  1.00  0.00           C
ATOM   1846  CG2 VAL A 109      73.573  64.798 128.538  1.00  0.00           C
ATOM   1850  C   VAL A 109      76.553  65.928 128.918  1.00  0.00           C
ATOM   1851  O   VAL A 109      76.813  64.788 128.529  1.00  0.00           O
ATOM   1852  N   LEU A 110      77.383  66.588 129.749  1.00  0.00           N
ATOM   1854  CA  LEU A 110      78.673  66.098 130.178  1.00  0.00           C
ATOM   1856  CB  LEU A 110      79.763  67.208 130.218  1.00  0.00           C
ATOM   1859  CG  LEU A 110      80.053  67.878 128.868  1.00  0.00           C
ATOM   1861  CD1 LEU A 110      81.063  69.028 129.038  1.00  0.00           C
ATOM   1865  CD2 LEU A 110      80.583  66.888 127.818  1.00  0.00           C
ATOM   1869  C   LEU A 110      78.613  65.458 131.559  1.00  0.00           C
ATOM   1870  O   LEU A 110      78.013  65.958 132.508  1.00  0.00           O
ATOM   1871  N   PHE A 111      79.273  64.298 131.689  1.00  0.00           N
ATOM   1873  CA  PHE A 111      79.203  63.488 132.889  1.00  0.00           C
ATOM   1875  CB  PHE A 111      78.493  62.138 132.609  1.00  0.00           C
ATOM   1878  CG  PHE A 111      77.083  62.378 132.139  1.00  0.00           C
ATOM   1879  CD1 PHE A 111      76.063  62.748 133.029  1.00  0.00           C
ATOM   1881  CE1 PHE A 111      74.753  62.908 132.578  1.00  0.00           C
ATOM   1883  CZ  PHE A 111      74.443  62.698 131.229  1.00  0.00           C
ATOM   1885  CD2 PHE A 111      76.763  62.168 130.788  1.00  0.00           C
ATOM   1887  CE2 PHE A 111      75.453  62.318 130.339  1.00  0.00           C
ATOM   1889  C   PHE A 111      80.593  63.228 133.439  1.00  0.00           C
ATOM   1890  O   PHE A 111      81.553  63.048 132.699  1.00  0.00           O
ATOM   1891  N   ARG A 112      80.693  63.198 134.788  1.00  0.00           N
ATOM   1893  CA  ARG A 112      81.943  62.948 135.498  1.00  0.00           C
ATOM   1895  CB  ARG A 112      81.873  63.508 136.938  1.00  0.00           C
ATOM   1898  CG  ARG A 112      81.663  65.038 137.029  1.00  0.00           C
ATOM   1901  CD  ARG A 112      81.383  65.478 138.469  1.00  0.00           C
ATOM   1904  NE  ARG A 112      81.083  66.938 138.469  1.00  0.00           N
ATOM   1906  CZ  ARG A 112      79.963  67.488 138.949  1.00  0.00           C
ATOM   1907  NH1 ARG A 112      78.903  66.778 139.208  1.00  0.00           N
ATOM   1910  NH2 ARG A 112      79.913  68.788 139.148  1.00  0.00           N
ATOM   1913  C   ARG A 112      82.273  61.468 135.598  1.00  0.00           C
ATOM   1914  O   ARG A 112      81.873  60.798 136.548  1.00  0.00           O
ATOM   1915  N   ALA A 113      83.033  60.928 134.628  1.00  0.00           N
ATOM   1917  CA  ALA A 113      83.433  59.538 134.618  1.00  0.00           C
ATOM   1919  CB  ALA A 113      82.923  58.868 133.339  1.00  0.00           C
ATOM   1923  C   ALA A 113      84.943  59.438 134.658  1.00  0.00           C
ATOM   1924  O   ALA A 113      85.633  60.078 133.878  1.00  0.00           O
ATOM   1925  N   GLY A 114      85.523  58.608 135.548  1.00  0.00           N
ATOM   1927  CA  GLY A 114      86.963  58.478 135.729  1.00  0.00           C
ATOM   1930  C   GLY A 114      87.623  57.528 134.768  1.00  0.00           C
ATOM   1931  O   GLY A 114      88.833  57.358 134.779  1.00  0.00           O
ATOM   1932  N   SER A 115      86.823  56.848 133.918  1.00  0.00           N
ATOM   1934  CA  SER A 115      87.313  55.858 132.958  1.00  0.00           C
ATOM   1936  CB  SER A 115      86.253  54.748 132.628  1.00  0.00           C
ATOM   1939  OG  SER A 115      85.633  54.098 133.738  1.00  0.00           O
ATOM   1941  C   SER A 115      87.573  56.508 131.618  1.00  0.00           C
ATOM   1942  O   SER A 115      88.063  55.848 130.699  1.00  0.00           O
ATOM   1943  N   THR A 116      87.213  57.798 131.449  1.00  0.00           N
ATOM   1945  CA  THR A 116      87.543  58.588 130.258  1.00  0.00           C
ATOM   1947  CB  THR A 116      86.413  58.638 129.208  1.00  0.00           C
ATOM   1949  OG1 THR A 116      85.173  59.118 129.729  1.00  0.00           O
ATOM   1951  CG2 THR A 116      86.103  57.248 128.638  1.00  0.00           C
ATOM   1955  C   THR A 116      87.853  60.028 130.609  1.00  0.00           C
ATOM   1956  O   THR A 116      88.293  60.808 129.768  1.00  0.00           O
ATOM   1957  N   GLY A 117      87.573  60.458 131.859  1.00  0.00           N
ATOM   1959  CA  GLY A 117      87.683  61.818 132.368  1.00  0.00           C
ATOM   1962  C   GLY A 117      86.533  62.718 131.988  1.00  0.00           C
ATOM   1963  O   GLY A 117      86.133  63.618 132.738  1.00  0.00           O
ATOM   1964  N   ARG A 118      85.993  62.508 130.779  1.00  0.00           N
ATOM   1966  CA  ARG A 118      84.793  63.138 130.268  1.00  0.00           C
ATOM   1968  CB  ARG A 118      85.143  64.388 129.419  1.00  0.00           C
ATOM   1971  CG  ARG A 118      85.683  65.598 130.208  1.00  0.00           C
ATOM   1974  CD  ARG A 118      84.683  66.118 131.238  1.00  0.00           C
ATOM   1977  NE  ARG A 118      85.253  67.368 131.818  1.00  0.00           N
ATOM   1979  CZ  ARG A 118      85.673  67.508 133.068  1.00  0.00           C
ATOM   1980  NH1 ARG A 118      85.923  66.538 133.928  1.00  0.00           N
ATOM   1983  NH2 ARG A 118      85.913  68.728 133.508  1.00  0.00           N
ATOM   1986  C   ARG A 118      83.923  62.198 129.428  1.00  0.00           C
ATOM   1987  O   ARG A 118      84.343  61.628 128.428  1.00  0.00           O
ATOM   1988  N   HIS A 119      82.643  62.028 129.798  1.00  0.00           N
ATOM   1990  CA  HIS A 119      81.663  61.268 129.059  1.00  0.00           C
ATOM   1992  CB  HIS A 119      81.053  60.178 129.958  1.00  0.00           C
ATOM   1995  ND1 HIS A 119      80.683  58.078 128.708  1.00  0.00           N
ATOM   1996  CG  HIS A 119      80.123  59.218 129.269  1.00  0.00           C
ATOM   1997  CE1 HIS A 119      79.643  57.348 128.318  1.00  0.00           C
ATOM   1999  NE2 HIS A 119      78.473  57.958 128.609  1.00  0.00           N
ATOM   2001  CD2 HIS A 119      78.773  59.148 129.229  1.00  0.00           C
ATOM   2003  C   HIS A 119      80.583  62.238 128.579  1.00  0.00           C
ATOM   2004  O   HIS A 119      80.413  63.298 129.169  1.00  0.00           O
ATOM   2005  N   VAL A 120      79.853  61.898 127.499  1.00  0.00           N
ATOM   2007  CA  VAL A 120      78.893  62.798 126.879  1.00  0.00           C
ATOM   2009  CB  VAL A 120      79.503  63.568 125.709  1.00  0.00           C
ATOM   2011  CG1 VAL A 120      80.033  62.628 124.599  1.00  0.00           C
ATOM   2015  CG2 VAL A 120      78.493  64.588 125.128  1.00  0.00           C
ATOM   2019  C   VAL A 120      77.653  62.038 126.459  1.00  0.00           C
ATOM   2020  O   VAL A 120      77.713  60.898 125.998  1.00  0.00           O
ATOM   2021  N   GLY A 121      76.453  62.638 126.648  1.00  0.00           N
ATOM   2023  CA  GLY A 121      75.203  62.048 126.188  1.00  0.00           C
ATOM   2026  C   GLY A 121      74.393  63.028 125.408  1.00  0.00           C
ATOM   2027  O   GLY A 121      74.553  64.238 125.548  1.00  0.00           O
ATOM   2028  N   ILE A 122      73.473  62.518 124.578  1.00  0.00           N
ATOM   2030  CA  ILE A 122      72.633  63.358 123.749  1.00  0.00           C
ATOM   2032  CB  ILE A 122      72.393  62.768 122.359  1.00  0.00           C
ATOM   2034  CG2 ILE A 122      71.663  63.848 121.529  1.00  0.00           C
ATOM   2038  CG1 ILE A 122      73.693  62.288 121.678  1.00  0.00           C
ATOM   2041  CD  ILE A 122      73.463  61.508 120.379  1.00  0.00           C
ATOM   2045  C   ILE A 122      71.313  63.528 124.468  1.00  0.00           C
ATOM   2046  O   ILE A 122      70.493  62.618 124.549  1.00  0.00           O
ATOM   2047  N   TYR A 123      71.073  64.718 125.038  1.00  0.00           N
ATOM   2049  CA  TYR A 123      69.843  65.008 125.729  1.00  0.00           C
ATOM   2051  CB  TYR A 123      70.013  66.338 126.498  1.00  0.00           C
ATOM   2054  CG  TYR A 123      68.813  66.778 127.279  1.00  0.00           C
ATOM   2055  CD1 TYR A 123      68.713  66.548 128.669  1.00  0.00           C
ATOM   2057  CE1 TYR A 123      67.693  67.148 129.419  1.00  0.00           C
ATOM   2059  CZ  TYR A 123      66.783  68.008 128.788  1.00  0.00           C
ATOM   2060  OH  TYR A 123      65.833  68.738 129.538  1.00  0.00           O
ATOM   2062  CD2 TYR A 123      67.823  67.548 126.658  1.00  0.00           C
ATOM   2064  CE2 TYR A 123      66.823  68.178 127.398  1.00  0.00           C
ATOM   2066  C   TYR A 123      68.613  64.968 124.809  1.00  0.00           C
ATOM   2067  O   TYR A 123      68.593  65.588 123.738  1.00  0.00           O
ATOM   2068  N   ILE A 124      67.553  64.238 125.209  1.00  0.00           N
ATOM   2070  CA  ILE A 124      66.373  64.068 124.368  1.00  0.00           C
ATOM   2072  CB  ILE A 124      66.133  62.608 123.979  1.00  0.00           C
ATOM   2074  CG2 ILE A 124      67.323  62.128 123.098  1.00  0.00           C
ATOM   2078  CG1 ILE A 124      65.923  61.688 125.209  1.00  0.00           C
ATOM   2081  CD  ILE A 124      65.533  60.248 124.848  1.00  0.00           C
ATOM   2085  C   ILE A 124      65.113  64.608 125.038  1.00  0.00           C
ATOM   2086  O   ILE A 124      64.043  64.648 124.438  1.00  0.00           O
ATOM   2087  N   GLY A 125      65.243  65.048 126.309  1.00  0.00           N
ATOM   2089  CA  GLY A 125      64.203  65.778 127.008  1.00  0.00           C
ATOM   2092  C   GLY A 125      64.123  65.498 128.488  1.00  0.00           C
ATOM   2093  O   GLY A 125      64.293  64.368 128.949  1.00  0.00           O
ATOM   2094  N   ASN A 126      63.793  66.558 129.269  1.00  0.00           N
ATOM   2096  CA  ASN A 126      63.533  66.568 130.699  1.00  0.00           C
ATOM   2098  CB  ASN A 126      62.293  65.708 131.118  1.00  0.00           C
ATOM   2101  CG  ASN A 126      61.033  65.918 130.279  1.00  0.00           C
ATOM   2102  OD1 ASN A 126      60.043  66.538 130.678  1.00  0.00           O
ATOM   2103  ND2 ASN A 126      60.953  65.208 129.129  1.00  0.00           N
ATOM   2106  C   ASN A 126      64.763  66.238 131.559  1.00  0.00           C
ATOM   2107  O   ASN A 126      65.353  67.058 132.249  1.00  0.00           O
ATOM   2108  N   ASN A 127      65.143  64.948 131.538  1.00  0.00           N
ATOM   2110  CA  ASN A 127      66.243  64.368 132.268  1.00  0.00           C
ATOM   2112  CB  ASN A 127      65.763  63.838 133.638  1.00  0.00           C
ATOM   2115  CG  ASN A 127      65.193  64.958 134.508  1.00  0.00           C
ATOM   2116  OD1 ASN A 127      63.983  65.118 134.628  1.00  0.00           O
ATOM   2117  ND2 ASN A 127      66.103  65.708 135.168  1.00  0.00           N
ATOM   2120  C   ASN A 127      66.793  63.158 131.508  1.00  0.00           C
ATOM   2121  O   ASN A 127      67.713  62.508 131.999  1.00  0.00           O
ATOM   2122  N   GLN A 128      66.243  62.838 130.329  1.00  0.00           N
ATOM   2124  CA  GLN A 128      66.633  61.668 129.559  1.00  0.00           C
ATOM   2126  CB  GLN A 128      65.403  60.928 128.968  1.00  0.00           C
ATOM   2129  CG  GLN A 128      64.563  60.238 130.068  1.00  0.00           C
ATOM   2132  CD  GLN A 128      63.283  59.578 129.549  1.00  0.00           C
ATOM   2133  OE1 GLN A 128      62.273  59.508 130.249  1.00  0.00           O
ATOM   2134  NE2 GLN A 128      63.323  59.048 128.318  1.00  0.00           N
ATOM   2137  C   GLN A 128      67.603  61.988 128.439  1.00  0.00           C
ATOM   2138  O   GLN A 128      67.563  63.058 127.829  1.00  0.00           O
ATOM   2139  N   PHE A 129      68.503  61.038 128.148  1.00  0.00           N
ATOM   2141  CA  PHE A 129      69.553  61.228 127.169  1.00  0.00           C
ATOM   2143  CB  PHE A 129      70.783  61.978 127.779  1.00  0.00           C
ATOM   2146  CG  PHE A 129      71.313  61.328 129.029  1.00  0.00           C
ATOM   2147  CD1 PHE A 129      70.743  61.598 130.288  1.00  0.00           C
ATOM   2149  CE1 PHE A 129      71.253  60.998 131.439  1.00  0.00           C
ATOM   2151  CZ  PHE A 129      72.363  60.158 131.368  1.00  0.00           C
ATOM   2153  CD2 PHE A 129      72.433  60.478 128.968  1.00  0.00           C
ATOM   2155  CE2 PHE A 129      72.963  59.898 130.128  1.00  0.00           C
ATOM   2157  C   PHE A 129      69.953  59.888 126.579  1.00  0.00           C
ATOM   2158  O   PHE A 129      69.843  58.868 127.239  1.00  0.00           O
ATOM   2159  N   VAL A 130      70.403  59.868 125.309  1.00  0.00           N
ATOM   2161  CA  VAL A 130      70.833  58.638 124.639  1.00  0.00           C
ATOM   2163  CB  VAL A 130      70.103  58.378 123.318  1.00  0.00           C
ATOM   2165  CG1 VAL A 130      70.363  59.478 122.279  1.00  0.00           C
ATOM   2169  CG2 VAL A 130      70.463  56.988 122.738  1.00  0.00           C
ATOM   2173  C   VAL A 130      72.333  58.658 124.468  1.00  0.00           C
ATOM   2174  O   VAL A 130      72.943  59.658 124.068  1.00  0.00           O
ATOM   2175  N   HIS A 131      73.013  57.558 124.838  1.00  0.00           N
ATOM   2177  CA  HIS A 131      74.453  57.568 124.898  1.00  0.00           C
ATOM   2179  CB  HIS A 131      74.983  58.328 126.148  1.00  0.00           C
ATOM   2182  ND1 HIS A 131      75.643  57.188 128.268  1.00  0.00           N
ATOM   2183  CG  HIS A 131      74.643  57.638 127.438  1.00  0.00           C
ATOM   2184  CE1 HIS A 131      75.013  56.578 129.258  1.00  0.00           C
ATOM   2186  NE2 HIS A 131      73.673  56.638 129.108  1.00  0.00           N
ATOM   2188  CD2 HIS A 131      73.423  57.328 127.949  1.00  0.00           C
ATOM   2190  C   HIS A 131      74.983  56.168 124.908  1.00  0.00           C
ATOM   2191  O   HIS A 131      74.293  55.198 125.209  1.00  0.00           O
ATOM   2192  N   ALA A 132      76.273  56.018 124.578  1.00  0.00           N
ATOM   2194  CA  ALA A 132      76.973  54.768 124.768  1.00  0.00           C
ATOM   2196  CB  ALA A 132      78.213  54.808 123.858  1.00  0.00           C
ATOM   2200  C   ALA A 132      77.343  54.518 126.238  1.00  0.00           C
ATOM   2201  O   ALA A 132      78.283  55.108 126.758  1.00  0.00           O
ATOM   2202  N   SER A 133      76.603  53.618 126.928  1.00  0.00           N
ATOM   2204  CA  SER A 133      76.923  53.148 128.288  1.00  0.00           C
ATOM   2206  CB  SER A 133      75.713  52.538 129.059  1.00  0.00           C
ATOM   2209  OG  SER A 133      74.853  53.568 129.529  1.00  0.00           O
ATOM   2211  C   SER A 133      77.983  52.078 128.288  1.00  0.00           C
ATOM   2212  O   SER A 133      78.003  51.228 127.388  1.00  0.00           O
ATOM   2213  N   THR A 134      78.863  52.058 129.309  1.00  0.00           N
ATOM   2215  CA  THR A 134      80.073  51.238 129.339  1.00  0.00           C
ATOM   2217  CB  THR A 134      80.813  51.418 130.659  1.00  0.00           C
ATOM   2219  OG1 THR A 134      79.893  51.398 131.748  1.00  0.00           O
ATOM   2221  CG2 THR A 134      81.473  52.808 130.659  1.00  0.00           C
ATOM   2225  C   THR A 134      79.843  49.758 129.158  1.00  0.00           C
ATOM   2226  O   THR A 134      80.443  49.108 128.318  1.00  0.00           O
ATOM   2227  N   SER A 135      78.903  49.178 129.919  1.00  0.00           N
ATOM   2229  CA  SER A 135      78.673  47.748 129.908  1.00  0.00           C
ATOM   2231  CB  SER A 135      78.493  47.198 131.348  1.00  0.00           C
ATOM   2234  OG  SER A 135      77.343  47.708 132.049  1.00  0.00           O
ATOM   2236  C   SER A 135      77.513  47.348 129.018  1.00  0.00           C
ATOM   2237  O   SER A 135      77.623  46.488 128.148  1.00  0.00           O
ATOM   2238  N   SER A 136      76.343  47.978 129.208  1.00  0.00           N
ATOM   2240  CA  SER A 136      75.113  47.568 128.518  1.00  0.00           C
ATOM   2242  CB  SER A 136      73.833  48.118 129.178  1.00  0.00           C
ATOM   2245  OG  SER A 136      73.653  47.528 130.458  1.00  0.00           O
ATOM   2247  C   SER A 136      75.053  47.938 127.049  1.00  0.00           C
ATOM   2248  O   SER A 136      74.403  47.258 126.269  1.00  0.00           O
ATOM   2249  N   GLY A 137      75.793  48.998 126.669  1.00  0.00           N
ATOM   2251  CA  GLY A 137      75.983  49.408 125.288  1.00  0.00           C
ATOM   2254  C   GLY A 137      74.813  50.098 124.618  1.00  0.00           C
ATOM   2255  O   GLY A 137      73.703  49.578 124.549  1.00  0.00           O
ATOM   2256  N   VAL A 138      75.083  51.298 124.079  1.00  0.00           N
ATOM   2258  CA  VAL A 138      74.183  52.298 123.518  1.00  0.00           C
ATOM   2260  CB  VAL A 138      74.273  52.368 121.988  1.00  0.00           C
ATOM   2262  CG1 VAL A 138      73.643  53.678 121.488  1.00  0.00           C
ATOM   2266  CG2 VAL A 138      75.743  52.348 121.538  1.00  0.00           C
ATOM   2270  C   VAL A 138      72.743  52.278 124.008  1.00  0.00           C
ATOM   2271  O   VAL A 138      71.873  51.608 123.448  1.00  0.00           O
ATOM   2272  N   ILE A 139      72.453  53.018 125.108  1.00  0.00           N
ATOM   2274  CA  ILE A 139      71.153  53.028 125.758  1.00  0.00           C
ATOM   2276  CB  ILE A 139      71.113  52.288 127.099  1.00  0.00           C
ATOM   2278  CG2 ILE A 139      71.423  50.808 126.828  1.00  0.00           C
ATOM   2282  CG1 ILE A 139      72.043  52.888 128.188  1.00  0.00           C
ATOM   2285  CD  ILE A 139      71.923  52.158 129.538  1.00  0.00           C
ATOM   2289  C   ILE A 139      70.653  54.448 125.948  1.00  0.00           C
ATOM   2290  O   ILE A 139      71.353  55.438 125.749  1.00  0.00           O
ATOM   2291  N   ILE A 140      69.383  54.568 126.378  1.00  0.00           N
ATOM   2293  CA  ILE A 140      68.833  55.768 126.959  1.00  0.00           C
ATOM   2295  CB  ILE A 140      67.383  56.008 126.518  1.00  0.00           C
ATOM   2297  CG2 ILE A 140      66.873  57.368 127.068  1.00  0.00           C
ATOM   2301  CG1 ILE A 140      67.293  55.948 124.968  1.00  0.00           C
ATOM   2304  CD  ILE A 140      65.903  56.248 124.389  1.00  0.00           C
ATOM   2308  C   ILE A 140      68.983  55.648 128.479  1.00  0.00           C
ATOM   2309  O   ILE A 140      68.753  54.578 129.038  1.00  0.00           O
ATOM   2310  N   SER A 141      69.373  56.738 129.169  1.00  0.00           N
ATOM   2312  CA  SER A 141      69.513  56.818 130.628  1.00  0.00           C
ATOM   2314  CB  SER A 141      70.973  56.968 131.129  1.00  0.00           C
ATOM   2317  OG  SER A 141      71.733  55.768 130.979  1.00  0.00           O
ATOM   2319  C   SER A 141      68.763  58.038 131.148  1.00  0.00           C
ATOM   2320  O   SER A 141      68.303  58.878 130.368  1.00  0.00           O
ATOM   2321  N   SER A 142      68.603  58.158 132.479  1.00  0.00           N
ATOM   2323  CA  SER A 142      68.013  59.328 133.118  1.00  0.00           C
ATOM   2325  CB  SER A 142      66.613  58.988 133.719  1.00  0.00           C
ATOM   2328  OG  SER A 142      65.953  60.088 134.368  1.00  0.00           O
ATOM   2330  C   SER A 142      68.903  59.928 134.208  1.00  0.00           C
ATOM   2331  O   SER A 142      69.623  59.258 134.938  1.00  0.00           O
ATOM   2332  N   MET A 143      68.813  61.268 134.389  1.00  0.00           N
ATOM   2334  CA  MET A 143      69.553  61.998 135.408  1.00  0.00           C
ATOM   2336  CB  MET A 143      69.683  63.488 135.008  1.00  0.00           C
ATOM   2339  CG  MET A 143      70.363  63.728 133.648  1.00  0.00           C
ATOM   2342  SD  MET A 143      70.113  65.418 133.068  1.00  0.00           S
ATOM   2343  CE  MET A 143      70.953  65.228 131.479  1.00  0.00           C
ATOM   2347  C   MET A 143      68.833  61.998 136.748  1.00  0.00           C
ATOM   2348  O   MET A 143      69.243  62.638 137.718  1.00  0.00           O
ATOM   2349  N   ASN A 144      67.703  61.288 136.839  1.00  0.00           N
ATOM   2351  CA  ASN A 144      67.063  60.978 138.089  1.00  0.00           C
ATOM   2353  CB  ASN A 144      65.533  60.828 137.898  1.00  0.00           C
ATOM   2356  CG  ASN A 144      64.973  62.138 137.368  1.00  0.00           C
ATOM   2357  OD1 ASN A 144      64.743  63.078 138.128  1.00  0.00           O
ATOM   2358  ND2 ASN A 144      64.723  62.198 136.038  1.00  0.00           N
ATOM   2361  C   ASN A 144      67.643  59.708 138.699  1.00  0.00           C
ATOM   2362  O   ASN A 144      67.563  59.488 139.898  1.00  0.00           O
ATOM   2363  N   GLU A 145      68.313  58.858 137.879  1.00  0.00           N
ATOM   2365  CA  GLU A 145      69.093  57.738 138.378  1.00  0.00           C
ATOM   2367  CB  GLU A 145      69.623  56.878 137.208  1.00  0.00           C
ATOM   2370  CG  GLU A 145      68.503  56.238 136.339  1.00  0.00           C
ATOM   2373  CD  GLU A 145      69.053  55.508 135.109  1.00  0.00           C
ATOM   2374  OE1 GLU A 145      69.063  54.248 135.148  1.00  0.00           O
ATOM   2375  OE2 GLU A 145      69.453  56.188 134.139  1.00  0.00           O
ATOM   2376  C   GLU A 145      70.253  58.248 139.238  1.00  0.00           C
ATOM   2377  O   GLU A 145      70.923  59.198 138.828  1.00  0.00           O
ATOM   2378  N   PRO A 146      70.583  57.708 140.419  1.00  0.00           N
ATOM   2379  CD  PRO A 146      69.773  56.688 141.089  1.00  0.00           C
ATOM   2382  CA  PRO A 146      71.413  58.438 141.368  1.00  0.00           C
ATOM   2384  CB  PRO A 146      71.243  57.708 142.718  1.00  0.00           C
ATOM   2387  CG  PRO A 146      70.523  56.388 142.388  1.00  0.00           C
ATOM   2390  C   PRO A 146      72.853  58.548 140.919  1.00  0.00           C
ATOM   2391  O   PRO A 146      73.513  59.538 141.258  1.00  0.00           O
ATOM   2392  N   TYR A 147      73.363  57.558 140.168  1.00  0.00           N
ATOM   2394  CA  TYR A 147      74.653  57.628 139.508  1.00  0.00           C
ATOM   2396  CB  TYR A 147      74.903  56.258 138.818  1.00  0.00           C
ATOM   2399  CG  TYR A 147      76.283  56.098 138.249  1.00  0.00           C
ATOM   2400  CD1 TYR A 147      77.323  55.678 139.089  1.00  0.00           C
ATOM   2402  CE1 TYR A 147      78.583  55.358 138.568  1.00  0.00           C
ATOM   2404  CZ  TYR A 147      78.793  55.438 137.189  1.00  0.00           C
ATOM   2405  OH  TYR A 147      80.053  55.078 136.669  1.00  0.00           O
ATOM   2407  CD2 TYR A 147      76.523  56.208 136.868  1.00  0.00           C
ATOM   2409  CE2 TYR A 147      77.783  55.868 136.339  1.00  0.00           C
ATOM   2411  C   TYR A 147      74.773  58.758 138.479  1.00  0.00           C
ATOM   2412  O   TYR A 147      75.683  59.588 138.548  1.00  0.00           O
ATOM   2413  N   TRP A 148      73.823  58.878 137.529  1.00  0.00           N
ATOM   2415  CA  TRP A 148      73.883  59.918 136.499  1.00  0.00           C
ATOM   2417  CB  TRP A 148      72.983  59.638 135.279  1.00  0.00           C
ATOM   2420  CG  TRP A 148      73.353  58.388 134.529  1.00  0.00           C
ATOM   2421  CD1 TRP A 148      72.543  57.298 134.389  1.00  0.00           C
ATOM   2423  NE1 TRP A 148      73.193  56.318 133.688  1.00  0.00           N
ATOM   2425  CE2 TRP A 148      74.433  56.758 133.339  1.00  0.00           C
ATOM   2426  CD2 TRP A 148      74.573  58.078 133.839  1.00  0.00           C
ATOM   2427  CE3 TRP A 148      75.763  58.788 133.568  1.00  0.00           C
ATOM   2429  CZ3 TRP A 148      76.763  58.158 132.829  1.00  0.00           C
ATOM   2431  CZ2 TRP A 148      75.443  56.128 132.639  1.00  0.00           C
ATOM   2433  CH2 TRP A 148      76.613  56.848 132.379  1.00  0.00           C
ATOM   2435  C   TRP A 148      73.553  61.298 137.038  1.00  0.00           C
ATOM   2436  O   TRP A 148      74.033  62.318 136.548  1.00  0.00           O
ATOM   2437  N   LYS A 149      72.773  61.348 138.128  1.00  0.00           N
ATOM   2439  CA  LYS A 149      72.463  62.528 138.898  1.00  0.00           C
ATOM   2441  CB  LYS A 149      71.463  62.198 140.038  1.00  0.00           C
ATOM   2444  CG  LYS A 149      70.963  63.428 140.818  1.00  0.00           C
ATOM   2447  CD  LYS A 149      69.703  63.158 141.669  1.00  0.00           C
ATOM   2450  CE  LYS A 149      69.833  62.128 142.788  1.00  0.00           C
ATOM   2453  NZ  LYS A 149      68.513  61.898 143.408  1.00  0.00           N
ATOM   2457  C   LYS A 149      73.693  63.198 139.508  1.00  0.00           C
ATOM   2458  O   LYS A 149      73.713  64.418 139.599  1.00  0.00           O
ATOM   2459  N   LYS A 150      74.703  62.428 139.958  1.00  0.00           N
ATOM   2461  CA  LYS A 150      75.913  62.968 140.578  1.00  0.00           C
ATOM   2463  CB  LYS A 150      76.293  62.148 141.848  1.00  0.00           C
ATOM   2466  CG  LYS A 150      76.683  60.688 141.589  1.00  0.00           C
ATOM   2469  CD  LYS A 150      77.153  59.928 142.848  1.00  0.00           C
ATOM   2472  CE  LYS A 150      76.163  59.828 143.999  1.00  0.00           C
ATOM   2475  NZ  LYS A 150      76.743  58.918 145.018  1.00  0.00           N
ATOM   2479  C   LYS A 150      77.113  62.998 139.639  1.00  0.00           C
ATOM   2480  O   LYS A 150      78.083  63.728 139.859  1.00  0.00           O
ATOM   2481  N   ARG A 151      77.043  62.238 138.529  1.00  0.00           N
ATOM   2483  CA  ARG A 151      77.823  62.458 137.329  1.00  0.00           C
ATOM   2485  CB  ARG A 151      77.533  61.308 136.328  1.00  0.00           C
ATOM   2488  CG  ARG A 151      78.553  60.158 136.339  1.00  0.00           C
ATOM   2491  CD  ARG A 151      79.003  59.678 137.718  1.00  0.00           C
ATOM   2494  NE  ARG A 151      79.903  58.508 137.479  1.00  0.00           N
ATOM   2496  CZ  ARG A 151      80.963  58.198 138.219  1.00  0.00           C
ATOM   2497  NH1 ARG A 151      81.513  58.998 139.098  1.00  0.00           N
ATOM   2500  NH2 ARG A 151      81.463  56.978 138.118  1.00  0.00           N
ATOM   2503  C   ARG A 151      77.613  63.788 136.639  1.00  0.00           C
ATOM   2504  O   ARG A 151      78.553  64.378 136.118  1.00  0.00           O
ATOM   2505  N   TYR A 152      76.363  64.268 136.568  1.00  0.00           N
ATOM   2507  CA  TYR A 152      75.973  65.398 135.749  1.00  0.00           C
ATOM   2509  CB  TYR A 152      74.423  65.468 135.758  1.00  0.00           C
ATOM   2512  CG  TYR A 152      73.993  66.628 134.928  1.00  0.00           C
ATOM   2513  CD1 TYR A 152      74.303  66.618 133.568  1.00  0.00           C
ATOM   2515  CE1 TYR A 152      74.193  67.788 132.818  1.00  0.00           C
ATOM   2517  CZ  TYR A 152      73.753  68.948 133.439  1.00  0.00           C
ATOM   2518  OH  TYR A 152      73.663  70.078 132.639  1.00  0.00           O
ATOM   2520  CD2 TYR A 152      73.483  67.788 135.529  1.00  0.00           C
ATOM   2522  CE2 TYR A 152      73.363  68.968 134.779  1.00  0.00           C
ATOM   2524  C   TYR A 152      76.683  66.738 136.079  1.00  0.00           C
ATOM   2525  O   TYR A 152      76.483  67.328 137.139  1.00  0.00           O
ATOM   2526  N   ASN A 153      77.523  67.248 135.159  1.00  0.00           N
ATOM   2528  CA  ASN A 153      78.383  68.378 135.449  1.00  0.00           C
ATOM   2530  CB  ASN A 153      79.813  68.018 134.979  1.00  0.00           C
ATOM   2533  CG  ASN A 153      80.863  69.048 135.389  1.00  0.00           C
ATOM   2534  OD1 ASN A 153      81.523  68.898 136.418  1.00  0.00           O
ATOM   2535  ND2 ASN A 153      81.053  70.088 134.549  1.00  0.00           N
ATOM   2538  C   ASN A 153      77.903  69.668 134.788  1.00  0.00           C
ATOM   2539  O   ASN A 153      78.053  70.748 135.348  1.00  0.00           O
ATOM   2540  N   GLU A 154      77.323  69.568 133.579  1.00  0.00           N
ATOM   2542  CA  GLU A 154      77.043  70.698 132.718  1.00  0.00           C
ATOM   2544  CB  GLU A 154      78.203  71.718 132.449  1.00  0.00           C
ATOM   2547  CG  GLU A 154      79.463  71.158 131.719  1.00  0.00           C
ATOM   2550  CD  GLU A 154      80.623  72.158 131.669  1.00  0.00           C
ATOM   2551  OE1 GLU A 154      81.623  72.008 132.419  1.00  0.00           O
ATOM   2552  OE2 GLU A 154      80.583  73.068 130.799  1.00  0.00           O
ATOM   2553  C   GLU A 154      76.593  70.198 131.378  1.00  0.00           C
ATOM   2554  O   GLU A 154      76.863  69.068 130.979  1.00  0.00           O
ATOM   2555  N   ALA A 155      75.833  71.048 130.688  1.00  0.00           N
ATOM   2557  CA  ALA A 155      75.273  70.778 129.389  1.00  0.00           C
ATOM   2559  CB  ALA A 155      73.743  70.818 129.499  1.00  0.00           C
ATOM   2563  C   ALA A 155      75.773  71.848 128.449  1.00  0.00           C
ATOM   2564  O   ALA A 155      76.083  72.958 128.878  1.00  0.00           O
ATOM   2565  N   ARG A 156      75.913  71.518 127.159  1.00  0.00           N
ATOM   2567  CA  ARG A 156      76.493  72.358 126.138  1.00  0.00           C
ATOM   2569  CB  ARG A 156      78.003  72.038 125.979  1.00  0.00           C
ATOM   2572  CG  ARG A 156      78.863  72.318 127.219  1.00  0.00           C
ATOM   2575  CD  ARG A 156      80.343  72.268 126.879  1.00  0.00           C
ATOM   2578  NE  ARG A 156      81.103  72.738 128.078  1.00  0.00           N
ATOM   2580  CZ  ARG A 156      82.343  73.178 128.068  1.00  0.00           C
ATOM   2581  NH1 ARG A 156      83.083  73.208 126.979  1.00  0.00           N
ATOM   2584  NH2 ARG A 156      82.823  73.668 129.189  1.00  0.00           N
ATOM   2587  C   ARG A 156      75.863  72.148 124.768  1.00  0.00           C
ATOM   2588  O   ARG A 156      75.833  71.038 124.239  1.00  0.00           O
ATOM   2589  N   ARG A 157      75.403  73.218 124.099  1.00  0.00           N
ATOM   2591  CA  ARG A 157      74.713  73.078 122.829  1.00  0.00           C
ATOM   2593  CB  ARG A 157      73.413  73.918 122.689  1.00  0.00           C
ATOM   2596  CG  ARG A 157      73.553  75.418 122.998  1.00  0.00           C
ATOM   2599  CD  ARG A 157      73.353  75.768 124.479  1.00  0.00           C
ATOM   2602  NE  ARG A 157      74.203  76.958 124.789  1.00  0.00           N
ATOM   2604  CZ  ARG A 157      73.903  78.228 124.568  1.00  0.00           C
ATOM   2605  NH1 ARG A 157      72.873  78.598 123.848  1.00  0.00           N
ATOM   2608  NH2 ARG A 157      74.653  79.138 125.148  1.00  0.00           N
ATOM   2611  C   ARG A 157      75.643  73.308 121.648  1.00  0.00           C
ATOM   2612  O   ARG A 157      76.193  74.398 121.449  1.00  0.00           O
ATOM   2613  N   VAL A 158      75.833  72.248 120.839  1.00  0.00           N
ATOM   2615  CA  VAL A 158      76.583  72.258 119.599  1.00  0.00           C
ATOM   2617  CB  VAL A 158      77.223  70.888 119.348  1.00  0.00           C
ATOM   2619  CG1 VAL A 158      78.223  70.578 120.489  1.00  0.00           C
ATOM   2623  CG2 VAL A 158      76.183  69.748 119.239  1.00  0.00           C
ATOM   2627  C   VAL A 158      75.673  72.638 118.428  1.00  0.00           C
ATOM   2628  O   VAL A 158      76.143  73.028 117.359  1.00  0.00           O
ATOM   2629  N   LEU A 159      74.343  72.598 118.618  1.00  0.00           N
ATOM   2631  CA  LEU A 159      73.373  72.948 117.598  1.00  0.00           C
ATOM   2633  CB  LEU A 159      72.113  72.068 117.709  1.00  0.00           C
ATOM   2636  CG  LEU A 159      72.393  70.588 117.379  1.00  0.00           C
ATOM   2638  CD1 LEU A 159      71.133  69.748 117.628  1.00  0.00           C
ATOM   2642  CD2 LEU A 159      72.863  70.398 115.928  1.00  0.00           C
ATOM   2646  C   LEU A 159      72.983  74.408 117.639  1.00  0.00           C
ATOM   2647  O   LEU A 159      72.683  74.978 118.688  1.00  0.00           O
ATOM   2648  N   SER A 160      72.993  75.078 116.468  1.00  0.00           N
ATOM   2650  CA  SER A 160      72.793  76.518 116.428  1.00  0.00           C
ATOM   2652  CB  SER A 160      73.543  77.238 115.268  1.00  0.00           C
ATOM   2655  OG  SER A 160      73.343  78.658 115.248  1.00  0.00           O
ATOM   2657  C   SER A 160      71.323  76.808 116.348  1.00  0.00           C
ATOM   2658  O   SER A 160      70.713  76.808 115.279  1.00  0.00           O
ATOM   2659  N   ARG A 161      70.723  77.108 117.519  1.00  0.00           N
ATOM   2661  CA  ARG A 161      69.413  77.728 117.659  1.00  0.00           C
ATOM   2663  CB  ARG A 161      68.933  77.678 119.138  1.00  0.00           C
ATOM   2666  CG  ARG A 161      67.463  78.088 119.428  1.00  0.00           C
ATOM   2669  CD  ARG A 161      66.993  79.468 118.949  1.00  0.00           C
ATOM   2672  NE  ARG A 161      65.583  79.568 119.379  1.00  0.00           N
ATOM   2674  CZ  ARG A 161      64.953  80.638 119.838  1.00  0.00           C
ATOM   2675  NH1 ARG A 161      65.533  81.788 120.059  1.00  0.00           N
ATOM   2678  NH2 ARG A 161      63.673  80.468 120.069  1.00  0.00           N
ATOM   2681  C   ARG A 161      69.503  79.158 117.148  1.00  0.00           C
ATOM   2682  O   ARG A 161      69.633  80.118 117.919  1.00  0.00           O
ATOM   2683  N   SER A 162      69.443  79.268 115.828  1.00  0.00           N
ATOM   2685  CA  SER A 162      69.353  80.448 114.968  1.00  0.00           C
ATOM   2687  CB  SER A 162      70.123  81.688 115.438  1.00  0.00           C
ATOM   2690  OG  SER A 162      70.373  82.618 114.368  1.00  0.00           O
ATOM   2692  C   SER A 162      67.883  80.808 114.739  1.00  0.00           C
ATOM   2693  OT1 SER A 162      67.053  79.858 114.618  1.00  0.00           O
ATOM   2694  OT2 SER A 162      67.553  82.018 114.628  1.00  0.00           O
ATOM   2695  NH3 POPEB 163      56.493  96.448  97.549  1.00  0.00           N
ATOM   2699  C12 POPEB 163      56.893  97.278  98.728  1.00  0.00           C
ATOM   2702  C11 POPEB 163      56.673  96.488 100.019  1.00  0.00           C
ATOM   2705  P   POPEB 163      58.863  97.118 101.218  1.00  0.00           P
ATOM   2706  O13 POPEB 163      59.363  98.448 100.769  1.00  0.00           O
ATOM   2707  O14 POPEB 163      59.173  96.778 102.628  1.00  0.00           O
ATOM   2708  O11 POPEB 163      59.293  95.978 100.209  1.00  0.00           O
ATOM   2709  O12 POPEB 163      57.293  97.138 101.118  1.00  0.00           O
ATOM   2710  C1  POPEB 163      60.583  95.878  99.608  1.00  0.00           C
ATOM   2713  C2  POPEB 163      60.523  95.628  98.059  1.00  0.00           C
ATOM   2715  O21 POPEB 163      59.853  96.748  97.468  1.00  0.00           O
ATOM   2716  C21 POPEB 163      60.303  97.198  96.309  1.00  0.00           C
ATOM   2717  O22 POPEB 163      61.143  96.668  95.598  1.00  0.00           O
ATOM   2718  C22 POPEB 163      59.623  98.548  96.029  1.00  0.00           C
ATOM   2721  C3  POPEB 163      59.773  94.288  97.768  1.00  0.00           C
ATOM   2724  O31 POPEB 163      59.833  93.848  96.389  1.00  0.00           O
ATOM   2725  C31 POPEB 163      58.833  94.208  95.589  1.00  0.00           C
ATOM   2726  O32 POPEB 163      57.943  94.998  95.868  1.00  0.00           O
ATOM   2727  C32 POPEB 163      58.933  93.438  94.268  1.00  0.00           C
ATOM   2730  C23 POPEB 163      58.943  98.688  94.648  1.00  0.00           C
ATOM   2733  C24 POPEB 163      59.903  99.138  93.538  1.00  0.00           C
ATOM   2736  C25 POPEB 163      59.183  99.748  92.318  1.00  0.00           C
ATOM   2739  C26 POPEB 163      59.223  98.898  91.029  1.00  0.00           C
ATOM   2742  C27 POPEB 163      58.473  99.608  89.888  1.00  0.00           C
ATOM   2745  C28 POPEB 163      58.443  98.818  88.568  1.00  0.00           C
ATOM   2748  C29 POPEB 163      57.683  99.588  87.519  1.00  0.00           C
ATOM   2750 0C21 POPEB 163      58.073  99.838  86.248  1.00  0.00           C
ATOM   2752 1C21 POPEB 163      59.343  99.378  85.578  1.00  0.00           C
ATOM   2755 2C21 POPEB 163      60.283 100.538  85.178  1.00  0.00           C
ATOM   2758 3C21 POPEB 163      59.813 101.298  83.928  1.00  0.00           C
ATOM   2761 4C21 POPEB 163      60.803 102.398  83.489  1.00  0.00           C
ATOM   2764 5C21 POPEB 163      60.703 103.678  84.319  1.00  0.00           C
ATOM   2767 6C21 POPEB 163      59.513 104.568  83.899  1.00  0.00           C
ATOM   2770 7C21 POPEB 163      59.393 105.838  84.748  1.00  0.00           C
ATOM   2773 8C21 POPEB 163      58.193 106.708  84.338  1.00  0.00           C
ATOM   2777  C33 POPEB 163      59.623  94.188  93.098  1.00  0.00           C
ATOM   2780  C34 POPEB 163      59.953  93.248  91.918  1.00  0.00           C
ATOM   2783  C35 POPEB 163      60.343  93.978  90.618  1.00  0.00           C
ATOM   2786  C36 POPEB 163      59.233  93.988  89.559  1.00  0.00           C
ATOM   2789  C37 POPEB 163      59.583  94.778  88.288  1.00  0.00           C
ATOM   2792  C38 POPEB 163      58.533  94.628  87.178  1.00  0.00           C
ATOM   2795  C39 POPEB 163      58.683  95.658  86.049  1.00  0.00           C
ATOM   2798 0C31 POPEB 163      57.823  95.338  84.809  1.00  0.00           C
ATOM   2801 1C31 POPEB 163      57.903  96.448  83.758  1.00  0.00           C
ATOM   2804 2C31 POPEB 163      57.173  96.128  82.438  1.00  0.00           C
ATOM   2807 3C31 POPEB 163      57.313  97.248  81.388  1.00  0.00           C
ATOM   2810 4C31 POPEB 163      56.533  98.528  81.719  1.00  0.00           C
ATOM   2813 5C31 POPEB 163      56.903  99.698  80.798  1.00  0.00           C
ATOM   2816 6C31 POPEB 163      56.303 101.038  81.238  1.00  0.00           C
ATOM   2820  NH3 POPEC 164      34.333  76.478  57.208  1.00  0.00           N
ATOM   2824  C12 POPEC 164      35.743  76.038  57.428  1.00  0.00           C
ATOM   2827  C11 POPEC 164      36.603  77.248  57.758  1.00  0.00           C
ATOM   2830  P   POPEC 164      36.523  79.788  57.418  1.00  0.00           P
ATOM   2831  O13 POPEC 164      37.173  80.628  56.399  1.00  0.00           O
ATOM   2832  O14 POPEC 164      35.233  80.218  57.989  1.00  0.00           O
ATOM   2833  O11 POPEC 164      37.553  79.488  58.578  1.00  0.00           O
ATOM   2834  O12 POPEC 164      36.303  78.318  56.848  1.00  0.00           O
ATOM   2835  C1  POPEC 164      38.503  80.408  59.078  1.00  0.00           C
ATOM   2838  C2  POPEC 164      38.543  80.308  60.618  1.00  0.00           C
ATOM   2840  O21 POPEC 164      39.383  81.368  61.118  1.00  0.00           O
ATOM   2841  C21 POPEC 164      39.063  81.768  62.348  1.00  0.00           C
ATOM   2842  O22 POPEC 164      38.153  81.308  63.008  1.00  0.00           O
ATOM   2843  C22 POPEC 164      40.013  82.858  62.849  1.00  0.00           C
ATOM   2846  C3  POPEC 164      39.063  78.898  61.069  1.00  0.00           C
ATOM   2849  O31 POPEC 164      38.323  78.378  62.188  1.00  0.00           O
ATOM   2850  C31 POPEC 164      38.763  78.308  63.468  1.00  0.00           C
ATOM   2851  O32 POPEC 164      38.123  77.758  64.348  1.00  0.00           O
ATOM   2852  C32 POPEC 164      40.123  78.928  63.769  1.00  0.00           C
ATOM   2855  C23 POPEC 164      40.413  82.578  64.318  1.00  0.00           C
ATOM   2858  C24 POPEC 164      41.293  83.658  64.959  1.00  0.00           C
ATOM   2861  C25 POPEC 164      41.783  83.248  66.368  1.00  0.00           C
ATOM   2864  C26 POPEC 164      41.233  84.128  67.498  1.00  0.00           C
ATOM   2867  C27 POPEC 164      41.653  83.608  68.878  1.00  0.00           C
ATOM   2870  C28 POPEC 164      41.163  84.488  70.038  1.00  0.00           C
ATOM   2873  C29 POPEC 164      41.763  84.038  71.349  1.00  0.00           C
ATOM   2875 0C21 POPEC 164      41.183  84.028  72.559  1.00  0.00           C
ATOM   2877 1C21 POPEC 164      39.793  84.488  72.909  1.00  0.00           C
ATOM   2880 2C21 POPEC 164      38.823  83.338  73.258  1.00  0.00           C
ATOM   2883 3C21 POPEC 164      39.373  82.358  74.309  1.00  0.00           C
ATOM   2886 4C21 POPEC 164      38.323  81.328  74.758  1.00  0.00           C
ATOM   2889 5C21 POPEC 164      38.923  80.208  75.618  1.00  0.00           C
ATOM   2892 6C21 POPEC 164      37.843  79.278  76.199  1.00  0.00           C
ATOM   2895 7C21 POPEC 164      38.443  78.118  76.999  1.00  0.00           C
ATOM   2898 8C21 POPEC 164      37.373  77.288  77.718  1.00  0.00           C
ATOM   2902  C33 POPEC 164      41.243  77.878  63.948  1.00  0.00           C
ATOM   2905  C34 POPEC 164      42.643  78.498  64.159  1.00  0.00           C
ATOM   2908  C35 POPEC 164      42.823  79.338  65.438  1.00  0.00           C
ATOM   2911  C36 POPEC 164      42.803  78.508  66.739  1.00  0.00           C
ATOM   2914  C37 POPEC 164      43.023  79.368  67.998  1.00  0.00           C
ATOM   2917  C38 POPEC 164      43.223  78.508  69.248  1.00  0.00           C
ATOM   2920  C39 POPEC 164      43.073  79.258  70.589  1.00  0.00           C
ATOM   2923 0C31 POPEC 164      44.163  80.318  70.848  1.00  0.00           C
ATOM   2926 1C31 POPEC 164      44.223  80.728  72.328  1.00  0.00           C
ATOM   2929 2C31 POPEC 164      45.173  81.918  72.599  1.00  0.00           C
ATOM   2932 3C31 POPEC 164      45.573  82.058  74.078  1.00  0.00           C
ATOM   2935 4C31 POPEC 164      44.393  82.328  75.029  1.00  0.00           C
ATOM   2938 5C31 POPEC 164      44.803  82.218  76.508  1.00  0.00           C
ATOM   2941 6C31 POPEC 164      43.603  82.238  77.459  1.00  0.00           C
ATOM   2945  NH3 POPED 165      88.663 132.754  62.989  1.00  0.00           N
ATOM   2949  C12 POPED 165      87.633 132.274  61.989  1.00  0.00           C
ATOM   2952  C11 POPED 165      88.293 131.254  61.028  1.00  0.00           C
ATOM   2955  P   POPED 165      86.373 129.604  60.258  1.00  0.00           P
ATOM   2956  O13 POPED 165      85.603 129.434  58.998  1.00  0.00           O
ATOM   2957  O14 POPED 165      87.073 128.414  60.798  1.00  0.00           O
ATOM   2958  O11 POPED 165      85.453 130.104  61.428  1.00  0.00           O
ATOM   2959  O12 POPED 165      87.383 130.794  60.028  1.00  0.00           O
ATOM   2960  C1  POPED 165      84.193 129.454  61.638  1.00  0.00           C
ATOM   2963  C2  POPED 165      83.933 129.044  63.118  1.00  0.00           C
ATOM   2965  O21 POPED 165      82.963 129.954  63.678  1.00  0.00           O
ATOM   2966  C21 POPED 165      82.003 129.364  64.359  1.00  0.00           C
ATOM   2967  O22 POPED 165      81.833 128.164  64.479  1.00  0.00           O
ATOM   2968  C22 POPED 165      81.073 130.434  64.909  1.00  0.00           C
ATOM   2971  C3  POPED 165      85.183 128.994  64.029  1.00  0.00           C
ATOM   2974  O31 POPED 165      84.743 128.614  65.349  1.00  0.00           O
ATOM   2975  C31 POPED 165      85.373 127.638  65.979  1.00  0.00           C
ATOM   2976  O32 POPED 165      86.483 127.208  65.699  1.00  0.00           O
ATOM   2977  C32 POPED 165      84.443 127.128  67.089  1.00  0.00           C
ATOM   2980  C23 POPED 165      80.313 129.934  66.148  1.00  0.00           C
ATOM   2983  C24 POPED 165      81.193 129.864  67.398  1.00  0.00           C
ATOM   2986  C25 POPED 165      80.343 129.664  68.648  1.00  0.00           C
ATOM   2989  C26 POPED 165      81.133 129.844  69.949  1.00  0.00           C
ATOM   2992  C27 POPED 165      80.183 130.204  71.089  1.00  0.00           C
ATOM   2995  C28 POPED 165      80.853 130.354  72.459  1.00  0.00           C
ATOM   2998  C29 POPED 165      79.923 131.164  73.328  1.00  0.00           C
ATOM   3000 0C21 POPED 165      79.633 130.984  74.629  1.00  0.00           C
ATOM   3002 1C21 POPED 165      80.213 129.954  75.549  1.00  0.00           C
ATOM   3005 2C21 POPED 165      80.613 130.654  76.859  1.00  0.00           C
ATOM   3008 3C21 POPED 165      81.313 129.744  77.879  1.00  0.00           C
ATOM   3011 4C21 POPED 165      82.003 130.614  78.928  1.00  0.00           C
ATOM   3014 5C21 POPED 165      82.393 129.884  80.208  1.00  0.00           C
ATOM   3017 6C21 POPED 165      82.993 130.874  81.218  1.00  0.00           C
ATOM   3020 7C21 POPED 165      83.323 130.264  82.579  1.00  0.00           C
ATOM   3023 8C21 POPED 165      83.843 131.304  83.559  1.00  0.00           C
ATOM   3027  C33 POPED 165      84.603 125.618  67.419  1.00  0.00           C
ATOM   3030  C34 POPED 165      83.533 125.118  68.409  1.00  0.00           C
ATOM   3033  C35 POPED 165      83.653 123.608  68.678  1.00  0.00           C
ATOM   3036  C36 POPED 165      82.403 122.978  69.318  1.00  0.00           C
ATOM   3039  C37 POPED 165      82.593 121.488  69.648  1.00  0.00           C
ATOM   3042  C38 POPED 165      81.323 120.618  69.578  1.00  0.00           C
ATOM   3045  C39 POPED 165      80.113 121.128  70.388  1.00  0.00           C
ATOM   3048 0C31 POPED 165      80.223 120.918  71.898  1.00  0.00           C
ATOM   3051 1C31 POPED 165      78.903 121.258  72.618  1.00  0.00           C
ATOM   3054 2C31 POPED 165      79.083 121.808  74.049  1.00  0.00           C
ATOM   3057 3C31 POPED 165      77.793 122.418  74.608  1.00  0.00           C
ATOM   3060 4C31 POPED 165      76.693 121.398  74.968  1.00  0.00           C
ATOM   3063 5C31 POPED 165      75.413 122.108  75.419  1.00  0.00           C
ATOM   3066 6C31 POPED 165      74.253 121.158  75.708  1.00  0.00           C
ATOM   3070  NH3 POPEE 166     109.783  71.678  57.389  1.00  0.00           N
ATOM   3074  C12 POPEE 166     109.913  71.548  55.889  1.00  0.00           C
ATOM   3077  C11 POPEE 166     108.933  72.478  55.168  1.00  0.00           C
ATOM   3080  P   POPEE 166     106.953  72.288  53.448  1.00  0.00           P
ATOM   3081  O13 POPEE 166     107.503  73.108  52.348  1.00  0.00           O
ATOM   3082  O14 POPEE 166     106.053  71.188  53.039  1.00  0.00           O
ATOM   3083  O11 POPEE 166     106.163  73.258  54.418  1.00  0.00           O
ATOM   3084  O12 POPEE 166     108.103  71.688  54.339  1.00  0.00           O
ATOM   3085  C1  POPEE 166     105.443  72.688  55.518  1.00  0.00           C
ATOM   3088  C2  POPEE 166     105.563  73.608  56.758  1.00  0.00           C
ATOM   3090  O21 POPEE 166     105.063  72.918  57.919  1.00  0.00           O
ATOM   3091  C21 POPEE 166     105.903  72.018  58.438  1.00  0.00           C
ATOM   3092  O22 POPEE 166     107.073  71.908  58.118  1.00  0.00           O
ATOM   3093  C22 POPEE 166     105.203  71.148  59.468  1.00  0.00           C
ATOM   3096  C3  POPEE 166     104.813  74.958  56.568  1.00  0.00           C
ATOM   3099  O31 POPEE 166     105.283  75.918  57.538  1.00  0.00           O
ATOM   3100  C31 POPEE 166     104.433  76.878  57.849  1.00  0.00           C
ATOM   3101  O32 POPEE 166     103.393  77.128  57.258  1.00  0.00           O
ATOM   3102  C32 POPEE 166     104.933  77.658  59.039  1.00  0.00           C
ATOM   3105  C23 POPEE 166     105.973  71.108  60.798  1.00  0.00           C
ATOM   3108  C24 POPEE 166     105.733  72.328  61.688  1.00  0.00           C
ATOM   3111  C25 POPEE 166     106.793  72.408  62.799  1.00  0.00           C
ATOM   3114  C26 POPEE 166     106.203  72.548  64.199  1.00  0.00           C
ATOM   3117  C27 POPEE 166     107.293  72.628  65.279  1.00  0.00           C
ATOM   3120  C28 POPEE 166     106.713  72.568  66.699  1.00  0.00           C
ATOM   3123  C29 POPEE 166     107.733  72.918  67.748  1.00  0.00           C
ATOM   3125 0C21 POPEE 166     107.553  72.768  69.078  1.00  0.00           C
ATOM   3127 1C21 POPEE 166     106.313  72.188  69.708  1.00  0.00           C
ATOM   3130 2C21 POPEE 166     106.603  71.468  71.038  1.00  0.00           C
ATOM   3133 3C21 POPEE 166     106.923  72.418  72.199  1.00  0.00           C
ATOM   3136 4C21 POPEE 166     106.853  71.728  73.558  1.00  0.00           C
ATOM   3139 5C21 POPEE 166     107.113  72.698  74.708  1.00  0.00           C
ATOM   3142 6C21 POPEE 166     106.923  72.038  76.078  1.00  0.00           C
ATOM   3145 7C21 POPEE 166     107.163  73.018  77.229  1.00  0.00           C
ATOM   3148 8C21 POPEE 166     106.873  72.408  78.608  1.00  0.00           C
ATOM   3152  C33 POPEE 166     104.813  76.808  60.308  1.00  0.00           C
ATOM   3155  C34 POPEE 166     105.033  77.628  61.578  1.00  0.00           C
ATOM   3158  C35 POPEE 166     104.723  76.788  62.818  1.00  0.00           C
ATOM   3161  C36 POPEE 166     104.873  77.578  64.118  1.00  0.00           C
ATOM   3164  C37 POPEE 166     104.433  76.738  65.328  1.00  0.00           C
ATOM   3167  C38 POPEE 166     104.783  77.398  66.659  1.00  0.00           C
ATOM   3170  C39 POPEE 166     104.453  76.468  67.839  1.00  0.00           C
ATOM   3173 0C31 POPEE 166     104.773  77.118  69.188  1.00  0.00           C
ATOM   3176 1C31 POPEE 166     104.463  76.188  70.368  1.00  0.00           C
ATOM   3179 2C31 POPEE 166     104.763  76.818  71.748  1.00  0.00           C
ATOM   3182 3C31 POPEE 166     106.223  77.198  71.979  1.00  0.00           C
ATOM   3185 4C31 POPEE 166     107.183  75.998  72.008  1.00  0.00           C
ATOM   3188 5C31 POPEE 166     108.643  76.428  72.089  1.00  0.00           C
ATOM   3191 6C31 POPEE 166     109.603  75.238  72.098  1.00  0.00           C
ATOM   3195  NH3 POPEF 167     114.713  64.408  57.368  1.00  0.00           N
ATOM   3199  C12 POPEF 167     113.903  65.678  57.319  1.00  0.00           C
ATOM   3202  C11 POPEF 167     114.643  66.898  57.888  1.00  0.00           C
ATOM   3205  P   POPEF 167     113.873  69.328  57.288  1.00  0.00           P
ATOM   3206  O13 POPEF 167     115.293  69.728  57.378  1.00  0.00           O
ATOM   3207  O14 POPEF 167     113.283  69.098  55.958  1.00  0.00           O
ATOM   3208  O11 POPEF 167     113.013  70.398  58.088  1.00  0.00           O
ATOM   3209  O12 POPEF 167     113.713  67.968  58.078  1.00  0.00           O
ATOM   3210  C1  POPEF 167     112.853  70.258  59.508  1.00  0.00           C
ATOM   3213  C2  POPEF 167     113.263  71.538  60.299  1.00  0.00           C
ATOM   3215  O21 POPEF 167     112.743  71.348  61.618  1.00  0.00           O
ATOM   3216  C21 POPEF 167     113.583  71.538  62.608  1.00  0.00           C
ATOM   3217  O22 POPEF 167     114.743  71.898  62.508  1.00  0.00           O
ATOM   3218  C22 POPEF 167     112.883  71.148  63.888  1.00  0.00           C
ATOM   3221  C3  POPEF 167     112.683  72.838  59.668  1.00  0.00           C
ATOM   3224  O31 POPEF 167     112.633  73.948  60.598  1.00  0.00           O
ATOM   3225  C31 POPEF 167     111.473  74.098  61.248  1.00  0.00           C
ATOM   3226  O32 POPEF 167     110.493  73.398  61.128  1.00  0.00           O
ATOM   3227  C32 POPEF 167     111.593  75.278  62.208  1.00  0.00           C
ATOM   3230  C23 POPEF 167     112.843  72.218  64.988  1.00  0.00           C
ATOM   3233  C24 POPEF 167     112.363  71.568  66.299  1.00  0.00           C
ATOM   3236  C25 POPEF 167     112.313  72.528  67.479  1.00  0.00           C
ATOM   3239  C26 POPEF 167     112.053  71.788  68.788  1.00  0.00           C
ATOM   3242  C27 POPEF 167     112.153  72.718  69.998  1.00  0.00           C
ATOM   3245  C28 POPEF 167     112.053  71.958  71.328  1.00  0.00           C
ATOM   3248  C29 POPEF 167     112.193  72.918  72.468  1.00  0.00           C
ATOM   3250 0C21 POPEF 167     111.673  72.748  73.699  1.00  0.00           C
ATOM   3252 1C21 POPEF 167     110.963  71.518  74.188  1.00  0.00           C
ATOM   3255 2C21 POPEF 167     110.873  71.558  75.718  1.00  0.00           C
ATOM   3258 3C21 POPEF 167     110.503  70.208  76.349  1.00  0.00           C
ATOM   3261 4C21 POPEF 167     110.573  70.308  77.879  1.00  0.00           C
ATOM   3264 5C21 POPEF 167     110.323  68.988  78.628  1.00  0.00           C
ATOM   3267 6C21 POPEF 167     108.833  68.608  78.729  1.00  0.00           C
ATOM   3270 7C21 POPEF 167     108.503  67.998  80.108  1.00  0.00           C
ATOM   3273 8C21 POPEF 167     107.023  67.688  80.329  1.00  0.00           C
ATOM   3277  C33 POPEF 167     110.243  75.588  62.898  1.00  0.00           C
ATOM   3280  C34 POPEF 167     110.183  77.028  63.438  1.00  0.00           C
ATOM   3283  C35 POPEF 167     111.163  77.328  64.578  1.00  0.00           C
ATOM   3286  C36 POPEF 167     110.953  76.458  65.828  1.00  0.00           C
ATOM   3289  C37 POPEF 167     111.783  76.998  67.008  1.00  0.00           C
ATOM   3292  C38 POPEF 167     111.593  76.198  68.309  1.00  0.00           C
ATOM   3295  C39 POPEF 167     112.213  76.888  69.528  1.00  0.00           C
ATOM   3298 0C31 POPEF 167     113.713  77.188  69.388  1.00  0.00           C
ATOM   3301 1C31 POPEF 167     114.323  77.758  70.668  1.00  0.00           C
ATOM   3304 2C31 POPEF 167     115.823  78.058  70.528  1.00  0.00           C
ATOM   3307 3C31 POPEF 167     116.543  78.128  71.879  1.00  0.00           C
ATOM   3310 4C31 POPEF 167     118.043  78.428  71.739  1.00  0.00           C
ATOM   3313 5C31 POPEF 167     118.773  78.418  73.089  1.00  0.00           C
ATOM   3316 6C31 POPEF 167     120.273  78.708  72.968  1.00  0.00           C
ATOM   3320  NH3 POPEG 168       8.723  97.788  59.268  1.00  0.00           N
ATOM   3324  C12 POPEG 168       8.273  99.218  59.368  1.00  0.00           C
ATOM   3327  C11 POPEG 168       7.953  99.848  57.999  1.00  0.00           C
ATOM   3330  P   POPEG 168       6.213 101.668  57.238  1.00  0.00           P
ATOM   3331  O13 POPEG 168       6.603 101.448  55.839  1.00  0.00           O
ATOM   3332  O14 POPEG 168       4.893 101.138  57.638  1.00  0.00           O
ATOM   3333  O11 POPEG 168       6.273 103.238  57.519  1.00  0.00           O
ATOM   3334  O12 POPEG 168       7.343 101.118  58.199  1.00  0.00           O
ATOM   3335  C1  POPEG 168       6.793 103.808  58.738  1.00  0.00           C
ATOM   3338  C2  POPEG 168       5.643 104.268  59.659  1.00  0.00           C
ATOM   3340  O21 POPEG 168       6.023 105.408  60.468  1.00  0.00           O
ATOM   3341  C21 POPEG 168       6.753 105.218  61.568  1.00  0.00           C
ATOM   3342  O22 POPEG 168       7.243 104.188  61.938  1.00  0.00           O
ATOM   3343  C22 POPEG 168       6.873 106.558  62.319  1.00  0.00           C
ATOM   3346  C3  POPEG 168       5.003 103.078  60.429  1.00  0.00           C
ATOM   3349  O31 POPEG 168       4.117 103.578  61.458  1.00  0.00           O
ATOM   3350  C31 POPEG 168       4.307 103.028  62.659  1.00  0.00           C
ATOM   3351  O32 POPEG 168       4.953 102.028  62.909  1.00  0.00           O
ATOM   3352  C32 POPEG 168       3.577 103.898  63.678  1.00  0.00           C
ATOM   3355  C23 POPEG 168       7.633 106.468  63.659  1.00  0.00           C
ATOM   3358  C24 POPEG 168       7.853 107.848  64.309  1.00  0.00           C
ATOM   3361  C25 POPEG 168       8.693 107.728  65.589  1.00  0.00           C
ATOM   3364  C26 POPEG 168       9.373 109.018  66.019  1.00  0.00           C
ATOM   3367  C27 POPEG 168      10.433 108.748  67.098  1.00  0.00           C
ATOM   3370  C28 POPEG 168      11.273 109.988  67.449  1.00  0.00           C
ATOM   3373  C29 POPEG 168      10.503 111.008  68.249  1.00  0.00           C
ATOM   3375 0C21 POPEG 168      10.783 111.438  69.489  1.00  0.00           C
ATOM   3377 1C21 POPEG 168      11.923 110.968  70.358  1.00  0.00           C
ATOM   3380 2C21 POPEG 168      11.413 110.458  71.708  1.00  0.00           C
ATOM   3383 3C21 POPEG 168      12.543 109.838  72.538  1.00  0.00           C
ATOM   3386 4C21 POPEG 168      12.023 109.138  73.799  1.00  0.00           C
ATOM   3389 5C21 POPEG 168      13.173 108.618  74.678  1.00  0.00           C
ATOM   3392 6C21 POPEG 168      12.683 108.068  76.029  1.00  0.00           C
ATOM   3395 7C21 POPEG 168      13.843 107.848  77.019  1.00  0.00           C
ATOM   3398 8C21 POPEG 168      13.373 107.398  78.409  1.00  0.00           C
ATOM   3402  C33 POPEG 168       4.453 104.208  64.909  1.00  0.00           C
ATOM   3405  C34 POPEG 168       4.107 105.588  65.498  1.00  0.00           C
ATOM   3408  C35 POPEG 168       4.583 105.788  66.949  1.00  0.00           C
ATOM   3411  C36 POPEG 168       3.747 104.958  67.938  1.00  0.00           C
ATOM   3414  C37 POPEG 168       3.957 105.338  69.409  1.00  0.00           C
ATOM   3417  C38 POPEG 168       2.667 105.318  70.258  1.00  0.00           C
ATOM   3420  C39 POPEG 168       1.837 104.018  70.199  1.00  0.00           C
ATOM   3423 0C31 POPEG 168       2.467 102.838  70.958  1.00  0.00           C
ATOM   3426 1C31 POPEG 168       1.817 102.538  72.308  1.00  0.00           C
ATOM   3429 2C31 POPEG 168       2.377 101.268  72.949  1.00  0.00           C
ATOM   3432 3C31 POPEG 168       3.717 101.448  73.678  1.00  0.00           C
ATOM   3435 4C31 POPEG 168       3.587 102.288  74.949  1.00  0.00           C
ATOM   3438 5C31 POPEG 168       4.663 101.978  75.988  1.00  0.00           C
ATOM   3441 6C31 POPEG 168       4.317 102.508  77.378  1.00  0.00           C
ATOM   3445  NH3 POPEH 169      13.793 126.508  61.098  1.00  0.00           N
ATOM   3449  C12 POPEH 169      12.423 126.968  60.718  1.00  0.00           C
ATOM   3452  C11 POPEH 169      11.593 127.158  61.989  1.00  0.00           C
ATOM   3455  P   POPEH 169       9.653 125.658  62.898  1.00  0.00           P
ATOM   3456  O13 POPEH 169       8.763 126.688  62.308  1.00  0.00           O
ATOM   3457  O14 POPEH 169       9.303 124.258  62.638  1.00  0.00           O
ATOM   3458  O11 POPEH 169       9.703 125.818  64.468  1.00  0.00           O
ATOM   3459  O12 POPEH 169      11.163 125.888  62.468  1.00  0.00           O
ATOM   3460  C1  POPEH 169       8.653 125.308  65.299  1.00  0.00           C
ATOM   3463  C2  POPEH 169       8.933 123.868  65.818  1.00  0.00           C
ATOM   3465  O21 POPEH 169       7.963 123.428  66.788  1.00  0.00           O
ATOM   3466  C21 POPEH 169       7.903 124.068  67.949  1.00  0.00           C
ATOM   3467  O22 POPEH 169       8.593 125.018  68.278  1.00  0.00           O
ATOM   3468  C22 POPEH 169       6.883 123.418  68.878  1.00  0.00           C
ATOM   3471  C3  POPEH 169      10.403 123.698  66.309  1.00  0.00           C
ATOM   3474  O31 POPEH 169      10.643 122.368  66.799  1.00  0.00           O
ATOM   3475  C31 POPEH 169      11.253 122.048  67.949  1.00  0.00           C
ATOM   3476  O32 POPEH 169      11.593 120.908  68.218  1.00  0.00           O
ATOM   3477  C32 POPEH 169      11.473 123.238  68.888  1.00  0.00           C
ATOM   3480  C23 POPEH 169       7.153 123.888  70.328  1.00  0.00           C
ATOM   3483  C24 POPEH 169       6.163 123.398  71.398  1.00  0.00           C
ATOM   3486  C25 POPEH 169       6.233 124.248  72.678  1.00  0.00           C
ATOM   3489  C26 POPEH 169       7.663 124.498  73.199  1.00  0.00           C
ATOM   3492  C27 POPEH 169       7.733 125.508  74.359  1.00  0.00           C
ATOM   3495  C28 POPEH 169       8.223 124.898  75.678  1.00  0.00           C
ATOM   3498  C29 POPEH 169       7.213 123.928  76.238  1.00  0.00           C
ATOM   3500 0C21 POPEH 169       6.393 124.138  77.279  1.00  0.00           C
ATOM   3502 1C21 POPEH 169       6.273 125.388  78.109  1.00  0.00           C
ATOM   3505 2C21 POPEH 169       4.813 125.788  78.418  1.00  0.00           C
ATOM   3508 3C21 POPEH 169       3.977 124.648  79.038  1.00  0.00           C
ATOM   3511 4C21 POPEH 169       2.747 125.128  79.819  1.00  0.00           C
ATOM   3514 5C21 POPEH 169       1.517 124.238  79.578  1.00  0.00           C
ATOM   3517 6C21 POPEH 169       0.797 124.588  78.269  1.00  0.00           C
ATOM   3520 7C21 POPEH 169      -0.313 123.588  77.909  1.00  0.00           C
ATOM   3523 8C21 POPEH 169      -1.083 123.978  76.638  1.00  0.00           C
ATOM   3527  C33 POPEH 169      12.083 122.848  70.248  1.00  0.00           C
ATOM   3530  C34 POPEH 169      11.983 123.988  71.269  1.00  0.00           C
ATOM   3533  C35 POPEH 169      12.573 123.588  72.628  1.00  0.00           C
ATOM   3536  C36 POPEH 169      12.203 124.568  73.748  1.00  0.00           C
ATOM   3539  C37 POPEH 169      12.673 124.068  75.118  1.00  0.00           C
ATOM   3542  C38 POPEH 169      12.593 125.148  76.199  1.00  0.00           C
ATOM   3545  C39 POPEH 169      13.023 124.618  77.578  1.00  0.00           C
ATOM   3548 0C31 POPEH 169      11.893 123.998  78.398  1.00  0.00           C
ATOM   3551 1C31 POPEH 169      12.423 123.258  79.629  1.00  0.00           C
ATOM   3554 2C31 POPEH 169      11.333 122.848  80.639  1.00  0.00           C
ATOM   3557 3C31 POPEH 169      10.943 123.978  81.609  1.00  0.00           C
ATOM   3560 4C31 POPEH 169       9.913 123.508  82.649  1.00  0.00           C
ATOM   3563 5C31 POPEH 169       9.713 124.518  83.788  1.00  0.00           C
ATOM   3566 6C31 POPEH 169       8.683 124.048  84.828  1.00  0.00           C
ATOM   3570  NH3 POPEI 170      51.213  11.258  63.148  1.00  0.00           N
ATOM   3574  C12 POPEI 170      50.703   9.858  63.379  1.00  0.00           C
ATOM   3577  C11 POPEI 170      50.063   9.278  62.108  1.00  0.00           C
ATOM   3580  P   POPEI 170      48.993   7.028  61.218  1.00  0.00           P
ATOM   3581  O13 POPEI 170      47.533   7.308  61.208  1.00  0.00           O
ATOM   3582  O14 POPEI 170      49.693   6.978  59.928  1.00  0.00           O
ATOM   3583  O11 POPEI 170      49.173   5.578  61.838  1.00  0.00           O
ATOM   3584  O12 POPEI 170      49.723   7.908  62.319  1.00  0.00           O
ATOM   3585  C1  POPEI 170      48.773   5.318  63.188  1.00  0.00           C
ATOM   3588  C2  POPEI 170      49.983   4.958  64.099  1.00  0.00           C
ATOM   3590  O21 POPEI 170      49.543   4.508  65.388  1.00  0.00           O
ATOM   3591  C21 POPEI 170      48.923   5.368  66.169  1.00  0.00           C
ATOM   3592  O22 POPEI 170      48.683   6.548  65.928  1.00  0.00           O
ATOM   3593  C22 POPEI 170      48.583   4.678  67.488  1.00  0.00           C
ATOM   3596  C3  POPEI 170      51.093   6.058  64.178  1.00  0.00           C
ATOM   3599  O31 POPEI 170      52.123   5.738  65.138  1.00  0.00           O
ATOM   3600  C31 POPEI 170      53.063   4.898  64.738  1.00  0.00           C
ATOM   3601  O32 POPEI 170      53.133   4.378  63.639  1.00  0.00           O
ATOM   3602  C32 POPEI 170      54.053   4.678  65.868  1.00  0.00           C
ATOM   3605  C23 POPEI 170      49.733   4.898  68.498  1.00  0.00           C
ATOM   3608  C24 POPEI 170      49.983   3.728  69.449  1.00  0.00           C
ATOM   3611  C25 POPEI 170      48.963   3.618  70.578  1.00  0.00           C
ATOM   3614  C26 POPEI 170      49.033   4.768  71.608  1.00  0.00           C
ATOM   3617  C27 POPEI 170      47.963   4.618  72.688  1.00  0.00           C
ATOM   3620  C28 POPEI 170      47.913   5.788  73.678  1.00  0.00           C
ATOM   3623  C29 POPEI 170      46.663   5.668  74.519  1.00  0.00           C
ATOM   3625 0C21 POPEI 170      46.543   5.028  75.688  1.00  0.00           C
ATOM   3627 1C21 POPEI 170      47.633   4.348  76.489  1.00  0.00           C
ATOM   3630 2C21 POPEI 170      47.633   2.808  76.349  1.00  0.00           C
ATOM   3633 3C21 POPEI 170      46.283   2.138  76.669  1.00  0.00           C
ATOM   3636 4C21 POPEI 170      46.463   0.688  77.129  1.00  0.00           C
ATOM   3639 5C21 POPEI 170      46.773   0.568  78.618  1.00  0.00           C
ATOM   3642 6C21 POPEI 170      47.233  -0.842  79.018  1.00  0.00           C
ATOM   3645 7C21 POPEI 170      47.163  -1.092  80.528  1.00  0.00           C
ATOM   3648 8C21 POPEI 170      47.893  -2.358  80.958  1.00  0.00           C
ATOM   3652  C33 POPEI 170      53.713   3.398  66.648  1.00  0.00           C
ATOM   3655  C34 POPEI 170      54.803   3.108  67.669  1.00  0.00           C
ATOM   3658  C35 POPEI 170      54.553   1.838  68.498  1.00  0.00           C
ATOM   3661  C36 POPEI 170      53.493   2.018  69.598  1.00  0.00           C
ATOM   3664  C37 POPEI 170      53.953   1.418  70.928  1.00  0.00           C
ATOM   3667  C38 POPEI 170      52.883   1.518  72.008  1.00  0.00           C
ATOM   3670  C39 POPEI 170      53.443   1.288  73.418  1.00  0.00           C
ATOM   3673 0C31 POPEI 170      52.313   1.088  74.418  1.00  0.00           C
ATOM   3676 1C31 POPEI 170      52.583   1.678  75.809  1.00  0.00           C
ATOM   3679 2C31 POPEI 170      51.273   1.788  76.599  1.00  0.00           C
ATOM   3682 3C31 POPEI 170      51.323   2.828  77.729  1.00  0.00           C
ATOM   3685 4C31 POPEI 170      52.023   2.338  78.998  1.00  0.00           C
ATOM   3688 5C31 POPEI 170      51.283   1.218  79.748  1.00  0.00           C
ATOM   3691 6C31 POPEI 170      51.943   0.858  81.078  1.00  0.00           C
ATOM   3695  NH3 POPEJ 171     100.163  99.508 100.498  1.00  0.00           N
ATOM   3699  C12 POPEJ 171     101.173  99.678 101.608  1.00  0.00           C
ATOM   3702  C11 POPEJ 171     102.233  98.548 101.669  1.00  0.00           C
ATOM   3705  P   POPEJ 171     101.393  96.038 101.608  1.00  0.00           P
ATOM   3706  O13 POPEJ 171     102.523  95.328 102.248  1.00  0.00           O
ATOM   3707  O14 POPEJ 171     100.173  96.308 102.398  1.00  0.00           O
ATOM   3708  O11 POPEJ 171     100.983  95.198 100.339  1.00  0.00           O
ATOM   3709  O12 POPEJ 171     101.883  97.378 100.919  1.00  0.00           O
ATOM   3710  C1  POPEJ 171     101.953  94.948  99.298  1.00  0.00           C
ATOM   3713  C2  POPEJ 171     101.323  95.208  97.908  1.00  0.00           C
ATOM   3715  O21 POPEJ 171     102.373  95.228  96.909  1.00  0.00           O
ATOM   3716  C21 POPEJ 171     101.953  94.798  95.729  1.00  0.00           C
ATOM   3717  O22 POPEJ 171     100.953  94.138  95.528  1.00  0.00           O
ATOM   3718  C22 POPEJ 171     102.943  95.188  94.648  1.00  0.00           C
ATOM   3721  C3  POPEJ 171     100.623  96.588  97.928  1.00  0.00           C
ATOM   3724  O31 POPEJ 171     100.053  96.958  96.648  1.00  0.00           O
ATOM   3725  C31 POPEJ 171      99.483  98.168  96.739  1.00  0.00           C
ATOM   3726  O32 POPEJ 171      99.463  98.828  97.758  1.00  0.00           O
ATOM   3727  C32 POPEJ 171      98.783  98.508  95.408  1.00  0.00           C
ATOM   3730  C23 POPEJ 171     102.293  95.088  93.269  1.00  0.00           C
ATOM   3733  C24 POPEJ 171     103.233  95.478  92.129  1.00  0.00           C
ATOM   3736  C25 POPEJ 171     103.783  96.898  92.279  1.00  0.00           C
ATOM   3739  C26 POPEJ 171     104.583  97.348  91.059  1.00  0.00           C
ATOM   3742  C27 POPEJ 171     104.653  98.878  90.919  1.00  0.00           C
ATOM   3745  C28 POPEJ 171     105.203  99.588  92.169  1.00  0.00           C
ATOM   3748  C29 POPEJ 171     106.283 100.588  91.828  1.00  0.00           C
ATOM   3750 0C21 POPEJ 171     106.103 101.908  91.648  1.00  0.00           C
ATOM   3752 1C21 POPEJ 171     104.803 102.658  91.768  1.00  0.00           C
ATOM   3755 2C21 POPEJ 171     105.033 104.178  91.978  1.00  0.00           C
ATOM   3758 3C21 POPEJ 171     105.663 104.868  90.749  1.00  0.00           C
ATOM   3761 4C21 POPEJ 171     104.783 105.938  90.079  1.00  0.00           C
ATOM   3764 5C21 POPEJ 171     103.413 105.428  89.608  1.00  0.00           C
ATOM   3767 6C21 POPEJ 171     102.673 106.468  88.748  1.00  0.00           C
ATOM   3770 7C21 POPEJ 171     101.203 106.128  88.489  1.00  0.00           C
ATOM   3773 8C21 POPEJ 171     100.503 107.208  87.668  1.00  0.00           C
ATOM   3777  C33 POPEJ 171      99.573  98.218  94.109  1.00  0.00           C
ATOM   3780  C34 POPEJ 171      98.643  98.328  92.878  1.00  0.00           C
ATOM   3783  C35 POPEJ 171      99.183  97.728  91.558  1.00  0.00           C
ATOM   3786  C36 POPEJ 171     100.293  98.528  90.858  1.00  0.00           C
ATOM   3789  C37 POPEJ 171     100.443  98.118  89.379  1.00  0.00           C
ATOM   3792  C38 POPEJ 171     101.703  98.648  88.678  1.00  0.00           C
ATOM   3795  C39 POPEJ 171     101.833 100.178  88.598  1.00  0.00           C
ATOM   3798 0C31 POPEJ 171     103.233 100.588  88.098  1.00  0.00           C
ATOM   3801 1C31 POPEJ 171     103.273 101.858  87.239  1.00  0.00           C
ATOM   3804 2C31 POPEJ 171     104.693 102.078  86.679  1.00  0.00           C
ATOM   3807 3C31 POPEJ 171     104.803 103.138  85.578  1.00  0.00           C
ATOM   3810 4C31 POPEJ 171     104.613 104.578  86.089  1.00  0.00           C
ATOM   3813 5C31 POPEJ 171     105.053 105.618  85.049  1.00  0.00           C
ATOM   3816 6C31 POPEJ 171     104.893 107.068  85.528  1.00  0.00           C
ATOM   3820  NH3 POPEK 172     105.753 125.498  64.188  1.00  0.00           N
ATOM   3824  C12 POPEK 172     104.433 124.798  64.328  1.00  0.00           C
ATOM   3827  C11 POPEK 172     104.543 123.538  65.199  1.00  0.00           C
ATOM   3830  P   POPEK 172     102.863 121.828  64.068  1.00  0.00           P
ATOM   3831  O13 POPEK 172     101.493 122.198  63.628  1.00  0.00           O
ATOM   3832  O14 POPEK 172     103.923 121.698  63.049  1.00  0.00           O
ATOM   3833  O11 POPEK 172     102.753 120.458  64.819  1.00  0.00           O
ATOM   3834  O12 POPEK 172     103.313 122.828  65.229  1.00  0.00           O
ATOM   3835  C1  POPEK 172     103.413 120.128  66.029  1.00  0.00           C
ATOM   3838  C2  POPEK 172     102.413 119.348  66.888  1.00  0.00           C
ATOM   3840  O21 POPEK 172     102.903 119.168  68.229  1.00  0.00           O
ATOM   3841  C21 POPEK 172     103.823 118.238  68.418  1.00  0.00           C
ATOM   3842  O22 POPEK 172     104.583 117.778  67.599  1.00  0.00           O
ATOM   3843  C22 POPEK 172     103.653 117.778  69.868  1.00  0.00           C
ATOM   3846  C3  POPEK 172     101.973 118.028  66.209  1.00  0.00           C
ATOM   3849  O31 POPEK 172     101.493 117.058  67.159  1.00  0.00           O
ATOM   3850  C31 POPEK 172     100.323 117.328  67.729  1.00  0.00           C
ATOM   3851  O32 POPEK 172      99.663 118.338  67.599  1.00  0.00           O
ATOM   3852  C32 POPEK 172      99.963 116.088  68.549  1.00  0.00           C
ATOM   3855  C23 POPEK 172     104.553 116.588  70.279  1.00  0.00           C
ATOM   3858  C24 POPEK 172     103.773 115.388  70.828  1.00  0.00           C
ATOM   3861  C25 POPEK 172     104.483 114.678  71.999  1.00  0.00           C
ATOM   3864  C26 POPEK 172     104.433 115.478  73.309  1.00  0.00           C
ATOM   3867  C27 POPEK 172     104.933 114.668  74.519  1.00  0.00           C
ATOM   3870  C28 POPEK 172     105.193 115.528  75.769  1.00  0.00           C
ATOM   3873  C29 POPEK 172     103.933 116.078  76.388  1.00  0.00           C
ATOM   3875 0C21 POPEK 172     103.453 115.798  77.618  1.00  0.00           C
ATOM   3877 1C21 POPEK 172     104.073 114.898  78.659  1.00  0.00           C
ATOM   3880 2C21 POPEK 172     104.013 115.498  80.079  1.00  0.00           C
ATOM   3883 3C21 POPEK 172     102.583 115.658  80.609  1.00  0.00           C
ATOM   3886 4C21 POPEK 172     102.533 116.318  81.989  1.00  0.00           C
ATOM   3889 5C21 POPEK 172     101.123 116.758  82.398  1.00  0.00           C
ATOM   3892 6C21 POPEK 172     100.623 117.988  81.628  1.00  0.00           C
ATOM   3895 7C21 POPEK 172      99.243 118.458  82.108  1.00  0.00           C
ATOM   3898 8C21 POPEK 172      98.663 119.618  81.288  1.00  0.00           C
ATOM   3902  C33 POPEK 172      98.923 116.268  69.668  1.00  0.00           C
ATOM   3905  C34 POPEK 172      98.803 115.018  70.559  1.00  0.00           C
ATOM   3908  C35 POPEK 172     100.063 114.768  71.419  1.00  0.00           C
ATOM   3911  C36 POPEK 172      99.833 113.898  72.678  1.00  0.00           C
ATOM   3914  C37 POPEK 172     100.813 114.258  73.818  1.00  0.00           C
ATOM   3917  C38 POPEK 172     100.593 113.508  75.138  1.00  0.00           C
ATOM   3920  C39 POPEK 172      99.953 114.348  76.269  1.00  0.00           C
ATOM   3923 0C31 POPEK 172      99.923 113.618  77.618  1.00  0.00           C
ATOM   3926 1C31 POPEK 172      99.153 114.368  78.718  1.00  0.00           C
ATOM   3929 2C31 POPEK 172      99.083 113.578  80.038  1.00  0.00           C
ATOM   3932 3C31 POPEK 172      98.003 114.078  81.008  1.00  0.00           C
ATOM   3935 4C31 POPEK 172      96.583 113.708  80.548  1.00  0.00           C
ATOM   3938 5C31 POPEK 172      95.493 114.138  81.539  1.00  0.00           C
ATOM   3941 6C31 POPEK 172      94.083 113.848  81.038  1.00  0.00           C
ATOM   3945  NH3 POPEL 173      49.753  19.978  63.208  1.00  0.00           N
ATOM   3949  C12 POPEL 173      49.513  19.008  62.089  1.00  0.00           C
ATOM   3952  C11 POPEL 173      48.523  17.958  62.598  1.00  0.00           C
ATOM   3955  P   POPEL 173      49.493  15.868  61.368  1.00  0.00           P
ATOM   3956  O13 POPEL 173      48.913  14.508  61.488  1.00  0.00           O
ATOM   3957  O14 POPEL 173      50.083  16.238  60.079  1.00  0.00           O
ATOM   3958  O11 POPEL 173      50.533  16.068  62.558  1.00  0.00           O
ATOM   3959  O12 POPEL 173      48.333  16.878  61.698  1.00  0.00           O
ATOM   3960  C1  POPEL 173      50.883  15.008  63.458  1.00  0.00           C
ATOM   3963  C2  POPEL 173      49.953  14.938  64.729  1.00  0.00           C
ATOM   3965  O21 POPEL 173      50.683  15.288  65.928  1.00  0.00           O
ATOM   3966  C21 POPEL 173      51.643  14.468  66.339  1.00  0.00           C
ATOM   3967  O22 POPEL 173      51.853  13.348  65.898  1.00  0.00           O
ATOM   3968  C22 POPEL 173      52.523  15.198  67.368  1.00  0.00           C
ATOM   3971  C3  POPEL 173      49.113  13.608  64.779  1.00  0.00           C
ATOM   3974  O31 POPEL 173      48.213  13.528  65.909  1.00  0.00           O
ATOM   3975  C31 POPEL 173      47.043  12.918  65.688  1.00  0.00           C
ATOM   3976  O32 POPEL 173      46.713  12.338  64.659  1.00  0.00           O
ATOM   3977  C32 POPEL 173      46.173  13.128  66.918  1.00  0.00           C
ATOM   3980  C23 POPEL 173      52.953  14.308  68.558  1.00  0.00           C
ATOM   3983  C24 POPEL 173      54.193  14.848  69.278  1.00  0.00           C
ATOM   3986  C25 POPEL 173      54.603  13.998  70.498  1.00  0.00           C
ATOM   3989  C26 POPEL 173      53.673  14.168  71.708  1.00  0.00           C
ATOM   3992  C27 POPEL 173      53.893  13.098  72.788  1.00  0.00           C
ATOM   3995  C28 POPEL 173      52.753  13.008  73.818  1.00  0.00           C
ATOM   3998  C29 POPEL 173      52.783  14.148  74.808  1.00  0.00           C
ATOM   4000 0C21 POPEL 173      52.933  14.038  76.139  1.00  0.00           C
ATOM   4002 1C21 POPEL 173      53.043  12.768  76.938  1.00  0.00           C
ATOM   4005 2C21 POPEL 173      52.743  12.988  78.438  1.00  0.00           C
ATOM   4008 3C21 POPEL 173      51.323  13.508  78.748  1.00  0.00           C
ATOM   4011 4C21 POPEL 173      51.143  13.818  80.238  1.00  0.00           C
ATOM   4014 5C21 POPEL 173      49.833  14.548  80.569  1.00  0.00           C
ATOM   4017 6C21 POPEL 173      49.813  15.178  81.978  1.00  0.00           C
ATOM   4020 7C21 POPEL 173      50.293  14.238  83.088  1.00  0.00           C
ATOM   4023 8C21 POPEL 173      49.913  14.678  84.508  1.00  0.00           C
ATOM   4027  C33 POPEL 173      44.753  12.558  66.739  1.00  0.00           C
ATOM   4030  C34 POPEL 173      43.793  13.078  67.799  1.00  0.00           C
ATOM   4033  C35 POPEL 173      42.413  12.438  67.678  1.00  0.00           C
ATOM   4036  C36 POPEL 173      41.453  12.918  68.769  1.00  0.00           C
ATOM   4039  C37 POPEL 173      40.563  11.798  69.299  1.00  0.00           C
ATOM   4042  C38 POPEL 173      39.693  12.268  70.458  1.00  0.00           C
ATOM   4045  C39 POPEL 173      38.743  11.178  70.958  1.00  0.00           C
ATOM   4048 0C31 POPEL 173      39.483  10.018  71.648  1.00  0.00           C
ATOM   4051 1C31 POPEL 173      38.503   9.108  72.389  1.00  0.00           C
ATOM   4054 2C31 POPEL 173      39.213   8.118  73.299  1.00  0.00           C
ATOM   4057 3C31 POPEL 173      38.243   7.358  74.199  1.00  0.00           C
ATOM   4060 4C31 POPEL 173      38.983   6.368  75.089  1.00  0.00           C
ATOM   4063 5C31 POPEL 173      38.063   5.478  75.918  1.00  0.00           C
ATOM   4066 6C31 POPEL 173      38.863   4.448  76.718  1.00  0.00           C
ATOM   4070  NH3 POPEM 174      95.143  80.728  61.479  1.00  0.00           N
ATOM   4074  C12 POPEM 174      94.313  79.588  60.928  1.00  0.00           C
ATOM   4077  C11 POPEM 174      92.873  80.058  60.658  1.00  0.00           C
ATOM   4080  P   POPEM 174      92.183  77.618  59.748  1.00  0.00           P
ATOM   4081  O13 POPEM 174      93.483  77.258  59.159  1.00  0.00           O
ATOM   4082  O14 POPEM 174      90.993  77.138  59.008  1.00  0.00           O
ATOM   4083  O11 POPEM 174      92.163  77.068  61.229  1.00  0.00           O
ATOM   4084  O12 POPEM 174      92.053  79.168  59.918  1.00  0.00           O
ATOM   4085  C1  POPEM 174      91.323  77.648  62.229  1.00  0.00           C
ATOM   4088  C2  POPEM 174      92.063  77.668  63.598  1.00  0.00           C
ATOM   4090  O21 POPEM 174      91.653  76.548  64.398  1.00  0.00           O
ATOM   4091  C21 POPEM 174      90.443  76.668  64.919  1.00  0.00           C
ATOM   4092  O22 POPEM 174      89.643  77.538  64.629  1.00  0.00           O
ATOM   4093  C22 POPEM 174      90.153  75.578  65.938  1.00  0.00           C
ATOM   4096  C3  POPEM 174      92.053  79.028  64.379  1.00  0.00           C
ATOM   4099  O31 POPEM 174      92.543  78.858  65.739  1.00  0.00           O
ATOM   4100  C31 POPEM 174      92.913  79.998  66.349  1.00  0.00           C
ATOM   4101  O32 POPEM 174      92.983  81.078  65.799  1.00  0.00           O
ATOM   4102  C32 POPEM 174      93.213  79.738  67.839  1.00  0.00           C
ATOM   4105  C23 POPEM 174      89.553  76.208  67.218  1.00  0.00           C
ATOM   4108  C24 POPEM 174      90.163  75.738  68.538  1.00  0.00           C
ATOM   4111  C25 POPEM 174      90.223  76.938  69.499  1.00  0.00           C
ATOM   4114  C26 POPEM 174      90.483  76.578  70.958  1.00  0.00           C
ATOM   4117  C27 POPEM 174      90.213  77.788  71.859  1.00  0.00           C
ATOM   4120  C28 POPEM 174      90.083  77.428  73.339  1.00  0.00           C
ATOM   4123  C29 POPEM 174      88.783  76.718  73.639  1.00  0.00           C
ATOM   4125 0C21 POPEM 174      88.083  76.798  74.788  1.00  0.00           C
ATOM   4127 1C21 POPEM 174      88.493  77.578  76.008  1.00  0.00           C
ATOM   4130 2C21 POPEM 174      88.953  76.638  77.148  1.00  0.00           C
ATOM   4133 3C21 POPEM 174      90.293  75.928  76.879  1.00  0.00           C
ATOM   4136 4C21 POPEM 174      90.673  74.868  77.928  1.00  0.00           C
ATOM   4139 5C21 POPEM 174      90.523  75.348  79.368  1.00  0.00           C
ATOM   4142 6C21 POPEM 174      90.723  74.268  80.438  1.00  0.00           C
ATOM   4145 7C21 POPEM 174      89.793  74.518  81.628  1.00  0.00           C
ATOM   4148 8C21 POPEM 174      90.073  73.718  82.878  1.00  0.00           C
ATOM   4152  C33 POPEM 174      94.703  79.598  68.218  1.00  0.00           C
ATOM   4155  C34 POPEM 174      95.263  78.168  68.218  1.00  0.00           C
ATOM   4158  C35 POPEM 174      94.773  77.278  69.368  1.00  0.00           C
ATOM   4161  C36 POPEM 174      95.853  76.978  70.419  1.00  0.00           C
ATOM   4164  C37 POPEM 174      95.503  75.778  71.309  1.00  0.00           C
ATOM   4167  C38 POPEM 174      96.683  75.298  72.159  1.00  0.00           C
ATOM   4170  C39 POPEM 174      96.833  76.028  73.508  1.00  0.00           C
ATOM   4173 0C31 POPEM 174      98.113  75.608  74.239  1.00  0.00           C
ATOM   4176 1C31 POPEM 174      98.073  75.908  75.739  1.00  0.00           C
ATOM   4179 2C31 POPEM 174      97.453  74.768  76.568  1.00  0.00           C
ATOM   4182 3C31 POPEM 174      98.333  73.508  76.618  1.00  0.00           C
ATOM   4185 4C31 POPEM 174      97.913  72.558  77.739  1.00  0.00           C
ATOM   4188 5C31 POPEM 174      98.833  71.338  77.879  1.00  0.00           C
ATOM   4191 6C31 POPEM 174      98.433  70.428  79.049  1.00  0.00           C
ATOM   4195  NH3 POPEN 175      87.303  40.778 106.018  1.00  0.00           N
ATOM   4199  C12 POPEN 175      87.103  40.788 107.519  1.00  0.00           C
ATOM   4202  C11 POPEN 175      88.263  40.138 108.288  1.00  0.00           C
ATOM   4205  P   POPEN 175      89.063  37.788 107.309  1.00  0.00           P
ATOM   4206  O13 POPEN 175      90.413  37.588 107.898  1.00  0.00           O
ATOM   4207  O14 POPEN 175      88.253  36.588 106.988  1.00  0.00           O
ATOM   4208  O11 POPEN 175      89.213  38.638 105.989  1.00  0.00           O
ATOM   4209  O12 POPEN 175      88.213  38.718 108.238  1.00  0.00           O
ATOM   4210  C1  POPEN 175      90.453  38.588 105.248  1.00  0.00           C
ATOM   4213  C2  POPEN 175      90.173  38.488 103.728  1.00  0.00           C
ATOM   4215  O21 POPEN 175      91.383  38.048 103.089  1.00  0.00           O
ATOM   4216  C21 POPEN 175      91.203  37.438 101.928  1.00  0.00           C
ATOM   4217  O22 POPEN 175      90.123  37.298 101.368  1.00  0.00           O
ATOM   4218  C22 POPEN 175      92.533  36.858 101.449  1.00  0.00           C
ATOM   4221  C3  POPEN 175      89.653  39.838 103.159  1.00  0.00           C
ATOM   4224  O31 POPEN 175      88.733  39.658 102.068  1.00  0.00           O
ATOM   4225  C31 POPEN 175      87.533  39.218 102.419  1.00  0.00           C
ATOM   4226  O32 POPEN 175      87.143  39.108 103.578  1.00  0.00           O
ATOM   4227  C32 POPEN 175      86.723  38.908 101.169  1.00  0.00           C
ATOM   4230  C23 POPEN 175      92.463  35.348 101.109  1.00  0.00           C
ATOM   4233  C24 POPEN 175      91.893  35.048  99.708  1.00  0.00           C
ATOM   4236  C25 POPEN 175      92.963  34.648  98.679  1.00  0.00           C
ATOM   4239  C26 POPEN 175      92.383  34.248  97.309  1.00  0.00           C
ATOM   4242  C27 POPEN 175      93.473  33.868  96.288  1.00  0.00           C
ATOM   4245  C28 POPEN 175      93.003  33.848  94.818  1.00  0.00           C
ATOM   4248  C29 POPEN 175      92.083  32.708  94.459  1.00  0.00           C
ATOM   4250 0C21 POPEN 175      92.453  31.488  94.018  1.00  0.00           C
ATOM   4252 1C21 POPEN 175      93.853  30.958  93.848  1.00  0.00           C
ATOM   4255 2C21 POPEN 175      94.323  30.138  95.068  1.00  0.00           C
ATOM   4258 3C21 POPEN 175      95.753  29.598  94.898  1.00  0.00           C
ATOM   4261 4C21 POPEN 175      96.403  29.168  96.218  1.00  0.00           C
ATOM   4264 5C21 POPEN 175      97.813  28.568  96.078  1.00  0.00           C
ATOM   4267 6C21 POPEN 175      97.883  27.328  95.168  1.00  0.00           C
ATOM   4270 7C21 POPEN 175      99.253  26.628  95.199  1.00  0.00           C
ATOM   4273 8C21 POPEN 175      99.353  25.418  94.258  1.00  0.00           C
ATOM   4277  C33 POPEN 175      86.303  37.428 101.129  1.00  0.00           C
ATOM   4280  C34 POPEN 175      85.523  37.038  99.868  1.00  0.00           C
ATOM   4283  C35 POPEN 175      86.153  37.458  98.529  1.00  0.00           C
ATOM   4286  C36 POPEN 175      87.453  36.728  98.139  1.00  0.00           C
ATOM   4289  C37 POPEN 175      87.973  37.248  96.778  1.00  0.00           C
ATOM   4292  C38 POPEN 175      88.393  36.158  95.779  1.00  0.00           C
ATOM   4295  C39 POPEN 175      88.683  36.788  94.408  1.00  0.00           C
ATOM   4298 0C31 POPEN 175      89.193  35.828  93.318  1.00  0.00           C
ATOM   4301 1C31 POPEN 175      90.063  36.598  92.309  1.00  0.00           C
ATOM   4304 2C31 POPEN 175      90.253  35.908  90.949  1.00  0.00           C
ATOM   4307 3C31 POPEN 175      91.233  34.728  90.938  1.00  0.00           C
ATOM   4310 4C31 POPEN 175      91.503  34.278  89.499  1.00  0.00           C
ATOM   4313 5C31 POPEN 175      92.583  33.198  89.348  1.00  0.00           C
ATOM   4316 6C31 POPEN 175      92.953  32.948  87.878  1.00  0.00           C
ATOM   4320  NH3 POPEO 176     114.043  46.068 104.999  1.00  0.00           N
ATOM   4324  C12 POPEO 176     114.513  46.798 106.228  1.00  0.00           C
ATOM   4327  C11 POPEO 176     114.973  48.228 105.898  1.00  0.00           C
ATOM   4330  P   POPEO 176     116.483  50.118 106.909  1.00  0.00           P
ATOM   4331  O13 POPEO 176     115.433  51.088 107.289  1.00  0.00           O
ATOM   4332  O14 POPEO 176     117.743  50.198 107.668  1.00  0.00           O
ATOM   4333  O11 POPEO 176     116.753  50.368 105.379  1.00  0.00           O
ATOM   4334  O12 POPEO 176     115.843  48.678 106.928  1.00  0.00           O
ATOM   4335  C1  POPEO 176     118.073  50.648 104.898  1.00  0.00           C
ATOM   4338  C2  POPEO 176     117.913  51.388 103.559  1.00  0.00           C
ATOM   4340  O21 POPEO 176     118.123  50.488 102.449  1.00  0.00           O
ATOM   4341  C21 POPEO 176     118.953  50.778 101.468  1.00  0.00           C
ATOM   4342  O22 POPEO 176     119.963  51.458 101.518  1.00  0.00           O
ATOM   4343  C22 POPEO 176     118.423  50.158 100.189  1.00  0.00           C
ATOM   4346  C3  POPEO 176     118.563  52.808 103.549  1.00  0.00           C
ATOM   4349  O31 POPEO 176     117.943  53.548 102.478  1.00  0.00           O
ATOM   4350  C31 POPEO 176     117.283  54.648 102.809  1.00  0.00           C
ATOM   4351  O32 POPEO 176     117.353  55.248 103.858  1.00  0.00           O
ATOM   4352  C32 POPEO 176     116.123  54.828 101.818  1.00  0.00           C
ATOM   4355  C23 POPEO 176     117.323  51.048  99.578  1.00  0.00           C
ATOM   4358  C24 POPEO 176     116.573  50.308  98.469  1.00  0.00           C
ATOM   4361  C25 POPEO 176     116.963  50.738  97.058  1.00  0.00           C
ATOM   4364  C26 POPEO 176     116.913  49.548  96.098  1.00  0.00           C
ATOM   4367  C27 POPEO 176     117.293  49.878  94.659  1.00  0.00           C
ATOM   4370  C28 POPEO 176     117.423  48.598  93.818  1.00  0.00           C
ATOM   4373  C29 POPEO 176     117.853  48.918  92.409  1.00  0.00           C
ATOM   4375 0C21 POPEO 176     119.033  48.588  91.848  1.00  0.00           C
ATOM   4377 1C21 POPEO 176     120.163  47.798  92.468  1.00  0.00           C
ATOM   4380 2C21 POPEO 176     120.883  46.948  91.409  1.00  0.00           C
ATOM   4383 3C21 POPEO 176     122.053  46.158  92.019  1.00  0.00           C
ATOM   4386 4C21 POPEO 176     122.983  45.548  90.949  1.00  0.00           C
ATOM   4389 5C21 POPEO 176     122.303  44.518  90.028  1.00  0.00           C
ATOM   4392 6C21 POPEO 176     123.243  44.058  88.918  1.00  0.00           C
ATOM   4395 7C21 POPEO 176     122.573  43.228  87.829  1.00  0.00           C
ATOM   4398 8C21 POPEO 176     123.363  43.218  86.518  1.00  0.00           C
ATOM   4402  C33 POPEO 176     116.343  55.838 100.668  1.00  0.00           C
ATOM   4405  C34 POPEO 176     116.543  55.168  99.309  1.00  0.00           C
ATOM   4408  C35 POPEO 176     115.853  55.918  98.159  1.00  0.00           C
ATOM   4411  C36 POPEO 176     115.923  55.128  96.839  1.00  0.00           C
ATOM   4414  C37 POPEO 176     115.393  55.898  95.618  1.00  0.00           C
ATOM   4417  C38 POPEO 176     116.313  55.768  94.389  1.00  0.00           C
ATOM   4420  C39 POPEO 176     116.573  54.328  93.939  1.00  0.00           C
ATOM   4423 0C31 POPEO 176     117.593  54.238  92.789  1.00  0.00           C
ATOM   4426 1C31 POPEO 176     118.033  52.798  92.479  1.00  0.00           C
ATOM   4429 2C31 POPEO 176     118.823  52.648  91.169  1.00  0.00           C
ATOM   4432 3C31 POPEO 176     120.073  53.548  91.049  1.00  0.00           C
ATOM   4435 4C31 POPEO 176     121.283  53.018  91.828  1.00  0.00           C
ATOM   4438 5C31 POPEO 176     122.373  54.088  92.019  1.00  0.00           C
ATOM   4441 6C31 POPEO 176     123.693  53.528  92.538  1.00  0.00           C
ATOM   4445  NH3 POPEP 177      83.093  16.578  64.708  1.00  0.00           N
ATOM   4449  C12 POPEP 177      81.743  16.138  65.178  1.00  0.00           C
ATOM   4452  C11 POPEP 177      80.913  15.678  63.979  1.00  0.00           C
ATOM   4455  P   POPEP 177      79.383  13.568  64.269  1.00  0.00           P
ATOM   4456  O13 POPEP 177      78.333  13.458  63.218  1.00  0.00           O
ATOM   4457  O14 POPEP 177      80.593  12.758  64.038  1.00  0.00           O
ATOM   4458  O11 POPEP 177      78.693  13.218  65.638  1.00  0.00           O
ATOM   4459  O12 POPEP 177      79.713  15.088  64.449  1.00  0.00           O
ATOM   4460  C1  POPEP 177      79.323  13.548  66.879  1.00  0.00           C
ATOM   4463  C2  POPEP 177      78.353  13.228  68.049  1.00  0.00           C
ATOM   4465  O21 POPEP 177      79.143  13.088  69.239  1.00  0.00           O
ATOM   4466  C21 POPEP 177      78.623  13.648  70.309  1.00  0.00           C
ATOM   4467  O22 POPEP 177      77.743  14.488  70.318  1.00  0.00           O
ATOM   4468  C22 POPEP 177      79.173  12.938  71.549  1.00  0.00           C
ATOM   4471  C3  POPEP 177      77.573  11.898  67.788  1.00  0.00           C
ATOM   4474  O31 POPEP 177      76.613  11.588  68.828  1.00  0.00           O
ATOM   4475  C31 POPEP 177      77.003  10.698  69.738  1.00  0.00           C
ATOM   4476  O32 POPEP 177      78.033  10.048  69.699  1.00  0.00           O
ATOM   4477  C32 POPEP 177      75.983  10.668  70.858  1.00  0.00           C
ATOM   4480  C23 POPEP 177      78.293  13.238  72.788  1.00  0.00           C
ATOM   4483  C24 POPEP 177      78.663  12.388  74.008  1.00  0.00           C
ATOM   4486  C25 POPEP 177      77.813  12.778  75.218  1.00  0.00           C
ATOM   4489  C26 POPEP 177      78.323  12.268  76.578  1.00  0.00           C
ATOM   4492  C27 POPEP 177      77.533  12.918  77.729  1.00  0.00           C
ATOM   4495  C28 POPEP 177      78.333  12.968  79.038  1.00  0.00           C
ATOM   4498  C29 POPEP 177      77.733  13.898  80.059  1.00  0.00           C
ATOM   4500 0C21 POPEP 177      77.393  13.578  81.318  1.00  0.00           C
ATOM   4502 1C21 POPEP 177      77.513  12.218  81.949  1.00  0.00           C
ATOM   4505 2C21 POPEP 177      76.673  12.088  83.239  1.00  0.00           C
ATOM   4508 3C21 POPEP 177      75.183  12.418  83.059  1.00  0.00           C
ATOM   4511 4C21 POPEP 177      74.313  12.008  84.249  1.00  0.00           C
ATOM   4514 5C21 POPEP 177      74.753  12.588  85.598  1.00  0.00           C
ATOM   4517 6C21 POPEP 177      73.823  12.148  86.739  1.00  0.00           C
ATOM   4520 7C21 POPEP 177      74.243  12.678  88.118  1.00  0.00           C
ATOM   4523 8C21 POPEP 177      73.353  12.168  89.249  1.00  0.00           C
ATOM   4527  C33 POPEP 177      76.343   9.728  72.019  1.00  0.00           C
ATOM   4530  C34 POPEP 177      75.533  10.108  73.258  1.00  0.00           C
ATOM   4533  C35 POPEP 177      75.793   9.198  74.458  1.00  0.00           C
ATOM   4536  C36 POPEP 177      75.183   9.748  75.749  1.00  0.00           C
ATOM   4539  C37 POPEP 177      74.753   8.638  76.718  1.00  0.00           C
ATOM   4542  C38 POPEP 177      74.493   9.168  78.129  1.00  0.00           C
ATOM   4545  C39 POPEP 177      73.623   8.238  78.979  1.00  0.00           C
ATOM   4548 0C31 POPEP 177      73.973   8.338  80.469  1.00  0.00           C
ATOM   4551 1C31 POPEP 177      72.913   7.728  81.399  1.00  0.00           C
ATOM   4554 2C31 POPEP 177      73.333   7.838  82.868  1.00  0.00           C
ATOM   4557 3C31 POPEP 177      72.163   7.698  83.858  1.00  0.00           C
ATOM   4560 4C31 POPEP 177      71.793   6.248  84.208  1.00  0.00           C
ATOM   4563 5C31 POPEP 177      70.573   6.178  85.128  1.00  0.00           C
ATOM   4566 6C31 POPEP 177      70.353   4.818  85.788  1.00  0.00           C
ATOM   4570  NH3 POPEQ 178      32.543  79.058  99.729  1.00  0.00           N
ATOM   4574  C12 POPEQ 178      31.873  80.268 100.329  1.00  0.00           C
ATOM   4577  C11 POPEQ 178      32.743  81.528 100.098  1.00  0.00           C
ATOM   4580  P   POPEQ 178      34.843  80.898 101.439  1.00  0.00           P
ATOM   4581  O13 POPEQ 178      34.543  81.958 102.429  1.00  0.00           O
ATOM   4582  O14 POPEQ 178      34.453  79.508 101.769  1.00  0.00           O
ATOM   4583  O11 POPEQ 178      36.383  80.938 101.059  1.00  0.00           O
ATOM   4584  O12 POPEQ 178      34.143  81.238 100.069  1.00  0.00           O
ATOM   4585  C1  POPEQ 178      36.883  81.738  99.988  1.00  0.00           C
ATOM   4588  C2  POPEQ 178      37.053  80.968  98.638  1.00  0.00           C
ATOM   4590  O21 POPEQ 178      36.463  81.748  97.578  1.00  0.00           O
ATOM   4591  C21 POPEQ 178      37.163  81.838  96.468  1.00  0.00           C
ATOM   4592  O22 POPEQ 178      38.293  81.428  96.299  1.00  0.00           O
ATOM   4593  C22 POPEQ 178      36.263  82.438  95.388  1.00  0.00           C
ATOM   4596  C3  POPEQ 178      36.433  79.538  98.598  1.00  0.00           C
ATOM   4599  O31 POPEQ 178      36.663  78.898  97.318  1.00  0.00           O
ATOM   4600  C31 POPEQ 178      35.673  78.198  96.758  1.00  0.00           C
ATOM   4601  O32 POPEQ 178      34.553  78.028  97.208  1.00  0.00           O
ATOM   4602  C32 POPEQ 178      36.133  77.808  95.349  1.00  0.00           C
ATOM   4605  C23 POPEQ 178      36.983  82.628  94.029  1.00  0.00           C
ATOM   4608  C24 POPEQ 178      36.063  83.268  92.979  1.00  0.00           C
ATOM   4611  C25 POPEQ 178      36.753  83.508  91.628  1.00  0.00           C
ATOM   4614  C26 POPEQ 178      35.763  83.588  90.458  1.00  0.00           C
ATOM   4617  C27 POPEQ 178      35.183  84.988  90.208  1.00  0.00           C
ATOM   4620  C28 POPEQ 178      33.833  84.988  89.459  1.00  0.00           C
ATOM   4623  C29 POPEQ 178      33.863  84.228  88.158  1.00  0.00           C
ATOM   4625 0C21 POPEQ 178      33.443  84.628  86.949  1.00  0.00           C
ATOM   4627 1C21 POPEQ 178      32.813  85.948  86.568  1.00  0.00           C
ATOM   4630 2C21 POPEQ 178      33.703  86.798  85.639  1.00  0.00           C
ATOM   4633 3C21 POPEQ 178      34.433  87.938  86.378  1.00  0.00           C
ATOM   4636 4C21 POPEQ 178      35.593  88.518  85.548  1.00  0.00           C
ATOM   4639 5C21 POPEQ 178      36.143  89.828  86.118  1.00  0.00           C
ATOM   4642 6C21 POPEQ 178      35.373  91.078  85.658  1.00  0.00           C
ATOM   4645 7C21 POPEQ 178      35.913  92.378  86.278  1.00  0.00           C
ATOM   4648 8C21 POPEQ 178      35.293  93.648  85.699  1.00  0.00           C
ATOM   4652  C33 POPEQ 178      36.133  79.028  94.379  1.00  0.00           C
ATOM   4655  C34 POPEQ 178      36.573  78.718  92.938  1.00  0.00           C
ATOM   4658  C35 POPEQ 178      35.423  78.748  91.918  1.00  0.00           C
ATOM   4661  C36 POPEQ 178      35.903  78.928  90.469  1.00  0.00           C
ATOM   4664  C37 POPEQ 178      34.753  79.128  89.459  1.00  0.00           C
ATOM   4667  C38 POPEQ 178      35.243  79.658  88.098  1.00  0.00           C
ATOM   4670  C39 POPEQ 178      34.123  79.868  87.078  1.00  0.00           C
ATOM   4673 0C31 POPEQ 178      33.553  78.568  86.469  1.00  0.00           C
ATOM   4676 1C31 POPEQ 178      32.473  78.828  85.408  1.00  0.00           C
ATOM   4679 2C31 POPEQ 178      32.193  77.648  84.468  1.00  0.00           C
ATOM   4682 3C31 POPEQ 178      31.403  76.488  85.089  1.00  0.00           C
ATOM   4685 4C31 POPEQ 178      31.063  75.418  84.049  1.00  0.00           C
ATOM   4688 5C31 POPEQ 178      30.213  74.258  84.599  1.00  0.00           C
ATOM   4691 6C31 POPEQ 178      29.903  73.208  83.538  1.00  0.00           C
ATOM   4695  NH3 POPER 179       9.343 115.188 101.818  1.00  0.00           N
ATOM   4699  C12 POPER 179       9.963 116.498 102.258  1.00  0.00           C
ATOM   4702  C11 POPER 179      10.643 116.438 103.648  1.00  0.00           C
ATOM   4705  P   POPER 179      11.763 118.758 104.438  1.00  0.00           P
ATOM   4706  O13 POPER 179      11.303 120.098 104.029  1.00  0.00           O
ATOM   4707  O14 POPER 179      12.423 118.638 105.749  1.00  0.00           O
ATOM   4708  O11 POPER 179      12.763 118.288 103.308  1.00  0.00           O
ATOM   4709  O12 POPER 179      10.573 117.708 104.298  1.00  0.00           O
ATOM   4710  C1  POPER 179      13.653 119.218 102.659  1.00  0.00           C
ATOM   4713  C2  POPER 179      13.443 119.188 101.129  1.00  0.00           C
ATOM   4715  O21 POPER 179      14.343 120.058 100.408  1.00  0.00           O
ATOM   4716  C21 POPER 179      14.133 121.358 100.388  1.00  0.00           C
ATOM   4717  O22 POPER 179      13.443 121.988 101.179  1.00  0.00           O
ATOM   4718  C22 POPER 179      14.883 121.948  99.169  1.00  0.00           C
ATOM   4721  C3  POPER 179      11.953 119.398 100.729  1.00  0.00           C
ATOM   4724  O31 POPER 179      11.733 118.948  99.379  1.00  0.00           O
ATOM   4725  C31 POPER 179      11.543 119.908  98.489  1.00  0.00           C
ATOM   4726  O32 POPER 179      11.563 121.108  98.708  1.00  0.00           O
ATOM   4727  C32 POPER 179      11.173 119.268  97.159  1.00  0.00           C
ATOM   4730  C23 POPER 179      14.393 123.368  98.738  1.00  0.00           C
ATOM   4733  C24 POPER 179      15.303 124.098  97.718  1.00  0.00           C
ATOM   4736  C25 POPER 179      15.073 123.738  96.238  1.00  0.00           C
ATOM   4739  C26 POPER 179      15.823 124.648  95.248  1.00  0.00           C
ATOM   4742  C27 POPER 179      15.823 124.118  93.788  1.00  0.00           C
ATOM   4745  C28 POPER 179      16.653 124.938  92.768  1.00  0.00           C
ATOM   4748  C29 POPER 179      18.123 124.948  93.109  1.00  0.00           C
ATOM   4750 0C21 POPER 179      19.173 125.208  92.309  1.00  0.00           C
ATOM   4752 1C21 POPER 179      19.173 125.598  90.849  1.00  0.00           C
ATOM   4755 2C21 POPER 179      20.403 125.028  90.128  1.00  0.00           C
ATOM   4758 3C21 POPER 179      20.613 125.628  88.729  1.00  0.00           C
ATOM   4761 4C21 POPER 179      21.583 124.808  87.868  1.00  0.00           C
ATOM   4764 5C21 POPER 179      21.883 125.448  86.508  1.00  0.00           C
ATOM   4767 6C21 POPER 179      21.813 124.448  85.349  1.00  0.00           C
ATOM   4770 7C21 POPER 179      22.443 124.988  84.058  1.00  0.00           C
ATOM   4773 8C21 POPER 179      22.313 124.028  82.878  1.00  0.00           C
ATOM   4777  C33 POPER 179       9.683 118.868  97.128  1.00  0.00           C
ATOM   4780  C34 POPER 179       9.223 118.308  95.769  1.00  0.00           C
ATOM   4783  C35 POPER 179       9.323 119.348  94.648  1.00  0.00           C
ATOM   4786  C36 POPER 179       8.633 118.888  93.358  1.00  0.00           C
ATOM   4789  C37 POPER 179       8.583 120.008  92.328  1.00  0.00           C
ATOM   4792  C38 POPER 179       7.893 119.598  91.019  1.00  0.00           C
ATOM   4795  C39 POPER 179       8.843 118.938  90.008  1.00  0.00           C
ATOM   4798 0C31 POPER 179       8.173 118.758  88.638  1.00  0.00           C
ATOM   4801 1C31 POPER 179       9.193 118.608  87.498  1.00  0.00           C
ATOM   4804 2C31 POPER 179       8.593 118.998  86.138  1.00  0.00           C
ATOM   4807 3C31 POPER 179       9.633 118.998  85.008  1.00  0.00           C
ATOM   4810 4C31 POPER 179       9.133 119.678  83.729  1.00  0.00           C
ATOM   4813 5C31 POPER 179       9.983 119.358  82.498  1.00  0.00           C
ATOM   4816 6C31 POPER 179       9.363 119.838  81.188  1.00  0.00           C
ATOM   4820  NH3 POPES 180     108.963  89.778  60.918  1.00  0.00           N
ATOM   4824  C12 POPES 180     108.953  91.158  61.518  1.00  0.00           C
ATOM   4827  C11 POPES 180     110.243  91.968  61.238  1.00  0.00           C
ATOM   4830  P   POPES 180     111.193  94.398  61.799  1.00  0.00           P
ATOM   4831  O13 POPES 180     112.533  93.908  61.418  1.00  0.00           O
ATOM   4832  O14 POPES 180     110.643  95.508  60.968  1.00  0.00           O
ATOM   4833  O11 POPES 180     111.183  94.988  63.249  1.00  0.00           O
ATOM   4834  O12 POPES 180     110.133  93.228  61.889  1.00  0.00           O
ATOM   4835  C1  POPES 180     112.013  94.538  64.309  1.00  0.00           C
ATOM   4838  C2  POPES 180     111.473  95.138  65.638  1.00  0.00           C
ATOM   4840  O21 POPES 180     112.533  95.488  66.529  1.00  0.00           O
ATOM   4841  C21 POPES 180     113.223  94.548  67.139  1.00  0.00           C
ATOM   4842  O22 POPES 180     113.083  93.348  67.008  1.00  0.00           O
ATOM   4843  C22 POPES 180     114.213  95.238  68.068  1.00  0.00           C
ATOM   4846  C3  POPES 180     110.323  94.288  66.269  1.00  0.00           C
ATOM   4849  O31 POPES 180     109.933  94.778  67.568  1.00  0.00           O
ATOM   4850  C31 POPES 180     108.663  95.128  67.758  1.00  0.00           C
ATOM   4851  O32 POPES 180     107.793  95.208  66.898  1.00  0.00           O
ATOM   4852  C32 POPES 180     108.443  95.338  69.258  1.00  0.00           C
ATOM   4855  C23 POPES 180     114.323  94.558  69.449  1.00  0.00           C
ATOM   4858  C24 POPES 180     115.173  95.388  70.419  1.00  0.00           C
ATOM   4861  C25 POPES 180     115.553  94.608  71.688  1.00  0.00           C
ATOM   4864  C26 POPES 180     115.613  95.478  72.938  1.00  0.00           C
ATOM   4867  C27 POPES 180     115.923  94.668  74.199  1.00  0.00           C
ATOM   4870  C28 POPES 180     116.123  95.568  75.419  1.00  0.00           C
ATOM   4873  C29 POPES 180     115.943  94.848  76.729  1.00  0.00           C
ATOM   4875 0C21 POPES 180     115.893  95.448  77.928  1.00  0.00           C
ATOM   4877 1C21 POPES 180     116.093  96.918  78.168  1.00  0.00           C
ATOM   4880 2C21 POPES 180     114.793  97.708  78.379  1.00  0.00           C
ATOM   4883 3C21 POPES 180     114.063  97.418  79.699  1.00  0.00           C
ATOM   4886 4C21 POPES 180     114.743  98.048  80.928  1.00  0.00           C
ATOM   4889 5C21 POPES 180     113.993  99.278  81.458  1.00  0.00           C
ATOM   4892 6C21 POPES 180     114.703  99.938  82.649  1.00  0.00           C
ATOM   4895 7C21 POPES 180     113.783 100.868  83.449  1.00  0.00           C
ATOM   4898 8C21 POPES 180     114.503 101.628  84.568  1.00  0.00           C
ATOM   4902  C33 POPES 180     107.693  96.648  69.589  1.00  0.00           C
ATOM   4905  C34 POPES 180     106.413  96.438  70.419  1.00  0.00           C
ATOM   4908  C35 POPES 180     106.663  95.708  71.748  1.00  0.00           C
ATOM   4911  C36 POPES 180     105.363  95.498  72.538  1.00  0.00           C
ATOM   4914  C37 POPES 180     105.573  94.568  73.729  1.00  0.00           C
ATOM   4917  C38 POPES 180     104.263  94.018  74.318  1.00  0.00           C
ATOM   4920  C39 POPES 180     104.503  92.918  75.368  1.00  0.00           C
ATOM   4923 0C31 POPES 180     105.343  93.418  76.549  1.00  0.00           C
ATOM   4926 1C31 POPES 180     105.503  92.378  77.669  1.00  0.00           C
ATOM   4929 2C31 POPES 180     106.653  92.738  78.628  1.00  0.00           C
ATOM   4932 3C31 POPES 180     108.033  92.408  78.049  1.00  0.00           C
ATOM   4935 4C31 POPES 180     109.183  92.948  78.898  1.00  0.00           C
ATOM   4938 5C31 POPES 180     110.543  92.488  78.379  1.00  0.00           C
ATOM   4941 6C31 POPES 180     111.703  92.858  79.299  1.00  0.00           C
ATOM   4945  NH3 POPET 181      67.973 127.854 106.579  1.00  0.00           N
ATOM   4949  C12 POPET 181      69.443 127.518 106.729  1.00  0.00           C
ATOM   4952  C11 POPET 181      70.313 128.664 107.299  1.00  0.00           C
ATOM   4955  P   POPET 181      72.863 128.044 106.898  1.00  0.00           P
ATOM   4956  O13 POPET 181      73.993 128.884 106.459  1.00  0.00           O
ATOM   4957  O14 POPET 181      72.893 127.668 108.318  1.00  0.00           O
ATOM   4958  O11 POPET 181      72.793 126.748 105.998  1.00  0.00           O
ATOM   4959  O12 POPET 181      71.533 128.794 106.549  1.00  0.00           O
ATOM   4960  C1  POPET 181      72.623 126.828 104.589  1.00  0.00           C
ATOM   4963  C2  POPET 181      73.993 126.878 103.848  1.00  0.00           C
ATOM   4965  O21 POPET 181      73.723 127.118 102.468  1.00  0.00           O
ATOM   4966  C21 POPET 181      73.493 128.374 102.128  1.00  0.00           C
ATOM   4967  O22 POPET 181      73.703 129.364 102.809  1.00  0.00           O
ATOM   4968  C22 POPET 181      72.753 128.364 100.799  1.00  0.00           C
ATOM   4971  C3  POPET 181      74.783 125.548 103.988  1.00  0.00           C
ATOM   4974  O31 POPET 181      76.203 125.688 104.178  1.00  0.00           O
ATOM   4975  C31 POPET 181      77.123 125.758 103.199  1.00  0.00           C
ATOM   4976  O32 POPET 181      78.323 125.638 103.409  1.00  0.00           O
ATOM   4977  C32 POPET 181      76.523 126.018 101.818  1.00  0.00           C
ATOM   4980  C23 POPET 181      73.223 129.464  99.818  1.00  0.00           C
ATOM   4983  C24 POPET 181      72.423 129.444  98.498  1.00  0.00           C
ATOM   4986  C25 POPET 181      70.963 129.884  98.658  1.00  0.00           C
ATOM   4989  C26 POPET 181      70.083 129.494  97.458  1.00  0.00           C
ATOM   4992  C27 POPET 181      68.613 129.884  97.699  1.00  0.00           C
ATOM   4995  C28 POPET 181      67.733 129.694  96.449  1.00  0.00           C
ATOM   4998  C29 POPET 181      66.323 130.154  96.729  1.00  0.00           C
ATOM   5000 0C21 POPET 181      65.513 130.864  95.919  1.00  0.00           C
ATOM   5002 1C21 POPET 181      65.813 131.384  94.538  1.00  0.00           C
ATOM   5005 2C21 POPET 181      65.353 130.454  93.389  1.00  0.00           C
ATOM   5008 3C21 POPET 181      65.313 131.204  92.048  1.00  0.00           C
ATOM   5011 4C21 POPET 181      65.683 130.344  90.818  1.00  0.00           C
ATOM   5014 5C21 POPET 181      64.783 129.114  90.618  1.00  0.00           C
ATOM   5017 6C21 POPET 181      65.083 128.384  89.298  1.00  0.00           C
ATOM   5020 7C21 POPET 181      64.143 127.208  89.039  1.00  0.00           C
ATOM   5023 8C21 POPET 181      64.473 126.458  87.738  1.00  0.00           C
ATOM   5027  C33 POPET 181      77.583 126.128 100.699  1.00  0.00           C
ATOM   5030  C34 POPET 181      77.033 126.888  99.479  1.00  0.00           C
ATOM   5033  C35 POPET 181      77.853 126.648  98.199  1.00  0.00           C
ATOM   5036  C36 POPET 181      77.013 125.978  97.108  1.00  0.00           C
ATOM   5039  C37 POPET 181      77.843 125.488  95.919  1.00  0.00           C
ATOM   5042  C38 POPET 181      77.033 124.588  94.979  1.00  0.00           C
ATOM   5045  C39 POPET 181      76.973 123.138  95.469  1.00  0.00           C
ATOM   5048 0C31 POPET 181      76.173 122.228  94.538  1.00  0.00           C
ATOM   5051 1C31 POPET 181      76.503 120.748  94.739  1.00  0.00           C
ATOM   5054 2C31 POPET 181      75.873 119.848  93.669  1.00  0.00           C
ATOM   5057 3C31 POPET 181      74.333 119.898  93.629  1.00  0.00           C
ATOM   5060 4C31 POPET 181      73.793 118.828  92.668  1.00  0.00           C
ATOM   5063 5C31 POPET 181      72.323 119.028  92.299  1.00  0.00           C
ATOM   5066 6C31 POPET 181      71.833 117.988  91.299  1.00  0.00           C
ATOM   5070  NH3 POPEU 182      48.823  97.268  57.278  1.00  0.00           N
ATOM   5074  C12 POPEU 182      48.093  98.538  56.968  1.00  0.00           C
ATOM   5077  C11 POPEU 182      49.043  99.648  56.438  1.00  0.00           C
ATOM   5080  P   POPEU 182      47.573 101.798  56.879  1.00  0.00           P
ATOM   5081  O13 POPEU 182      47.963 102.998  56.108  1.00  0.00           O
ATOM   5082  O14 POPEU 182      46.503 100.938  56.339  1.00  0.00           O
ATOM   5083  O11 POPEU 182      47.183 102.318  58.328  1.00  0.00           O
ATOM   5084  O12 POPEU 182      48.873 100.888  57.139  1.00  0.00           O
ATOM   5085  C1  POPEU 182      47.653 101.578  59.468  1.00  0.00           C
ATOM   5088  C2  POPEU 182      47.733 102.408  60.788  1.00  0.00           C
ATOM   5090  O21 POPEU 182      48.783 101.988  61.688  1.00  0.00           O
ATOM   5091  C21 POPEU 182      49.193 100.738  61.778  1.00  0.00           C
ATOM   5092  O22 POPEU 182      48.823  99.788  61.118  1.00  0.00           O
ATOM   5093  C22 POPEU 182      50.193 100.618  62.919  1.00  0.00           C
ATOM   5096  C3  POPEU 182      46.363 102.498  61.539  1.00  0.00           C
ATOM   5099  O31 POPEU 182      46.483 102.678  62.968  1.00  0.00           O
ATOM   5100  C31 POPEU 182      46.913 103.868  63.389  1.00  0.00           C
ATOM   5101  O32 POPEU 182      47.223 104.818  62.698  1.00  0.00           O
ATOM   5102  C32 POPEU 182      46.983 103.888  64.909  1.00  0.00           C
ATOM   5105  C23 POPEU 182      51.223  99.478  62.698  1.00  0.00           C
ATOM   5108  C24 POPEU 182      51.693  98.868  64.018  1.00  0.00           C
ATOM   5111  C25 POPEU 182      50.843  97.648  64.398  1.00  0.00           C
ATOM   5114  C26 POPEU 182      51.053  97.228  65.858  1.00  0.00           C
ATOM   5117  C27 POPEU 182      50.033  96.178  66.309  1.00  0.00           C
ATOM   5120  C28 POPEU 182      50.013  96.028  67.839  1.00  0.00           C
ATOM   5123  C29 POPEU 182      48.953  95.018  68.208  1.00  0.00           C
ATOM   5125 0C21 POPEU 182      49.153  93.768  68.669  1.00  0.00           C
ATOM   5127 1C21 POPEU 182      50.473  93.118  68.989  1.00  0.00           C
ATOM   5130 2C21 POPEU 182      50.553  92.718  70.468  1.00  0.00           C
ATOM   5133 3C21 POPEU 182      49.563  91.608  70.879  1.00  0.00           C
ATOM   5136 4C21 POPEU 182      48.393  92.118  71.729  1.00  0.00           C
ATOM   5139 5C21 POPEU 182      47.523  90.988  72.279  1.00  0.00           C
ATOM   5142 6C21 POPEU 182      46.623  91.448  73.438  1.00  0.00           C
ATOM   5145 7C21 POPEU 182      45.573  90.388  73.799  1.00  0.00           C
ATOM   5148 8C21 POPEU 182      44.603  90.828  74.898  1.00  0.00           C
ATOM   5152  C33 POPEU 182      48.343 104.488  65.318  1.00  0.00           C
ATOM   5155  C34 POPEU 182      48.723 104.248  66.778  1.00  0.00           C
ATOM   5158  C35 POPEU 182      47.993 105.108  67.799  1.00  0.00           C
ATOM   5161  C36 POPEU 182      46.753 104.458  68.418  1.00  0.00           C
ATOM   5164  C37 POPEU 182      46.593 104.988  69.839  1.00  0.00           C
ATOM   5167  C38 POPEU 182      45.303 104.568  70.549  1.00  0.00           C
ATOM   5170  C39 POPEU 182      45.073 105.298  71.888  1.00  0.00           C
ATOM   5173 0C31 POPEU 182      46.353 105.468  72.718  1.00  0.00           C
ATOM   5176 1C31 POPEU 182      46.183 106.358  73.949  1.00  0.00           C
ATOM   5179 2C31 POPEU 182      45.733 105.618  75.218  1.00  0.00           C
ATOM   5182 3C31 POPEU 182      46.693 105.898  76.378  1.00  0.00           C
ATOM   5185 4C31 POPEU 182      46.223 105.488  77.779  1.00  0.00           C
ATOM   5188 5C31 POPEU 182      47.243 105.948  78.828  1.00  0.00           C
ATOM   5191 6C31 POPEU 182      46.863 105.668  80.279  1.00  0.00           C
ATOM   5195  NH3 POPEV 183       7.433  52.358 101.278  1.00  0.00           N
ATOM   5199  C12 POPEV 183       6.933  53.778 101.348  1.00  0.00           C
ATOM   5202  C11 POPEV 183       6.103  54.048 102.608  1.00  0.00           C
ATOM   5205  P   POPEV 183       4.453  56.118 102.709  1.00  0.00           P
ATOM   5206  O13 POPEV 183       3.847  55.898 104.038  1.00  0.00           O
ATOM   5207  O14 POPEV 183       4.623  57.538 102.318  1.00  0.00           O
ATOM   5208  O11 POPEV 183       3.717  55.258 101.618  1.00  0.00           O
ATOM   5209  O12 POPEV 183       5.893  55.458 102.709  1.00  0.00           O
ATOM   5210  C1  POPEV 183       3.197  55.788 100.388  1.00  0.00           C
ATOM   5213  C2  POPEV 183       3.357  54.718  99.269  1.00  0.00           C
ATOM   5215  O21 POPEV 183       2.917  55.148  97.969  1.00  0.00           O
ATOM   5216  C21 POPEV 183       3.787  55.888  97.299  1.00  0.00           C
ATOM   5217  O22 POPEV 183       4.723  56.498  97.788  1.00  0.00           O
ATOM   5218  C22 POPEV 183       3.467  55.858  95.799  1.00  0.00           C
ATOM   5221  C3  POPEV 183       2.587  53.428  99.618  1.00  0.00           C
ATOM   5224  O31 POPEV 183       2.937  52.318  98.758  1.00  0.00           O
ATOM   5225  C31 POPEV 183       4.037  51.658  99.108  1.00  0.00           C
ATOM   5226  O32 POPEV 183       4.723  51.898 100.089  1.00  0.00           O
ATOM   5227  C32 POPEV 183       4.317  50.518  98.139  1.00  0.00           C
ATOM   5230  C23 POPEV 183       4.693  55.508  94.919  1.00  0.00           C
ATOM   5233  C24 POPEV 183       4.297  54.868  93.578  1.00  0.00           C
ATOM   5236  C25 POPEV 183       3.507  55.788  92.638  1.00  0.00           C
ATOM   5239  C26 POPEV 183       4.417  56.778  91.898  1.00  0.00           C
ATOM   5242  C27 POPEV 183       3.677  57.768  90.998  1.00  0.00           C
ATOM   5245  C28 POPEV 183       4.623  58.358  89.938  1.00  0.00           C
ATOM   5248  C29 POPEV 183       3.987  59.348  88.998  1.00  0.00           C
ATOM   5250 0C21 POPEV 183       4.463  59.648  87.779  1.00  0.00           C
ATOM   5252 1C21 POPEV 183       5.743  59.128  87.159  1.00  0.00           C
ATOM   5255 2C21 POPEV 183       6.363  60.118  86.148  1.00  0.00           C
ATOM   5258 3C21 POPEV 183       5.593  60.178  84.809  1.00  0.00           C
ATOM   5261 4C21 POPEV 183       5.773  61.518  84.079  1.00  0.00           C
ATOM   5264 5C21 POPEV 183       7.183  61.768  83.538  1.00  0.00           C
ATOM   5267 6C21 POPEV 183       7.343  63.218  83.059  1.00  0.00           C
ATOM   5270 7C21 POPEV 183       8.713  63.538  82.449  1.00  0.00           C
ATOM   5273 8C21 POPEV 183       8.933  65.038  82.248  1.00  0.00           C
ATOM   5277  C33 POPEV 183       3.857  50.748  96.678  1.00  0.00           C
ATOM   5280  C34 POPEV 183       4.227  49.548  95.799  1.00  0.00           C
ATOM   5283  C35 POPEV 183       3.717  49.688  94.359  1.00  0.00           C
ATOM   5286  C36 POPEV 183       4.803  49.588  93.288  1.00  0.00           C
ATOM   5289  C37 POPEV 183       5.823  50.738  93.298  1.00  0.00           C
ATOM   5292  C38 POPEV 183       6.743  50.708  92.068  1.00  0.00           C
ATOM   5295  C39 POPEV 183       5.993  50.968  90.758  1.00  0.00           C
ATOM   5298 0C31 POPEV 183       6.933  51.248  89.578  1.00  0.00           C
ATOM   5301 1C31 POPEV 183       6.223  51.058  88.228  1.00  0.00           C
ATOM   5304 2C31 POPEV 183       7.073  51.478  87.029  1.00  0.00           C
ATOM   5307 3C31 POPEV 183       7.243  52.998  86.938  1.00  0.00           C
ATOM   5310 4C31 POPEV 183       7.653  53.488  85.538  1.00  0.00           C
ATOM   5313 5C31 POPEV 183       7.523  55.008  85.438  1.00  0.00           C
ATOM   5316 6C31 POPEV 183       7.903  55.588  84.079  1.00  0.00           C
ATOM   5320  NH3 POPEW 184      15.613  88.978  99.438  1.00  0.00           N
ATOM   5324  C12 POPEW 184      17.083  88.948  99.729  1.00  0.00           C
ATOM   5327  C11 POPEW 184      17.353  88.878 101.249  1.00  0.00           C
ATOM   5330  P   POPEW 184      15.943  90.778 102.429  1.00  0.00           P
ATOM   5331  O13 POPEW 184      14.953  90.748 101.339  1.00  0.00           O
ATOM   5332  O14 POPEW 184      15.573  90.108 103.699  1.00  0.00           O
ATOM   5333  O11 POPEW 184      16.483  92.248 102.659  1.00  0.00           O
ATOM   5334  O12 POPEW 184      17.283  90.168 101.859  1.00  0.00           O
ATOM   5335  C1  POPEW 184      15.723  93.418 102.309  1.00  0.00           C
ATOM   5338  C2  POPEW 184      16.243  94.108 101.008  1.00  0.00           C
ATOM   5340  O21 POPEW 184      15.293  95.048 100.489  1.00  0.00           O
ATOM   5341  C21 POPEW 184      14.313  94.568  99.729  1.00  0.00           C
ATOM   5342  O22 POPEW 184      13.903  93.418  99.729  1.00  0.00           O
ATOM   5343  C22 POPEW 184      13.803  95.638  98.778  1.00  0.00           C
ATOM   5346  C3  POPEW 184      16.743  93.038  99.958  1.00  0.00           C
ATOM   5349  O31 POPEW 184      16.933  93.528  98.618  1.00  0.00           O
ATOM   5350  C31 POPEW 184      17.653  92.688  97.868  1.00  0.00           C
ATOM   5351  O32 POPEW 184      18.343  91.778  98.308  1.00  0.00           O
ATOM   5352  C32 POPEW 184      17.513  92.988  96.378  1.00  0.00           C
ATOM   5355  C23 POPEW 184      13.873  95.098  97.338  1.00  0.00           C
ATOM   5358  C24 POPEW 184      13.843  96.178  96.258  1.00  0.00           C
ATOM   5361  C25 POPEW 184      13.733  95.548  94.858  1.00  0.00           C
ATOM   5364  C26 POPEW 184      14.243  96.448  93.729  1.00  0.00           C
ATOM   5367  C27 POPEW 184      14.013  95.838  92.328  1.00  0.00           C
ATOM   5370  C28 POPEW 184      14.993  96.368  91.248  1.00  0.00           C
ATOM   5373  C29 POPEW 184      14.703  97.798  90.889  1.00  0.00           C
ATOM   5375 0C21 POPEW 184      14.853  98.378  89.678  1.00  0.00           C
ATOM   5377 1C21 POPEW 184      15.353  97.698  88.419  1.00  0.00           C
ATOM   5380 2C21 POPEW 184      16.893  97.678  88.328  1.00  0.00           C
ATOM   5383 3C21 POPEW 184      17.523  99.078  88.168  1.00  0.00           C
ATOM   5386 4C21 POPEW 184      19.063  99.058  88.088  1.00  0.00           C
ATOM   5389 5C21 POPEW 184      19.713  98.638  89.418  1.00  0.00           C
ATOM   5392 6C21 POPEW 184      21.253  98.728  89.438  1.00  0.00           C
ATOM   5395 7C21 POPEW 184      21.783  99.108  90.828  1.00  0.00           C
ATOM   5398 8C21 POPEW 184      23.303  99.268  90.889  1.00  0.00           C
ATOM   5402  C33 POPEW 184      17.453  91.678  95.538  1.00  0.00           C
ATOM   5405  C34 POPEW 184      16.023  91.158  95.329  1.00  0.00           C
ATOM   5408  C35 POPEW 184      15.983  89.758  94.708  1.00  0.00           C
ATOM   5411  C36 POPEW 184      14.683  89.498  93.949  1.00  0.00           C
ATOM   5414  C37 POPEW 184      14.483  88.018  93.618  1.00  0.00           C
ATOM   5417  C38 POPEW 184      13.373  87.778  92.589  1.00  0.00           C
ATOM   5420  C39 POPEW 184      13.253  86.298  92.208  1.00  0.00           C
ATOM   5423 0C31 POPEW 184      12.293  86.078  91.029  1.00  0.00           C
ATOM   5426 1C31 POPEW 184      12.153  84.588  90.658  1.00  0.00           C
ATOM   5429 2C31 POPEW 184      10.743  84.198  90.178  1.00  0.00           C
ATOM   5432 3C31 POPEW 184       9.703  84.268  91.299  1.00  0.00           C
ATOM   5435 4C31 POPEW 184       8.313  83.818  90.839  1.00  0.00           C
ATOM   5438 5C31 POPEW 184       7.243  83.988  91.928  1.00  0.00           C
ATOM   5441 6C31 POPEW 184       5.823  83.768  91.409  1.00  0.00           C
ATOM   5445  NH3 POPEX 185     119.823  15.018 105.199  1.00  0.00           N
ATOM   5449  C12 POPEX 185     120.023  15.658 103.858  1.00  0.00           C
ATOM   5452  C11 POPEX 185     121.463  16.198 103.728  1.00  0.00           C
ATOM   5455  P   POPEX 185     121.343  18.138 105.449  1.00  0.00           P
ATOM   5456  O13 POPEX 185     119.963  17.818 105.878  1.00  0.00           O
ATOM   5457  O14 POPEX 185     122.273  18.718 106.439  1.00  0.00           O
ATOM   5458  O11 POPEX 185     121.323  18.948 104.089  1.00  0.00           O
ATOM   5459  O12 POPEX 185     121.973  16.768 104.949  1.00  0.00           O
ATOM   5460  C1  POPEX 185     120.773  20.268 104.138  1.00  0.00           C
ATOM   5463  C2  POPEX 185     120.353  20.778 102.729  1.00  0.00           C
ATOM   5465  O21 POPEX 185     119.123  20.178 102.299  1.00  0.00           O
ATOM   5466  C21 POPEX 185     119.043  19.318 101.319  1.00  0.00           C
ATOM   5467  O22 POPEX 185     119.813  18.408 101.078  1.00  0.00           O
ATOM   5468  C22 POPEX 185     117.823  19.658 100.458  1.00  0.00           C
ATOM   5471  C3  POPEX 185     121.523  20.788 101.708  1.00  0.00           C
ATOM   5474  O31 POPEX 185     121.223  21.548 100.508  1.00  0.00           O
ATOM   5475  C31 POPEX 185     121.343  22.878 100.629  1.00  0.00           C
ATOM   5476  O32 POPEX 185     121.613  23.488 101.648  1.00  0.00           O
ATOM   5477  C32 POPEX 185     121.113  23.508  99.258  1.00  0.00           C
ATOM   5480  C23 POPEX 185     117.853  19.068  99.018  1.00  0.00           C
ATOM   5483  C24 POPEX 185     117.303  17.638  98.868  1.00  0.00           C
ATOM   5486  C25 POPEX 185     116.243  17.488  97.758  1.00  0.00           C
ATOM   5489  C26 POPEX 185     116.793  17.438  96.319  1.00  0.00           C
ATOM   5492  C27 POPEX 185     115.773  17.988  95.299  1.00  0.00           C
ATOM   5495  C28 POPEX 185     116.303  18.218  93.868  1.00  0.00           C
ATOM   5498  C29 POPEX 185     116.423  16.948  93.038  1.00  0.00           C
ATOM   5500 0C21 POPEX 185     115.873  16.708  91.828  1.00  0.00           C
ATOM   5502 1C21 POPEX 185     115.003  17.638  91.019  1.00  0.00           C
ATOM   5505 2C21 POPEX 185     113.803  16.958  90.329  1.00  0.00           C
ATOM   5508 3C21 POPEX 185     112.773  16.368  91.299  1.00  0.00           C
ATOM   5511 4C21 POPEX 185     111.373  16.208  90.678  1.00  0.00           C
ATOM   5514 5C21 POPEX 185     111.283  15.308  89.438  1.00  0.00           C
ATOM   5517 6C21 POPEX 185     111.273  13.808  89.769  1.00  0.00           C
ATOM   5520 7C21 POPEX 185     111.373  12.958  88.498  1.00  0.00           C
ATOM   5523 8C21 POPEX 185     111.263  11.458  88.729  1.00  0.00           C
ATOM   5527  C33 POPEX 185     119.723  23.218  98.648  1.00  0.00           C
ATOM   5530  C34 POPEX 185     119.803  22.958  97.148  1.00  0.00           C
ATOM   5533  C35 POPEX 185     120.403  24.098  96.319  1.00  0.00           C
ATOM   5536  C36 POPEX 185     120.653  23.678  94.868  1.00  0.00           C
ATOM   5539  C37 POPEX 185     121.413  24.758  94.089  1.00  0.00           C
ATOM   5542  C38 POPEX 185     121.823  24.298  92.678  1.00  0.00           C
ATOM   5545  C39 POPEX 185     122.503  25.418  91.879  1.00  0.00           C
ATOM   5548 0C31 POPEX 185     121.493  26.418  91.299  1.00  0.00           C
ATOM   5551 1C31 POPEX 185     122.173  27.578  90.569  1.00  0.00           C
ATOM   5554 2C31 POPEX 185     121.163  28.528  89.909  1.00  0.00           C
ATOM   5557 3C31 POPEX 185     121.853  29.738  89.268  1.00  0.00           C
ATOM   5560 4C31 POPEX 185     121.093  30.308  88.059  1.00  0.00           C
ATOM   5563 5C31 POPEX 185     121.743  31.578  87.508  1.00  0.00           C
ATOM   5566 6C31 POPEX 185     121.123  32.078  86.208  1.00  0.00           C
ATOM   5570  NH3 POPEY 186      86.143  76.648  58.309  1.00  0.00           N
ATOM   5574  C12 POPEY 186      85.513  75.288  58.498  1.00  0.00           C
ATOM   5577  C11 POPEY 186      86.533  74.188  58.139  1.00  0.00           C
ATOM   5580  P   POPEY 186      86.803  71.598  57.989  1.00  0.00           P
ATOM   5581  O13 POPEY 186      86.303  70.808  56.838  1.00  0.00           O
ATOM   5582  O14 POPEY 186      88.223  71.998  57.938  1.00  0.00           O
ATOM   5583  O11 POPEY 186      86.513  70.878  59.379  1.00  0.00           O
ATOM   5584  O12 POPEY 186      85.903  72.908  58.028  1.00  0.00           O
ATOM   5585  C1  POPEY 186      86.813  71.628  60.578  1.00  0.00           C
ATOM   5588  C2  POPEY 186      87.193  70.698  61.768  1.00  0.00           C
ATOM   5590  O21 POPEY 186      87.773  71.498  62.818  1.00  0.00           O
ATOM   5591  C21 POPEY 186      86.893  72.168  63.569  1.00  0.00           C
ATOM   5592  O22 POPEY 186      85.683  72.138  63.449  1.00  0.00           O
ATOM   5593  C22 POPEY 186      87.623  72.948  64.648  1.00  0.00           C
ATOM   5596  C3  POPEY 186      88.223  69.618  61.329  1.00  0.00           C
ATOM   5599  O31 POPEY 186      88.433  68.578  62.319  1.00  0.00           O
ATOM   5600  C31 POPEY 186      87.623  67.518  62.229  1.00  0.00           C
ATOM   5601  O32 POPEY 186      86.713  67.398  61.418  1.00  0.00           O
ATOM   5602  C32 POPEY 186      88.053  66.428  63.228  1.00  0.00           C
ATOM   5605  C23 POPEY 186      87.793  72.138  65.958  1.00  0.00           C
ATOM   5608  C24 POPEY 186      88.783  70.978  65.809  1.00  0.00           C
ATOM   5611  C25 POPEY 186      89.163  70.328  67.159  1.00  0.00           C
ATOM   5614  C26 POPEY 186      88.013  69.588  67.849  1.00  0.00           C
ATOM   5617  C27 POPEY 186      88.473  68.888  69.129  1.00  0.00           C
ATOM   5620  C28 POPEY 186      87.333  68.138  69.828  1.00  0.00           C
ATOM   5623  C29 POPEY 186      87.813  67.318  70.998  1.00  0.00           C
ATOM   5625 0C21 POPEY 186      88.063  67.768  72.238  1.00  0.00           C
ATOM   5627 1C21 POPEY 186      87.943  69.208  72.699  1.00  0.00           C
ATOM   5630 2C21 POPEY 186      89.273  69.728  73.269  1.00  0.00           C
ATOM   5633 3C21 POPEY 186      89.183  71.178  73.758  1.00  0.00           C
ATOM   5636 4C21 POPEY 186      90.483  71.698  74.409  1.00  0.00           C
ATOM   5639 5C21 POPEY 186      90.903  70.898  75.648  1.00  0.00           C
ATOM   5642 6C21 POPEY 186      92.103  71.528  76.368  1.00  0.00           C
ATOM   5645 7C21 POPEY 186      92.903  70.528  77.218  1.00  0.00           C
ATOM   5648 8C21 POPEY 186      93.733  71.218  78.299  1.00  0.00           C
ATOM   5652  C33 POPEY 186      88.453  66.888  64.648  1.00  0.00           C
ATOM   5655  C34 POPEY 186      89.333  65.828  65.339  1.00  0.00           C
ATOM   5658  C35 POPEY 186      89.693  66.168  66.799  1.00  0.00           C
ATOM   5661  C36 POPEY 186      90.513  65.078  67.529  1.00  0.00           C
ATOM   5664  C37 POPEY 186      90.353  65.158  69.049  1.00  0.00           C
ATOM   5667  C38 POPEY 186      91.483  64.508  69.868  1.00  0.00           C
ATOM   5670  C39 POPEY 186      91.683  62.998  69.699  1.00  0.00           C
ATOM   5673 0C31 POPEY 186      92.593  62.458  70.818  1.00  0.00           C
ATOM   5676 1C31 POPEY 186      93.133  61.048  70.549  1.00  0.00           C
ATOM   5679 2C31 POPEY 186      94.223  60.628  71.549  1.00  0.00           C
ATOM   5682 3C31 POPEY 186      93.693  60.198  72.928  1.00  0.00           C
ATOM   5685 4C31 POPEY 186      94.023  61.198  74.049  1.00  0.00           C
ATOM   5688 5C31 POPEY 186      93.543  60.708  75.419  1.00  0.00           C
ATOM   5691 6C31 POPEY 186      93.933  61.648  76.559  1.00  0.00           C
ATOM   5695  NH3 POPEZ 187      71.543   1.168  61.288  1.00  0.00           N
ATOM   5699  C12 POPEZ 187      71.143   0.408  60.049  1.00  0.00           C
ATOM   5702  C11 POPEZ 187      69.783  -0.312  60.178  1.00  0.00           C
ATOM   5705  P   POPEZ 187      68.213   1.728  60.769  1.00  0.00           P
ATOM   5706  O13 POPEZ 187      68.563   2.188  59.429  1.00  0.00           O
ATOM   5707  O14 POPEZ 187      66.783   1.588  61.128  1.00  0.00           O
ATOM   5708  O11 POPEZ 187      68.953   2.578  61.879  1.00  0.00           O
ATOM   5709  O12 POPEZ 187      68.883   0.348  61.069  1.00  0.00           O
ATOM   5710  C1  POPEZ 187      68.273   3.248  62.948  1.00  0.00           C
ATOM   5713  C2  POPEZ 187      68.843   2.798  64.328  1.00  0.00           C
ATOM   5715  O21 POPEZ 187      68.033   3.248  65.428  1.00  0.00           O
ATOM   5716  C21 POPEZ 187      67.903   4.538  65.638  1.00  0.00           C
ATOM   5717  O22 POPEZ 187      68.373   5.448  64.968  1.00  0.00           O
ATOM   5718  C22 POPEZ 187      67.173   4.758  66.958  1.00  0.00           C
ATOM   5721  C3  POPEZ 187      70.333   3.228  64.458  1.00  0.00           C
ATOM   5724  O31 POPEZ 187      71.013   2.758  65.648  1.00  0.00           O
ATOM   5725  C31 POPEZ 187      71.903   1.768  65.428  1.00  0.00           C
ATOM   5726  O32 POPEZ 187      72.093   1.268  64.328  1.00  0.00           O
ATOM   5727  C32 POPEZ 187      72.743   1.518  66.688  1.00  0.00           C
ATOM   5730  C23 POPEZ 187      67.973   4.198  68.159  1.00  0.00           C
ATOM   5733  C24 POPEZ 187      67.463   4.748  69.489  1.00  0.00           C
ATOM   5736  C25 POPEZ 187      68.103   4.128  70.729  1.00  0.00           C
ATOM   5739  C26 POPEZ 187      67.763   4.948  71.979  1.00  0.00           C
ATOM   5742  C27 POPEZ 187      67.733   4.138  73.278  1.00  0.00           C
ATOM   5745  C28 POPEZ 187      67.043   4.908  74.418  1.00  0.00           C
ATOM   5748  C29 POPEZ 187      67.793   6.158  74.799  1.00  0.00           C
ATOM   5750 0C21 POPEZ 187      68.393   6.378  75.979  1.00  0.00           C
ATOM   5752 1C21 POPEZ 187      68.433   5.368  77.078  1.00  0.00           C
ATOM   5755 2C21 POPEZ 187      69.323   5.778  78.258  1.00  0.00           C
ATOM   5758 3C21 POPEZ 187      69.493   4.568  79.188  1.00  0.00           C
ATOM   5761 4C21 POPEZ 187      70.353   4.848  80.438  1.00  0.00           C
ATOM   5764 5C21 POPEZ 187      70.533   3.588  81.299  1.00  0.00           C
ATOM   5767 6C21 POPEZ 187      69.213   2.848  81.539  1.00  0.00           C
ATOM   5770 7C21 POPEZ 187      69.223   1.918  82.748  1.00  0.00           C
ATOM   5773 8C21 POPEZ 187      67.863   1.238  82.938  1.00  0.00           C
ATOM   5777  C33 POPEZ 187      71.973   0.908  67.898  1.00  0.00           C
ATOM   5780  C34 POPEZ 187      72.483   1.388  69.269  1.00  0.00           C
ATOM   5783  C35 POPEZ 187      73.873   0.868  69.648  1.00  0.00           C
ATOM   5786  C36 POPEZ 187      74.433   1.568  70.898  1.00  0.00           C
ATOM   5789  C37 POPEZ 187      75.793   1.028  71.358  1.00  0.00           C
ATOM   5792  C38 POPEZ 187      75.713  -0.212  72.248  1.00  0.00           C
ATOM   5795  C39 POPEZ 187      75.213   0.108  73.678  1.00  0.00           C
ATOM   5798 0C31 POPEZ 187      76.213  -0.322  74.758  1.00  0.00           C
ATOM   5801 1C31 POPEZ 187      75.803   0.098  76.178  1.00  0.00           C
ATOM   5804 2C31 POPEZ 187      76.733  -0.512  77.229  1.00  0.00           C
ATOM   5807 3C31 POPEZ 187      76.413  -0.112  78.678  1.00  0.00           C
ATOM   5810 4C31 POPEZ 187      75.093  -0.702  79.199  1.00  0.00           C
ATOM   5813 5C31 POPEZ 187      74.953  -0.532  80.718  1.00  0.00           C
ATOM   5816 6C31 POPEZ 187      73.583  -0.952  81.258  1.00  0.00           C
ATOM   5820  NH3 POPEa 188     118.913  40.808 104.029  1.00  0.00           N
ATOM   5824  C12 POPEa 188     119.603  39.478 104.239  1.00  0.00           C
ATOM   5827  C11 POPEa 188     120.393  39.008 102.979  1.00  0.00           C
ATOM   5830  P   POPEa 188     121.263  36.698 103.878  1.00  0.00           P
ATOM   5831  O13 POPEa 188     122.533  35.948 103.898  1.00  0.00           O
ATOM   5832  O14 POPEa 188     120.553  36.848 105.168  1.00  0.00           O
ATOM   5833  O11 POPEa 188     120.293  36.088 102.799  1.00  0.00           O
ATOM   5834  O12 POPEa 188     121.493  38.148 103.288  1.00  0.00           O
ATOM   5835  C1  POPEa 188     120.163  34.668 102.589  1.00  0.00           C
ATOM   5838  C2  POPEa 188     120.013  34.348 101.068  1.00  0.00           C
ATOM   5840  O21 POPEa 188     121.273  34.568 100.419  1.00  0.00           O
ATOM   5841  C21 POPEa 188     121.423  34.058  99.208  1.00  0.00           C
ATOM   5842  O22 POPEa 188     120.813  33.108  98.738  1.00  0.00           O
ATOM   5843  C22 POPEa 188     122.443  34.918  98.479  1.00  0.00           C
ATOM   5846  C3  POPEa 188     118.863  35.248 100.489  1.00  0.00           C
ATOM   5849  O31 POPEa 188     119.013  35.598  99.099  1.00  0.00           O
ATOM   5850  C31 POPEa 188     118.293  34.908  98.229  1.00  0.00           C
ATOM   5851  O32 POPEa 188     117.593  33.948  98.469  1.00  0.00           O
ATOM   5852  C32 POPEa 188     118.453  35.588  96.868  1.00  0.00           C
ATOM   5855  C23 POPEa 188     122.993  34.258  97.198  1.00  0.00           C
ATOM   5858  C24 POPEa 188     124.013  35.178  96.498  1.00  0.00           C
ATOM   5861  C25 POPEa 188     123.393  36.158  95.498  1.00  0.00           C
ATOM   5864  C26 POPEa 188     123.933  35.858  94.089  1.00  0.00           C
ATOM   5867  C27 POPEa 188     123.473  36.828  93.008  1.00  0.00           C
ATOM   5870  C28 POPEa 188     124.063  36.458  91.638  1.00  0.00           C
ATOM   5873  C29 POPEa 188     123.703  37.468  90.578  1.00  0.00           C
ATOM   5875 0C21 POPEa 188     123.693  37.218  89.258  1.00  0.00           C
ATOM   5877 1C21 POPEa 188     124.083  35.908  88.629  1.00  0.00           C
ATOM   5880 2C21 POPEa 188     124.273  36.008  87.108  1.00  0.00           C
ATOM   5883 3C21 POPEa 188     124.753  34.688  86.479  1.00  0.00           C
ATOM   5886 4C21 POPEa 188     124.783  34.748  84.938  1.00  0.00           C
ATOM   5889 5C21 POPEa 188     125.563  33.608  84.268  1.00  0.00           C
ATOM   5892 6C21 POPEa 188     124.923  32.218  84.428  1.00  0.00           C
ATOM   5895 7C21 POPEa 188     125.713  31.128  83.688  1.00  0.00           C
ATOM   5898 8C21 POPEa 188     125.343  29.698  84.089  1.00  0.00           C
ATOM   5902  C33 POPEa 188     117.603  34.958  95.749  1.00  0.00           C
ATOM   5905  C34 POPEa 188     118.223  33.698  95.128  1.00  0.00           C
ATOM   5908  C35 POPEa 188     118.133  33.648  93.589  1.00  0.00           C
ATOM   5911  C36 POPEa 188     116.703  33.858  93.069  1.00  0.00           C
ATOM   5914  C37 POPEa 188     116.573  33.818  91.539  1.00  0.00           C
ATOM   5917  C38 POPEa 188     115.393  34.658  91.038  1.00  0.00           C
ATOM   5920  C39 POPEa 188     114.503  33.968  89.998  1.00  0.00           C
ATOM   5923 0C31 POPEa 188     115.073  33.988  88.578  1.00  0.00           C
ATOM   5926 1C31 POPEa 188     114.033  33.498  87.549  1.00  0.00           C
ATOM   5929 2C31 POPEa 188     114.523  33.638  86.108  1.00  0.00           C
ATOM   5932 3C31 POPEa 188     113.463  33.248  85.068  1.00  0.00           C
ATOM   5935 4C31 POPEa 188     113.153  31.748  85.019  1.00  0.00           C
ATOM   5938 5C31 POPEa 188     112.263  31.368  83.829  1.00  0.00           C
ATOM   5941 6C31 POPEa 188     111.933  29.878  83.738  1.00  0.00           C
ATOM   5945  NH3 POPEb 189      58.653 100.248 102.748  1.00  0.00           N
ATOM   5949  C12 POPEb 189      59.393 100.758 103.959  1.00  0.00           C
ATOM   5952  C11 POPEb 189      58.483 101.628 104.868  1.00  0.00           C
ATOM   5955  P   POPEb 189      57.183 103.418 103.318  1.00  0.00           P
ATOM   5956  O13 POPEb 189      55.793 103.088 103.728  1.00  0.00           O
ATOM   5957  O14 POPEb 189      57.463 104.828 103.008  1.00  0.00           O
ATOM   5958  O11 POPEb 189      57.563 102.528 102.078  1.00  0.00           O
ATOM   5959  O12 POPEb 189      58.233 102.948 104.398  1.00  0.00           O
ATOM   5960  C1  POPEb 189      57.153 102.778 100.729  1.00  0.00           C
ATOM   5963  C2  POPEb 189      58.243 103.558  99.938  1.00  0.00           C
ATOM   5965  O21 POPEb 189      57.633 104.488  99.008  1.00  0.00           O
ATOM   5966  C21 POPEb 189      58.253 105.658  98.918  1.00  0.00           C
ATOM   5967  O22 POPEb 189      58.993 106.118  99.768  1.00  0.00           O
ATOM   5968  C22 POPEb 189      57.923 106.348  97.598  1.00  0.00           C
ATOM   5971  C3  POPEb 189      59.273 102.638  99.208  1.00  0.00           C
ATOM   5974  O31 POPEb 189      58.943 102.318  97.829  1.00  0.00           O
ATOM   5975  C31 POPEb 189      59.403 103.198  96.938  1.00  0.00           C
ATOM   5976  O32 POPEb 189      60.073 104.188  97.198  1.00  0.00           O
ATOM   5977  C32 POPEb 189      59.093 102.758  95.519  1.00  0.00           C
ATOM   5980  C23 POPEb 189      59.063 107.338  97.239  1.00  0.00           C
ATOM   5983  C24 POPEb 189      59.113 107.708  95.749  1.00  0.00           C
ATOM   5986  C25 POPEb 189      60.203 108.758  95.458  1.00  0.00           C
ATOM   5989  C26 POPEb 189      61.223 108.338  94.398  1.00  0.00           C
ATOM   5992  C27 POPEb 189      61.073 109.078  93.059  1.00  0.00           C
ATOM   5995  C28 POPEb 189      61.753 108.338  91.889  1.00  0.00           C
ATOM   5998  C29 POPEb 189      60.833 107.308  91.278  1.00  0.00           C
ATOM   6000 0C21 POPEb 189      60.903 106.848  90.019  1.00  0.00           C
ATOM   6002 1C21 POPEb 189      61.973 107.188  88.998  1.00  0.00           C
ATOM   6005 2C21 POPEb 189      62.703 105.908  88.549  1.00  0.00           C
ATOM   6008 3C21 POPEb 189      63.963 106.198  87.719  1.00  0.00           C
ATOM   6011 4C21 POPEb 189      64.803 104.938  87.468  1.00  0.00           C
ATOM   6014 5C21 POPEb 189      64.123 103.918  86.549  1.00  0.00           C
ATOM   6017 6C21 POPEb 189      64.923 102.618  86.409  1.00  0.00           C
ATOM   6020 7C21 POPEb 189      64.233 101.598  85.499  1.00  0.00           C
ATOM   6023 8C21 POPEb 189      65.033 100.308  85.329  1.00  0.00           C
ATOM   6027  C33 POPEb 189      57.743 103.208  94.928  1.00  0.00           C
ATOM   6030  C34 POPEb 189      57.853 103.158  93.409  1.00  0.00           C
ATOM   6033  C35 POPEb 189      56.513 103.138  92.678  1.00  0.00           C
ATOM   6036  C36 POPEb 189      56.673 102.858  91.178  1.00  0.00           C
ATOM   6039  C37 POPEb 189      57.403 103.988  90.429  1.00  0.00           C
ATOM   6042  C38 POPEb 189      57.333 103.848  88.899  1.00  0.00           C
ATOM   6045  C39 POPEb 189      55.913 104.058  88.349  1.00  0.00           C
ATOM   6048 0C31 POPEb 189      55.843 103.988  86.828  1.00  0.00           C
ATOM   6051 1C31 POPEb 189      54.513 104.528  86.309  1.00  0.00           C
ATOM   6054 2C31 POPEb 189      54.373 104.418  84.788  1.00  0.00           C
ATOM   6057 3C31 POPEb 189      53.213 105.268  84.249  1.00  0.00           C
ATOM   6060 4C31 POPEb 189      52.933 104.998  82.768  1.00  0.00           C
ATOM   6063 5C31 POPEb 189      51.903 105.958  82.169  1.00  0.00           C
ATOM   6066 6C31 POPEb 189      51.383 105.508  80.809  1.00  0.00           C
ATOM   6070  NH3 POPEc 190      76.973  88.568  60.868  1.00  0.00           N
ATOM   6074  C12 POPEc 190      78.063  87.538  60.909  1.00  0.00           C
ATOM   6077  C11 POPEc 190      79.283  88.028  60.108  1.00  0.00           C
ATOM   6080  P   POPEc 190      80.903  90.038  59.889  1.00  0.00           P
ATOM   6081  O13 POPEc 190      81.833  88.998  59.408  1.00  0.00           O
ATOM   6082  O14 POPEc 190      80.533  91.118  58.938  1.00  0.00           O
ATOM   6083  O11 POPEc 190      81.523  90.748  61.168  1.00  0.00           O
ATOM   6084  O12 POPEc 190      79.563  89.378  60.458  1.00  0.00           O
ATOM   6085  C1  POPEc 190      81.883  90.038  62.368  1.00  0.00           C
ATOM   6088  C2  POPEc 190      81.093  90.508  63.639  1.00  0.00           C
ATOM   6090  O21 POPEc 190      81.263  89.608  64.769  1.00  0.00           O
ATOM   6091  C21 POPEc 190      82.383  89.848  65.479  1.00  0.00           C
ATOM   6092  O22 POPEc 190      83.293  90.558  65.089  1.00  0.00           O
ATOM   6093  C22 POPEc 190      82.343  89.138  66.839  1.00  0.00           C
ATOM   6096  C3  POPEc 190      79.573  90.608  63.358  1.00  0.00           C
ATOM   6099  O31 POPEc 190      78.883  91.068  64.538  1.00  0.00           O
ATOM   6100  C31 POPEc 190      78.193  90.168  65.208  1.00  0.00           C
ATOM   6101  O32 POPEc 190      77.883  89.058  64.799  1.00  0.00           O
ATOM   6102  C32 POPEc 190      77.863  90.708  66.608  1.00  0.00           C
ATOM   6105  C23 POPEc 190      83.653  89.388  67.638  1.00  0.00           C
ATOM   6108  C24 POPEc 190      83.643  88.918  69.108  1.00  0.00           C
ATOM   6111  C25 POPEc 190      83.023  89.928  70.089  1.00  0.00           C
ATOM   6114  C26 POPEc 190      83.513  89.738  71.538  1.00  0.00           C
ATOM   6117  C27 POPEc 190      83.063  90.868  72.468  1.00  0.00           C
ATOM   6120  C28 POPEc 190      83.533  90.698  73.928  1.00  0.00           C
ATOM   6123  C29 POPEc 190      83.033  91.828  74.779  1.00  0.00           C
ATOM   6125 0C21 POPEc 190      83.543  92.288  75.938  1.00  0.00           C
ATOM   6127 1C21 POPEc 190      84.723  91.758  76.708  1.00  0.00           C
ATOM   6130 2C21 POPEc 190      86.013  92.588  76.538  1.00  0.00           C
ATOM   6133 3C21 POPEc 190      85.893  94.088  76.868  1.00  0.00           C
ATOM   6136 4C21 POPEc 190      87.013  94.908  76.199  1.00  0.00           C
ATOM   6139 5C21 POPEc 190      86.903  96.418  76.419  1.00  0.00           C
ATOM   6142 6C21 POPEc 190      87.873  97.198  75.508  1.00  0.00           C
ATOM   6145 7C21 POPEc 190      87.923  98.698  75.828  1.00  0.00           C
ATOM   6148 8C21 POPEc 190      88.893  99.458  74.928  1.00  0.00           C
ATOM   6152  C33 POPEc 190      78.303  89.728  67.708  1.00  0.00           C
ATOM   6155  C34 POPEc 190      77.703  90.018  69.089  1.00  0.00           C
ATOM   6158  C35 POPEc 190      76.193  89.738  69.118  1.00  0.00           C
ATOM   6161  C36 POPEc 190      75.573  89.658  70.519  1.00  0.00           C
ATOM   6164  C37 POPEc 190      75.063  91.018  71.008  1.00  0.00           C
ATOM   6167  C38 POPEc 190      74.443  90.978  72.409  1.00  0.00           C
ATOM   6170  C39 POPEc 190      73.113  90.218  72.508  1.00  0.00           C
ATOM   6173 0C31 POPEc 190      72.363  90.598  73.788  1.00  0.00           C
ATOM   6176 1C31 POPEc 190      71.273  89.598  74.188  1.00  0.00           C
ATOM   6179 2C31 POPEc 190      70.793  89.818  75.638  1.00  0.00           C
ATOM   6182 3C31 POPEc 190      69.793  88.758  76.118  1.00  0.00           C
ATOM   6185 4C31 POPEc 190      70.433  87.408  76.458  1.00  0.00           C
ATOM   6188 5C31 POPEc 190      69.383  86.298  76.638  1.00  0.00           C
ATOM   6191 6C31 POPEc 190      69.973  84.978  77.148  1.00  0.00           C
ATOM   6195  NH3 POPEd 191      75.503  26.438  65.958  1.00  0.00           N
ATOM   6199  C12 POPEd 191      76.283  25.398  66.729  1.00  0.00           C
ATOM   6202  C11 POPEd 191      76.903  24.318  65.818  1.00  0.00           C
ATOM   6205  P   POPEd 191      75.163  22.608  64.779  1.00  0.00           P
ATOM   6206  O13 POPEd 191      73.733  23.028  64.738  1.00  0.00           O
ATOM   6207  O14 POPEd 191      75.593  21.688  63.708  1.00  0.00           O
ATOM   6208  O11 POPEd 191      75.413  21.908  66.199  1.00  0.00           O
ATOM   6209  O12 POPEd 191      76.033  23.908  64.758  1.00  0.00           O
ATOM   6210  C1  POPEd 191      74.303  21.968  67.118  1.00  0.00           C
ATOM   6213  C2  POPEd 191      74.463  21.188  68.449  1.00  0.00           C
ATOM   6215  O21 POPEd 191      73.873  21.978  69.489  1.00  0.00           O
ATOM   6216  C21 POPEd 191      72.573  21.948  69.598  1.00  0.00           C
ATOM   6217  O22 POPEd 191      71.783  21.358  68.878  1.00  0.00           O
ATOM   6218  C22 POPEd 191      72.203  22.728  70.858  1.00  0.00           C
ATOM   6221  C3  POPEd 191      75.923  20.858  68.858  1.00  0.00           C
ATOM   6224  O31 POPEd 191      75.983  20.488  70.258  1.00  0.00           O
ATOM   6225  C31 POPEd 191      76.153  21.528  71.078  1.00  0.00           C
ATOM   6226  O32 POPEd 191      76.393  22.668  70.749  1.00  0.00           O
ATOM   6227  C32 POPEd 191      75.873  21.128  72.529  1.00  0.00           C
ATOM   6230  C23 POPEd 191      70.813  22.368  71.428  1.00  0.00           C
ATOM   6233  C24 POPEd 191      70.503  23.138  72.718  1.00  0.00           C
ATOM   6236  C25 POPEd 191      71.563  22.938  73.818  1.00  0.00           C
ATOM   6239  C26 POPEd 191      71.163  23.548  75.159  1.00  0.00           C
ATOM   6242  C27 POPEd 191      72.243  23.468  76.229  1.00  0.00           C
ATOM   6245  C28 POPEd 191      72.103  24.538  77.328  1.00  0.00           C
ATOM   6248  C29 POPEd 191      70.813  24.448  78.109  1.00  0.00           C
ATOM   6250 0C21 POPEd 191      70.543  25.188  79.188  1.00  0.00           C
ATOM   6252 1C21 POPEd 191      71.463  26.218  79.799  1.00  0.00           C
ATOM   6255 2C21 POPEd 191      71.503  26.158  81.329  1.00  0.00           C
ATOM   6258 3C21 POPEd 191      70.223  26.688  81.999  1.00  0.00           C
ATOM   6261 4C21 POPEd 191      70.353  26.788  83.519  1.00  0.00           C
ATOM   6264 5C21 POPEd 191      70.333  25.428  84.229  1.00  0.00           C
ATOM   6267 6C21 POPEd 191      70.623  25.548  85.718  1.00  0.00           C
ATOM   6270 7C21 POPEd 191      70.613  24.188  86.428  1.00  0.00           C
ATOM   6273 8C21 POPEd 191      71.203  24.238  87.839  1.00  0.00           C
ATOM   6277  C33 POPEd 191      76.203  22.338  73.428  1.00  0.00           C
ATOM   6280  C34 POPEd 191      75.923  22.178  74.919  1.00  0.00           C
ATOM   6283  C35 POPEd 191      75.963  23.548  75.618  1.00  0.00           C
ATOM   6286  C36 POPEd 191      75.823  23.488  77.139  1.00  0.00           C
ATOM   6289  C37 POPEd 191      75.713  24.878  77.799  1.00  0.00           C
ATOM   6292  C38 POPEd 191      75.593  24.728  79.318  1.00  0.00           C
ATOM   6295  C39 POPEd 191      75.753  26.018  80.128  1.00  0.00           C
ATOM   6298 0C31 POPEd 191      75.443  25.728  81.609  1.00  0.00           C
ATOM   6301 1C31 POPEd 191      75.643  26.888  82.589  1.00  0.00           C
ATOM   6304 2C31 POPEd 191      74.803  26.678  83.848  1.00  0.00           C
ATOM   6307 3C31 POPEd 191      75.373  27.318  85.118  1.00  0.00           C
ATOM   6310 4C31 POPEd 191      74.353  27.278  86.269  1.00  0.00           C
ATOM   6313 5C31 POPEd 191      74.903  27.738  87.618  1.00  0.00           C
ATOM   6316 6C31 POPEd 191      73.803  27.908  88.669  1.00  0.00           C
ATOM   6320  NH3 POPEe 192      16.393 108.028  60.008  1.00  0.00           N
ATOM   6324  C12 POPEe 192      17.543 107.288  59.429  1.00  0.00           C
ATOM   6327  C11 POPEe 192      18.343 106.568  60.518  1.00  0.00           C
ATOM   6330  P   POPEe 192      20.223 104.738  60.388  1.00  0.00           P
ATOM   6331  O13 POPEe 192      19.263 103.948  61.199  1.00  0.00           O
ATOM   6332  O14 POPEe 192      20.763 104.048  59.198  1.00  0.00           O
ATOM   6333  O11 POPEe 192      21.403 105.238  61.308  1.00  0.00           O
ATOM   6334  O12 POPEe 192      19.493 106.028  59.909  1.00  0.00           O
ATOM   6335  C1  POPEe 192      21.893 104.388  62.348  1.00  0.00           C
ATOM   6338  C2  POPEe 192      21.443 104.898  63.738  1.00  0.00           C
ATOM   6340  O21 POPEe 192      20.353 104.078  64.199  1.00  0.00           O
ATOM   6341  C21 POPEe 192      20.293 103.928  65.508  1.00  0.00           C
ATOM   6342  O22 POPEe 192      21.123 104.328  66.309  1.00  0.00           O
ATOM   6343  C22 POPEe 192      18.993 103.218  65.879  1.00  0.00           C
ATOM   6346  C3  POPEe 192      21.003 106.388  63.639  1.00  0.00           C
ATOM   6349  O31 POPEe 192      20.513 106.968  64.868  1.00  0.00           O
ATOM   6350  C31 POPEe 192      21.423 107.408  65.718  1.00  0.00           C
ATOM   6351  O32 POPEe 192      22.623 107.448  65.538  1.00  0.00           O
ATOM   6352  C32 POPEe 192      20.663 107.818  66.968  1.00  0.00           C
ATOM   6355  C23 POPEe 192      19.133 102.358  67.148  1.00  0.00           C
ATOM   6358  C24 POPEe 192      17.883 101.508  67.409  1.00  0.00           C
ATOM   6361  C25 POPEe 192      17.873 100.868  68.809  1.00  0.00           C
ATOM   6364  C26 POPEe 192      17.543 101.888  69.909  1.00  0.00           C
ATOM   6367  C27 POPEe 192      17.213 101.238  71.258  1.00  0.00           C
ATOM   6370  C28 POPEe 192      17.123 102.268  72.409  1.00  0.00           C
ATOM   6373  C29 POPEe 192      16.533 101.668  73.659  1.00  0.00           C
ATOM   6375 0C21 POPEe 192      17.123 101.478  74.858  1.00  0.00           C
ATOM   6377 1C21 POPEe 192      18.533 101.848  75.258  1.00  0.00           C
ATOM   6380 2C21 POPEe 192      18.663 102.258  76.739  1.00  0.00           C
ATOM   6383 3C21 POPEe 192      18.443 101.098  77.718  1.00  0.00           C
ATOM   6386 4C21 POPEe 192      18.303 101.548  79.188  1.00  0.00           C
ATOM   6389 5C21 POPEe 192      18.023 100.338  80.079  1.00  0.00           C
ATOM   6392 6C21 POPEe 192      17.713 100.618  81.558  1.00  0.00           C
ATOM   6395 7C21 POPEe 192      17.323  99.318  82.279  1.00  0.00           C
ATOM   6398 8C21 POPEe 192      17.403  99.378  83.809  1.00  0.00           C
ATOM   6402  C33 POPEe 192      21.573 108.028  68.188  1.00  0.00           C
ATOM   6405  C34 POPEe 192      20.743 108.128  69.479  1.00  0.00           C
ATOM   6408  C35 POPEe 192      21.563 107.848  70.739  1.00  0.00           C
ATOM   6411  C36 POPEe 192      21.893 106.358  70.928  1.00  0.00           C
ATOM   6414  C37 POPEe 192      22.763 106.068  72.159  1.00  0.00           C
ATOM   6417  C38 POPEe 192      22.153 106.508  73.508  1.00  0.00           C
ATOM   6420  C39 POPEe 192      20.723 106.008  73.748  1.00  0.00           C
ATOM   6423 0C31 POPEe 192      20.213 106.298  75.169  1.00  0.00           C
ATOM   6426 1C31 POPEe 192      18.743 105.878  75.339  1.00  0.00           C
ATOM   6429 2C31 POPEe 192      18.233 105.908  76.788  1.00  0.00           C
ATOM   6432 3C31 POPEe 192      17.943 107.318  77.328  1.00  0.00           C
ATOM   6435 4C31 POPEe 192      19.123 107.938  78.098  1.00  0.00           C
ATOM   6438 5C31 POPEe 192      18.793 109.328  78.669  1.00  0.00           C
ATOM   6441 6C31 POPEe 192      18.843 110.448  77.618  1.00  0.00           C
ATOM   6445  NH3 POPEf 193      83.863 109.728  61.199  1.00  0.00           N
ATOM   6449  C12 POPEf 193      82.773 109.568  60.168  1.00  0.00           C
ATOM   6452  C11 POPEf 193      82.603 108.098  59.688  1.00  0.00           C
ATOM   6455  P   POPEf 193      80.113 107.608  58.829  1.00  0.00           P
ATOM   6456  O13 POPEf 193      79.323 108.848  58.969  1.00  0.00           O
ATOM   6457  O14 POPEf 193      79.673 106.638  57.799  1.00  0.00           O
ATOM   6458  O11 POPEf 193      80.093 106.848  60.219  1.00  0.00           O
ATOM   6459  O12 POPEf 193      81.633 108.008  58.639  1.00  0.00           O
ATOM   6460  C1  POPEf 193      79.493 107.508  61.339  1.00  0.00           C
ATOM   6463  C2  POPEf 193      79.763 106.758  62.668  1.00  0.00           C
ATOM   6465  O21 POPEf 193      80.493 107.608  63.578  1.00  0.00           O
ATOM   6466  C21 POPEf 193      79.713 108.278  64.398  1.00  0.00           C
ATOM   6467  O22 POPEf 193      78.493 108.408  64.288  1.00  0.00           O
ATOM   6468  C22 POPEf 193      80.533 108.798  65.578  1.00  0.00           C
ATOM   6471  C3  POPEf 193      80.573 105.448  62.519  1.00  0.00           C
ATOM   6474  O31 POPEf 193      80.833 104.928  63.839  1.00  0.00           O
ATOM   6475  C31 POPEf 193      81.973 104.308  63.998  1.00  0.00           C
ATOM   6476  O32 POPEf 193      82.763 103.988  63.118  1.00  0.00           O
ATOM   6477  C32 POPEf 193      82.213 104.088  65.489  1.00  0.00           C
ATOM   6480  C23 POPEf 193      79.943 108.398  66.958  1.00  0.00           C
ATOM   6483  C24 POPEf 193      79.003 109.468  67.538  1.00  0.00           C
ATOM   6486  C25 POPEf 193      77.833 108.908  68.368  1.00  0.00           C
ATOM   6489  C26 POPEf 193      78.173 108.398  69.769  1.00  0.00           C
ATOM   6492  C27 POPEf 193      76.943 107.818  70.468  1.00  0.00           C
ATOM   6495  C28 POPEf 193      77.313 107.048  71.739  1.00  0.00           C
ATOM   6498  C29 POPEf 193      76.123 106.418  72.419  1.00  0.00           C
ATOM   6500 0C21 POPEf 193      76.053 106.158  73.738  1.00  0.00           C
ATOM   6502 1C21 POPEf 193      77.183 106.408  74.699  1.00  0.00           C
ATOM   6505 2C21 POPEf 193      77.093 105.588  75.998  1.00  0.00           C
ATOM   6508 3C21 POPEf 193      76.013 106.098  76.958  1.00  0.00           C
ATOM   6511 4C21 POPEf 193      76.133 105.408  78.328  1.00  0.00           C
ATOM   6514 5C21 POPEf 193      75.113 105.898  79.359  1.00  0.00           C
ATOM   6517 6C21 POPEf 193      75.343 105.208  80.709  1.00  0.00           C
ATOM   6520 7C21 POPEf 193      74.293 105.568  81.768  1.00  0.00           C
ATOM   6523 8C21 POPEf 193      74.193 104.488  82.859  1.00  0.00           C
ATOM   6527  C33 POPEf 193      80.943 103.878  66.339  1.00  0.00           C
ATOM   6530  C34 POPEf 193      81.303 103.408  67.748  1.00  0.00           C
ATOM   6533  C35 POPEf 193      80.073 103.038  68.569  1.00  0.00           C
ATOM   6536  C36 POPEf 193      80.373 102.478  69.959  1.00  0.00           C
ATOM   6539  C37 POPEf 193      79.123 101.848  70.578  1.00  0.00           C
ATOM   6542  C38 POPEf 193      79.343 101.288  71.989  1.00  0.00           C
ATOM   6545  C39 POPEf 193      78.153 100.458  72.468  1.00  0.00           C
ATOM   6548 0C31 POPEf 193      78.403  99.858  73.858  1.00  0.00           C
ATOM   6551 1C31 POPEf 193      77.253  98.968  74.348  1.00  0.00           C
ATOM   6554 2C31 POPEf 193      77.523  98.348  75.729  1.00  0.00           C
ATOM   6557 3C31 POPEf 193      77.623  99.358  76.888  1.00  0.00           C
ATOM   6560 4C31 POPEf 193      76.313 100.098  77.168  1.00  0.00           C
ATOM   6563 5C31 POPEf 193      76.383 100.978  78.418  1.00  0.00           C
ATOM   6566 6C31 POPEf 193      75.003 101.328  78.989  1.00  0.00           C
ATOM   6570  NH3 POPEg 194      55.533  38.708 104.288  1.00  0.00           N
ATOM   6574  C12 POPEg 194      55.633  38.138 105.688  1.00  0.00           C
ATOM   6577  C11 POPEg 194      55.353  39.178 106.809  1.00  0.00           C
ATOM   6580  P   POPEg 194      57.533  40.258 107.958  1.00  0.00           P
ATOM   6581  O13 POPEg 194      57.833  41.658 108.339  1.00  0.00           O
ATOM   6582  O14 POPEg 194      57.363  39.298 109.079  1.00  0.00           O
ATOM   6583  O11 POPEg 194      58.723  39.758 107.029  1.00  0.00           O
ATOM   6584  O12 POPEg 194      56.323  40.228 106.909  1.00  0.00           O
ATOM   6585  C1  POPEg 194      58.983  40.488 105.818  1.00  0.00           C
ATOM   6588  C2  POPEg 194      59.783  39.658 104.768  1.00  0.00           C
ATOM   6590  O21 POPEg 194      59.823  40.328 103.508  1.00  0.00           O
ATOM   6591  C21 POPEg 194      58.713  40.468 102.818  1.00  0.00           C
ATOM   6592  O22 POPEg 194      57.583  40.158 103.168  1.00  0.00           O
ATOM   6593  C22 POPEg 194      59.103  40.988 101.439  1.00  0.00           C
ATOM   6596  C3  POPEg 194      59.333  38.168 104.599  1.00  0.00           C
ATOM   6599  O31 POPEg 194      60.173  37.468 103.648  1.00  0.00           O
ATOM   6600  C31 POPEg 194      59.693  37.278 102.408  1.00  0.00           C
ATOM   6601  O32 POPEg 194      58.573  37.598 102.038  1.00  0.00           O
ATOM   6602  C32 POPEg 194      60.733  36.578 101.538  1.00  0.00           C
ATOM   6605  C23 POPEg 194      58.003  40.808 100.379  1.00  0.00           C
ATOM   6608  C24 POPEg 194      58.533  41.108  98.968  1.00  0.00           C
ATOM   6611  C25 POPEg 194      59.513  40.038  98.458  1.00  0.00           C
ATOM   6614  C26 POPEg 194      59.893  40.238  96.999  1.00  0.00           C
ATOM   6617  C27 POPEg 194      60.573  39.008  96.398  1.00  0.00           C
ATOM   6620  C28 POPEg 194      60.793  39.148  94.888  1.00  0.00           C
ATOM   6623  C29 POPEg 194      60.873  37.808  94.219  1.00  0.00           C
ATOM   6625 0C21 POPEg 194      61.963  37.268  93.638  1.00  0.00           C
ATOM   6627 1C21 POPEg 194      63.313  37.938  93.549  1.00  0.00           C
ATOM   6630 2C21 POPEg 194      64.333  37.018  92.839  1.00  0.00           C
ATOM   6633 3C21 POPEg 194      64.003  36.788  91.358  1.00  0.00           C
ATOM   6636 4C21 POPEg 194      64.673  35.538  90.788  1.00  0.00           C
ATOM   6639 5C21 POPEg 194      63.813  34.858  89.729  1.00  0.00           C
ATOM   6642 6C21 POPEg 194      63.933  35.478  88.328  1.00  0.00           C
ATOM   6645 7C21 POPEg 194      62.883  34.938  87.348  1.00  0.00           C
ATOM   6648 8C21 POPEg 194      63.133  35.388  85.909  1.00  0.00           C
ATOM   6652  C33 POPEg 194      60.533  36.758 100.019  1.00  0.00           C
ATOM   6655  C34 POPEg 194      61.303  35.718  99.178  1.00  0.00           C
ATOM   6658  C35 POPEg 194      62.673  36.178  98.648  1.00  0.00           C
ATOM   6661  C36 POPEg 194      63.333  35.038  97.858  1.00  0.00           C
ATOM   6664  C37 POPEg 194      64.673  35.348  97.169  1.00  0.00           C
ATOM   6667  C38 POPEg 194      65.153  34.118  96.389  1.00  0.00           C
ATOM   6670  C39 POPEg 194      66.453  34.288  95.568  1.00  0.00           C
ATOM   6673 0C31 POPEg 194      67.713  34.538  96.418  1.00  0.00           C
ATOM   6676 1C31 POPEg 194      69.003  34.098  95.699  1.00  0.00           C
ATOM   6679 2C31 POPEg 194      70.263  34.328  96.538  1.00  0.00           C
ATOM   6682 3C31 POPEg 194      70.783  35.768  96.449  1.00  0.00           C
ATOM   6685 4C31 POPEg 194      71.963  36.048  97.388  1.00  0.00           C
ATOM   6688 5C31 POPEg 194      72.463  37.498  97.268  1.00  0.00           C
ATOM   6691 6C31 POPEg 194      73.513  37.848  98.318  1.00  0.00           C
ATOM   6695  NH3 POPEh 195      33.303 133.034 103.148  1.00  0.00           N
ATOM   6699  C12 POPEh 195      33.903 131.804 103.769  1.00  0.00           C
ATOM   6702  C11 POPEh 195      32.883 131.054 104.669  1.00  0.00           C
ATOM   6705  P   POPEh 195      33.553 128.524 104.488  1.00  0.00           P
ATOM   6706  O13 POPEh 195      34.913 127.954 104.669  1.00  0.00           O
ATOM   6707  O14 POPEh 195      32.393 127.678 104.818  1.00  0.00           O
ATOM   6708  O11 POPEh 195      33.463 129.004 102.989  1.00  0.00           O
ATOM   6709  O12 POPEh 195      33.483 129.904 105.268  1.00  0.00           O
ATOM   6710  C1  POPEh 195      32.703 128.364 101.979  1.00  0.00           C
ATOM   6713  C2  POPEh 195      33.623 128.094 100.769  1.00  0.00           C
ATOM   6715  O21 POPEh 195      32.783 127.648  99.708  1.00  0.00           O
ATOM   6716  C21 POPEh 195      33.053 128.084  98.498  1.00  0.00           C
ATOM   6717  O22 POPEh 195      33.973 128.824  98.188  1.00  0.00           O
ATOM   6718  C22 POPEh 195      31.963 127.548  97.578  1.00  0.00           C
ATOM   6721  C3  POPEh 195      34.683 127.018 101.138  1.00  0.00           C
ATOM   6724  O31 POPEh 195      35.663 126.838 100.078  1.00  0.00           O
ATOM   6725  C31 POPEh 195      36.843 126.368 100.469  1.00  0.00           C
ATOM   6726  O32 POPEh 195      37.223 126.298 101.629  1.00  0.00           O
ATOM   6727  C32 POPEh 195      37.693 125.978  99.258  1.00  0.00           C
ATOM   6730  C23 POPEh 195      32.213 127.774  96.078  1.00  0.00           C
ATOM   6733  C24 POPEh 195      31.823 129.184  95.618  1.00  0.00           C
ATOM   6736  C25 POPEh 195      31.833 129.314  94.099  1.00  0.00           C
ATOM   6739  C26 POPEh 195      33.223 129.074  93.498  1.00  0.00           C
ATOM   6742  C27 POPEh 195      33.213 129.074  91.978  1.00  0.00           C
ATOM   6745  C28 POPEh 195      34.643 129.024  91.409  1.00  0.00           C
ATOM   6748  C29 POPEh 195      35.223 130.414  91.269  1.00  0.00           C
ATOM   6750 0C21 POPEh 195      35.723 130.964  90.149  1.00  0.00           C
ATOM   6752 1C21 POPEh 195      35.873 130.284  88.809  1.00  0.00           C
ATOM   6755 2C21 POPEh 195      37.313 130.304  88.279  1.00  0.00           C
ATOM   6758 3C21 POPEh 195      37.683 131.634  87.598  1.00  0.00           C
ATOM   6761 4C21 POPEh 195      39.053 131.604  86.908  1.00  0.00           C
ATOM   6764 5C21 POPEh 195      39.173 130.514  85.828  1.00  0.00           C
ATOM   6767 6C21 POPEh 195      40.423 130.674  84.949  1.00  0.00           C
ATOM   6770 7C21 POPEh 195      40.383 129.764  83.718  1.00  0.00           C
ATOM   6773 8C21 POPEh 195      41.683 129.714  82.919  1.00  0.00           C
ATOM   6777  C33 POPEh 195      37.043 126.278  97.879  1.00  0.00           C
ATOM   6780  C34 POPEh 195      38.093 126.338  96.748  1.00  0.00           C
ATOM   6783  C35 POPEh 195      37.483 126.198  95.349  1.00  0.00           C
ATOM   6786  C36 POPEh 195      38.543 126.338  94.249  1.00  0.00           C
ATOM   6789  C37 POPEh 195      38.013 125.918  92.868  1.00  0.00           C
ATOM   6792  C38 POPEh 195      39.063 126.048  91.758  1.00  0.00           C
ATOM   6795  C39 POPEh 195      38.503 125.498  90.438  1.00  0.00           C
ATOM   6798 0C31 POPEh 195      39.463 125.628  89.258  1.00  0.00           C
ATOM   6801 1C31 POPEh 195      38.823 125.128  87.958  1.00  0.00           C
ATOM   6804 2C31 POPEh 195      39.683 125.368  86.708  1.00  0.00           C
ATOM   6807 3C31 POPEh 195      38.973 124.908  85.438  1.00  0.00           C
ATOM   6810 4C31 POPEh 195      39.563 125.498  84.148  1.00  0.00           C
ATOM   6813 5C31 POPEh 195      38.753 125.098  82.908  1.00  0.00           C
ATOM   6816 6C31 POPEh 195      38.823 126.118  81.768  1.00  0.00           C
ATOM   6820  NH3 POPEi 196      39.143  64.258  59.489  1.00  0.00           N
ATOM   6824  C12 POPEi 196      39.043  65.418  58.528  1.00  0.00           C
ATOM   6827  C11 POPEi 196      40.343  66.228  58.488  1.00  0.00           C
ATOM   6830  P   POPEi 196      41.543  67.848  56.828  1.00  0.00           P
ATOM   6831  O13 POPEi 196      42.743  67.008  57.069  1.00  0.00           O
ATOM   6832  O14 POPEi 196      41.153  68.118  55.429  1.00  0.00           O
ATOM   6833  O11 POPEi 196      41.603  69.148  57.708  1.00  0.00           O
ATOM   6834  O12 POPEi 196      40.273  67.108  57.378  1.00  0.00           O
ATOM   6835  C1  POPEi 196      40.433  69.918  58.059  1.00  0.00           C
ATOM   6838  C2  POPEi 196      40.273  70.088  59.598  1.00  0.00           C
ATOM   6840  O21 POPEi 196      40.283  71.498  59.958  1.00  0.00           O
ATOM   6841  C21 POPEi 196      39.233  71.878  60.679  1.00  0.00           C
ATOM   6842  O22 POPEi 196      38.083  71.538  60.468  1.00  0.00           O
ATOM   6843  C22 POPEi 196      39.713  72.658  61.908  1.00  0.00           C
ATOM   6846  C3  POPEi 196      41.433  69.428  60.388  1.00  0.00           C
ATOM   6849  O31 POPEi 196      41.223  69.468  61.819  1.00  0.00           O
ATOM   6850  C31 POPEi 196      40.813  68.328  62.368  1.00  0.00           C
ATOM   6851  O32 POPEi 196      40.483  67.338  61.749  1.00  0.00           O
ATOM   6852  C32 POPEi 196      40.833  68.398  63.888  1.00  0.00           C
ATOM   6855  C23 POPEi 196      38.823  72.328  63.129  1.00  0.00           C
ATOM   6858  C24 POPEi 196      39.133  73.098  64.418  1.00  0.00           C
ATOM   6861  C25 POPEi 196      38.053  72.818  65.479  1.00  0.00           C
ATOM   6864  C26 POPEi 196      38.553  72.828  66.938  1.00  0.00           C
ATOM   6867  C27 POPEi 196      37.393  72.768  67.938  1.00  0.00           C
ATOM   6870  C28 POPEi 196      37.843  72.598  69.398  1.00  0.00           C
ATOM   6873  C29 POPEi 196      36.713  72.868  70.368  1.00  0.00           C
ATOM   6875 0C21 POPEi 196      36.243  72.078  71.358  1.00  0.00           C
ATOM   6877 1C21 POPEi 196      36.743  70.718  71.758  1.00  0.00           C
ATOM   6880 2C21 POPEi 196      37.303  70.658  73.199  1.00  0.00           C
ATOM   6883 3C21 POPEi 196      36.233  70.728  74.309  1.00  0.00           C
ATOM   6886 4C21 POPEi 196      36.813  70.688  75.729  1.00  0.00           C
ATOM   6889 5C21 POPEi 196      37.553  69.388  76.089  1.00  0.00           C
ATOM   6892 6C21 POPEi 196      37.973  69.338  77.568  1.00  0.00           C
ATOM   6895 7C21 POPEi 196      38.923  68.168  77.898  1.00  0.00           C
ATOM   6898 8C21 POPEi 196      39.253  68.048  79.388  1.00  0.00           C
ATOM   6902  C33 POPEi 196      42.153  67.828  64.438  1.00  0.00           C
ATOM   6905  C34 POPEi 196      42.123  67.488  65.928  1.00  0.00           C
ATOM   6908  C35 POPEi 196      41.703  68.658  66.818  1.00  0.00           C
ATOM   6911  C36 POPEi 196      42.193  68.478  68.258  1.00  0.00           C
ATOM   6914  C37 POPEi 196      41.603  69.528  69.208  1.00  0.00           C
ATOM   6917  C38 POPEi 196      42.193  69.448  70.618  1.00  0.00           C
ATOM   6920  C39 POPEi 196      41.313  70.098  71.688  1.00  0.00           C
ATOM   6923 0C31 POPEi 196      41.923  69.888  73.089  1.00  0.00           C
ATOM   6926 1C31 POPEi 196      41.173  70.688  74.159  1.00  0.00           C
ATOM   6929 2C31 POPEi 196      41.303  70.078  75.568  1.00  0.00           C
ATOM   6932 3C31 POPEi 196      42.743  69.908  76.089  1.00  0.00           C
ATOM   6935 4C31 POPEi 196      43.583  71.188  76.029  1.00  0.00           C
ATOM   6938 5C31 POPEi 196      44.883  71.058  76.839  1.00  0.00           C
ATOM   6941 6C31 POPEi 196      45.903  72.178  76.549  1.00  0.00           C
ATOM   6945  NH3 POPEj 197      10.093  26.758  60.058  1.00  0.00           N
ATOM   6949  C12 POPEj 197      11.603  26.878  60.168  1.00  0.00           C
ATOM   6952  C11 POPEj 197      12.183  28.198  59.608  1.00  0.00           C
ATOM   6955  P   POPEj 197      14.513  29.518  59.729  1.00  0.00           P
ATOM   6956  O13 POPEj 197      14.023  30.248  58.538  1.00  0.00           O
ATOM   6957  O14 POPEj 197      15.873  28.908  59.688  1.00  0.00           O
ATOM   6958  O11 POPEj 197      14.483  30.468  60.988  1.00  0.00           O
ATOM   6959  O12 POPEj 197      13.493  28.368  60.128  1.00  0.00           O
ATOM   6960  C1  POPEj 197      13.423  30.558  61.938  1.00  0.00           C
ATOM   6963  C2  POPEj 197      13.943  30.258  63.368  1.00  0.00           C
ATOM   6965  O21 POPEj 197      12.873  29.638  64.099  1.00  0.00           O
ATOM   6966  C21 POPEj 197      13.103  28.388  64.489  1.00  0.00           C
ATOM   6967  O22 POPEj 197      14.143  27.788  64.339  1.00  0.00           O
ATOM   6968  C22 POPEj 197      11.843  27.848  65.148  1.00  0.00           C
ATOM   6971  C3  POPEj 197      14.423  31.548  64.108  1.00  0.00           C
ATOM   6974  O31 POPEj 197      14.523  31.418  65.549  1.00  0.00           O
ATOM   6975  C31 POPEj 197      15.633  30.888  66.019  1.00  0.00           C
ATOM   6976  O32 POPEj 197      16.513  30.368  65.358  1.00  0.00           O
ATOM   6977  C32 POPEj 197      15.673  30.938  67.538  1.00  0.00           C
ATOM   6980  C23 POPEj 197      12.123  26.628  66.038  1.00  0.00           C
ATOM   6983  C24 POPEj 197      12.483  26.978  67.488  1.00  0.00           C
ATOM   6986  C25 POPEj 197      13.983  27.198  67.788  1.00  0.00           C
ATOM   6989  C26 POPEj 197      14.253  27.298  69.299  1.00  0.00           C
ATOM   6992  C27 POPEj 197      15.413  26.428  69.808  1.00  0.00           C
ATOM   6995  C28 POPEj 197      15.413  26.278  71.349  1.00  0.00           C
ATOM   6998  C29 POPEj 197      15.863  27.538  72.049  1.00  0.00           C
ATOM   7000 0C21 POPEj 197      16.703  27.658  73.089  1.00  0.00           C
ATOM   7002 1C21 POPEj 197      17.393  26.558  73.868  1.00  0.00           C
ATOM   7005 2C21 POPEj 197      17.023  26.598  75.379  1.00  0.00           C
ATOM   7008 3C21 POPEj 197      18.223  26.498  76.328  1.00  0.00           C
ATOM   7011 4C21 POPEj 197      17.803  26.688  77.788  1.00  0.00           C
ATOM   7014 5C21 POPEj 197      18.823  26.208  78.839  1.00  0.00           C
ATOM   7017 6C21 POPEj 197      18.273  26.408  80.258  1.00  0.00           C
ATOM   7020 7C21 POPEj 197      19.123  25.778  81.358  1.00  0.00           C
ATOM   7023 8C21 POPEj 197      18.603  26.078  82.768  1.00  0.00           C
ATOM   7027  C33 POPEj 197      16.973  31.608  68.038  1.00  0.00           C
ATOM   7030  C34 POPEj 197      17.303  31.228  69.489  1.00  0.00           C
ATOM   7033  C35 POPEj 197      16.063  31.308  70.388  1.00  0.00           C
ATOM   7036  C36 POPEj 197      16.393  31.608  71.848  1.00  0.00           C
ATOM   7039  C37 POPEj 197      15.143  31.518  72.718  1.00  0.00           C
ATOM   7042  C38 POPEj 197      15.353  32.068  74.138  1.00  0.00           C
ATOM   7045  C39 POPEj 197      14.743  31.188  75.229  1.00  0.00           C
ATOM   7048 0C31 POPEj 197      13.253  30.878  75.068  1.00  0.00           C
ATOM   7051 1C31 POPEj 197      12.803  29.918  76.188  1.00  0.00           C
ATOM   7054 2C31 POPEj 197      11.363  29.398  76.069  1.00  0.00           C
ATOM   7057 3C31 POPEj 197      10.353  30.108  76.979  1.00  0.00           C
ATOM   7060 4C31 POPEj 197      10.613  29.858  78.479  1.00  0.00           C
ATOM   7063 5C31 POPEj 197       9.543  30.458  79.398  1.00  0.00           C
ATOM   7066 6C31 POPEj 197       9.873  30.268  80.879  1.00  0.00           C
ATOM   7070  NH3 POPEk 198     100.713  90.998 100.498  1.00  0.00           N
ATOM   7074  C12 POPEk 198     101.413  89.708 100.159  1.00  0.00           C
ATOM   7077  C11 POPEk 198     102.803  89.618 100.799  1.00  0.00           C
ATOM   7080  P   POPEk 198     104.823  88.048 101.008  1.00  0.00           P
ATOM   7081  O13 POPEk 198     104.533  87.768 102.429  1.00  0.00           O
ATOM   7082  O14 POPEk 198     105.913  89.028 100.749  1.00  0.00           O
ATOM   7083  O11 POPEk 198     105.233  86.718 100.279  1.00  0.00           O
ATOM   7084  O12 POPEk 198     103.493  88.488 100.268  1.00  0.00           O
ATOM   7085  C1  POPEk 198     105.383  86.628  98.858  1.00  0.00           C
ATOM   7088  C2  POPEk 198     106.793  87.128  98.398  1.00  0.00           C
ATOM   7090  O21 POPEk 198     106.823  88.378  97.678  1.00  0.00           O
ATOM   7091  C21 POPEk 198     105.793  88.758  96.918  1.00  0.00           C
ATOM   7092  O22 POPEk 198     105.033  89.668  97.188  1.00  0.00           O
ATOM   7093  C22 POPEk 198     105.873  88.068  95.559  1.00  0.00           C
ATOM   7096  C3  POPEk 198     107.613  86.038  97.659  1.00  0.00           C
ATOM   7099  O31 POPEk 198     108.713  86.648  96.949  1.00  0.00           O
ATOM   7100  C31 POPEk 198     109.453  85.738  96.319  1.00  0.00           C
ATOM   7101  O32 POPEk 198     109.383  84.528  96.498  1.00  0.00           O
ATOM   7102  C32 POPEk 198     110.313  86.388  95.248  1.00  0.00           C
ATOM   7105  C23 POPEk 198     105.323  88.958  94.408  1.00  0.00           C
ATOM   7108  C24 POPEk 198     106.203  88.938  93.148  1.00  0.00           C
ATOM   7111  C25 POPEk 198     105.423  89.348  91.889  1.00  0.00           C
ATOM   7114  C26 POPEk 198     106.253  89.178  90.609  1.00  0.00           C
ATOM   7117  C27 POPEk 198     105.503  89.618  89.348  1.00  0.00           C
ATOM   7120  C28 POPEk 198     106.433  89.678  88.118  1.00  0.00           C
ATOM   7123  C29 POPEk 198     105.713  90.078  86.859  1.00  0.00           C
ATOM   7125 0C21 POPEk 198     105.233  89.228  85.928  1.00  0.00           C
ATOM   7127 1C21 POPEk 198     105.283  87.718  86.008  1.00  0.00           C
ATOM   7130 2C21 POPEk 198     104.003  87.018  85.508  1.00  0.00           C
ATOM   7133 3C21 POPEk 198     103.803  87.138  83.998  1.00  0.00           C
ATOM   7136 4C21 POPEk 198     102.653  86.258  83.479  1.00  0.00           C
ATOM   7139 5C21 POPEk 198     102.333  86.498  81.999  1.00  0.00           C
ATOM   7142 6C21 POPEk 198     101.213  85.588  81.488  1.00  0.00           C
ATOM   7145 7C21 POPEk 198     100.903  85.798  79.998  1.00  0.00           C
ATOM   7148 8C21 POPEk 198      99.803  84.868  79.468  1.00  0.00           C
ATOM   7152  C33 POPEk 198     109.533  86.478  93.918  1.00  0.00           C
ATOM   7155  C34 POPEk 198     110.403  86.828  92.719  1.00  0.00           C
ATOM   7158  C35 POPEk 198     110.813  88.308  92.618  1.00  0.00           C
ATOM   7161  C36 POPEk 198     111.023  88.758  91.159  1.00  0.00           C
ATOM   7164  C37 POPEk 198     111.333  90.258  91.029  1.00  0.00           C
ATOM   7167  C38 POPEk 198     111.563  90.718  89.578  1.00  0.00           C
ATOM   7170  C39 POPEk 198     110.353  90.508  88.659  1.00  0.00           C
ATOM   7173 0C31 POPEk 198     110.513  91.228  87.309  1.00  0.00           C
ATOM   7176 1C31 POPEk 198     109.173  91.488  86.589  1.00  0.00           C
ATOM   7179 2C31 POPEk 198     109.323  92.368  85.339  1.00  0.00           C
ATOM   7182 3C31 POPEk 198     107.973  92.798  84.748  1.00  0.00           C
ATOM   7185 4C31 POPEk 198     108.133  93.808  83.598  1.00  0.00           C
ATOM   7188 5C31 POPEk 198     106.793  94.298  83.038  1.00  0.00           C
ATOM   7191 6C31 POPEk 198     106.923  95.448  82.029  1.00  0.00           C
ATOM   7195  NH3 POPEl 199       7.653  83.328  58.348  1.00  0.00           N
ATOM   7199  C12 POPEl 199       6.803  84.418  57.768  1.00  0.00           C
ATOM   7202  C11 POPEl 199       7.673  85.598  57.308  1.00  0.00           C
ATOM   7205  P   POPEl 199       6.123  87.498  58.239  1.00  0.00           P
ATOM   7206  O13 POPEl 199       6.383  88.968  58.188  1.00  0.00           O
ATOM   7207  O14 POPEl 199       4.713  87.078  58.158  1.00  0.00           O
ATOM   7208  O11 POPEl 199       6.783  86.908  59.548  1.00  0.00           O
ATOM   7209  O12 POPEl 199       6.903  86.768  57.078  1.00  0.00           O
ATOM   7210  C1  POPEl 199       6.683  87.608  60.798  1.00  0.00           C
ATOM   7213  C2  POPEl 199       7.313  86.768  61.949  1.00  0.00           C
ATOM   7215  O21 POPEl 199       7.503  87.638  63.088  1.00  0.00           O
ATOM   7216  C21 POPEl 199       7.533  86.978  64.218  1.00  0.00           C
ATOM   7217  O22 POPEl 199       7.073  85.858  64.409  1.00  0.00           O
ATOM   7218  C22 POPEl 199       8.303  87.768  65.268  1.00  0.00           C
ATOM   7221  C3  POPEl 199       8.683  86.178  61.498  1.00  0.00           C
ATOM   7224  O31 POPEl 199       9.573  85.788  62.579  1.00  0.00           O
ATOM   7225  C31 POPEl 199      10.053  84.538  62.519  1.00  0.00           C
ATOM   7226  O32 POPEl 199       9.543  83.598  61.958  1.00  0.00           O
ATOM   7227  C32 POPEl 199      11.443  84.518  63.179  1.00  0.00           C
ATOM   7230  C23 POPEl 199       9.013  86.818  66.269  1.00  0.00           C
ATOM   7233  C24 POPEl 199       9.833  87.558  67.328  1.00  0.00           C
ATOM   7236  C25 POPEl 199       8.973  88.298  68.358  1.00  0.00           C
ATOM   7239  C26 POPEl 199       9.823  88.928  69.468  1.00  0.00           C
ATOM   7242  C27 POPEl 199       9.073  89.028  70.799  1.00  0.00           C
ATOM   7245  C28 POPEl 199      10.013  89.438  71.958  1.00  0.00           C
ATOM   7248  C29 POPEl 199       9.353  89.158  73.278  1.00  0.00           C
ATOM   7250 0C21 POPEl 199       9.313  89.958  74.348  1.00  0.00           C
ATOM   7252 1C21 POPEl 199      10.003  91.298  74.499  1.00  0.00           C
ATOM   7255 2C21 POPEl 199      10.323  91.528  75.988  1.00  0.00           C
ATOM   7258 3C21 POPEl 199      11.223  92.748  76.248  1.00  0.00           C
ATOM   7261 4C21 POPEl 199      11.553  92.948  77.739  1.00  0.00           C
ATOM   7264 5C21 POPEl 199      12.283  91.758  78.368  1.00  0.00           C
ATOM   7267 6C21 POPEl 199      12.803  92.038  79.788  1.00  0.00           C
ATOM   7270 7C21 POPEl 199      13.553  90.828  80.368  1.00  0.00           C
ATOM   7273 8C21 POPEl 199      14.103  91.068  81.768  1.00  0.00           C
ATOM   7277  C33 POPEl 199      12.243  83.228  62.838  1.00  0.00           C
ATOM   7280  C34 POPEl 199      13.753  83.418  63.088  1.00  0.00           C
ATOM   7283  C35 POPEl 199      14.653  82.288  62.538  1.00  0.00           C
ATOM   7286  C36 POPEl 199      14.393  80.888  63.139  1.00  0.00           C
ATOM   7289  C37 POPEl 199      15.653  80.008  63.088  1.00  0.00           C
ATOM   7292  C38 POPEl 199      15.373  78.488  63.078  1.00  0.00           C
ATOM   7295  C39 POPEl 199      14.873  77.918  64.409  1.00  0.00           C
ATOM   7298 0C31 POPEl 199      15.983  77.378  65.318  1.00  0.00           C
ATOM   7301 1C31 POPEl 199      15.433  76.898  66.669  1.00  0.00           C
ATOM   7304 2C31 POPEl 199      16.533  76.628  67.708  1.00  0.00           C
ATOM   7307 3C31 POPEl 199      16.043  75.868  68.949  1.00  0.00           C
ATOM   7310 4C31 POPEl 199      15.593  74.438  68.608  1.00  0.00           C
ATOM   7313 5C31 POPEl 199      15.463  73.538  69.839  1.00  0.00           C
ATOM   7316 6C31 POPEl 199      15.003  72.128  69.479  1.00  0.00           C
ATOM   7320  NH3 POPEm 200      99.703  43.098 102.818  1.00  0.00           N
ATOM   7324  C12 POPEm 200      98.433  43.888 103.098  1.00  0.00           C
ATOM   7327  C11 POPEm 200      97.443  43.078 103.959  1.00  0.00           C
ATOM   7330  P   POPEm 200      94.823  43.158 103.988  1.00  0.00           P
ATOM   7331  O13 POPEm 200      94.913  41.748 104.398  1.00  0.00           O
ATOM   7332  O14 POPEm 200      93.733  43.988 104.558  1.00  0.00           O
ATOM   7333  O11 POPEm 200      94.733  43.178 102.419  1.00  0.00           O
ATOM   7334  O12 POPEm 200      96.253  43.838 104.239  1.00  0.00           O
ATOM   7335  C1  POPEm 200      94.393  41.968 101.739  1.00  0.00           C
ATOM   7338  C2  POPEm 200      94.313  42.268 100.238  1.00  0.00           C
ATOM   7340  O21 POPEm 200      94.273  41.038  99.488  1.00  0.00           O
ATOM   7341  C21 POPEm 200      93.043  40.658  99.169  1.00  0.00           C
ATOM   7342  O22 POPEm 200      92.013  41.188  99.538  1.00  0.00           O
ATOM   7343  C22 POPEm 200      93.133  39.498  98.188  1.00  0.00           C
ATOM   7346  C3  POPEm 200      95.543  43.068  99.758  1.00  0.00           C
ATOM   7349  O31 POPEm 200      95.433  43.218  98.339  1.00  0.00           O
ATOM   7350  C31 POPEm 200      95.443  44.438  97.829  1.00  0.00           C
ATOM   7351  O32 POPEm 200      95.803  45.458  98.398  1.00  0.00           O
ATOM   7352  C32 POPEm 200      94.923  44.358  96.398  1.00  0.00           C
ATOM   7355  C23 POPEm 200      92.003  39.488  97.139  1.00  0.00           C
ATOM   7358  C24 POPEm 200      91.983  38.168  96.358  1.00  0.00           C
ATOM   7361  C25 POPEm 200      93.133  37.998  95.349  1.00  0.00           C
ATOM   7364  C26 POPEm 200      92.963  38.798  94.039  1.00  0.00           C
ATOM   7367  C27 POPEm 200      93.643  38.088  92.868  1.00  0.00           C
ATOM   7370  C28 POPEm 200      93.393  38.778  91.508  1.00  0.00           C
ATOM   7373  C29 POPEm 200      93.813  37.868  90.378  1.00  0.00           C
ATOM   7375 0C21 POPEm 200      93.663  38.118  89.068  1.00  0.00           C
ATOM   7377 1C21 POPEm 200      93.053  39.358  88.479  1.00  0.00           C
ATOM   7380 2C21 POPEm 200      92.763  39.258  86.959  1.00  0.00           C
ATOM   7383 3C21 POPEm 200      93.993  39.468  86.049  1.00  0.00           C
ATOM   7386 4C21 POPEm 200      94.833  38.208  85.788  1.00  0.00           C
ATOM   7389 5C21 POPEm 200      96.123  38.478  84.998  1.00  0.00           C
ATOM   7392 6C21 POPEm 200      95.913  38.918  83.538  1.00  0.00           C
ATOM   7395 7C21 POPEm 200      97.243  39.178  82.808  1.00  0.00           C
ATOM   7398 8C21 POPEm 200      97.073  39.608  81.348  1.00  0.00           C
ATOM   7402  C33 POPEm 200      93.743  43.368  96.188  1.00  0.00           C
ATOM   7405  C34 POPEm 200      93.503  43.058  94.708  1.00  0.00           C
ATOM   7408  C35 POPEm 200      92.933  44.268  93.969  1.00  0.00           C
ATOM   7411  C36 POPEm 200      92.653  44.018  92.488  1.00  0.00           C
ATOM   7414  C37 POPEm 200      92.193  45.308  91.809  1.00  0.00           C
ATOM   7417  C38 POPEm 200      91.803  45.148  90.339  1.00  0.00           C
ATOM   7420  C39 POPEm 200      92.933  44.598  89.459  1.00  0.00           C
ATOM   7423 0C31 POPEm 200      92.693  44.928  87.979  1.00  0.00           C
ATOM   7426 1C31 POPEm 200      93.503  44.058  87.019  1.00  0.00           C
ATOM   7429 2C31 POPEm 200      93.193  44.368  85.538  1.00  0.00           C
ATOM   7432 3C31 POPEm 200      93.793  45.688  85.038  1.00  0.00           C
ATOM   7435 4C31 POPEm 200      93.403  45.958  83.578  1.00  0.00           C
ATOM   7438 5C31 POPEm 200      93.943  47.278  83.018  1.00  0.00           C
ATOM   7441 6C31 POPEm 200      93.423  47.568  81.609  1.00  0.00           C
ATOM   7445  NH3 POPEn 201      89.363 100.838  62.458  1.00  0.00           N
ATOM   7449  C12 POPEn 201      90.673 100.178  62.758  1.00  0.00           C
ATOM   7452  C11 POPEn 201      91.783 101.158  62.428  1.00  0.00           C
ATOM   7455  P   POPEn 201      94.283 101.408  62.898  1.00  0.00           P
ATOM   7456  O13 POPEn 201      95.473 100.718  62.368  1.00  0.00           O
ATOM   7457  O14 POPEn 201      93.993 102.768  62.378  1.00  0.00           O
ATOM   7458  O11 POPEn 201      94.343 101.508  64.489  1.00  0.00           O
ATOM   7459  O12 POPEn 201      93.023 100.518  62.688  1.00  0.00           O
ATOM   7460  C1  POPEn 201      94.533 100.318  65.258  1.00  0.00           C
ATOM   7463  C2  POPEn 201      94.663 100.658  66.778  1.00  0.00           C
ATOM   7465  O21 POPEn 201      93.963  99.738  67.648  1.00  0.00           O
ATOM   7466  C21 POPEn 201      92.653  99.808  67.578  1.00  0.00           C
ATOM   7467  O22 POPEn 201      91.983 100.198  66.648  1.00  0.00           O
ATOM   7468  C22 POPEn 201      92.053  99.388  68.919  1.00  0.00           C
ATOM   7471  C3  POPEn 201      94.253 102.128  67.108  1.00  0.00           C
ATOM   7474  O31 POPEn 201      94.393 102.438  68.529  1.00  0.00           O
ATOM   7475  C31 POPEn 201      94.513 103.748  68.769  1.00  0.00           C
ATOM   7476  O32 POPEn 201      94.563 104.598  67.909  1.00  0.00           O
ATOM   7477  C32 POPEn 201      94.673 103.998  70.268  1.00  0.00           C
ATOM   7480  C23 POPEn 201      91.843 100.608  69.858  1.00  0.00           C
ATOM   7483  C24 POPEn 201      90.783 100.318  70.928  1.00  0.00           C
ATOM   7486  C25 POPEn 201      90.483 101.518  71.848  1.00  0.00           C
ATOM   7489  C26 POPEn 201      91.603 101.788  72.868  1.00  0.00           C
ATOM   7492  C27 POPEn 201      91.183 102.818  73.928  1.00  0.00           C
ATOM   7495  C28 POPEn 201      92.203 102.938  75.078  1.00  0.00           C
ATOM   7498  C29 POPEn 201      92.163 101.778  76.049  1.00  0.00           C
ATOM   7500 0C21 POPEn 201      92.423 101.838  77.368  1.00  0.00           C
ATOM   7502 1C21 POPEn 201      92.873 103.068  78.118  1.00  0.00           C
ATOM   7505 2C21 POPEn 201      94.113 102.798  78.998  1.00  0.00           C
ATOM   7508 3C21 POPEn 201      93.823 102.028  80.299  1.00  0.00           C
ATOM   7511 4C21 POPEn 201      95.123 101.588  80.998  1.00  0.00           C
ATOM   7514 5C21 POPEn 201      94.853 100.878  82.328  1.00  0.00           C
ATOM   7517 6C21 POPEn 201      96.073 100.118  82.859  1.00  0.00           C
ATOM   7520 7C21 POPEn 201      95.803  99.478  84.229  1.00  0.00           C
ATOM   7523 8C21 POPEn 201      96.873  98.468  84.659  1.00  0.00           C
ATOM   7527  C33 POPEn 201      94.653 105.508  70.629  1.00  0.00           C
ATOM   7530  C34 POPEn 201      93.283 105.978  71.118  1.00  0.00           C
ATOM   7533  C35 POPEn 201      92.203 105.908  70.038  1.00  0.00           C
ATOM   7536  C36 POPEn 201      90.813 106.018  70.638  1.00  0.00           C
ATOM   7539  C37 POPEn 201      89.723 105.908  69.568  1.00  0.00           C
ATOM   7542  C38 POPEn 201      88.323 106.248  70.099  1.00  0.00           C
ATOM   7545  C39 POPEn 201      87.963 105.408  71.328  1.00  0.00           C
ATOM   7548 0C31 POPEn 201      88.133 106.138  72.659  1.00  0.00           C
ATOM   7551 1C31 POPEn 201      87.673 105.288  73.839  1.00  0.00           C
ATOM   7554 2C31 POPEn 201      87.763 105.998  75.199  1.00  0.00           C
ATOM   7557 3C31 POPEn 201      87.203 105.128  76.328  1.00  0.00           C
ATOM   7560 4C31 POPEn 201      87.313 105.818  77.699  1.00  0.00           C
ATOM   7563 5C31 POPEn 201      86.823 104.948  78.849  1.00  0.00           C
ATOM   7566 6C31 POPEn 201      86.903 105.648  80.208  1.00  0.00           C
ATOM   7570  NH3 POPEo 202     122.573  62.658  55.988  1.00  0.00           N
ATOM   7574  C12 POPEo 202     121.313  62.998  56.698  1.00  0.00           C
ATOM   7577  C11 POPEo 202     120.403  63.788  55.758  1.00  0.00           C
ATOM   7580  P   POPEo 202     117.833  64.318  55.699  1.00  0.00           P
ATOM   7581  O13 POPEo 202     118.043  64.688  54.298  1.00  0.00           O
ATOM   7582  O14 POPEo 202     116.793  63.328  56.078  1.00  0.00           O
ATOM   7583  O11 POPEo 202     117.453  65.608  56.498  1.00  0.00           O
ATOM   7584  O12 POPEo 202     119.153  63.838  56.388  1.00  0.00           O
ATOM   7585  C1  POPEo 202     118.303  66.278  57.428  1.00  0.00           C
ATOM   7588  C2  POPEo 202     118.103  65.728  58.868  1.00  0.00           C
ATOM   7590  O21 POPEo 202     117.963  66.788  59.828  1.00  0.00           O
ATOM   7591  C21 POPEo 202     119.063  67.438  60.168  1.00  0.00           C
ATOM   7592  O22 POPEo 202     120.133  67.408  59.578  1.00  0.00           O
ATOM   7593  C22 POPEo 202     118.823  68.288  61.418  1.00  0.00           C
ATOM   7596  C3  POPEo 202     119.153  64.638  59.249  1.00  0.00           C
ATOM   7599  O31 POPEo 202     119.043  64.198  60.609  1.00  0.00           O
ATOM   7600  C31 POPEo 202     118.723  62.928  60.788  1.00  0.00           C
ATOM   7601  O32 POPEo 202     118.143  62.208  59.979  1.00  0.00           O
ATOM   7602  C32 POPEo 202     119.413  62.428  62.048  1.00  0.00           C
ATOM   7605  C23 POPEo 202     119.743  67.918  62.628  1.00  0.00           C
ATOM   7608  C24 POPEo 202     120.323  69.158  63.348  1.00  0.00           C
ATOM   7611  C25 POPEo 202     119.973  69.298  64.839  1.00  0.00           C
ATOM   7614  C26 POPEo 202     121.013  68.748  65.828  1.00  0.00           C
ATOM   7617  C27 POPEo 202     120.793  69.318  67.248  1.00  0.00           C
ATOM   7620  C28 POPEo 202     121.843  68.848  68.278  1.00  0.00           C
ATOM   7623  C29 POPEo 202     121.953  69.818  69.428  1.00  0.00           C
ATOM   7625 0C21 POPEo 202     121.513  69.678  70.699  1.00  0.00           C
ATOM   7627 1C21 POPEo 202     120.833  68.488  71.318  1.00  0.00           C
ATOM   7630 2C21 POPEo 202     121.153  68.368  72.828  1.00  0.00           C
ATOM   7633 3C21 POPEo 202     120.493  69.458  73.709  1.00  0.00           C
ATOM   7636 4C21 POPEo 202     120.973  69.458  75.169  1.00  0.00           C
ATOM   7639 5C21 POPEo 202     122.493  69.588  75.318  1.00  0.00           C
ATOM   7642 6C21 POPEo 202     122.973  69.908  76.739  1.00  0.00           C
ATOM   7645 7C21 POPEo 202     124.493  70.118  76.788  1.00  0.00           C
ATOM   7648 8C21 POPEo 202     125.013  70.678  78.118  1.00  0.00           C
ATOM   7652  C33 POPEo 202     118.823  62.858  63.409  1.00  0.00           C
ATOM   7655  C34 POPEo 202     119.593  64.078  63.928  1.00  0.00           C
ATOM   7658  C35 POPEo 202     119.023  64.668  65.218  1.00  0.00           C
ATOM   7661  C36 POPEo 202     119.113  63.748  66.438  1.00  0.00           C
ATOM   7664  C37 POPEo 202     118.463  64.428  67.638  1.00  0.00           C
ATOM   7667  C38 POPEo 202     118.683  63.668  68.949  1.00  0.00           C
ATOM   7670  C39 POPEo 202     118.113  64.448  70.138  1.00  0.00           C
ATOM   7673 0C31 POPEo 202     118.513  63.858  71.489  1.00  0.00           C
ATOM   7676 1C31 POPEo 202     118.043  64.738  72.638  1.00  0.00           C
ATOM   7679 2C31 POPEo 202     118.473  64.208  74.008  1.00  0.00           C
ATOM   7682 3C31 POPEo 202     118.033  65.148  75.128  1.00  0.00           C
ATOM   7685 4C31 POPEo 202     118.253  64.558  76.518  1.00  0.00           C
ATOM   7688 5C31 POPEo 202     117.643  65.418  77.628  1.00  0.00           C
ATOM   7691 6C31 POPEo 202     117.613  64.738  78.998  1.00  0.00           C
ATOM   7695  NH3 POPEp 203      11.523  75.398  57.808  1.00  0.00           N
ATOM   7699  C12 POPEp 203      10.343  74.508  58.098  1.00  0.00           C
ATOM   7702  C11 POPEp 203      10.423  73.198  57.308  1.00  0.00           C
ATOM   7705  P   POPEp 203      12.833  72.108  57.598  1.00  0.00           P
ATOM   7706  O13 POPEp 203      12.943  71.068  56.558  1.00  0.00           O
ATOM   7707  O14 POPEp 203      13.403  73.478  57.378  1.00  0.00           O
ATOM   7708  O11 POPEp 203      13.333  71.548  58.979  1.00  0.00           O
ATOM   7709  O12 POPEp 203      11.313  72.298  57.929  1.00  0.00           O
ATOM   7710  C1  POPEp 203      12.493  70.898  59.938  1.00  0.00           C
ATOM   7713  C2  POPEp 203      13.223  70.808  61.299  1.00  0.00           C
ATOM   7715  O21 POPEp 203      12.283  70.628  62.398  1.00  0.00           O
ATOM   7716  C21 POPEp 203      11.853  69.358  62.528  1.00  0.00           C
ATOM   7717  O22 POPEp 203      12.053  68.468  61.729  1.00  0.00           O
ATOM   7718  C22 POPEp 203      11.063  69.208  63.839  1.00  0.00           C
ATOM   7721  C3  POPEp 203      14.063  72.108  61.479  1.00  0.00           C
ATOM   7724  O31 POPEp 203      14.843  72.138  62.678  1.00  0.00           O
ATOM   7725  C31 POPEp 203      14.413  72.598  63.858  1.00  0.00           C
ATOM   7726  O32 POPEp 203      15.073  72.438  64.878  1.00  0.00           O
ATOM   7727  C32 POPEp 203      13.103  73.368  63.858  1.00  0.00           C
ATOM   7730  C23 POPEp 203      11.993  68.998  65.059  1.00  0.00           C
ATOM   7733  C24 POPEp 203      11.283  68.918  66.419  1.00  0.00           C
ATOM   7736  C25 POPEp 203      12.293  68.538  67.529  1.00  0.00           C
ATOM   7739  C26 POPEp 203      11.723  68.688  68.949  1.00  0.00           C
ATOM   7742  C27 POPEp 203      12.373  67.708  69.949  1.00  0.00           C
ATOM   7745  C28 POPEp 203      11.893  67.878  71.409  1.00  0.00           C
ATOM   7748  C29 POPEp 203      10.413  67.628  71.549  1.00  0.00           C
ATOM   7750 0C21 POPEp 203       9.753  67.318  72.669  1.00  0.00           C
ATOM   7752 1C21 POPEp 203      10.323  67.158  74.049  1.00  0.00           C
ATOM   7755 2C21 POPEp 203      10.393  68.508  74.779  1.00  0.00           C
ATOM   7758 3C21 POPEp 203      10.763  68.328  76.248  1.00  0.00           C
ATOM   7761 4C21 POPEp 203      11.173  69.638  76.928  1.00  0.00           C
ATOM   7764 5C21 POPEp 203      11.833  69.388  78.278  1.00  0.00           C
ATOM   7767 6C21 POPEp 203      12.183  70.678  79.029  1.00  0.00           C
ATOM   7770 7C21 POPEp 203      12.603  70.388  80.479  1.00  0.00           C
ATOM   7773 8C21 POPEp 203      13.063  71.618  81.248  1.00  0.00           C
ATOM   7777  C33 POPEp 203      12.443  73.288  65.258  1.00  0.00           C
ATOM   7780  C34 POPEp 203      11.143  74.108  65.309  1.00  0.00           C
ATOM   7783  C35 POPEp 203      10.123  73.538  66.299  1.00  0.00           C
ATOM   7786  C36 POPEp 203      10.593  73.648  67.748  1.00  0.00           C
ATOM   7789  C37 POPEp 203       9.463  73.428  68.758  1.00  0.00           C
ATOM   7792  C38 POPEp 203       9.883  73.728  70.199  1.00  0.00           C
ATOM   7795  C39 POPEp 203      11.043  72.838  70.678  1.00  0.00           C
ATOM   7798 0C31 POPEp 203      11.433  73.108  72.129  1.00  0.00           C
ATOM   7801 1C31 POPEp 203      12.713  72.358  72.508  1.00  0.00           C
ATOM   7804 2C31 POPEp 203      13.163  72.618  73.949  1.00  0.00           C
ATOM   7807 3C31 POPEp 203      14.443  71.858  74.299  1.00  0.00           C
ATOM   7810 4C31 POPEp 203      14.273  70.328  74.239  1.00  0.00           C
ATOM   7813 5C31 POPEp 203      14.903  69.618  75.449  1.00  0.00           C
ATOM   7816 6C31 POPEp 203      14.663  68.108  75.419  1.00  0.00           C
ATOM   7820  NH3 POPEq 204      81.513  59.088  61.159  1.00  0.00           N
ATOM   7824  C12 POPEq 204      80.523  59.108  62.278  1.00  0.00           C
ATOM   7827  C11 POPEq 204      80.103  60.518  62.719  1.00  0.00           C
ATOM   7830  P   POPEq 204      77.493  60.578  62.438  1.00  0.00           P
ATOM   7831  O13 POPEq 204      76.583  60.748  61.299  1.00  0.00           O
ATOM   7832  O14 POPEq 204      77.533  59.258  63.109  1.00  0.00           O
ATOM   7833  O11 POPEq 204      77.273  61.758  63.468  1.00  0.00           O
ATOM   7834  O12 POPEq 204      78.963  60.958  61.958  1.00  0.00           O
ATOM   7835  C1  POPEq 204      76.813  61.568  64.799  1.00  0.00           C
ATOM   7838  C2  POPEq 204      77.813  62.108  65.868  1.00  0.00           C
ATOM   7840  O21 POPEq 204      77.023  62.758  66.879  1.00  0.00           O
ATOM   7841  C21 POPEq 204      76.463  61.868  67.678  1.00  0.00           C
ATOM   7842  O22 POPEq 204      76.983  60.808  68.008  1.00  0.00           O
ATOM   7843  C22 POPEq 204      75.013  62.258  67.909  1.00  0.00           C
ATOM   7846  C3  POPEq 204      78.833  63.128  65.318  1.00  0.00           C
ATOM   7849  O31 POPEq 204      79.553  63.808  66.378  1.00  0.00           O
ATOM   7850  C31 POPEq 204      80.683  63.228  66.718  1.00  0.00           C
ATOM   7851  O32 POPEq 204      81.253  62.348  66.098  1.00  0.00           O
ATOM   7852  C32 POPEq 204      81.233  63.838  68.008  1.00  0.00           C
ATOM   7855  C23 POPEq 204      74.793  63.508  68.788  1.00  0.00           C
ATOM   7858  C24 POPEq 204      73.323  63.938  68.828  1.00  0.00           C
ATOM   7861  C25 POPEq 204      72.373  62.758  69.108  1.00  0.00           C
ATOM   7864  C26 POPEq 204      70.913  63.178  69.288  1.00  0.00           C
ATOM   7867  C27 POPEq 204      70.033  61.948  69.598  1.00  0.00           C
ATOM   7870  C28 POPEq 204      68.523  62.248  69.699  1.00  0.00           C
ATOM   7873  C29 POPEq 204      68.193  63.308  70.718  1.00  0.00           C
ATOM   7875 0C21 POPEq 204      67.223  63.298  71.638  1.00  0.00           C
ATOM   7877 1C21 POPEq 204      66.203  62.228  71.918  1.00  0.00           C
ATOM   7880 2C21 POPEq 204      65.953  62.108  73.438  1.00  0.00           C
ATOM   7883 3C21 POPEq 204      67.073  61.338  74.138  1.00  0.00           C
ATOM   7886 4C21 POPEq 204      66.673  60.808  75.519  1.00  0.00           C
ATOM   7889 5C21 POPEq 204      65.783  59.548  75.438  1.00  0.00           C
ATOM   7892 6C21 POPEq 204      65.923  58.688  76.699  1.00  0.00           C
ATOM   7895 7C21 POPEq 204      64.883  57.568  76.799  1.00  0.00           C
ATOM   7898 8C21 POPEq 204      65.203  56.568  77.919  1.00  0.00           C
ATOM   7902  C33 POPEq 204      80.733  63.118  69.278  1.00  0.00           C
ATOM   7905  C34 POPEq 204      79.443  63.728  69.839  1.00  0.00           C
ATOM   7908  C35 POPEq 204      78.693  62.818  70.818  1.00  0.00           C
ATOM   7911  C36 POPEq 204      77.463  63.508  71.438  1.00  0.00           C
ATOM   7914  C37 POPEq 204      76.503  62.528  72.129  1.00  0.00           C
ATOM   7917  C38 POPEq 204      75.253  63.228  72.688  1.00  0.00           C
ATOM   7920  C39 POPEq 204      74.183  62.248  73.188  1.00  0.00           C
ATOM   7923 0C31 POPEq 204      72.873  62.958  73.569  1.00  0.00           C
ATOM   7926 1C31 POPEq 204      71.753  61.978  73.928  1.00  0.00           C
ATOM   7929 2C31 POPEq 204      70.903  62.398  75.138  1.00  0.00           C
ATOM   7932 3C31 POPEq 204      70.083  63.678  74.938  1.00  0.00           C
ATOM   7935 4C31 POPEq 204      69.073  63.888  76.078  1.00  0.00           C
ATOM   7938 5C31 POPEq 204      68.123  65.078  75.839  1.00  0.00           C
ATOM   7941 6C31 POPEq 204      66.943  65.118  76.818  1.00  0.00           C
ATOM   7945  NH3 POPEr 205       1.497  -1.698  61.428  1.00  0.00           N
ATOM   7949  C12 POPEr 205       2.027  -2.188  60.118  1.00  0.00           C
ATOM   7952  C11 POPEr 205       3.557  -2.218  60.198  1.00  0.00           C
ATOM   7955  P   POPEr 205       4.307   0.278  60.028  1.00  0.00           P
ATOM   7956  O13 POPEr 205       5.553   0.128  59.258  1.00  0.00           O
ATOM   7957  O14 POPEr 205       3.077   0.588  59.258  1.00  0.00           O
ATOM   7958  O11 POPEr 205       4.427   1.348  61.178  1.00  0.00           O
ATOM   7959  O12 POPEr 205       4.057  -1.042  60.858  1.00  0.00           O
ATOM   7960  C1  POPEr 205       5.233   1.168  62.358  1.00  0.00           C
ATOM   7963  C2  POPEr 205       5.033   2.338  63.368  1.00  0.00           C
ATOM   7965  O21 POPEr 205       3.927   2.038  64.239  1.00  0.00           O
ATOM   7966  C21 POPEr 205       3.847   2.778  65.339  1.00  0.00           C
ATOM   7967  O22 POPEr 205       4.713   3.518  65.778  1.00  0.00           O
ATOM   7968  C22 POPEr 205       2.487   2.558  66.008  1.00  0.00           C
ATOM   7971  C3  POPEr 205       4.773   3.648  62.558  1.00  0.00           C
ATOM   7974  O31 POPEr 205       4.437   4.808  63.348  1.00  0.00           O
ATOM   7975  C31 POPEr 205       5.423   5.648  63.589  1.00  0.00           C
ATOM   7976  O32 POPEr 205       6.603   5.488  63.328  1.00  0.00           O
ATOM   7977  C32 POPEr 205       4.853   6.928  64.208  1.00  0.00           C
ATOM   7980  C23 POPEr 205       2.287   3.418  67.288  1.00  0.00           C
ATOM   7983  C24 POPEr 205       0.957   3.098  67.998  1.00  0.00           C
ATOM   7986  C25 POPEr 205       0.867   3.778  69.379  1.00  0.00           C
ATOM   7989  C26 POPEr 205      -0.283   3.258  70.258  1.00  0.00           C
ATOM   7992  C27 POPEr 205      -0.353   3.978  71.629  1.00  0.00           C
ATOM   7995  C28 POPEr 205      -1.293   3.298  72.648  1.00  0.00           C
ATOM   7998  C29 POPEr 205      -2.523   4.098  73.038  1.00  0.00           C
ATOM   8000 0C21 POPEr 205      -2.653   4.938  74.078  1.00  0.00           C
ATOM   8002 1C21 POPEr 205      -1.593   5.308  75.089  1.00  0.00           C
ATOM   8005 2C21 POPEr 205      -2.173   5.938  76.368  1.00  0.00           C
ATOM   8008 3C21 POPEr 205      -1.153   6.698  77.238  1.00  0.00           C
ATOM   8011 4C21 POPEr 205      -1.833   7.298  78.488  1.00  0.00           C
ATOM   8014 5C21 POPEr 205      -1.033   8.328  79.288  1.00  0.00           C
ATOM   8017 6C21 POPEr 205      -1.933   9.018  80.339  1.00  0.00           C
ATOM   8020 7C21 POPEr 205      -1.253  10.138  81.129  1.00  0.00           C
ATOM   8023 8C21 POPEr 205      -1.063   9.838  82.618  1.00  0.00           C
ATOM   8027  C33 POPEr 205       5.353   7.198  65.638  1.00  0.00           C
ATOM   8030  C34 POPEr 205       4.493   6.608  66.778  1.00  0.00           C
ATOM   8033  C35 POPEr 205       4.683   7.458  68.038  1.00  0.00           C
ATOM   8036  C36 POPEr 205       3.847   7.158  69.288  1.00  0.00           C
ATOM   8039  C37 POPEr 205       4.117   8.258  70.328  1.00  0.00           C
ATOM   8042  C38 POPEr 205       3.357   8.198  71.669  1.00  0.00           C
ATOM   8045  C39 POPEr 205       3.707   6.978  72.529  1.00  0.00           C
ATOM   8048 0C31 POPEr 205       2.537   6.528  73.409  1.00  0.00           C
ATOM   8051 1C31 POPEr 205       2.967   5.378  74.328  1.00  0.00           C
ATOM   8054 2C31 POPEr 205       1.797   4.688  75.038  1.00  0.00           C
ATOM   8057 3C31 POPEr 205       2.257   3.478  75.839  1.00  0.00           C
ATOM   8060 4C31 POPEr 205       1.107   2.568  76.288  1.00  0.00           C
ATOM   8063 5C31 POPEr 205       1.617   1.308  76.989  1.00  0.00           C
ATOM   8066 6C31 POPEr 205       0.507   0.318  77.358  1.00  0.00           C
ATOM   8070  NH3 POPEs 206     112.603  61.768 102.659  1.00  0.00           N
ATOM   8074  C12 POPEs 206     113.663  62.158 101.658  1.00  0.00           C
ATOM   8077  C11 POPEs 206     113.893  63.678 101.648  1.00  0.00           C
ATOM   8080  P   POPEs 206     115.933  64.078 103.249  1.00  0.00           P
ATOM   8081  O13 POPEs 206     116.193  65.178 104.199  1.00  0.00           O
ATOM   8082  O14 POPEs 206     116.203  62.708 103.718  1.00  0.00           O
ATOM   8083  O11 POPEs 206     116.653  64.418 101.898  1.00  0.00           O
ATOM   8084  O12 POPEs 206     114.403  64.178 102.879  1.00  0.00           O
ATOM   8085  C1  POPEs 206     117.843  63.798 101.409  1.00  0.00           C
ATOM   8088  C2  POPEs 206     117.643  63.398  99.929  1.00  0.00           C
ATOM   8090  O21 POPEs 206     118.733  62.568  99.449  1.00  0.00           O
ATOM   8091  C21 POPEs 206     119.263  62.768  98.249  1.00  0.00           C
ATOM   8092  O22 POPEs 206     119.593  63.828  97.779  1.00  0.00           O
ATOM   8093  C22 POPEs 206     119.273  61.438  97.478  1.00  0.00           C
ATOM   8096  C3  POPEs 206     117.283  64.668  99.118  1.00  0.00           C
ATOM   8099  O31 POPEs 206     116.773  64.338  97.818  1.00  0.00           O
ATOM   8100  C31 POPEs 206     117.083  65.198  96.859  1.00  0.00           C
ATOM   8101  O32 POPEs 206     117.793  66.178  96.949  1.00  0.00           O
ATOM   8102  C32 POPEs 206     116.373  64.738  95.598  1.00  0.00           C
ATOM   8105  C23 POPEs 206     120.483  61.268  96.529  1.00  0.00           C
ATOM   8108  C24 POPEs 206     120.563  59.848  95.938  1.00  0.00           C
ATOM   8111  C25 POPEs 206     119.483  59.508  94.888  1.00  0.00           C
ATOM   8114  C26 POPEs 206     119.943  59.708  93.438  1.00  0.00           C
ATOM   8117  C27 POPEs 206     119.223  58.748  92.479  1.00  0.00           C
ATOM   8120  C28 POPEs 206     119.773  58.838  91.049  1.00  0.00           C
ATOM   8123  C29 POPEs 206     119.143  57.858  90.108  1.00  0.00           C
ATOM   8125 0C21 POPEs 206     119.463  57.738  88.809  1.00  0.00           C
ATOM   8127 1C21 POPEs 206     120.503  58.578  88.098  1.00  0.00           C
ATOM   8130 2C21 POPEs 206     121.833  57.808  87.888  1.00  0.00           C
ATOM   8133 3C21 POPEs 206     121.683  56.578  86.978  1.00  0.00           C
ATOM   8136 4C21 POPEs 206     123.023  55.908  86.638  1.00  0.00           C
ATOM   8139 5C21 POPEs 206     122.833  54.738  85.668  1.00  0.00           C
ATOM   8142 6C21 POPEs 206     124.103  53.928  85.398  1.00  0.00           C
ATOM   8145 7C21 POPEs 206     123.843  52.738  84.478  1.00  0.00           C
ATOM   8148 8C21 POPEs 206     125.113  52.008  84.039  1.00  0.00           C
ATOM   8152  C33 POPEs 206     116.663  65.658  94.389  1.00  0.00           C
ATOM   8155  C34 POPEs 206     116.223  65.038  93.069  1.00  0.00           C
ATOM   8158  C35 POPEs 206     117.013  63.768  92.729  1.00  0.00           C
ATOM   8161  C36 POPEs 206     116.473  63.018  91.529  1.00  0.00           C
ATOM   8164  C37 POPEs 206     117.113  61.628  91.428  1.00  0.00           C
ATOM   8167  C38 POPEs 206     116.643  60.838  90.208  1.00  0.00           C
ATOM   8170  C39 POPEs 206     117.053  61.548  88.918  1.00  0.00           C
ATOM   8173 0C31 POPEs 206     116.893  60.678  87.668  1.00  0.00           C
ATOM   8176 1C31 POPEs 206     117.203  61.508  86.418  1.00  0.00           C
ATOM   8179 2C31 POPEs 206     117.353  60.668  85.149  1.00  0.00           C
ATOM   8182 3C31 POPEs 206     117.583  61.548  83.909  1.00  0.00           C
ATOM   8185 4C31 POPEs 206     116.413  62.508  83.638  1.00  0.00           C
ATOM   8188 5C31 POPEs 206     116.473  63.188  82.269  1.00  0.00           C
ATOM   8191 6C31 POPEs 206     115.143  63.848  81.898  1.00  0.00           C
ATOM   8195  NH3 POPEt 207      71.143  22.528  65.368  1.00  0.00           N
ATOM   8199  C12 POPEt 207      70.373  23.608  64.659  1.00  0.00           C
ATOM   8202  C11 POPEt 207      68.893  23.678  65.068  1.00  0.00           C
ATOM   8205  P   POPEt 207      67.153  21.928  64.089  1.00  0.00           P
ATOM   8206  O13 POPEt 207      67.703  21.108  62.989  1.00  0.00           O
ATOM   8207  O14 POPEt 207      66.243  23.038  63.729  1.00  0.00           O
ATOM   8208  O11 POPEt 207      66.393  20.948  65.049  1.00  0.00           O
ATOM   8209  O12 POPEt 207      68.313  22.378  65.059  1.00  0.00           O
ATOM   8210  C1  POPEt 207      65.803  21.418  66.269  1.00  0.00           C
ATOM   8213  C2  POPEt 207      66.493  20.868  67.559  1.00  0.00           C
ATOM   8215  O21 POPEt 207      65.933  19.618  67.958  1.00  0.00           O
ATOM   8216  C21 POPEt 207      66.393  18.568  67.319  1.00  0.00           C
ATOM   8217  O22 POPEt 207      66.993  18.548  66.258  1.00  0.00           O
ATOM   8218  C22 POPEt 207      66.103  17.368  68.208  1.00  0.00           C
ATOM   8221  C3  POPEt 207      66.303  21.858  68.748  1.00  0.00           C
ATOM   8224  O31 POPEt 207      66.833  21.368  70.008  1.00  0.00           O
ATOM   8225  C31 POPEt 207      65.943  20.858  70.848  1.00  0.00           C
ATOM   8226  O32 POPEt 207      64.753  20.708  70.638  1.00  0.00           O
ATOM   8227  C32 POPEt 207      66.583  20.578  72.218  1.00  0.00           C
ATOM   8230  C23 POPEt 207      67.083  16.218  67.949  1.00  0.00           C
ATOM   8233  C24 POPEt 207      67.213  15.308  69.188  1.00  0.00           C
ATOM   8236  C25 POPEt 207      68.423  15.648  70.068  1.00  0.00           C
ATOM   8239  C26 POPEt 207      68.433  14.988  71.468  1.00  0.00           C
ATOM   8242  C27 POPEt 207      68.493  16.048  72.589  1.00  0.00           C
ATOM   8245  C28 POPEt 207      68.633  15.498  74.029  1.00  0.00           C
ATOM   8248  C29 POPEt 207      70.063  15.278  74.468  1.00  0.00           C
ATOM   8250 0C21 POPEt 207      70.593  15.448  75.699  1.00  0.00           C
ATOM   8252 1C21 POPEt 207      69.873  15.858  76.968  1.00  0.00           C
ATOM   8255 2C21 POPEt 207      70.673  15.518  78.258  1.00  0.00           C
ATOM   8258 3C21 POPEt 207      70.103  16.168  79.528  1.00  0.00           C
ATOM   8261 4C21 POPEt 207      70.993  16.028  80.779  1.00  0.00           C
ATOM   8264 5C21 POPEt 207      70.513  16.908  81.949  1.00  0.00           C
ATOM   8267 6C21 POPEt 207      71.343  16.768  83.239  1.00  0.00           C
ATOM   8270 7C21 POPEt 207      70.903  17.788  84.309  1.00  0.00           C
ATOM   8273 8C21 POPEt 207      71.463  17.528  85.709  1.00  0.00           C
ATOM   8277  C33 POPEt 207      65.503  20.518  73.339  1.00  0.00           C
ATOM   8280  C34 POPEt 207      66.003  20.878  74.748  1.00  0.00           C
ATOM   8283  C35 POPEt 207      67.183  20.048  75.229  1.00  0.00           C
ATOM   8286  C36 POPEt 207      67.803  20.498  76.559  1.00  0.00           C
ATOM   8289  C37 POPEt 207      68.733  19.438  77.159  1.00  0.00           C
ATOM   8292  C38 POPEt 207      69.833  19.998  78.078  1.00  0.00           C
ATOM   8295  C39 POPEt 207      69.323  20.748  79.309  1.00  0.00           C
ATOM   8298 0C31 POPEt 207      70.463  21.008  80.318  1.00  0.00           C
ATOM   8301 1C31 POPEt 207      70.053  21.898  81.498  1.00  0.00           C
ATOM   8304 2C31 POPEt 207      71.003  21.778  82.699  1.00  0.00           C
ATOM   8307 3C31 POPEt 207      72.483  22.098  82.388  1.00  0.00           C
ATOM   8310 4C31 POPEt 207      73.373  21.898  83.618  1.00  0.00           C
ATOM   8313 5C31 POPEt 207      74.813  22.368  83.409  1.00  0.00           C
ATOM   8316 6C31 POPEt 207      75.723  22.118  84.618  1.00  0.00           C
ATOM   8320  NH3 POPEu 208      -2.953  54.508  59.778  1.00  0.00           N
ATOM   8324  C12 POPEu 208      -1.923  54.788  58.699  1.00  0.00           C
ATOM   8327  C11 POPEu 208      -1.043  53.548  58.428  1.00  0.00           C
ATOM   8330  P   POPEu 208       1.517  54.108  58.218  1.00  0.00           P
ATOM   8331  O13 POPEu 208       2.047  52.848  58.788  1.00  0.00           O
ATOM   8332  O14 POPEu 208       2.427  54.808  57.278  1.00  0.00           O
ATOM   8333  O11 POPEu 208       1.197  55.118  59.398  1.00  0.00           O
ATOM   8334  O12 POPEu 208       0.087  53.848  57.598  1.00  0.00           O
ATOM   8335  C1  POPEu 208       1.137  54.728  60.778  1.00  0.00           C
ATOM   8338  C2  POPEu 208       1.347  55.968  61.698  1.00  0.00           C
ATOM   8340  O21 POPEu 208       1.487  55.628  63.088  1.00  0.00           O
ATOM   8341  C21 POPEu 208       2.587  54.998  63.468  1.00  0.00           C
ATOM   8342  O22 POPEu 208       3.387  54.448  62.729  1.00  0.00           O
ATOM   8343  C22 POPEu 208       2.807  55.218  64.979  1.00  0.00           C
ATOM   8346  C3  POPEu 208       0.137  56.948  61.518  1.00  0.00           C
ATOM   8349  O31 POPEu 208       0.317  58.198  62.208  1.00  0.00           O
ATOM   8350  C31 POPEu 208       0.067  58.388  63.519  1.00  0.00           C
ATOM   8351  O32 POPEu 208       0.427  59.388  64.118  1.00  0.00           O
ATOM   8352  C32 POPEu 208      -0.843  57.348  64.178  1.00  0.00           C
ATOM   8355  C23 POPEu 208       2.067  54.238  65.918  1.00  0.00           C
ATOM   8358  C24 POPEu 208       2.077  54.708  67.389  1.00  0.00           C
ATOM   8361  C25 POPEu 208       3.477  54.718  68.028  1.00  0.00           C
ATOM   8364  C26 POPEu 208       3.467  55.248  69.468  1.00  0.00           C
ATOM   8367  C27 POPEu 208       4.883  55.288  70.068  1.00  0.00           C
ATOM   8370  C28 POPEu 208       5.023  56.218  71.288  1.00  0.00           C
ATOM   8373  C29 POPEu 208       4.473  55.618  72.559  1.00  0.00           C
ATOM   8375 0C21 POPEu 208       4.933  55.828  73.799  1.00  0.00           C
ATOM   8377 1C21 POPEu 208       6.063  56.748  74.178  1.00  0.00           C
ATOM   8380 2C21 POPEu 208       5.573  58.108  74.708  1.00  0.00           C
ATOM   8383 3C21 POPEu 208       6.693  59.158  74.748  1.00  0.00           C
ATOM   8386 4C21 POPEu 208       6.243  60.518  75.309  1.00  0.00           C
ATOM   8389 5C21 POPEu 208       6.193  60.588  76.848  1.00  0.00           C
ATOM   8392 6C21 POPEu 208       7.573  60.458  77.498  1.00  0.00           C
ATOM   8395 7C21 POPEu 208       7.573  60.808  78.998  1.00  0.00           C
ATOM   8398 8C21 POPEu 208       8.963  60.698  79.629  1.00  0.00           C
ATOM   8402  C33 POPEu 208      -0.703  57.338  65.729  1.00  0.00           C
ATOM   8405  C34 POPEu 208      -1.923  56.728  66.419  1.00  0.00           C
ATOM   8408  C35 POPEu 208      -1.593  56.068  67.768  1.00  0.00           C
ATOM   8411  C36 POPEu 208      -0.873  56.978  68.779  1.00  0.00           C
ATOM   8414  C37 POPEu 208      -0.623  56.258  70.108  1.00  0.00           C
ATOM   8417  C38 POPEu 208       0.217  57.098  71.098  1.00  0.00           C
ATOM   8420  C39 POPEu 208       0.327  56.468  72.498  1.00  0.00           C
ATOM   8423 0C31 POPEu 208      -0.983  56.528  73.299  1.00  0.00           C
ATOM   8426 1C31 POPEu 208      -0.803  56.068  74.758  1.00  0.00           C
ATOM   8429 2C31 POPEu 208      -2.053  56.288  75.618  1.00  0.00           C
ATOM   8432 3C31 POPEu 208      -2.223  57.748  76.089  1.00  0.00           C
ATOM   8435 4C31 POPEu 208      -3.533  57.978  76.859  1.00  0.00           C
ATOM   8438 5C31 POPEu 208      -3.503  59.288  77.659  1.00  0.00           C
ATOM   8441 6C31 POPEu 208      -4.893  59.728  78.148  1.00  0.00           C
ATOM   8445  NH3 POPEv 209     111.223  42.848 103.769  1.00  0.00           N
ATOM   8449  C12 POPEv 209     110.973  42.368 102.348  1.00  0.00           C
ATOM   8452  C11 POPEv 209     109.533  42.488 101.818  1.00  0.00           C
ATOM   8455  P   POPEv 209     107.923  42.018 103.799  1.00  0.00           P
ATOM   8456  O13 POPEv 209     108.963  41.568 104.739  1.00  0.00           O
ATOM   8457  O14 POPEv 209     106.753  42.778 104.288  1.00  0.00           O
ATOM   8458  O11 POPEv 209     107.503  40.828 102.858  1.00  0.00           O
ATOM   8459  O12 POPEv 209     108.643  42.988 102.799  1.00  0.00           O
ATOM   8460  C1  POPEv 209     106.153  40.418 102.639  1.00  0.00           C
ATOM   8463  C2  POPEv 209     105.783  40.298 101.129  1.00  0.00           C
ATOM   8465  O21 POPEv 209     106.283  39.068 100.568  1.00  0.00           O
ATOM   8466  C21 POPEv 209     105.523  38.558  99.608  1.00  0.00           C
ATOM   8467  O22 POPEv 209     104.493  39.038  99.169  1.00  0.00           O
ATOM   8468  C22 POPEv 209     106.223  37.338  98.979  1.00  0.00           C
ATOM   8471  C3  POPEv 209     106.283  41.508 100.288  1.00  0.00           C
ATOM   8474  O31 POPEv 209     105.183  42.378  99.978  1.00  0.00           O
ATOM   8475  C31 POPEv 209     104.403  42.208  98.898  1.00  0.00           C
ATOM   8476  O32 POPEv 209     103.223  42.518  98.889  1.00  0.00           O
ATOM   8477  C32 POPEv 209     105.163  41.708  97.659  1.00  0.00           C
ATOM   8480  C23 POPEv 209     106.083  37.328  97.429  1.00  0.00           C
ATOM   8483  C24 POPEv 209     106.563  36.038  96.739  1.00  0.00           C
ATOM   8486  C25 POPEv 209     106.403  36.068  95.199  1.00  0.00           C
ATOM   8489  C26 POPEv 209     107.393  35.148  94.459  1.00  0.00           C
ATOM   8492  C27 POPEv 209     107.113  34.988  92.948  1.00  0.00           C
ATOM   8495  C28 POPEv 209     108.283  34.318  92.199  1.00  0.00           C
ATOM   8498  C29 POPEv 209     107.863  33.478  91.008  1.00  0.00           C
ATOM   8500 0C21 POPEv 209     108.663  33.058  90.008  1.00  0.00           C
ATOM   8502 1C21 POPEv 209     110.133  33.338  89.828  1.00  0.00           C
ATOM   8505 2C21 POPEv 209     111.053  32.118  90.079  1.00  0.00           C
ATOM   8508 3C21 POPEv 209     110.923  31.008  89.029  1.00  0.00           C
ATOM   8511 4C21 POPEv 209     111.923  29.868  89.249  1.00  0.00           C
ATOM   8514 5C21 POPEv 209     111.763  28.738  88.218  1.00  0.00           C
ATOM   8517 6C21 POPEv 209     112.653  27.518  88.508  1.00  0.00           C
ATOM   8520 7C21 POPEv 209     112.673  26.498  87.379  1.00  0.00           C
ATOM   8523 8C21 POPEv 209     113.453  25.228  87.729  1.00  0.00           C
ATOM   8527  C33 POPEv 209     104.323  41.648  96.358  1.00  0.00           C
ATOM   8530  C34 POPEv 209     104.733  40.488  95.438  1.00  0.00           C
ATOM   8533  C35 POPEv 209     104.373  40.708  93.958  1.00  0.00           C
ATOM   8536  C36 POPEv 209     102.953  40.258  93.589  1.00  0.00           C
ATOM   8539  C37 POPEv 209     102.593  40.578  92.118  1.00  0.00           C
ATOM   8542  C38 POPEv 209     101.103  40.318  91.819  1.00  0.00           C
ATOM   8545  C39 POPEv 209     100.843  39.118  90.898  1.00  0.00           C
ATOM   8548 0C31 POPEv 209     101.053  39.418  89.398  1.00  0.00           C
ATOM   8551 1C31 POPEv 209     100.393  38.368  88.498  1.00  0.00           C
ATOM   8554 2C31 POPEv 209     100.303  38.778  87.008  1.00  0.00           C
ATOM   8557 3C31 POPEv 209     101.663  38.868  86.299  1.00  0.00           C
ATOM   8560 4C31 POPEv 209     102.303  37.508  85.998  1.00  0.00           C
ATOM   8563 5C31 POPEv 209     103.693  37.638  85.349  1.00  0.00           C
ATOM   8566 6C31 POPEv 209     104.283  36.308  84.879  1.00  0.00           C
ATOM   8570  NH3 POPEw 210     108.483 113.498 106.769  1.00  0.00           N
ATOM   8574  C12 POPEw 210     107.543 112.328 106.918  1.00  0.00           C
ATOM   8577  C11 POPEw 210     108.103 111.318 107.928  1.00  0.00           C
ATOM   8580  P   POPEw 210     107.503 109.038 106.798  1.00  0.00           P
ATOM   8581  O13 POPEw 210     107.673 107.718 107.438  1.00  0.00           O
ATOM   8582  O14 POPEw 210     106.443 109.168 105.769  1.00  0.00           O
ATOM   8583  O11 POPEw 210     108.873 109.468 106.129  1.00  0.00           O
ATOM   8584  O12 POPEw 210     107.313 110.138 107.928  1.00  0.00           O
ATOM   8585  C1  POPEw 210     108.823 109.718 104.729  1.00  0.00           C
ATOM   8588  C2  POPEw 210     110.193 110.128 104.148  1.00  0.00           C
ATOM   8590  O21 POPEw 210     110.153 110.588 102.779  1.00  0.00           O
ATOM   8591  C21 POPEw 210     109.143 110.358 101.949  1.00  0.00           C
ATOM   8592  O22 POPEw 210     108.093 109.808 102.198  1.00  0.00           O
ATOM   8593  C22 POPEw 210     109.473 110.898 100.559  1.00  0.00           C
ATOM   8596  C3  POPEw 210     111.203 108.948 104.318  1.00  0.00           C
ATOM   8599  O31 POPEw 210     112.513 109.238 103.769  1.00  0.00           O
ATOM   8600  C31 POPEw 210     112.613 109.018 102.458  1.00  0.00           C
ATOM   8601  O32 POPEw 210     111.763 108.528 101.748  1.00  0.00           O
ATOM   8602  C32 POPEw 210     113.933 109.558 101.949  1.00  0.00           C
ATOM   8605  C23 POPEw 210     108.383 110.528  99.529  1.00  0.00           C
ATOM   8608  C24 POPEw 210     107.943 111.688  98.629  1.00  0.00           C
ATOM   8611  C25 POPEw 210     109.043 112.198  97.699  1.00  0.00           C
ATOM   8614  C26 POPEw 210     108.463 112.538  96.328  1.00  0.00           C
ATOM   8617  C27 POPEw 210     109.503 112.958  95.299  1.00  0.00           C
ATOM   8620  C28 POPEw 210     108.983 112.658  93.878  1.00  0.00           C
ATOM   8623  C29 POPEw 210     109.753 113.448  92.868  1.00  0.00           C
ATOM   8625 0C21 POPEw 210     109.273 114.458  92.129  1.00  0.00           C
ATOM   8627 1C21 POPEw 210     107.873 115.008  92.108  1.00  0.00           C
ATOM   8630 2C21 POPEw 210     107.393 115.118  90.648  1.00  0.00           C
ATOM   8633 3C21 POPEw 210     106.023 115.778  90.559  1.00  0.00           C
ATOM   8636 4C21 POPEw 210     105.713 116.258  89.138  1.00  0.00           C
ATOM   8639 5C21 POPEw 210     104.373 116.988  89.079  1.00  0.00           C
ATOM   8642 6C21 POPEw 210     104.203 117.818  87.789  1.00  0.00           C
ATOM   8645 7C21 POPEw 210     103.793 119.258  88.098  1.00  0.00           C
ATOM   8648 8C21 POPEw 210     103.573 120.128  86.868  1.00  0.00           C
ATOM   8652  C33 POPEw 210     114.333 108.798 100.668  1.00  0.00           C
ATOM   8655  C34 POPEw 210     115.563 109.388  99.978  1.00  0.00           C
ATOM   8658  C35 POPEw 210     116.413 108.298  99.298  1.00  0.00           C
ATOM   8661  C36 POPEw 210     116.383 108.308  97.768  1.00  0.00           C
ATOM   8664  C37 POPEw 210     116.913 106.978  97.229  1.00  0.00           C
ATOM   8667  C38 POPEw 210     117.223 106.958  95.729  1.00  0.00           C
ATOM   8670  C39 POPEw 210     116.003 107.208  94.828  1.00  0.00           C
ATOM   8673 0C31 POPEw 210     116.033 106.318  93.578  1.00  0.00           C
ATOM   8676 1C31 POPEw 210     115.053 106.758  92.479  1.00  0.00           C
ATOM   8679 2C31 POPEw 210     115.283 106.038  91.148  1.00  0.00           C
ATOM   8682 3C31 POPEw 210     114.963 104.548  91.188  1.00  0.00           C
ATOM   8685 4C31 POPEw 210     115.033 103.908  89.799  1.00  0.00           C
ATOM   8688 5C31 POPEw 210     115.003 102.378  89.828  1.00  0.00           C
ATOM   8691 6C31 POPEw 210     114.883 101.758  88.438  1.00  0.00           C
ATOM   8695  NH3 POPEx 211      61.863  57.178 102.639  1.00  0.00           N
ATOM   8699  C12 POPEx 211      62.533  57.308 103.979  1.00  0.00           C
ATOM   8702  C11 POPEx 211      64.063  57.488 103.809  1.00  0.00           C
ATOM   8705  P   POPEx 211      64.483  59.698 105.178  1.00  0.00           P
ATOM   8706  O13 POPEx 211      63.213  59.928 105.878  1.00  0.00           O
ATOM   8707  O14 POPEx 211      65.693  60.308 105.779  1.00  0.00           O
ATOM   8708  O11 POPEx 211      64.313  60.238 103.688  1.00  0.00           O
ATOM   8709  O12 POPEx 211      64.673  58.138 104.938  1.00  0.00           O
ATOM   8710  C1  POPEx 211      65.483  60.748 103.028  1.00  0.00           C
ATOM   8713  C2  POPEx 211      65.543  60.358 101.538  1.00  0.00           C
ATOM   8715  O21 POPEx 211      66.793  60.918 101.118  1.00  0.00           O
ATOM   8716  C21 POPEx 211      67.413  60.398 100.098  1.00  0.00           C
ATOM   8717  O22 POPEx 211      67.003  59.548  99.328  1.00  0.00           O
ATOM   8718  C22 POPEx 211      68.803  60.998 100.078  1.00  0.00           C
ATOM   8721  C3  POPEx 211      64.333  60.928 100.749  1.00  0.00           C
ATOM   8724  O31 POPEx 211      64.283  60.468  99.389  1.00  0.00           O
ATOM   8725  C31 POPEx 211      63.643  59.328  99.158  1.00  0.00           C
ATOM   8726  O32 POPEx 211      63.183  58.578  99.999  1.00  0.00           O
ATOM   8727  C32 POPEx 211      63.423  59.208  97.639  1.00  0.00           C
ATOM   8730  C23 POPEx 211      69.383  61.068  98.658  1.00  0.00           C
ATOM   8733  C24 POPEx 211      68.753  62.128  97.758  1.00  0.00           C
ATOM   8736  C25 POPEx 211      69.523  62.288  96.439  1.00  0.00           C
ATOM   8739  C26 POPEx 211      69.093  63.508  95.639  1.00  0.00           C
ATOM   8742  C27 POPEx 211      70.033  63.778  94.468  1.00  0.00           C
ATOM   8745  C28 POPEx 211      69.953  65.218  93.928  1.00  0.00           C
ATOM   8748  C29 POPEx 211      68.593  65.548  93.389  1.00  0.00           C
ATOM   8750 0C21 POPEx 211      68.263  65.708  92.099  1.00  0.00           C
ATOM   8752 1C21 POPEx 211      69.213  65.598  90.928  1.00  0.00           C
ATOM   8755 2C21 POPEx 211      68.703  66.308  89.669  1.00  0.00           C
ATOM   8758 3C21 POPEx 211      68.803  67.838  89.729  1.00  0.00           C
ATOM   8761 4C21 POPEx 211      68.123  68.518  88.529  1.00  0.00           C
ATOM   8764 5C21 POPEx 211      66.593  68.518  88.638  1.00  0.00           C
ATOM   8767 6C21 POPEx 211      65.893  69.358  87.559  1.00  0.00           C
ATOM   8770 7C21 POPEx 211      64.373  69.348  87.719  1.00  0.00           C
ATOM   8773 8C21 POPEx 211      63.663  70.338  86.788  1.00  0.00           C
ATOM   8777  C33 POPEx 211      64.573  58.498  96.879  1.00  0.00           C
ATOM   8780  C34 POPEx 211      64.553  58.778  95.358  1.00  0.00           C
ATOM   8783  C35 POPEx 211      63.353  58.168  94.608  1.00  0.00           C
ATOM   8786  C36 POPEx 211      63.483  58.298  93.078  1.00  0.00           C
ATOM   8789  C37 POPEx 211      62.353  57.558  92.328  1.00  0.00           C
ATOM   8792  C38 POPEx 211      62.543  57.498  90.809  1.00  0.00           C
ATOM   8795  C39 POPEx 211      62.073  58.758  90.059  1.00  0.00           C
ATOM   8798 0C31 POPEx 211      62.133  58.598  88.529  1.00  0.00           C
ATOM   8801 1C31 POPEx 211      61.273  59.628  87.779  1.00  0.00           C
ATOM   8804 2C31 POPEx 211      61.293  59.458  86.248  1.00  0.00           C
ATOM   8807 3C31 POPEx 211      62.523  60.078  85.578  1.00  0.00           C
ATOM   8810 4C31 POPEx 211      62.603  59.758  84.068  1.00  0.00           C
ATOM   8813 5C31 POPEx 211      63.823  60.398  83.389  1.00  0.00           C
ATOM   8816 6C31 POPEx 211      63.973  60.018  81.918  1.00  0.00           C
ATOM   8820  NH3 POPEy 212       6.073  89.778 100.979  1.00  0.00           N
ATOM   8824  C12 POPEy 212       6.073  89.348 102.419  1.00  0.00           C
ATOM   8827  C11 POPEy 212       5.703  90.518 103.339  1.00  0.00           C
ATOM   8830  P   POPEy 212       6.393  92.958 103.979  1.00  0.00           P
ATOM   8831  O13 POPEy 212       4.973  93.228 104.258  1.00  0.00           O
ATOM   8832  O14 POPEy 212       7.313  92.948 105.139  1.00  0.00           O
ATOM   8833  O11 POPEy 212       6.883  94.058 102.958  1.00  0.00           O
ATOM   8834  O12 POPEy 212       6.563  91.638 103.109  1.00  0.00           O
ATOM   8835  C1  POPEy 212       7.933  93.788 102.029  1.00  0.00           C
ATOM   8838  C2  POPEy 212       7.343  93.628 100.609  1.00  0.00           C
ATOM   8840  O21 POPEy 212       8.393  93.308  99.678  1.00  0.00           O
ATOM   8841  C21 POPEy 212       8.853  92.068  99.719  1.00  0.00           C
ATOM   8842  O22 POPEy 212       8.373  91.138 100.358  1.00  0.00           O
ATOM   8843  C22 POPEy 212      10.113  91.978  98.878  1.00  0.00           C
ATOM   8846  C3  POPEy 212       6.613  94.918 100.148  1.00  0.00           C
ATOM   8849  O31 POPEy 212       6.113  94.698  98.819  1.00  0.00           O
ATOM   8850  C31 POPEy 212       5.143  95.428  98.368  1.00  0.00           C
ATOM   8851  O32 POPEy 212       4.613  96.378  98.918  1.00  0.00           O
ATOM   8852  C32 POPEy 212       4.783  94.898  96.979  1.00  0.00           C
ATOM   8855  C23 POPEy 212       9.933  91.028  97.678  1.00  0.00           C
ATOM   8858  C24 POPEy 212      11.253  90.758  96.928  1.00  0.00           C
ATOM   8861  C25 POPEy 212      11.603  91.838  95.898  1.00  0.00           C
ATOM   8864  C26 POPEy 212      10.683  91.788  94.669  1.00  0.00           C
ATOM   8867  C27 POPEy 212      11.263  92.508  93.449  1.00  0.00           C
ATOM   8870  C28 POPEy 212      10.313  92.438  92.248  1.00  0.00           C
ATOM   8873  C29 POPEy 212      10.973  92.848  90.949  1.00  0.00           C
ATOM   8875 0C21 POPEy 212      11.593  92.018  90.098  1.00  0.00           C
ATOM   8877 1C21 POPEy 212      11.793  90.528  90.268  1.00  0.00           C
ATOM   8880 2C21 POPEy 212      10.853  89.688  89.379  1.00  0.00           C
ATOM   8883 3C21 POPEy 212      11.073  89.858  87.868  1.00  0.00           C
ATOM   8886 4C21 POPEy 212      12.463  89.428  87.388  1.00  0.00           C
ATOM   8889 5C21 POPEy 212      12.623  89.518  85.858  1.00  0.00           C
ATOM   8892 6C21 POPEy 212      12.193  88.238  85.128  1.00  0.00           C
ATOM   8895 7C21 POPEy 212      12.313  88.348  83.608  1.00  0.00           C
ATOM   8898 8C21 POPEy 212      11.803  87.118  82.859  1.00  0.00           C
ATOM   8902  C33 POPEy 212       5.673  95.478  95.849  1.00  0.00           C
ATOM   8905  C34 POPEy 212       7.103  94.908  95.818  1.00  0.00           C
ATOM   8908  C35 POPEy 212       8.013  95.618  94.809  1.00  0.00           C
ATOM   8911  C36 POPEy 212       7.623  95.408  93.328  1.00  0.00           C
ATOM   8914  C37 POPEy 212       8.593  96.158  92.388  1.00  0.00           C
ATOM   8917  C38 POPEy 212       8.263  95.978  90.909  1.00  0.00           C
ATOM   8920  C39 POPEy 212       9.153  96.858  90.028  1.00  0.00           C
ATOM   8923 0C31 POPEy 212       8.783  96.838  88.538  1.00  0.00           C
ATOM   8926 1C31 POPEy 212       9.693  97.778  87.738  1.00  0.00           C
ATOM   8929 2C31 POPEy 212       9.373  97.798  86.238  1.00  0.00           C
ATOM   8932 3C31 POPEy 212      10.423  98.558  85.408  1.00  0.00           C
ATOM   8935 4C31 POPEy 212      11.783  97.838  85.359  1.00  0.00           C
ATOM   8938 5C31 POPEy 212      12.803  98.518  84.449  1.00  0.00           C
ATOM   8941 6C31 POPEy 212      14.123  97.758  84.379  1.00  0.00           C
ATOM   8945  NH3 POPEz 213      68.713  72.778 101.699  1.00  0.00           N
ATOM   8949  C12 POPEz 213      69.263  73.318 102.998  1.00  0.00           C
ATOM   8952  C11 POPEz 213      70.803  73.208 103.129  1.00  0.00           C
ATOM   8955  P   POPEz 213      72.273  71.138 103.918  1.00  0.00           P
ATOM   8956  O13 POPEz 213      73.653  71.528 103.609  1.00  0.00           O
ATOM   8957  O14 POPEz 213      71.853  71.288 105.318  1.00  0.00           O
ATOM   8958  O11 POPEz 213      72.043  69.638 103.479  1.00  0.00           O
ATOM   8959  O12 POPEz 213      71.263  71.868 102.928  1.00  0.00           O
ATOM   8960  C1  POPEz 213      73.003  68.898 102.729  1.00  0.00           C
ATOM   8963  C2  POPEz 213      72.603  68.688 101.228  1.00  0.00           C
ATOM   8965  O21 POPEz 213      73.273  67.528 100.718  1.00  0.00           O
ATOM   8966  C21 POPEz 213      74.523  67.648 100.309  1.00  0.00           C
ATOM   8967  O22 POPEz 213      75.233  68.638 100.398  1.00  0.00           O
ATOM   8968  C22 POPEz 213      74.983  66.288  99.768  1.00  0.00           C
ATOM   8971  C3  POPEz 213      72.733  69.978 100.339  1.00  0.00           C
ATOM   8974  O31 POPEz 213      72.693  69.708  98.909  1.00  0.00           O
ATOM   8975  C31 POPEz 213      71.473  69.578  98.389  1.00  0.00           C
ATOM   8976  O32 POPEz 213      70.433  69.718  99.018  1.00  0.00           O
ATOM   8977  C32 POPEz 213      71.533  69.298  96.879  1.00  0.00           C
ATOM   8980  C23 POPEz 213      75.453  66.338  98.308  1.00  0.00           C
ATOM   8983  C24 POPEz 213      74.303  66.218  97.309  1.00  0.00           C
ATOM   8986  C25 POPEz 213      74.833  66.228  95.868  1.00  0.00           C
ATOM   8989  C26 POPEz 213      73.813  65.798  94.809  1.00  0.00           C
ATOM   8992  C27 POPEz 213      74.463  64.818  93.818  1.00  0.00           C
ATOM   8995  C28 POPEz 213      73.533  64.338  92.699  1.00  0.00           C
ATOM   8998  C29 POPEz 213      73.263  65.408  91.658  1.00  0.00           C
ATOM   9000 0C21 POPEz 213      73.263  65.248  90.329  1.00  0.00           C
ATOM   9002 1C21 POPEz 213      73.483  63.948  89.578  1.00  0.00           C
ATOM   9005 2C21 POPEz 213      72.213  63.488  88.839  1.00  0.00           C
ATOM   9008 3C21 POPEz 213      72.043  64.138  87.458  1.00  0.00           C
ATOM   9011 4C21 POPEz 213      70.653  63.918  86.828  1.00  0.00           C
ATOM   9014 5C21 POPEz 213      70.263  62.448  86.658  1.00  0.00           C
ATOM   9017 6C21 POPEz 213      68.883  62.288  85.998  1.00  0.00           C
ATOM   9020 7C21 POPEz 213      68.393  60.828  85.998  1.00  0.00           C
ATOM   9023 8C21 POPEz 213      66.913  60.678  85.629  1.00  0.00           C
ATOM   9027  C33 POPEz 213      72.253  70.398  96.059  1.00  0.00           C
ATOM   9030  C34 POPEz 213      72.373  70.048  94.559  1.00  0.00           C
ATOM   9033  C35 POPEz 213      72.943  71.198  93.708  1.00  0.00           C
ATOM   9036  C36 POPEz 213      72.823  70.968  92.178  1.00  0.00           C
ATOM   9039  C37 POPEz 213      73.253  72.198  91.348  1.00  0.00           C
ATOM   9042  C38 POPEz 213      72.533  72.348  89.988  1.00  0.00           C
ATOM   9045  C39 POPEz 213      73.333  71.918  88.748  1.00  0.00           C
ATOM   9048 0C31 POPEz 213      73.693  70.418  88.688  1.00  0.00           C
ATOM   9051 1C31 POPEz 213      75.213  70.208  88.578  1.00  0.00           C
ATOM   9054 2C31 POPEz 213      75.683  68.758  88.778  1.00  0.00           C
ATOM   9057 3C31 POPEz 213      75.703  67.898  87.508  1.00  0.00           C
ATOM   9060 4C31 POPEz 213      76.133  66.458  87.839  1.00  0.00           C
ATOM   9063 5C31 POPEz 213      76.033  65.478  86.658  1.00  0.00           C
ATOM   9066 6C31 POPEz 213      77.113  65.648  85.598  1.00  0.00           C
ATOM   9070  NH3 POPE0 214      33.653  28.828  62.328  1.00  0.00           N
ATOM   9074  C12 POPE0 214      33.963  27.678  61.428  1.00  0.00           C
ATOM   9077  C11 POPE0 214      33.363  27.938  60.049  1.00  0.00           C
ATOM   9080  P   POPE0 214      32.313  26.048  58.549  1.00  0.00           P
ATOM   9081  O13 POPE0 214      31.763  26.808  57.409  1.00  0.00           O
ATOM   9082  O14 POPE0 214      32.703  24.628  58.328  1.00  0.00           O
ATOM   9083  O11 POPE0 214      31.283  26.018  59.708  1.00  0.00           O
ATOM   9084  O12 POPE0 214      33.553  26.808  59.198  1.00  0.00           O
ATOM   9085  C1  POPE0 214      30.103  26.808  59.868  1.00  0.00           C
ATOM   9088  C2  POPE0 214      29.453  26.448  61.248  1.00  0.00           C
ATOM   9090  O21 POPE0 214      28.853  27.588  61.898  1.00  0.00           O
ATOM   9091  C21 POPE0 214      29.643  28.548  62.378  1.00  0.00           C
ATOM   9092  O22 POPE0 214      30.863  28.588  62.299  1.00  0.00           O
ATOM   9093  C22 POPE0 214      28.783  29.638  63.038  1.00  0.00           C
ATOM   9096  C3  POPE0 214      30.403  25.628  62.178  1.00  0.00           C
ATOM   9099  O31 POPE0 214      29.663  24.838  63.129  1.00  0.00           O
ATOM   9100  C31 POPE0 214      29.623  25.298  64.368  1.00  0.00           C
ATOM   9101  O32 POPE0 214      30.093  26.348  64.769  1.00  0.00           O
ATOM   9102  C32 POPE0 214      28.853  24.268  65.218  1.00  0.00           C
ATOM   9105  C23 POPE0 214      29.493  30.378  64.199  1.00  0.00           C
ATOM   9108  C24 POPE0 214      29.413  29.688  65.578  1.00  0.00           C
ATOM   9111  C25 POPE0 214      28.363  30.308  66.529  1.00  0.00           C
ATOM   9114  C26 POPE0 214      28.553  29.898  67.998  1.00  0.00           C
ATOM   9117  C27 POPE0 214      27.523  30.518  68.958  1.00  0.00           C
ATOM   9120  C28 POPE0 214      27.903  30.358  70.449  1.00  0.00           C
ATOM   9123  C29 POPE0 214      26.743  30.498  71.398  1.00  0.00           C
ATOM   9125 0C21 POPE0 214      26.413  31.568  72.148  1.00  0.00           C
ATOM   9127 1C21 POPE0 214      27.103  32.908  72.178  1.00  0.00           C
ATOM   9130 2C21 POPE0 214      27.713  33.298  73.549  1.00  0.00           C
ATOM   9133 3C21 POPE0 214      26.693  33.768  74.608  1.00  0.00           C
ATOM   9136 4C21 POPE0 214      27.323  34.708  75.648  1.00  0.00           C
ATOM   9139 5C21 POPE0 214      28.293  34.018  76.618  1.00  0.00           C
ATOM   9142 6C21 POPE0 214      29.113  35.008  77.459  1.00  0.00           C
ATOM   9145 7C21 POPE0 214      30.163  34.308  78.328  1.00  0.00           C
ATOM   9148 8C21 POPE0 214      30.953  35.278  79.218  1.00  0.00           C
ATOM   9152  C33 POPE0 214      29.773  23.278  65.968  1.00  0.00           C
ATOM   9155  C34 POPE0 214      28.963  22.118  66.559  1.00  0.00           C
ATOM   9158  C35 POPE0 214      29.783  21.088  67.368  1.00  0.00           C
ATOM   9161  C36 POPE0 214      30.283  21.638  68.718  1.00  0.00           C
ATOM   9164  C37 POPE0 214      30.763  20.518  69.659  1.00  0.00           C
ATOM   9167  C38 POPE0 214      31.113  21.038  71.058  1.00  0.00           C
ATOM   9170  C39 POPE0 214      31.493  19.918  72.038  1.00  0.00           C
ATOM   9173 0C31 POPE0 214      31.833  20.488  73.409  1.00  0.00           C
ATOM   9176 1C31 POPE0 214      32.013  19.438  74.508  1.00  0.00           C
ATOM   9179 2C31 POPE0 214      32.723  19.998  75.758  1.00  0.00           C
ATOM   9182 3C31 POPE0 214      32.243  21.388  76.209  1.00  0.00           C
ATOM   9185 4C31 POPE0 214      33.093  21.978  77.339  1.00  0.00           C
ATOM   9188 5C31 POPE0 214      32.613  23.368  77.768  1.00  0.00           C
ATOM   9191 6C31 POPE0 214      33.453  23.968  78.888  1.00  0.00           C
ATOM   9195  NH3 POPE1 215      94.893  33.248  64.089  1.00  0.00           N
ATOM   9199  C12 POPE1 215      93.543  33.948  64.118  1.00  0.00           C
ATOM   9202  C11 POPE1 215      92.863  34.128  62.748  1.00  0.00           C
ATOM   9205  P   POPE1 215      90.283  34.698  62.898  1.00  0.00           P
ATOM   9206  O13 POPE1 215      89.493  35.938  63.098  1.00  0.00           O
ATOM   9207  O14 POPE1 215      89.983  33.838  61.739  1.00  0.00           O
ATOM   9208  O11 POPE1 215      90.373  33.828  64.208  1.00  0.00           O
ATOM   9209  O12 POPE1 215      91.813  35.108  62.828  1.00  0.00           O
ATOM   9210  C1  POPE1 215      89.273  33.578  65.099  1.00  0.00           C
ATOM   9213  C2  POPE1 215      89.433  34.378  66.428  1.00  0.00           C
ATOM   9215  O21 POPE1 215      88.973  33.728  67.628  1.00  0.00           O
ATOM   9216  C21 POPE1 215      87.823  33.098  67.638  1.00  0.00           C
ATOM   9217  O22 POPE1 215      87.153  32.738  66.678  1.00  0.00           O
ATOM   9218  C22 POPE1 215      87.363  32.968  69.089  1.00  0.00           C
ATOM   9221  C3  POPE1 215      88.823  35.808  66.358  1.00  0.00           C
ATOM   9224  O31 POPE1 215      89.093  36.648  67.508  1.00  0.00           O
ATOM   9225  C31 POPE1 215      90.333  37.118  67.589  1.00  0.00           C
ATOM   9226  O32 POPE1 215      91.293  36.718  66.938  1.00  0.00           O
ATOM   9227  C32 POPE1 215      90.393  38.328  68.519  1.00  0.00           C
ATOM   9230  C23 POPE1 215      86.753  34.308  69.568  1.00  0.00           C
ATOM   9233  C24 POPE1 215      86.073  34.228  70.938  1.00  0.00           C
ATOM   9236  C25 POPE1 215      87.003  34.578  72.108  1.00  0.00           C
ATOM   9239  C26 POPE1 215      86.243  34.598  73.449  1.00  0.00           C
ATOM   9242  C27 POPE1 215      87.003  35.178  74.648  1.00  0.00           C
ATOM   9245  C28 POPE1 215      86.153  35.088  75.928  1.00  0.00           C
ATOM   9248  C29 POPE1 215      86.683  35.868  77.108  1.00  0.00           C
ATOM   9250 0C21 POPE1 215      85.963  36.658  77.919  1.00  0.00           C
ATOM   9252 1C21 POPE1 215      84.463  36.878  77.809  1.00  0.00           C
ATOM   9255 2C21 POPE1 215      83.733  37.158  79.138  1.00  0.00           C
ATOM   9258 3C21 POPE1 215      83.963  38.548  79.748  1.00  0.00           C
ATOM   9261 4C21 POPE1 215      83.003  38.778  80.928  1.00  0.00           C
ATOM   9264 5C21 POPE1 215      83.273  40.058  81.739  1.00  0.00           C
ATOM   9267 6C21 POPE1 215      82.313  41.218  81.439  1.00  0.00           C
ATOM   9270 7C21 POPE1 215      82.353  42.268  82.559  1.00  0.00           C
ATOM   9273 8C21 POPE1 215      81.413  43.458  82.348  1.00  0.00           C
ATOM   9277  C33 POPE1 215      91.403  38.108  69.659  1.00  0.00           C
ATOM   9280  C34 POPE1 215      90.793  37.348  70.848  1.00  0.00           C
ATOM   9283  C35 POPE1 215      89.943  38.208  71.799  1.00  0.00           C
ATOM   9286  C36 POPE1 215      90.773  39.158  72.688  1.00  0.00           C
ATOM   9289  C37 POPE1 215      90.883  40.598  72.159  1.00  0.00           C
ATOM   9292  C38 POPE1 215      92.143  41.328  72.659  1.00  0.00           C
ATOM   9295  C39 POPE1 215      92.213  41.528  74.178  1.00  0.00           C
ATOM   9298 0C31 POPE1 215      91.103  42.438  74.708  1.00  0.00           C
ATOM   9301 1C31 POPE1 215      91.163  42.708  76.218  1.00  0.00           C
ATOM   9304 2C31 POPE1 215      89.923  43.488  76.678  1.00  0.00           C
ATOM   9307 3C31 POPE1 215      89.743  43.608  78.199  1.00  0.00           C
ATOM   9310 4C31 POPE1 215      89.793  42.258  78.928  1.00  0.00           C
ATOM   9313 5C31 POPE1 215      88.933  42.198  80.199  1.00  0.00           C
ATOM   9316 6C31 POPE1 215      87.543  41.598  79.988  1.00  0.00           C
ATOM   9320  NH3 POPE2 216     126.013  69.338 100.548  1.00  0.00           N
ATOM   9324  C12 POPE2 216     126.213  68.878  99.138  1.00  0.00           C
ATOM   9327  C11 POPE2 216     124.923  69.008  98.279  1.00  0.00           C
ATOM   9330  P   POPE2 216     123.403  71.038  99.079  1.00  0.00           P
ATOM   9331  O13 POPE2 216     122.303  71.158 100.028  1.00  0.00           O
ATOM   9332  O14 POPE2 216     124.643  71.768  99.379  1.00  0.00           O
ATOM   9333  O11 POPE2 216     122.903  71.478  97.668  1.00  0.00           O
ATOM   9334  O12 POPE2 216     123.773  69.508  98.968  1.00  0.00           O
ATOM   9335  C1  POPE2 216     123.803  71.768  96.608  1.00  0.00           C
ATOM   9338  C2  POPE2 216     123.563  70.758  95.458  1.00  0.00           C
ATOM   9340  O21 POPE2 216     124.743  70.458  94.699  1.00  0.00           O
ATOM   9341  C21 POPE2 216     125.573  71.418  94.348  1.00  0.00           C
ATOM   9342  O22 POPE2 216     125.493  72.608  94.599  1.00  0.00           O
ATOM   9343  C22 POPE2 216     126.703  70.788  93.559  1.00  0.00           C
ATOM   9346  C3  POPE2 216     122.393  71.228  94.559  1.00  0.00           C
ATOM   9349  O31 POPE2 216     121.893  70.178  93.708  1.00  0.00           O
ATOM   9350  C31 POPE2 216     122.133  70.338  92.419  1.00  0.00           C
ATOM   9351  O32 POPE2 216     122.863  71.198  91.928  1.00  0.00           O
ATOM   9352  C32 POPE2 216     121.363  69.308  91.599  1.00  0.00           C
ATOM   9355  C23 POPE2 216     126.173  70.168  92.248  1.00  0.00           C
ATOM   9358  C24 POPE2 216     127.303  69.658  91.358  1.00  0.00           C
ATOM   9361  C25 POPE2 216     128.083  70.788  90.678  1.00  0.00           C
ATOM   9364  C26 POPE2 216     128.143  70.588  89.169  1.00  0.00           C
ATOM   9367  C27 POPE2 216     128.913  71.678  88.409  1.00  0.00           C
ATOM   9370  C28 POPE2 216     128.673  71.608  86.889  1.00  0.00           C
ATOM   9373  C29 POPE2 216     129.083  70.268  86.318  1.00  0.00           C
ATOM   9375 0C21 POPE2 216     129.543  70.018  85.079  1.00  0.00           C
ATOM   9377 1C21 POPE2 216     129.693  71.008  83.949  1.00  0.00           C
ATOM   9380 2C21 POPE2 216     128.753  70.618  82.799  1.00  0.00           C
ATOM   9383 3C21 POPE2 216     129.043  71.368  81.498  1.00  0.00           C
ATOM   9386 4C21 POPE2 216     128.873  70.468  80.268  1.00  0.00           C
ATOM   9389 5C21 POPE2 216     129.273  71.158  78.968  1.00  0.00           C
ATOM   9392 6C21 POPE2 216     129.193  70.228  77.748  1.00  0.00           C
ATOM   9395 7C21 POPE2 216     129.433  70.988  76.438  1.00  0.00           C
ATOM   9398 8C21 POPE2 216     129.633  70.078  75.229  1.00  0.00           C
ATOM   9402  C33 POPE2 216     119.983  68.908  92.188  1.00  0.00           C
ATOM   9405  C34 POPE2 216     119.353  67.708  91.458  1.00  0.00           C
ATOM   9408  C35 POPE2 216     119.063  67.988  89.979  1.00  0.00           C
ATOM   9411  C36 POPE2 216     118.863  66.728  89.128  1.00  0.00           C
ATOM   9414  C37 POPE2 216     119.103  67.038  87.638  1.00  0.00           C
ATOM   9417  C38 POPE2 216     118.763  65.878  86.688  1.00  0.00           C
ATOM   9420  C39 POPE2 216     118.853  66.278  85.199  1.00  0.00           C
ATOM   9423 0C31 POPE2 216     120.253  66.748  84.748  1.00  0.00           C
ATOM   9426 1C31 POPE2 216     120.273  67.118  83.258  1.00  0.00           C
ATOM   9429 2C31 POPE2 216     121.463  68.018  82.868  1.00  0.00           C
ATOM   9432 3C31 POPE2 216     121.453  68.448  81.399  1.00  0.00           C
ATOM   9435 4C31 POPE2 216     120.273  69.368  81.029  1.00  0.00           C
ATOM   9438 5C31 POPE2 216     120.383  69.928  79.608  1.00  0.00           C
ATOM   9441 6C31 POPE2 216     119.173  70.768  79.188  1.00  0.00           C
ATOM   9445  NH3 POPE3 217     102.113  66.698 101.068  1.00  0.00           N
ATOM   9449  C12 POPE3 217     103.423  67.238 101.568  1.00  0.00           C
ATOM   9452  C11 POPE3 217     104.623  66.328 101.208  1.00  0.00           C
ATOM   9455  P   POPE3 217     103.863  63.788 101.179  1.00  0.00           P
ATOM   9456  O13 POPE3 217     102.403  63.928 101.428  1.00  0.00           O
ATOM   9457  O14 POPE3 217     104.523  62.518 101.549  1.00  0.00           O
ATOM   9458  O11 POPE3 217     104.083  64.058  99.648  1.00  0.00           O
ATOM   9459  O12 POPE3 217     104.553  65.048 101.839  1.00  0.00           O
ATOM   9460  C1  POPE3 217     103.243  63.458  98.669  1.00  0.00           C
ATOM   9463  C2  POPE3 217     102.433  64.558  97.949  1.00  0.00           C
ATOM   9465  O21 POPE3 217     101.363  64.018  97.139  1.00  0.00           O
ATOM   9466  C21 POPE3 217     101.723  63.258  96.138  1.00  0.00           C
ATOM   9467  O22 POPE3 217     102.863  62.998  95.779  1.00  0.00           O
ATOM   9468  C22 POPE3 217     100.473  62.748  95.419  1.00  0.00           C
ATOM   9471  C3  POPE3 217     103.363  65.558  97.188  1.00  0.00           C
ATOM   9474  O31 POPE3 217     102.643  66.638  96.559  1.00  0.00           O
ATOM   9475  C31 POPE3 217     102.393  67.678  97.368  1.00  0.00           C
ATOM   9476  O32 POPE3 217     102.613  67.688  98.559  1.00  0.00           O
ATOM   9477  C32 POPE3 217     101.803  68.838  96.529  1.00  0.00           C
ATOM   9480  C23 POPE3 217     100.723  62.738  93.909  1.00  0.00           C
ATOM   9483  C24 POPE3 217      99.463  62.548  93.069  1.00  0.00           C
ATOM   9486  C25 POPE3 217      99.753  62.908  91.599  1.00  0.00           C
ATOM   9489  C26 POPE3 217      98.503  63.008  90.728  1.00  0.00           C
ATOM   9492  C27 POPE3 217      98.733  63.918  89.508  1.00  0.00           C
ATOM   9495  C28 POPE3 217      97.443  64.558  88.969  1.00  0.00           C
ATOM   9498  C29 POPE3 217      97.773  65.728  88.078  1.00  0.00           C
ATOM   9500 0C21 POPE3 217      97.083  66.878  87.989  1.00  0.00           C
ATOM   9502 1C21 POPE3 217      95.763  67.188  88.659  1.00  0.00           C
ATOM   9505 2C21 POPE3 217      94.733  67.688  87.628  1.00  0.00           C
ATOM   9508 3C21 POPE3 217      94.433  66.658  86.508  1.00  0.00           C
ATOM   9511 4C21 POPE3 217      93.283  67.048  85.569  1.00  0.00           C
ATOM   9514 5C21 POPE3 217      93.483  68.398  84.879  1.00  0.00           C
ATOM   9517 6C21 POPE3 217      92.343  68.708  83.899  1.00  0.00           C
ATOM   9520 7C21 POPE3 217      92.493  70.098  83.288  1.00  0.00           C
ATOM   9523 8C21 POPE3 217      91.323  70.528  82.409  1.00  0.00           C
ATOM   9527  C33 POPE3 217     100.543  69.498  97.148  1.00  0.00           C
ATOM   9530  C34 POPE3 217      99.903  70.548  96.208  1.00  0.00           C
ATOM   9533  C35 POPE3 217      98.383  70.748  96.278  1.00  0.00           C
ATOM   9536  C36 POPE3 217      97.633  70.188  95.049  1.00  0.00           C
ATOM   9539  C37 POPE3 217      96.933  71.228  94.148  1.00  0.00           C
ATOM   9542  C38 POPE3 217      96.663  70.668  92.738  1.00  0.00           C
ATOM   9545  C39 POPE3 217      96.173  71.718  91.719  1.00  0.00           C
ATOM   9548 0C31 POPE3 217      96.533  71.368  90.268  1.00  0.00           C
ATOM   9551 1C31 POPE3 217      96.033  72.428  89.268  1.00  0.00           C
ATOM   9554 2C31 POPE3 217      96.813  72.478  87.938  1.00  0.00           C
ATOM   9557 3C31 POPE3 217      96.703  71.208  87.089  1.00  0.00           C
ATOM   9560 4C31 POPE3 217      97.293  71.378  85.678  1.00  0.00           C
ATOM   9563 5C31 POPE3 217      97.403  70.058  84.919  1.00  0.00           C
ATOM   9566 6C31 POPE3 217      97.883  70.198  83.468  1.00  0.00           C
ATOM   9570  NH3 POPE4 218      64.853 107.188 103.529  1.00  0.00           N
ATOM   9574  C12 POPE4 218      64.313 106.508 102.279  1.00  0.00           C
ATOM   9577  C11 POPE4 218      63.303 105.388 102.608  1.00  0.00           C
ATOM   9580  P   POPE4 218      62.783 103.028 101.459  1.00  0.00           P
ATOM   9581  O13 POPE4 218      61.333 102.758 101.409  1.00  0.00           O
ATOM   9582  O14 POPE4 218      63.543 102.458 102.589  1.00  0.00           O
ATOM   9583  O11 POPE4 218      63.533 102.558 100.148  1.00  0.00           O
ATOM   9584  O12 POPE4 218      62.993 104.618 101.449  1.00  0.00           O
ATOM   9585  C1  POPE4 218      63.233 102.988  98.828  1.00  0.00           C
ATOM   9588  C2  POPE4 218      63.643 104.458  98.549  1.00  0.00           C
ATOM   9590  O21 POPE4 218      63.323 104.818  97.198  1.00  0.00           O
ATOM   9591  C21 POPE4 218      63.843 104.178  96.169  1.00  0.00           C
ATOM   9592  O22 POPE4 218      64.833 103.478  96.158  1.00  0.00           O
ATOM   9593  C22 POPE4 218      63.013 104.568  94.949  1.00  0.00           C
ATOM   9596  C3  POPE4 218      65.103 104.798  98.968  1.00  0.00           C
ATOM   9599  O31 POPE4 218      65.243 106.208  99.258  1.00  0.00           O
ATOM   9600  C31 POPE4 218      65.633 106.948  98.229  1.00  0.00           C
ATOM   9601  O32 POPE4 218      66.023 106.518  97.159  1.00  0.00           O
ATOM   9602  C32 POPE4 218      65.463 108.428  98.609  1.00  0.00           C
ATOM   9605  C23 POPE4 218      63.243 103.678  93.699  1.00  0.00           C
ATOM   9608  C24 POPE4 218      63.153 104.498  92.409  1.00  0.00           C
ATOM   9611  C25 POPE4 218      64.413 105.328  92.118  1.00  0.00           C
ATOM   9614  C26 POPE4 218      65.613 104.468  91.698  1.00  0.00           C
ATOM   9617  C27 POPE4 218      66.863 105.308  91.439  1.00  0.00           C
ATOM   9620  C28 POPE4 218      68.123 104.448  91.208  1.00  0.00           C
ATOM   9623  C29 POPE4 218      68.143 103.848  89.828  1.00  0.00           C
ATOM   9625 0C21 POPE4 218      68.893 104.268  88.799  1.00  0.00           C
ATOM   9627 1C21 POPE4 218      69.873 105.418  88.818  1.00  0.00           C
ATOM   9630 2C21 POPE4 218      71.333 104.938  88.868  1.00  0.00           C
ATOM   9633 3C21 POPE4 218      71.803 104.268  87.568  1.00  0.00           C
ATOM   9636 4C21 POPE4 218      73.173 103.608  87.689  1.00  0.00           C
ATOM   9639 5C21 POPE4 218      73.603 102.888  86.409  1.00  0.00           C
ATOM   9642 6C21 POPE4 218      75.013 102.288  86.539  1.00  0.00           C
ATOM   9645 7C21 POPE4 218      75.443 101.478  85.308  1.00  0.00           C
ATOM   9648 8C21 POPE4 218      76.733 100.708  85.559  1.00  0.00           C
ATOM   9652  C33 POPE4 218      66.083 109.418  97.598  1.00  0.00           C
ATOM   9655  C34 POPE4 218      65.463 110.828  97.648  1.00  0.00           C
ATOM   9658  C35 POPE4 218      65.973 111.728  96.518  1.00  0.00           C
ATOM   9661  C36 POPE4 218      65.213 111.468  95.209  1.00  0.00           C
ATOM   9664  C37 POPE4 218      65.963 111.908  93.949  1.00  0.00           C
ATOM   9667  C38 POPE4 218      65.163 111.678  92.659  1.00  0.00           C
ATOM   9670  C39 POPE4 218      64.753 110.218  92.388  1.00  0.00           C
ATOM   9673 0C31 POPE4 218      65.913 109.328  91.908  1.00  0.00           C
ATOM   9676 1C31 POPE4 218      66.073 109.368  90.378  1.00  0.00           C
ATOM   9679 2C31 POPE4 218      67.443 108.878  89.898  1.00  0.00           C
ATOM   9682 3C31 POPE4 218      67.543 108.838  88.379  1.00  0.00           C
ATOM   9685 4C31 POPE4 218      68.953 109.188  87.878  1.00  0.00           C
ATOM   9688 5C31 POPE4 218      69.033 109.228  86.348  1.00  0.00           C
ATOM   9691 6C31 POPE4 218      70.383 109.748  85.839  1.00  0.00           C
ATOM   9695  NH3 POPE5 219      37.503  -1.292 104.089  1.00  0.00           N
ATOM   9699  C12 POPE5 219      38.503  -0.152 104.049  1.00  0.00           C
ATOM   9702  C11 POPE5 219      38.173   1.028 104.978  1.00  0.00           C
ATOM   9705  P   POPE5 219      38.963   3.578 104.659  1.00  0.00           P
ATOM   9706  O13 POPE5 219      38.123   4.128 105.729  1.00  0.00           O
ATOM   9707  O14 POPE5 219      40.323   4.128 104.499  1.00  0.00           O
ATOM   9708  O11 POPE5 219      38.173   3.608 103.279  1.00  0.00           O
ATOM   9709  O12 POPE5 219      39.183   2.018 104.828  1.00  0.00           O
ATOM   9710  C1  POPE5 219      38.783   4.228 102.139  1.00  0.00           C
ATOM   9713  C2  POPE5 219      37.813   4.268 100.928  1.00  0.00           C
ATOM   9715  O21 POPE5 219      37.903   5.548 100.279  1.00  0.00           O
ATOM   9716  C21 POPE5 219      38.783   5.618  99.309  1.00  0.00           C
ATOM   9717  O22 POPE5 219      39.473   4.688  98.909  1.00  0.00           O
ATOM   9718  C22 POPE5 219      38.813   7.028  98.738  1.00  0.00           C
ATOM   9721  C3  POPE5 219      36.333   3.998 101.339  1.00  0.00           C
ATOM   9724  O31 POPE5 219      35.323   4.348 100.368  1.00  0.00           O
ATOM   9725  C31 POPE5 219      35.513   4.208  99.038  1.00  0.00           C
ATOM   9726  O32 POPE5 219      35.203   5.068  98.238  1.00  0.00           O
ATOM   9727  C32 POPE5 219      36.133   2.878  98.618  1.00  0.00           C
ATOM   9730  C23 POPE5 219      39.773   7.178  97.528  1.00  0.00           C
ATOM   9733  C24 POPE5 219      39.243   8.168  96.488  1.00  0.00           C
ATOM   9736  C25 POPE5 219      38.263   7.538  95.489  1.00  0.00           C
ATOM   9739  C26 POPE5 219      37.613   8.578  94.578  1.00  0.00           C
ATOM   9742  C27 POPE5 219      37.023   7.978  93.288  1.00  0.00           C
ATOM   9745  C28 POPE5 219      36.013   8.868  92.528  1.00  0.00           C
ATOM   9748  C29 POPE5 219      36.193  10.348  92.719  1.00  0.00           C
ATOM   9750 0C21 POPE5 219      36.563  11.258  91.809  1.00  0.00           C
ATOM   9752 1C21 POPE5 219      36.913  11.008  90.368  1.00  0.00           C
ATOM   9755 2C21 POPE5 219      35.743  11.298  89.418  1.00  0.00           C
ATOM   9758 3C21 POPE5 219      36.143  11.128  87.948  1.00  0.00           C
ATOM   9761 4C21 POPE5 219      34.983  11.388  86.968  1.00  0.00           C
ATOM   9764 5C21 POPE5 219      33.903  10.308  87.019  1.00  0.00           C
ATOM   9767 6C21 POPE5 219      33.613   9.718  85.639  1.00  0.00           C
ATOM   9770 7C21 POPE5 219      32.603   8.568  85.678  1.00  0.00           C
ATOM   9773 8C21 POPE5 219      32.273   8.028  84.288  1.00  0.00           C
ATOM   9777  C33 POPE5 219      35.573   2.408  97.258  1.00  0.00           C
ATOM   9780  C34 POPE5 219      36.233   1.118  96.719  1.00  0.00           C
ATOM   9783  C35 POPE5 219      37.603   1.308  96.049  1.00  0.00           C
ATOM   9786  C36 POPE5 219      37.543   1.948  94.648  1.00  0.00           C
ATOM   9789  C37 POPE5 219      38.903   1.868  93.939  1.00  0.00           C
ATOM   9792  C38 POPE5 219      38.923   2.408  92.498  1.00  0.00           C
ATOM   9795  C39 POPE5 219      39.503   3.828  92.388  1.00  0.00           C
ATOM   9798 0C31 POPE5 219      39.533   4.308  90.938  1.00  0.00           C
ATOM   9801 1C31 POPE5 219      39.773   5.818  90.809  1.00  0.00           C
ATOM   9804 2C31 POPE5 219      39.713   6.328  89.368  1.00  0.00           C
ATOM   9807 3C31 POPE5 219      38.273   6.498  88.858  1.00  0.00           C
ATOM   9810 4C31 POPE5 219      38.153   6.428  87.339  1.00  0.00           C
ATOM   9813 5C31 POPE5 219      36.693   6.548  86.868  1.00  0.00           C
ATOM   9816 6C31 POPE5 219      36.503   6.308  85.368  1.00  0.00           C
ATOM   9820  NH3 POPE6 220      41.643 102.128  56.229  1.00  0.00           N
ATOM   9824  C12 POPE6 220      41.823 102.988  57.458  1.00  0.00           C
ATOM   9827  C11 POPE6 220      41.823 104.468  57.069  1.00  0.00           C
ATOM   9830  P   POPE6 220      43.413 106.088  58.348  1.00  0.00           P
ATOM   9831  O13 POPE6 220      44.513 105.268  57.779  1.00  0.00           O
ATOM   9832  O14 POPE6 220      43.163 107.438  57.799  1.00  0.00           O
ATOM   9833  O11 POPE6 220      43.563 106.138  59.909  1.00  0.00           O
ATOM   9834  O12 POPE6 220      42.063 105.288  58.208  1.00  0.00           O
ATOM   9835  C1  POPE6 220      42.943 105.108  60.688  1.00  0.00           C
ATOM   9838  C2  POPE6 220      43.463 105.168  62.148  1.00  0.00           C
ATOM   9840  O21 POPE6 220      43.813 103.868  62.638  1.00  0.00           O
ATOM   9841  C21 POPE6 220      42.873 102.978  62.898  1.00  0.00           C
ATOM   9842  O22 POPE6 220      41.693 103.038  62.589  1.00  0.00           O
ATOM   9843  C22 POPE6 220      43.503 101.888  63.769  1.00  0.00           C
ATOM   9846  C3  POPE6 220      42.533 105.968  63.109  1.00  0.00           C
ATOM   9849  O31 POPE6 220      43.263 106.598  64.169  1.00  0.00           O
ATOM   9850  C31 POPE6 220      43.543 105.868  65.229  1.00  0.00           C
ATOM   9851  O32 POPE6 220      43.323 104.678  65.358  1.00  0.00           O
ATOM   9852  C32 POPE6 220      44.243 106.758  66.248  1.00  0.00           C
ATOM   9855  C23 POPE6 220      42.453 101.088  64.568  1.00  0.00           C
ATOM   9858  C24 POPE6 220      43.073 100.348  65.758  1.00  0.00           C
ATOM   9861  C25 POPE6 220      42.113  99.378  66.468  1.00  0.00           C
ATOM   9864  C26 POPE6 220      42.503  99.148  67.938  1.00  0.00           C
ATOM   9867  C27 POPE6 220      41.713  98.028  68.628  1.00  0.00           C
ATOM   9870  C28 POPE6 220      42.113  97.828  70.108  1.00  0.00           C
ATOM   9873  C29 POPE6 220      41.643  98.978  70.958  1.00  0.00           C
ATOM   9875 0C21 POPE6 220      41.733  99.088  72.299  1.00  0.00           C
ATOM   9877 1C21 POPE6 220      42.323  98.108  73.269  1.00  0.00           C
ATOM   9880 2C21 POPE6 220      42.333  98.668  74.708  1.00  0.00           C
ATOM   9883 3C21 POPE6 220      40.923  98.788  75.318  1.00  0.00           C
ATOM   9886 4C21 POPE6 220      40.893  99.268  76.788  1.00  0.00           C
ATOM   9889 5C21 POPE6 220      39.463  99.248  77.348  1.00  0.00           C
ATOM   9892 6C21 POPE6 220      39.323  99.798  78.779  1.00  0.00           C
ATOM   9895 7C21 POPE6 220      37.863  99.768  79.258  1.00  0.00           C
ATOM   9898 8C21 POPE6 220      37.643 100.388  80.639  1.00  0.00           C
ATOM   9902  C33 POPE6 220      43.603 106.698  67.659  1.00  0.00           C
ATOM   9905  C34 POPE6 220      42.413 107.648  67.828  1.00  0.00           C
ATOM   9908  C35 POPE6 220      42.683 108.738  68.878  1.00  0.00           C
ATOM   9911  C36 POPE6 220      41.413 109.488  69.309  1.00  0.00           C
ATOM   9914  C37 POPE6 220      41.333 109.688  70.828  1.00  0.00           C
ATOM   9917  C38 POPE6 220      39.973 110.258  71.258  1.00  0.00           C
ATOM   9920  C39 POPE6 220      39.953 110.828  72.688  1.00  0.00           C
ATOM   9923 0C31 POPE6 220      40.083 109.808  73.828  1.00  0.00           C
ATOM   9926 1C31 POPE6 220      41.513 109.598  74.348  1.00  0.00           C
ATOM   9929 2C31 POPE6 220      41.563 108.568  75.479  1.00  0.00           C
ATOM   9932 3C31 POPE6 220      42.903 108.538  76.229  1.00  0.00           C
ATOM   9935 4C31 POPE6 220      43.033 109.668  77.258  1.00  0.00           C
ATOM   9938 5C31 POPE6 220      43.013 109.148  78.699  1.00  0.00           C
ATOM   9941 6C31 POPE6 220      43.223 110.268  79.729  1.00  0.00           C
ATOM   9945  NH3 POPE7 221      -3.023   8.368 103.568  1.00  0.00           N
ATOM   9949  C12 POPE7 221      -2.673   9.818 103.848  1.00  0.00           C
ATOM   9952  C11 POPE7 221      -1.783  10.028 105.098  1.00  0.00           C
ATOM   9955  P   POPE7 221      -0.413  12.238 105.639  1.00  0.00           P
ATOM   9956  O13 POPE7 221      -0.753  13.688 105.629  1.00  0.00           O
ATOM   9957  O14 POPE7 221       0.367  11.738 106.778  1.00  0.00           O
ATOM   9958  O11 POPE7 221       0.357  11.918 104.288  1.00  0.00           O
ATOM   9959  O12 POPE7 221      -1.773  11.418 105.479  1.00  0.00           O
ATOM   9960  C1  POPE7 221       0.047  12.568 103.048  1.00  0.00           C
ATOM   9963  C2  POPE7 221       1.347  12.968 102.279  1.00  0.00           C
ATOM   9965  O21 POPE7 221       1.097  13.748 101.078  1.00  0.00           O
ATOM   9966  C21 POPE7 221       0.657  14.978 101.228  1.00  0.00           C
ATOM   9967  O22 POPE7 221       0.197  15.478 102.248  1.00  0.00           O
ATOM   9968  C22 POPE7 221       0.717  15.748  99.908  1.00  0.00           C
ATOM   9971  C3  POPE7 221       2.177  11.688 101.918  1.00  0.00           C
ATOM   9974  O31 POPE7 221       3.367  11.978 101.148  1.00  0.00           O
ATOM   9975  C31 POPE7 221       3.547  11.618  99.868  1.00  0.00           C
ATOM   9976  O32 POPE7 221       4.633  11.608  99.318  1.00  0.00           O
ATOM   9977  C32 POPE7 221       2.237  11.298  99.118  1.00  0.00           C
ATOM   9980  C23 POPE7 221       0.517  14.948  98.609  1.00  0.00           C
ATOM   9983  C24 POPE7 221       0.487  15.878  97.388  1.00  0.00           C
ATOM   9986  C25 POPE7 221       0.087  15.208  96.068  1.00  0.00           C
ATOM   9989  C26 POPE7 221       0.237  16.168  94.879  1.00  0.00           C
ATOM   9992  C27 POPE7 221      -0.113  15.528  93.519  1.00  0.00           C
ATOM   9995  C28 POPE7 221       0.207  16.468  92.339  1.00  0.00           C
ATOM   9998  C29 POPE7 221      -0.093  15.828  91.008  1.00  0.00           C
ATOM  10000 0C21 POPE7 221       0.787  15.228  90.178  1.00  0.00           C
ATOM  10002 1C21 POPE7 221       2.267  15.028  90.408  1.00  0.00           C
ATOM  10005 2C21 POPE7 221       2.687  13.548  90.378  1.00  0.00           C
ATOM  10008 3C21 POPE7 221       2.577  12.888  88.988  1.00  0.00           C
ATOM  10011 4C21 POPE7 221       2.937  11.398  88.988  1.00  0.00           C
ATOM  10014 5C21 POPE7 221       4.427  11.118  89.188  1.00  0.00           C
ATOM  10017 6C21 POPE7 221       4.773   9.628  89.249  1.00  0.00           C
ATOM  10020 7C21 POPE7 221       6.283   9.368  89.328  1.00  0.00           C
ATOM  10023 8C21 POPE7 221       6.633   7.888  89.499  1.00  0.00           C
ATOM  10027  C33 POPE7 221       2.437  10.978  97.608  1.00  0.00           C
ATOM  10030  C34 POPE7 221       1.137  11.088  96.809  1.00  0.00           C
ATOM  10033  C35 POPE7 221       1.307  10.898  95.288  1.00  0.00           C
ATOM  10036  C36 POPE7 221       1.847   9.518  94.888  1.00  0.00           C
ATOM  10039  C37 POPE7 221       1.367   9.088  93.489  1.00  0.00           C
ATOM  10042  C38 POPE7 221       2.157   7.908  92.878  1.00  0.00           C
ATOM  10045  C39 POPE7 221       1.427   7.208  91.729  1.00  0.00           C
ATOM  10048 0C31 POPE7 221       0.997   8.138  90.588  1.00  0.00           C
ATOM  10051 1C31 POPE7 221       0.177   7.408  89.519  1.00  0.00           C
ATOM  10054 2C31 POPE7 221      -0.663   8.378  88.669  1.00  0.00           C
ATOM  10057 3C31 POPE7 221      -1.673   7.658  87.768  1.00  0.00           C
ATOM  10060 4C31 POPE7 221      -1.053   7.068  86.488  1.00  0.00           C
ATOM  10063 5C31 POPE7 221      -2.103   6.368  85.629  1.00  0.00           C
ATOM  10066 6C31 POPE7 221      -1.563   5.888  84.278  1.00  0.00           C
ATOM  10070  NH3 POPE8 222      92.283  71.388  60.979  1.00  0.00           N
ATOM  10074  C12 POPE8 222      92.363  72.528  59.998  1.00  0.00           C
ATOM  10077  C11 POPE8 222      91.783  72.118  58.618  1.00  0.00           C
ATOM  10080  P   POPE8 222      92.193  69.568  58.328  1.00  0.00           P
ATOM  10081  O13 POPE8 222      91.143  69.488  59.379  1.00  0.00           O
ATOM  10082  O14 POPE8 222      92.073  68.828  57.059  1.00  0.00           O
ATOM  10083  O11 POPE8 222      93.563  69.188  58.988  1.00  0.00           O
ATOM  10084  O12 POPE8 222      92.513  71.068  58.008  1.00  0.00           O
ATOM  10085  C1  POPE8 222      93.823  67.878  59.508  1.00  0.00           C
ATOM  10088  C2  POPE8 222      94.983  67.928  60.559  1.00  0.00           C
ATOM  10090  O21 POPE8 222      94.433  67.948  61.889  1.00  0.00           O
ATOM  10091  C21 POPE8 222      95.223  67.448  62.838  1.00  0.00           C
ATOM  10092  O22 POPE8 222      96.283  66.888  62.659  1.00  0.00           O
ATOM  10093  C22 POPE8 222      94.583  67.738  64.188  1.00  0.00           C
ATOM  10096  C3  POPE8 222      95.843  69.188  60.279  1.00  0.00           C
ATOM  10099  O31 POPE8 222      96.953  69.408  61.168  1.00  0.00           O
ATOM  10100  C31 POPE8 222      96.723  70.328  62.089  1.00  0.00           C
ATOM  10101  O32 POPE8 222      95.633  70.688  62.508  1.00  0.00           O
ATOM  10102  C32 POPE8 222      98.083  70.918  62.468  1.00  0.00           C
ATOM  10105  C23 POPE8 222      95.303  67.208  65.458  1.00  0.00           C
ATOM  10108  C24 POPE8 222      94.473  67.618  66.699  1.00  0.00           C
ATOM  10111  C25 POPE8 222      95.033  67.148  68.049  1.00  0.00           C
ATOM  10114  C26 POPE8 222      94.163  67.628  69.229  1.00  0.00           C
ATOM  10117  C27 POPE8 222      94.783  67.348  70.598  1.00  0.00           C
ATOM  10120  C28 POPE8 222      93.953  67.888  71.788  1.00  0.00           C
ATOM  10123  C29 POPE8 222      92.573  67.278  71.839  1.00  0.00           C
ATOM  10125 0C21 POPE8 222      92.073  66.498  72.809  1.00  0.00           C
ATOM  10127 1C21 POPE8 222      92.753  66.118  74.108  1.00  0.00           C
ATOM  10130 2C21 POPE8 222      91.733  65.698  75.188  1.00  0.00           C
ATOM  10133 3C21 POPE8 222      90.783  66.828  75.589  1.00  0.00           C
ATOM  10136 4C21 POPE8 222      89.693  66.428  76.599  1.00  0.00           C
ATOM  10139 5C21 POPE8 222      88.673  67.548  76.818  1.00  0.00           C
ATOM  10142 6C21 POPE8 222      87.393  67.088  77.538  1.00  0.00           C
ATOM  10145 7C21 POPE8 222      86.323  68.188  77.578  1.00  0.00           C
ATOM  10148 8C21 POPE8 222      85.043  67.778  78.299  1.00  0.00           C
ATOM  10152  C33 POPE8 222      98.003  72.188  63.339  1.00  0.00           C
ATOM  10155  C34 POPE8 222      99.303  73.008  63.258  1.00  0.00           C
ATOM  10158  C35 POPE8 222      99.733  73.708  64.559  1.00  0.00           C
ATOM  10161  C36 POPE8 222     100.203  72.728  65.659  1.00  0.00           C
ATOM  10164  C37 POPE8 222     101.143  73.398  66.688  1.00  0.00           C
ATOM  10167  C38 POPE8 222     101.723  72.418  67.729  1.00  0.00           C
ATOM  10170  C39 POPE8 222     100.983  72.448  69.078  1.00  0.00           C
ATOM  10173 0C31 POPE8 222     101.753  73.168  70.208  1.00  0.00           C
ATOM  10176 1C31 POPE8 222     100.813  73.598  71.349  1.00  0.00           C
ATOM  10179 2C31 POPE8 222     101.533  74.128  72.599  1.00  0.00           C
ATOM  10182 3C31 POPE8 222     101.833  73.038  73.639  1.00  0.00           C
ATOM  10185 4C31 POPE8 222     102.423  73.598  74.938  1.00  0.00           C
ATOM  10188 5C31 POPE8 222     102.633  72.518  76.008  1.00  0.00           C
ATOM  10191 6C31 POPE8 222     103.233  73.058  77.308  1.00  0.00           C
ATOM  10195  NH3 POPE9 223      24.973  14.178 104.339  1.00  0.00           N
ATOM  10199  C12 POPE9 223      25.713  12.898 104.589  1.00  0.00           C
ATOM  10202  C11 POPE9 223      27.143  13.108 105.128  1.00  0.00           C
ATOM  10205  P   POPE9 223      27.643  15.418 106.218  1.00  0.00           P
ATOM  10206  O13 POPE9 223      26.483  16.048 105.538  1.00  0.00           O
ATOM  10207  O14 POPE9 223      27.923  15.918 107.569  1.00  0.00           O
ATOM  10208  O11 POPE9 223      28.953  15.378 105.299  1.00  0.00           O
ATOM  10209  O12 POPE9 223      27.183  13.908 106.299  1.00  0.00           O
ATOM  10210  C1  POPE9 223      29.083  16.088 104.059  1.00  0.00           C
ATOM  10213  C2  POPE9 223      30.523  15.988 103.389  1.00  0.00           C
ATOM  10215  O21 POPE9 223      30.783  17.048 102.419  1.00  0.00           O
ATOM  10216  C21 POPE9 223      29.973  17.098 101.358  1.00  0.00           C
ATOM  10217  O22 POPE9 223      29.143  16.258 101.078  1.00  0.00           O
ATOM  10218  C22 POPE9 223      30.123  18.438 100.568  1.00  0.00           C
ATOM  10221  C3  POPE9 223      30.923  14.548 102.858  1.00  0.00           C
ATOM  10224  O31 POPE9 223      32.193  14.508 102.148  1.00  0.00           O
ATOM  10225  C31 POPE9 223      32.513  13.338 101.559  1.00  0.00           C
ATOM  10226  O32 POPE9 223      31.843  12.328 101.638  1.00  0.00           O
ATOM  10227  C32 POPE9 223      33.813  13.478 100.758  1.00  0.00           C
ATOM  10230  C23 POPE9 223      31.373  18.738  99.688  1.00  0.00           C
ATOM  10233  C24 POPE9 223      31.053  18.998  98.199  1.00  0.00           C
ATOM  10236  C25 POPE9 223      30.473  17.808  97.398  1.00  0.00           C
ATOM  10239  C26 POPE9 223      30.503  18.048  95.868  1.00  0.00           C
ATOM  10242  C27 POPE9 223      29.883  16.888  95.068  1.00  0.00           C
ATOM  10245  C28 POPE9 223      30.353  16.778  93.598  1.00  0.00           C
ATOM  10248  C29 POPE9 223      29.903  17.868  92.659  1.00  0.00           C
ATOM  10250 0C21 POPE9 223      29.033  17.748  91.628  1.00  0.00           C
ATOM  10252 1C21 POPE9 223      28.323  16.488  91.188  1.00  0.00           C
ATOM  10255 2C21 POPE9 223      28.003  16.388  89.678  1.00  0.00           C
ATOM  10258 3C21 POPE9 223      26.493  16.408  89.379  1.00  0.00           C
ATOM  10261 4C21 POPE9 223      26.183  16.468  87.868  1.00  0.00           C
ATOM  10264 5C21 POPE9 223      24.683  16.648  87.568  1.00  0.00           C
ATOM  10267 6C21 POPE9 223      23.813  15.398  87.789  1.00  0.00           C
ATOM  10270 7C21 POPE9 223      24.143  14.258  86.819  1.00  0.00           C
ATOM  10273 8C21 POPE9 223      23.183  13.078  86.928  1.00  0.00           C
ATOM  10277  C33 POPE9 223      33.733  13.338  99.199  1.00  0.00           C
ATOM  10280  C34 POPE9 223      32.903  12.178  98.638  1.00  0.00           C
ATOM  10283  C35 POPE9 223      32.203  12.498  97.299  1.00  0.00           C
ATOM  10286  C36 POPE9 223      33.113  12.728  96.088  1.00  0.00           C
ATOM  10289  C37 POPE9 223      32.273  13.048  94.848  1.00  0.00           C
ATOM  10292  C38 POPE9 223      33.103  13.158  93.559  1.00  0.00           C
ATOM  10295  C39 POPE9 223      32.253  13.628  92.368  1.00  0.00           C
ATOM  10298 0C31 POPE9 223      33.073  13.768  91.089  1.00  0.00           C
ATOM  10301 1C31 POPE9 223      32.303  14.508  89.979  1.00  0.00           C
ATOM  10304 2C31 POPE9 223      33.193  14.828  88.769  1.00  0.00           C
ATOM  10307 3C31 POPE9 223      33.203  16.318  88.409  1.00  0.00           C
ATOM  10310 4C31 POPE9 223      31.893  16.798  87.768  1.00  0.00           C
ATOM  10313 5C31 POPE9 223      31.863  18.318  87.549  1.00  0.00           C
ATOM  10316 6C31 POPE9 223      30.713  18.768  86.638  1.00  0.00           C
ATOM  10320  NH3 POPE  224     126.883 105.308 101.638  1.00  0.00           N
ATOM  10324  C12 POPE  224     125.973 106.128 100.769  1.00  0.00           C
ATOM  10327  C11 POPE  224     124.763 105.308 100.288  1.00  0.00           C
ATOM  10330  P   POPE  224     123.743 103.748 102.128  1.00  0.00           P
ATOM  10331  O13 POPE  224     125.133 103.478 102.578  1.00  0.00           O
ATOM  10332  O14 POPE  224     122.713 103.888 103.188  1.00  0.00           O
ATOM  10333  O11 POPE  224     123.303 102.708 101.029  1.00  0.00           O
ATOM  10334  O12 POPE  224     123.823 105.128 101.348  1.00  0.00           O
ATOM  10335  C1  POPE  224     122.793 101.418 101.368  1.00  0.00           C
ATOM  10338  C2  POPE  224     121.773 100.868 100.329  1.00  0.00           C
ATOM  10340  O21 POPE  224     122.363 100.568  99.049  1.00  0.00           O
ATOM  10341  C21 POPE  224     123.103  99.488  98.918  1.00  0.00           C
ATOM  10342  O22 POPE  224     123.513  98.748  99.789  1.00  0.00           O
ATOM  10343  C22 POPE  224     123.393  99.358  97.419  1.00  0.00           C
ATOM  10346  C3  POPE  224     120.613 101.878 100.098  1.00  0.00           C
ATOM  10349  O31 POPE  224     119.653 101.338  99.169  1.00  0.00           O
ATOM  10350  C31 POPE  224     118.713 102.178  98.788  1.00  0.00           C
ATOM  10351  O32 POPE  224     118.453 103.258  99.298  1.00  0.00           O
ATOM  10352  C32 POPE  224     118.033 101.628  97.528  1.00  0.00           C
ATOM  10355  C23 POPE  224     124.323 100.498  96.918  1.00  0.00           C
ATOM  10358  C24 POPE  224     124.153 100.878  95.438  1.00  0.00           C
ATOM  10361  C25 POPE  224     125.233 101.898  95.008  1.00  0.00           C
ATOM  10364  C26 POPE  224     125.033 102.518  93.618  1.00  0.00           C
ATOM  10367  C27 POPE  224     126.213 102.298  92.668  1.00  0.00           C
ATOM  10370  C28 POPE  224     126.213 103.328  91.518  1.00  0.00           C
ATOM  10373  C29 POPE  224     127.143 102.968  90.378  1.00  0.00           C
ATOM  10375 0C21 POPE  224     127.893 103.828  89.659  1.00  0.00           C
ATOM  10377 1C21 POPE  224     127.943 105.318  89.839  1.00  0.00           C
ATOM  10380 2C21 POPE  224     128.073 106.098  88.508  1.00  0.00           C
ATOM  10383 3C21 POPE  224     128.493 107.548  88.788  1.00  0.00           C
ATOM  10386 4C21 POPE  224     128.563 108.438  87.549  1.00  0.00           C
ATOM  10389 5C21 POPE  224     127.213 109.048  87.159  1.00  0.00           C
ATOM  10392 6C21 POPE  224     127.343 109.978  85.949  1.00  0.00           C
ATOM  10395 7C21 POPE  224     126.143 110.908  85.758  1.00  0.00           C
ATOM  10398 8C21 POPE  224     126.323 111.828  84.538  1.00  0.00           C
ATOM  10402  C33 POPE  224     117.793 102.698  96.428  1.00  0.00           C
ATOM  10405  C34 POPE  224     116.403 103.348  96.449  1.00  0.00           C
ATOM  10408  C35 POPE  224     115.203 102.408  96.238  1.00  0.00           C
ATOM  10411  C36 POPE  224     115.153 101.738  94.848  1.00  0.00           C
ATOM  10414  C37 POPE  224     113.823 100.998  94.639  1.00  0.00           C
ATOM  10417  C38 POPE  224     113.803 100.068  93.419  1.00  0.00           C
ATOM  10420  C39 POPE  224     112.363  99.718  92.979  1.00  0.00           C
ATOM  10423 0C31 POPE  224     111.493  99.188  94.118  1.00  0.00           C
ATOM  10426 1C31 POPE  224     110.083  98.758  93.669  1.00  0.00           C
ATOM  10429 2C31 POPE  224     109.213  98.198  94.799  1.00  0.00           C
ATOM  10432 3C31 POPE  224     107.813  97.828  94.298  1.00  0.00           C
ATOM  10435 4C31 POPE  224     106.903  97.118  95.318  1.00  0.00           C
ATOM  10438 5C31 POPE  224     106.483  98.018  96.488  1.00  0.00           C
ATOM  10441 6C31 POPE  224     105.273  97.488  97.268  1.00  0.00           C
ATOM  10445  NH3 POPE  225     128.593  47.758  60.188  1.00  0.00           N
ATOM  10449  C12 POPE  225     127.603  48.868  60.008  1.00  0.00           C
ATOM  10452  C11 POPE  225     128.293  50.228  60.149  1.00  0.00           C
ATOM  10455  P   POPE  225     126.863  51.748  61.729  1.00  0.00           P
ATOM  10456  O13 POPE  225     127.273  50.758  62.748  1.00  0.00           O
ATOM  10457  O14 POPE  225     127.283  53.158  61.848  1.00  0.00           O
ATOM  10458  O11 POPE  225     125.303  51.738  61.588  1.00  0.00           O
ATOM  10459  O12 POPE  225     127.313  51.248  60.299  1.00  0.00           O
ATOM  10460  C1  POPE  225     124.473  52.138  62.698  1.00  0.00           C
ATOM  10463  C2  POPE  225     123.343  51.108  62.938  1.00  0.00           C
ATOM  10465  O21 POPE  225     122.183  51.718  63.538  1.00  0.00           O
ATOM  10466  C21 POPE  225     122.233  51.988  64.819  1.00  0.00           C
ATOM  10467  O22 POPE  225     123.173  51.808  65.568  1.00  0.00           O
ATOM  10468  C22 POPE  225     120.893  52.538  65.318  1.00  0.00           C
ATOM  10471  C3  POPE  225     123.853  49.788  63.618  1.00  0.00           C
ATOM  10474  O31 POPE  225     122.803  48.798  63.608  1.00  0.00           O
ATOM  10475  C31 POPE  225     122.513  47.918  64.568  1.00  0.00           C
ATOM  10476  O32 POPE  225     121.683  47.038  64.418  1.00  0.00           O
ATOM  10477  C32 POPE  225     123.323  48.068  65.868  1.00  0.00           C
ATOM  10480  C23 POPE  225     121.123  53.288  66.648  1.00  0.00           C
ATOM  10483  C24 POPE  225     119.973  54.148  67.178  1.00  0.00           C
ATOM  10486  C25 POPE  225     118.763  53.328  67.648  1.00  0.00           C
ATOM  10489  C26 POPE  225     117.873  54.158  68.589  1.00  0.00           C
ATOM  10492  C27 POPE  225     116.433  53.648  68.659  1.00  0.00           C
ATOM  10495  C28 POPE  225     115.583  54.378  69.718  1.00  0.00           C
ATOM  10498  C29 POPE  225     115.303  55.808  69.359  1.00  0.00           C
ATOM  10500 0C21 POPE  225     114.773  56.718  70.188  1.00  0.00           C
ATOM  10502 1C21 POPE  225     114.413  56.478  71.638  1.00  0.00           C
ATOM  10505 2C21 POPE  225     114.803  57.678  72.508  1.00  0.00           C
ATOM  10508 3C21 POPE  225     114.623  57.408  74.008  1.00  0.00           C
ATOM  10511 4C21 POPE  225     115.113  58.598  74.839  1.00  0.00           C
ATOM  10514 5C21 POPE  225     114.873  58.428  76.349  1.00  0.00           C
ATOM  10517 6C21 POPE  225     115.503  59.598  77.118  1.00  0.00           C
ATOM  10520 7C21 POPE  225     115.143  59.628  78.608  1.00  0.00           C
ATOM  10523 8C21 POPE  225     115.713  60.858  79.318  1.00  0.00           C
ATOM  10527  C33 POPE  225     123.053  46.848  66.788  1.00  0.00           C
ATOM  10530  C34 POPE  225     123.763  46.898  68.148  1.00  0.00           C
ATOM  10533  C35 POPE  225     122.973  47.668  69.218  1.00  0.00           C
ATOM  10536  C36 POPE  225     123.483  47.458  70.648  1.00  0.00           C
ATOM  10539  C37 POPE  225     122.623  48.208  71.678  1.00  0.00           C
ATOM  10542  C38 POPE  225     123.203  48.278  73.098  1.00  0.00           C
ATOM  10545  C39 POPE  225     123.123  46.968  73.909  1.00  0.00           C
ATOM  10548 0C31 POPE  225     123.473  47.208  75.388  1.00  0.00           C
ATOM  10551 1C31 POPE  225     123.503  45.928  76.238  1.00  0.00           C
ATOM  10554 2C31 POPE  225     124.033  46.178  77.659  1.00  0.00           C
ATOM  10557 3C31 POPE  225     122.953  46.558  78.688  1.00  0.00           C
ATOM  10560 4C31 POPE  225     122.533  45.368  79.559  1.00  0.00           C
ATOM  10563 5C31 POPE  225     121.643  45.738  80.758  1.00  0.00           C
ATOM  10566 6C31 POPE  225     121.333  44.528  81.648  1.00  0.00           C
ATOM  10570  NH3 POPE  226     117.873  97.498  63.098  1.00  0.00           N
ATOM  10574  C12 POPE  226     117.993  97.708  61.618  1.00  0.00           C
ATOM  10577  C11 POPE  226     118.763  98.998  61.269  1.00  0.00           C
ATOM  10580  P   POPE  226     120.823 100.348  61.879  1.00  0.00           P
ATOM  10581  O13 POPE  226     122.303 100.208  61.968  1.00  0.00           O
ATOM  10582  O14 POPE  226     120.303 101.288  60.868  1.00  0.00           O
ATOM  10583  O11 POPE  226     120.243 100.708  63.298  1.00  0.00           O
ATOM  10584  O12 POPE  226     120.143  98.938  61.679  1.00  0.00           O
ATOM  10585  C1  POPE  226     121.023 100.748  64.489  1.00  0.00           C
ATOM  10588  C2  POPE  226     120.873  99.468  65.349  1.00  0.00           C
ATOM  10590  O21 POPE  226     121.263  99.888  66.659  1.00  0.00           O
ATOM  10591  C21 POPE  226     120.653  99.308  67.688  1.00  0.00           C
ATOM  10592  O22 POPE  226     119.873  98.378  67.618  1.00  0.00           O
ATOM  10593  C22 POPE  226     121.013 100.108  68.928  1.00  0.00           C
ATOM  10596  C3  POPE  226     121.763  98.318  64.808  1.00  0.00           C
ATOM  10599  O31 POPE  226     121.993  97.288  65.778  1.00  0.00           O
ATOM  10600  C31 POPE  226     120.993  96.408  65.938  1.00  0.00           C
ATOM  10601  O32 POPE  226     120.043  96.288  65.188  1.00  0.00           O
ATOM  10602  C32 POPE  226     121.293  95.598  67.208  1.00  0.00           C
ATOM  10605  C23 POPE  226     121.233  99.328  70.239  1.00  0.00           C
ATOM  10608  C24 POPE  226     121.933 100.268  71.238  1.00  0.00           C
ATOM  10611  C25 POPE  226     122.333  99.688  72.608  1.00  0.00           C
ATOM  10614  C26 POPE  226     121.163  99.048  73.328  1.00  0.00           C
ATOM  10617  C27 POPE  226     121.383  98.928  74.839  1.00  0.00           C
ATOM  10620  C28 POPE  226     120.243  98.128  75.498  1.00  0.00           C
ATOM  10623  C29 POPE  226     120.433  97.978  76.989  1.00  0.00           C
ATOM  10625 0C21 POPE  226     119.743  98.618  77.949  1.00  0.00           C
ATOM  10627 1C21 POPE  226     118.663  99.658  77.758  1.00  0.00           C
ATOM  10630 2C21 POPE  226     118.843 100.928  78.598  1.00  0.00           C
ATOM  10633 3C21 POPE  226     118.703 100.698  80.108  1.00  0.00           C
ATOM  10636 4C21 POPE  226     119.073 101.938  80.938  1.00  0.00           C
ATOM  10639 5C21 POPE  226     119.003 101.678  82.449  1.00  0.00           C
ATOM  10642 6C21 POPE  226     119.343 102.928  83.279  1.00  0.00           C
ATOM  10645 7C21 POPE  226     119.223 102.668  84.788  1.00  0.00           C
ATOM  10648 8C21 POPE  226     119.033 103.948  85.609  1.00  0.00           C
ATOM  10652  C33 POPE  226     120.033  95.128  67.979  1.00  0.00           C
ATOM  10655  C34 POPE  226     120.383  94.178  69.138  1.00  0.00           C
ATOM  10658  C35 POPE  226     121.433  94.738  70.108  1.00  0.00           C
ATOM  10661  C36 POPE  226     121.563  93.968  71.438  1.00  0.00           C
ATOM  10664  C37 POPE  226     122.353  94.758  72.488  1.00  0.00           C
ATOM  10667  C38 POPE  226     122.613  94.048  73.828  1.00  0.00           C
ATOM  10670  C39 POPE  226     121.393  93.938  74.758  1.00  0.00           C
ATOM  10673 0C31 POPE  226     120.553  92.668  74.568  1.00  0.00           C
ATOM  10676 1C31 POPE  226     119.433  92.568  75.609  1.00  0.00           C
ATOM  10679 2C31 POPE  226     118.373  91.508  75.279  1.00  0.00           C
ATOM  10682 3C31 POPE  226     118.913  90.078  75.068  1.00  0.00           C
ATOM  10685 4C31 POPE  226     119.723  89.528  76.248  1.00  0.00           C
ATOM  10688 5C31 POPE  226     120.003  88.018  76.108  1.00  0.00           C
ATOM  10691 6C31 POPE  226     120.843  87.418  77.238  1.00  0.00           C
ATOM  10695  NH3 POPE  227      68.123  50.768 103.868  1.00  0.00           N
ATOM  10699  C12 POPE  227      68.103  50.408 105.329  1.00  0.00           C
ATOM  10702  C11 POPE  227      67.723  48.928 105.559  1.00  0.00           C
ATOM  10705  P   POPE  227      67.623  46.558 104.479  1.00  0.00           P
ATOM  10706  O13 POPE  227      67.283  46.118 105.849  1.00  0.00           O
ATOM  10707  O14 POPE  227      66.563  46.498 103.458  1.00  0.00           O
ATOM  10708  O11 POPE  227      68.843  45.708 103.939  1.00  0.00           O
ATOM  10709  O12 POPE  227      68.193  48.058 104.519  1.00  0.00           O
ATOM  10710  C1  POPE  227      68.673  44.288 103.799  1.00  0.00           C
ATOM  10713  C2  POPE  227      69.053  43.858 102.359  1.00  0.00           C
ATOM  10715  O21 POPE  227      68.293  42.688 102.019  1.00  0.00           O
ATOM  10716  C21 POPE  227      68.183  42.348 100.729  1.00  0.00           C
ATOM  10717  O22 POPE  227      68.213  41.198 100.329  1.00  0.00           O
ATOM  10718  C22 POPE  227      67.883  43.548  99.828  1.00  0.00           C
ATOM  10721  C3  POPE  227      70.573  43.588 102.208  1.00  0.00           C
ATOM  10724  O31 POPE  227      70.963  43.548 100.818  1.00  0.00           O
ATOM  10725  C31 POPE  227      71.873  42.638 100.479  1.00  0.00           C
ATOM  10726  O32 POPE  227      72.313  41.748 101.188  1.00  0.00           O
ATOM  10727  C32 POPE  227      72.263  42.868  99.029  1.00  0.00           C
ATOM  10730  C23 POPE  227      67.293  43.128  98.469  1.00  0.00           C
ATOM  10733  C24 POPE  227      67.113  44.338  97.559  1.00  0.00           C
ATOM  10736  C25 POPE  227      66.273  44.018  96.319  1.00  0.00           C
ATOM  10739  C26 POPE  227      67.043  43.478  95.108  1.00  0.00           C
ATOM  10742  C27 POPE  227      66.063  43.188  93.969  1.00  0.00           C
ATOM  10745  C28 POPE  227      66.713  42.758  92.649  1.00  0.00           C
ATOM  10748  C29 POPE  227      65.633  42.678  91.589  1.00  0.00           C
ATOM  10750 0C21 POPE  227      65.703  43.168  90.339  1.00  0.00           C
ATOM  10752 1C21 POPE  227      66.883  43.888  89.729  1.00  0.00           C
ATOM  10755 2C21 POPE  227      66.453  44.738  88.519  1.00  0.00           C
ATOM  10758 3C21 POPE  227      67.623  45.478  87.868  1.00  0.00           C
ATOM  10761 4C21 POPE  227      67.153  46.538  86.859  1.00  0.00           C
ATOM  10764 5C21 POPE  227      68.313  47.308  86.208  1.00  0.00           C
ATOM  10767 6C21 POPE  227      67.843  48.248  85.089  1.00  0.00           C
ATOM  10770 7C21 POPE  227      69.023  48.788  84.268  1.00  0.00           C
ATOM  10773 8C21 POPE  227      68.623  49.558  83.008  1.00  0.00           C
ATOM  10777  C33 POPE  227      71.283  42.158  98.078  1.00  0.00           C
ATOM  10780  C34 POPE  227      71.633  42.368  96.599  1.00  0.00           C
ATOM  10783  C35 POPE  227      72.873  41.568  96.158  1.00  0.00           C
ATOM  10786  C36 POPE  227      73.203  41.828  94.688  1.00  0.00           C
ATOM  10789  C37 POPE  227      74.113  40.758  94.068  1.00  0.00           C
ATOM  10792  C38 POPE  227      74.413  41.048  92.598  1.00  0.00           C
ATOM  10795  C39 POPE  227      75.143  39.918  91.868  1.00  0.00           C
ATOM  10798 0C31 POPE  227      75.333  40.238  90.378  1.00  0.00           C
ATOM  10801 1C31 POPE  227      76.353  39.338  89.669  1.00  0.00           C
ATOM  10804 2C31 POPE  227      76.423  39.668  88.168  1.00  0.00           C
ATOM  10807 3C31 POPE  227      77.733  39.278  87.479  1.00  0.00           C
ATOM  10810 4C31 POPE  227      78.253  37.858  87.779  1.00  0.00           C
ATOM  10813 5C31 POPE  227      79.013  37.258  86.589  1.00  0.00           C
ATOM  10816 6C31 POPE  227      80.043  36.188  86.978  1.00  0.00           C
ATOM  10820  NH3 POPE  228      76.423  12.758 106.138  1.00  0.00           N
ATOM  10824  C12 POPE  228      75.253  12.558 107.068  1.00  0.00           C
ATOM  10827  C11 POPE  228      74.123  11.818 106.328  1.00  0.00           C
ATOM  10830  P   POPE  228      72.053  10.368 107.008  1.00  0.00           P
ATOM  10831  O13 POPE  228      72.593   9.258 107.818  1.00  0.00           O
ATOM  10832  O14 POPE  228      70.643  10.788 107.178  1.00  0.00           O
ATOM  10833  O11 POPE  228      72.263   9.948 105.498  1.00  0.00           O
ATOM  10834  O12 POPE  228      73.003  11.628 107.178  1.00  0.00           O
ATOM  10835  C1  POPE  228      71.673  10.768 104.468  1.00  0.00           C
ATOM  10838  C2  POPE  228      71.403   9.898 103.218  1.00  0.00           C
ATOM  10840  O21 POPE  228      71.233  10.698 102.049  1.00  0.00           O
ATOM  10841  C21 POPE  228      72.363  11.288 101.638  1.00  0.00           C
ATOM  10842  O22 POPE  228      73.463  11.118 102.118  1.00  0.00           O
ATOM  10843  C22 POPE  228      72.063  12.168 100.438  1.00  0.00           C
ATOM  10846  C3  POPE  228      70.153   9.028 103.428  1.00  0.00           C
ATOM  10849  O31 POPE  228      70.363   7.718 102.888  1.00  0.00           O
ATOM  10850  C31 POPE  228      69.893   7.278 101.719  1.00  0.00           C
ATOM  10851  O32 POPE  228      69.973   6.118 101.368  1.00  0.00           O
ATOM  10852  C32 POPE  228      69.303   8.368 100.808  1.00  0.00           C
ATOM  10855  C23 POPE  228      72.673  11.608  99.129  1.00  0.00           C
ATOM  10858  C24 POPE  228      73.963  12.328  98.718  1.00  0.00           C
ATOM  10861  C25 POPE  228      74.353  12.088  97.239  1.00  0.00           C
ATOM  10864  C26 POPE  228      73.213  12.468  96.278  1.00  0.00           C
ATOM  10867  C27 POPE  228      73.673  12.968  94.898  1.00  0.00           C
ATOM  10870  C28 POPE  228      72.453  13.178  93.979  1.00  0.00           C
ATOM  10873  C29 POPE  228      72.753  13.988  92.748  1.00  0.00           C
ATOM  10875 0C21 POPE  228      71.823  14.468  91.908  1.00  0.00           C
ATOM  10877 1C21 POPE  228      70.333  14.218  91.978  1.00  0.00           C
ATOM  10880 2C21 POPE  228      69.753  13.858  90.598  1.00  0.00           C
ATOM  10883 3C21 POPE  228      69.753  15.038  89.618  1.00  0.00           C
ATOM  10886 4C21 POPE  228      69.083  14.688  88.279  1.00  0.00           C
ATOM  10889 5C21 POPE  228      70.013  13.878  87.368  1.00  0.00           C
ATOM  10892 6C21 POPE  228      69.283  13.288  86.159  1.00  0.00           C
ATOM  10895 7C21 POPE  228      70.243  12.608  85.189  1.00  0.00           C
ATOM  10898 8C21 POPE  228      69.513  11.788  84.138  1.00  0.00           C
ATOM  10902  C33 POPE  228      68.713   7.798  99.488  1.00  0.00           C
ATOM  10905  C34 POPE  228      69.213   8.518  98.229  1.00  0.00           C
ATOM  10908  C35 POPE  228      68.733   9.948  98.109  1.00  0.00           C
ATOM  10911  C36 POPE  228      69.183  10.718  96.868  1.00  0.00           C
ATOM  10914  C37 POPE  228      68.563  12.118  96.839  1.00  0.00           C
ATOM  10917  C38 POPE  228      69.273  13.038  95.839  1.00  0.00           C
ATOM  10920  C39 POPE  228      68.483  14.308  95.479  1.00  0.00           C
ATOM  10923 0C31 POPE  228      67.123  14.028  94.809  1.00  0.00           C
ATOM  10926 1C31 POPE  228      66.593  15.278  94.089  1.00  0.00           C
ATOM  10929 2C31 POPE  228      65.073  15.258  93.878  1.00  0.00           C
ATOM  10932 3C31 POPE  228      64.593  16.558  93.209  1.00  0.00           C
ATOM  10935 4C31 POPE  228      63.133  16.498  92.729  1.00  0.00           C
ATOM  10938 5C31 POPE  228      62.733  17.748  91.938  1.00  0.00           C
ATOM  10941 6C31 POPE  228      61.393  17.608  91.208  1.00  0.00           C
ATOM  10945  NH3 POPE  229      61.173  76.768  57.508  1.00  0.00           N
ATOM  10949  C12 POPE  229      62.253  76.378  56.539  1.00  0.00           C
ATOM  10952  C11 POPE  229      61.783  76.698  55.128  1.00  0.00           C
ATOM  10955  P   POPE  229      60.803  78.648  53.729  1.00  0.00           P
ATOM  10956  O13 POPE  229      61.713  79.458  52.908  1.00  0.00           O
ATOM  10957  O14 POPE  229      60.073  77.518  53.109  1.00  0.00           O
ATOM  10958  O11 POPE  229      59.783  79.658  54.339  1.00  0.00           O
ATOM  10959  O12 POPE  229      61.593  78.108  54.999  1.00  0.00           O
ATOM  10960  C1  POPE  229      58.473  79.298  54.748  1.00  0.00           C
ATOM  10963  C2  POPE  229      58.253  79.698  56.229  1.00  0.00           C
ATOM  10965  O21 POPE  229      56.873  79.998  56.418  1.00  0.00           O
ATOM  10966  C21 POPE  229      56.123  78.988  56.788  1.00  0.00           C
ATOM  10967  O22 POPE  229      56.523  77.868  57.069  1.00  0.00           O
ATOM  10968  C22 POPE  229      54.663  79.448  56.788  1.00  0.00           C
ATOM  10971  C3  POPE  229      59.063  80.948  56.638  1.00  0.00           C
ATOM  10974  O31 POPE  229      59.223  81.008  58.069  1.00  0.00           O
ATOM  10975  C31 POPE  229      60.173  80.208  58.508  1.00  0.00           C
ATOM  10976  O32 POPE  229      60.853  79.458  57.818  1.00  0.00           O
ATOM  10977  C32 POPE  229      60.113  80.138  60.019  1.00  0.00           C
ATOM  10980  C23 POPE  229      53.683  78.298  57.078  1.00  0.00           C
ATOM  10983  C24 POPE  229      52.683  78.638  58.188  1.00  0.00           C
ATOM  10986  C25 POPE  229      52.083  77.368  58.778  1.00  0.00           C
ATOM  10989  C26 POPE  229      52.773  76.818  60.038  1.00  0.00           C
ATOM  10992  C27 POPE  229      54.123  76.088  59.898  1.00  0.00           C
ATOM  10995  C28 POPE  229      54.683  75.518  61.229  1.00  0.00           C
ATOM  10998  C29 POPE  229      53.703  74.598  61.918  1.00  0.00           C
ATOM  11000 0C21 POPE  229      53.973  73.498  62.618  1.00  0.00           C
ATOM  11002 1C21 POPE  229      55.323  72.958  62.999  1.00  0.00           C
ATOM  11005 2C21 POPE  229      55.263  72.478  64.458  1.00  0.00           C
ATOM  11008 3C21 POPE  229      54.483  71.168  64.648  1.00  0.00           C
ATOM  11011 4C21 POPE  229      53.933  71.048  66.078  1.00  0.00           C
ATOM  11014 5C21 POPE  229      53.393  69.648  66.428  1.00  0.00           C
ATOM  11017 6C21 POPE  229      51.863  69.548  66.449  1.00  0.00           C
ATOM  11020 7C21 POPE  229      51.383  68.418  67.368  1.00  0.00           C
ATOM  11023 8C21 POPE  229      49.863  68.318  67.498  1.00  0.00           C
ATOM  11027  C33 POPE  229      61.233  79.248  60.598  1.00  0.00           C
ATOM  11030  C34 POPE  229      60.893  78.728  61.999  1.00  0.00           C
ATOM  11033  C35 POPE  229      62.133  78.248  62.768  1.00  0.00           C
ATOM  11036  C36 POPE  229      63.123  79.408  62.958  1.00  0.00           C
ATOM  11039  C37 POPE  229      63.963  79.328  64.229  1.00  0.00           C
ATOM  11042  C38 POPE  229      64.403  80.728  64.678  1.00  0.00           C
ATOM  11045  C39 POPE  229      65.003  80.778  66.089  1.00  0.00           C
ATOM  11048 0C31 POPE  229      65.133  82.218  66.559  1.00  0.00           C
ATOM  11051 1C31 POPE  229      65.703  82.388  67.968  1.00  0.00           C
ATOM  11054 2C31 POPE  229      65.763  83.868  68.409  1.00  0.00           C
ATOM  11057 3C31 POPE  229      64.383  84.548  68.418  1.00  0.00           C
ATOM  11060 4C31 POPE  229      64.393  85.988  68.949  1.00  0.00           C
ATOM  11063 5C31 POPE  229      62.973  86.548  69.078  1.00  0.00           C
ATOM  11066 6C31 POPE  229      62.943  88.018  69.499  1.00  0.00           C
ATOM  11070  NH3 POPE  230      -3.303  97.828 101.859  1.00  0.00           N
ATOM  11074  C12 POPE  230      -1.873  98.278 101.618  1.00  0.00           C
ATOM  11077  C11 POPE  230      -1.133  98.508 102.949  1.00  0.00           C
ATOM  11080  P   POPE  230       1.467  98.808 102.718  1.00  0.00           P
ATOM  11081  O13 POPE  230       2.387  99.968 102.898  1.00  0.00           O
ATOM  11082  O14 POPE  230       1.587  97.598 103.568  1.00  0.00           O
ATOM  11083  O11 POPE  230       1.547  98.308 101.228  1.00  0.00           O
ATOM  11084  O12 POPE  230      -0.003  99.348 102.738  1.00  0.00           O
ATOM  11085  C1  POPE  230       2.377  98.948 100.268  1.00  0.00           C
ATOM  11088  C2  POPE  230       1.507  99.688  99.229  1.00  0.00           C
ATOM  11090  O21 POPE  230       2.137  99.528  97.958  1.00  0.00           O
ATOM  11091  C21 POPE  230       3.267 100.168  97.718  1.00  0.00           C
ATOM  11092  O22 POPE  230       3.747 101.068  98.378  1.00  0.00           O
ATOM  11093  C22 POPE  230       3.827  99.528  96.449  1.00  0.00           C
ATOM  11096  C3  POPE  230       1.127 101.148  99.648  1.00  0.00           C
ATOM  11099  O31 POPE  230      -0.193 101.568  99.258  1.00  0.00           O
ATOM  11100  C31 POPE  230      -0.503 102.108  98.068  1.00  0.00           C
ATOM  11101  O32 POPE  230      -1.603 102.578  97.839  1.00  0.00           O
ATOM  11102  C32 POPE  230       0.597 101.978  97.008  1.00  0.00           C
ATOM  11105  C23 POPE  230       5.093 100.148  95.818  1.00  0.00           C
ATOM  11108  C24 POPE  230       5.403  99.358  94.538  1.00  0.00           C
ATOM  11111  C25 POPE  230       6.543  99.868  93.648  1.00  0.00           C
ATOM  11114  C26 POPE  230       6.123  99.748  92.178  1.00  0.00           C
ATOM  11117  C27 POPE  230       7.133 100.288  91.159  1.00  0.00           C
ATOM  11120  C28 POPE  230       6.713  99.968  89.699  1.00  0.00           C
ATOM  11123  C29 POPE  230       5.373 100.568  89.328  1.00  0.00           C
ATOM  11125 0C21 POPE  230       5.123 101.508  88.389  1.00  0.00           C
ATOM  11127 1C21 POPE  230       6.123 102.178  87.479  1.00  0.00           C
ATOM  11130 2C21 POPE  230       5.933 101.798  85.998  1.00  0.00           C
ATOM  11133 3C21 POPE  230       5.213 102.878  85.159  1.00  0.00           C
ATOM  11136 4C21 POPE  230       3.727 103.088  85.479  1.00  0.00           C
ATOM  11139 5C21 POPE  230       3.087 104.108  84.519  1.00  0.00           C
ATOM  11142 6C21 POPE  230       1.617 104.418  84.828  1.00  0.00           C
ATOM  11145 7C21 POPE  230       1.047 105.488  83.888  1.00  0.00           C
ATOM  11148 8C21 POPE  230      -0.403 105.888  84.208  1.00  0.00           C
ATOM  11152  C33 POPE  230       0.267 102.528  95.598  1.00  0.00           C
ATOM  11155  C34 POPE  230       1.257 101.948  94.568  1.00  0.00           C
ATOM  11158  C35 POPE  230       1.127 102.508  93.139  1.00  0.00           C
ATOM  11161  C36 POPE  230       2.047 103.718  92.938  1.00  0.00           C
ATOM  11164  C37 POPE  230       2.227 104.128  91.479  1.00  0.00           C
ATOM  11167  C38 POPE  230       3.097 105.388  91.348  1.00  0.00           C
ATOM  11170  C39 POPE  230       3.297 105.868  89.909  1.00  0.00           C
ATOM  11173 0C31 POPE  230       4.147 107.138  89.848  1.00  0.00           C
ATOM  11176 1C31 POPE  230       4.653 107.468  88.438  1.00  0.00           C
ATOM  11179 2C31 POPE  230       5.733 108.558  88.449  1.00  0.00           C
ATOM  11182 3C31 POPE  230       6.663 108.508  87.218  1.00  0.00           C
ATOM  11185 4C31 POPE  230       6.183 109.348  86.029  1.00  0.00           C
ATOM  11188 5C31 POPE  230       7.223 109.358  84.898  1.00  0.00           C
ATOM  11191 6C31 POPE  230       7.083 110.568  83.979  1.00  0.00           C
ATOM  11195  NH3 POPE  231      29.053  49.908 104.879  1.00  0.00           N
ATOM  11199  C12 POPE  231      29.693  48.758 105.609  1.00  0.00           C
ATOM  11202  C11 POPE  231      28.993  47.428 105.258  1.00  0.00           C
ATOM  11205  P   POPE  231      31.093  45.948 105.828  1.00  0.00           P
ATOM  11206  O13 POPE  231      31.273  44.498 105.998  1.00  0.00           O
ATOM  11207  O14 POPE  231      31.833  46.888 106.699  1.00  0.00           O
ATOM  11208  O11 POPE  231      31.383  46.358 104.309  1.00  0.00           O
ATOM  11209  O12 POPE  231      29.553  46.298 105.938  1.00  0.00           O
ATOM  11210  C1  POPE  231      31.603  45.368 103.288  1.00  0.00           C
ATOM  11213  C2  POPE  231      30.863  45.728 101.968  1.00  0.00           C
ATOM  11215  O21 POPE  231      30.863  44.578 101.118  1.00  0.00           O
ATOM  11216  C21 POPE  231      31.673  44.378 100.089  1.00  0.00           C
ATOM  11217  O22 POPE  231      32.543  45.108  99.678  1.00  0.00           O
ATOM  11218  C22 POPE  231      31.343  42.978  99.549  1.00  0.00           C
ATOM  11221  C3  POPE  231      31.313  47.088 101.339  1.00  0.00           C
ATOM  11224  O31 POPE  231      30.483  47.418 100.189  1.00  0.00           O
ATOM  11225  C31 POPE  231      30.433  48.718  99.898  1.00  0.00           C
ATOM  11226  O32 POPE  231      30.913  49.608 100.568  1.00  0.00           O
ATOM  11227  C32 POPE  231      29.623  48.908  98.618  1.00  0.00           C
ATOM  11230  C23 POPE  231      32.453  42.348  98.679  1.00  0.00           C
ATOM  11233  C24 POPE  231      32.323  42.628  97.178  1.00  0.00           C
ATOM  11236  C25 POPE  231      33.193  41.678  96.348  1.00  0.00           C
ATOM  11239  C26 POPE  231      33.303  42.098  94.879  1.00  0.00           C
ATOM  11242  C27 POPE  231      34.163  41.118  94.068  1.00  0.00           C
ATOM  11245  C28 POPE  231      34.423  41.578  92.618  1.00  0.00           C
ATOM  11248  C29 POPE  231      35.653  40.908  92.068  1.00  0.00           C
ATOM  11250 0C21 POPE  231      36.383  41.358  91.029  1.00  0.00           C
ATOM  11252 1C21 POPE  231      36.073  42.568  90.178  1.00  0.00           C
ATOM  11255 2C21 POPE  231      36.043  42.218  88.678  1.00  0.00           C
ATOM  11258 3C21 POPE  231      37.433  42.138  88.048  1.00  0.00           C
ATOM  11261 4C21 POPE  231      37.373  41.888  86.529  1.00  0.00           C
ATOM  11264 5C21 POPE  231      38.733  42.018  85.839  1.00  0.00           C
ATOM  11267 6C21 POPE  231      39.333  40.668  85.429  1.00  0.00           C
ATOM  11270 7C21 POPE  231      40.733  40.808  84.809  1.00  0.00           C
ATOM  11273 8C21 POPE  231      41.213  39.508  84.179  1.00  0.00           C
ATOM  11277  C33 POPE  231      29.963  50.238  97.898  1.00  0.00           C
ATOM  11280  C34 POPE  231      28.903  50.668  96.879  1.00  0.00           C
ATOM  11283  C35 POPE  231      28.653  49.678  95.729  1.00  0.00           C
ATOM  11286  C36 POPE  231      27.663  50.278  94.718  1.00  0.00           C
ATOM  11289  C37 POPE  231      27.133  49.268  93.699  1.00  0.00           C
ATOM  11292  C38 POPE  231      28.003  49.108  92.449  1.00  0.00           C
ATOM  11295  C39 POPE  231      27.273  48.298  91.368  1.00  0.00           C
ATOM  11298 0C31 POPE  231      27.913  48.338  89.979  1.00  0.00           C
ATOM  11301 1C31 POPE  231      26.983  47.698  88.939  1.00  0.00           C
ATOM  11304 2C31 POPE  231      27.383  47.928  87.479  1.00  0.00           C
ATOM  11307 3C31 POPE  231      26.303  47.418  86.518  1.00  0.00           C
ATOM  11310 4C31 POPE  231      26.543  47.708  85.038  1.00  0.00           C
ATOM  11313 5C31 POPE  231      25.393  47.188  84.169  1.00  0.00           C
ATOM  11316 6C31 POPE  231      25.583  47.408  82.668  1.00  0.00           C
ATOM  11320  NH3 POPE  232      25.703 105.088  58.018  1.00  0.00           N
ATOM  11324  C12 POPE  232      25.383 103.728  57.438  1.00  0.00           C
ATOM  11327  C11 POPE  232      23.973 103.178  57.779  1.00  0.00           C
ATOM  11330  P   POPE  232      24.383 100.568  57.888  1.00  0.00           P
ATOM  11331  O13 POPE  232      23.383  99.478  57.948  1.00  0.00           O
ATOM  11332  O14 POPE  232      25.633 100.258  57.188  1.00  0.00           O
ATOM  11333  O11 POPE  232      24.793 101.048  59.348  1.00  0.00           O
ATOM  11334  O12 POPE  232      23.763 101.868  57.208  1.00  0.00           O
ATOM  11335  C1  POPE  232      25.103 100.048  60.318  1.00  0.00           C
ATOM  11338  C2  POPE  232      25.373 100.668  61.718  1.00  0.00           C
ATOM  11340  O21 POPE  232      25.233  99.588  62.659  1.00  0.00           O
ATOM  11341  C21 POPE  232      26.143  99.468  63.608  1.00  0.00           C
ATOM  11342  O22 POPE  232      27.123 100.168  63.769  1.00  0.00           O
ATOM  11343  C22 POPE  232      25.693  98.338  64.528  1.00  0.00           C
ATOM  11346  C3  POPE  232      24.323 101.768  62.038  1.00  0.00           C
ATOM  11349  O31 POPE  232      24.453 102.218  63.398  1.00  0.00           O
ATOM  11350  C31 POPE  232      23.503 101.858  64.258  1.00  0.00           C
ATOM  11351  O32 POPE  232      22.443 101.328  63.979  1.00  0.00           O
ATOM  11352  C32 POPE  232      23.983 102.208  65.659  1.00  0.00           C
ATOM  11355  C23 POPE  232      26.763  97.898  65.549  1.00  0.00           C
ATOM  11358  C24 POPE  232      26.243  96.738  66.409  1.00  0.00           C
ATOM  11361  C25 POPE  232      27.303  96.148  67.348  1.00  0.00           C
ATOM  11364  C26 POPE  232      27.543  96.978  68.608  1.00  0.00           C
ATOM  11367  C27 POPE  232      26.693  96.488  69.788  1.00  0.00           C
ATOM  11370  C28 POPE  232      26.953  97.288  71.078  1.00  0.00           C
ATOM  11373  C29 POPE  232      25.933  96.888  72.118  1.00  0.00           C
ATOM  11375 0C21 POPE  232      26.153  96.518  73.389  1.00  0.00           C
ATOM  11377 1C21 POPE  232      27.463  96.448  74.118  1.00  0.00           C
ATOM  11380 2C21 POPE  232      27.943  94.988  74.218  1.00  0.00           C
ATOM  11383 3C21 POPE  232      28.933  94.758  75.358  1.00  0.00           C
ATOM  11386 4C21 POPE  232      28.893  93.318  75.879  1.00  0.00           C
ATOM  11389 5C21 POPE  232      29.553  92.288  74.949  1.00  0.00           C
ATOM  11392 6C21 POPE  232      29.603  90.908  75.609  1.00  0.00           C
ATOM  11395 7C21 POPE  232      30.163  89.828  74.678  1.00  0.00           C
ATOM  11398 8C21 POPE  232      30.223  88.448  75.339  1.00  0.00           C
ATOM  11402  C33 POPE  232      23.193 101.428  66.729  1.00  0.00           C
ATOM  11405  C34 POPE  232      23.453 101.948  68.138  1.00  0.00           C
ATOM  11408  C35 POPE  232      22.433 101.348  69.108  1.00  0.00           C
ATOM  11411  C36 POPE  232      22.493 101.968  70.489  1.00  0.00           C
ATOM  11414  C37 POPE  232      21.223 101.638  71.288  1.00  0.00           C
ATOM  11417  C38 POPE  232      21.233 102.288  72.669  1.00  0.00           C
ATOM  11420  C39 POPE  232      22.173 101.608  73.669  1.00  0.00           C
ATOM  11423 0C31 POPE  232      22.533 102.518  74.839  1.00  0.00           C
ATOM  11426 1C31 POPE  232      23.493 101.838  75.818  1.00  0.00           C
ATOM  11429 2C31 POPE  232      23.953 102.778  76.938  1.00  0.00           C
ATOM  11432 3C31 POPE  232      24.573 102.038  78.129  1.00  0.00           C
ATOM  11435 4C31 POPE  232      25.923 101.358  77.849  1.00  0.00           C
ATOM  11438 5C31 POPE  232      26.273 100.338  78.938  1.00  0.00           C
ATOM  11441 6C31 POPE  232      27.713  99.808  78.858  1.00  0.00           C
ATOM  11445  NH3 POPE  233     110.753  57.378  60.308  1.00  0.00           N
ATOM  11449  C12 POPE  233     112.123  57.908  59.949  1.00  0.00           C
ATOM  11452  C11 POPE  233     112.203  59.438  60.138  1.00  0.00           C
ATOM  11455  P   POPE  233     113.763  61.508  59.699  1.00  0.00           P
ATOM  11456  O13 POPE  233     114.263  61.818  58.339  1.00  0.00           O
ATOM  11457  O14 POPE  233     112.593  62.288  60.118  1.00  0.00           O
ATOM  11458  O11 POPE  233     114.973  61.838  60.658  1.00  0.00           O
ATOM  11459  O12 POPE  233     113.523  59.948  59.858  1.00  0.00           O
ATOM  11460  C1  POPE  233     114.783  62.438  61.938  1.00  0.00           C
ATOM  11463  C2  POPE  233     114.993  63.978  61.929  1.00  0.00           C
ATOM  11465  O21 POPE  233     115.273  64.378  63.278  1.00  0.00           O
ATOM  11466  C21 POPE  233     116.033  65.458  63.368  1.00  0.00           C
ATOM  11467  O22 POPE  233     116.843  65.838  62.549  1.00  0.00           O
ATOM  11468  C22 POPE  233     115.643  66.178  64.648  1.00  0.00           C
ATOM  11471  C3  POPE  233     113.763  64.808  61.438  1.00  0.00           C
ATOM  11474  O31 POPE  233     114.083  66.218  61.458  1.00  0.00           O
ATOM  11475  C31 POPE  233     113.353  67.158  62.059  1.00  0.00           C
ATOM  11476  O32 POPE  233     113.823  68.228  62.438  1.00  0.00           O
ATOM  11477  C32 POPE  233     111.863  66.838  62.098  1.00  0.00           C
ATOM  11480  C23 POPE  233     116.523  67.408  64.949  1.00  0.00           C
ATOM  11483  C24 POPE  233     115.993  68.258  66.108  1.00  0.00           C
ATOM  11486  C25 POPE  233     115.463  67.428  67.288  1.00  0.00           C
ATOM  11489  C26 POPE  233     115.593  68.158  68.639  1.00  0.00           C
ATOM  11492  C27 POPE  233     114.773  67.478  69.748  1.00  0.00           C
ATOM  11495  C28 POPE  233     115.123  68.058  71.128  1.00  0.00           C
ATOM  11498  C29 POPE  233     114.073  67.758  72.168  1.00  0.00           C
ATOM  11500 0C21 POPE  233     113.773  68.568  73.199  1.00  0.00           C
ATOM  11502 1C21 POPE  233     114.483  69.848  73.549  1.00  0.00           C
ATOM  11505 2C21 POPE  233     114.613  70.108  75.068  1.00  0.00           C
ATOM  11508 3C21 POPE  233     115.473  69.058  75.799  1.00  0.00           C
ATOM  11511 4C21 POPE  233     114.643  67.968  76.489  1.00  0.00           C
ATOM  11514 5C21 POPE  233     114.213  68.318  77.919  1.00  0.00           C
ATOM  11517 6C21 POPE  233     115.383  68.328  78.909  1.00  0.00           C
ATOM  11520 7C21 POPE  233     115.003  67.788  80.289  1.00  0.00           C
ATOM  11523 8C21 POPE  233     116.133  67.898  81.318  1.00  0.00           C
ATOM  11527  C33 POPE  233     111.003  68.108  62.368  1.00  0.00           C
ATOM  11530  C34 POPE  233     110.323  68.208  63.748  1.00  0.00           C
ATOM  11533  C35 POPE  233     111.193  68.268  65.019  1.00  0.00           C
ATOM  11536  C36 POPE  233     110.313  68.218  66.288  1.00  0.00           C
ATOM  11539  C37 POPE  233     111.073  68.148  67.618  1.00  0.00           C
ATOM  11542  C38 POPE  233     110.093  68.038  68.799  1.00  0.00           C
ATOM  11545  C39 POPE  233     110.763  68.008  70.188  1.00  0.00           C
ATOM  11548 0C31 POPE  233     109.743  67.658  71.288  1.00  0.00           C
ATOM  11551 1C31 POPE  233     110.323  67.708  72.708  1.00  0.00           C
ATOM  11554 2C31 POPE  233     109.353  67.188  73.799  1.00  0.00           C
ATOM  11557 3C31 POPE  233     107.933  67.748  73.639  1.00  0.00           C
ATOM  11560 4C31 POPE  233     107.003  67.458  74.819  1.00  0.00           C
ATOM  11563 5C31 POPE  233     105.563  67.878  74.499  1.00  0.00           C
ATOM  11566 6C31 POPE  233     104.563  67.658  75.648  1.00  0.00           C
ATOM  11570  NH3 POPE  234      98.753  94.058  62.008  1.00  0.00           N
ATOM  11574  C12 POPE  234      98.533  92.628  62.458  1.00  0.00           C
ATOM  11577  C11 POPE  234      97.083  92.118  62.468  1.00  0.00           C
ATOM  11580  P   POPE  234      97.653  89.988  63.988  1.00  0.00           P
ATOM  11581  O13 POPE  234      96.893  88.758  64.239  1.00  0.00           O
ATOM  11582  O14 POPE  234      99.103  89.838  63.748  1.00  0.00           O
ATOM  11583  O11 POPE  234      97.463  91.018  65.159  1.00  0.00           O
ATOM  11584  O12 POPE  234      97.053  90.718  62.719  1.00  0.00           O
ATOM  11585  C1  POPE  234      96.813  90.608  66.368  1.00  0.00           C
ATOM  11588  C2  POPE  234      96.433  91.858  67.208  1.00  0.00           C
ATOM  11590  O21 POPE  234      95.373  91.598  68.168  1.00  0.00           O
ATOM  11591  C21 POPE  234      95.783  90.908  69.239  1.00  0.00           C
ATOM  11592  O22 POPE  234      96.803  90.248  69.288  1.00  0.00           O
ATOM  11593  C22 POPE  234      94.843  91.148  70.438  1.00  0.00           C
ATOM  11596  C3  POPE  234      96.003  92.988  66.229  1.00  0.00           C
ATOM  11599  O31 POPE  234      95.413  94.128  66.888  1.00  0.00           O
ATOM  11600  C31 POPE  234      95.483  95.238  66.169  1.00  0.00           C
ATOM  11601  O32 POPE  234      96.223  95.408  65.218  1.00  0.00           O
ATOM  11602  C32 POPE  234      94.413  96.238  66.599  1.00  0.00           C
ATOM  11605  C23 POPE  234      95.613  91.278  71.799  1.00  0.00           C
ATOM  11608  C24 POPE  234      94.953  92.248  72.799  1.00  0.00           C
ATOM  11611  C25 POPE  234      95.933  92.828  73.849  1.00  0.00           C
ATOM  11614  C26 POPE  234      95.863  92.168  75.229  1.00  0.00           C
ATOM  11617  C27 POPE  234      96.793  92.848  76.248  1.00  0.00           C
ATOM  11620  C28 POPE  234      96.563  92.428  77.708  1.00  0.00           C
ATOM  11623  C29 POPE  234      95.203  92.888  78.199  1.00  0.00           C
ATOM  11625 0C21 POPE  234      94.933  94.038  78.839  1.00  0.00           C
ATOM  11627 1C21 POPE  234      95.903  95.128  79.208  1.00  0.00           C
ATOM  11630 2C21 POPE  234      96.433  94.948  80.639  1.00  0.00           C
ATOM  11633 3C21 POPE  234      95.373  94.958  81.758  1.00  0.00           C
ATOM  11636 4C21 POPE  234      95.983  94.558  83.109  1.00  0.00           C
ATOM  11639 5C21 POPE  234      94.973  94.468  84.258  1.00  0.00           C
ATOM  11642 6C21 POPE  234      93.933  93.348  84.099  1.00  0.00           C
ATOM  11645 7C21 POPE  234      92.923  93.298  85.258  1.00  0.00           C
ATOM  11648 8C21 POPE  234      91.753  92.338  85.028  1.00  0.00           C
ATOM  11652  C33 POPE  234      93.003  95.688  66.299  1.00  0.00           C
ATOM  11655  C34 POPE  234      91.913  96.698  66.648  1.00  0.00           C
ATOM  11658  C35 POPE  234      90.513  96.278  66.199  1.00  0.00           C
ATOM  11661  C36 POPE  234      90.013  94.958  66.778  1.00  0.00           C
ATOM  11664  C37 POPE  234      88.643  94.588  66.199  1.00  0.00           C
ATOM  11667  C38 POPE  234      88.233  93.148  66.529  1.00  0.00           C
ATOM  11670  C39 POPE  234      86.793  92.878  66.098  1.00  0.00           C
ATOM  11673 0C31 POPE  234      85.783  93.448  67.089  1.00  0.00           C
ATOM  11676 1C31 POPE  234      84.363  93.498  66.518  1.00  0.00           C
ATOM  11679 2C31 POPE  234      83.313  93.638  67.628  1.00  0.00           C
ATOM  11682 3C31 POPE  234      81.913  93.938  67.078  1.00  0.00           C
ATOM  11685 4C31 POPE  234      80.933  94.288  68.199  1.00  0.00           C
ATOM  11688 5C31 POPE  234      79.573  94.758  67.688  1.00  0.00           C
ATOM  11691 6C31 POPE  234      78.673  95.318  68.799  1.00  0.00           C
ATOM  11695  NH3 POPE  235     107.713  50.078  60.679  1.00  0.00           N
ATOM  11699  C12 POPE  235     106.933  50.878  59.668  1.00  0.00           C
ATOM  11702  C11 POPE  235     106.713  52.328  60.138  1.00  0.00           C
ATOM  11705  P   POPE  235     107.863  54.628  60.248  1.00  0.00           P
ATOM  11706  O13 POPE  235     109.173  55.248  60.518  1.00  0.00           O
ATOM  11707  O14 POPE  235     107.053  55.168  59.128  1.00  0.00           O
ATOM  11708  O11 POPE  235     106.913  54.898  61.498  1.00  0.00           O
ATOM  11709  O12 POPE  235     107.943  53.048  60.229  1.00  0.00           O
ATOM  11710  C1  POPE  235     107.443  54.838  62.818  1.00  0.00           C
ATOM  11713  C2  POPE  235     106.293  55.018  63.829  1.00  0.00           C
ATOM  11715  O21 POPE  235     106.793  55.668  64.998  1.00  0.00           O
ATOM  11716  C21 POPE  235     106.273  56.838  65.309  1.00  0.00           C
ATOM  11717  O22 POPE  235     105.493  57.498  64.639  1.00  0.00           O
ATOM  11718  C22 POPE  235     106.673  57.168  66.758  1.00  0.00           C
ATOM  11721  C3  POPE  235     105.713  53.638  64.208  1.00  0.00           C
ATOM  11724  O31 POPE  235     104.683  53.668  65.229  1.00  0.00           O
ATOM  11725  C31 POPE  235     103.513  54.148  64.839  1.00  0.00           C
ATOM  11726  O32 POPE  235     103.203  54.498  63.718  1.00  0.00           O
ATOM  11727  C32 POPE  235     102.583  54.218  66.058  1.00  0.00           C
ATOM  11730  C23 POPE  235     107.433  58.508  66.918  1.00  0.00           C
ATOM  11733  C24 POPE  235     107.813  58.788  68.389  1.00  0.00           C
ATOM  11736  C25 POPE  235     106.593  58.808  69.318  1.00  0.00           C
ATOM  11739  C26 POPE  235     106.833  59.448  70.699  1.00  0.00           C
ATOM  11742  C27 POPE  235     105.663  59.178  71.669  1.00  0.00           C
ATOM  11745  C28 POPE  235     105.753  59.958  72.998  1.00  0.00           C
ATOM  11748  C29 POPE  235     104.643  60.968  73.168  1.00  0.00           C
ATOM  11750 0C21 POPE  235     103.743  61.038  74.169  1.00  0.00           C
ATOM  11752 1C21 POPE  235     103.633  60.138  75.379  1.00  0.00           C
ATOM  11755 2C21 POPE  235     104.273  60.768  76.629  1.00  0.00           C
ATOM  11758 3C21 POPE  235     103.933  59.988  77.898  1.00  0.00           C
ATOM  11761 4C21 POPE  235     104.963  60.138  79.029  1.00  0.00           C
ATOM  11764 5C21 POPE  235     104.563  59.348  80.279  1.00  0.00           C
ATOM  11767 6C21 POPE  235     105.603  59.358  81.399  1.00  0.00           C
ATOM  11770 7C21 POPE  235     106.823  58.468  81.108  1.00  0.00           C
ATOM  11773 8C21 POPE  235     107.663  58.138  82.339  1.00  0.00           C
ATOM  11777  C33 POPE  235     101.653  55.458  66.058  1.00  0.00           C
ATOM  11780  C34 POPE  235     101.873  56.378  67.269  1.00  0.00           C
ATOM  11783  C35 POPE  235     101.613  55.718  68.628  1.00  0.00           C
ATOM  11786  C36 POPE  235     100.293  54.948  68.718  1.00  0.00           C
ATOM  11789  C37 POPE  235      99.853  54.648  70.148  1.00  0.00           C
ATOM  11792  C38 POPE  235      98.523  53.888  70.199  1.00  0.00           C
ATOM  11795  C39 POPE  235      97.943  53.728  71.629  1.00  0.00           C
ATOM  11798 0C31 POPE  235      97.343  55.028  72.178  1.00  0.00           C
ATOM  11801 1C31 POPE  235      96.733  54.888  73.578  1.00  0.00           C
ATOM  11804 2C31 POPE  235      96.073  56.188  74.078  1.00  0.00           C
ATOM  11807 3C31 POPE  235      96.693  56.698  75.398  1.00  0.00           C
ATOM  11810 4C31 POPE  235      96.283  55.838  76.599  1.00  0.00           C
ATOM  11813 5C31 POPE  235      97.013  56.228  77.888  1.00  0.00           C
ATOM  11816 6C31 POPE  235      96.543  55.388  79.078  1.00  0.00           C
ATOM  11820  NH3 POPE  236     121.943 124.698  62.989  1.00  0.00           N
ATOM  11824  C12 POPE  236     120.873 123.818  62.418  1.00  0.00           C
ATOM  11827  C11 POPE  236     120.963 122.418  63.038  1.00  0.00           C
ATOM  11830  P   POPE  236     118.713 121.148  62.719  1.00  0.00           P
ATOM  11831  O13 POPE  236     117.953 122.418  62.708  1.00  0.00           O
ATOM  11832  O14 POPE  236     118.193 120.088  61.819  1.00  0.00           O
ATOM  11833  O11 POPE  236     118.903 120.598  64.208  1.00  0.00           O
ATOM  11834  O12 POPE  236     120.183 121.498  62.278  1.00  0.00           O
ATOM  11835  C1  POPE  236     119.753 119.438  64.339  1.00  0.00           C
ATOM  11838  C2  POPE  236     119.533 118.668  65.668  1.00  0.00           C
ATOM  11840  O21 POPE  236     120.193 117.428  65.468  1.00  0.00           O
ATOM  11841  C21 POPE  236     121.143 116.888  66.238  1.00  0.00           C
ATOM  11842  O22 POPE  236     121.753 115.878  65.918  1.00  0.00           O
ATOM  11843  C22 POPE  236     121.413 117.628  67.559  1.00  0.00           C
ATOM  11846  C3  POPE  236     118.033 118.388  65.988  1.00  0.00           C
ATOM  11849  O31 POPE  236     117.833 117.428  67.049  1.00  0.00           O
ATOM  11850  C31 POPE  236     117.753 117.708  68.358  1.00  0.00           C
ATOM  11851  O32 POPE  236     117.653 116.858  69.229  1.00  0.00           O
ATOM  11852  C32 POPE  236     117.793 119.208  68.699  1.00  0.00           C
ATOM  11855  C23 POPE  236     122.603 117.048  68.379  1.00  0.00           C
ATOM  11858  C24 POPE  236     123.123 118.038  69.428  1.00  0.00           C
ATOM  11861  C25 POPE  236     122.423 118.068  70.788  1.00  0.00           C
ATOM  11864  C26 POPE  236     123.443 118.008  71.938  1.00  0.00           C
ATOM  11867  C27 POPE  236     122.853 118.388  73.309  1.00  0.00           C
ATOM  11870  C28 POPE  236     123.853 118.148  74.458  1.00  0.00           C
ATOM  11873  C29 POPE  236     123.383 118.708  75.778  1.00  0.00           C
ATOM  11875 0C21 POPE  236     123.313 118.078  76.968  1.00  0.00           C
ATOM  11877 1C21 POPE  236     123.703 116.658  77.269  1.00  0.00           C
ATOM  11880 2C21 POPE  236     124.803 116.538  78.358  1.00  0.00           C
ATOM  11883 3C21 POPE  236     124.343 116.928  79.769  1.00  0.00           C
ATOM  11886 4C21 POPE  236     124.713 118.358  80.199  1.00  0.00           C
ATOM  11889 5C21 POPE  236     124.353 118.618  81.669  1.00  0.00           C
ATOM  11892 6C21 POPE  236     124.903 119.938  82.229  1.00  0.00           C
ATOM  11895 7C21 POPE  236     125.133 119.858  83.738  1.00  0.00           C
ATOM  11898 8C21 POPE  236     125.603 121.168  84.379  1.00  0.00           C
ATOM  11902  C33 POPE  236     118.263 119.498  70.148  1.00  0.00           C
ATOM  11905  C34 POPE  236     119.423 120.498  70.229  1.00  0.00           C
ATOM  11908  C35 POPE  236     119.003 121.958  70.019  1.00  0.00           C
ATOM  11911  C36 POPE  236     118.533 122.638  71.309  1.00  0.00           C
ATOM  11914  C37 POPE  236     118.493 124.158  71.169  1.00  0.00           C
ATOM  11917  C38 POPE  236     118.343 124.868  72.529  1.00  0.00           C
ATOM  11920  C39 POPE  236     118.643 126.368  72.438  1.00  0.00           C
ATOM  11923 0C31 POPE  236     118.723 127.038  73.818  1.00  0.00           C
ATOM  11926 1C31 POPE  236     119.523 128.344  73.779  1.00  0.00           C
ATOM  11929 2C31 POPE  236     119.623 129.024  75.159  1.00  0.00           C
ATOM  11932 3C31 POPE  236     120.643 130.164  75.208  1.00  0.00           C
ATOM  11935 4C31 POPE  236     120.383 131.304  74.218  1.00  0.00           C
ATOM  11938 5C31 POPE  236     121.463 132.394  74.288  1.00  0.00           C
ATOM  11941 6C31 POPE  236     121.353 133.444  73.178  1.00  0.00           C
ATOM  11945  NH3 POPE  237      78.663  20.358 106.269  1.00  0.00           N
ATOM  11949  C12 POPE  237      77.553  21.208 106.798  1.00  0.00           C
ATOM  11952  C11 POPE  237      76.273  20.388 107.078  1.00  0.00           C
ATOM  11955  P   POPE  237      76.843  17.848 107.668  1.00  0.00           P
ATOM  11956  O13 POPE  237      75.673  16.968 107.868  1.00  0.00           O
ATOM  11957  O14 POPE  237      78.043  17.518 108.458  1.00  0.00           O
ATOM  11958  O11 POPE  237      77.213  17.958 106.118  1.00  0.00           O
ATOM  11959  O12 POPE  237      76.453  19.348 108.048  1.00  0.00           O
ATOM  11960  C1  POPE  237      76.323  17.428 105.118  1.00  0.00           C
ATOM  11963  C2  POPE  237      76.673  17.958 103.688  1.00  0.00           C
ATOM  11965  O21 POPE  237      75.823  17.318 102.709  1.00  0.00           O
ATOM  11966  C21 POPE  237      75.573  18.058 101.618  1.00  0.00           C
ATOM  11967  O22 POPE  237      75.833  19.248 101.508  1.00  0.00           O
ATOM  11968  C22 POPE  237      75.033  17.168 100.479  1.00  0.00           C
ATOM  11971  C3  POPE  237      78.173  17.678 103.358  1.00  0.00           C
ATOM  11974  O31 POPE  237      78.763  18.668 102.478  1.00  0.00           O
ATOM  11975  C31 POPE  237      78.893  18.308 101.199  1.00  0.00           C
ATOM  11976  O32 POPE  237      78.393  17.308 100.718  1.00  0.00           O
ATOM  11977  C32 POPE  237      79.773  19.298 100.449  1.00  0.00           C
ATOM  11980  C23 POPE  237      73.743  17.688  99.789  1.00  0.00           C
ATOM  11983  C24 POPE  237      73.093  16.668  98.819  1.00  0.00           C
ATOM  11986  C25 POPE  237      71.733  17.098  98.249  1.00  0.00           C
ATOM  11989  C26 POPE  237      71.823  18.148  97.128  1.00  0.00           C
ATOM  11992  C27 POPE  237      71.703  17.558  95.709  1.00  0.00           C
ATOM  11995  C28 POPE  237      71.613  18.658  94.629  1.00  0.00           C
ATOM  11998  C29 POPE  237      71.223  18.098  93.279  1.00  0.00           C
ATOM  12000 0C21 POPE  237      71.623  18.538  92.078  1.00  0.00           C
ATOM  12002 1C21 POPE  237      72.523  19.718  91.768  1.00  0.00           C
ATOM  12005 2C21 POPE  237      73.943  19.308  91.309  1.00  0.00           C
ATOM  12008 3C21 POPE  237      73.973  18.218  90.229  1.00  0.00           C
ATOM  12011 4C21 POPE  237      75.363  17.998  89.608  1.00  0.00           C
ATOM  12014 5C21 POPE  237      75.473  16.658  88.858  1.00  0.00           C
ATOM  12017 6C21 POPE  237      76.913  16.358  88.419  1.00  0.00           C
ATOM  12020 7C21 POPE  237      77.003  15.138  87.498  1.00  0.00           C
ATOM  12023 8C21 POPE  237      78.423  14.768  87.068  1.00  0.00           C
ATOM  12027  C33 POPE  237      79.923  18.898  98.968  1.00  0.00           C
ATOM  12030  C34 POPE  237      81.203  19.458  98.328  1.00  0.00           C
ATOM  12033  C35 POPE  237      81.423  18.958  96.898  1.00  0.00           C
ATOM  12036  C36 POPE  237      81.763  17.468  96.809  1.00  0.00           C
ATOM  12039  C37 POPE  237      82.013  17.018  95.358  1.00  0.00           C
ATOM  12042  C38 POPE  237      82.593  15.608  95.248  1.00  0.00           C
ATOM  12045  C39 POPE  237      81.623  14.558  94.699  1.00  0.00           C
ATOM  12048 0C31 POPE  237      81.243  14.808  93.228  1.00  0.00           C
ATOM  12051 1C31 POPE  237      80.843  13.518  92.488  1.00  0.00           C
ATOM  12054 2C31 POPE  237      80.493  13.758  91.019  1.00  0.00           C
ATOM  12057 3C31 POPE  237      80.513  12.458  90.189  1.00  0.00           C
ATOM  12060 4C31 POPE  237      79.363  11.508  90.518  1.00  0.00           C
ATOM  12063 5C31 POPE  237      79.533  10.138  89.839  1.00  0.00           C
ATOM  12066 6C31 POPE  237      78.423   9.148  90.199  1.00  0.00           C
ATOM  12070  NH3 POPE  238      77.573 117.748 101.938  1.00  0.00           N
ATOM  12074  C12 POPE  238      78.893 117.008 101.859  1.00  0.00           C
ATOM  12077  C11 POPE  238      79.763 117.178 103.129  1.00  0.00           C
ATOM  12080  P   POPE  238      79.943 119.718 103.598  1.00  0.00           P
ATOM  12081  O13 POPE  238      78.833 119.988 102.659  1.00  0.00           O
ATOM  12082  O14 POPE  238      79.593 119.638 105.028  1.00  0.00           O
ATOM  12083  O11 POPE  238      81.113 120.748 103.339  1.00  0.00           O
ATOM  12084  O12 POPE  238      80.583 118.358 103.078  1.00  0.00           O
ATOM  12085  C1  POPE  238      80.893 122.048 102.779  1.00  0.00           C
ATOM  12088  C2  POPE  238      81.983 122.398 101.729  1.00  0.00           C
ATOM  12090  O21 POPE  238      81.403 123.298 100.758  1.00  0.00           O
ATOM  12091  C21 POPE  238      82.273 124.178 100.268  1.00  0.00           C
ATOM  12092  O22 POPE  238      83.463 124.238 100.559  1.00  0.00           O
ATOM  12093  C22 POPE  238      81.553 125.128  99.309  1.00  0.00           C
ATOM  12096  C3  POPE  238      82.553 121.128 101.018  1.00  0.00           C
ATOM  12099  O31 POPE  238      83.693 121.388 100.159  1.00  0.00           O
ATOM  12100  C31 POPE  238      83.473 121.508  98.848  1.00  0.00           C
ATOM  12101  O32 POPE  238      82.383 121.638  98.318  1.00  0.00           O
ATOM  12102  C32 POPE  238      84.803 121.428  98.109  1.00  0.00           C
ATOM  12105  C23 POPE  238      82.313 125.348  97.979  1.00  0.00           C
ATOM  12108  C24 POPE  238      81.633 126.388  97.068  1.00  0.00           C
ATOM  12111  C25 POPE  238      82.283 126.488  95.678  1.00  0.00           C
ATOM  12114  C26 POPE  238      81.463 127.348  94.688  1.00  0.00           C
ATOM  12117  C27 POPE  238      82.113 128.704  94.398  1.00  0.00           C
ATOM  12120  C28 POPE  238      81.313 129.564  93.389  1.00  0.00           C
ATOM  12123  C29 POPE  238      80.023 130.094  93.949  1.00  0.00           C
ATOM  12125 0C21 POPE  238      79.153 130.894  93.288  1.00  0.00           C
ATOM  12127 1C21 POPE  238      79.283 131.404  91.879  1.00  0.00           C
ATOM  12130 2C21 POPE  238      79.403 132.944  91.788  1.00  0.00           C
ATOM  12133 3C21 POPE  238      78.183 133.704  92.348  1.00  0.00           C
ATOM  12136 4C21 POPE  238      78.393 134.264  93.769  1.00  0.00           C
ATOM  12139 5C21 POPE  238      77.163 135.024  94.298  1.00  0.00           C
ATOM  12142 6C21 POPE  238      76.853 136.294  93.489  1.00  0.00           C
ATOM  12145 7C21 POPE  238      75.623 137.064  93.979  1.00  0.00           C
ATOM  12148 8C21 POPE  238      75.373 138.344  93.168  1.00  0.00           C
ATOM  12152  C33 POPE  238      85.723 122.648  98.368  1.00  0.00           C
ATOM  12155  C34 POPE  238      87.033 122.608  97.538  1.00  0.00           C
ATOM  12158  C35 POPE  238      86.853 122.958  96.049  1.00  0.00           C
ATOM  12161  C36 POPE  238      86.603 124.448  95.769  1.00  0.00           C
ATOM  12164  C37 POPE  238      86.243 124.708  94.298  1.00  0.00           C
ATOM  12167  C38 POPE  238      85.973 126.188  93.998  1.00  0.00           C
ATOM  12170  C39 POPE  238      85.123 126.398  92.729  1.00  0.00           C
ATOM  12173 0C31 POPE  238      85.803 125.928  91.439  1.00  0.00           C
ATOM  12176 1C31 POPE  238      84.863 125.978  90.229  1.00  0.00           C
ATOM  12179 2C31 POPE  238      85.493 125.398  88.958  1.00  0.00           C
[truncated: 1,739,829 more chars]
