# Supplementary material for: Characterizing Membrane Association and Periplasmic Transfer of Bacterial Lipoproteins through Molecular Dynamics Simulations
Source: Structure. 2020 Apr 7;28(4):475–487.e3. doi: 10.1016/j.str.2020.01.012 (PMC7139219; doi:10.1016/j.str.2020.01.012)
Supplement: Data S3. Final Coordinates from Simulations (M–X), Related to Figure 3 [file mmc5.zip › M-X/MEPS-3-atomistic.pdb]

TITLE     Protein
REMARK    THIS IS A SIMULATION BOX
CRYST1  129.211  129.211  196.023  90.00  90.00  90.00 P 1           1
MODEL        1
ATOM      1  N   CYSTA   1      82.710  58.310 102.206  1.00  0.00           N
ATOM      3  CA  CYSTA   1      81.511  57.920 102.947  1.00  0.00           C
ATOM      5  C   CYSTA   1      81.301  58.580 104.296  1.00  0.00           C
ATOM      6  O   CYSTA   1      80.161  58.750 104.706  1.00  0.00           O
ATOM      7  CB  CYSTA   1      81.460  56.400 103.217  1.00  0.00           C
ATOM     10  SG  CYSTA   1      81.402  55.400 101.706  1.00  0.00           S
ATOM     11  C1  CYSTA   1      81.180  53.840 102.607  1.00  0.00           C
ATOM     14  CA1 CYSTA   1      82.861  59.550 101.717  1.00  0.00           C
ATOM     15  OA1 CYSTA   1      82.180  60.460 102.157  1.00  0.00           O
ATOM     16  CA2 CYSTA   1      83.861  59.840 100.647  1.00  0.00           C
ATOM     19  C11 CYSTA   1      81.600  52.570 101.837  1.00  0.00           C
ATOM     21  O11 CYSTA   1      83.010  52.700 101.526  1.00  0.00           O
ATOM     22  CX1 CYSTA   1      83.570  51.631 101.007  1.00  0.00           C
ATOM     23  OX1 CYSTA   1      83.010  50.591 100.736  1.00  0.00           O
ATOM     24  CX2 CYSTA   1      85.061  51.880 100.806  1.00  0.00           C
ATOM     27  C12 CYSTA   1      80.681  52.250 100.607  1.00  0.00           C
ATOM     30  O12 CYSTA   1      80.930  53.120  99.497  1.00  0.00           O
ATOM     31  CD1 CYSTA   1      81.191  52.700  98.247  1.00  0.00           C
ATOM     32  OD1 CYSTA   1      81.590  53.450  97.366  1.00  0.00           O
ATOM     33  CD2 CYSTA   1      80.930  51.210  98.007  1.00  0.00           C
ATOM     36  CA3 CYSTA   1      83.181  60.290  99.337  1.00  0.00           C
ATOM     39  CA4 CYSTA   1      82.251  59.230  98.727  1.00  0.00           C
ATOM     42  CA5 CYSTA   1      81.691  59.620  97.346  1.00  0.00           C
ATOM     45  CA6 CYSTA   1      82.780  59.700  96.267  1.00  0.00           C
ATOM     48  CA7 CYSTA   1      82.232  60.140  94.907  1.00  0.00           C
ATOM     51  CA8 CYSTA   1      83.370  60.370  93.896  1.00  0.00           C
ATOM     54  CA9 CYSTA   1      82.911  60.830  92.506  1.00  0.00           C
ATOM     57 0CA1 CYSTA   1      82.000  62.070  92.526  1.00  0.00           C
ATOM     60 1CA1 CYSTA   1      80.511  61.730  92.416  1.00  0.00           C
ATOM     63 2CA1 CYSTA   1      79.621  62.980  92.386  1.00  0.00           C
ATOM     66 3CA1 CYSTA   1      78.231  62.670  91.806  1.00  0.00           C
ATOM     69 4CA1 CYSTA   1      78.291  62.560  90.276  1.00  0.00           C
ATOM     72 5CA1 CYSTA   1      77.280  61.570  89.677  1.00  0.00           C
ATOM     75 6CA1 CYSTA   1      77.532  61.361  88.186  1.00  0.00           C
ATOM     79  CD3 CYSTA   1      80.951  50.860  96.507  1.00  0.00           C
ATOM     82  CD4 CYSTA   1      79.650  51.230  95.806  1.00  0.00           C
ATOM     85  CD5 CYSTA   1      79.760  51.150  94.287  1.00  0.00           C
ATOM     88  CD6 CYSTA   1      78.400  51.310  93.616  1.00  0.00           C
ATOM     91  CD7 CYSTA   1      78.501  51.610  92.117  1.00  0.00           C
ATOM     94  CD8 CYSTA   1      77.251  52.310  91.566  1.00  0.00           C
ATOM     97  CD9 CYSTA   1      77.602  53.070  90.286  1.00  0.00           C
ATOM    100 0CD1 CYSTA   1      76.580  54.120  89.827  1.00  0.00           C
ATOM    103 1CD1 CYSTA   1      77.271  55.100  88.867  1.00  0.00           C
ATOM    106 2CD1 CYSTA   1      76.360  56.200  88.336  1.00  0.00           C
ATOM    109 3CD1 CYSTA   1      77.161  57.360  87.717  1.00  0.00           C
ATOM    112 4CD1 CYSTA   1      76.470  57.990  86.497  1.00  0.00           C
ATOM    115 5CD1 CYSTA   1      76.562  57.110  85.247  1.00  0.00           C
ATOM    118 6CD1 CYSTA   1      75.981  57.790  84.016  1.00  0.00           C
ATOM    122  CX3 CYSTA   1      85.541  51.480  99.397  1.00  0.00           C
ATOM    125  CX4 CYSTA   1      87.031  51.750  99.237  1.00  0.00           C
ATOM    128  CX5 CYSTA   1      87.632  51.230  97.927  1.00  0.00           C
ATOM    131  CX6 CYSTA   1      87.171  51.990  96.677  1.00  0.00           C
ATOM    134  CX7 CYSTA   1      88.160  51.841  95.517  1.00  0.00           C
ATOM    137  CX8 CYSTA   1      87.792  52.690  94.296  1.00  0.00           C
ATOM    140  CX9 CYSTA   1      88.861  52.630  93.236  1.00  0.00           C
ATOM    142 0CX1 CYSTA   1      88.971  53.450  92.177  1.00  0.00           C
ATOM    144 1CX1 CYSTA   1      88.032  54.580  91.846  1.00  0.00           C
ATOM    147 2CX1 CYSTA   1      86.770  54.090  91.127  1.00  0.00           C
ATOM    150 3CX1 CYSTA   1      87.010  53.570  89.696  1.00  0.00           C
ATOM    153 4CX1 CYSTA   1      85.712  52.951  89.166  1.00  0.00           C
ATOM    156 5CX1 CYSTA   1      85.771  52.430  87.727  1.00  0.00           C
ATOM    159 6CX1 CYSTA   1      85.261  53.480  86.726  1.00  0.00           C
ATOM    162 7CX1 CYSTA   1      85.091  52.920  85.316  1.00  0.00           C
ATOM    165 8CX1 CYSTA   1      84.492  53.940  84.346  1.00  0.00           C
ATOM    169  N   SER A   2      82.400  58.840 105.056  1.00  0.00           N
ATOM    171  CA  SER A   2      82.421  59.160 106.497  1.00  0.00           C
ATOM    173  CB  SER A   2      82.681  60.650 106.827  1.00  0.00           C
ATOM    176  OG  SER A   2      81.840  61.530 106.087  1.00  0.00           O
ATOM    178  C   SER A   2      81.301  58.530 107.337  1.00  0.00           C
ATOM    179  O   SER A   2      80.511  59.190 108.007  1.00  0.00           O
ATOM    180  N   ALA A   3      81.262  57.180 107.257  1.00  0.00           N
ATOM    182  CA  ALA A   3      80.070  56.390 106.957  1.00  0.00           C
ATOM    184  CB  ALA A   3      80.462  54.900 106.887  1.00  0.00           C
ATOM    188  C   ALA A   3      78.852  56.540 107.857  1.00  0.00           C
ATOM    189  O   ALA A   3      78.980  56.800 109.057  1.00  0.00           O
ATOM    190  N   ASN A   4      77.632  56.330 107.266  1.00  0.00           N
ATOM    192  CA  ASN A   4      76.382  56.370 108.017  1.00  0.00           C
ATOM    194  CB  ASN A   4      75.040  56.260 107.206  1.00  0.00           C
ATOM    197  CG  ASN A   4      74.852  55.120 106.187  1.00  0.00           C
ATOM    198  OD1 ASN A   4      74.080  55.260 105.237  1.00  0.00           O
ATOM    199  ND2 ASN A   4      75.541  53.970 106.367  1.00  0.00           N
ATOM    202  C   ASN A   4      76.371  55.370 109.156  1.00  0.00           C
ATOM    203  O   ASN A   4      76.470  54.160 108.957  1.00  0.00           O
ATOM    204  N   ASN A   5      76.161  55.880 110.377  1.00  0.00           N
ATOM    206  CA  ASN A   5      75.720  55.050 111.477  1.00  0.00           C
ATOM    208  CB  ASN A   5      76.562  55.311 112.766  1.00  0.00           C
ATOM    211  CG  ASN A   5      76.570  56.710 113.376  1.00  0.00           C
ATOM    212  OD1 ASN A   5      77.010  56.910 114.517  1.00  0.00           O
ATOM    213  ND2 ASN A   5      76.030  57.730 112.687  1.00  0.00           N
ATOM    216  C   ASN A   5      74.242  55.260 111.687  1.00  0.00           C
ATOM    217  O   ASN A   5      73.782  55.510 112.797  1.00  0.00           O
ATOM    218  N   THR A   6      73.451  55.181 110.596  1.00  0.00           N
ATOM    220  CA  THR A   6      72.010  55.251 110.637  1.00  0.00           C
ATOM    222  CB  THR A   6      71.382  56.631 110.476  1.00  0.00           C
ATOM    224  OG1 THR A   6      72.030  57.430 109.497  1.00  0.00           O
ATOM    226  CG2 THR A   6      71.540  57.370 111.806  1.00  0.00           C
ATOM    230  C   THR A   6      71.430  54.341 109.577  1.00  0.00           C
ATOM    231  O   THR A   6      71.750  54.460 108.397  1.00  0.00           O
ATOM    232  N   ALA A   7      70.521  53.430 109.916  1.00  0.00           N
ATOM    234  CA  ALA A   7      70.440  52.640 111.136  1.00  0.00           C
ATOM    236  CB  ALA A   7      68.951  52.450 111.437  1.00  0.00           C
ATOM    240  C   ALA A   7      71.201  51.310 110.967  1.00  0.00           C
ATOM    241  O   ALA A   7      72.062  51.170 110.107  1.00  0.00           O
ATOM    242  N   LYS A   8      70.970  50.251 111.767  1.00  0.00           N
ATOM    244  CA  LYS A   8      70.830  50.220 113.207  1.00  0.00           C
ATOM    246  CB  LYS A   8      71.161  48.780 113.736  1.00  0.00           C
ATOM    249  CG  LYS A   8      72.532  48.240 113.267  1.00  0.00           C
ATOM    252  CD  LYS A   8      72.951  46.841 113.776  1.00  0.00           C
ATOM    255  CE  LYS A   8      73.371  46.800 115.257  1.00  0.00           C
ATOM    258  NZ  LYS A   8      74.000  45.530 115.666  1.00  0.00           N
ATOM    262  C   LYS A   8      71.672  51.240 113.987  1.00  0.00           C
ATOM    263  O   LYS A   8      72.641  51.810 113.507  1.00  0.00           O
ATOM    264  N   ASN A   9      71.330  51.520 115.257  1.00  0.00           N
ATOM    266  CA  ASN A   9      72.382  51.750 116.227  1.00  0.00           C
ATOM    268  CB  ASN A   9      72.260  53.080 117.017  1.00  0.00           C
ATOM    271  CG  ASN A   9      72.690  54.341 116.247  1.00  0.00           C
ATOM    272  OD1 ASN A   9      73.101  55.330 116.846  1.00  0.00           O
ATOM    273  ND2 ASN A   9      72.610  54.310 114.907  1.00  0.00           N
ATOM    276  C   ASN A   9      72.382  50.540 117.136  1.00  0.00           C
ATOM    277  O   ASN A   9      72.750  49.460 116.677  1.00  0.00           O
ATOM    278  N   MET A  10      72.000  50.700 118.427  1.00  0.00           N
ATOM    280  CA  MET A  10      72.521  49.960 119.566  1.00  0.00           C
ATOM    282  CB  MET A  10      72.400  48.420 119.346  1.00  0.00           C
ATOM    285  CG  MET A  10      72.591  47.510 120.567  1.00  0.00           C
ATOM    288  SD  MET A  10      71.400  47.740 121.916  1.00  0.00           S
ATOM    289  CE  MET A  10      72.000  46.250 122.747  1.00  0.00           C
ATOM    293  C   MET A  10      73.951  50.470 119.866  1.00  0.00           C
ATOM    294  O   MET A  10      74.731  50.680 118.946  1.00  0.00           O
ATOM    295  N   HIS A  11      74.320  50.780 121.136  1.00  0.00           N
ATOM    297  CA  HIS A  11      75.650  51.361 121.427  1.00  0.00           C
ATOM    299  CB  HIS A  11      75.562  52.590 122.366  1.00  0.00           C
ATOM    302  ND1 HIS A  11      76.321  54.930 122.077  1.00  0.00           N
ATOM    303  CG  HIS A  11      75.510  53.900 121.647  1.00  0.00           C
ATOM    304  CE1 HIS A  11      76.010  55.950 121.327  1.00  0.00           C
ATOM    306  NE2 HIS A  11      75.021  55.650 120.456  1.00  0.00           N
ATOM    308  CD2 HIS A  11      74.690  54.330 120.657  1.00  0.00           C
ATOM    310  C   HIS A  11      76.610  50.320 121.986  1.00  0.00           C
ATOM    311  O   HIS A  11      77.602  50.580 122.677  1.00  0.00           O
ATOM    312  N   PRO A  12      76.301  49.080 121.666  1.00  0.00           N
ATOM    313  CD  PRO A  12      75.731  48.290 122.776  1.00  0.00           C
ATOM    316  CA  PRO A  12      77.360  48.320 121.016  1.00  0.00           C
ATOM    318  CB  PRO A  12      77.602  47.130 121.967  1.00  0.00           C
ATOM    321  CG  PRO A  12      76.242  46.870 122.596  1.00  0.00           C
ATOM    324  C   PRO A  12      76.841  47.881 119.647  1.00  0.00           C
ATOM    325  O   PRO A  12      75.650  47.620 119.527  1.00  0.00           O
ATOM    326  N   GLU A  13      77.641  47.830 118.566  1.00  0.00           N
ATOM    328  CA  GLU A  13      79.021  48.240 118.407  1.00  0.00           C
ATOM    330  CB  GLU A  13      79.871  47.030 117.916  1.00  0.00           C
ATOM    333  CG  GLU A  13      79.632  46.540 116.467  1.00  0.00           C
ATOM    336  CD  GLU A  13      78.371  45.720 116.247  1.00  0.00           C
ATOM    337  OE1 GLU A  13      78.491  44.490 115.956  1.00  0.00           O
ATOM    338  OE2 GLU A  13      77.241  46.270 116.346  1.00  0.00           O
ATOM    339  C   GLU A  13      79.191  49.430 117.467  1.00  0.00           C
ATOM    340  O   GLU A  13      80.330  49.840 117.217  1.00  0.00           O
ATOM    341  N   THR A  14      78.101  50.050 116.927  1.00  0.00           N
ATOM    343  CA  THR A  14      78.051  51.320 116.177  1.00  0.00           C
ATOM    345  CB  THR A  14      76.610  51.780 115.827  1.00  0.00           C
ATOM    347  OG1 THR A  14      76.310  51.380 114.507  1.00  0.00           O
ATOM    349  CG2 THR A  14      76.321  53.290 115.867  1.00  0.00           C
ATOM    353  C   THR A  14      78.861  52.470 116.737  1.00  0.00           C
ATOM    354  O   THR A  14      79.801  52.960 116.116  1.00  0.00           O
ATOM    355  N   ARG A  15      78.530  52.930 117.947  1.00  0.00           N
ATOM    357  CA  ARG A  15      79.301  53.920 118.647  1.00  0.00           C
ATOM    359  CB  ARG A  15      78.701  55.360 118.657  1.00  0.00           C
ATOM    362  CG  ARG A  15      78.801  56.100 117.297  1.00  0.00           C
ATOM    365  CD  ARG A  15      78.571  57.620 117.397  1.00  0.00           C
ATOM    368  NE  ARG A  15      79.471  58.320 116.427  1.00  0.00           N
ATOM    370  CZ  ARG A  15      79.911  59.570 116.536  1.00  0.00           C
ATOM    371  NH1 ARG A  15      80.841  60.030 115.727  1.00  0.00           N
ATOM    374  NH2 ARG A  15      79.411  60.440 117.407  1.00  0.00           N
ATOM    377  C   ARG A  15      79.331  53.370 120.026  1.00  0.00           C
ATOM    378  O   ARG A  15      78.291  53.030 120.567  1.00  0.00           O
ATOM    379  N   ALA A  16      80.511  53.180 120.627  1.00  0.00           N
ATOM    381  CA  ALA A  16      80.551  52.730 121.986  1.00  0.00           C
ATOM    383  CB  ALA A  16      81.782  51.860 122.217  1.00  0.00           C
ATOM    387  C   ALA A  16      80.591  53.920 122.886  1.00  0.00           C
ATOM    388  O   ALA A  16      79.710  54.120 123.717  1.00  0.00           O
ATOM    389  N   VAL A  17      81.621  54.770 122.737  1.00  0.00           N
ATOM    391  CA  VAL A  17      81.630  56.050 123.407  1.00  0.00           C
ATOM    393  CB  VAL A  17      82.512  56.140 124.657  1.00  0.00           C
ATOM    395  CG1 VAL A  17      82.150  57.420 125.427  1.00  0.00           C
ATOM    399  CG2 VAL A  17      82.211  54.960 125.596  1.00  0.00           C
ATOM    403  C   VAL A  17      81.971  57.091 122.366  1.00  0.00           C
ATOM    404  O   VAL A  17      82.792  57.990 122.537  1.00  0.00           O
ATOM    405  N   GLY A  18      81.231  57.000 121.256  1.00  0.00           N
ATOM    407  CA  GLY A  18      80.621  58.190 120.707  1.00  0.00           C
ATOM    410  C   GLY A  18      79.211  58.210 121.256  1.00  0.00           C
ATOM    411  O   GLY A  18      78.672  57.190 121.647  1.00  0.00           O
ATOM    412  N   SER A  19      78.510  59.341 121.276  1.00  0.00           N
ATOM    414  CA  SER A  19      78.961  60.650 120.857  1.00  0.00           C
ATOM    416  CB  SER A  19      77.751  61.501 120.386  1.00  0.00           C
ATOM    419  OG  SER A  19      76.650  61.480 121.297  1.00  0.00           O
ATOM    421  C   SER A  19      79.830  61.390 121.857  1.00  0.00           C
ATOM    422  O   SER A  19      79.710  61.250 123.067  1.00  0.00           O
ATOM    423  N   GLU A  20      80.742  62.230 121.346  1.00  0.00           N
ATOM    425  CA  GLU A  20      81.390  63.300 122.056  1.00  0.00           C
ATOM    427  CB  GLU A  20      82.611  63.800 121.227  1.00  0.00           C
ATOM    430  CG  GLU A  20      82.330  64.730 120.006  1.00  0.00           C
ATOM    433  CD  GLU A  20      81.670  64.091 118.787  1.00  0.00           C
ATOM    434  OE1 GLU A  20      81.402  64.830 117.807  1.00  0.00           O
ATOM    435  OE2 GLU A  20      81.421  62.850 118.776  1.00  0.00           O
ATOM    436  C   GLU A  20      80.350  64.400 122.316  1.00  0.00           C
ATOM    437  O   GLU A  20      79.201  64.280 121.897  1.00  0.00           O
ATOM    438  N   THR A  21      80.721  65.440 123.077  1.00  0.00           N
ATOM    440  CA  THR A  21      79.811  66.460 123.616  1.00  0.00           C
ATOM    442  CB  THR A  21      78.882  67.230 122.646  1.00  0.00           C
ATOM    444  OG1 THR A  21      77.660  66.570 122.297  1.00  0.00           O
ATOM    446  CG2 THR A  21      79.640  67.550 121.346  1.00  0.00           C
ATOM    450  C   THR A  21      79.080  65.940 124.837  1.00  0.00           C
ATOM    451  O   THR A  21      78.000  66.390 125.196  1.00  0.00           O
ATOM    452  N   SER A  22      79.661  64.950 125.546  1.00  0.00           N
ATOM    454  CA  SER A  22      78.871  64.030 126.357  1.00  0.00           C
ATOM    456  CB  SER A  22      79.570  62.660 126.386  1.00  0.00           C
ATOM    459  OG  SER A  22      78.680  61.590 126.717  1.00  0.00           O
ATOM    461  C   SER A  22      78.690  64.521 127.786  1.00  0.00           C
ATOM    462  O   SER A  22      78.121  63.830 128.627  1.00  0.00           O
ATOM    463  N   SER A  23      79.132  65.750 128.056  1.00  0.00           N
ATOM    465  CA  SER A  23      78.840  66.440 129.306  1.00  0.00           C
ATOM    467  CB  SER A  23      79.640  65.810 130.487  1.00  0.00           C
ATOM    470  OG  SER A  23      79.290  66.370 131.757  1.00  0.00           O
ATOM    472  C   SER A  23      79.180  67.920 129.166  1.00  0.00           C
ATOM    473  O   SER A  23      78.961  68.720 130.077  1.00  0.00           O
ATOM    474  N   LEU A  24      79.701  68.380 128.007  1.00  0.00           N
ATOM    476  CA  LEU A  24      79.992  69.780 127.776  1.00  0.00           C
ATOM    478  CB  LEU A  24      81.521  70.050 127.727  1.00  0.00           C
ATOM    481  CG  LEU A  24      81.962  71.530 127.547  1.00  0.00           C
ATOM    483  CD1 LEU A  24      83.440  71.690 127.906  1.00  0.00           C
ATOM    487  CD2 LEU A  24      81.770  72.130 126.157  1.00  0.00           C
ATOM    491  C   LEU A  24      79.421  70.140 126.446  1.00  0.00           C
ATOM    492  O   LEU A  24      79.821  69.560 125.437  1.00  0.00           O
ATOM    493  N   GLN A  25      78.481  71.101 126.346  1.00  0.00           N
ATOM    495  CA  GLN A  25      77.091  70.711 126.367  1.00  0.00           C
ATOM    497  CB  GLN A  25      76.132  71.920 126.547  1.00  0.00           C
ATOM    500  CG  GLN A  25      76.121  72.460 127.997  1.00  0.00           C
ATOM    503  CD  GLN A  25      76.451  73.951 128.096  1.00  0.00           C
ATOM    504  OE1 GLN A  25      75.661  74.720 128.647  1.00  0.00           O
ATOM    505  NE2 GLN A  25      77.611  74.360 127.547  1.00  0.00           N
ATOM    508  C   GLN A  25      76.690  69.921 125.126  1.00  0.00           C
ATOM    509  O   GLN A  25      77.161  70.210 124.026  1.00  0.00           O
ATOM    510  N   ALA A  26      75.790  68.940 125.237  1.00  0.00           N
ATOM    512  CA  ALA A  26      74.930  68.771 126.396  1.00  0.00           C
ATOM    514  CB  ALA A  26      73.451  68.860 125.987  1.00  0.00           C
ATOM    518  C   ALA A  26      75.281  67.500 127.126  1.00  0.00           C
ATOM    519  O   ALA A  26      76.440  67.250 127.437  1.00  0.00           O
ATOM    520  N   SER A  27      74.260  66.670 127.416  1.00  0.00           N
ATOM    522  CA  SER A  27      74.400  65.300 127.867  1.00  0.00           C
ATOM    524  CB  SER A  27      75.400  64.410 127.037  1.00  0.00           C
ATOM    527  OG  SER A  27      74.911  64.061 125.736  1.00  0.00           O
ATOM    529  C   SER A  27      74.591  65.150 129.346  1.00  0.00           C
ATOM    530  O   SER A  27      74.951  66.090 130.047  1.00  0.00           O
ATOM    531  N   GLN A  28      74.220  63.960 129.837  1.00  0.00           N
ATOM    533  CA  GLN A  28      74.281  63.460 131.197  1.00  0.00           C
ATOM    535  CB  GLN A  28      73.922  61.950 131.157  1.00  0.00           C
ATOM    538  CG  GLN A  28      75.021  60.910 131.477  1.00  0.00           C
ATOM    541  CD  GLN A  28      76.330  61.110 130.717  1.00  0.00           C
ATOM    542  OE1 GLN A  28      77.400  60.910 131.297  1.00  0.00           O
ATOM    543  NE2 GLN A  28      76.271  61.530 129.436  1.00  0.00           N
ATOM    546  C   GLN A  28      75.500  63.820 132.056  1.00  0.00           C
ATOM    547  O   GLN A  28      76.570  64.160 131.547  1.00  0.00           O
ATOM    548  N   ASP A  29      75.422  63.771 133.407  1.00  0.00           N
ATOM    550  CA  ASP A  29      74.341  63.220 134.226  1.00  0.00           C
ATOM    552  CB  ASP A  29      74.860  62.160 135.237  1.00  0.00           C
ATOM    555  CG  ASP A  29      73.750  61.230 135.736  1.00  0.00           C
ATOM    556  OD1 ASP A  29      74.062  60.381 136.617  1.00  0.00           O
ATOM    557  OD2 ASP A  29      72.610  61.270 135.196  1.00  0.00           O
ATOM    558  C   ASP A  29      73.632  64.341 134.956  1.00  0.00           C
ATOM    559  O   ASP A  29      74.242  65.280 135.437  1.00  0.00           O
ATOM    560  N   GLU A  30      72.290  64.271 134.977  1.00  0.00           N
ATOM    562  CA  GLU A  30      71.510  65.480 134.977  1.00  0.00           C
ATOM    564  CB  GLU A  30      71.791  66.330 133.677  1.00  0.00           C
ATOM    567  CG  GLU A  30      71.750  65.870 132.167  1.00  0.00           C
ATOM    570  CD  GLU A  30      71.080  64.580 131.717  1.00  0.00           C
ATOM    571  OE1 GLU A  30      70.460  64.630 130.616  1.00  0.00           O
ATOM    572  OE2 GLU A  30      71.170  63.520 132.377  1.00  0.00           O
ATOM    573  C   GLU A  30      70.091  65.390 135.637  1.00  0.00           C
ATOM    574  O   GLU A  30      69.591  64.320 135.967  1.00  0.00           O
ATOM    575  N   PHE A  31      69.460  66.550 135.976  1.00  0.00           N
ATOM    577  CA  PHE A  31      68.411  66.670 136.977  1.00  0.00           C
ATOM    579  CB  PHE A  31      66.871  66.521 136.607  1.00  0.00           C
ATOM    582  CG  PHE A  31      66.110  67.280 135.517  1.00  0.00           C
ATOM    583  CD1 PHE A  31      65.102  66.570 134.827  1.00  0.00           C
ATOM    585  CE1 PHE A  31      64.270  67.170 133.876  1.00  0.00           C
ATOM    587  CZ  PHE A  31      64.371  68.550 133.647  1.00  0.00           C
ATOM    589  CD2 PHE A  31      66.190  68.660 135.257  1.00  0.00           C
ATOM    591  CE2 PHE A  31      65.320  69.290 134.346  1.00  0.00           C
ATOM    593  C   PHE A  31      68.690  67.780 137.976  1.00  0.00           C
ATOM    594  O   PHE A  31      69.121  67.530 139.097  1.00  0.00           O
ATOM    595  N   GLU A  32      68.462  69.040 137.607  1.00  0.00           N
ATOM    597  CA  GLU A  32      68.891  70.210 138.357  1.00  0.00           C
ATOM    599  CB  GLU A  32      70.390  70.540 137.987  1.00  0.00           C
ATOM    602  CG  GLU A  32      71.132  71.620 138.837  1.00  0.00           C
ATOM    605  CD  GLU A  32      72.500  72.091 138.316  1.00  0.00           C
ATOM    606  OE1 GLU A  32      73.491  71.980 139.097  1.00  0.00           O
ATOM    607  OE2 GLU A  32      72.580  72.670 137.196  1.00  0.00           O
ATOM    608  C   GLU A  32      67.970  71.381 137.976  1.00  0.00           C
ATOM    609  O   GLU A  32      68.312  72.190 137.126  1.00  0.00           O
ATOM    610  N   ASN A  33      66.750  71.610 138.557  1.00  0.00           N
ATOM    612  CA  ASN A  33      65.801  70.771 139.296  1.00  0.00           C
ATOM    614  CB  ASN A  33      65.411  71.460 140.637  1.00  0.00           C
ATOM    617  CG  ASN A  33      66.500  71.460 141.717  1.00  0.00           C
ATOM    618  OD1 ASN A  33      66.201  71.550 142.906  1.00  0.00           O
ATOM    619  ND2 ASN A  33      67.790  71.300 141.346  1.00  0.00           N
ATOM    622  C   ASN A  33      64.611  70.490 138.336  1.00  0.00           C
ATOM    623  O   ASN A  33      64.882  70.410 137.147  1.00  0.00           O
ATOM    624  N   LEU A  34      63.312  70.201 138.647  1.00  0.00           N
ATOM    626  CA  LEU A  34      62.241  71.040 139.257  1.00  0.00           C
ATOM    628  CB  LEU A  34      62.430  72.610 139.117  1.00  0.00           C
ATOM    631  CG  LEU A  34      62.630  73.330 137.747  1.00  0.00           C
ATOM    633  CD1 LEU A  34      64.102  73.710 137.456  1.00  0.00           C
ATOM    637  CD2 LEU A  34      62.010  72.640 136.526  1.00  0.00           C
ATOM    641  C   LEU A  34      60.711  70.660 139.047  1.00  0.00           C
ATOM    642  O   LEU A  34      59.850  71.540 139.166  1.00  0.00           O
ATOM    643  N   VAL A  35      60.250  69.390 138.756  1.00  0.00           N
ATOM    645  CA  VAL A  35      58.790  69.061 138.547  1.00  0.00           C
ATOM    647  CB  VAL A  35      58.330  69.250 137.066  1.00  0.00           C
ATOM    649  CG1 VAL A  35      57.071  70.150 137.037  1.00  0.00           C
ATOM    653  CG2 VAL A  35      59.391  69.930 136.166  1.00  0.00           C
ATOM    657  C   VAL A  35      58.271  67.680 139.147  1.00  0.00           C
ATOM    658  O   VAL A  35      59.080  66.880 139.617  1.00  0.00           O
ATOM    659  N   ARG A  36      56.910  67.381 139.197  1.00  0.00           N
ATOM    661  CA  ARG A  36      56.240  66.040 139.427  1.00  0.00           C
ATOM    663  CB  ARG A  36      54.871  65.370 139.997  1.00  0.00           C
ATOM    666  CG  ARG A  36      53.670  64.921 139.026  1.00  0.00           C
ATOM    669  CD  ARG A  36      53.551  63.420 138.526  1.00  0.00           C
ATOM    672  NE  ARG A  36      53.400  63.211 137.027  1.00  0.00           N
ATOM    674  CZ  ARG A  36      52.931  62.100 136.457  1.00  0.00           C
ATOM    675  NH1 ARG A  36      52.510  61.060 137.147  1.00  0.00           N
ATOM    678  NH2 ARG A  36      52.792  61.970 135.146  1.00  0.00           N
ATOM    681  C   ARG A  36      56.150  65.510 138.096  1.00  0.00           C
ATOM    682  O   ARG A  36      55.660  66.230 137.257  1.00  0.00           O
ATOM    683  N   ASN A  37      56.490  64.240 137.857  1.00  0.00           N
ATOM    685  CA  ASN A  37      57.560  63.850 136.977  1.00  0.00           C
ATOM    687  CB  ASN A  37      57.532  62.290 136.887  1.00  0.00           C
ATOM    690  CG  ASN A  37      57.211  61.620 138.247  1.00  0.00           C
ATOM    691  OD1 ASN A  37      56.180  60.960 138.367  1.00  0.00           O
ATOM    692  ND2 ASN A  37      57.981  61.920 139.317  1.00  0.00           N
ATOM    695  C   ASN A  37      57.392  64.540 135.627  1.00  0.00           C
ATOM    696  O   ASN A  37      58.330  65.100 135.067  1.00  0.00           O
ATOM    697  N   VAL A  38      56.121  64.620 135.187  1.00  0.00           N
ATOM    699  CA  VAL A  38      55.641  65.460 134.107  1.00  0.00           C
ATOM    701  CB  VAL A  38      56.010  66.961 134.026  1.00  0.00           C
ATOM    703  CG1 VAL A  38      55.701  67.540 132.636  1.00  0.00           C
ATOM    707  CG2 VAL A  38      55.190  67.841 134.997  1.00  0.00           C
ATOM    711  C   VAL A  38      55.920  64.620 132.897  1.00  0.00           C
ATOM    712  O   VAL A  38      56.672  65.010 131.997  1.00  0.00           O
ATOM    713  N   ASP A  39      55.371  63.370 132.956  1.00  0.00           N
ATOM    715  CA  ASP A  39      55.741  62.290 132.077  1.00  0.00           C
ATOM    717  CB  ASP A  39      54.892  61.020 132.307  1.00  0.00           C
ATOM    720  CG  ASP A  39      55.100  59.960 131.236  1.00  0.00           C
ATOM    721  OD1 ASP A  39      56.271  59.630 130.927  1.00  0.00           O
ATOM    722  OD2 ASP A  39      54.080  59.450 130.717  1.00  0.00           O
ATOM    723  C   ASP A  39      55.790  62.780 130.647  1.00  0.00           C
ATOM    724  O   ASP A  39      54.801  63.271 130.096  1.00  0.00           O
ATOM    725  N   VAL A  40      57.010  62.811 130.107  1.00  0.00           N
ATOM    727  CA  VAL A  40      57.341  63.610 128.946  1.00  0.00           C
ATOM    729  CB  VAL A  40      58.831  63.520 128.657  1.00  0.00           C
ATOM    731  CG1 VAL A  40      59.221  64.430 127.467  1.00  0.00           C
ATOM    735  CG2 VAL A  40      59.600  63.951 129.916  1.00  0.00           C
ATOM    739  C   VAL A  40      56.510  63.160 127.766  1.00  0.00           C
ATOM    740  O   VAL A  40      55.850  63.960 127.097  1.00  0.00           O
ATOM    741  N   LYS A  41      56.411  61.841 127.587  1.00  0.00           N
ATOM    743  CA  LYS A  41      55.520  61.240 126.617  1.00  0.00           C
ATOM    745  CB  LYS A  41      55.800  59.730 126.557  1.00  0.00           C
ATOM    748  CG  LYS A  41      55.000  59.010 125.476  1.00  0.00           C
ATOM    751  CD  LYS A  41      55.411  57.540 125.367  1.00  0.00           C
ATOM    754  CE  LYS A  41      54.801  56.850 124.147  1.00  0.00           C
ATOM    757  NZ  LYS A  41      55.260  55.451 124.047  1.00  0.00           N
ATOM    761  C   LYS A  41      54.042  61.510 126.846  1.00  0.00           C
ATOM    762  O   LYS A  41      53.341  61.900 125.917  1.00  0.00           O
ATOM    763  N   SER A  42      53.531  61.390 128.107  1.00  0.00           N
ATOM    765  CA  SER A  42      52.170  61.800 128.467  1.00  0.00           C
ATOM    767  CB  SER A  42      51.910  61.650 130.017  1.00  0.00           C
ATOM    770  OG  SER A  42      50.730  62.310 130.507  1.00  0.00           O
ATOM    772  C   SER A  42      51.840  63.230 128.087  1.00  0.00           C
ATOM    773  O   SER A  42      50.800  63.491 127.486  1.00  0.00           O
ATOM    774  N   ARG A  43      52.722  64.190 128.417  1.00  0.00           N
ATOM    776  CA  ARG A  43      52.581  65.591 128.046  1.00  0.00           C
ATOM    778  CB  ARG A  43      53.540  66.510 128.837  1.00  0.00           C
ATOM    781  CG  ARG A  43      52.911  67.160 130.087  1.00  0.00           C
ATOM    784  CD  ARG A  43      52.591  66.220 131.256  1.00  0.00           C
ATOM    787  NE  ARG A  43      51.360  65.430 130.946  1.00  0.00           N
ATOM    789  CZ  ARG A  43      50.140  65.940 130.907  1.00  0.00           C
ATOM    790  NH1 ARG A  43      49.771  67.120 131.317  1.00  0.00           N
ATOM    793  NH2 ARG A  43      49.181  65.201 130.406  1.00  0.00           N
ATOM    796  C   ARG A  43      52.630  65.880 126.557  1.00  0.00           C
ATOM    797  O   ARG A  43      51.812  66.631 126.037  1.00  0.00           O
ATOM    798  N   ILE A  44      53.580  65.280 125.806  1.00  0.00           N
ATOM    800  CA  ILE A  44      53.621  65.410 124.357  1.00  0.00           C
ATOM    802  CB  ILE A  44      54.860  64.720 123.776  1.00  0.00           C
ATOM    804  CG2 ILE A  44      54.850  64.690 122.237  1.00  0.00           C
ATOM    808  CG1 ILE A  44      56.170  65.400 124.276  1.00  0.00           C
ATOM    811  CD  ILE A  44      57.371  64.450 124.237  1.00  0.00           C
ATOM    815  C   ILE A  44      52.341  64.870 123.697  1.00  0.00           C
ATOM    816  O   ILE A  44      51.710  65.510 122.857  1.00  0.00           O
ATOM    817  N   MET A  45      51.882  63.680 124.127  1.00  0.00           N
ATOM    819  CA  MET A  45      50.611  63.110 123.697  1.00  0.00           C
ATOM    821  CB  MET A  45      50.562  61.631 124.107  1.00  0.00           C
ATOM    824  CG  MET A  45      51.651  60.750 123.456  1.00  0.00           C
ATOM    827  SD  MET A  45      51.521  60.490 121.666  1.00  0.00           S
ATOM    828  CE  MET A  45      52.600  61.841 121.116  1.00  0.00           C
ATOM    832  C   MET A  45      49.351  63.890 124.077  1.00  0.00           C
ATOM    833  O   MET A  45      48.400  63.990 123.287  1.00  0.00           O
ATOM    834  N   ASP A  46      49.312  64.500 125.286  1.00  0.00           N
ATOM    836  CA  ASP A  46      48.230  65.360 125.767  1.00  0.00           C
ATOM    838  CB  ASP A  46      48.531  65.830 127.226  1.00  0.00           C
ATOM    841  CG  ASP A  46      47.321  66.360 127.987  1.00  0.00           C
ATOM    842  OD1 ASP A  46      47.540  66.961 129.077  1.00  0.00           O
ATOM    843  OD2 ASP A  46      46.170  66.050 127.607  1.00  0.00           O
ATOM    844  C   ASP A  46      48.051  66.580 124.866  1.00  0.00           C
ATOM    845  O   ASP A  46      46.961  66.890 124.416  1.00  0.00           O
ATOM    846  N   GLN A  47      49.181  67.220 124.507  1.00  0.00           N
ATOM    848  CA  GLN A  47      49.190  68.271 123.497  1.00  0.00           C
ATOM    850  CB  GLN A  47      50.632  68.800 123.336  1.00  0.00           C
ATOM    853  CG  GLN A  47      50.790  69.910 122.266  1.00  0.00           C
ATOM    856  CD  GLN A  47      50.240  71.241 122.757  1.00  0.00           C
ATOM    857  OE1 GLN A  47      50.000  71.430 123.957  1.00  0.00           O
ATOM    858  NE2 GLN A  47      50.051  72.200 121.817  1.00  0.00           N
ATOM    861  C   GLN A  47      48.760  67.800 122.126  1.00  0.00           C
ATOM    862  O   GLN A  47      47.950  68.430 121.446  1.00  0.00           O
ATOM    863  N   TYR A  48      49.301  66.640 121.687  1.00  0.00           N
ATOM    865  CA  TYR A  48      49.051  66.070 120.377  1.00  0.00           C
ATOM    867  CB  TYR A  48      49.911  64.770 120.187  1.00  0.00           C
ATOM    870  CG  TYR A  48      49.611  63.970 118.946  1.00  0.00           C
ATOM    871  CD1 TYR A  48      49.340  64.610 117.717  1.00  0.00           C
ATOM    873  CE1 TYR A  48      48.901  63.870 116.617  1.00  0.00           C
ATOM    875  CZ  TYR A  48      48.782  62.480 116.706  1.00  0.00           C
ATOM    876  OH  TYR A  48      48.241  61.760 115.637  1.00  0.00           O
ATOM    878  CD2 TYR A  48      49.550  62.570 118.997  1.00  0.00           C
ATOM    880  CE2 TYR A  48      49.140  61.820 117.886  1.00  0.00           C
ATOM    882  C   TYR A  48      47.570  65.841 120.146  1.00  0.00           C
ATOM    883  O   TYR A  48      47.062  66.000 119.047  1.00  0.00           O
ATOM    884  N   ALA A  49      46.830  65.500 121.227  1.00  0.00           N
ATOM    886  CA  ALA A  49      45.401  65.271 121.247  1.00  0.00           C
ATOM    888  CB  ALA A  49      44.962  64.960 122.677  1.00  0.00           C
ATOM    892  C   ALA A  49      44.571  66.430 120.707  1.00  0.00           C
ATOM    893  O   ALA A  49      43.551  66.200 120.056  1.00  0.00           O
ATOM    894  N   ASP A  50      45.000  67.680 120.946  1.00  0.00           N
ATOM    896  CA  ASP A  50      44.421  68.881 120.386  1.00  0.00           C
ATOM    898  CB  ASP A  50      44.920  70.030 121.287  1.00  0.00           C
ATOM    901  CG  ASP A  50      44.242  71.320 120.927  1.00  0.00           C
ATOM    902  OD1 ASP A  50      42.981  71.340 120.787  1.00  0.00           O
ATOM    903  OD2 ASP A  50      44.940  72.330 120.686  1.00  0.00           O
ATOM    904  C   ASP A  50      44.720  69.120 118.896  1.00  0.00           C
ATOM    905  O   ASP A  50      43.961  69.780 118.186  1.00  0.00           O
ATOM    906  N   TRP A  51      45.830  68.540 118.376  1.00  0.00           N
ATOM    908  CA  TRP A  51      46.360  68.790 117.037  1.00  0.00           C
ATOM    910  CB  TRP A  51      47.852  69.260 117.126  1.00  0.00           C
ATOM    913  CG  TRP A  51      48.020  70.600 117.766  1.00  0.00           C
ATOM    914  CD1 TRP A  51      48.071  70.860 119.107  1.00  0.00           C
ATOM    916  NE1 TRP A  51      48.062  72.220 119.327  1.00  0.00           N
ATOM    918  CE2 TRP A  51      48.071  72.860 118.137  1.00  0.00           C
ATOM    919  CD2 TRP A  51      48.051  71.880 117.117  1.00  0.00           C
ATOM    920  CE3 TRP A  51      48.031  72.270 115.777  1.00  0.00           C
ATOM    922  CZ3 TRP A  51      48.020  73.631 115.497  1.00  0.00           C
ATOM    924  CZ2 TRP A  51      48.031  74.210 117.847  1.00  0.00           C
ATOM    926  CH2 TRP A  51      48.001  74.591 116.497  1.00  0.00           C
ATOM    928  C   TRP A  51      46.260  67.561 116.136  1.00  0.00           C
ATOM    929  O   TRP A  51      46.951  67.450 115.126  1.00  0.00           O
ATOM    930  N   LYS A  52      45.371  66.610 116.467  1.00  0.00           N
ATOM    932  CA  LYS A  52      45.240  65.370 115.717  1.00  0.00           C
ATOM    934  CB  LYS A  52      44.470  64.300 116.526  1.00  0.00           C
ATOM    937  CG  LYS A  52      45.201  63.750 117.757  1.00  0.00           C
ATOM    940  CD  LYS A  52      44.580  62.470 118.357  1.00  0.00           C
ATOM    943  CE  LYS A  52      43.111  62.580 118.787  1.00  0.00           C
ATOM    946  NZ  LYS A  52      42.190  62.690 117.636  1.00  0.00           N
ATOM    950  C   LYS A  52      44.501  65.500 114.397  1.00  0.00           C
ATOM    951  O   LYS A  52      43.260  65.480 114.377  1.00  0.00           O
ATOM    952  N   GLY A  53      45.250  65.550 113.287  1.00  0.00           N
ATOM    954  CA  GLY A  53      44.741  65.660 111.927  1.00  0.00           C
ATOM    957  C   GLY A  53      44.970  67.010 111.317  1.00  0.00           C
ATOM    958  O   GLY A  53      44.440  67.340 110.266  1.00  0.00           O
ATOM    959  N   VAL A  54      45.790  67.870 111.967  1.00  0.00           N
ATOM    961  CA  VAL A  54      46.142  69.160 111.407  1.00  0.00           C
ATOM    963  CB  VAL A  54      46.651  70.120 112.486  1.00  0.00           C
ATOM    965  CG1 VAL A  54      47.071  71.470 111.887  1.00  0.00           C
ATOM    969  CG2 VAL A  54      45.520  70.341 113.516  1.00  0.00           C
ATOM    973  C   VAL A  54      47.100  69.040 110.217  1.00  0.00           C
ATOM    974  O   VAL A  54      48.121  68.360 110.257  1.00  0.00           O
ATOM    975  N   ARG A  55      46.781  69.690 109.077  1.00  0.00           N
ATOM    977  CA  ARG A  55      47.600  69.690 107.886  1.00  0.00           C
ATOM    979  CB  ARG A  55      46.791  70.260 106.687  1.00  0.00           C
ATOM    982  CG  ARG A  55      45.650  69.330 106.206  1.00  0.00           C
ATOM    985  CD  ARG A  55      46.142  67.951 105.797  1.00  0.00           C
ATOM    988  NE  ARG A  55      45.010  67.260 105.107  1.00  0.00           N
ATOM    990  CZ  ARG A  55      45.060  65.940 104.937  1.00  0.00           C
ATOM    991  NH1 ARG A  55      46.170  65.250 104.977  1.00  0.00           N
ATOM    994  NH2 ARG A  55      43.951  65.260 104.807  1.00  0.00           N
ATOM    997  C   ARG A  55      48.961  70.370 107.987  1.00  0.00           C
ATOM    998  O   ARG A  55      49.281  71.030 108.977  1.00  0.00           O
ATOM    999  N   TYR A  56      49.850  70.190 106.977  1.00  0.00           N
ATOM   1001  CA  TYR A  56      51.201  70.711 107.027  1.00  0.00           C
ATOM   1003  CB  TYR A  56      52.161  69.750 106.287  1.00  0.00           C
ATOM   1006  CG  TYR A  56      53.600  70.110 106.566  1.00  0.00           C
ATOM   1007  CD1 TYR A  56      54.242  69.570 107.687  1.00  0.00           C
ATOM   1009  CE1 TYR A  56      55.580  69.881 107.956  1.00  0.00           C
ATOM   1011  CZ  TYR A  56      56.282  70.720 107.097  1.00  0.00           C
ATOM   1012  OH  TYR A  56      57.651  70.940 107.297  1.00  0.00           O
ATOM   1014  CD2 TYR A  56      54.312  70.970 105.717  1.00  0.00           C
ATOM   1016  CE2 TYR A  56      55.650  71.280 105.987  1.00  0.00           C
ATOM   1018  C   TYR A  56      51.331  72.101 106.417  1.00  0.00           C
ATOM   1019  O   TYR A  56      51.010  72.310 105.247  1.00  0.00           O
ATOM   1020  N   ARG A  57      51.801  73.091 107.206  1.00  0.00           N
ATOM   1022  CA  ARG A  57      51.931  74.440 106.697  1.00  0.00           C
ATOM   1024  CB  ARG A  57      50.601  75.180 106.887  1.00  0.00           C
ATOM   1027  CG  ARG A  57      50.590  76.620 106.396  1.00  0.00           C
ATOM   1030  CD  ARG A  57      49.210  77.210 106.586  1.00  0.00           C
ATOM   1033  NE  ARG A  57      49.340  78.671 106.276  1.00  0.00           N
ATOM   1035  CZ  ARG A  57      48.271  79.410 106.096  1.00  0.00           C
ATOM   1036  NH1 ARG A  57      47.161  78.920 105.587  1.00  0.00           N
ATOM   1039  NH2 ARG A  57      48.251  80.660 106.497  1.00  0.00           N
ATOM   1042  C   ARG A  57      53.001  75.271 107.386  1.00  0.00           C
ATOM   1043  O   ARG A  57      53.020  75.370 108.607  1.00  0.00           O
ATOM   1044  N   LEU A  58      53.880  75.930 106.617  1.00  0.00           N
ATOM   1046  CA  LEU A  58      55.091  76.530 107.147  1.00  0.00           C
ATOM   1048  CB  LEU A  58      56.201  76.500 106.087  1.00  0.00           C
ATOM   1051  CG  LEU A  58      56.580  75.061 105.696  1.00  0.00           C
ATOM   1053  CD1 LEU A  58      57.010  75.050 104.247  1.00  0.00           C
ATOM   1057  CD2 LEU A  58      57.690  74.500 106.586  1.00  0.00           C
ATOM   1061  C   LEU A  58      54.962  77.951 107.657  1.00  0.00           C
ATOM   1062  O   LEU A  58      54.661  78.881 106.907  1.00  0.00           O
ATOM   1063  N   GLY A  59      55.240  78.170 108.967  1.00  0.00           N
ATOM   1065  CA  GLY A  59      55.380  79.510 109.537  1.00  0.00           C
ATOM   1068  C   GLY A  59      54.070  80.111 109.986  1.00  0.00           C
ATOM   1069  O   GLY A  59      54.010  81.091 110.736  1.00  0.00           O
ATOM   1070  N   GLY A  60      52.971  79.510 109.527  1.00  0.00           N
ATOM   1072  CA  GLY A  60      51.621  79.980 109.717  1.00  0.00           C
ATOM   1075  C   GLY A  60      50.891  79.071 110.657  1.00  0.00           C
ATOM   1076  O   GLY A  60      49.811  78.601 110.316  1.00  0.00           O
ATOM   1077  N   SER A  61      51.481  78.830 111.837  1.00  0.00           N
ATOM   1079  CA  SER A  61      51.031  77.850 112.827  1.00  0.00           C
ATOM   1081  CB  SER A  61      51.931  77.800 114.086  1.00  0.00           C
ATOM   1084  OG  SER A  61      53.290  77.680 113.717  1.00  0.00           O
ATOM   1086  C   SER A  61      49.641  78.040 113.417  1.00  0.00           C
ATOM   1087  O   SER A  61      49.421  78.850 114.317  1.00  0.00           O
ATOM   1088  N   THR A  62      48.680  77.210 112.967  1.00  0.00           N
ATOM   1090  CA  THR A  62      47.281  77.330 113.347  1.00  0.00           C
ATOM   1092  CB  THR A  62      46.551  78.450 112.587  1.00  0.00           C
ATOM   1094  OG1 THR A  62      45.190  78.650 112.976  1.00  0.00           O
ATOM   1096  CG2 THR A  62      46.560  78.190 111.077  1.00  0.00           C
ATOM   1100  C   THR A  62      46.630  75.970 113.127  1.00  0.00           C
ATOM   1101  O   THR A  62      47.211  75.070 112.526  1.00  0.00           O
ATOM   1102  N   LYS A  63      45.401  75.780 113.627  1.00  0.00           N
ATOM   1104  CA  LYS A  63      44.650  74.540 113.456  1.00  0.00           C
ATOM   1106  CB  LYS A  63      43.350  74.510 114.306  1.00  0.00           C
ATOM   1109  CG  LYS A  63      43.571  74.380 115.836  1.00  0.00           C
ATOM   1112  CD  LYS A  63      44.312  73.091 116.227  1.00  0.00           C
ATOM   1115  CE  LYS A  63      44.571  72.920 117.727  1.00  0.00           C
ATOM   1118  NZ  LYS A  63      43.312  72.750 118.456  1.00  0.00           N
ATOM   1122  C   LYS A  63      44.301  74.190 112.017  1.00  0.00           C
ATOM   1123  O   LYS A  63      44.130  73.030 111.666  1.00  0.00           O
ATOM   1124  N   LYS A  64      44.231  75.201 111.127  1.00  0.00           N
ATOM   1126  CA  LYS A  64      44.181  75.000 109.687  1.00  0.00           C
ATOM   1128  CB  LYS A  64      43.890  76.340 108.946  1.00  0.00           C
ATOM   1131  CG  LYS A  64      42.440  76.870 109.077  1.00  0.00           C
ATOM   1134  CD  LYS A  64      42.001  77.500 110.427  1.00  0.00           C
ATOM   1137  CE  LYS A  64      42.600  78.890 110.666  1.00  0.00           C
ATOM   1140  NZ  LYS A  64      42.050  79.550 111.866  1.00  0.00           N
ATOM   1144  C   LYS A  64      45.411  74.240 109.156  1.00  0.00           C
ATOM   1145  O   LYS A  64      45.292  73.280 108.386  1.00  0.00           O
ATOM   1146  N   GLY A  65      46.621  74.570 109.647  1.00  0.00           N
ATOM   1148  CA  GLY A  65      47.871  73.920 109.276  1.00  0.00           C
ATOM   1151  C   GLY A  65      49.042  74.330 110.117  1.00  0.00           C
ATOM   1152  O   GLY A  65      49.151  75.480 110.546  1.00  0.00           O
ATOM   1153  N   ILE A  66      50.000  73.410 110.357  1.00  0.00           N
ATOM   1155  CA  ILE A  66      51.150  73.680 111.197  1.00  0.00           C
ATOM   1157  CB  ILE A  66      50.841  73.380 112.667  1.00  0.00           C
ATOM   1159  CG2 ILE A  66      50.601  71.870 112.927  1.00  0.00           C
ATOM   1163  CG1 ILE A  66      51.921  73.940 113.607  1.00  0.00           C
ATOM   1166  CD  ILE A  66      51.430  74.061 115.056  1.00  0.00           C
ATOM   1170  C   ILE A  66      52.330  72.870 110.677  1.00  0.00           C
ATOM   1171  O   ILE A  66      52.150  71.780 110.146  1.00  0.00           O
ATOM   1172  N   ASP A  67      53.571  73.400 110.736  1.00  0.00           N
ATOM   1174  CA  ASP A  67      54.751  72.720 110.266  1.00  0.00           C
ATOM   1176  CB  ASP A  67      55.711  73.720 109.586  1.00  0.00           C
ATOM   1179  CG  ASP A  67      56.100  74.870 110.497  1.00  0.00           C
ATOM   1180  OD1 ASP A  67      55.231  75.600 111.037  1.00  0.00           O
ATOM   1181  OD2 ASP A  67      57.330  75.021 110.696  1.00  0.00           O
ATOM   1182  C   ASP A  67      55.450  71.930 111.367  1.00  0.00           C
ATOM   1183  O   ASP A  67      55.010  71.870 112.517  1.00  0.00           O
ATOM   1184  N   CYS A  68      56.560  71.230 111.047  1.00  0.00           N
ATOM   1186  CA  CYS A  68      57.301  70.480 112.037  1.00  0.00           C
ATOM   1188  CB  CYS A  68      58.361  69.560 111.367  1.00  0.00           C
ATOM   1191  SG  CYS A  68      59.600  70.410 110.347  1.00  0.00           S
ATOM   1193  C   CYS A  68      57.922  71.320 113.137  1.00  0.00           C
ATOM   1194  O   CYS A  68      57.801  71.000 114.317  1.00  0.00           O
ATOM   1195  N   SER A  69      58.561  72.460 112.776  1.00  0.00           N
ATOM   1197  CA  SER A  69      59.021  73.500 113.677  1.00  0.00           C
ATOM   1199  CB  SER A  69      59.940  74.530 113.007  1.00  0.00           C
ATOM   1202  OG  SER A  69      61.150  73.890 112.626  1.00  0.00           O
ATOM   1204  C   SER A  69      57.911  74.220 114.397  1.00  0.00           C
ATOM   1205  O   SER A  69      57.992  74.510 115.587  1.00  0.00           O
ATOM   1206  N   GLY A  70      56.791  74.490 113.697  1.00  0.00           N
ATOM   1208  CA  GLY A  70      55.562  74.970 114.296  1.00  0.00           C
ATOM   1211  C   GLY A  70      55.000  74.061 115.367  1.00  0.00           C
ATOM   1212  O   GLY A  70      54.701  74.521 116.467  1.00  0.00           O
ATOM   1213  N   PHE A  71      54.821  72.760 115.077  1.00  0.00           N
ATOM   1215  CA  PHE A  71      54.270  71.800 116.016  1.00  0.00           C
ATOM   1217  CB  PHE A  71      54.031  70.451 115.266  1.00  0.00           C
ATOM   1220  CG  PHE A  71      53.461  69.370 116.157  1.00  0.00           C
ATOM   1221  CD1 PHE A  71      52.161  69.490 116.666  1.00  0.00           C
ATOM   1223  CE1 PHE A  71      51.621  68.491 117.486  1.00  0.00           C
ATOM   1225  CZ  PHE A  71      52.371  67.351 117.786  1.00  0.00           C
ATOM   1227  CD2 PHE A  71      54.210  68.220 116.467  1.00  0.00           C
ATOM   1229  CE2 PHE A  71      53.670  67.220 117.276  1.00  0.00           C
ATOM   1231  C   PHE A  71      55.100  71.620 117.276  1.00  0.00           C
ATOM   1232  O   PHE A  71      54.580  71.720 118.386  1.00  0.00           O
ATOM   1233  N   VAL A  72      56.430  71.420 117.147  1.00  0.00           N
ATOM   1235  CA  VAL A  72      57.341  71.280 118.277  1.00  0.00           C
ATOM   1237  CB  VAL A  72      58.731  70.830 117.857  1.00  0.00           C
ATOM   1239  CG1 VAL A  72      59.470  71.870 116.997  1.00  0.00           C
ATOM   1243  CG2 VAL A  72      59.591  70.510 119.097  1.00  0.00           C
ATOM   1247  C   VAL A  72      57.360  72.530 119.136  1.00  0.00           C
ATOM   1248  O   VAL A  72      57.301  72.480 120.367  1.00  0.00           O
ATOM   1249  N   GLN A  73      57.350  73.700 118.487  1.00  0.00           N
ATOM   1251  CA  GLN A  73      57.161  74.960 119.166  1.00  0.00           C
ATOM   1253  CB  GLN A  73      57.281  76.101 118.127  1.00  0.00           C
ATOM   1256  CG  GLN A  73      57.091  77.530 118.677  1.00  0.00           C
ATOM   1259  CD  GLN A  73      56.220  78.430 117.786  1.00  0.00           C
ATOM   1260  OE1 GLN A  73      55.492  79.281 118.287  1.00  0.00           O
ATOM   1261  NE2 GLN A  73      56.301  78.230 116.457  1.00  0.00           N
ATOM   1264  C   GLN A  73      55.850  75.090 119.947  1.00  0.00           C
ATOM   1265  O   GLN A  73      55.850  75.550 121.087  1.00  0.00           O
ATOM   1266  N   ARG A  74      54.681  74.670 119.407  1.00  0.00           N
ATOM   1268  CA  ARG A  74      53.461  74.610 120.207  1.00  0.00           C
ATOM   1270  CB  ARG A  74      52.220  74.250 119.346  1.00  0.00           C
ATOM   1273  CG  ARG A  74      51.742  75.360 118.386  1.00  0.00           C
ATOM   1276  CD  ARG A  74      51.360  76.720 119.016  1.00  0.00           C
ATOM   1279  NE  ARG A  74      50.320  76.460 120.067  1.00  0.00           N
ATOM   1281  CZ  ARG A  74      49.210  77.130 120.297  1.00  0.00           C
ATOM   1282  NH1 ARG A  74      48.920  78.320 119.807  1.00  0.00           N
ATOM   1285  NH2 ARG A  74      48.391  76.610 121.177  1.00  0.00           N
ATOM   1288  C   ARG A  74      53.551  73.680 121.407  1.00  0.00           C
ATOM   1289  O   ARG A  74      53.171  74.030 122.526  1.00  0.00           O
ATOM   1290  N   THR A  75      54.102  72.480 121.206  1.00  0.00           N
ATOM   1292  CA  THR A  75      54.200  71.460 122.237  1.00  0.00           C
ATOM   1294  CB  THR A  75      54.741  70.160 121.656  1.00  0.00           C
ATOM   1296  OG1 THR A  75      53.901  69.770 120.577  1.00  0.00           O
ATOM   1298  CG2 THR A  75      54.751  69.010 122.687  1.00  0.00           C
ATOM   1302  C   THR A  75      55.010  71.860 123.437  1.00  0.00           C
ATOM   1303  O   THR A  75      54.591  71.730 124.577  1.00  0.00           O
ATOM   1304  N   PHE A  76      56.212  72.430 123.227  1.00  0.00           N
ATOM   1306  CA  PHE A  76      57.080  72.690 124.357  1.00  0.00           C
ATOM   1308  CB  PHE A  76      58.580  72.540 123.987  1.00  0.00           C
ATOM   1311  CG  PHE A  76      59.000  71.101 123.727  1.00  0.00           C
ATOM   1312  CD1 PHE A  76      58.510  70.370 122.626  1.00  0.00           C
ATOM   1314  CE1 PHE A  76      58.930  69.061 122.386  1.00  0.00           C
ATOM   1316  CZ  PHE A  76      59.871  68.460 123.217  1.00  0.00           C
ATOM   1318  CD2 PHE A  76      59.970  70.490 124.547  1.00  0.00           C
ATOM   1320  CE2 PHE A  76      60.390  69.180 124.296  1.00  0.00           C
ATOM   1322  C   PHE A  76      56.781  74.021 125.047  1.00  0.00           C
ATOM   1323  O   PHE A  76      57.040  74.170 126.236  1.00  0.00           O
ATOM   1324  N   ARG A  77      56.142  74.991 124.346  1.00  0.00           N
ATOM   1326  CA  ARG A  77      55.900  76.311 124.916  1.00  0.00           C
ATOM   1328  CB  ARG A  77      55.580  77.390 123.837  1.00  0.00           C
ATOM   1331  CG  ARG A  77      54.172  77.310 123.207  1.00  0.00           C
ATOM   1334  CD  ARG A  77      53.930  78.180 121.957  1.00  0.00           C
ATOM   1337  NE  ARG A  77      54.161  79.621 122.297  1.00  0.00           N
ATOM   1339  CZ  ARG A  77      53.350  80.391 123.017  1.00  0.00           C
ATOM   1340  NH1 ARG A  77      52.132  80.070 123.376  1.00  0.00           N
ATOM   1343  NH2 ARG A  77      53.801  81.571 123.397  1.00  0.00           N
ATOM   1346  C   ARG A  77      54.741  76.340 125.876  1.00  0.00           C
ATOM   1347  O   ARG A  77      54.670  77.260 126.687  1.00  0.00           O
ATOM   1348  N   GLU A  78      53.790  75.381 125.787  1.00  0.00           N
ATOM   1350  CA  GLU A  78      52.581  75.430 126.607  1.00  0.00           C
ATOM   1352  CB  GLU A  78      51.301  75.630 125.727  1.00  0.00           C
ATOM   1355  CG  GLU A  78      50.781  74.461 124.857  1.00  0.00           C
ATOM   1358  CD  GLU A  78      49.801  74.890 123.767  1.00  0.00           C
ATOM   1359  OE1 GLU A  78      48.580  75.080 124.036  1.00  0.00           O
ATOM   1360  OE2 GLU A  78      50.222  75.080 122.587  1.00  0.00           O
ATOM   1361  C   GLU A  78      52.510  74.210 127.517  1.00  0.00           C
ATOM   1362  O   GLU A  78      51.781  74.210 128.516  1.00  0.00           O
ATOM   1363  N   GLN A  79      53.330  73.160 127.276  1.00  0.00           N
ATOM   1365  CA  GLN A  79      53.400  72.010 128.157  1.00  0.00           C
ATOM   1367  CB  GLN A  79      53.491  70.670 127.377  1.00  0.00           C
ATOM   1370  CG  GLN A  79      52.260  70.390 126.487  1.00  0.00           C
ATOM   1373  CD  GLN A  79      50.961  70.260 127.287  1.00  0.00           C
ATOM   1374  OE1 GLN A  79      50.940  70.010 128.497  1.00  0.00           O
ATOM   1375  NE2 GLN A  79      49.811  70.400 126.597  1.00  0.00           N
ATOM   1378  C   GLN A  79      54.591  72.070 129.107  1.00  0.00           C
ATOM   1379  O   GLN A  79      54.431  71.961 130.316  1.00  0.00           O
ATOM   1380  N   PHE A  80      55.821  72.250 128.557  1.00  0.00           N
ATOM   1382  CA  PHE A  80      57.062  72.200 129.306  1.00  0.00           C
ATOM   1384  CB  PHE A  80      58.141  71.400 128.526  1.00  0.00           C
ATOM   1387  CG  PHE A  80      57.670  69.991 128.257  1.00  0.00           C
ATOM   1388  CD1 PHE A  80      57.430  69.080 129.306  1.00  0.00           C
ATOM   1390  CE1 PHE A  80      57.021  67.771 129.036  1.00  0.00           C
ATOM   1392  CZ  PHE A  80      56.861  67.351 127.707  1.00  0.00           C
ATOM   1394  CD2 PHE A  80      57.510  69.540 126.927  1.00  0.00           C
ATOM   1396  CE2 PHE A  80      57.111  68.230 126.656  1.00  0.00           C
ATOM   1398  C   PHE A  80      57.600  73.580 129.647  1.00  0.00           C
ATOM   1399  O   PHE A  80      58.521  73.720 130.437  1.00  0.00           O
ATOM   1400  N   GLY A  81      57.001  74.640 129.077  1.00  0.00           N
ATOM   1402  CA  GLY A  81      57.411  76.010 129.317  1.00  0.00           C
ATOM   1405  C   GLY A  81      58.740  76.370 128.717  1.00  0.00           C
ATOM   1406  O   GLY A  81      59.451  77.230 129.226  1.00  0.00           O
ATOM   1407  N   LEU A  82      59.080  75.740 127.587  1.00  0.00           N
ATOM   1409  CA  LEU A  82      60.361  75.960 126.957  1.00  0.00           C
ATOM   1411  CB  LEU A  82      60.871  74.650 126.346  1.00  0.00           C
ATOM   1414  CG  LEU A  82      62.350  74.630 125.927  1.00  0.00           C
ATOM   1416  CD1 LEU A  82      63.300  74.881 127.097  1.00  0.00           C
ATOM   1420  CD2 LEU A  82      62.690  73.290 125.257  1.00  0.00           C
ATOM   1424  C   LEU A  82      60.260  77.040 125.897  1.00  0.00           C
ATOM   1425  O   LEU A  82      59.312  77.130 125.117  1.00  0.00           O
ATOM   1426  N   GLU A  83      61.290  77.910 125.836  1.00  0.00           N
ATOM   1428  CA  GLU A  83      61.420  78.930 124.827  1.00  0.00           C
ATOM   1430  CB  GLU A  83      62.440  80.011 125.266  1.00  0.00           C
ATOM   1433  CG  GLU A  83      62.231  80.620 126.687  1.00  0.00           C
ATOM   1436  CD  GLU A  83      62.931  79.860 127.807  1.00  0.00           C
ATOM   1437  OE1 GLU A  83      64.161  79.640 127.687  1.00  0.00           O
ATOM   1438  OE2 GLU A  83      62.231  79.500 128.797  1.00  0.00           O
ATOM   1439  C   GLU A  83      61.940  78.310 123.537  1.00  0.00           C
ATOM   1440  O   GLU A  83      63.121  77.951 123.456  1.00  0.00           O
ATOM   1441  N   LEU A  84      61.121  78.150 122.477  1.00  0.00           N
ATOM   1443  CA  LEU A  84      61.611  77.600 121.217  1.00  0.00           C
ATOM   1445  CB  LEU A  84      61.071  76.200 120.836  1.00  0.00           C
ATOM   1448  CG  LEU A  84      61.411  75.030 121.787  1.00  0.00           C
ATOM   1450  CD1 LEU A  84      60.781  73.741 121.256  1.00  0.00           C
ATOM   1454  CD2 LEU A  84      62.922  74.830 121.936  1.00  0.00           C
ATOM   1458  C   LEU A  84      61.310  78.540 120.056  1.00  0.00           C
ATOM   1459  O   LEU A  84      60.292  79.241 120.087  1.00  0.00           O
ATOM   1460  N   PRO A  85      62.132  78.590 119.007  1.00  0.00           N
ATOM   1461  CD  PRO A  85      63.461  77.960 119.007  1.00  0.00           C
ATOM   1464  CA  PRO A  85      61.991  79.580 117.937  1.00  0.00           C
ATOM   1466  CB  PRO A  85      63.451  79.750 117.477  1.00  0.00           C
ATOM   1469  CG  PRO A  85      64.091  78.380 117.707  1.00  0.00           C
ATOM   1472  C   PRO A  85      61.080  79.061 116.817  1.00  0.00           C
ATOM   1473  O   PRO A  85      60.310  78.130 117.037  1.00  0.00           O
ATOM   1474  N   ARG A  86      61.110  79.680 115.616  1.00  0.00           N
ATOM   1476  CA  ARG A  86      60.130  79.410 114.577  1.00  0.00           C
ATOM   1478  CB  ARG A  86      59.690  80.771 113.987  1.00  0.00           C
ATOM   1481  CG  ARG A  86      58.670  81.520 114.877  1.00  0.00           C
ATOM   1484  CD  ARG A  86      57.251  81.030 114.586  1.00  0.00           C
ATOM   1487  NE  ARG A  86      56.282  81.601 115.567  1.00  0.00           N
ATOM   1489  CZ  ARG A  86      54.970  81.480 115.406  1.00  0.00           C
ATOM   1490  NH1 ARG A  86      54.421  80.820 114.407  1.00  0.00           N
ATOM   1493  NH2 ARG A  86      54.140  82.040 116.267  1.00  0.00           N
ATOM   1496  C   ARG A  86      60.590  78.500 113.437  1.00  0.00           C
ATOM   1497  O   ARG A  86      59.781  78.010 112.657  1.00  0.00           O
ATOM   1498  N   SER A  87      61.900  78.230 113.327  1.00  0.00           N
ATOM   1500  CA  SER A  87      62.481  77.521 112.187  1.00  0.00           C
ATOM   1502  CB  SER A  87      63.290  78.420 111.217  1.00  0.00           C
ATOM   1505  OG  SER A  87      62.451  79.211 110.386  1.00  0.00           O
ATOM   1507  C   SER A  87      63.440  76.440 112.617  1.00  0.00           C
ATOM   1508  O   SER A  87      64.150  76.561 113.616  1.00  0.00           O
ATOM   1509  N   THR A  88      63.531  75.341 111.837  1.00  0.00           N
ATOM   1511  CA  THR A  88      64.281  74.131 112.187  1.00  0.00           C
ATOM   1513  CB  THR A  88      64.140  73.040 111.127  1.00  0.00           C
ATOM   1515  OG1 THR A  88      62.880  73.080 110.497  1.00  0.00           O
ATOM   1517  CG2 THR A  88      64.281  71.680 111.837  1.00  0.00           C
ATOM   1521  C   THR A  88      65.780  74.341 112.407  1.00  0.00           C
ATOM   1522  O   THR A  88      66.411  73.771 113.297  1.00  0.00           O
ATOM   1523  N   TYR A  89      66.371  75.240 111.607  1.00  0.00           N
ATOM   1525  CA  TYR A  89      67.720  75.750 111.737  1.00  0.00           C
ATOM   1527  CB  TYR A  89      68.041  76.750 110.596  1.00  0.00           C
ATOM   1530  CG  TYR A  89      67.951  76.020 109.296  1.00  0.00           C
ATOM   1531  CD1 TYR A  89      66.731  75.900 108.616  1.00  0.00           C
ATOM   1533  CE1 TYR A  89      66.650  75.190 107.407  1.00  0.00           C
ATOM   1535  CZ  TYR A  89      67.812  74.670 106.846  1.00  0.00           C
ATOM   1536  OH  TYR A  89      67.750  74.050 105.596  1.00  0.00           O
ATOM   1538  CD2 TYR A  89      69.102  75.451 108.736  1.00  0.00           C
ATOM   1540  CE2 TYR A  89      69.040  74.790 107.506  1.00  0.00           C
ATOM   1542  C   TYR A  89      67.981  76.410 113.077  1.00  0.00           C
ATOM   1543  O   TYR A  89      69.051  76.280 113.636  1.00  0.00           O
ATOM   1544  N   GLU A  90      66.970  77.101 113.627  1.00  0.00           N
ATOM   1546  CA  GLU A  90      67.051  77.740 114.927  1.00  0.00           C
ATOM   1548  CB  GLU A  90      66.021  78.881 114.997  1.00  0.00           C
ATOM   1551  CG  GLU A  90      66.121  79.940 113.876  1.00  0.00           C
ATOM   1554  CD  GLU A  90      65.040  80.991 114.057  1.00  0.00           C
ATOM   1555  OE1 GLU A  90      63.820  80.680 113.967  1.00  0.00           O
ATOM   1556  OE2 GLU A  90      65.430  82.140 114.387  1.00  0.00           O
ATOM   1557  C   GLU A  90      66.720  76.750 116.037  1.00  0.00           C
ATOM   1558  O   GLU A  90      67.321  76.790 117.107  1.00  0.00           O
ATOM   1559  N   GLN A  91      65.771  75.820 115.797  1.00  0.00           N
ATOM   1561  CA  GLN A  91      65.382  74.750 116.697  1.00  0.00           C
ATOM   1563  CB  GLN A  91      64.220  73.890 116.096  1.00  0.00           C
ATOM   1566  CG  GLN A  91      62.852  74.580 115.976  1.00  0.00           C
ATOM   1569  CD  GLN A  91      62.220  74.770 117.357  1.00  0.00           C
ATOM   1570  OE1 GLN A  91      62.820  74.470 118.386  1.00  0.00           O
ATOM   1571  NE2 GLN A  91      60.961  75.250 117.377  1.00  0.00           N
ATOM   1574  C   GLN A  91      66.521  73.811 117.056  1.00  0.00           C
ATOM   1575  O   GLN A  91      66.742  73.450 118.207  1.00  0.00           O
ATOM   1576  N   GLN A  92      67.330  73.420 116.057  1.00  0.00           N
ATOM   1578  CA  GLN A  92      68.382  72.440 116.217  1.00  0.00           C
ATOM   1580  CB  GLN A  92      68.911  71.961 114.846  1.00  0.00           C
ATOM   1583  CG  GLN A  92      69.600  73.070 114.026  1.00  0.00           C
ATOM   1586  CD  GLN A  92      70.201  72.530 112.737  1.00  0.00           C
ATOM   1587  OE1 GLN A  92      70.341  71.330 112.497  1.00  0.00           O
ATOM   1588  NE2 GLN A  92      70.591  73.480 111.857  1.00  0.00           N
ATOM   1591  C   GLN A  92      69.572  72.951 117.017  1.00  0.00           C
ATOM   1592  O   GLN A  92      70.451  72.180 117.427  1.00  0.00           O
ATOM   1593  N   GLU A  93      69.670  74.280 117.226  1.00  0.00           N
ATOM   1595  CA  GLU A  93      70.760  74.890 117.956  1.00  0.00           C
ATOM   1597  CB  GLU A  93      71.110  76.250 117.297  1.00  0.00           C
ATOM   1600  CG  GLU A  93      71.632  76.070 115.857  1.00  0.00           C
ATOM   1603  CD  GLU A  93      72.280  77.330 115.316  1.00  0.00           C
ATOM   1604  OE1 GLU A  93      71.672  78.430 115.336  1.00  0.00           O
ATOM   1605  OE2 GLU A  93      73.481  77.210 114.937  1.00  0.00           O
ATOM   1606  C   GLU A  93      70.451  75.140 119.416  1.00  0.00           C
ATOM   1607  O   GLU A  93      71.360  75.390 120.207  1.00  0.00           O
ATOM   1608  N   MET A  94      69.150  75.050 119.797  1.00  0.00           N
ATOM   1610  CA  MET A  94      68.701  75.090 121.177  1.00  0.00           C
ATOM   1612  CB  MET A  94      67.150  75.131 121.256  1.00  0.00           C
ATOM   1615  CG  MET A  94      66.500  76.260 120.437  1.00  0.00           C
ATOM   1618  SD  MET A  94      67.051  77.951 120.816  1.00  0.00           S
ATOM   1619  CE  MET A  94      66.400  77.940 122.506  1.00  0.00           C
ATOM   1623  C   MET A  94      69.231  73.900 121.967  1.00  0.00           C
ATOM   1624  O   MET A  94      69.640  74.000 123.116  1.00  0.00           O
ATOM   1625  N   GLY A  95      69.242  72.720 121.317  1.00  0.00           N
ATOM   1627  CA  GLY A  95      69.790  71.500 121.866  1.00  0.00           C
ATOM   1630  C   GLY A  95      71.190  71.260 121.417  1.00  0.00           C
ATOM   1631  O   GLY A  95      71.871  72.091 120.806  1.00  0.00           O
ATOM   1632  N   LYS A  96      71.680  70.061 121.717  1.00  0.00           N
ATOM   1634  CA  LYS A  96      73.021  69.630 121.396  1.00  0.00           C
ATOM   1636  CB  LYS A  96      73.981  69.790 122.587  1.00  0.00           C
ATOM   1639  CG  LYS A  96      74.161  71.230 123.067  1.00  0.00           C
ATOM   1642  CD  LYS A  96      75.060  72.000 122.097  1.00  0.00           C
ATOM   1645  CE  LYS A  96      75.771  73.190 122.727  1.00  0.00           C
ATOM   1648  NZ  LYS A  96      74.801  74.240 123.157  1.00  0.00           N
ATOM   1652  C   LYS A  96      72.930  68.160 121.077  1.00  0.00           C
ATOM   1653  O   LYS A  96      72.030  67.480 121.557  1.00  0.00           O
ATOM   1654  N   SER A  97      73.810  67.620 120.227  1.00  0.00           N
ATOM   1656  CA  SER A  97      73.510  66.330 119.626  1.00  0.00           C
ATOM   1658  CB  SER A  97      73.900  66.220 118.137  1.00  0.00           C
ATOM   1661  OG  SER A  97      75.260  66.500 117.797  1.00  0.00           O
ATOM   1663  C   SER A  97      73.801  65.080 120.427  1.00  0.00           C
ATOM   1664  O   SER A  97      74.521  65.080 121.427  1.00  0.00           O
ATOM   1665  N   VAL A  98      73.110  64.000 120.026  1.00  0.00           N
ATOM   1667  CA  VAL A  98      73.312  62.650 120.517  1.00  0.00           C
ATOM   1669  CB  VAL A  98      72.352  62.250 121.647  1.00  0.00           C
ATOM   1671  CG1 VAL A  98      73.000  62.670 122.976  1.00  0.00           C
ATOM   1675  CG2 VAL A  98      70.970  62.890 121.437  1.00  0.00           C
ATOM   1679  C   VAL A  98      73.241  61.610 119.416  1.00  0.00           C
ATOM   1680  O   VAL A  98      72.720  61.790 118.316  1.00  0.00           O
ATOM   1681  N   SER A  99      73.790  60.430 119.766  1.00  0.00           N
ATOM   1683  CA  SER A  99      73.621  59.150 119.117  1.00  0.00           C
ATOM   1685  CB  SER A  99      75.021  58.540 118.806  1.00  0.00           C
ATOM   1688  OG  SER A  99      74.911  57.300 118.116  1.00  0.00           O
ATOM   1690  C   SER A  99      72.812  58.220 120.017  1.00  0.00           C
ATOM   1691  O   SER A  99      72.610  58.520 121.197  1.00  0.00           O
ATOM   1692  N   ARG A 100      72.280  57.091 119.486  1.00  0.00           N
ATOM   1694  CA  ARG A 100      71.021  56.490 119.907  1.00  0.00           C
ATOM   1696  CB  ARG A 100      70.481  55.530 118.837  1.00  0.00           C
ATOM   1699  CG  ARG A 100      70.040  56.200 117.506  1.00  0.00           C
ATOM   1702  CD  ARG A 100      68.891  55.430 116.857  1.00  0.00           C
ATOM   1705  NE  ARG A 100      68.930  55.550 115.367  1.00  0.00           N
ATOM   1707  CZ  ARG A 100      67.951  55.150 114.566  1.00  0.00           C
ATOM   1708  NH1 ARG A 100      66.841  54.620 115.037  1.00  0.00           N
ATOM   1711  NH2 ARG A 100      68.031  55.240 113.257  1.00  0.00           N
ATOM   1714  C   ARG A 100      70.841  55.850 121.317  1.00  0.00           C
ATOM   1715  O   ARG A 100      69.731  55.530 121.737  1.00  0.00           O
ATOM   1716  N   SER A 101      71.900  55.620 122.107  1.00  0.00           N
ATOM   1718  CA  SER A 101      71.750  55.390 123.547  1.00  0.00           C
ATOM   1720  CB  SER A 101      73.041  54.870 124.217  1.00  0.00           C
ATOM   1723  OG  SER A 101      74.121  55.750 123.917  1.00  0.00           O
ATOM   1725  C   SER A 101      71.330  56.610 124.327  1.00  0.00           C
ATOM   1726  O   SER A 101      70.580  56.550 125.307  1.00  0.00           O
ATOM   1727  N   ASN A 102      71.830  57.770 123.886  1.00  0.00           N
ATOM   1729  CA  ASN A 102      71.820  59.001 124.647  1.00  0.00           C
ATOM   1731  CB  ASN A 102      73.171  59.720 124.457  1.00  0.00           C
ATOM   1734  CG  ASN A 102      74.312  58.840 124.956  1.00  0.00           C
ATOM   1735  OD1 ASN A 102      74.210  58.170 125.976  1.00  0.00           O
ATOM   1736  ND2 ASN A 102      75.451  58.810 124.206  1.00  0.00           N
ATOM   1739  C   ASN A 102      70.650  59.850 124.187  1.00  0.00           C
ATOM   1740  O   ASN A 102      70.510  61.000 124.586  1.00  0.00           O
ATOM   1741  N   LEU A 103      69.741  59.230 123.407  1.00  0.00           N
ATOM   1743  CA  LEU A 103      68.390  59.650 123.116  1.00  0.00           C
ATOM   1745  CB  LEU A 103      67.650  58.570 122.297  1.00  0.00           C
ATOM   1748  CG  LEU A 103      68.241  58.410 120.897  1.00  0.00           C
ATOM   1750  CD1 LEU A 103      67.470  57.380 120.056  1.00  0.00           C
ATOM   1754  CD2 LEU A 103      68.390  59.720 120.117  1.00  0.00           C
ATOM   1758  C   LEU A 103      67.591  59.840 124.357  1.00  0.00           C
ATOM   1759  O   LEU A 103      67.672  59.050 125.307  1.00  0.00           O
ATOM   1760  N   ARG A 104      66.812  60.920 124.407  1.00  0.00           N
ATOM   1762  CA  ARG A 104      65.991  61.230 125.526  1.00  0.00           C
ATOM   1764  CB  ARG A 104      66.371  62.630 126.087  1.00  0.00           C
ATOM   1767  CG  ARG A 104      67.900  62.910 126.236  1.00  0.00           C
ATOM   1770  CD  ARG A 104      68.661  62.250 127.407  1.00  0.00           C
ATOM   1773  NE  ARG A 104      68.750  60.771 127.177  1.00  0.00           N
ATOM   1775  CZ  ARG A 104      69.491  59.920 127.877  1.00  0.00           C
ATOM   1776  NH1 ARG A 104      70.110  60.280 128.977  1.00  0.00           N
ATOM   1779  NH2 ARG A 104      69.572  58.660 127.497  1.00  0.00           N
ATOM   1782  C   ARG A 104      64.550  61.190 125.026  1.00  0.00           C
ATOM   1783  O   ARG A 104      64.251  61.410 123.846  1.00  0.00           O
ATOM   1784  N   THR A 105      63.591  60.910 125.927  1.00  0.00           N
ATOM   1786  CA  THR A 105      62.181  61.200 125.717  1.00  0.00           C
ATOM   1788  CB  THR A 105      61.282  60.650 126.806  1.00  0.00           C
ATOM   1790  OG1 THR A 105      61.551  59.271 126.967  1.00  0.00           O
ATOM   1792  CG2 THR A 105      59.801  60.720 126.407  1.00  0.00           C
ATOM   1796  C   THR A 105      61.961  62.690 125.596  1.00  0.00           C
ATOM   1797  O   THR A 105      62.430  63.450 126.437  1.00  0.00           O
ATOM   1798  N   GLY A 106      61.282  63.160 124.527  1.00  0.00           N
ATOM   1800  CA  GLY A 106      61.161  64.580 124.217  1.00  0.00           C
ATOM   1803  C   GLY A 106      62.411  65.201 123.647  1.00  0.00           C
ATOM   1804  O   GLY A 106      62.621  66.400 123.767  1.00  0.00           O
ATOM   1805  N   ASP A 107      63.251  64.390 122.976  1.00  0.00           N
ATOM   1807  CA  ASP A 107      64.382  64.840 122.196  1.00  0.00           C
ATOM   1809  CB  ASP A 107      65.422  63.700 122.247  1.00  0.00           C
ATOM   1812  CG  ASP A 107      66.820  63.960 121.726  1.00  0.00           C
ATOM   1813  OD1 ASP A 107      66.981  64.620 120.686  1.00  0.00           O
ATOM   1814  OD2 ASP A 107      67.750  63.370 122.357  1.00  0.00           O
ATOM   1815  C   ASP A 107      63.901  65.190 120.787  1.00  0.00           C
ATOM   1816  O   ASP A 107      62.890  64.660 120.316  1.00  0.00           O
ATOM   1817  N   LEU A 108      64.591  66.120 120.096  1.00  0.00           N
ATOM   1819  CA  LEU A 108      64.182  66.591 118.797  1.00  0.00           C
ATOM   1821  CB  LEU A 108      64.322  68.120 118.647  1.00  0.00           C
ATOM   1824  CG  LEU A 108      63.540  68.951 119.687  1.00  0.00           C
ATOM   1826  CD1 LEU A 108      63.431  70.400 119.197  1.00  0.00           C
ATOM   1830  CD2 LEU A 108      62.150  68.380 119.997  1.00  0.00           C
ATOM   1834  C   LEU A 108      65.000  65.920 117.727  1.00  0.00           C
ATOM   1835  O   LEU A 108      66.150  66.250 117.447  1.00  0.00           O
ATOM   1836  N   VAL A 109      64.391  64.940 117.056  1.00  0.00           N
ATOM   1838  CA  VAL A 109      65.051  64.120 116.077  1.00  0.00           C
ATOM   1840  CB  VAL A 109      64.491  62.700 116.077  1.00  0.00           C
ATOM   1842  CG1 VAL A 109      64.981  62.040 117.377  1.00  0.00           C
ATOM   1846  CG2 VAL A 109      62.950  62.660 116.037  1.00  0.00           C
ATOM   1850  C   VAL A 109      65.051  64.800 114.717  1.00  0.00           C
ATOM   1851  O   VAL A 109      64.010  65.180 114.177  1.00  0.00           O
ATOM   1852  N   LEU A 110      66.250  65.030 114.136  1.00  0.00           N
ATOM   1854  CA  LEU A 110      66.430  65.790 112.916  1.00  0.00           C
ATOM   1856  CB  LEU A 110      67.742  66.610 112.897  1.00  0.00           C
ATOM   1859  CG  LEU A 110      67.900  67.680 113.977  1.00  0.00           C
ATOM   1861  CD1 LEU A 110      69.271  68.360 113.837  1.00  0.00           C
ATOM   1865  CD2 LEU A 110      66.812  68.750 113.837  1.00  0.00           C
ATOM   1869  C   LEU A 110      66.500  64.900 111.697  1.00  0.00           C
ATOM   1870  O   LEU A 110      67.201  63.890 111.647  1.00  0.00           O
ATOM   1871  N   PHE A 111      65.790  65.320 110.647  1.00  0.00           N
ATOM   1873  CA  PHE A 111      65.640  64.530 109.446  1.00  0.00           C
ATOM   1875  CB  PHE A 111      64.172  64.080 109.276  1.00  0.00           C
ATOM   1878  CG  PHE A 111      63.701  63.260 110.447  1.00  0.00           C
ATOM   1879  CD1 PHE A 111      64.080  61.920 110.567  1.00  0.00           C
ATOM   1881  CE1 PHE A 111      63.600  61.130 111.627  1.00  0.00           C
ATOM   1883  CZ  PHE A 111      62.731  61.680 112.567  1.00  0.00           C
ATOM   1885  CD2 PHE A 111      62.820  63.800 111.396  1.00  0.00           C
ATOM   1887  CE2 PHE A 111      62.330  63.021 112.447  1.00  0.00           C
ATOM   1889  C   PHE A 111      66.132  65.260 108.207  1.00  0.00           C
ATOM   1890  O   PHE A 111      66.142  66.490 108.107  1.00  0.00           O
ATOM   1891  N   ARG A 112      66.591  64.480 107.217  1.00  0.00           N
ATOM   1893  CA  ARG A 112      67.040  64.910 105.917  1.00  0.00           C
ATOM   1895  CB  ARG A 112      67.970  63.811 105.336  1.00  0.00           C
ATOM   1898  CG  ARG A 112      69.281  63.560 106.107  1.00  0.00           C
ATOM   1901  CD  ARG A 112      69.940  62.240 105.686  1.00  0.00           C
ATOM   1904  NE  ARG A 112      71.271  62.200 106.346  1.00  0.00           N
ATOM   1906  CZ  ARG A 112      71.991  61.100 106.536  1.00  0.00           C
ATOM   1907  NH1 ARG A 112      71.580  59.880 106.276  1.00  0.00           N
ATOM   1910  NH2 ARG A 112      73.190  61.260 107.047  1.00  0.00           N
ATOM   1913  C   ARG A 112      65.871  65.070 104.956  1.00  0.00           C
ATOM   1914  O   ARG A 112      65.570  64.150 104.197  1.00  0.00           O
ATOM   1915  N   ALA A 113      65.201  66.241 104.886  1.00  0.00           N
ATOM   1917  CA  ALA A 113      64.220  66.530 103.857  1.00  0.00           C
ATOM   1919  CB  ALA A 113      62.950  67.210 104.416  1.00  0.00           C
ATOM   1923  C   ALA A 113      64.871  67.480 102.877  1.00  0.00           C
ATOM   1924  O   ALA A 113      65.521  68.430 103.277  1.00  0.00           O
ATOM   1925  N   GLY A 114      64.690  67.270 101.557  1.00  0.00           N
ATOM   1927  CA  GLY A 114      65.141  68.240 100.556  1.00  0.00           C
ATOM   1930  C   GLY A 114      64.301  69.490 100.587  1.00  0.00           C
ATOM   1931  O   GLY A 114      64.821  70.591 100.467  1.00  0.00           O
ATOM   1932  N   SER A 115      62.981  69.300 100.777  1.00  0.00           N
ATOM   1934  CA  SER A 115      61.931  70.280 101.016  1.00  0.00           C
ATOM   1936  CB  SER A 115      60.671  69.591 101.577  1.00  0.00           C
ATOM   1939  OG  SER A 115      60.431  68.390 100.847  1.00  0.00           O
ATOM   1941  C   SER A 115      62.341  71.470 101.866  1.00  0.00           C
ATOM   1942  O   SER A 115      62.600  72.550 101.367  1.00  0.00           O
ATOM   1943  N   THR A 116      62.451  71.250 103.196  1.00  0.00           N
ATOM   1945  CA  THR A 116      62.750  72.270 104.187  1.00  0.00           C
ATOM   1947  CB  THR A 116      62.001  71.961 105.487  1.00  0.00           C
ATOM   1949  OG1 THR A 116      62.121  70.591 105.847  1.00  0.00           O
ATOM   1951  CG2 THR A 116      60.501  72.230 105.297  1.00  0.00           C
ATOM   1955  C   THR A 116      64.220  72.290 104.566  1.00  0.00           C
ATOM   1956  O   THR A 116      64.642  73.070 105.416  1.00  0.00           O
ATOM   1957  N   GLY A 117      65.051  71.390 103.997  1.00  0.00           N
ATOM   1959  CA  GLY A 117      66.461  71.180 104.357  1.00  0.00           C
ATOM   1962  C   GLY A 117      66.650  70.500 105.707  1.00  0.00           C
ATOM   1963  O   GLY A 117      67.392  69.521 105.867  1.00  0.00           O
ATOM   1964  N   ARG A 118      65.962  71.020 106.726  1.00  0.00           N
ATOM   1966  CA  ARG A 118      65.822  70.440 108.046  1.00  0.00           C
ATOM   1968  CB  ARG A 118      66.551  71.260 109.136  1.00  0.00           C
ATOM   1971  CG  ARG A 118      68.080  71.140 109.097  1.00  0.00           C
ATOM   1974  CD  ARG A 118      68.591  69.720 109.276  1.00  0.00           C
ATOM   1977  NE  ARG A 118      70.071  69.780 109.177  1.00  0.00           N
ATOM   1979  CZ  ARG A 118      70.780  69.540 108.087  1.00  0.00           C
ATOM   1980  NH1 ARG A 118      70.290  69.150 106.927  1.00  0.00           N
ATOM   1983  NH2 ARG A 118      72.080  69.680 108.196  1.00  0.00           N
ATOM   1986  C   ARG A 118      64.371  70.280 108.446  1.00  0.00           C
ATOM   1987  O   ARG A 118      63.621  71.250 108.607  1.00  0.00           O
ATOM   1988  N   HIS A 119      63.961  69.030 108.697  1.00  0.00           N
ATOM   1990  CA  HIS A 119      62.690  68.680 109.337  1.00  0.00           C
ATOM   1992  CB  HIS A 119      61.961  67.580 108.526  1.00  0.00           C
ATOM   1995  ND1 HIS A 119      59.510  67.830 108.327  1.00  0.00           N
ATOM   1996  CG  HIS A 119      60.562  67.220 108.977  1.00  0.00           C
ATOM   1997  CE1 HIS A 119      58.420  67.210 108.756  1.00  0.00           C
ATOM   1999  NE2 HIS A 119      58.720  66.210 109.617  1.00  0.00           N
ATOM   2001  CD2 HIS A 119      60.091  66.210 109.757  1.00  0.00           C
ATOM   2003  C   HIS A 119      63.020  68.200 110.736  1.00  0.00           C
ATOM   2004  O   HIS A 119      64.172  67.860 111.026  1.00  0.00           O
ATOM   2005  N   VAL A 120      62.031  68.160 111.647  1.00  0.00           N
ATOM   2007  CA  VAL A 120      62.251  67.771 113.026  1.00  0.00           C
ATOM   2009  CB  VAL A 120      62.500  69.000 113.907  1.00  0.00           C
ATOM   2011  CG1 VAL A 120      61.350  70.030 113.817  1.00  0.00           C
ATOM   2015  CG2 VAL A 120      62.760  68.601 115.377  1.00  0.00           C
ATOM   2019  C   VAL A 120      61.061  66.950 113.516  1.00  0.00           C
ATOM   2020  O   VAL A 120      59.930  67.140 113.077  1.00  0.00           O
ATOM   2021  N   GLY A 121      61.271  65.980 114.436  1.00  0.00           N
ATOM   2023  CA  GLY A 121      60.180  65.320 115.136  1.00  0.00           C
ATOM   2026  C   GLY A 121      60.460  65.240 116.607  1.00  0.00           C
ATOM   2027  O   GLY A 121      61.591  65.400 117.047  1.00  0.00           O
ATOM   2028  N   ILE A 122      59.410  64.940 117.407  1.00  0.00           N
ATOM   2030  CA  ILE A 122      59.531  64.840 118.846  1.00  0.00           C
ATOM   2032  CB  ILE A 122      58.350  65.490 119.577  1.00  0.00           C
ATOM   2034  CG2 ILE A 122      58.690  65.510 121.087  1.00  0.00           C
ATOM   2038  CG1 ILE A 122      58.020  66.900 119.047  1.00  0.00           C
ATOM   2041  CD  ILE A 122      56.700  67.460 119.586  1.00  0.00           C
ATOM   2045  C   ILE A 122      59.580  63.370 119.206  1.00  0.00           C
ATOM   2046  O   ILE A 122      58.591  62.650 119.066  1.00  0.00           O
ATOM   2047  N   TYR A 123      60.741  62.860 119.657  1.00  0.00           N
ATOM   2049  CA  TYR A 123      60.900  61.470 120.037  1.00  0.00           C
ATOM   2051  CB  TYR A 123      62.400  61.150 120.187  1.00  0.00           C
ATOM   2054  CG  TYR A 123      62.731  59.740 120.596  1.00  0.00           C
ATOM   2055  CD1 TYR A 123      63.241  58.820 119.657  1.00  0.00           C
ATOM   2057  CE1 TYR A 123      63.810  57.611 120.087  1.00  0.00           C
ATOM   2059  CZ  TYR A 123      63.880  57.320 121.457  1.00  0.00           C
ATOM   2060  OH  TYR A 123      64.562  56.170 121.927  1.00  0.00           O
ATOM   2062  CD2 TYR A 123      62.740  59.390 121.957  1.00  0.00           C
ATOM   2064  CE2 TYR A 123      63.330  58.190 122.386  1.00  0.00           C
ATOM   2066  C   TYR A 123      60.081  61.080 121.267  1.00  0.00           C
ATOM   2067  O   TYR A 123      60.081  61.771 122.287  1.00  0.00           O
ATOM   2068  N   ILE A 124      59.371  59.940 121.197  1.00  0.00           N
ATOM   2070  CA  ILE A 124      58.491  59.500 122.266  1.00  0.00           C
ATOM   2072  CB  ILE A 124      57.031  59.591 121.857  1.00  0.00           C
ATOM   2074  CG2 ILE A 124      56.651  61.080 121.687  1.00  0.00           C
ATOM   2078  CG1 ILE A 124      56.751  58.800 120.556  1.00  0.00           C
ATOM   2081  CD  ILE A 124      55.271  58.760 120.187  1.00  0.00           C
ATOM   2085  C   ILE A 124      58.850  58.091 122.717  1.00  0.00           C
ATOM   2086  O   ILE A 124      58.181  57.520 123.577  1.00  0.00           O
ATOM   2087  N   GLY A 125      59.930  57.500 122.177  1.00  0.00           N
ATOM   2089  CA  GLY A 125      60.471  56.230 122.646  1.00  0.00           C
ATOM   2092  C   GLY A 125      60.800  55.260 121.536  1.00  0.00           C
ATOM   2093  O   GLY A 125      60.021  55.050 120.607  1.00  0.00           O
ATOM   2094  N   ASN A 126      61.980  54.640 121.656  1.00  0.00           N
ATOM   2096  CA  ASN A 126      62.540  53.620 120.797  1.00  0.00           C
ATOM   2098  CB  ASN A 126      61.681  52.320 120.767  1.00  0.00           C
ATOM   2101  CG  ASN A 126      61.271  51.890 122.187  1.00  0.00           C
ATOM   2102  OD1 ASN A 126      62.062  51.841 123.127  1.00  0.00           O
ATOM   2103  ND2 ASN A 126      59.962  51.610 122.357  1.00  0.00           N
ATOM   2106  C   ASN A 126      62.861  54.131 119.387  1.00  0.00           C
ATOM   2107  O   ASN A 126      63.981  54.521 119.057  1.00  0.00           O
ATOM   2108  N   ASN A 127      61.851  54.150 118.507  1.00  0.00           N
ATOM   2110  CA  ASN A 127      62.001  54.591 117.136  1.00  0.00           C
ATOM   2112  CB  ASN A 127      61.951  53.400 116.157  1.00  0.00           C
ATOM   2115  CG  ASN A 127      63.101  52.480 116.526  1.00  0.00           C
ATOM   2116  OD1 ASN A 127      62.960  51.530 117.297  1.00  0.00           O
ATOM   2117  ND2 ASN A 127      64.301  52.820 116.016  1.00  0.00           N
ATOM   2120  C   ASN A 127      60.891  55.510 116.737  1.00  0.00           C
ATOM   2121  O   ASN A 127      60.861  55.980 115.607  1.00  0.00           O
ATOM   2122  N   GLN A 128      59.930  55.780 117.646  1.00  0.00           N
ATOM   2124  CA  GLN A 128      58.750  56.540 117.337  1.00  0.00           C
ATOM   2126  CB  GLN A 128      57.462  55.890 117.857  1.00  0.00           C
ATOM   2129  CG  GLN A 128      57.031  54.670 117.007  1.00  0.00           C
ATOM   2132  CD  GLN A 128      55.931  53.861 117.677  1.00  0.00           C
ATOM   2133  OE1 GLN A 128      56.131  52.681 117.956  1.00  0.00           O
ATOM   2134  NE2 GLN A 128      54.781  54.480 118.007  1.00  0.00           N
ATOM   2137  C   GLN A 128      58.850  57.980 117.776  1.00  0.00           C
ATOM   2138  O   GLN A 128      59.440  58.330 118.797  1.00  0.00           O
ATOM   2139  N   PHE A 129      58.241  58.850 116.957  1.00  0.00           N
ATOM   2141  CA  PHE A 129      58.281  60.270 117.126  1.00  0.00           C
ATOM   2143  CB  PHE A 129      59.531  60.910 116.427  1.00  0.00           C
ATOM   2146  CG  PHE A 129      59.650  60.530 114.967  1.00  0.00           C
ATOM   2147  CD1 PHE A 129      60.260  59.320 114.597  1.00  0.00           C
ATOM   2149  CE1 PHE A 129      60.380  58.970 113.247  1.00  0.00           C
ATOM   2151  CZ  PHE A 129      59.930  59.840 112.257  1.00  0.00           C
ATOM   2153  CD2 PHE A 129      59.210  61.400 113.967  1.00  0.00           C
ATOM   2155  CE2 PHE A 129      59.361  61.070 112.607  1.00  0.00           C
ATOM   2157  C   PHE A 129      56.980  60.820 116.597  1.00  0.00           C
ATOM   2158  O   PHE A 129      56.331  60.200 115.757  1.00  0.00           O
ATOM   2159  N   VAL A 130      56.542  61.980 117.117  1.00  0.00           N
ATOM   2161  CA  VAL A 130      55.341  62.650 116.647  1.00  0.00           C
ATOM   2163  CB  VAL A 130      54.312  62.820 117.766  1.00  0.00           C
ATOM   2165  CG1 VAL A 130      54.860  63.671 118.927  1.00  0.00           C
ATOM   2169  CG2 VAL A 130      52.981  63.410 117.226  1.00  0.00           C
ATOM   2173  C   VAL A 130      55.751  63.960 115.997  1.00  0.00           C
ATOM   2174  O   VAL A 130      56.630  64.670 116.477  1.00  0.00           O
ATOM   2175  N   HIS A 131      55.201  64.280 114.816  1.00  0.00           N
ATOM   2177  CA  HIS A 131      55.730  65.370 114.016  1.00  0.00           C
ATOM   2179  CB  HIS A 131      57.021  64.950 113.277  1.00  0.00           C
ATOM   2182  ND1 HIS A 131      57.010  64.100 110.917  1.00  0.00           N
ATOM   2183  CG  HIS A 131      56.812  63.860 112.266  1.00  0.00           C
ATOM   2184  CE1 HIS A 131      56.690  62.980 110.316  1.00  0.00           C
ATOM   2186  NE2 HIS A 131      56.310  62.021 111.206  1.00  0.00           N
ATOM   2188  CD2 HIS A 131      56.390  62.580 112.456  1.00  0.00           C
ATOM   2190  C   HIS A 131      54.670  65.771 113.017  1.00  0.00           C
ATOM   2191  O   HIS A 131      53.731  65.030 112.766  1.00  0.00           O
ATOM   2192  N   ALA A 132      54.801  66.950 112.397  1.00  0.00           N
ATOM   2194  CA  ALA A 132      53.930  67.270 111.287  1.00  0.00           C
ATOM   2196  CB  ALA A 132      53.782  68.790 111.166  1.00  0.00           C
ATOM   2200  C   ALA A 132      54.451  66.631 109.997  1.00  0.00           C
ATOM   2201  O   ALA A 132      55.460  67.050 109.436  1.00  0.00           O
ATOM   2202  N   SER A 133      53.760  65.580 109.497  1.00  0.00           N
ATOM   2204  CA  SER A 133      54.010  65.010 108.177  1.00  0.00           C
ATOM   2206  CB  SER A 133      53.481  63.570 107.976  1.00  0.00           C
ATOM   2209  OG  SER A 133      54.351  62.630 108.587  1.00  0.00           O
ATOM   2211  C   SER A 133      53.411  65.830 107.066  1.00  0.00           C
ATOM   2212  O   SER A 133      52.311  66.360 107.217  1.00  0.00           O
ATOM   2213  N   THR A 134      54.130  65.940 105.937  1.00  0.00           N
ATOM   2215  CA  THR A 134      53.850  66.870 104.846  1.00  0.00           C
ATOM   2217  CB  THR A 134      54.990  66.890 103.837  1.00  0.00           C
ATOM   2219  OG1 THR A 134      55.250  65.610 103.267  1.00  0.00           O
ATOM   2221  CG2 THR A 134      56.271  67.320 104.577  1.00  0.00           C
ATOM   2225  C   THR A 134      52.510  66.660 104.177  1.00  0.00           C
ATOM   2226  O   THR A 134      51.770  67.610 103.957  1.00  0.00           O
ATOM   2227  N   SER A 135      52.111  65.420 103.876  1.00  0.00           N
ATOM   2229  CA  SER A 135      50.830  65.140 103.247  1.00  0.00           C
ATOM   2231  CB  SER A 135      50.931  64.000 102.187  1.00  0.00           C
ATOM   2234  OG  SER A 135      51.461  62.780 102.717  1.00  0.00           O
ATOM   2236  C   SER A 135      49.751  64.810 104.267  1.00  0.00           C
ATOM   2237  O   SER A 135      48.760  65.521 104.387  1.00  0.00           O
ATOM   2238  N   SER A 136      49.920  63.741 105.056  1.00  0.00           N
ATOM   2240  CA  SER A 136      48.940  63.250 106.026  1.00  0.00           C
ATOM   2242  CB  SER A 136      49.340  61.890 106.636  1.00  0.00           C
ATOM   2245  OG  SER A 136      49.340  60.880 105.627  1.00  0.00           O
ATOM   2247  C   SER A 136      48.551  64.210 107.136  1.00  0.00           C
ATOM   2248  O   SER A 136      47.411  64.160 107.607  1.00  0.00           O
ATOM   2249  N   GLY A 137      49.480  65.100 107.577  1.00  0.00           N
ATOM   2251  CA  GLY A 137      49.270  66.050 108.657  1.00  0.00           C
ATOM   2254  C   GLY A 137      49.410  65.430 110.017  1.00  0.00           C
ATOM   2255  O   GLY A 137      48.860  64.370 110.247  1.00  0.00           O
ATOM   2256  N   VAL A 138      50.161  66.070 110.937  1.00  0.00           N
ATOM   2258  CA  VAL A 138      50.460  65.690 112.316  1.00  0.00           C
ATOM   2260  CB  VAL A 138      49.911  66.701 113.336  1.00  0.00           C
ATOM   2262  CG1 VAL A 138      50.571  66.480 114.717  1.00  0.00           C
ATOM   2266  CG2 VAL A 138      50.211  68.150 112.897  1.00  0.00           C
ATOM   2270  C   VAL A 138      50.211  64.240 112.747  1.00  0.00           C
ATOM   2271  O   VAL A 138      49.181  63.900 113.316  1.00  0.00           O
ATOM   2272  N   ILE A 139      51.201  63.351 112.477  1.00  0.00           N
ATOM   2274  CA  ILE A 139      51.080  61.930 112.797  1.00  0.00           C
ATOM   2276  CB  ILE A 139      50.931  60.990 111.577  1.00  0.00           C
ATOM   2278  CG2 ILE A 139      49.580  61.280 110.886  1.00  0.00           C
ATOM   2282  CG1 ILE A 139      52.121  61.080 110.596  1.00  0.00           C
ATOM   2285  CD  ILE A 139      52.001  60.090 109.427  1.00  0.00           C
ATOM   2289  C   ILE A 139      52.271  61.501 113.636  1.00  0.00           C
ATOM   2290  O   ILE A 139      53.260  62.200 113.817  1.00  0.00           O
ATOM   2291  N   ILE A 140      52.161  60.280 114.197  1.00  0.00           N
ATOM   2293  CA  ILE A 140      53.271  59.540 114.766  1.00  0.00           C
ATOM   2295  CB  ILE A 140      52.841  58.680 115.967  1.00  0.00           C
ATOM   2297  CG2 ILE A 140      54.070  57.990 116.607  1.00  0.00           C
ATOM   2301  CG1 ILE A 140      52.071  59.570 116.986  1.00  0.00           C
ATOM   2304  CD  ILE A 140      51.781  58.910 118.347  1.00  0.00           C
ATOM   2308  C   ILE A 140      53.820  58.690 113.647  1.00  0.00           C
ATOM   2309  O   ILE A 140      53.051  58.100 112.886  1.00  0.00           O
ATOM   2310  N   SER A 141      55.161  58.620 113.526  1.00  0.00           N
ATOM   2312  CA  SER A 141      55.882  57.830 112.537  1.00  0.00           C
ATOM   2314  CB  SER A 141      56.510  58.660 111.376  1.00  0.00           C
ATOM   2317  OG  SER A 141      55.531  59.310 110.577  1.00  0.00           O
ATOM   2319  C   SER A 141      57.001  57.100 113.247  1.00  0.00           C
ATOM   2320  O   SER A 141      57.290  57.350 114.416  1.00  0.00           O
ATOM   2321  N   SER A 142      57.630  56.120 112.567  1.00  0.00           N
ATOM   2323  CA  SER A 142      58.720  55.330 113.107  1.00  0.00           C
ATOM   2325  CB  SER A 142      58.321  53.830 113.236  1.00  0.00           C
ATOM   2328  OG  SER A 142      59.351  52.990 113.787  1.00  0.00           O
ATOM   2330  C   SER A 142      59.970  55.430 112.247  1.00  0.00           C
ATOM   2331  O   SER A 142      59.930  55.570 111.037  1.00  0.00           O
ATOM   2332  N   MET A 143      61.150  55.311 112.867  1.00  0.00           N
ATOM   2334  CA  MET A 143      62.400  55.230 112.157  1.00  0.00           C
ATOM   2336  CB  MET A 143      63.600  55.650 113.056  1.00  0.00           C
ATOM   2339  CG  MET A 143      63.510  57.070 113.607  1.00  0.00           C
ATOM   2342  SD  MET A 143      64.860  57.450 114.757  1.00  0.00           S
ATOM   2343  CE  MET A 143      64.010  58.890 115.437  1.00  0.00           C
ATOM   2347  C   MET A 143      62.701  53.820 111.706  1.00  0.00           C
ATOM   2348  O   MET A 143      63.750  53.590 111.136  1.00  0.00           O
ATOM   2349  N   ASN A 144      61.791  52.840 111.936  1.00  0.00           N
ATOM   2351  CA  ASN A 144      61.882  51.550 111.297  1.00  0.00           C
ATOM   2353  CB  ASN A 144      61.051  50.480 112.056  1.00  0.00           C
ATOM   2356  CG  ASN A 144      61.812  50.010 113.287  1.00  0.00           C
ATOM   2357  OD1 ASN A 144      62.661  49.131 113.166  1.00  0.00           O
ATOM   2358  ND2 ASN A 144      61.500  50.530 114.486  1.00  0.00           N
ATOM   2361  C   ASN A 144      61.390  51.631 109.866  1.00  0.00           C
ATOM   2362  O   ASN A 144      61.861  50.890 109.007  1.00  0.00           O
ATOM   2363  N   GLU A 145      60.481  52.590 109.577  1.00  0.00           N
ATOM   2365  CA  GLU A 145      60.021  52.881 108.247  1.00  0.00           C
ATOM   2367  CB  GLU A 145      58.961  53.990 108.236  1.00  0.00           C
ATOM   2370  CG  GLU A 145      57.630  53.720 108.967  1.00  0.00           C
ATOM   2373  CD  GLU A 145      56.830  55.030 108.997  1.00  0.00           C
ATOM   2374  OE1 GLU A 145      56.500  55.560 107.897  1.00  0.00           O
ATOM   2375  OE2 GLU A 145      56.602  55.550 110.107  1.00  0.00           O
ATOM   2376  C   GLU A 145      61.150  53.341 107.327  1.00  0.00           C
ATOM   2377  O   GLU A 145      61.970  54.160 107.747  1.00  0.00           O
ATOM   2378  N   PRO A 146      61.250  52.920 106.066  1.00  0.00           N
ATOM   2379  CD  PRO A 146      60.310  51.990 105.437  1.00  0.00           C
ATOM   2382  CA  PRO A 146      62.481  53.050 105.316  1.00  0.00           C
ATOM   2384  CB  PRO A 146      62.290  52.140 104.097  1.00  0.00           C
ATOM   2387  CG  PRO A 146      60.790  51.900 103.987  1.00  0.00           C
ATOM   2390  C   PRO A 146      62.781  54.470 104.947  1.00  0.00           C
ATOM   2391  O   PRO A 146      63.961  54.840 104.897  1.00  0.00           O
ATOM   2392  N   TYR A 147      61.760  55.300 104.667  1.00  0.00           N
ATOM   2394  CA  TYR A 147      61.921  56.710 104.416  1.00  0.00           C
ATOM   2396  CB  TYR A 147      60.520  57.310 104.127  1.00  0.00           C
ATOM   2399  CG  TYR A 147      60.551  58.750 103.717  1.00  0.00           C
ATOM   2400  CD1 TYR A 147      61.110  59.090 102.477  1.00  0.00           C
ATOM   2402  CE1 TYR A 147      61.161  60.420 102.077  1.00  0.00           C
ATOM   2404  CZ  TYR A 147      60.650  61.431 102.897  1.00  0.00           C
ATOM   2405  OH  TYR A 147      60.800  62.770 102.517  1.00  0.00           O
ATOM   2407  CD2 TYR A 147      60.010  59.760 104.527  1.00  0.00           C
ATOM   2409  CE2 TYR A 147      60.060  61.100 104.127  1.00  0.00           C
ATOM   2411  C   TYR A 147      62.560  57.460 105.587  1.00  0.00           C
ATOM   2412  O   TYR A 147      63.551  58.170 105.427  1.00  0.00           O
ATOM   2413  N   TRP A 148      62.031  57.260 106.817  1.00  0.00           N
ATOM   2415  CA  TRP A 148      62.451  57.970 108.017  1.00  0.00           C
ATOM   2417  CB  TRP A 148      61.371  57.890 109.107  1.00  0.00           C
ATOM   2420  CG  TRP A 148      60.100  58.540 108.687  1.00  0.00           C
ATOM   2421  CD1 TRP A 148      58.911  57.920 108.427  1.00  0.00           C
ATOM   2423  NE1 TRP A 148      57.992  58.840 108.007  1.00  0.00           N
ATOM   2425  CE2 TRP A 148      58.551  60.080 107.997  1.00  0.00           C
ATOM   2426  CD2 TRP A 148      59.892  59.940 108.407  1.00  0.00           C
ATOM   2427  CE3 TRP A 148      60.711  61.070 108.476  1.00  0.00           C
ATOM   2429  CZ3 TRP A 148      60.170  62.310 108.127  1.00  0.00           C
ATOM   2431  CZ2 TRP A 148      58.010  61.300 107.646  1.00  0.00           C
ATOM   2433  CH2 TRP A 148      58.841  62.420 107.717  1.00  0.00           C
ATOM   2435  C   TRP A 148      63.750  57.430 108.577  1.00  0.00           C
ATOM   2436  O   TRP A 148      64.572  58.140 109.177  1.00  0.00           O
ATOM   2437  N   LYS A 149      64.000  56.150 108.306  1.00  0.00           N
ATOM   2439  CA  LYS A 149      65.250  55.470 108.566  1.00  0.00           C
ATOM   2441  CB  LYS A 149      65.051  53.990 108.207  1.00  0.00           C
ATOM   2444  CG  LYS A 149      66.212  53.080 108.577  1.00  0.00           C
ATOM   2447  CD  LYS A 149      65.790  51.610 108.787  1.00  0.00           C
ATOM   2450  CE  LYS A 149      64.900  51.010 107.687  1.00  0.00           C
ATOM   2453  NZ  LYS A 149      64.712  49.570 107.937  1.00  0.00           N
ATOM   2457  C   LYS A 149      66.440  56.080 107.836  1.00  0.00           C
ATOM   2458  O   LYS A 149      67.500  56.320 108.417  1.00  0.00           O
ATOM   2459  N   LYS A 150      66.260  56.440 106.536  1.00  0.00           N
ATOM   2461  CA  LYS A 150      67.271  57.080 105.707  1.00  0.00           C
ATOM   2463  CB  LYS A 150      67.241  56.561 104.247  1.00  0.00           C
ATOM   2466  CG  LYS A 150      66.061  57.021 103.367  1.00  0.00           C
ATOM   2469  CD  LYS A 150      66.212  56.600 101.897  1.00  0.00           C
ATOM   2472  CE  LYS A 150      66.391  55.090 101.747  1.00  0.00           C
ATOM   2475  NZ  LYS A 150      66.661  54.670 100.347  1.00  0.00           N
ATOM   2479  C   LYS A 150      67.091  58.590 105.627  1.00  0.00           C
ATOM   2480  O   LYS A 150      67.750  59.300 104.866  1.00  0.00           O
ATOM   2481  N   ARG A 151      66.170  59.120 106.437  1.00  0.00           N
ATOM   2483  CA  ARG A 151      66.071  60.530 106.706  1.00  0.00           C
ATOM   2485  CB  ARG A 151      64.580  60.940 106.737  1.00  0.00           C
ATOM   2488  CG  ARG A 151      64.010  61.610 105.456  1.00  0.00           C
ATOM   2491  CD  ARG A 151      64.510  61.070 104.117  1.00  0.00           C
ATOM   2494  NE  ARG A 151      63.740  61.790 103.046  1.00  0.00           N
ATOM   2496  CZ  ARG A 151      64.220  62.390 101.957  1.00  0.00           C
ATOM   2497  NH1 ARG A 151      65.481  62.320 101.607  1.00  0.00           N
ATOM   2500  NH2 ARG A 151      63.391  63.070 101.187  1.00  0.00           N
ATOM   2503  C   ARG A 151      66.771  60.900 107.997  1.00  0.00           C
ATOM   2504  O   ARG A 151      67.290  62.000 108.116  1.00  0.00           O
ATOM   2505  N   TYR A 152      66.820  60.000 108.997  1.00  0.00           N
ATOM   2507  CA  TYR A 152      67.341  60.320 110.316  1.00  0.00           C
ATOM   2509  CB  TYR A 152      66.991  59.160 111.297  1.00  0.00           C
ATOM   2512  CG  TYR A 152      67.591  59.360 112.657  1.00  0.00           C
ATOM   2513  CD1 TYR A 152      67.150  60.410 113.476  1.00  0.00           C
ATOM   2515  CE1 TYR A 152      67.771  60.630 114.717  1.00  0.00           C
ATOM   2517  CZ  TYR A 152      68.821  59.820 115.126  1.00  0.00           C
ATOM   2518  OH  TYR A 152      69.390  60.030 116.396  1.00  0.00           O
ATOM   2520  CD2 TYR A 152      68.632  58.530 113.096  1.00  0.00           C
ATOM   2522  CE2 TYR A 152      69.271  58.770 114.317  1.00  0.00           C
ATOM   2524  C   TYR A 152      68.821  60.710 110.357  1.00  0.00           C
ATOM   2525  O   TYR A 152      69.701  59.910 110.026  1.00  0.00           O
ATOM   2526  N   ASN A 153      69.132  61.970 110.757  1.00  0.00           N
ATOM   2528  CA  ASN A 153      70.460  62.520 110.627  1.00  0.00           C
ATOM   2530  CB  ASN A 153      70.330  63.960 110.087  1.00  0.00           C
ATOM   2533  CG  ASN A 153      71.640  64.640 109.667  1.00  0.00           C
ATOM   2534  OD1 ASN A 153      71.830  64.950 108.487  1.00  0.00           O
ATOM   2535  ND2 ASN A 153      72.560  64.940 110.627  1.00  0.00           N
ATOM   2538  C   ASN A 153      71.161  62.560 111.967  1.00  0.00           C
ATOM   2539  O   ASN A 153      72.382  62.380 112.037  1.00  0.00           O
ATOM   2540  N   GLU A 154      70.430  62.760 113.067  1.00  0.00           N
ATOM   2542  CA  GLU A 154      70.981  63.021 114.377  1.00  0.00           C
ATOM   2544  CB  GLU A 154      72.132  64.080 114.457  1.00  0.00           C
ATOM   2547  CG  GLU A 154      71.690  65.521 114.117  1.00  0.00           C
ATOM   2550  CD  GLU A 154      72.841  66.500 114.257  1.00  0.00           C
ATOM   2551  OE1 GLU A 154      73.201  67.160 113.257  1.00  0.00           O
ATOM   2552  OE2 GLU A 154      73.330  66.690 115.397  1.00  0.00           O
ATOM   2553  C   GLU A 154      69.841  63.520 115.217  1.00  0.00           C
ATOM   2554  O   GLU A 154      68.821  63.980 114.706  1.00  0.00           O
ATOM   2555  N   ALA A 155      69.962  63.380 116.547  1.00  0.00           N
ATOM   2557  CA  ALA A 155      68.961  63.771 117.506  1.00  0.00           C
ATOM   2559  CB  ALA A 155      68.580  62.550 118.347  1.00  0.00           C
ATOM   2563  C   ALA A 155      69.540  64.840 118.386  1.00  0.00           C
ATOM   2564  O   ALA A 155      70.741  64.810 118.687  1.00  0.00           O
ATOM   2565  N   ARG A 156      68.742  65.851 118.756  1.00  0.00           N
ATOM   2567  CA  ARG A 156      69.180  66.920 119.617  1.00  0.00           C
ATOM   2569  CB  ARG A 156      69.521  68.200 118.817  1.00  0.00           C
ATOM   2572  CG  ARG A 156      70.591  68.000 117.737  1.00  0.00           C
ATOM   2575  CD  ARG A 156      71.102  69.330 117.206  1.00  0.00           C
ATOM   2578  NE  ARG A 156      72.241  69.070 116.267  1.00  0.00           N
ATOM   2580  CZ  ARG A 156      72.711  69.980 115.427  1.00  0.00           C
ATOM   2581  NH1 ARG A 156      72.420  71.260 115.546  1.00  0.00           N
ATOM   2584  NH2 ARG A 156      73.521  69.630 114.457  1.00  0.00           N
ATOM   2587  C   ARG A 156      68.121  67.280 120.637  1.00  0.00           C
ATOM   2588  O   ARG A 156      67.010  67.710 120.327  1.00  0.00           O
ATOM   2589  N   ARG A 157      68.440  67.170 121.916  1.00  0.00           N
ATOM   2591  CA  ARG A 157      67.492  67.400 122.967  1.00  0.00           C
ATOM   2593  CB  ARG A 157      67.701  66.480 124.206  1.00  0.00           C
ATOM   2596  CG  ARG A 157      69.172  66.290 124.636  1.00  0.00           C
ATOM   2599  CD  ARG A 157      69.962  65.271 123.797  1.00  0.00           C
ATOM   2602  NE  ARG A 157      71.321  65.841 123.507  1.00  0.00           N
ATOM   2604  CZ  ARG A 157      72.341  65.720 124.337  1.00  0.00           C
ATOM   2605  NH1 ARG A 157      72.132  65.400 125.587  1.00  0.00           N
ATOM   2608  NH2 ARG A 157      73.571  65.910 123.917  1.00  0.00           N
ATOM   2611  C   ARG A 157      67.492  68.850 123.376  1.00  0.00           C
ATOM   2612  O   ARG A 157      68.540  69.390 123.717  1.00  0.00           O
ATOM   2613  N   VAL A 158      66.321  69.510 123.327  1.00  0.00           N
ATOM   2615  CA  VAL A 158      66.161  70.900 123.727  1.00  0.00           C
ATOM   2617  CB  VAL A 158      65.141  71.580 122.827  1.00  0.00           C
ATOM   2619  CG1 VAL A 158      65.701  71.580 121.396  1.00  0.00           C
ATOM   2623  CG2 VAL A 158      63.760  70.870 122.897  1.00  0.00           C
ATOM   2627  C   VAL A 158      65.690  71.000 125.157  1.00  0.00           C
ATOM   2628  O   VAL A 158      65.701  72.060 125.777  1.00  0.00           O
ATOM   2629  N   LEU A 159      65.312  69.851 125.747  1.00  0.00           N
ATOM   2631  CA  LEU A 159      65.051  69.770 127.157  1.00  0.00           C
ATOM   2633  CB  LEU A 159      64.251  68.510 127.537  1.00  0.00           C
ATOM   2636  CG  LEU A 159      62.820  68.510 126.957  1.00  0.00           C
ATOM   2638  CD1 LEU A 159      62.181  67.110 127.047  1.00  0.00           C
ATOM   2642  CD2 LEU A 159      61.940  69.570 127.626  1.00  0.00           C
ATOM   2646  C   LEU A 159      66.352  69.750 127.916  1.00  0.00           C
ATOM   2647  O   LEU A 159      67.201  68.890 127.687  1.00  0.00           O
ATOM   2648  N   SER A 160      66.521  70.700 128.837  1.00  0.00           N
ATOM   2650  CA  SER A 160      67.672  70.750 129.726  1.00  0.00           C
ATOM   2652  CB  SER A 160      67.960  72.210 130.196  1.00  0.00           C
ATOM   2655  OG  SER A 160      69.341  72.480 130.447  1.00  0.00           O
ATOM   2657  C   SER A 160      67.251  69.870 130.876  1.00  0.00           C
ATOM   2658  O   SER A 160      66.580  70.330 131.796  1.00  0.00           O
ATOM   2659  N   ARG A 161      67.621  68.560 130.847  1.00  0.00           N
ATOM   2661  CA  ARG A 161      67.392  67.640 131.946  1.00  0.00           C
ATOM   2663  CB  ARG A 161      67.321  66.120 131.507  1.00  0.00           C
ATOM   2666  CG  ARG A 161      67.030  65.010 132.567  1.00  0.00           C
ATOM   2669  CD  ARG A 161      68.150  63.960 132.757  1.00  0.00           C
ATOM   2672  NE  ARG A 161      67.711  62.860 133.697  1.00  0.00           N
ATOM   2674  CZ  ARG A 161      68.551  62.021 134.296  1.00  0.00           C
ATOM   2675  NH1 ARG A 161      69.852  62.021 134.117  1.00  0.00           N
ATOM   2678  NH2 ARG A 161      68.161  61.050 135.117  1.00  0.00           N
ATOM   2681  C   ARG A 161      68.481  67.870 132.976  1.00  0.00           C
ATOM   2682  O   ARG A 161      69.051  66.900 133.386  1.00  0.00           O
ATOM   2683  N   SER A 162      68.750  69.150 133.357  1.00  0.00           N
ATOM   2685  CA  SER A 162      69.572  69.810 134.377  1.00  0.00           C
ATOM   2687  CB  SER A 162      69.731  71.311 134.007  1.00  0.00           C
ATOM   2690  OG  SER A 162      70.430  71.410 132.766  1.00  0.00           O
ATOM   2692  C   SER A 162      71.010  69.341 134.726  1.00  0.00           C
ATOM   2693  OT1 SER A 162      71.170  68.660 135.777  1.00  0.00           O
ATOM   2694  OT2 SER A 162      71.960  69.680 133.977  1.00  0.00           O
ATOM   2695  NH3 POPEB 163     103.281  -2.601  98.397  1.00  0.00           N
ATOM   2699  C12 POPEB 163     103.181  -3.291  99.726  1.00  0.00           C
ATOM   2702  C11 POPEB 163     101.720  -3.381 100.177  1.00  0.00           C
ATOM   2705  P   POPEB 163     100.251  -1.421  99.206  1.00  0.00           P
ATOM   2706  O13 POPEB 163      99.771  -2.471  98.287  1.00  0.00           O
ATOM   2707  O14 POPEB 163      99.240  -0.590  99.886  1.00  0.00           O
ATOM   2708  O11 POPEB 163     101.371  -0.560  98.467  1.00  0.00           O
ATOM   2709  O12 POPEB 163     101.132  -2.091 100.327  1.00  0.00           O
ATOM   2710  C1  POPEB 163     100.951   0.240  97.357  1.00  0.00           C
ATOM   2713  C2  POPEB 163     101.951   1.410  97.147  1.00  0.00           C
ATOM   2715  O21 POPEB 163     101.271   2.670  96.997  1.00  0.00           O
ATOM   2716  C21 POPEB 163     100.790   2.950  95.797  1.00  0.00           C
ATOM   2717  O22 POPEB 163     100.610   2.150  94.897  1.00  0.00           O
ATOM   2718  C22 POPEB 163     100.510   4.450  95.666  1.00  0.00           C
ATOM   2721  C3  POPEB 163     103.032   1.110  96.066  1.00  0.00           C
ATOM   2724  O31 POPEB 163     103.791   2.310  95.857  1.00  0.00           O
ATOM   2725  C31 POPEB 163     104.751   2.300  94.967  1.00  0.00           C
ATOM   2726  O32 POPEB 163     105.152   1.320  94.357  1.00  0.00           O
ATOM   2727  C32 POPEB 163     105.301   3.720  94.857  1.00  0.00           C
ATOM   2730  C23 POPEB 163     100.620   4.930  94.187  1.00  0.00           C
ATOM   2733  C24 POPEB 163      99.891   6.250  93.927  1.00  0.00           C
ATOM   2736  C25 POPEB 163      99.760   6.600  92.427  1.00  0.00           C
ATOM   2739  C26 POPEB 163     101.040   7.160  91.787  1.00  0.00           C
ATOM   2742  C27 POPEB 163     100.800   7.780  90.397  1.00  0.00           C
ATOM   2745  C28 POPEB 163     101.980   8.590  89.797  1.00  0.00           C
ATOM   2748  C29 POPEB 163     103.081   7.760  89.177  1.00  0.00           C
ATOM   2750 0C21 POPEB 163     103.781   8.050  88.067  1.00  0.00           C
ATOM   2752 1C21 POPEB 163     103.661   9.280  87.206  1.00  0.00           C
ATOM   2755 2C21 POPEB 163     105.012   9.750  86.617  1.00  0.00           C
ATOM   2758 3C21 POPEB 163     105.930  10.410  87.657  1.00  0.00           C
ATOM   2761 4C21 POPEB 163     107.290  10.840  87.077  1.00  0.00           C
ATOM   2764 5C21 POPEB 163     108.160   9.670  86.607  1.00  0.00           C
ATOM   2767 6C21 POPEB 163     109.661  10.010  86.627  1.00  0.00           C
ATOM   2770 7C21 POPEB 163     110.551   8.840  86.197  1.00  0.00           C
ATOM   2773 8C21 POPEB 163     112.050   9.170  86.297  1.00  0.00           C
ATOM   2777  C33 POPEB 163     105.560   4.170  93.407  1.00  0.00           C
ATOM   2780  C34 POPEB 163     106.080   5.610  93.397  1.00  0.00           C
ATOM   2783  C35 POPEB 163     106.740   6.030  92.077  1.00  0.00           C
ATOM   2786  C36 POPEB 163     107.301   7.460  92.107  1.00  0.00           C
ATOM   2789  C37 POPEB 163     108.601   7.670  91.306  1.00  0.00           C
ATOM   2792  C38 POPEB 163     108.451   7.580  89.776  1.00  0.00           C
ATOM   2795  C39 POPEB 163     108.610   6.170  89.177  1.00  0.00           C
ATOM   2798 0C31 POPEB 163     110.021   5.590  89.327  1.00  0.00           C
ATOM   2801 1C31 POPEB 163     110.152   4.210  88.647  1.00  0.00           C
ATOM   2804 2C31 POPEB 163     111.551   3.610  88.717  1.00  0.00           C
ATOM   2807 3C31 POPEB 163     111.642   2.300  87.927  1.00  0.00           C
ATOM   2810 4C31 POPEB 163     113.041   1.680  87.886  1.00  0.00           C
ATOM   2813 5C31 POPEB 163     113.110   0.480  86.927  1.00  0.00           C
ATOM   2816 6C31 POPEB 163     114.500  -0.140  86.827  1.00  0.00           C
ATOM   2820  NH3 POPEC 164       7.580 113.570  61.096  1.00  0.00           N
ATOM   2824  C12 POPEC 164       8.240 112.410  60.397  1.00  0.00           C
ATOM   2827  C11 POPEC 164       8.570 112.700  58.917  1.00  0.00           C
ATOM   2830  P   POPEC 164       9.631 115.130  58.666  1.00  0.00           P
ATOM   2831  O13 POPEC 164       8.261 115.461  58.197  1.00  0.00           O
ATOM   2832  O14 POPEC 164      10.761 115.610  57.847  1.00  0.00           O
ATOM   2833  O11 POPEC 164       9.750 115.531  60.207  1.00  0.00           O
ATOM   2834  O12 POPEC 164       9.711 113.550  58.767  1.00  0.00           O
ATOM   2835  C1  POPEC 164       9.381 116.800  60.727  1.00  0.00           C
ATOM   2838  C2  POPEC 164      10.121 117.201  62.057  1.00  0.00           C
ATOM   2840  O21 POPEC 164       9.490 116.821  63.297  1.00  0.00           O
ATOM   2841  C21 POPEC 164       9.281 115.580  63.637  1.00  0.00           C
ATOM   2842  O22 POPEC 164       9.420 114.580  62.947  1.00  0.00           O
ATOM   2843  C22 POPEC 164       8.650 115.580  65.046  1.00  0.00           C
ATOM   2846  C3  POPEC 164      10.251 118.750  62.166  1.00  0.00           C
ATOM   2849  O31 POPEC 164      11.330 119.071  63.066  1.00  0.00           O
ATOM   2850  C31 POPEC 164      11.451 120.251  63.687  1.00  0.00           C
ATOM   2851  O32 POPEC 164      12.440 120.550  64.337  1.00  0.00           O
ATOM   2852  C32 POPEC 164      10.310 121.250  63.507  1.00  0.00           C
ATOM   2855  C23 POPEC 164       9.640 115.421  66.226  1.00  0.00           C
ATOM   2858  C24 POPEC 164       9.980 113.950  66.506  1.00  0.00           C
ATOM   2861  C25 POPEC 164      11.011 113.721  67.616  1.00  0.00           C
ATOM   2864  C26 POPEC 164      10.410 113.870  69.027  1.00  0.00           C
ATOM   2867  C27 POPEC 164      11.421 113.600  70.137  1.00  0.00           C
ATOM   2870  C28 POPEC 164      10.820 113.700  71.547  1.00  0.00           C
ATOM   2873  C29 POPEC 164      10.631 115.140  71.986  1.00  0.00           C
ATOM   2875 0C21 POPEC 164      11.360 115.800  72.906  1.00  0.00           C
ATOM   2877 1C21 POPEC 164      12.500 115.240  73.727  1.00  0.00           C
ATOM   2880 2C21 POPEC 164      12.580 115.760  75.177  1.00  0.00           C
ATOM   2883 3C21 POPEC 164      12.930 117.250  75.316  1.00  0.00           C
ATOM   2886 4C21 POPEC 164      13.081 117.720  76.776  1.00  0.00           C
ATOM   2889 5C21 POPEC 164      14.281 117.101  77.517  1.00  0.00           C
ATOM   2892 6C21 POPEC 164      14.451 117.660  78.937  1.00  0.00           C
ATOM   2895 7C21 POPEC 164      15.581 117.000  79.726  1.00  0.00           C
ATOM   2898 8C21 POPEC 164      15.751 117.570  81.136  1.00  0.00           C
ATOM   2902  C33 POPEC 164       9.210 121.131  64.587  1.00  0.00           C
ATOM   2905  C34 POPEC 164       8.871 122.480  65.237  1.00  0.00           C
ATOM   2908  C35 POPEC 164       7.730 122.341  66.257  1.00  0.00           C
ATOM   2911  C36 POPEC 164       8.031 122.940  67.637  1.00  0.00           C
ATOM   2914  C37 POPEC 164       6.961 122.541  68.666  1.00  0.00           C
ATOM   2917  C38 POPEC 164       7.341 122.900  70.117  1.00  0.00           C
ATOM   2920  C39 POPEC 164       6.460 122.180  71.147  1.00  0.00           C
ATOM   2923 0C31 POPEC 164       6.940 122.350  72.596  1.00  0.00           C
ATOM   2926 1C31 POPEC 164       6.221 121.401  73.577  1.00  0.00           C
ATOM   2929 2C31 POPEC 164       5.801 122.080  74.886  1.00  0.00           C
ATOM   2932 3C31 POPEC 164       4.581 123.000  74.687  1.00  0.00           C
ATOM   2935 4C31 POPEC 164       4.090 123.640  75.997  1.00  0.00           C
ATOM   2938 5C31 POPEC 164       2.810 124.461  75.797  1.00  0.00           C
ATOM   2941 6C31 POPEC 164       2.371 125.200  77.066  1.00  0.00           C
ATOM   2945  NH3 POPED 165      72.610  46.680  62.647  1.00  0.00           N
ATOM   2949  C12 POPED 165      73.860  45.850  62.486  1.00  0.00           C
ATOM   2952  C11 POPED 165      74.172  44.960  63.697  1.00  0.00           C
ATOM   2955  P   POPED 165      75.132  42.520  63.957  1.00  0.00           P
ATOM   2956  O13 POPED 165      74.021  41.710  63.386  1.00  0.00           O
ATOM   2957  O14 POPED 165      76.481  41.910  63.866  1.00  0.00           O
ATOM   2958  O11 POPED 165      74.830  42.881  65.477  1.00  0.00           O
ATOM   2959  O12 POPED 165      75.110  43.950  63.267  1.00  0.00           O
ATOM   2960  C1  POPED 165      75.720  43.710  66.257  1.00  0.00           C
ATOM   2963  C2  POPED 165      76.371  42.920  67.437  1.00  0.00           C
ATOM   2965  O21 POPED 165      77.551  43.620  67.867  1.00  0.00           O
ATOM   2966  C21 POPED 165      77.781  43.550  69.177  1.00  0.00           C
ATOM   2967  O22 POPED 165      77.010  43.100  70.006  1.00  0.00           O
ATOM   2968  C22 POPED 165      79.132  44.210  69.486  1.00  0.00           C
ATOM   2971  C3  POPED 165      76.760  41.501  66.956  1.00  0.00           C
ATOM   2974  O31 POPED 165      77.330  40.680  67.997  1.00  0.00           O
ATOM   2975  C31 POPED 165      77.400  39.410  67.637  1.00  0.00           C
ATOM   2976  O32 POPED 165      77.140  38.980  66.527  1.00  0.00           O
ATOM   2977  C32 POPED 165      77.771  38.540  68.826  1.00  0.00           C
ATOM   2980  C23 POPED 165      79.951  43.520  70.596  1.00  0.00           C
ATOM   2983  C24 POPED 165      79.500  43.890  72.017  1.00  0.00           C
ATOM   2986  C25 POPED 165      80.242  43.091  73.096  1.00  0.00           C
ATOM   2989  C26 POPED 165      79.821  43.480  74.527  1.00  0.00           C
ATOM   2992  C27 POPED 165      80.220  42.420  75.557  1.00  0.00           C
ATOM   2995  C28 POPED 165      79.821  42.820  76.997  1.00  0.00           C
ATOM   2998  C29 POPED 165      79.970  41.670  77.956  1.00  0.00           C
ATOM   3000 0C21 POPED 165      80.040  41.771  79.296  1.00  0.00           C
ATOM   3002 1C21 POPED 165      80.021  43.040  80.096  1.00  0.00           C
ATOM   3005 2C21 POPED 165      81.161  43.110  81.136  1.00  0.00           C
ATOM   3008 3C21 POPED 165      82.561  42.890  80.526  1.00  0.00           C
ATOM   3011 4C21 POPED 165      83.691  43.450  81.396  1.00  0.00           C
ATOM   3014 5C21 POPED 165      83.831  42.770  82.766  1.00  0.00           C
ATOM   3017 6C21 POPED 165      84.841  43.510  83.647  1.00  0.00           C
ATOM   3020 7C21 POPED 165      84.971  42.930  85.056  1.00  0.00           C
ATOM   3023 8C21 POPED 165      85.951  43.690  85.937  1.00  0.00           C
ATOM   3027  C33 POPED 165      77.021  38.910  70.117  1.00  0.00           C
ATOM   3030  C34 POPED 165      77.021  37.730  71.087  1.00  0.00           C
ATOM   3033  C35 POPED 165      76.231  38.030  72.357  1.00  0.00           C
ATOM   3036  C36 POPED 165      76.971  38.980  73.306  1.00  0.00           C
ATOM   3039  C37 POPED 165      76.341  38.950  74.696  1.00  0.00           C
ATOM   3042  C38 POPED 165      77.062  39.890  75.677  1.00  0.00           C
ATOM   3045  C39 POPED 165      76.371  39.920  77.047  1.00  0.00           C
ATOM   3048 0C31 POPED 165      76.580  38.650  77.886  1.00  0.00           C
ATOM   3051 1C31 POPED 165      77.790  38.790  78.826  1.00  0.00           C
ATOM   3054 2C31 POPED 165      78.131  37.510  79.597  1.00  0.00           C
ATOM   3057 3C31 POPED 165      76.960  36.890  80.377  1.00  0.00           C
ATOM   3060 4C31 POPED 165      77.430  35.670  81.166  1.00  0.00           C
ATOM   3063 5C31 POPED 165      76.290  34.850  81.776  1.00  0.00           C
ATOM   3066 6C31 POPED 165      76.812  33.590  82.467  1.00  0.00           C
ATOM   3070  NH3 POPEE 166      98.750  55.591  62.276  1.00  0.00           N
ATOM   3074  C12 POPEE 166      98.290  57.010  62.066  1.00  0.00           C
ATOM   3077  C11 POPEE 166      96.962  57.300  62.826  1.00  0.00           C
ATOM   3080  P   POPEE 166      95.350  55.880  61.287  1.00  0.00           P
ATOM   3081  O13 POPEE 166      93.890  55.900  61.037  1.00  0.00           O
ATOM   3082  O14 POPEE 166      96.262  55.740  60.126  1.00  0.00           O
ATOM   3083  O11 POPEE 166      95.800  54.790  62.346  1.00  0.00           O
ATOM   3084  O12 POPEE 166      95.790  57.210  62.007  1.00  0.00           O
ATOM   3085  C1  POPEE 166      94.891  53.850  62.907  1.00  0.00           C
ATOM   3088  C2  POPEE 166      95.190  53.550  64.417  1.00  0.00           C
ATOM   3090  O21 POPEE 166      95.660  54.690  65.167  1.00  0.00           O
ATOM   3091  C21 POPEE 166      94.882  55.750  65.217  1.00  0.00           C
ATOM   3092  O22 POPEE 166      93.911  56.000  64.537  1.00  0.00           O
ATOM   3093  C22 POPEE 166      95.361  56.620  66.376  1.00  0.00           C
ATOM   3096  C3  POPEE 166      96.242  52.400  64.547  1.00  0.00           C
ATOM   3099  O31 POPEE 166      96.481  52.030  65.916  1.00  0.00           O
ATOM   3100  C31 POPEE 166      97.640  52.400  66.457  1.00  0.00           C
ATOM   3101  O32 POPEE 166      98.531  53.021  65.886  1.00  0.00           O
ATOM   3102  C32 POPEE 166      97.640  51.980  67.927  1.00  0.00           C
ATOM   3105  C23 POPEE 166      94.602  56.250  67.667  1.00  0.00           C
ATOM   3108  C24 POPEE 166      95.340  56.640  68.946  1.00  0.00           C
ATOM   3111  C25 POPEE 166      94.422  56.561  70.157  1.00  0.00           C
ATOM   3114  C26 POPEE 166      95.081  56.960  71.477  1.00  0.00           C
ATOM   3117  C27 POPEE 166      94.142  56.650  72.657  1.00  0.00           C
ATOM   3120  C28 POPEE 166      94.891  56.160  73.907  1.00  0.00           C
ATOM   3123  C29 POPEE 166      93.921  55.740  74.977  1.00  0.00           C
ATOM   3125 0C21 POPEE 166      93.201  56.570  75.747  1.00  0.00           C
ATOM   3127 1C21 POPEE 166      93.260  58.080  75.727  1.00  0.00           C
ATOM   3130 2C21 POPEE 166      93.701  58.650  77.087  1.00  0.00           C
ATOM   3133 3C21 POPEE 166      95.111  58.210  77.537  1.00  0.00           C
ATOM   3136 4C21 POPEE 166      95.201  57.970  79.047  1.00  0.00           C
ATOM   3139 5C21 POPEE 166      94.830  59.190  79.897  1.00  0.00           C
ATOM   3142 6C21 POPEE 166      94.882  58.880  81.396  1.00  0.00           C
ATOM   3145 7C21 POPEE 166      94.331  60.030  82.247  1.00  0.00           C
ATOM   3148 8C21 POPEE 166      94.370  59.710  83.747  1.00  0.00           C
ATOM   3152  C33 POPEE 166      99.051  51.660  68.487  1.00  0.00           C
ATOM   3155  C34 POPEE 166      99.011  51.230  69.956  1.00  0.00           C
ATOM   3158  C35 POPEE 166      99.291  52.330  70.987  1.00  0.00           C
ATOM   3161  C36 POPEE 166      98.960  51.810  72.397  1.00  0.00           C
ATOM   3164  C37 POPEE 166      99.641  52.530  73.566  1.00  0.00           C
ATOM   3167  C38 POPEE 166      99.620  51.660  74.837  1.00  0.00           C
ATOM   3170  C39 POPEE 166     100.051  52.390  76.116  1.00  0.00           C
ATOM   3173 0C31 POPEE 166     101.460  52.990  76.066  1.00  0.00           C
ATOM   3176 1C31 POPEE 166     101.860  53.780  77.327  1.00  0.00           C
ATOM   3179 2C31 POPEE 166     102.690  52.980  78.347  1.00  0.00           C
ATOM   3182 3C31 POPEE 166     101.870  52.150  79.357  1.00  0.00           C
ATOM   3185 4C31 POPEE 166     101.161  52.990  80.427  1.00  0.00           C
ATOM   3188 5C31 POPEE 166     100.462  52.120  81.477  1.00  0.00           C
ATOM   3191 6C31 POPEE 166      99.751  52.930  82.567  1.00  0.00           C
ATOM   3195  NH3 POPEF 167       0.241   4.920  61.407  1.00  0.00           N
ATOM   3199  C12 POPEF 167       0.950   5.330  60.147  1.00  0.00           C
ATOM   3202  C11 POPEF 167       1.441   6.790  60.197  1.00  0.00           C
ATOM   3205  P   POPEF 167       0.871   8.960  61.517  1.00  0.00           P
ATOM   3206  O13 POPEF 167      -0.580   9.190  61.427  1.00  0.00           O
ATOM   3207  O14 POPEF 167       1.741   9.650  60.537  1.00  0.00           O
ATOM   3208  O11 POPEF 167       1.401   9.300  63.007  1.00  0.00           O
ATOM   3209  O12 POPEF 167       1.080   7.410  61.427  1.00  0.00           O
ATOM   3210  C1  POPEF 167       2.430   8.430  63.526  1.00  0.00           C
ATOM   3213  C2  POPEF 167       3.180   8.950  64.796  1.00  0.00           C
ATOM   3215  O21 POPEF 167       2.290   9.120  65.916  1.00  0.00           O
ATOM   3216  C21 POPEF 167       2.321   8.180  66.886  1.00  0.00           C
ATOM   3217  O22 POPEF 167       2.880   7.110  66.807  1.00  0.00           O
ATOM   3218  C22 POPEF 167       1.480   8.660  68.077  1.00  0.00           C
ATOM   3221  C3  POPEF 167       3.960  10.270  64.507  1.00  0.00           C
ATOM   3224  O31 POPEF 167       5.141  10.390  65.326  1.00  0.00           O
ATOM   3225  C31 POPEF 167       4.990  10.980  66.497  1.00  0.00           C
ATOM   3226  O32 POPEF 167       4.010  11.610  66.867  1.00  0.00           O
ATOM   3227  C32 POPEF 167       6.201  10.630  67.366  1.00  0.00           C
ATOM   3230  C23 POPEF 167       1.780   7.940  69.416  1.00  0.00           C
ATOM   3233  C24 POPEF 167       3.120   8.320  70.056  1.00  0.00           C
ATOM   3236  C25 POPEF 167       3.391   7.500  71.326  1.00  0.00           C
ATOM   3239  C26 POPEF 167       2.511   7.910  72.526  1.00  0.00           C
ATOM   3242  C27 POPEF 167       2.880   7.150  73.806  1.00  0.00           C
ATOM   3245  C28 POPEF 167       2.451   7.850  75.107  1.00  0.00           C
ATOM   3248  C29 POPEF 167       0.970   7.840  75.397  1.00  0.00           C
ATOM   3250 0C21 POPEF 167       0.401   7.290  76.487  1.00  0.00           C
ATOM   3252 1C21 POPEF 167       1.150   6.590  77.587  1.00  0.00           C
ATOM   3255 2C21 POPEF 167       0.311   6.220  78.817  1.00  0.00           C
ATOM   3258 3C21 POPEF 167      -0.079   7.410  79.706  1.00  0.00           C
ATOM   3261 4C21 POPEF 167      -0.969   7.020  80.897  1.00  0.00           C
ATOM   3264 5C21 POPEF 167      -0.300   6.050  81.877  1.00  0.00           C
ATOM   3267 6C21 POPEF 167      -1.209   5.690  83.056  1.00  0.00           C
ATOM   3270 7C21 POPEF 167      -0.600   4.630  83.987  1.00  0.00           C
ATOM   3273 8C21 POPEF 167      -1.459   4.360  85.227  1.00  0.00           C
ATOM   3277  C33 POPEF 167       6.100  11.110  68.826  1.00  0.00           C
ATOM   3280  C34 POPEF 167       7.261  10.550  69.657  1.00  0.00           C
ATOM   3283  C35 POPEF 167       7.300  10.950  71.136  1.00  0.00           C
ATOM   3286  C36 POPEF 167       6.040  10.560  71.916  1.00  0.00           C
ATOM   3289  C37 POPEF 167       6.151  10.910  73.407  1.00  0.00           C
ATOM   3292  C38 POPEF 167       4.800  10.730  74.097  1.00  0.00           C
ATOM   3295  C39 POPEF 167       4.781  11.140  75.577  1.00  0.00           C
ATOM   3298 0C31 POPEF 167       5.680  10.270  76.446  1.00  0.00           C
ATOM   3301 1C31 POPEF 167       5.491  10.560  77.937  1.00  0.00           C
ATOM   3304 2C31 POPEF 167       6.600   9.960  78.817  1.00  0.00           C
ATOM   3307 3C31 POPEF 167       7.840  10.850  78.896  1.00  0.00           C
ATOM   3310 4C31 POPEF 167       8.051  11.440  80.297  1.00  0.00           C
ATOM   3313 5C31 POPEF 167       9.260  12.370  80.397  1.00  0.00           C
ATOM   3316 6C31 POPEF 167       9.590  12.760  81.837  1.00  0.00           C
ATOM   3320  NH3 POPEG 168      86.271  59.260  62.057  1.00  0.00           N
ATOM   3324  C12 POPEG 168      85.330  58.110  61.816  1.00  0.00           C
ATOM   3327  C11 POPEG 168      86.040  56.910  61.166  1.00  0.00           C
ATOM   3330  P   POPEG 168      85.111  54.470  61.397  1.00  0.00           P
ATOM   3331  O13 POPEG 168      86.431  53.870  61.096  1.00  0.00           O
ATOM   3332  O14 POPEG 168      83.921  53.690  61.007  1.00  0.00           O
ATOM   3333  O11 POPEG 168      85.031  54.760  62.947  1.00  0.00           O
ATOM   3334  O12 POPEG 168      85.061  55.940  60.787  1.00  0.00           O
ATOM   3335  C1  POPEG 168      85.031  53.670  63.866  1.00  0.00           C
ATOM   3338  C2  POPEG 168      85.161  54.220  65.307  1.00  0.00           C
ATOM   3340  O21 POPEG 168      83.861  54.690  65.687  1.00  0.00           O
ATOM   3341  C21 POPEG 168      83.482  55.260  66.837  1.00  0.00           C
ATOM   3342  O22 POPEG 168      82.330  55.610  67.066  1.00  0.00           O
ATOM   3343  C22 POPEG 168      84.611  55.521  67.837  1.00  0.00           C
ATOM   3346  C3  POPEG 168      86.320  55.270  65.307  1.00  0.00           C
ATOM   3349  O31 POPEG 168      87.091  55.220  66.517  1.00  0.00           O
ATOM   3350  C31 POPEG 168      88.001  56.190  66.617  1.00  0.00           C
ATOM   3351  O32 POPEG 168      88.120  57.130  65.846  1.00  0.00           O
ATOM   3352  C32 POPEG 168      88.820  55.940  67.886  1.00  0.00           C
ATOM   3355  C23 POPEG 168      84.151  56.000  69.237  1.00  0.00           C
ATOM   3358  C24 POPEG 168      85.240  56.780  69.977  1.00  0.00           C
ATOM   3361  C25 POPEG 168      84.732  57.410  71.276  1.00  0.00           C
ATOM   3364  C26 POPEG 168      84.872  56.530  72.526  1.00  0.00           C
ATOM   3367  C27 POPEG 168      86.231  56.710  73.227  1.00  0.00           C
ATOM   3370  C28 POPEG 168      86.301  55.890  74.527  1.00  0.00           C
ATOM   3373  C29 POPEG 168      87.570  56.080  75.327  1.00  0.00           C
ATOM   3375 0C21 POPEG 168      87.710  56.660  76.527  1.00  0.00           C
ATOM   3377 1C21 POPEG 168      86.642  57.310  77.366  1.00  0.00           C
ATOM   3380 2C21 POPEG 168      86.421  56.631  78.736  1.00  0.00           C
ATOM   3383 3C21 POPEG 168      87.661  56.650  79.636  1.00  0.00           C
ATOM   3386 4C21 POPEG 168      87.341  56.361  81.116  1.00  0.00           C
ATOM   3389 5C21 POPEG 168      88.591  56.440  82.007  1.00  0.00           C
ATOM   3392 6C21 POPEG 168      88.271  56.410  83.507  1.00  0.00           C
ATOM   3395 7C21 POPEG 168      89.531  56.501  84.377  1.00  0.00           C
ATOM   3398 8C21 POPEG 168      89.230  56.501  85.876  1.00  0.00           C
ATOM   3402  C33 POPEG 168      89.492  57.210  68.476  1.00  0.00           C
ATOM   3405  C34 POPEG 168      90.210  56.850  69.787  1.00  0.00           C
ATOM   3408  C35 POPEG 168      91.010  57.990  70.437  1.00  0.00           C
ATOM   3411  C36 POPEG 168      90.181  59.040  71.197  1.00  0.00           C
ATOM   3414  C37 POPEG 168      91.091  60.100  71.827  1.00  0.00           C
ATOM   3417  C38 POPEG 168      90.361  61.070  72.766  1.00  0.00           C
ATOM   3420  C39 POPEG 168      91.271  62.180  73.287  1.00  0.00           C
ATOM   3423 0C31 POPEG 168      91.801  61.990  74.717  1.00  0.00           C
ATOM   3426 1C31 POPEG 168      90.760  62.410  75.767  1.00  0.00           C
ATOM   3429 2C31 POPEG 168      91.301  62.460  77.206  1.00  0.00           C
ATOM   3432 3C31 POPEG 168      92.441  63.470  77.386  1.00  0.00           C
ATOM   3435 4C31 POPEG 168      92.761  63.780  78.846  1.00  0.00           C
ATOM   3438 5C31 POPEG 168      93.971  64.710  78.987  1.00  0.00           C
ATOM   3441 6C31 POPEG 168      94.331  65.030  80.437  1.00  0.00           C
ATOM   3445  NH3 POPEH 169      48.371 115.571  67.497  1.00  0.00           N
ATOM   3449  C12 POPEH 169      47.621 116.671  66.777  1.00  0.00           C
ATOM   3452  C11 POPEH 169      46.100 116.410  66.687  1.00  0.00           C
ATOM   3455  P   POPEH 169      44.330 118.381  66.897  1.00  0.00           P
ATOM   3456  O13 POPEH 169      45.032 119.031  68.027  1.00  0.00           O
ATOM   3457  O14 POPEH 169      43.650 119.230  65.907  1.00  0.00           O
ATOM   3458  O11 POPEH 169      43.330 117.280  67.427  1.00  0.00           O
ATOM   3459  O12 POPEH 169      45.431 117.530  66.107  1.00  0.00           O
ATOM   3460  C1  POPEH 169      43.150 117.050  68.826  1.00  0.00           C
ATOM   3463  C2  POPEH 169      42.481 115.680  69.136  1.00  0.00           C
ATOM   3465  O21 POPEH 169      42.771 115.360  70.517  1.00  0.00           O
ATOM   3466  C21 POPEH 169      41.751 115.240  71.326  1.00  0.00           C
ATOM   3467  O22 POPEH 169      40.571 115.431  71.066  1.00  0.00           O
ATOM   3468  C22 POPEH 169      42.271 114.790  72.696  1.00  0.00           C
ATOM   3471  C3  POPEH 169      43.101 114.601  68.206  1.00  0.00           C
ATOM   3474  O31 POPEH 169      42.651 113.260  68.507  1.00  0.00           O
ATOM   3475  C31 POPEH 169      43.461 112.550  69.287  1.00  0.00           C
ATOM   3476  O32 POPEH 169      44.470 112.970  69.837  1.00  0.00           O
ATOM   3477  C32 POPEH 169      42.950 111.121  69.427  1.00  0.00           C
ATOM   3480  C23 POPEH 169      41.131 114.640  73.727  1.00  0.00           C
ATOM   3483  C24 POPEH 169      41.611 114.250  75.137  1.00  0.00           C
ATOM   3486  C25 POPEH 169      42.532 113.020  75.157  1.00  0.00           C
ATOM   3489  C26 POPEH 169      42.771 112.500  76.577  1.00  0.00           C
ATOM   3492  C27 POPEH 169      43.782 111.340  76.617  1.00  0.00           C
ATOM   3495  C28 POPEH 169      44.140 110.881  78.046  1.00  0.00           C
ATOM   3498  C29 POPEH 169      42.931 110.370  78.797  1.00  0.00           C
ATOM   3500 0C21 POPEH 169      42.711 110.500  80.117  1.00  0.00           C
ATOM   3502 1C21 POPEH 169      43.661 111.100  81.136  1.00  0.00           C
ATOM   3505 2C21 POPEH 169      45.010 110.360  81.187  1.00  0.00           C
ATOM   3508 3C21 POPEH 169      45.812 110.590  82.477  1.00  0.00           C
ATOM   3511 4C21 POPEH 169      47.141 109.831  82.437  1.00  0.00           C
ATOM   3514 5C21 POPEH 169      47.871 109.761  83.787  1.00  0.00           C
ATOM   3517 6C21 POPEH 169      49.010 108.730  83.736  1.00  0.00           C
ATOM   3520 7C21 POPEH 169      49.790 108.621  85.056  1.00  0.00           C
ATOM   3523 8C21 POPEH 169      50.951 107.620  84.977  1.00  0.00           C
ATOM   3527  C33 POPEH 169      43.801 110.281  70.417  1.00  0.00           C
ATOM   3530  C34 POPEH 169      43.661 110.711  71.887  1.00  0.00           C
ATOM   3533  C35 POPEH 169      44.051 109.610  72.886  1.00  0.00           C
ATOM   3536  C36 POPEH 169      45.562 109.400  73.096  1.00  0.00           C
ATOM   3539  C37 POPEH 169      45.850 108.031  73.736  1.00  0.00           C
ATOM   3542  C38 POPEH 169      47.341 107.681  73.817  1.00  0.00           C
ATOM   3545  C39 POPEH 169      48.020 108.211  75.087  1.00  0.00           C
ATOM   3548 0C31 POPEH 169      47.901 107.271  76.297  1.00  0.00           C
ATOM   3551 1C31 POPEH 169      48.650 107.800  77.526  1.00  0.00           C
ATOM   3554 2C31 POPEH 169      48.690 106.870  78.747  1.00  0.00           C
ATOM   3557 3C31 POPEH 169      47.360 106.730  79.507  1.00  0.00           C
ATOM   3560 4C31 POPEH 169      47.532 105.841  80.757  1.00  0.00           C
ATOM   3563 5C31 POPEH 169      46.240 105.610  81.536  1.00  0.00           C
ATOM   3566 6C31 POPEH 169      46.461 104.810  82.827  1.00  0.00           C
ATOM   3570  NH3 POPEI 170      84.671  15.610  63.177  1.00  0.00           N
ATOM   3574  C12 POPEI 170      84.100  15.140  61.857  1.00  0.00           C
ATOM   3577  C11 POPEI 170      83.591  16.330  61.017  1.00  0.00           C
ATOM   3580  P   POPEI 170      81.382  16.100  59.566  1.00  0.00           P
ATOM   3581  O13 POPEI 170      81.070  17.500  59.957  1.00  0.00           O
ATOM   3582  O14 POPEI 170      81.080  15.750  58.157  1.00  0.00           O
ATOM   3583  O11 POPEI 170      80.700  15.080  60.597  1.00  0.00           O
ATOM   3584  O12 POPEI 170      82.920  15.840  59.857  1.00  0.00           O
ATOM   3585  C1  POPEI 170      79.562  15.410  61.397  1.00  0.00           C
ATOM   3588  C2  POPEI 170      79.962  15.520  62.897  1.00  0.00           C
ATOM   3590  O21 POPEI 170      78.790  15.350  63.736  1.00  0.00           O
ATOM   3591  C21 POPEI 170      79.050  15.130  65.027  1.00  0.00           C
ATOM   3592  O22 POPEI 170      80.161  14.940  65.497  1.00  0.00           O
ATOM   3593  C22 POPEI 170      77.771  15.260  65.857  1.00  0.00           C
ATOM   3596  C3  POPEI 170      80.640  16.880  63.217  1.00  0.00           C
ATOM   3599  O31 POPEI 170      81.822  16.710  64.037  1.00  0.00           O
ATOM   3600  C31 POPEI 170      82.111  17.500  65.077  1.00  0.00           C
ATOM   3601  O32 POPEI 170      83.160  17.400  65.706  1.00  0.00           O
ATOM   3602  C32 POPEI 170      81.070  18.580  65.377  1.00  0.00           C
ATOM   3605  C23 POPEI 170      78.031  15.300  67.377  1.00  0.00           C
ATOM   3608  C24 POPEI 170      76.851  14.720  68.157  1.00  0.00           C
ATOM   3611  C25 POPEI 170      77.241  14.150  69.527  1.00  0.00           C
ATOM   3614  C26 POPEI 170      77.540  15.220  70.587  1.00  0.00           C
ATOM   3617  C27 POPEI 170      76.640  14.990  71.807  1.00  0.00           C
ATOM   3620  C28 POPEI 170      76.731  16.070  72.897  1.00  0.00           C
ATOM   3623  C29 POPEI 170      75.521  15.930  73.787  1.00  0.00           C
ATOM   3625 0C21 POPEI 170      75.440  16.180  75.107  1.00  0.00           C
ATOM   3627 1C21 POPEI 170      76.510  16.720  76.007  1.00  0.00           C
ATOM   3630 2C21 POPEI 170      75.850  17.050  77.357  1.00  0.00           C
ATOM   3633 3C21 POPEI 170      76.742  17.790  78.357  1.00  0.00           C
ATOM   3636 4C21 POPEI 170      75.991  17.940  79.687  1.00  0.00           C
ATOM   3639 5C21 POPEI 170      76.680  18.830  80.717  1.00  0.00           C
ATOM   3642 6C21 POPEI 170      75.890  18.830  82.037  1.00  0.00           C
ATOM   3645 7C21 POPEI 170      76.400  19.830  83.067  1.00  0.00           C
ATOM   3648 8C21 POPEI 170      75.460  19.980  84.267  1.00  0.00           C
ATOM   3652  C33 POPEI 170      81.431  19.490  66.566  1.00  0.00           C
ATOM   3655  C34 POPEI 170      80.781  19.070  67.897  1.00  0.00           C
ATOM   3658  C35 POPEI 170      80.982  17.600  68.297  1.00  0.00           C
ATOM   3661  C36 POPEI 170      80.611  17.300  69.766  1.00  0.00           C
ATOM   3664  C37 POPEI 170      81.572  17.930  70.797  1.00  0.00           C
ATOM   3667  C38 POPEI 170      81.110  17.770  72.247  1.00  0.00           C
ATOM   3670  C39 POPEI 170      81.971  18.600  73.217  1.00  0.00           C
ATOM   3673 0C31 POPEI 170      81.402  18.680  74.636  1.00  0.00           C
ATOM   3676 1C31 POPEI 170      82.400  19.290  75.627  1.00  0.00           C
ATOM   3679 2C31 POPEI 170      81.751  20.220  76.656  1.00  0.00           C
ATOM   3682 3C31 POPEI 170      82.731  20.590  77.777  1.00  0.00           C
ATOM   3685 4C31 POPEI 170      82.180  21.660  78.736  1.00  0.00           C
ATOM   3688 5C31 POPEI 170      83.081  21.800  79.967  1.00  0.00           C
ATOM   3691 6C31 POPEI 170      82.710  22.970  80.886  1.00  0.00           C
ATOM   3695  NH3 POPEJ 171      59.881  42.040 106.357  1.00  0.00           N
ATOM   3699  C12 POPEJ 171      59.951  42.060 104.857  1.00  0.00           C
ATOM   3702  C11 POPEJ 171      60.830  40.900 104.357  1.00  0.00           C
ATOM   3705  P   POPEJ 171      63.062  40.700 105.777  1.00  0.00           P
ATOM   3706  O13 POPEJ 171      64.330  41.460 105.696  1.00  0.00           O
ATOM   3707  O14 POPEJ 171      62.220  40.910 106.967  1.00  0.00           O
ATOM   3708  O11 POPEJ 171      63.290  39.201 105.467  1.00  0.00           O
ATOM   3709  O12 POPEJ 171      62.211  41.200 104.547  1.00  0.00           O
ATOM   3710  C1  POPEJ 171      63.350  38.650 104.156  1.00  0.00           C
ATOM   3713  C2  POPEJ 171      64.432  39.290 103.267  1.00  0.00           C
ATOM   3715  O21 POPEJ 171      64.391  38.660 101.967  1.00  0.00           O
ATOM   3716  C21 POPEJ 171      64.632  39.480 100.956  1.00  0.00           C
ATOM   3717  O22 POPEJ 171      65.632  39.490 100.266  1.00  0.00           O
ATOM   3718  C22 POPEJ 171      63.521  40.530 100.836  1.00  0.00           C
ATOM   3721  C3  POPEJ 171      65.850  39.150 103.867  1.00  0.00           C
ATOM   3724  O31 POPEJ 171      66.851  39.700 102.956  1.00  0.00           O
ATOM   3725  C31 POPEJ 171      67.960  38.970 103.007  1.00  0.00           C
ATOM   3726  O32 POPEJ 171      68.301  38.300 103.957  1.00  0.00           O
ATOM   3727  C32 POPEJ 171      68.680  38.970 101.666  1.00  0.00           C
ATOM   3730  C23 POPEJ 171      63.171  40.890  99.387  1.00  0.00           C
ATOM   3733  C24 POPEJ 171      62.010  41.900  99.317  1.00  0.00           C
ATOM   3736  C25 POPEJ 171      61.542  42.190  97.877  1.00  0.00           C
ATOM   3739  C26 POPEJ 171      60.850  41.000  97.187  1.00  0.00           C
ATOM   3742  C27 POPEJ 171      61.331  40.790  95.747  1.00  0.00           C
ATOM   3745  C28 POPEJ 171      60.882  39.440  95.167  1.00  0.00           C
ATOM   3748  C29 POPEJ 171      61.481  39.160  93.817  1.00  0.00           C
ATOM   3750 0C21 POPEJ 171      60.891  38.520  92.776  1.00  0.00           C
ATOM   3752 1C21 POPEJ 171      59.491  37.960  92.747  1.00  0.00           C
ATOM   3755 2C21 POPEJ 171      58.720  38.420  91.497  1.00  0.00           C
ATOM   3758 3C21 POPEJ 171      59.111  37.670  90.207  1.00  0.00           C
ATOM   3761 4C21 POPEJ 171      58.400  38.200  88.946  1.00  0.00           C
ATOM   3764 5C21 POPEJ 171      56.891  38.400  89.117  1.00  0.00           C
ATOM   3767 6C21 POPEJ 171      56.142  38.590  87.797  1.00  0.00           C
ATOM   3770 7C21 POPEJ 171      54.661  38.900  88.017  1.00  0.00           C
ATOM   3773 8C21 POPEJ 171      53.810  38.800  86.737  1.00  0.00           C
ATOM   3777  C33 POPEJ 171      68.860  37.500 101.187  1.00  0.00           C
ATOM   3780  C34 POPEJ 171      69.121  37.320  99.687  1.00  0.00           C
ATOM   3783  C35 POPEJ 171      67.922  37.720  98.817  1.00  0.00           C
ATOM   3786  C36 POPEJ 171      68.051  37.410  97.327  1.00  0.00           C
ATOM   3789  C37 POPEJ 171      66.871  37.990  96.526  1.00  0.00           C
ATOM   3792  C38 POPEJ 171      66.242  37.000  95.537  1.00  0.00           C
ATOM   3795  C39 POPEJ 171      65.180  37.630  94.626  1.00  0.00           C
ATOM   3798 0C31 POPEJ 171      65.741  38.700  93.677  1.00  0.00           C
ATOM   3801 1C31 POPEJ 171      65.211  38.550  92.237  1.00  0.00           C
ATOM   3804 2C31 POPEJ 171      65.610  39.740  91.357  1.00  0.00           C
ATOM   3807 3C31 POPEJ 171      65.250  39.560  89.866  1.00  0.00           C
ATOM   3810 4C31 POPEJ 171      63.790  39.170  89.607  1.00  0.00           C
ATOM   3813 5C31 POPEJ 171      63.451  39.230  88.116  1.00  0.00           C
ATOM   3816 6C31 POPEJ 171      62.080  38.640  87.757  1.00  0.00           C
ATOM   3820  NH3 POPEK 172      84.080   9.510  66.757  1.00  0.00           N
ATOM   3824  C12 POPEK 172      84.510   9.270  65.326  1.00  0.00           C
ATOM   3827  C11 POPEK 172      85.882   9.890  65.007  1.00  0.00           C
ATOM   3830  P   POPEK 172      85.551  12.390  64.277  1.00  0.00           P
ATOM   3831  O13 POPEK 172      84.121  12.370  63.917  1.00  0.00           O
ATOM   3832  O14 POPEK 172      86.501  12.360  63.147  1.00  0.00           O
ATOM   3833  O11 POPEK 172      85.800  13.720  65.097  1.00  0.00           O
ATOM   3834  O12 POPEK 172      85.882  11.280  65.347  1.00  0.00           O
ATOM   3835  C1  POPEK 172      84.860  14.150  66.107  1.00  0.00           C
ATOM   3838  C2  POPEK 172      85.190  13.690  67.567  1.00  0.00           C
ATOM   3840  O21 POPEK 172      84.001  13.900  68.346  1.00  0.00           O
ATOM   3841  C21 POPEK 172      83.060  12.980  68.147  1.00  0.00           C
ATOM   3842  O22 POPEK 172      83.221  11.920  67.567  1.00  0.00           O
ATOM   3843  C22 POPEK 172      81.730  13.520  68.647  1.00  0.00           C
ATOM   3846  C3  POPEK 172      86.361  14.500  68.206  1.00  0.00           C
ATOM   3849  O31 POPEK 172      86.651  14.150  69.577  1.00  0.00           O
ATOM   3850  C31 POPEK 172      87.721  13.370  69.717  1.00  0.00           C
ATOM   3851  O32 POPEK 172      88.430  12.960  68.817  1.00  0.00           O
ATOM   3852  C32 POPEK 172      87.990  12.980  71.166  1.00  0.00           C
ATOM   3855  C23 POPEK 172      81.080  12.570  69.657  1.00  0.00           C
ATOM   3858  C24 POPEK 172      81.642  12.740  71.077  1.00  0.00           C
ATOM   3861  C25 POPEK 172      80.630  13.380  72.037  1.00  0.00           C
ATOM   3864  C26 POPEK 172      81.161  13.470  73.456  1.00  0.00           C
ATOM   3867  C27 POPEK 172      80.140  13.970  74.497  1.00  0.00           C
ATOM   3870  C28 POPEK 172      80.621  13.710  75.937  1.00  0.00           C
ATOM   3873  C29 POPEK 172      79.701  14.320  76.957  1.00  0.00           C
ATOM   3875 0C21 POPEK 172      80.051  15.030  78.037  1.00  0.00           C
ATOM   3877 1C21 POPEK 172      81.460  15.380  78.446  1.00  0.00           C
ATOM   3880 2C21 POPEK 172      81.521  16.610  79.366  1.00  0.00           C
ATOM   3883 3C21 POPEK 172      80.961  16.360  80.777  1.00  0.00           C
ATOM   3886 4C21 POPEK 172      80.961  17.620  81.647  1.00  0.00           C
ATOM   3889 5C21 POPEK 172      82.360  18.150  81.977  1.00  0.00           C
ATOM   3892 6C21 POPEK 172      82.281  19.390  82.877  1.00  0.00           C
ATOM   3895 7C21 POPEK 172      83.632  19.880  83.386  1.00  0.00           C
ATOM   3898 8C21 POPEK 172      83.540  21.130  84.267  1.00  0.00           C
ATOM   3902  C33 POPEK 172      87.171  13.660  72.287  1.00  0.00           C
ATOM   3905  C34 POPEK 172      87.811  13.340  73.647  1.00  0.00           C
ATOM   3908  C35 POPEK 172      86.881  13.570  74.837  1.00  0.00           C
ATOM   3911  C36 POPEK 172      87.512  13.260  76.197  1.00  0.00           C
ATOM   3914  C37 POPEK 172      86.600  13.670  77.366  1.00  0.00           C
ATOM   3917  C38 POPEK 172      87.021  13.030  78.706  1.00  0.00           C
ATOM   3920  C39 POPEK 172      86.031  13.290  79.846  1.00  0.00           C
ATOM   3923 0C31 POPEK 172      86.141  14.690  80.467  1.00  0.00           C
ATOM   3926 1C31 POPEK 172      84.921  15.070  81.327  1.00  0.00           C
ATOM   3929 2C31 POPEK 172      84.650  14.150  82.526  1.00  0.00           C
ATOM   3932 3C31 POPEK 172      85.730  14.210  83.616  1.00  0.00           C
ATOM   3935 4C31 POPEK 172      85.261  13.570  84.937  1.00  0.00           C
ATOM   3938 5C31 POPEK 172      86.320  13.630  86.047  1.00  0.00           C
ATOM   3941 6C31 POPEK 172      85.841  13.030  87.377  1.00  0.00           C
ATOM   3945  NH3 POPEL 173      35.350  23.010  65.167  1.00  0.00           N
ATOM   3949  C12 POPEL 173      34.781  21.610  65.147  1.00  0.00           C
ATOM   3952  C11 POPEL 173      35.881  20.550  65.027  1.00  0.00           C
ATOM   3955  P   POPEL 173      37.510  19.020  66.267  1.00  0.00           P
ATOM   3956  O13 POPEL 173      36.771  17.980  65.507  1.00  0.00           O
ATOM   3957  O14 POPEL 173      38.860  19.340  65.776  1.00  0.00           O
ATOM   3958  O11 POPEL 173      37.610  18.560  67.777  1.00  0.00           O
ATOM   3959  O12 POPEL 173      36.580  20.320  66.267  1.00  0.00           O
ATOM   3960  C1  POPEL 173      38.641  19.130  68.607  1.00  0.00           C
ATOM   3963  C2  POPEL 173      38.790  18.340  69.947  1.00  0.00           C
ATOM   3965  O21 POPEL 173      37.470  18.140  70.476  1.00  0.00           O
ATOM   3966  C21 POPEL 173      37.260  17.000  71.127  1.00  0.00           C
ATOM   3967  O22 POPEL 173      38.111  16.210  71.497  1.00  0.00           O
ATOM   3968  C22 POPEL 173      35.760  16.840  71.357  1.00  0.00           C
ATOM   3971  C3  POPEL 173      39.680  19.110  70.976  1.00  0.00           C
ATOM   3974  O31 POPEL 173      39.850  18.370  72.206  1.00  0.00           O
ATOM   3975  C31 POPEL 173      40.891  17.530  72.257  1.00  0.00           C
ATOM   3976  O32 POPEL 173      41.770  17.440  71.427  1.00  0.00           O
ATOM   3977  C32 POPEL 173      40.751  16.670  73.507  1.00  0.00           C
ATOM   3980  C23 POPEL 173      35.161  15.600  70.647  1.00  0.00           C
ATOM   3983  C24 POPEL 173      33.990  15.000  71.427  1.00  0.00           C
ATOM   3986  C25 POPEL 173      34.451  14.150  72.607  1.00  0.00           C
ATOM   3989  C26 POPEL 173      33.301  13.490  73.386  1.00  0.00           C
ATOM   3992  C27 POPEL 173      33.700  12.090  73.867  1.00  0.00           C
ATOM   3995  C28 POPEL 173      32.690  11.440  74.827  1.00  0.00           C
ATOM   3998  C29 POPEL 173      33.221  10.110  75.307  1.00  0.00           C
ATOM   4000 0C21 POPEL 173      33.311   9.670  76.566  1.00  0.00           C
ATOM   4002 1C21 POPEL 173      32.871  10.360  77.836  1.00  0.00           C
ATOM   4005 2C21 POPEL 173      33.990  10.360  78.896  1.00  0.00           C
ATOM   4008 3C21 POPEL 173      33.481  10.820  80.276  1.00  0.00           C
ATOM   4011 4C21 POPEL 173      34.521  10.610  81.386  1.00  0.00           C
ATOM   4014 5C21 POPEL 173      34.091  11.160  82.757  1.00  0.00           C
ATOM   4017 6C21 POPEL 173      32.731  10.650  83.247  1.00  0.00           C
ATOM   4020 7C21 POPEL 173      32.431  11.050  84.696  1.00  0.00           C
ATOM   4023 8C21 POPEL 173      31.081  10.540  85.196  1.00  0.00           C
ATOM   4027  C33 POPEL 173      41.961  16.760  74.457  1.00  0.00           C
ATOM   4030  C34 POPEL 173      42.100  15.490  75.297  1.00  0.00           C
ATOM   4033  C35 POPEL 173      43.300  15.490  76.256  1.00  0.00           C
ATOM   4036  C36 POPEL 173      43.121  16.450  77.447  1.00  0.00           C
ATOM   4039  C37 POPEL 173      44.200  16.300  78.526  1.00  0.00           C
ATOM   4042  C38 POPEL 173      43.890  17.190  79.737  1.00  0.00           C
ATOM   4045  C39 POPEL 173      44.990  17.260  80.797  1.00  0.00           C
ATOM   4048 0C31 POPEL 173      45.051  16.060  81.757  1.00  0.00           C
ATOM   4051 1C31 POPEL 173      45.790  16.410  83.056  1.00  0.00           C
ATOM   4054 2C31 POPEL 173      45.812  15.260  84.066  1.00  0.00           C
ATOM   4057 3C31 POPEL 173      46.731  15.520  85.276  1.00  0.00           C
ATOM   4060 4C31 POPEL 173      46.341  16.720  86.147  1.00  0.00           C
ATOM   4063 5C31 POPEL 173      47.201  16.800  87.416  1.00  0.00           C
ATOM   4066 6C31 POPEL 173      46.951  18.050  88.267  1.00  0.00           C
ATOM   4070  NH3 POPEM 174      23.670  71.710  63.276  1.00  0.00           N
ATOM   4074  C12 POPEM 174      23.990  70.320  62.767  1.00  0.00           C
ATOM   4077  C11 POPEM 174      24.100  69.250  63.866  1.00  0.00           C
ATOM   4080  P   POPEM 174      24.382  66.620  64.087  1.00  0.00           P
ATOM   4081  O13 POPEM 174      23.781  65.480  63.367  1.00  0.00           O
ATOM   4082  O14 POPEM 174      25.851  66.610  64.237  1.00  0.00           O
ATOM   4083  O11 POPEM 174      23.701  66.800  65.497  1.00  0.00           O
ATOM   4084  O12 POPEM 174      24.070  67.940  63.276  1.00  0.00           O
ATOM   4085  C1  POPEM 174      24.510  67.200  66.617  1.00  0.00           C
ATOM   4088  C2  POPEM 174      23.670  67.150  67.917  1.00  0.00           C
ATOM   4090  O21 POPEM 174      24.440  67.670  69.016  1.00  0.00           O
ATOM   4091  C21 POPEM 174      24.531  68.990  69.066  1.00  0.00           C
ATOM   4092  O22 POPEM 174      24.000  69.760  68.287  1.00  0.00           O
ATOM   4093  C22 POPEM 174      25.491  69.420  70.146  1.00  0.00           C
ATOM   4096  C3  POPEM 174      23.190  65.700  68.237  1.00  0.00           C
ATOM   4099  O31 POPEM 174      22.390  65.670  69.436  1.00  0.00           O
ATOM   4100  C31 POPEM 174      23.041  65.280  70.546  1.00  0.00           C
ATOM   4101  O32 POPEM 174      24.121  64.720  70.546  1.00  0.00           O
ATOM   4102  C32 POPEM 174      22.350  65.851  71.787  1.00  0.00           C
ATOM   4105  C23 POPEM 174      25.211  68.750  71.516  1.00  0.00           C
ATOM   4108  C24 POPEM 174      26.400  68.900  72.456  1.00  0.00           C
ATOM   4111  C25 POPEM 174      26.751  70.350  72.777  1.00  0.00           C
ATOM   4114  C26 POPEM 174      25.801  70.991  73.797  1.00  0.00           C
ATOM   4117  C27 POPEM 174      26.271  72.381  74.237  1.00  0.00           C
ATOM   4120  C28 POPEM 174      25.650  72.820  75.577  1.00  0.00           C
ATOM   4123  C29 POPEM 174      26.340  74.070  76.057  1.00  0.00           C
ATOM   4125 0C21 POPEM 174      25.781  75.180  76.566  1.00  0.00           C
ATOM   4127 1C21 POPEM 174      24.330  75.451  76.877  1.00  0.00           C
ATOM   4130 2C21 POPEM 174      24.141  75.950  78.327  1.00  0.00           C
ATOM   4133 3C21 POPEM 174      24.931  77.220  78.677  1.00  0.00           C
ATOM   4136 4C21 POPEM 174      26.301  76.980  79.357  1.00  0.00           C
ATOM   4139 5C21 POPEM 174      26.190  76.500  80.806  1.00  0.00           C
ATOM   4142 6C21 POPEM 174      27.521  76.680  81.566  1.00  0.00           C
ATOM   4145 7C21 POPEM 174      27.371  76.631  83.087  1.00  0.00           C
ATOM   4148 8C21 POPEM 174      28.631  77.080  83.827  1.00  0.00           C
ATOM   4152  C33 POPEM 174      22.000  64.881  72.937  1.00  0.00           C
ATOM   4155  C34 POPEM 174      21.221  65.620  74.047  1.00  0.00           C
ATOM   4158  C35 POPEM 174      20.600  64.710  75.126  1.00  0.00           C
ATOM   4161  C36 POPEM 174      19.701  65.480  76.116  1.00  0.00           C
ATOM   4164  C37 POPEM 174      20.261  65.711  77.526  1.00  0.00           C
ATOM   4167  C38 POPEM 174      19.311  66.490  78.456  1.00  0.00           C
ATOM   4170  C39 POPEM 174      19.251  67.980  78.096  1.00  0.00           C
ATOM   4173 0C31 POPEM 174      18.170  68.780  78.846  1.00  0.00           C
ATOM   4176 1C31 POPEM 174      18.091  70.210  78.287  1.00  0.00           C
ATOM   4179 2C31 POPEM 174      17.041  71.110  78.946  1.00  0.00           C
ATOM   4182 3C31 POPEM 174      17.411  71.580  80.357  1.00  0.00           C
ATOM   4185 4C31 POPEM 174      18.510  72.650  80.367  1.00  0.00           C
ATOM   4188 5C31 POPEM 174      18.930  73.060  81.776  1.00  0.00           C
ATOM   4191 6C31 POPEM 174      20.110  74.040  81.796  1.00  0.00           C
ATOM   4195  NH3 POPEN 175      70.440 129.472 108.756  1.00  0.00           N
ATOM   4199  C12 POPEN 175      70.301 128.280 107.857  1.00  0.00           C
ATOM   4202  C11 POPEN 175      70.021 127.021 108.666  1.00  0.00           C
ATOM   4205  P   POPEN 175      68.750 124.810 108.316  1.00  0.00           P
ATOM   4206  O13 POPEN 175      69.400 124.211 109.497  1.00  0.00           O
ATOM   4207  O14 POPEN 175      67.341 125.211 108.456  1.00  0.00           O
ATOM   4208  O11 POPEN 175      68.801 123.700 107.177  1.00  0.00           O
ATOM   4209  O12 POPEN 175      69.621 126.011 107.757  1.00  0.00           O
ATOM   4210  C1  POPEN 175      69.920 123.740 106.276  1.00  0.00           C
ATOM   4213  C2  POPEN 175      69.892 122.590 105.237  1.00  0.00           C
ATOM   4215  O21 POPEN 175      68.970 122.940 104.177  1.00  0.00           O
ATOM   4216  C21 POPEN 175      68.231 122.030 103.607  1.00  0.00           C
ATOM   4217  O22 POPEN 175      67.411 121.310 104.147  1.00  0.00           O
ATOM   4218  C22 POPEN 175      68.591 121.991 102.107  1.00  0.00           C
ATOM   4221  C3  POPEN 175      69.801 121.170 105.876  1.00  0.00           C
ATOM   4224  O31 POPEN 175      69.882 120.130 104.866  1.00  0.00           O
ATOM   4225  C31 POPEN 175      70.010 118.910 105.367  1.00  0.00           C
ATOM   4226  O32 POPEN 175      70.281 118.651 106.526  1.00  0.00           O
ATOM   4227  C32 POPEN 175      69.670 117.891 104.257  1.00  0.00           C
ATOM   4230  C23 POPEN 175      69.970 121.330 101.837  1.00  0.00           C
ATOM   4233  C24 POPEN 175      70.690 121.840 100.587  1.00  0.00           C
ATOM   4236  C25 POPEN 175      70.460 121.060  99.287  1.00  0.00           C
ATOM   4239  C26 POPEN 175      70.690 121.951  98.056  1.00  0.00           C
ATOM   4242  C27 POPEN 175      71.061 121.160  96.787  1.00  0.00           C
ATOM   4245  C28 POPEN 175      71.030 122.050  95.526  1.00  0.00           C
ATOM   4248  C29 POPEN 175      71.481 121.300  94.296  1.00  0.00           C
ATOM   4250 0C21 POPEN 175      72.750 121.190  93.857  1.00  0.00           C
ATOM   4252 1C21 POPEN 175      73.970 121.760  94.537  1.00  0.00           C
ATOM   4255 2C21 POPEN 175      74.811 120.680  95.237  1.00  0.00           C
ATOM   4258 3C21 POPEN 175      75.682 119.850  94.276  1.00  0.00           C
ATOM   4261 4C21 POPEN 175      76.411 118.680  94.956  1.00  0.00           C
ATOM   4264 5C21 POPEN 175      77.161 119.071  96.247  1.00  0.00           C
ATOM   4267 6C21 POPEN 175      77.961 117.931  96.887  1.00  0.00           C
ATOM   4270 7C21 POPEN 175      79.101 117.390  96.007  1.00  0.00           C
ATOM   4273 8C21 POPEN 175      80.102 116.541  96.796  1.00  0.00           C
ATOM   4277  C33 POPEN 175      70.771 117.791 103.177  1.00  0.00           C
ATOM   4280  C34 POPEN 175      70.470 116.870 101.977  1.00  0.00           C
ATOM   4283  C35 POPEN 175      69.572 117.480 100.886  1.00  0.00           C
ATOM   4286  C36 POPEN 175      69.530 116.630  99.607  1.00  0.00           C
ATOM   4289  C37 POPEN 175      68.632 117.250  98.526  1.00  0.00           C
ATOM   4292  C38 POPEN 175      68.642 116.510  97.177  1.00  0.00           C
ATOM   4295  C39 POPEN 175      69.640 117.080  96.166  1.00  0.00           C
ATOM   4298 0C31 POPEN 175      69.530 116.410  94.797  1.00  0.00           C
ATOM   4301 1C31 POPEN 175      70.281 117.210  93.727  1.00  0.00           C
ATOM   4304 2C31 POPEN 175      70.621 116.431  92.447  1.00  0.00           C
ATOM   4307 3C31 POPEN 175      69.440 116.131  91.507  1.00  0.00           C
ATOM   4310 4C31 POPEN 175      69.940 115.640  90.146  1.00  0.00           C
ATOM   4313 5C31 POPEN 175      68.841 115.340  89.117  1.00  0.00           C
ATOM   4316 6C31 POPEN 175      69.390 114.890  87.757  1.00  0.00           C
ATOM   4320  NH3 POPEO 176      97.801 107.390 101.747  1.00  0.00           N
ATOM   4324  C12 POPEO 176      99.072 108.201 101.636  1.00  0.00           C
ATOM   4327  C11 POPEO 176     100.330 107.471 102.136  1.00  0.00           C
ATOM   4330  P   POPEO 176     102.382 109.001 101.357  1.00  0.00           P
ATOM   4331  O13 POPEO 176     102.360 110.470 101.497  1.00  0.00           O
ATOM   4332  O14 POPEO 176     103.701 108.341 101.557  1.00  0.00           O
ATOM   4333  O11 POPEO 176     101.782 108.640  99.947  1.00  0.00           O
ATOM   4334  O12 POPEO 176     101.361 108.410 102.397  1.00  0.00           O
ATOM   4335  C1  POPEO 176     102.640 108.241  98.867  1.00  0.00           C
ATOM   4338  C2  POPEO 176     103.172 109.430  98.037  1.00  0.00           C
ATOM   4340  O21 POPEO 176     102.330 109.640  96.897  1.00  0.00           O
ATOM   4341  C21 POPEO 176     101.180 110.260  97.077  1.00  0.00           C
ATOM   4342  O22 POPEO 176     100.800 110.760  98.127  1.00  0.00           O
ATOM   4343  C22 POPEO 176     100.401 110.251  95.757  1.00  0.00           C
ATOM   4346  C3  POPEO 176     104.620 109.150  97.526  1.00  0.00           C
ATOM   4349  O31 POPEO 176     104.661 108.220  96.417  1.00  0.00           O
ATOM   4350  C31 POPEO 176     104.492 108.840  95.247  1.00  0.00           C
ATOM   4351  O32 POPEO 176     104.391 110.050  95.096  1.00  0.00           O
ATOM   4352  C32 POPEO 176     104.562 107.851  94.097  1.00  0.00           C
ATOM   4355  C23 POPEO 176     101.061 111.151  94.677  1.00  0.00           C
ATOM   4358  C24 POPEO 176     100.841 110.680  93.217  1.00  0.00           C
ATOM   4361  C25 POPEO 176      99.500 111.050  92.587  1.00  0.00           C
ATOM   4364  C26 POPEO 176      99.562 111.030  91.037  1.00  0.00           C
ATOM   4367  C27 POPEO 176      98.181 111.240  90.377  1.00  0.00           C
ATOM   4370  C28 POPEO 176      98.250 111.720  88.907  1.00  0.00           C
ATOM   4373  C29 POPEO 176      98.890 110.750  87.956  1.00  0.00           C
ATOM   4375 0C21 POPEO 176      98.370 110.230  86.817  1.00  0.00           C
ATOM   4377 1C21 POPEO 176      97.010 110.480  86.206  1.00  0.00           C
ATOM   4380 2C21 POPEO 176      97.111 111.121  84.816  1.00  0.00           C
ATOM   4383 3C21 POPEO 176      95.750 111.210  84.097  1.00  0.00           C
ATOM   4386 4C21 POPEO 176      95.882 111.681  82.636  1.00  0.00           C
ATOM   4389 5C21 POPEO 176      94.580 111.541  81.827  1.00  0.00           C
ATOM   4392 6C21 POPEO 176      93.482 112.530  82.247  1.00  0.00           C
ATOM   4395 7C21 POPEO 176      92.211 112.410  81.396  1.00  0.00           C
ATOM   4398 8C21 POPEO 176      91.080 113.341  81.857  1.00  0.00           C
ATOM   4402  C33 POPEO 176     103.540 108.260  93.007  1.00  0.00           C
ATOM   4405  C34 POPEO 176     103.871 107.670  91.636  1.00  0.00           C
ATOM   4408  C35 POPEO 176     102.880 108.180  90.577  1.00  0.00           C
ATOM   4411  C36 POPEO 176     103.290 107.781  89.166  1.00  0.00           C
ATOM   4414  C37 POPEO 176     102.351 108.371  88.107  1.00  0.00           C
ATOM   4417  C38 POPEO 176     102.701 107.880  86.697  1.00  0.00           C
ATOM   4420  C39 POPEO 176     101.691 108.351  85.647  1.00  0.00           C
ATOM   4423 0C31 POPEO 176     101.980 107.751  84.267  1.00  0.00           C
ATOM   4426 1C31 POPEO 176     100.961 108.171  83.207  1.00  0.00           C
ATOM   4429 2C31 POPEO 176     101.201 107.580  81.806  1.00  0.00           C
ATOM   4432 3C31 POPEO 176     100.712 106.131  81.627  1.00  0.00           C
ATOM   4435 4C31 POPEO 176     101.760 105.050  81.916  1.00  0.00           C
ATOM   4438 5C31 POPEO 176     101.221 103.631  81.697  1.00  0.00           C
ATOM   4441 6C31 POPEO 176     102.220 102.530  82.066  1.00  0.00           C
ATOM   4445  NH3 POPEP 177      89.001  98.390  58.637  1.00  0.00           N
ATOM   4449  C12 POPEP 177      89.531  98.750  57.287  1.00  0.00           C
ATOM   4452  C11 POPEP 177      89.100 100.160  56.886  1.00  0.00           C
ATOM   4455  P   POPEP 177      91.150 101.461  55.897  1.00  0.00           P
ATOM   4456  O13 POPEP 177      92.111 101.091  54.827  1.00  0.00           O
ATOM   4457  O14 POPEP 177      90.750 102.880  55.886  1.00  0.00           O
ATOM   4458  O11 POPEP 177      91.712 101.091  57.337  1.00  0.00           O
ATOM   4459  O12 POPEP 177      89.860 100.561  55.757  1.00  0.00           O
ATOM   4460  C1  POPEP 177      91.922 102.150  58.287  1.00  0.00           C
ATOM   4463  C2  POPEP 177      93.330 102.061  58.887  1.00  0.00           C
ATOM   4465  O21 POPEP 177      93.230 102.280  60.297  1.00  0.00           O
ATOM   4466  C21 POPEP 177      93.051 103.540  60.677  1.00  0.00           C
ATOM   4467  O22 POPEP 177      92.901 104.510  59.967  1.00  0.00           O
ATOM   4468  C22 POPEP 177      93.051 103.581  62.187  1.00  0.00           C
ATOM   4471  C3  POPEP 177      94.370 102.961  58.136  1.00  0.00           C
ATOM   4474  O31 POPEP 177      95.462 103.381  58.997  1.00  0.00           O
ATOM   4475  C31 POPEP 177      96.561 102.681  58.967  1.00  0.00           C
ATOM   4476  O32 POPEP 177      96.770 101.690  58.287  1.00  0.00           O
ATOM   4477  C32 POPEP 177      97.561 103.311  59.937  1.00  0.00           C
ATOM   4480  C23 POPEP 177      93.281 105.021  62.677  1.00  0.00           C
ATOM   4483  C24 POPEP 177      93.271 105.090  64.197  1.00  0.00           C
ATOM   4486  C25 POPEP 177      93.820 106.410  64.717  1.00  0.00           C
ATOM   4489  C26 POPEP 177      94.170 106.300  66.197  1.00  0.00           C
ATOM   4492  C27 POPEP 177      94.742 107.590  66.807  1.00  0.00           C
ATOM   4495  C28 POPEP 177      95.660 107.271  68.007  1.00  0.00           C
ATOM   4498  C29 POPEP 177      96.061 108.511  68.756  1.00  0.00           C
ATOM   4500 0C21 POPEP 177      95.602 108.890  69.956  1.00  0.00           C
ATOM   4502 1C21 POPEP 177      94.591 108.160  70.816  1.00  0.00           C
ATOM   4505 2C21 POPEP 177      95.012 108.110  72.296  1.00  0.00           C
ATOM   4508 3C21 POPEP 177      96.281 107.300  72.576  1.00  0.00           C
ATOM   4511 4C21 POPEP 177      96.600 107.280  74.077  1.00  0.00           C
ATOM   4514 5C21 POPEP 177      97.811 106.410  74.436  1.00  0.00           C
ATOM   4517 6C21 POPEP 177      98.172 106.510  75.927  1.00  0.00           C
ATOM   4520 7C21 POPEP 177      99.310 105.561  76.337  1.00  0.00           C
ATOM   4523 8C21 POPEP 177      99.720 105.711  77.807  1.00  0.00           C
ATOM   4527  C33 POPEP 177      98.820 102.430  60.107  1.00  0.00           C
ATOM   4530  C34 POPEP 177      99.882 103.061  61.017  1.00  0.00           C
ATOM   4533  C35 POPEP 177      99.540 102.970  62.507  1.00  0.00           C
ATOM   4536  C36 POPEP 177     100.672 103.481  63.397  1.00  0.00           C
ATOM   4539  C37 POPEP 177     100.280 103.530  64.877  1.00  0.00           C
ATOM   4542  C38 POPEP 177     101.320 104.211  65.767  1.00  0.00           C
ATOM   4545  C39 POPEP 177     102.320 103.241  66.417  1.00  0.00           C
ATOM   4548 0C31 POPEP 177     101.751 102.580  67.677  1.00  0.00           C
ATOM   4551 1C31 POPEP 177     102.822 101.851  68.507  1.00  0.00           C
ATOM   4554 2C31 POPEP 177     102.382 101.601  69.956  1.00  0.00           C
ATOM   4557 3C31 POPEP 177     103.551 101.190  70.857  1.00  0.00           C
ATOM   4560 4C31 POPEP 177     103.242 101.300  72.357  1.00  0.00           C
ATOM   4563 5C31 POPEP 177     104.471 101.050  73.227  1.00  0.00           C
ATOM   4566 6C31 POPEP 177     104.212 101.320  74.717  1.00  0.00           C
ATOM   4570  NH3 POPEQ 178      53.901  38.870 107.717  1.00  0.00           N
ATOM   4574  C12 POPEQ 178      52.532  38.570 108.247  1.00  0.00           C
ATOM   4577  C11 POPEQ 178      52.621  37.350 109.166  1.00  0.00           C
ATOM   4580  P   POPEQ 178      54.711  35.820 109.066  1.00  0.00           P
ATOM   4581  O13 POPEQ 178      55.562  37.010 108.857  1.00  0.00           O
ATOM   4582  O14 POPEQ 178      54.480  35.350 110.447  1.00  0.00           O
ATOM   4583  O11 POPEQ 178      55.130  34.600 108.127  1.00  0.00           O
ATOM   4584  O12 POPEQ 178      53.300  36.260 108.526  1.00  0.00           O
ATOM   4585  C1  POPEQ 178      54.251  34.120 107.107  1.00  0.00           C
ATOM   4588  C2  POPEQ 178      54.760  32.780 106.497  1.00  0.00           C
ATOM   4590  O21 POPEQ 178      53.750  32.270 105.596  1.00  0.00           O
ATOM   4591  C21 POPEQ 178      53.981  32.490 104.317  1.00  0.00           C
ATOM   4592  O22 POPEQ 178      54.771  33.300 103.867  1.00  0.00           O
ATOM   4593  C22 POPEQ 178      53.132  31.530 103.476  1.00  0.00           C
ATOM   4596  C3  POPEQ 178      55.040  31.700 107.596  1.00  0.00           C
ATOM   4599  O31 POPEQ 178      54.270  30.490 107.447  1.00  0.00           O
ATOM   4600  C31 POPEQ 178      54.681  29.590 106.547  1.00  0.00           C
ATOM   4601  O32 POPEQ 178      55.580  29.750 105.736  1.00  0.00           O
ATOM   4602  C32 POPEQ 178      53.731  28.390 106.647  1.00  0.00           C
ATOM   4605  C23 POPEQ 178      52.570  32.170 102.187  1.00  0.00           C
ATOM   4608  C24 POPEQ 178      52.161  31.100 101.166  1.00  0.00           C
ATOM   4611  C25 POPEQ 178      51.651  31.680  99.837  1.00  0.00           C
ATOM   4614  C26 POPEQ 178      51.931  30.740  98.657  1.00  0.00           C
ATOM   4617  C27 POPEQ 178      51.440  31.280  97.307  1.00  0.00           C
ATOM   4620  C28 POPEQ 178      49.930  31.050  97.077  1.00  0.00           C
ATOM   4623  C29 POPEQ 178      49.510  31.560  95.727  1.00  0.00           C
ATOM   4625 0C21 POPEQ 178      48.330  32.150  95.427  1.00  0.00           C
ATOM   4627 1C21 POPEQ 178      47.201  32.400  96.396  1.00  0.00           C
ATOM   4630 2C21 POPEQ 178      46.461  33.710  96.087  1.00  0.00           C
ATOM   4633 3C21 POPEQ 178      45.250  33.880  96.997  1.00  0.00           C
ATOM   4636 4C21 POPEQ 178      44.400  35.110  96.666  1.00  0.00           C
ATOM   4639 5C21 POPEQ 178      43.181  35.240  97.577  1.00  0.00           C
ATOM   4642 6C21 POPEQ 178      42.311  33.980  97.596  1.00  0.00           C
ATOM   4645 7C21 POPEQ 178      40.991  34.220  98.306  1.00  0.00           C
ATOM   4648 8C21 POPEQ 178      40.110  32.980  98.437  1.00  0.00           C
ATOM   4652  C33 POPEQ 178      53.760  27.390 105.467  1.00  0.00           C
ATOM   4655  C34 POPEQ 178      52.481  27.380 104.607  1.00  0.00           C
ATOM   4658  C35 POPEQ 178      51.390  26.450 105.167  1.00  0.00           C
ATOM   4661  C36 POPEQ 178      50.271  26.110 104.166  1.00  0.00           C
ATOM   4664  C37 POPEQ 178      49.540  24.800 104.547  1.00  0.00           C
ATOM   4667  C38 POPEQ 178      48.411  24.360 103.596  1.00  0.00           C
ATOM   4670  C39 POPEQ 178      47.211  25.320 103.587  1.00  0.00           C
ATOM   4673 0C31 POPEQ 178      45.861  24.600 103.386  1.00  0.00           C
ATOM   4676 1C31 POPEQ 178      44.670  25.560 103.476  1.00  0.00           C
ATOM   4679 2C31 POPEQ 178      43.300  24.870 103.476  1.00  0.00           C
ATOM   4682 3C31 POPEQ 178      43.010  24.000 102.237  1.00  0.00           C
ATOM   4685 4C31 POPEQ 178      43.132  24.760 100.917  1.00  0.00           C
ATOM   4688 5C31 POPEQ 178      42.551  23.980  99.737  1.00  0.00           C
ATOM   4691 6C31 POPEQ 178      42.701  24.700  98.397  1.00  0.00           C
ATOM   4695  NH3 POPER 179     120.760  88.690 104.306  1.00  0.00           N
ATOM   4699  C12 POPER 179     121.790  87.991 105.136  1.00  0.00           C
ATOM   4702  C11 POPER 179     121.661  86.461 105.096  1.00  0.00           C
ATOM   4705  P   POPER 179     123.370  84.530 105.107  1.00  0.00           P
ATOM   4706  O13 POPER 179     124.790  84.351 105.497  1.00  0.00           O
ATOM   4707  O14 POPER 179     122.430  83.460 105.467  1.00  0.00           O
ATOM   4708  O11 POPER 179     123.341  84.761 103.547  1.00  0.00           O
ATOM   4709  O12 POPER 179     122.821  85.890 105.727  1.00  0.00           O
ATOM   4710  C1  POPER 179     123.321  83.570 102.727  1.00  0.00           C
ATOM   4713  C2  POPER 179     124.732  82.910 102.556  1.00  0.00           C
ATOM   4715  O21 POPER 179     125.190  83.311 101.267  1.00  0.00           O
ATOM   4716  C21 POPER 179     126.461  83.651 101.157  1.00  0.00           C
ATOM   4717  O22 POPER 179     127.301  83.690 102.047  1.00  0.00           O
ATOM   4718  C22 POPER 179     126.741  83.901  99.677  1.00  0.00           C
ATOM   4721  C3  POPER 179     124.650  81.350 102.617  1.00  0.00           C
ATOM   4724  O31 POPER 179     125.940  80.701 102.537  1.00  0.00           O
ATOM   4725  C31 POPER 179     126.201  79.980 101.446  1.00  0.00           C
ATOM   4726  O32 POPER 179     125.491  79.940 100.456  1.00  0.00           O
ATOM   4727  C32 POPER 179     127.521  79.230 101.636  1.00  0.00           C
ATOM   4730  C23 POPER 179     126.471  82.630  98.837  1.00  0.00           C
ATOM   4733  C24 POPER 179     126.592  82.821  97.327  1.00  0.00           C
ATOM   4736  C25 POPER 179     126.642  81.450  96.636  1.00  0.00           C
ATOM   4739  C26 POPER 179     126.931  81.480  95.126  1.00  0.00           C
ATOM   4742  C27 POPER 179     127.011  80.050  94.566  1.00  0.00           C
ATOM   4745  C28 POPER 179     127.742  79.940  93.217  1.00  0.00           C
ATOM   4748  C29 POPER 179     126.952  80.500  92.056  1.00  0.00           C
ATOM   4750 0C21 POPER 179     126.551  79.841  90.946  1.00  0.00           C
ATOM   4752 1C21 POPER 179     126.761  78.380  90.616  1.00  0.00           C
ATOM   4755 2C21 POPER 179     127.471  78.150  89.257  1.00  0.00           C
ATOM   4758 3C21 POPER 179     126.771  78.840  88.077  1.00  0.00           C
ATOM   4761 4C21 POPER 179     127.171  78.300  86.697  1.00  0.00           C
ATOM   4764 5C21 POPER 179     128.682  78.290  86.427  1.00  0.00           C
ATOM   4767 6C21 POPER 179     129.003  78.130  84.927  1.00  0.00           C
ATOM   4770 7C21 POPER 179     130.492  77.920  84.636  1.00  0.00           C
ATOM   4773 8C21 POPER 179     130.822  77.990  83.147  1.00  0.00           C
ATOM   4777  C33 POPER 179     127.742  78.070 100.627  1.00  0.00           C
ATOM   4780  C34 POPER 179     128.572  78.440  99.387  1.00  0.00           C
ATOM   4783  C35 POPER 179     128.611  77.320  98.336  1.00  0.00           C
ATOM   4786  C36 POPER 179     129.542  77.660  97.157  1.00  0.00           C
ATOM   4789  C37 POPER 179     129.621  76.580  96.057  1.00  0.00           C
ATOM   4792  C38 POPER 179     128.281  76.271  95.357  1.00  0.00           C
ATOM   4795  C39 POPER 179     128.482  75.730  93.927  1.00  0.00           C
ATOM   4798 0C31 POPER 179     127.191  75.240  93.236  1.00  0.00           C
ATOM   4801 1C31 POPER 179     126.671  73.920  93.817  1.00  0.00           C
ATOM   4804 2C31 POPER 179     125.480  73.310  93.056  1.00  0.00           C
ATOM   4807 3C31 POPER 179     125.800  72.650  91.706  1.00  0.00           C
ATOM   4810 4C31 POPER 179     126.931  71.620  91.776  1.00  0.00           C
ATOM   4813 5C31 POPER 179     126.902  70.591  90.637  1.00  0.00           C
ATOM   4816 6C31 POPER 179     128.091  69.630  90.637  1.00  0.00           C
ATOM   4820  NH3 POPES 180       9.940  16.870  66.667  1.00  0.00           N
ATOM   4824  C12 POPES 180      10.260  15.400  66.767  1.00  0.00           C
ATOM   4827  C11 POPES 180       9.951  14.700  65.437  1.00  0.00           C
ATOM   4830  P   POPES 180       7.320  14.510  65.617  1.00  0.00           P
ATOM   4831  O13 POPES 180       6.270  14.320  64.607  1.00  0.00           O
ATOM   4832  O14 POPES 180       7.650  13.370  66.487  1.00  0.00           O
ATOM   4833  O11 POPES 180       6.970  15.770  66.477  1.00  0.00           O
ATOM   4834  O12 POPES 180       8.650  15.020  64.947  1.00  0.00           O
ATOM   4835  C1  POPES 180       6.621  15.630  67.847  1.00  0.00           C
ATOM   4838  C2  POPES 180       6.201  17.020  68.327  1.00  0.00           C
ATOM   4840  O21 POPES 180       6.630  17.250  69.677  1.00  0.00           O
ATOM   4841  C21 POPES 180       7.880  17.650  69.796  1.00  0.00           C
ATOM   4842  O22 POPES 180       8.730  17.650  68.917  1.00  0.00           O
ATOM   4843  C22 POPES 180       8.051  18.240  71.197  1.00  0.00           C
ATOM   4846  C3  POPES 180       4.671  17.250  68.197  1.00  0.00           C
ATOM   4849  O31 POPES 180       4.311  18.530  68.787  1.00  0.00           O
ATOM   4850  C31 POPES 180       4.021  18.430  70.087  1.00  0.00           C
ATOM   4851  O32 POPES 180       3.891  17.400  70.707  1.00  0.00           O
ATOM   4852  C32 POPES 180       3.991  19.830  70.686  1.00  0.00           C
ATOM   4855  C23 POPES 180       8.311  17.170  72.266  1.00  0.00           C
ATOM   4858  C24 POPES 180       7.701  17.570  73.616  1.00  0.00           C
ATOM   4861  C25 POPES 180       8.211  16.690  74.757  1.00  0.00           C
ATOM   4864  C26 POPES 180       7.571  17.050  76.107  1.00  0.00           C
ATOM   4867  C27 POPES 180       8.320  16.390  77.266  1.00  0.00           C
ATOM   4870  C28 POPES 180       7.671  16.630  78.636  1.00  0.00           C
ATOM   4873  C29 POPES 180       8.661  16.340  79.726  1.00  0.00           C
ATOM   4875 0C21 POPES 180       8.591  16.770  80.997  1.00  0.00           C
ATOM   4877 1C21 POPES 180       7.471  17.580  81.597  1.00  0.00           C
ATOM   4880 2C21 POPES 180       6.581  16.660  82.456  1.00  0.00           C
ATOM   4883 3C21 POPES 180       5.670  17.440  83.417  1.00  0.00           C
ATOM   4886 4C21 POPES 180       4.890  16.490  84.327  1.00  0.00           C
ATOM   4889 5C21 POPES 180       4.130  17.200  85.447  1.00  0.00           C
ATOM   4892 6C21 POPES 180       5.020  17.630  86.627  1.00  0.00           C
ATOM   4895 7C21 POPES 180       4.190  18.270  87.747  1.00  0.00           C
ATOM   4898 8C21 POPES 180       4.980  18.480  89.036  1.00  0.00           C
ATOM   4902  C33 POPES 180       3.791  19.780  72.217  1.00  0.00           C
ATOM   4905  C34 POPES 180       4.281  21.080  72.867  1.00  0.00           C
ATOM   4908  C35 POPES 180       3.891  21.250  74.346  1.00  0.00           C
ATOM   4911  C36 POPES 180       4.501  20.230  75.307  1.00  0.00           C
ATOM   4914  C37 POPES 180       4.360  20.720  76.757  1.00  0.00           C
ATOM   4917  C38 POPES 180       4.971  19.760  77.786  1.00  0.00           C
ATOM   4920  C39 POPES 180       4.860  20.300  79.217  1.00  0.00           C
ATOM   4923 0C31 POPES 180       3.450  20.170  79.816  1.00  0.00           C
ATOM   4926 1C31 POPES 180       3.201  21.230  80.897  1.00  0.00           C
ATOM   4929 2C31 POPES 180       1.830  21.140  81.577  1.00  0.00           C
ATOM   4932 3C31 POPES 180       1.771  20.080  82.677  1.00  0.00           C
ATOM   4935 4C31 POPES 180       0.710  20.400  83.747  1.00  0.00           C
ATOM   4938 5C31 POPES 180       0.701  19.350  84.866  1.00  0.00           C
ATOM   4941 6C31 POPES 180      -0.240  19.640  86.047  1.00  0.00           C
ATOM   4945  NH3 POPET 181       6.750  15.870 105.847  1.00  0.00           N
ATOM   4949  C12 POPET 181       8.010  15.040 105.867  1.00  0.00           C
ATOM   4952  C11 POPET 181       9.041  15.530 106.907  1.00  0.00           C
ATOM   4955  P   POPET 181      11.610  15.050 106.467  1.00  0.00           P
ATOM   4956  O13 POPET 181      12.230  16.160 107.226  1.00  0.00           O
ATOM   4957  O14 POPET 181      12.440  13.840 106.337  1.00  0.00           O
ATOM   4958  O11 POPET 181      11.250  15.570 105.037  1.00  0.00           O
ATOM   4959  O12 POPET 181      10.171  14.650 107.017  1.00  0.00           O
ATOM   4960  C1  POPET 181      11.770  14.950 103.867  1.00  0.00           C
ATOM   4963  C2  POPET 181      11.501  15.870 102.657  1.00  0.00           C
ATOM   4965  O21 POPET 181      12.430  16.970 102.657  1.00  0.00           O
ATOM   4966  C21 POPET 181      13.661  16.650 102.266  1.00  0.00           C
ATOM   4967  O22 POPET 181      14.610  16.500 103.007  1.00  0.00           O
ATOM   4968  C22 POPET 181      13.721  16.480 100.747  1.00  0.00           C
ATOM   4971  C3  POPET 181      10.050  16.420 102.646  1.00  0.00           C
ATOM   4974  O31 POPET 181       9.841  17.460 101.656  1.00  0.00           O
ATOM   4975  C31 POPET 181       9.741  16.980 100.427  1.00  0.00           C
ATOM   4976  O32 POPET 181       9.971  15.830 100.096  1.00  0.00           O
ATOM   4977  C32 POPET 181       9.310  18.080  99.446  1.00  0.00           C
ATOM   4980  C23 POPET 181      13.500  17.800  99.986  1.00  0.00           C
ATOM   4983  C24 POPET 181      12.830  17.570  98.616  1.00  0.00           C
ATOM   4986  C25 POPET 181      13.600  16.670  97.646  1.00  0.00           C
ATOM   4989  C26 POPET 181      14.940  17.260  97.206  1.00  0.00           C
ATOM   4992  C27 POPET 181      15.491  16.580  95.946  1.00  0.00           C
ATOM   4995  C28 POPET 181      16.810  17.200  95.476  1.00  0.00           C
ATOM   4998  C29 POPET 181      17.031  17.030  93.987  1.00  0.00           C
ATOM   5000 0C21 POPET 181      16.721  17.960  93.056  1.00  0.00           C
ATOM   5002 1C21 POPET 181      16.120  19.320  93.336  1.00  0.00           C
ATOM   5005 2C21 POPET 181      17.180  20.430  93.327  1.00  0.00           C
ATOM   5008 3C21 POPET 181      16.690  21.710  94.016  1.00  0.00           C
ATOM   5011 4C21 POPET 181      17.761  22.830  94.026  1.00  0.00           C
ATOM   5014 5C21 POPET 181      17.731  23.720  92.776  1.00  0.00           C
ATOM   5017 6C21 POPET 181      16.551  24.710  92.766  1.00  0.00           C
ATOM   5020 7C21 POPET 181      16.520  25.580  91.507  1.00  0.00           C
ATOM   5023 8C21 POPET 181      15.421  26.640  91.547  1.00  0.00           C
ATOM   5027  C33 POPET 181       9.080  17.510  98.037  1.00  0.00           C
ATOM   5030  C34 POPET 181       8.841  18.580  96.967  1.00  0.00           C
ATOM   5033  C35 POPET 181       8.390  17.990  95.627  1.00  0.00           C
ATOM   5036  C36 POPET 181       9.481  17.230  94.857  1.00  0.00           C
ATOM   5039  C37 POPET 181       8.911  16.430  93.677  1.00  0.00           C
ATOM   5042  C38 POPET 181       8.930  14.910  93.867  1.00  0.00           C
ATOM   5045  C39 POPET 181       8.301  14.430  95.177  1.00  0.00           C
ATOM   5048 0C31 POPET 181       8.090  12.920  95.217  1.00  0.00           C
ATOM   5051 1C31 POPET 181       7.650  12.430  96.597  1.00  0.00           C
ATOM   5054 2C31 POPET 181       6.940  11.060  96.577  1.00  0.00           C
ATOM   5057 3C31 POPET 181       5.610  11.100  95.827  1.00  0.00           C
ATOM   5060 4C31 POPET 181       4.590  10.080  96.337  1.00  0.00           C
ATOM   5063 5C31 POPET 181       3.220  10.230  95.686  1.00  0.00           C
ATOM   5066 6C31 POPET 181       2.131   9.400  96.376  1.00  0.00           C
ATOM   5070  NH3 POPEU 182      93.242 119.561  60.277  1.00  0.00           N
ATOM   5074  C12 POPEU 182      93.610 120.640  59.297  1.00  0.00           C
ATOM   5077  C11 POPEU 182      92.570 121.760  59.047  1.00  0.00           C
ATOM   5080  P   POPEU 182      92.481 122.770  61.517  1.00  0.00           P
ATOM   5081  O13 POPEU 182      93.750 123.481  61.296  1.00  0.00           O
ATOM   5082  O14 POPEU 182      91.331 123.470  62.136  1.00  0.00           O
ATOM   5083  O11 POPEU 182      92.771 121.431  62.307  1.00  0.00           O
ATOM   5084  O12 POPEU 182      91.870 122.170  60.197  1.00  0.00           O
ATOM   5085  C1  POPEU 182      92.091 121.131  63.537  1.00  0.00           C
ATOM   5088  C2  POPEU 182      92.920 121.531  64.796  1.00  0.00           C
ATOM   5090  O21 POPEU 182      92.271 121.110  66.007  1.00  0.00           O
ATOM   5091  C21 POPEU 182      91.080 121.590  66.317  1.00  0.00           C
ATOM   5092  O22 POPEU 182      90.340 122.250  65.597  1.00  0.00           O
ATOM   5093  C22 POPEU 182      90.781 121.200  67.767  1.00  0.00           C
ATOM   5096  C3  POPEU 182      93.341 123.040  64.877  1.00  0.00           C
ATOM   5099  O31 POPEU 182      94.282 123.311  65.937  1.00  0.00           O
ATOM   5100  C31 POPEU 182      95.560 123.150  65.557  1.00  0.00           C
ATOM   5101  O32 POPEU 182      95.911 122.590  64.537  1.00  0.00           O
ATOM   5102  C32 POPEU 182      96.542 123.840  66.517  1.00  0.00           C
ATOM   5105  C23 POPEU 182      91.951 121.470  68.736  1.00  0.00           C
ATOM   5108  C24 POPEU 182      91.751 120.860  70.137  1.00  0.00           C
ATOM   5111  C25 POPEU 182      91.831 121.870  71.287  1.00  0.00           C
ATOM   5114  C26 POPEU 182      92.040 121.180  72.637  1.00  0.00           C
ATOM   5117  C27 POPEU 182      91.852 122.121  73.837  1.00  0.00           C
ATOM   5120  C28 POPEU 182      91.980 121.370  75.177  1.00  0.00           C
ATOM   5123  C29 POPEU 182      91.590 122.220  76.357  1.00  0.00           C
ATOM   5125 0C21 POPEU 182      92.430 122.770  77.257  1.00  0.00           C
ATOM   5127 1C21 POPEU 182      93.931 122.640  77.266  1.00  0.00           C
ATOM   5130 2C21 POPEU 182      94.540 123.120  78.596  1.00  0.00           C
ATOM   5133 3C21 POPEU 182      94.422 122.101  79.747  1.00  0.00           C
ATOM   5136 4C21 POPEU 182      95.261 122.541  80.967  1.00  0.00           C
ATOM   5139 5C21 POPEU 182      95.660 121.401  81.916  1.00  0.00           C
ATOM   5142 6C21 POPEU 182      94.602 121.040  82.967  1.00  0.00           C
ATOM   5145 7C21 POPEU 182      95.181 120.160  84.086  1.00  0.00           C
ATOM   5148 8C21 POPEU 182      94.212 119.890  85.227  1.00  0.00           C
ATOM   5152  C33 POPEU 182      95.951 124.971  67.397  1.00  0.00           C
ATOM   5155  C34 POPEU 182      95.551 124.491  68.797  1.00  0.00           C
ATOM   5158  C35 POPEU 182      96.712 124.491  69.807  1.00  0.00           C
ATOM   5161  C36 POPEU 182      96.291 123.950  71.177  1.00  0.00           C
ATOM   5164  C37 POPEU 182      97.330 124.150  72.287  1.00  0.00           C
ATOM   5167  C38 POPEU 182      96.831 123.660  73.647  1.00  0.00           C
ATOM   5170  C39 POPEU 182      97.980 123.581  74.657  1.00  0.00           C
ATOM   5173 0C31 POPEU 182      97.581 123.260  76.096  1.00  0.00           C
ATOM   5176 1C31 POPEU 182      98.831 123.150  76.986  1.00  0.00           C
ATOM   5179 2C31 POPEU 182      98.551 122.791  78.456  1.00  0.00           C
ATOM   5182 3C31 POPEU 182      97.941 121.401  78.686  1.00  0.00           C
ATOM   5185 4C31 POPEU 182      98.841 120.240  78.207  1.00  0.00           C
ATOM   5188 5C31 POPEU 182      98.250 118.861  78.516  1.00  0.00           C
ATOM   5191 6C31 POPEU 182      99.142 117.700  78.046  1.00  0.00           C
ATOM   5195  NH3 POPEV 183      65.411 102.131 106.487  1.00  0.00           N
ATOM   5199  C12 POPEV 183      65.211 103.481 107.147  1.00  0.00           C
ATOM   5202  C11 POPEV 183      63.930 103.470 108.007  1.00  0.00           C
ATOM   5205  P   POPEV 183      62.532 105.720 107.696  1.00  0.00           P
ATOM   5206  O13 POPEV 183      61.260 105.851 108.446  1.00  0.00           O
ATOM   5207  O14 POPEV 183      63.171 106.991 107.327  1.00  0.00           O
ATOM   5208  O11 POPEV 183      62.271 104.971 106.346  1.00  0.00           O
ATOM   5209  O12 POPEV 183      63.561 104.780 108.446  1.00  0.00           O
ATOM   5210  C1  POPEV 183      61.150 104.160 105.997  1.00  0.00           C
ATOM   5213  C2  POPEV 183      60.800 104.281 104.467  1.00  0.00           C
ATOM   5215  O21 POPEV 183      61.900 104.500 103.557  1.00  0.00           O
ATOM   5216  C21 POPEV 183      63.090 103.950 103.827  1.00  0.00           C
ATOM   5217  O22 POPEV 183      63.330 103.040 104.597  1.00  0.00           O
ATOM   5218  C22 POPEV 183      64.130 104.591 102.867  1.00  0.00           C
ATOM   5221  C3  POPEV 183      59.751 105.431 104.257  1.00  0.00           C
ATOM   5224  O31 POPEV 183      59.382 105.610 102.867  1.00  0.00           O
ATOM   5225  C31 POPEV 183      58.591 106.700 102.717  1.00  0.00           C
ATOM   5226  O32 POPEV 183      58.300 107.471 103.607  1.00  0.00           O
ATOM   5227  C32 POPEV 183      58.361 106.961 101.227  1.00  0.00           C
ATOM   5230  C23 POPEV 183      63.531 105.510 101.757  1.00  0.00           C
ATOM   5233  C24 POPEV 183      64.531 106.300 100.907  1.00  0.00           C
ATOM   5236  C25 POPEV 183      65.470 105.400 100.117  1.00  0.00           C
ATOM   5239  C26 POPEV 183      66.341 106.160  99.117  1.00  0.00           C
ATOM   5242  C27 POPEV 183      67.400 105.240  98.507  1.00  0.00           C
ATOM   5245  C28 POPEV 183      68.110 105.841  97.287  1.00  0.00           C
ATOM   5248  C29 POPEV 183      69.102 104.871  96.706  1.00  0.00           C
ATOM   5250 0C21 POPEV 183      68.801 103.830  95.897  1.00  0.00           C
ATOM   5252 1C21 POPEV 183      67.430 103.410  95.437  1.00  0.00           C
ATOM   5255 2C21 POPEV 183      67.010 104.071  94.117  1.00  0.00           C
ATOM   5258 3C21 POPEV 183      65.632 103.591  93.647  1.00  0.00           C
ATOM   5261 4C21 POPEV 183      65.260 104.141  92.266  1.00  0.00           C
ATOM   5264 5C21 POPEV 183      64.000 103.511  91.656  1.00  0.00           C
ATOM   5267 6C21 POPEV 183      62.711 103.830  92.437  1.00  0.00           C
ATOM   5270 7C21 POPEV 183      61.461 103.311  91.726  1.00  0.00           C
ATOM   5273 8C21 POPEV 183      60.151 103.740  92.386  1.00  0.00           C
ATOM   5277  C33 POPEV 183      57.960 105.711 100.397  1.00  0.00           C
ATOM   5280  C34 POPEV 183      58.461 105.780  98.957  1.00  0.00           C
ATOM   5283  C35 POPEV 183      57.861 104.691  98.067  1.00  0.00           C
ATOM   5286  C36 POPEV 183      56.420 105.000  97.657  1.00  0.00           C
ATOM   5289  C37 POPEV 183      55.911 104.200  96.446  1.00  0.00           C
ATOM   5292  C38 POPEV 183      56.542 104.650  95.117  1.00  0.00           C
ATOM   5295  C39 POPEV 183      55.771 104.110  93.896  1.00  0.00           C
ATOM   5298 0C31 POPEV 183      56.341 104.650  92.567  1.00  0.00           C
ATOM   5301 1C31 POPEV 183      55.562 104.171  91.337  1.00  0.00           C
ATOM   5304 2C31 POPEV 183      56.201 104.650  90.017  1.00  0.00           C
ATOM   5307 3C31 POPEV 183      55.440 104.181  88.767  1.00  0.00           C
ATOM   5310 4C31 POPEV 183      56.121 104.631  87.467  1.00  0.00           C
ATOM   5313 5C31 POPEV 183      55.301 104.290  86.217  1.00  0.00           C
ATOM   5316 6C31 POPEV 183      55.920 104.850  84.937  1.00  0.00           C
ATOM   5320  NH3 POPEW 184      64.231  92.810 107.567  1.00  0.00           N
ATOM   5324  C12 POPEW 184      65.231  92.870 106.446  1.00  0.00           C
ATOM   5327  C11 POPEW 184      66.110  91.610 106.367  1.00  0.00           C
ATOM   5330  P   POPEW 184      68.231  91.991 107.847  1.00  0.00           P
ATOM   5331  O13 POPEW 184      68.241  93.390 107.357  1.00  0.00           O
ATOM   5332  O14 POPEW 184      68.580  91.750 109.257  1.00  0.00           O
ATOM   5333  O11 POPEW 184      69.062  91.081 106.846  1.00  0.00           O
ATOM   5334  O12 POPEW 184      66.781  91.380 107.607  1.00  0.00           O
ATOM   5335  C1  POPEW 184      69.882  91.641 105.827  1.00  0.00           C
ATOM   5338  C2  POPEW 184      69.970  90.701 104.586  1.00  0.00           C
ATOM   5340  O21 POPEW 184      70.900  91.240 103.636  1.00  0.00           O
ATOM   5341  C21 POPEW 184      70.580  92.331 102.967  1.00  0.00           C
ATOM   5342  O22 POPEW 184      69.562  93.000 103.077  1.00  0.00           O
ATOM   5343  C22 POPEW 184      71.731  92.651 102.007  1.00  0.00           C
ATOM   5346  C3  POPEW 184      68.571  90.380 103.967  1.00  0.00           C
ATOM   5349  O31 POPEW 184      68.642  89.890 102.596  1.00  0.00           O
ATOM   5350  C31 POPEW 184      67.451  89.421 102.167  1.00  0.00           C
ATOM   5351  O32 POPEW 184      66.481  89.260 102.877  1.00  0.00           O
ATOM   5352  C32 POPEW 184      67.492  89.181 100.657  1.00  0.00           C
ATOM   5355  C23 POPEW 184      71.330  92.550 100.517  1.00  0.00           C
ATOM   5358  C24 POPEW 184      71.142  91.110 100.037  1.00  0.00           C
ATOM   5361  C25 POPEW 184      70.871  90.970  98.526  1.00  0.00           C
ATOM   5364  C26 POPEW 184      72.051  91.340  97.607  1.00  0.00           C
ATOM   5367  C27 POPEW 184      71.710  91.170  96.107  1.00  0.00           C
ATOM   5370  C28 POPEW 184      72.871  91.571  95.177  1.00  0.00           C
ATOM   5373  C29 POPEW 184      72.400  91.921  93.776  1.00  0.00           C
ATOM   5375 0C21 POPEW 184      72.992  91.571  92.617  1.00  0.00           C
ATOM   5377 1C21 POPEW 184      74.260  90.780  92.497  1.00  0.00           C
ATOM   5380 2C21 POPEW 184      74.801  90.660  91.066  1.00  0.00           C
ATOM   5383 3C21 POPEW 184      74.132  89.530  90.276  1.00  0.00           C
ATOM   5386 4C21 POPEW 184      74.830  89.230  88.946  1.00  0.00           C
ATOM   5389 5C21 POPEW 184      74.591  90.281  87.867  1.00  0.00           C
ATOM   5392 6C21 POPEW 184      75.440  90.011  86.617  1.00  0.00           C
ATOM   5395 7C21 POPEW 184      75.492  91.210  85.666  1.00  0.00           C
ATOM   5398 8C21 POPEW 184      76.430  90.981  84.477  1.00  0.00           C
ATOM   5402  C33 POPEW 184      66.451  90.030  99.886  1.00  0.00           C
ATOM   5405  C34 POPEW 184      66.220  89.510  98.446  1.00  0.00           C
ATOM   5408  C35 POPEW 184      67.532  89.400  97.657  1.00  0.00           C
ATOM   5411  C36 POPEW 184      67.360  88.940  96.206  1.00  0.00           C
ATOM   5414  C37 POPEW 184      68.731  88.791  95.517  1.00  0.00           C
ATOM   5417  C38 POPEW 184      68.621  88.560  94.007  1.00  0.00           C
ATOM   5420  C39 POPEW 184      70.000  88.390  93.336  1.00  0.00           C
ATOM   5423 0C31 POPEW 184      69.992  88.640  91.817  1.00  0.00           C
ATOM   5426 1C31 POPEW 184      69.650  90.100  91.467  1.00  0.00           C
ATOM   5429 2C31 POPEW 184      70.051  90.500  90.047  1.00  0.00           C
ATOM   5432 3C31 POPEW 184      70.102  92.030  89.866  1.00  0.00           C
ATOM   5435 4C31 POPEW 184      70.911  92.460  88.636  1.00  0.00           C
ATOM   5438 5C31 POPEW 184      70.911  93.980  88.427  1.00  0.00           C
ATOM   5441 6C31 POPEW 184      71.801  94.430  87.266  1.00  0.00           C
ATOM   5445  NH3 POPEX 185      60.751  33.010 109.677  1.00  0.00           N
ATOM   5449  C12 POPEX 185      59.340  33.100 110.187  1.00  0.00           C
ATOM   5452  C11 POPEX 185      58.230  32.530 109.247  1.00  0.00           C
ATOM   5455  P   POPEX 185      59.301  30.210 108.616  1.00  0.00           P
ATOM   5456  O13 POPEX 185      58.930  28.810 108.367  1.00  0.00           O
ATOM   5457  O14 POPEX 185      60.460  30.400 109.507  1.00  0.00           O
ATOM   5458  O11 POPEX 185      59.591  30.940 107.247  1.00  0.00           O
ATOM   5459  O12 POPEX 185      58.141  31.100 109.226  1.00  0.00           O
ATOM   5460  C1  POPEX 185      58.760  30.680 106.107  1.00  0.00           C
ATOM   5463  C2  POPEX 185      59.281  31.480 104.886  1.00  0.00           C
ATOM   5465  O21 POPEX 185      58.591  31.000 103.717  1.00  0.00           O
ATOM   5466  C21 POPEX 185      58.230  31.960 102.857  1.00  0.00           C
ATOM   5467  O22 POPEX 185      58.540  33.130 102.937  1.00  0.00           O
ATOM   5468  C22 POPEX 185      57.371  31.330 101.757  1.00  0.00           C
ATOM   5471  C3  POPEX 185      60.830  31.330 104.757  1.00  0.00           C
ATOM   5474  O31 POPEX 185      61.390  32.440 104.047  1.00  0.00           O
ATOM   5475  C31 POPEX 185      61.760  32.380 102.766  1.00  0.00           C
ATOM   5476  O32 POPEX 185      62.021  33.350 102.077  1.00  0.00           O
ATOM   5477  C32 POPEX 185      61.882  30.960 102.226  1.00  0.00           C
ATOM   5480  C23 POPEX 185      56.681  32.380 100.836  1.00  0.00           C
ATOM   5483  C24 POPEX 185      57.621  32.960  99.757  1.00  0.00           C
ATOM   5486  C25 POPEX 185      57.010  34.170  99.026  1.00  0.00           C
ATOM   5489  C26 POPEX 185      56.201  33.850  97.757  1.00  0.00           C
ATOM   5492  C27 POPEX 185      55.841  35.130  96.977  1.00  0.00           C
ATOM   5495  C28 POPEX 185      56.250  35.090  95.487  1.00  0.00           C
ATOM   5498  C29 POPEX 185      56.510  36.450  94.897  1.00  0.00           C
ATOM   5500 0C21 POPEX 185      55.701  37.170  94.107  1.00  0.00           C
ATOM   5502 1C21 POPEX 185      54.291  36.830  93.687  1.00  0.00           C
ATOM   5505 2C21 POPEX 185      53.431  38.091  93.467  1.00  0.00           C
ATOM   5508 3C21 POPEX 185      53.801  38.890  92.206  1.00  0.00           C
ATOM   5511 4C21 POPEX 185      53.051  40.230  92.047  1.00  0.00           C
ATOM   5514 5C21 POPEX 185      51.531  40.090  91.877  1.00  0.00           C
ATOM   5517 6C21 POPEX 185      50.882  41.440  91.497  1.00  0.00           C
ATOM   5520 7C21 POPEX 185      49.361  41.361  91.386  1.00  0.00           C
ATOM   5523 8C21 POPEX 185      48.712  42.700  91.007  1.00  0.00           C
ATOM   5527  C33 POPEX 185      62.301  30.890 100.747  1.00  0.00           C
ATOM   5530  C34 POPEX 185      61.121  31.140  99.787  1.00  0.00           C
ATOM   5533  C35 POPEX 185      61.341  30.460  98.437  1.00  0.00           C
ATOM   5536  C36 POPEX 185      60.411  30.950  97.316  1.00  0.00           C
ATOM   5539  C37 POPEX 185      60.711  30.240  95.987  1.00  0.00           C
ATOM   5542  C38 POPEX 185      60.440  31.100  94.737  1.00  0.00           C
ATOM   5545  C39 POPEX 185      58.972  31.440  94.486  1.00  0.00           C
ATOM   5548 0C31 POPEX 185      58.820  32.380  93.287  1.00  0.00           C
ATOM   5551 1C31 POPEX 185      57.360  32.550  92.827  1.00  0.00           C
ATOM   5554 2C31 POPEX 185      57.231  33.450  91.597  1.00  0.00           C
ATOM   5557 3C31 POPEX 185      55.790  33.510  91.077  1.00  0.00           C
ATOM   5560 4C31 POPEX 185      55.690  34.020  89.636  1.00  0.00           C
ATOM   5563 5C31 POPEX 185      54.260  33.910  89.066  1.00  0.00           C
ATOM   5566 6C31 POPEX 185      54.172  34.300  87.587  1.00  0.00           C
ATOM   5570  NH3 POPEY 186       1.010  11.850  63.827  1.00  0.00           N
ATOM   5574  C12 POPEY 186      -0.199  12.630  63.367  1.00  0.00           C
ATOM   5577  C11 POPEY 186       0.081  13.660  62.237  1.00  0.00           C
ATOM   5580  P   POPEY 186       1.960  15.090  63.307  1.00  0.00           P
ATOM   5581  O13 POPEY 186       2.570  16.380  62.897  1.00  0.00           O
ATOM   5582  O14 POPEY 186       2.691  13.860  62.937  1.00  0.00           O
ATOM   5583  O11 POPEY 186       1.701  15.010  64.837  1.00  0.00           O
ATOM   5584  O12 POPEY 186       0.491  14.960  62.727  1.00  0.00           O
ATOM   5585  C1  POPEY 186       1.060  16.000  65.627  1.00  0.00           C
ATOM   5588  C2  POPEY 186      -0.129  15.390  66.407  1.00  0.00           C
ATOM   5590  O21 POPEY 186      -0.569  16.390  67.337  1.00  0.00           O
ATOM   5591  C21 POPEY 186      -1.539  16.040  68.157  1.00  0.00           C
ATOM   5592  O22 POPEY 186      -2.340  15.130  67.977  1.00  0.00           O
ATOM   5593  C22 POPEY 186      -1.390  16.900  69.407  1.00  0.00           C
ATOM   5596  C3  POPEY 186       0.291  14.060  67.096  1.00  0.00           C
ATOM   5599  O31 POPEY 186       1.320  14.290  68.087  1.00  0.00           O
ATOM   5600  C31 POPEY 186       1.780  13.140  68.596  1.00  0.00           C
ATOM   5601  O32 POPEY 186       1.401  12.040  68.257  1.00  0.00           O
ATOM   5602  C32 POPEY 186       2.760  13.410  69.726  1.00  0.00           C
ATOM   5605  C23 POPEY 186      -2.320  16.500  70.567  1.00  0.00           C
ATOM   5608  C24 POPEY 186      -1.839  17.070  71.907  1.00  0.00           C
ATOM   5611  C25 POPEY 186      -0.719  16.210  72.526  1.00  0.00           C
ATOM   5614  C26 POPEY 186      -0.319  16.680  73.927  1.00  0.00           C
ATOM   5617  C27 POPEY 186       0.871  15.910  74.507  1.00  0.00           C
ATOM   5620  C28 POPEY 186       2.231  16.400  73.957  1.00  0.00           C
ATOM   5623  C29 POPEY 186       3.381  15.520  74.397  1.00  0.00           C
ATOM   5625 0C21 POPEY 186       3.951  15.500  75.607  1.00  0.00           C
ATOM   5627 1C21 POPEY 186       3.580  16.360  76.796  1.00  0.00           C
ATOM   5630 2C21 POPEY 186       2.880  15.590  77.927  1.00  0.00           C
ATOM   5633 3C21 POPEY 186       3.740  14.450  78.476  1.00  0.00           C
ATOM   5636 4C21 POPEY 186       3.350  14.010  79.886  1.00  0.00           C
ATOM   5639 5C21 POPEY 186       4.311  12.940  80.427  1.00  0.00           C
ATOM   5642 6C21 POPEY 186       4.031  12.570  81.877  1.00  0.00           C
ATOM   5645 7C21 POPEY 186       5.060  11.620  82.477  1.00  0.00           C
ATOM   5648 8C21 POPEY 186       4.811  11.360  83.967  1.00  0.00           C
ATOM   5652  C33 POPEY 186       2.070  13.310  71.107  1.00  0.00           C
ATOM   5655  C34 POPEY 186       1.911  11.860  71.597  1.00  0.00           C
ATOM   5658  C35 POPEY 186       1.441  11.760  73.057  1.00  0.00           C
ATOM   5661  C36 POPEY 186       0.011  12.260  73.287  1.00  0.00           C
ATOM   5664  C37 POPEY 186      -0.380  12.130  74.766  1.00  0.00           C
ATOM   5667  C38 POPEY 186      -1.680  12.870  75.096  1.00  0.00           C
ATOM   5670  C39 POPEY 186      -2.259  12.460  76.466  1.00  0.00           C
ATOM   5673 0C31 POPEY 186      -1.360  12.760  77.677  1.00  0.00           C
ATOM   5676 1C31 POPEY 186      -1.199  11.530  78.577  1.00  0.00           C
ATOM   5679 2C31 POPEY 186      -0.660  11.850  79.967  1.00  0.00           C
ATOM   5682 3C31 POPEY 186      -1.780  11.800  81.016  1.00  0.00           C
ATOM   5685 4C31 POPEY 186      -1.309  12.230  82.407  1.00  0.00           C
ATOM   5688 5C31 POPEY 186      -2.420  12.150  83.456  1.00  0.00           C
ATOM   5691 6C31 POPEY 186      -2.069  12.890  84.737  1.00  0.00           C
ATOM   5695  NH3 POPEZ 187      20.150  45.451  65.357  1.00  0.00           N
ATOM   5699  C12 POPEZ 187      19.990  45.120  63.907  1.00  0.00           C
ATOM   5702  C11 POPEZ 187      21.350  45.220  63.197  1.00  0.00           C
ATOM   5705  P   POPEZ 187      23.500  44.690  64.636  1.00  0.00           P
ATOM   5706  O13 POPEZ 187      24.151  43.460  65.147  1.00  0.00           O
ATOM   5707  O14 POPEZ 187      24.371  45.680  63.987  1.00  0.00           O
ATOM   5708  O11 POPEZ 187      22.750  45.410  65.846  1.00  0.00           O
ATOM   5709  O12 POPEZ 187      22.290  44.260  63.687  1.00  0.00           O
ATOM   5710  C1  POPEZ 187      23.291  45.560  67.147  1.00  0.00           C
ATOM   5713  C2  POPEZ 187      22.590  44.610  68.157  1.00  0.00           C
ATOM   5715  O21 POPEZ 187      21.882  45.400  69.136  1.00  0.00           O
ATOM   5716  C21 POPEZ 187      20.621  45.050  69.257  1.00  0.00           C
ATOM   5717  O22 POPEZ 187      19.881  44.710  68.357  1.00  0.00           O
ATOM   5718  C22 POPEZ 187      20.190  45.190  70.717  1.00  0.00           C
ATOM   5721  C3  POPEZ 187      23.561  43.670  68.927  1.00  0.00           C
ATOM   5724  O31 POPEZ 187      23.360  43.650  70.367  1.00  0.00           O
ATOM   5725  C31 POPEZ 187      24.040  44.640  70.967  1.00  0.00           C
ATOM   5726  O32 POPEZ 187      24.680  45.510  70.397  1.00  0.00           O
ATOM   5727  C32 POPEZ 187      23.891  44.550  72.477  1.00  0.00           C
ATOM   5730  C23 POPEZ 187      20.090  46.660  71.157  1.00  0.00           C
ATOM   5733  C24 POPEZ 187      19.141  46.900  72.337  1.00  0.00           C
ATOM   5736  C25 POPEZ 187      19.181  48.330  72.877  1.00  0.00           C
ATOM   5739  C26 POPEZ 187      20.420  48.620  73.747  1.00  0.00           C
ATOM   5742  C27 POPEZ 187      20.371  50.000  74.416  1.00  0.00           C
ATOM   5745  C28 POPEZ 187      21.381  50.120  75.567  1.00  0.00           C
ATOM   5748  C29 POPEZ 187      21.371  51.460  76.247  1.00  0.00           C
ATOM   5750 0C21 POPEZ 187      20.611  51.810  77.307  1.00  0.00           C
ATOM   5752 1C21 POPEZ 187      19.571  50.950  77.987  1.00  0.00           C
ATOM   5755 2C21 POPEZ 187      20.021  50.420  79.357  1.00  0.00           C
ATOM   5758 3C21 POPEZ 187      18.900  49.700  80.117  1.00  0.00           C
ATOM   5761 4C21 POPEZ 187      19.461  48.820  81.236  1.00  0.00           C
ATOM   5764 5C21 POPEZ 187      18.410  48.100  82.086  1.00  0.00           C
ATOM   5767 6C21 POPEZ 187      19.081  47.100  83.037  1.00  0.00           C
ATOM   5770 7C21 POPEZ 187      18.150  46.460  84.086  1.00  0.00           C
ATOM   5773 8C21 POPEZ 187      17.220  45.370  83.547  1.00  0.00           C
ATOM   5777  C33 POPEZ 187      24.321  45.900  73.087  1.00  0.00           C
ATOM   5780  C34 POPEZ 187      24.420  45.880  74.607  1.00  0.00           C
ATOM   5783  C35 POPEZ 187      23.181  46.440  75.316  1.00  0.00           C
ATOM   5786  C36 POPEZ 187      23.400  46.370  76.827  1.00  0.00           C
ATOM   5789  C37 POPEZ 187      22.171  46.640  77.707  1.00  0.00           C
ATOM   5792  C38 POPEZ 187      22.420  46.320  79.187  1.00  0.00           C
ATOM   5795  C39 POPEZ 187      23.521  47.160  79.866  1.00  0.00           C
ATOM   5798 0C31 POPEZ 187      23.990  46.540  81.197  1.00  0.00           C
ATOM   5801 1C31 POPEZ 187      25.071  47.370  81.907  1.00  0.00           C
ATOM   5804 2C31 POPEZ 187      24.551  48.660  82.567  1.00  0.00           C
ATOM   5807 3C31 POPEZ 187      23.701  48.400  83.817  1.00  0.00           C
ATOM   5810 4C31 POPEZ 187      22.571  49.420  83.967  1.00  0.00           C
ATOM   5813 5C31 POPEZ 187      21.741  49.240  85.237  1.00  0.00           C
ATOM   5816 6C31 POPEZ 187      20.600  50.251  85.286  1.00  0.00           C
ATOM   5820  NH3 POPEa 188      68.922   8.880 108.687  1.00  0.00           N
ATOM   5824  C12 POPEa 188      69.562   8.090 109.797  1.00  0.00           C
ATOM   5827  C11 POPEa 188      70.390   6.860 109.387  1.00  0.00           C
ATOM   5830  P   POPEa 188      71.960   5.110 110.627  1.00  0.00           P
ATOM   5831  O13 POPEa 188      72.571   5.130 111.977  1.00  0.00           O
ATOM   5832  O14 POPEa 188      71.411   3.800 110.207  1.00  0.00           O
ATOM   5833  O11 POPEa 188      72.992   5.600 109.556  1.00  0.00           O
ATOM   5834  O12 POPEa 188      70.830   6.220 110.587  1.00  0.00           O
ATOM   5835  C1  POPEa 188      74.351   5.890 109.897  1.00  0.00           C
ATOM   5838  C2  POPEa 188      75.180   6.220 108.636  1.00  0.00           C
ATOM   5840  O21 POPEa 188      75.360   5.030 107.857  1.00  0.00           O
ATOM   5841  C21 POPEa 188      74.421   4.770 106.977  1.00  0.00           C
ATOM   5842  O22 POPEa 188      73.501   5.510 106.647  1.00  0.00           O
ATOM   5843  C22 POPEa 188      74.780   3.460 106.267  1.00  0.00           C
ATOM   5846  C3  POPEa 188      76.580   6.810 108.967  1.00  0.00           C
ATOM   5849  O31 POPEa 188      76.841   7.920 108.087  1.00  0.00           O
ATOM   5850  C31 POPEa 188      77.411   7.680 106.907  1.00  0.00           C
ATOM   5851  O32 POPEa 188      78.040   6.680 106.607  1.00  0.00           O
ATOM   5852  C32 POPEa 188      76.960   8.860 106.007  1.00  0.00           C
ATOM   5855  C23 POPEa 188      73.712   3.010 105.237  1.00  0.00           C
ATOM   5858  C24 POPEa 188      73.760   3.640 103.837  1.00  0.00           C
ATOM   5861  C25 POPEa 188      72.750   2.950 102.906  1.00  0.00           C
ATOM   5864  C26 POPEa 188      72.711   3.480 101.467  1.00  0.00           C
ATOM   5867  C27 POPEa 188      71.720   2.660 100.627  1.00  0.00           C
ATOM   5870  C28 POPEa 188      71.510   3.180  99.197  1.00  0.00           C
ATOM   5873  C29 POPEa 188      70.440   2.350  98.537  1.00  0.00           C
ATOM   5875 0C21 POPEa 188      69.970   2.470  97.287  1.00  0.00           C
ATOM   5877 1C21 POPEa 188      70.440   3.420  96.227  1.00  0.00           C
ATOM   5880 2C21 POPEa 188      70.551   2.670  94.877  1.00  0.00           C
ATOM   5883 3C21 POPEa 188      71.731   1.690  94.827  1.00  0.00           C
ATOM   5886 4C21 POPEa 188      71.632   0.730  93.636  1.00  0.00           C
ATOM   5889 5C21 POPEa 188      72.841  -0.200  93.507  1.00  0.00           C
ATOM   5892 6C21 POPEa 188      72.641  -1.211  92.377  1.00  0.00           C
ATOM   5895 7C21 POPEa 188      73.852  -2.131  92.136  1.00  0.00           C
ATOM   5898 8C21 POPEa 188      73.551  -3.201  91.087  1.00  0.00           C
ATOM   5902  C33 POPEa 188      77.921   9.270 104.866  1.00  0.00           C
ATOM   5905  C34 POPEa 188      77.991   8.250 103.736  1.00  0.00           C
ATOM   5908  C35 POPEa 188      76.791   8.150 102.786  1.00  0.00           C
ATOM   5911  C36 POPEa 188      76.890   6.840 101.997  1.00  0.00           C
ATOM   5914  C37 POPEa 188      75.822   6.590 100.937  1.00  0.00           C
ATOM   5917  C38 POPEa 188      76.030   5.190 100.327  1.00  0.00           C
ATOM   5920  C39 POPEa 188      75.352   5.030  98.957  1.00  0.00           C
ATOM   5923 0C31 POPEa 188      75.710   3.720  98.247  1.00  0.00           C
ATOM   5926 1C31 POPEa 188      75.080   3.630  96.857  1.00  0.00           C
ATOM   5929 2C31 POPEa 188      75.422   2.320  96.116  1.00  0.00           C
ATOM   5932 3C31 POPEa 188      76.881   2.250  95.647  1.00  0.00           C
ATOM   5935 4C31 POPEa 188      77.150   1.010  94.766  1.00  0.00           C
ATOM   5938 5C31 POPEa 188      78.431   1.140  93.937  1.00  0.00           C
ATOM   5941 6C31 POPEa 188      78.701  -0.080  93.037  1.00  0.00           C
ATOM   5945  NH3 POPEb 189     114.591  88.131 106.557  1.00  0.00           N
ATOM   5949  C12 POPEb 189     115.572  87.160 107.177  1.00  0.00           C
ATOM   5952  C11 POPEb 189     115.970  86.081 106.147  1.00  0.00           C
ATOM   5955  P   POPEb 189     117.531  87.580 104.726  1.00  0.00           P
ATOM   5956  O13 POPEb 189     116.910  88.870 105.096  1.00  0.00           O
ATOM   5957  O14 POPEb 189     118.721  87.201 105.497  1.00  0.00           O
ATOM   5958  O11 POPEb 189     117.871  87.530 103.186  1.00  0.00           O
ATOM   5959  O12 POPEb 189     116.350  86.580 104.877  1.00  0.00           O
ATOM   5960  C1  POPEb 189     116.860  87.900 102.237  1.00  0.00           C
ATOM   5963  C2  POPEb 189     116.770  86.921 101.047  1.00  0.00           C
ATOM   5965  O21 POPEb 189     115.930  87.550 100.056  1.00  0.00           O
ATOM   5966  C21 POPEb 189     115.982  87.000  98.846  1.00  0.00           C
ATOM   5967  O22 POPEb 189     116.501  85.930  98.566  1.00  0.00           O
ATOM   5968  C22 POPEb 189     115.401  87.980  97.827  1.00  0.00           C
ATOM   5971  C3  POPEb 189     116.250  85.531 101.516  1.00  0.00           C
ATOM   5974  O31 POPEb 189     116.852  84.451 100.767  1.00  0.00           O
ATOM   5975  C31 POPEb 189     116.110  83.330 100.836  1.00  0.00           C
ATOM   5976  O32 POPEb 189     115.051  83.241 101.417  1.00  0.00           O
ATOM   5977  C32 POPEb 189     116.730  82.191 100.037  1.00  0.00           C
ATOM   5980  C23 POPEb 189     116.061  87.821  96.437  1.00  0.00           C
ATOM   5983  C24 POPEb 189     115.830  89.020  95.507  1.00  0.00           C
ATOM   5986  C25 POPEb 189     116.661  88.961  94.206  1.00  0.00           C
ATOM   5989  C26 POPEb 189     118.110  89.470  94.377  1.00  0.00           C
ATOM   5992  C27 POPEb 189     118.921  89.381  93.077  1.00  0.00           C
ATOM   5995  C28 POPEb 189     120.432  89.670  93.247  1.00  0.00           C
ATOM   5998  C29 POPEb 189     121.201  89.621  91.957  1.00  0.00           C
ATOM   6000 0C21 POPEb 189     122.301  90.351  91.687  1.00  0.00           C
ATOM   6002 1C21 POPEb 189     122.980  91.330  92.617  1.00  0.00           C
ATOM   6005 2C21 POPEb 189     122.492  92.760  92.346  1.00  0.00           C
ATOM   6008 3C21 POPEb 189     123.221  93.810  93.196  1.00  0.00           C
ATOM   6011 4C21 POPEb 189     122.840  95.251  92.807  1.00  0.00           C
ATOM   6014 5C21 POPEb 189     124.072  96.140  92.556  1.00  0.00           C
ATOM   6017 6C21 POPEb 189     124.911  96.410  93.806  1.00  0.00           C
ATOM   6020 7C21 POPEb 189     124.291  97.390  94.776  1.00  0.00           C
ATOM   6023 8C21 POPEb 189     125.161  97.630  96.007  1.00  0.00           C
ATOM   6027  C33 POPEb 189     115.650  81.531  99.136  1.00  0.00           C
ATOM   6030  C34 POPEb 189     116.051  81.470  97.657  1.00  0.00           C
ATOM   6033  C35 POPEb 189     116.101  82.851  96.977  1.00  0.00           C
ATOM   6036  C36 POPEb 189     116.621  82.740  95.537  1.00  0.00           C
ATOM   6039  C37 POPEb 189     116.922  84.101  94.886  1.00  0.00           C
ATOM   6042  C38 POPEb 189     117.531  83.961  93.476  1.00  0.00           C
ATOM   6045  C39 POPEb 189     116.511  83.591  92.386  1.00  0.00           C
ATOM   6048 0C31 POPEb 189     117.201  83.020  91.147  1.00  0.00           C
ATOM   6051 1C31 POPEb 189     116.231  82.480  90.087  1.00  0.00           C
ATOM   6054 2C31 POPEb 189     116.910  81.480  89.136  1.00  0.00           C
ATOM   6057 3C31 POPEb 189     116.572  81.681  87.657  1.00  0.00           C
ATOM   6060 4C31 POPEb 189     115.140  81.271  87.276  1.00  0.00           C
ATOM   6063 5C31 POPEb 189     114.891  81.410  85.777  1.00  0.00           C
ATOM   6066 6C31 POPEb 189     113.521  80.890  85.316  1.00  0.00           C
ATOM   6070  NH3 POPEc 190     127.822 119.550  61.847  1.00  0.00           N
ATOM   6074  C12 POPEc 190     126.531 120.330  62.026  1.00  0.00           C
ATOM   6077  C11 POPEc 190     126.391 120.991  63.416  1.00  0.00           C
ATOM   6080  P   POPEc 190     124.980 123.241  63.427  1.00  0.00           P
ATOM   6081  O13 POPEc 190     125.730 123.730  62.247  1.00  0.00           O
ATOM   6082  O14 POPEc 190     123.560 123.610  63.517  1.00  0.00           O
ATOM   6083  O11 POPEc 190     125.771 123.700  64.717  1.00  0.00           O
ATOM   6084  O12 POPEc 190     125.140 121.671  63.517  1.00  0.00           O
ATOM   6085  C1  POPEc 190     125.271 123.171  65.967  1.00  0.00           C
ATOM   6088  C2  POPEc 190     125.850 123.901  67.197  1.00  0.00           C
ATOM   6090  O21 POPEc 190     125.111 123.451  68.337  1.00  0.00           O
ATOM   6091  C21 POPEc 190     125.790 123.250  69.436  1.00  0.00           C
ATOM   6092  O22 POPEc 190     127.011 123.260  69.547  1.00  0.00           O
ATOM   6093  C22 POPEc 190     124.810 123.061  70.587  1.00  0.00           C
ATOM   6096  C3  POPEc 190     125.701 125.440  67.066  1.00  0.00           C
ATOM   6099  O31 POPEc 190     126.741 126.131  67.777  1.00  0.00           O
ATOM   6100  C31 POPEc 190     126.461 126.501  69.016  1.00  0.00           C
ATOM   6101  O32 POPEc 190     125.451 126.221  69.636  1.00  0.00           O
ATOM   6102  C32 POPEc 190     127.591 127.360  69.547  1.00  0.00           C
ATOM   6105  C23 POPEc 190     125.461 123.160  71.986  1.00  0.00           C
ATOM   6108  C24 POPEc 190     124.400 123.441  73.057  1.00  0.00           C
ATOM   6111  C25 POPEc 190     124.711 122.870  74.447  1.00  0.00           C
ATOM   6114  C26 POPEc 190     125.911 123.511  75.157  1.00  0.00           C
ATOM   6117  C27 POPEc 190     125.870 123.201  76.667  1.00  0.00           C
ATOM   6120  C28 POPEc 190     127.062 123.791  77.447  1.00  0.00           C
ATOM   6123  C29 POPEc 190     128.312 122.950  77.296  1.00  0.00           C
ATOM   6125 0C21 POPEc 190     129.161 122.620  78.287  1.00  0.00           C
ATOM   6127 1C21 POPEc 190     129.081 123.090  79.717  1.00  0.00           C
ATOM   6130 2C21 POPEc 190     130.442 122.950  80.437  1.00  0.00           C
ATOM   6133 3C21 POPEc 190     130.382 123.400  81.897  1.00  0.00           C
ATOM   6136 4C21 POPEc 190     131.592 122.970  82.747  1.00  0.00           C
ATOM   6139 5C21 POPEc 190     132.911 123.651  82.346  1.00  0.00           C
ATOM   6142 6C21 POPEc 190     134.142 122.961  82.947  1.00  0.00           C
ATOM   6145 7C21 POPEc 190     135.452 123.621  82.486  1.00  0.00           C
ATOM   6148 8C21 POPEc 190     136.702 122.821  82.877  1.00  0.00           C
ATOM   6152  C33 POPEc 190     127.812 127.140  71.057  1.00  0.00           C
ATOM   6155  C34 POPEc 190     128.852 128.140  71.557  1.00  0.00           C
ATOM   6158  C35 POPEc 190     129.171 128.090  73.057  1.00  0.00           C
ATOM   6161  C36 POPEc 190     127.951 128.341  73.957  1.00  0.00           C
ATOM   6164  C37 POPEc 190     128.361 128.731  75.386  1.00  0.00           C
ATOM   6167  C38 POPEc 190     127.242 129.442  76.147  1.00  0.00           C
ATOM   6170  C39 POPEc 190     126.502 128.521  77.136  1.00  0.00           C
ATOM   6173 0C31 POPEc 190     126.871 128.791  78.607  1.00  0.00           C
ATOM   6176 1C31 POPEc 190     128.331 128.511  78.946  1.00  0.00           C
ATOM   6179 2C31 POPEc 190     128.682 128.841  80.406  1.00  0.00           C
ATOM   6182 3C31 POPEc 190     127.812 128.080  81.427  1.00  0.00           C
ATOM   6185 4C31 POPEc 190     128.421 128.061  82.827  1.00  0.00           C
ATOM   6188 5C31 POPEc 190     127.532 127.320  83.827  1.00  0.00           C
ATOM   6191 6C31 POPEc 190     128.173 127.180  85.196  1.00  0.00           C
ATOM   6195  NH3 POPEd 191      91.852  56.350  62.756  1.00  0.00           N
ATOM   6199  C12 POPEd 191      90.951  55.260  63.247  1.00  0.00           C
ATOM   6202  C11 POPEd 191      91.061  55.080  64.776  1.00  0.00           C
ATOM   6205  P   POPEd 191      89.841  52.811  64.767  1.00  0.00           P
ATOM   6206  O13 POPEd 191      89.230  52.820  63.416  1.00  0.00           O
ATOM   6207  O14 POPEd 191      91.161  52.160  64.877  1.00  0.00           O
ATOM   6208  O11 POPEd 191      88.791  52.230  65.776  1.00  0.00           O
ATOM   6209  O12 POPEd 191      89.981  54.300  65.287  1.00  0.00           O
ATOM   6210  C1  POPEd 191      89.170  52.010  67.127  1.00  0.00           C
ATOM   6213  C2  POPEd 191      87.962  52.140  68.087  1.00  0.00           C
ATOM   6215  O21 POPEd 191      88.400  52.660  69.357  1.00  0.00           O
ATOM   6216  C21 POPEd 191      89.161  51.860  70.087  1.00  0.00           C
ATOM   6217  O22 POPEd 191      89.650  50.800  69.747  1.00  0.00           O
ATOM   6218  C22 POPEd 191      89.301  52.490  71.466  1.00  0.00           C
ATOM   6221  C3  POPEd 191      87.120  50.830  68.227  1.00  0.00           C
ATOM   6224  O31 POPEd 191      86.421  50.810  69.497  1.00  0.00           O
ATOM   6225  C31 POPEd 191      85.311  51.530  69.547  1.00  0.00           C
ATOM   6226  O32 POPEd 191      84.701  51.970  68.587  1.00  0.00           O
ATOM   6227  C32 POPEd 191      84.951  51.780  71.016  1.00  0.00           C
ATOM   6230  C23 POPEd 191      89.661  51.440  72.526  1.00  0.00           C
ATOM   6233  C24 POPEd 191      89.540  51.970  73.966  1.00  0.00           C
ATOM   6236  C25 POPEd 191      88.090  52.290  74.346  1.00  0.00           C
ATOM   6239  C26 POPEd 191      87.892  52.390  75.857  1.00  0.00           C
ATOM   6242  C27 POPEd 191      86.421  52.570  76.267  1.00  0.00           C
ATOM   6245  C28 POPEd 191      86.221  52.660  77.786  1.00  0.00           C
ATOM   6248  C29 POPEd 191      86.341  51.320  78.456  1.00  0.00           C
ATOM   6250 0C21 POPEd 191      86.242  51.100  79.776  1.00  0.00           C
ATOM   6252 1C21 POPEd 191      86.021  52.170  80.816  1.00  0.00           C
ATOM   6255 2C21 POPEd 191      86.810  51.900  82.117  1.00  0.00           C
ATOM   6258 3C21 POPEd 191      88.330  51.870  81.957  1.00  0.00           C
ATOM   6261 4C21 POPEd 191      89.051  51.400  83.227  1.00  0.00           C
ATOM   6264 5C21 POPEd 191      89.550  52.550  84.127  1.00  0.00           C
ATOM   6267 6C21 POPEd 191      90.171  52.021  85.427  1.00  0.00           C
ATOM   6270 7C21 POPEd 191      91.101  53.021  86.127  1.00  0.00           C
ATOM   6273 8C21 POPEd 191      91.831  52.410  87.337  1.00  0.00           C
ATOM   6277  C33 POPEd 191      83.501  51.400  71.357  1.00  0.00           C
ATOM   6280  C34 POPEd 191      83.250  51.361  72.877  1.00  0.00           C
ATOM   6283  C35 POPEd 191      83.382  52.720  73.587  1.00  0.00           C
ATOM   6286  C36 POPEd 191      82.811  52.660  75.017  1.00  0.00           C
ATOM   6289  C37 POPEd 191      82.640  54.030  75.677  1.00  0.00           C
ATOM   6292  C38 POPEd 191      81.720  53.990  76.916  1.00  0.00           C
ATOM   6295  C39 POPEd 191      82.372  53.330  78.137  1.00  0.00           C
ATOM   6298 0C31 POPEd 191      81.382  53.100  79.287  1.00  0.00           C
ATOM   6301 1C31 POPEd 191      82.071  52.420  80.476  1.00  0.00           C
ATOM   6304 2C31 POPEd 191      81.171  52.270  81.717  1.00  0.00           C
ATOM   6307 3C31 POPEd 191      81.881  51.510  82.847  1.00  0.00           C
ATOM   6310 4C31 POPEd 191      81.822  49.990  82.707  1.00  0.00           C
ATOM   6313 5C31 POPEd 191      82.701  49.260  83.736  1.00  0.00           C
ATOM   6316 6C31 POPEd 191      82.671  47.740  83.587  1.00  0.00           C
ATOM   6320  NH3 POPEe 192     120.961  99.640  61.067  1.00  0.00           N
ATOM   6324  C12 POPEe 192     120.361  99.971  59.737  1.00  0.00           C
ATOM   6327  C11 POPEe 192     119.251 101.021  59.857  1.00  0.00           C
ATOM   6330  P   POPEe 192     119.251 102.690  57.847  1.00  0.00           P
ATOM   6331  O13 POPEe 192     120.721 102.630  57.747  1.00  0.00           O
ATOM   6332  O14 POPEe 192     118.492 102.950  56.607  1.00  0.00           O
ATOM   6333  O11 POPEe 192     118.850 103.810  58.917  1.00  0.00           O
ATOM   6334  O12 POPEe 192     118.762 101.361  58.546  1.00  0.00           O
ATOM   6335  C1  POPEe 192     117.471 103.980  59.247  1.00  0.00           C
ATOM   6338  C2  POPEe 192     117.232 105.190  60.197  1.00  0.00           C
ATOM   6340  O21 POPEe 192     116.951 104.710  61.527  1.00  0.00           O
ATOM   6341  C21 POPEe 192     117.391 105.431  62.537  1.00  0.00           C
ATOM   6342  O22 POPEe 192     118.242 106.300  62.476  1.00  0.00           O
ATOM   6343  C22 POPEe 192     116.661 105.000  63.817  1.00  0.00           C
ATOM   6346  C3  POPEe 192     116.021 106.030  59.687  1.00  0.00           C
ATOM   6349  O31 POPEe 192     115.572 107.050  60.607  1.00  0.00           O
ATOM   6350  C31 POPEe 192     116.210 108.201  60.517  1.00  0.00           C
ATOM   6351  O32 POPEe 192     117.190 108.420  59.827  1.00  0.00           O
ATOM   6352  C32 POPEe 192     115.532 109.220  61.436  1.00  0.00           C
ATOM   6355  C23 POPEe 192     117.211 105.711  65.067  1.00  0.00           C
ATOM   6358  C24 POPEe 192     116.262 105.720  66.267  1.00  0.00           C
ATOM   6361  C25 POPEe 192     116.751 106.671  67.366  1.00  0.00           C
ATOM   6364  C26 POPEe 192     115.800 106.690  68.566  1.00  0.00           C
ATOM   6367  C27 POPEe 192     116.132 107.810  69.566  1.00  0.00           C
ATOM   6370  C28 POPEe 192     115.070 107.931  70.666  1.00  0.00           C
ATOM   6373  C29 POPEe 192     115.121 106.760  71.617  1.00  0.00           C
ATOM   6375 0C21 POPEe 192     115.590 106.811  72.877  1.00  0.00           C
ATOM   6377 1C21 POPEe 192     116.132 108.071  73.507  1.00  0.00           C
ATOM   6380 2C21 POPEe 192     116.831 107.870  74.857  1.00  0.00           C
ATOM   6383 3C21 POPEe 192     118.141 107.061  74.796  1.00  0.00           C
ATOM   6386 4C21 POPEe 192     119.161 107.550  75.837  1.00  0.00           C
ATOM   6389 5C21 POPEe 192     120.361 106.610  76.007  1.00  0.00           C
ATOM   6392 6C21 POPEe 192     121.551 107.280  76.706  1.00  0.00           C
ATOM   6395 7C21 POPEe 192     122.690 106.300  76.997  1.00  0.00           C
ATOM   6398 8C21 POPEe 192     124.001 106.970  77.407  1.00  0.00           C
ATOM   6402  C33 POPEe 192     116.542 110.080  62.217  1.00  0.00           C
ATOM   6405  C34 POPEe 192     116.870 109.580  63.627  1.00  0.00           C
ATOM   6408  C35 POPEe 192     115.891 110.050  64.717  1.00  0.00           C
ATOM   6411  C36 POPEe 192     116.070 111.531  65.097  1.00  0.00           C
ATOM   6414  C37 POPEe 192     115.051 112.040  66.116  1.00  0.00           C
ATOM   6417  C38 POPEe 192     115.380 111.630  67.567  1.00  0.00           C
ATOM   6420  C39 POPEe 192     114.391 112.241  68.577  1.00  0.00           C
ATOM   6423 0C31 POPEe 192     114.742 111.970  70.047  1.00  0.00           C
ATOM   6426 1C31 POPEe 192     113.691 112.590  70.987  1.00  0.00           C
ATOM   6429 2C31 POPEe 192     114.170 112.740  72.436  1.00  0.00           C
ATOM   6432 3C31 POPEe 192     113.081 113.290  73.367  1.00  0.00           C
ATOM   6435 4C31 POPEe 192     113.641 113.780  74.706  1.00  0.00           C
ATOM   6438 5C31 POPEe 192     112.561 114.260  75.677  1.00  0.00           C
ATOM   6441 6C31 POPEe 192     113.141 114.800  76.986  1.00  0.00           C
ATOM   6445  NH3 POPEf 193       6.341  23.160  65.147  1.00  0.00           N
ATOM   6449  C12 POPEf 193       7.241  23.550  64.027  1.00  0.00           C
ATOM   6452  C11 POPEf 193       7.011  22.640  62.797  1.00  0.00           C
ATOM   6455  P   POPEf 193       4.570  21.540  62.537  1.00  0.00           P
ATOM   6456  O13 POPEf 193       4.441  20.760  61.287  1.00  0.00           O
ATOM   6457  O14 POPEf 193       4.820  20.780  63.787  1.00  0.00           O
ATOM   6458  O11 POPEf 193       3.301  22.420  62.767  1.00  0.00           O
ATOM   6459  O12 POPEf 193       5.650  22.670  62.327  1.00  0.00           O
ATOM   6460  C1  POPEf 193       2.070  21.820  63.177  1.00  0.00           C
ATOM   6463  C2  POPEf 193       1.231  22.760  64.107  1.00  0.00           C
ATOM   6465  O21 POPEf 193       1.631  22.750  65.487  1.00  0.00           O
ATOM   6466  C21 POPEf 193       2.771  23.250  65.857  1.00  0.00           C
ATOM   6467  O22 POPEf 193       3.711  23.570  65.157  1.00  0.00           O
ATOM   6468  C22 POPEf 193       2.750  23.500  67.357  1.00  0.00           C
ATOM   6471  C3  POPEf 193      -0.260  22.320  64.097  1.00  0.00           C
ATOM   6474  O31 POPEf 193      -0.630  21.540  65.256  1.00  0.00           O
ATOM   6475  C31 POPEf 193      -1.089  22.250  66.287  1.00  0.00           C
ATOM   6476  O32 POPEf 193      -1.230  23.460  66.296  1.00  0.00           O
ATOM   6477  C32 POPEf 193      -1.290  21.320  67.476  1.00  0.00           C
ATOM   6480  C23 POPEf 193       3.900  22.790  68.087  1.00  0.00           C
ATOM   6483  C24 POPEf 193       4.250  23.440  69.436  1.00  0.00           C
ATOM   6486  C25 POPEf 193       4.741  24.890  69.287  1.00  0.00           C
ATOM   6489  C26 POPEf 193       5.181  25.480  70.616  1.00  0.00           C
ATOM   6492  C27 POPEf 193       5.650  26.940  70.517  1.00  0.00           C
ATOM   6495  C28 POPEf 193       6.301  27.440  71.827  1.00  0.00           C
ATOM   6498  C29 POPEf 193       5.320  27.490  72.967  1.00  0.00           C
ATOM   6500 0C21 POPEf 193       5.601  27.970  74.177  1.00  0.00           C
ATOM   6502 1C21 POPEf 193       6.931  28.530  74.607  1.00  0.00           C
ATOM   6505 2C21 POPEf 193       7.100  28.470  76.136  1.00  0.00           C
ATOM   6508 3C21 POPEf 193       6.190  29.460  76.887  1.00  0.00           C
ATOM   6511 4C21 POPEf 193       6.491  29.540  78.386  1.00  0.00           C
ATOM   6514 5C21 POPEf 193       5.331  30.110  79.217  1.00  0.00           C
ATOM   6517 6C21 POPEf 193       5.730  30.350  80.677  1.00  0.00           C
ATOM   6520 7C21 POPEf 193       4.551  30.770  81.547  1.00  0.00           C
ATOM   6523 8C21 POPEf 193       4.940  31.060  82.997  1.00  0.00           C
ATOM   6527  C33 POPEf 193      -0.400  21.750  68.657  1.00  0.00           C
ATOM   6530  C34 POPEf 193      -0.729  21.050  69.977  1.00  0.00           C
ATOM   6533  C35 POPEf 193      -0.079  21.820  71.136  1.00  0.00           C
ATOM   6536  C36 POPEf 193      -0.400  21.240  72.517  1.00  0.00           C
ATOM   6539  C37 POPEf 193       0.000  22.230  73.627  1.00  0.00           C
ATOM   6542  C38 POPEf 193      -0.469  21.840  75.026  1.00  0.00           C
ATOM   6545  C39 POPEf 193       0.011  20.450  75.447  1.00  0.00           C
ATOM   6548 0C31 POPEf 193      -0.339  20.070  76.887  1.00  0.00           C
ATOM   6551 1C31 POPEf 193       0.070  18.610  77.157  1.00  0.00           C
ATOM   6554 2C31 POPEf 193      -0.930  17.850  78.037  1.00  0.00           C
ATOM   6557 3C31 POPEf 193      -0.519  17.810  79.507  1.00  0.00           C
ATOM   6560 4C31 POPEf 193      -1.570  17.080  80.336  1.00  0.00           C
ATOM   6563 5C31 POPEf 193      -1.089  16.800  81.767  1.00  0.00           C
ATOM   6566 6C31 POPEf 193      -2.189  16.180  82.636  1.00  0.00           C
ATOM   6570  NH3 POPEg 194     101.440 118.771 102.797  1.00  0.00           N
ATOM   6574  C12 POPEg 194      99.951 118.800 103.056  1.00  0.00           C
ATOM   6577  C11 POPEg 194      99.322 117.401 102.976  1.00  0.00           C
ATOM   6580  P   POPEg 194      97.031 116.210 102.587  1.00  0.00           P
ATOM   6581  O13 POPEg 194      97.850 115.030 102.916  1.00  0.00           O
ATOM   6582  O14 POPEg 194      95.781 116.380 103.357  1.00  0.00           O
ATOM   6583  O11 POPEg 194      96.642 116.280 101.057  1.00  0.00           O
ATOM   6584  O12 POPEg 194      97.892 117.511 102.847  1.00  0.00           O
ATOM   6585  C1  POPEg 194      96.040 117.511 100.596  1.00  0.00           C
ATOM   6588  C2  POPEg 194      95.681 117.450  99.077  1.00  0.00           C
ATOM   6590  O21 POPEg 194      95.000 118.640  98.607  1.00  0.00           O
ATOM   6591  C21 POPEg 194      95.790 119.680  98.347  1.00  0.00           C
ATOM   6592  O22 POPEg 194      96.910 119.820  98.806  1.00  0.00           O
ATOM   6593  C22 POPEg 194      95.121 120.620  97.346  1.00  0.00           C
ATOM   6596  C3  POPEg 194      94.801 116.210  98.756  1.00  0.00           C
ATOM   6599  O31 POPEg 194      93.791 116.461  97.757  1.00  0.00           O
ATOM   6600  C31 POPEg 194      94.090 116.671  96.457  1.00  0.00           C
ATOM   6601  O32 POPEg 194      93.361 117.271  95.696  1.00  0.00           O
ATOM   6602  C32 POPEg 194      95.420 116.050  96.016  1.00  0.00           C
ATOM   6605  C23 POPEg 194      95.650 120.380  95.907  1.00  0.00           C
ATOM   6608  C24 POPEg 194      94.851 121.121  94.827  1.00  0.00           C
ATOM   6611  C25 POPEg 194      95.111 122.640  94.787  1.00  0.00           C
ATOM   6614  C26 POPEg 194      94.811 123.250  93.417  1.00  0.00           C
ATOM   6617  C27 POPEg 194      93.321 123.420  93.077  1.00  0.00           C
ATOM   6620  C28 POPEg 194      93.110 123.761  91.586  1.00  0.00           C
ATOM   6623  C29 POPEg 194      91.992 124.731  91.306  1.00  0.00           C
ATOM   6625 0C21 POPEg 194      92.132 126.060  91.147  1.00  0.00           C
ATOM   6627 1C21 POPEg 194      93.430 126.830  91.217  1.00  0.00           C
ATOM   6630 2C21 POPEg 194      93.370 128.220  90.556  1.00  0.00           C
ATOM   6633 3C21 POPEg 194      93.172 128.181  89.036  1.00  0.00           C
ATOM   6636 4C21 POPEg 194      93.212 129.572  88.397  1.00  0.00           C
ATOM   6639 5C21 POPEg 194      92.990 129.531  86.877  1.00  0.00           C
ATOM   6642 6C21 POPEg 194      93.072 130.921  86.227  1.00  0.00           C
ATOM   6645 7C21 POPEg 194      92.951 130.851  84.696  1.00  0.00           C
ATOM   6648 8C21 POPEg 194      93.001 132.222  84.007  1.00  0.00           C
ATOM   6652  C33 POPEg 194      95.560 115.970  94.467  1.00  0.00           C
ATOM   6655  C34 POPEg 194      96.931 115.431  94.047  1.00  0.00           C
ATOM   6658  C35 POPEg 194      97.040 115.070  92.547  1.00  0.00           C
ATOM   6661  C36 POPEg 194      98.110 115.860  91.767  1.00  0.00           C
ATOM   6664  C37 POPEg 194      98.731 115.050  90.627  1.00  0.00           C
ATOM   6667  C38 POPEg 194     100.021 115.660  90.056  1.00  0.00           C
ATOM   6670  C39 POPEg 194      99.841 117.030  89.366  1.00  0.00           C
ATOM   6673 0C31 POPEg 194     101.171 117.740  89.147  1.00  0.00           C
ATOM   6676 1C31 POPEg 194     101.101 118.820  88.056  1.00  0.00           C
ATOM   6679 2C31 POPEg 194     101.730 118.381  86.717  1.00  0.00           C
ATOM   6682 3C31 POPEg 194     100.992 117.231  86.026  1.00  0.00           C
ATOM   6685 4C31 POPEg 194     101.670 116.800  84.717  1.00  0.00           C
ATOM   6688 5C31 POPEg 194     100.951 115.631  84.036  1.00  0.00           C
ATOM   6691 6C31 POPEg 194     101.661 115.120  82.776  1.00  0.00           C
ATOM   6695  NH3 POPEh 195      95.742  55.990 106.526  1.00  0.00           N
ATOM   6699  C12 POPEh 195      96.180  54.580 106.806  1.00  0.00           C
ATOM   6702  C11 POPEh 195      96.600  54.350 108.277  1.00  0.00           C
ATOM   6705  P   POPEh 195      96.150  51.760 108.297  1.00  0.00           P
ATOM   6706  O13 POPEh 195      94.771  52.150 108.727  1.00  0.00           O
ATOM   6707  O14 POPEh 195      96.782  50.591 108.946  1.00  0.00           O
ATOM   6708  O11 POPEh 195      96.201  51.620 106.717  1.00  0.00           O
ATOM   6709  O12 POPEh 195      97.102  53.021 108.476  1.00  0.00           O
ATOM   6710  C1  POPEh 195      97.460  51.460 106.047  1.00  0.00           C
ATOM   6713  C2  POPEh 195      97.281  51.420 104.497  1.00  0.00           C
ATOM   6715  O21 POPEh 195      98.501  51.730 103.797  1.00  0.00           O
ATOM   6716  C21 POPEh 195      98.911  52.980 103.706  1.00  0.00           C
ATOM   6717  O22 POPEh 195      98.551  53.920 104.397  1.00  0.00           O
ATOM   6718  C22 POPEh 195      99.882  53.091 102.526  1.00  0.00           C
ATOM   6721  C3  POPEh 195      96.051  52.270 104.007  1.00  0.00           C
ATOM   6724  O31 POPEh 195      96.150  52.740 102.646  1.00  0.00           O
ATOM   6725  C31 POPEh 195      96.001  51.830 101.717  1.00  0.00           C
ATOM   6726  O32 POPEh 195      95.821  50.640 101.897  1.00  0.00           O
ATOM   6727  C32 POPEh 195      96.161  52.490 100.357  1.00  0.00           C
ATOM   6730  C23 POPEh 195      99.680  54.390 101.706  1.00  0.00           C
ATOM   6733  C24 POPEh 195     100.551  54.430 100.437  1.00  0.00           C
ATOM   6736  C25 POPEh 195      99.900  55.210  99.276  1.00  0.00           C
ATOM   6739  C26 POPEh 195     100.610  55.010  97.927  1.00  0.00           C
ATOM   6742  C27 POPEh 195      99.851  55.700  96.787  1.00  0.00           C
ATOM   6745  C28 POPEh 195     100.411  55.410  95.377  1.00  0.00           C
ATOM   6748  C29 POPEh 195      99.632  56.190  94.337  1.00  0.00           C
ATOM   6750 0C21 POPEh 195     100.121  56.990  93.376  1.00  0.00           C
ATOM   6752 1C21 POPEh 195     101.580  57.220  93.056  1.00  0.00           C
ATOM   6755 2C21 POPEh 195     101.840  57.360  91.536  1.00  0.00           C
ATOM   6758 3C21 POPEh 195     101.411  56.120  90.717  1.00  0.00           C
ATOM   6761 4C21 POPEh 195     101.891  56.170  89.257  1.00  0.00           C
ATOM   6764 5C21 POPEh 195     101.382  55.000  88.407  1.00  0.00           C
ATOM   6767 6C21 POPEh 195      99.971  55.220  87.836  1.00  0.00           C
ATOM   6770 7C21 POPEh 195      99.462  53.990  87.077  1.00  0.00           C
ATOM   6773 8C21 POPEh 195      98.072  54.160  86.457  1.00  0.00           C
ATOM   6777  C33 POPEh 195      96.471  51.380  99.346  1.00  0.00           C
ATOM   6780  C34 POPEh 195      96.910  51.841  97.956  1.00  0.00           C
ATOM   6783  C35 POPEh 195      97.311  50.610  97.147  1.00  0.00           C
ATOM   6786  C36 POPEh 195      97.731  50.910  95.707  1.00  0.00           C
ATOM   6789  C37 POPEh 195      98.010  49.610  94.947  1.00  0.00           C
ATOM   6792  C38 POPEh 195      98.300  49.860  93.467  1.00  0.00           C
ATOM   6795  C39 POPEh 195      98.470  48.560  92.677  1.00  0.00           C
ATOM   6798 0C31 POPEh 195      98.610  48.850  91.187  1.00  0.00           C
ATOM   6801 1C31 POPEh 195      99.072  47.630  90.377  1.00  0.00           C
ATOM   6804 2C31 POPEh 195      99.422  48.010  88.937  1.00  0.00           C
ATOM   6807 3C31 POPEh 195      98.181  48.280  88.067  1.00  0.00           C
ATOM   6810 4C31 POPEh 195      97.561  46.990  87.517  1.00  0.00           C
ATOM   6813 5C31 POPEh 195      96.320  47.260  86.677  1.00  0.00           C
ATOM   6816 6C31 POPEh 195      95.930  46.040  85.847  1.00  0.00           C
ATOM   6820  NH3 POPEi 196      70.962  19.510  63.707  1.00  0.00           N
ATOM   6824  C12 POPEi 196      70.400  18.930  64.986  1.00  0.00           C
ATOM   6827  C11 POPEi 196      70.150  17.420  64.837  1.00  0.00           C
ATOM   6830  P   POPEi 196      72.650  16.740  64.386  1.00  0.00           P
ATOM   6831  O13 POPEi 196      73.382  17.940  64.857  1.00  0.00           O
ATOM   6832  O14 POPEi 196      72.360  16.670  62.937  1.00  0.00           O
ATOM   6833  O11 POPEi 196      73.350  15.420  64.927  1.00  0.00           O
ATOM   6834  O12 POPEi 196      71.301  16.680  65.167  1.00  0.00           O
ATOM   6835  C1  POPEi 196      73.981  15.470  66.217  1.00  0.00           C
ATOM   6838  C2  POPEi 196      73.000  15.420  67.427  1.00  0.00           C
ATOM   6840  O21 POPEi 196      73.632  16.130  68.497  1.00  0.00           O
ATOM   6841  C21 POPEi 196      73.021  17.220  68.917  1.00  0.00           C
ATOM   6842  O22 POPEi 196      72.000  17.720  68.456  1.00  0.00           O
ATOM   6843  C22 POPEi 196      73.810  17.780  70.096  1.00  0.00           C
ATOM   6846  C3  POPEi 196      72.680  13.990  67.927  1.00  0.00           C
ATOM   6849  O31 POPEi 196      71.900  14.030  69.147  1.00  0.00           O
ATOM   6850  C31 POPEi 196      70.580  14.020  68.977  1.00  0.00           C
ATOM   6851  O32 POPEi 196      70.010  13.880  67.917  1.00  0.00           O
ATOM   6852  C32 POPEi 196      69.920  14.320  70.316  1.00  0.00           C
ATOM   6855  C23 POPEi 196      72.860  18.210  71.227  1.00  0.00           C
ATOM   6858  C24 POPEi 196      73.642  18.940  72.327  1.00  0.00           C
ATOM   6861  C25 POPEi 196      72.742  19.520  73.417  1.00  0.00           C
ATOM   6864  C26 POPEi 196      73.580  20.330  74.407  1.00  0.00           C
ATOM   6867  C27 POPEi 196      72.711  21.240  75.286  1.00  0.00           C
ATOM   6870  C28 POPEi 196      73.561  22.140  76.206  1.00  0.00           C
ATOM   6873  C29 POPEi 196      74.190  21.350  77.327  1.00  0.00           C
ATOM   6875 0C21 POPEi 196      74.091  21.590  78.647  1.00  0.00           C
ATOM   6877 1C21 POPEi 196      73.290  22.690  79.306  1.00  0.00           C
ATOM   6880 2C21 POPEi 196      72.481  22.170  80.517  1.00  0.00           C
ATOM   6883 3C21 POPEi 196      73.322  21.860  81.767  1.00  0.00           C
ATOM   6886 4C21 POPEi 196      74.062  23.070  82.377  1.00  0.00           C
ATOM   6889 5C21 POPEi 196      73.091  24.200  82.786  1.00  0.00           C
ATOM   6892 6C21 POPEi 196      73.742  25.300  83.627  1.00  0.00           C
ATOM   6895 7C21 POPEi 196      72.680  26.290  84.127  1.00  0.00           C
ATOM   6898 8C21 POPEi 196      73.220  27.350  85.096  1.00  0.00           C
ATOM   6902  C33 POPEi 196      68.580  13.570  70.487  1.00  0.00           C
ATOM   6905  C34 POPEi 196      67.790  14.050  71.706  1.00  0.00           C
ATOM   6908  C35 POPEi 196      68.382  13.670  73.077  1.00  0.00           C
ATOM   6911  C36 POPEi 196      67.610  14.350  74.217  1.00  0.00           C
ATOM   6914  C37 POPEi 196      67.841  13.700  75.587  1.00  0.00           C
ATOM   6917  C38 POPEi 196      67.301  14.580  76.717  1.00  0.00           C
ATOM   6920  C39 POPEi 196      67.150  13.840  78.057  1.00  0.00           C
ATOM   6923 0C31 POPEi 196      66.690  14.790  79.177  1.00  0.00           C
ATOM   6926 1C31 POPEi 196      66.121  14.060  80.397  1.00  0.00           C
ATOM   6929 2C31 POPEi 196      67.170  13.580  81.407  1.00  0.00           C
ATOM   6932 3C31 POPEi 196      67.742  14.700  82.287  1.00  0.00           C
ATOM   6935 4C31 POPEi 196      67.781  14.310  83.767  1.00  0.00           C
ATOM   6938 5C31 POPEi 196      68.390  15.390  84.677  1.00  0.00           C
ATOM   6941 6C31 POPEi 196      68.182  15.110  86.166  1.00  0.00           C
ATOM   6945  NH3 POPEj 197       6.451 102.030  63.487  1.00  0.00           N
ATOM   6949  C12 POPEj 197       5.301 101.180  63.007  1.00  0.00           C
ATOM   6952  C11 POPEj 197       3.970 101.711  63.567  1.00  0.00           C
ATOM   6955  P   POPEj 197       2.501  99.591  63.967  1.00  0.00           P
ATOM   6956  O13 POPEj 197       1.180  99.820  64.596  1.00  0.00           O
ATOM   6957  O14 POPEj 197       2.580  98.441  63.047  1.00  0.00           O
ATOM   6958  O11 POPEj 197       3.661  99.430  65.056  1.00  0.00           O
ATOM   6959  O12 POPEj 197       2.880 100.890  63.157  1.00  0.00           O
ATOM   6960  C1  POPEj 197       3.360  99.120  66.427  1.00  0.00           C
ATOM   6963  C2  POPEj 197       4.650  98.700  67.206  1.00  0.00           C
ATOM   6965  O21 POPEj 197       4.370  98.180  68.526  1.00  0.00           O
ATOM   6966  C21 POPEj 197       4.171  99.050  69.517  1.00  0.00           C
ATOM   6967  O22 POPEj 197       3.830 100.220  69.397  1.00  0.00           O
ATOM   6968  C22 POPEj 197       4.511  98.410  70.857  1.00  0.00           C
ATOM   6971  C3  POPEj 197       5.781  99.790  67.206  1.00  0.00           C
ATOM   6974  O31 POPEj 197       6.961  99.370  67.927  1.00  0.00           O
ATOM   6975  C31 POPEj 197       7.890  98.800  67.166  1.00  0.00           C
ATOM   6976  O32 POPEj 197       7.820  98.651  65.967  1.00  0.00           O
ATOM   6977  C32 POPEj 197       9.070  98.410  68.047  1.00  0.00           C
ATOM   6980  C23 POPEj 197       4.671  99.470  71.977  1.00  0.00           C
ATOM   6983  C24 POPEj 197       3.331 100.000  72.526  1.00  0.00           C
ATOM   6986  C25 POPEj 197       2.860  99.260  73.797  1.00  0.00           C
ATOM   6989  C26 POPEj 197       3.460  99.860  75.076  1.00  0.00           C
ATOM   6992  C27 POPEj 197       3.101  99.041  76.317  1.00  0.00           C
ATOM   6995  C28 POPEj 197       3.590  99.670  77.637  1.00  0.00           C
ATOM   6998  C29 POPEj 197       5.091  99.570  77.777  1.00  0.00           C
ATOM   7000 0C21 POPEj 197       5.770  99.190  78.876  1.00  0.00           C
ATOM   7002 1C21 POPEj 197       5.170  98.830  80.217  1.00  0.00           C
ATOM   7005 2C21 POPEj 197       4.880  97.320  80.316  1.00  0.00           C
ATOM   7008 3C21 POPEj 197       4.130  96.961  81.607  1.00  0.00           C
ATOM   7011 4C21 POPEj 197       3.680  95.500  81.627  1.00  0.00           C
ATOM   7014 5C21 POPEj 197       2.580  95.211  82.657  1.00  0.00           C
ATOM   7017 6C21 POPEj 197       1.211  95.790  82.247  1.00  0.00           C
ATOM   7020 7C21 POPEj 197       0.110  95.480  83.257  1.00  0.00           C
ATOM   7023 8C21 POPEj 197      -1.189  96.240  82.976  1.00  0.00           C
ATOM   7027  C33 POPEj 197       9.291  96.881  68.087  1.00  0.00           C
ATOM   7030  C34 POPEj 197      10.451  96.510  69.016  1.00  0.00           C
ATOM   7033  C35 POPEj 197      10.100  96.681  70.497  1.00  0.00           C
ATOM   7036  C36 POPEj 197      11.360  96.711  71.387  1.00  0.00           C
ATOM   7039  C37 POPEj 197      11.020  97.080  72.836  1.00  0.00           C
ATOM   7042  C38 POPEj 197      12.180  96.860  73.806  1.00  0.00           C
ATOM   7045  C39 POPEj 197      13.270  97.931  73.767  1.00  0.00           C
ATOM   7048 0C31 POPEj 197      14.390  97.611  74.776  1.00  0.00           C
ATOM   7051 1C31 POPEj 197      14.031  97.961  76.227  1.00  0.00           C
ATOM   7054 2C31 POPEj 197      15.180  97.660  77.196  1.00  0.00           C
ATOM   7057 3C31 POPEj 197      15.121  98.460  78.516  1.00  0.00           C
ATOM   7060 4C31 POPEj 197      15.251  99.971  78.297  1.00  0.00           C
ATOM   7063 5C31 POPEj 197      15.541 100.760  79.577  1.00  0.00           C
ATOM   7066 6C31 POPEj 197      15.731 102.261  79.317  1.00  0.00           C
ATOM   7070  NH3 POPEk 198      51.781  -1.451 109.267  1.00  0.00           N
ATOM   7074  C12 POPEk 198      51.871   0.060 109.387  1.00  0.00           C
ATOM   7077  C11 POPEk 198      50.790   0.820 108.587  1.00  0.00           C
ATOM   7080  P   POPEk 198      50.760   3.140 107.377  1.00  0.00           P
ATOM   7081  O13 POPEk 198      49.391   2.850 106.866  1.00  0.00           O
ATOM   7082  O14 POPEk 198      51.150   4.560 107.567  1.00  0.00           O
ATOM   7083  O11 POPEk 198      51.851   2.460 106.446  1.00  0.00           O
ATOM   7084  O12 POPEk 198      51.021   2.240 108.666  1.00  0.00           O
ATOM   7085  C1  POPEk 198      51.861   2.640 105.037  1.00  0.00           C
ATOM   7088  C2  POPEk 198      52.871   3.770 104.647  1.00  0.00           C
ATOM   7090  O21 POPEk 198      52.551   4.480 103.427  1.00  0.00           O
ATOM   7091  C21 POPEk 198      52.021   3.810 102.427  1.00  0.00           C
ATOM   7092  O22 POPEk 198      52.001   2.600 102.276  1.00  0.00           O
ATOM   7093  C22 POPEk 198      51.380   4.790 101.437  1.00  0.00           C
ATOM   7096  C3  POPEk 198      54.351   3.320 104.647  1.00  0.00           C
ATOM   7099  O31 POPEk 198      54.641   2.520 103.476  1.00  0.00           O
ATOM   7100  C31 POPEk 198      55.590   1.610 103.657  1.00  0.00           C
ATOM   7101  O32 POPEk 198      56.271   1.480 104.657  1.00  0.00           O
ATOM   7102  C32 POPEk 198      55.690   0.700 102.427  1.00  0.00           C
ATOM   7105  C23 POPEk 198      52.021   4.750 100.037  1.00  0.00           C
ATOM   7108  C24 POPEk 198      52.670   6.050  99.577  1.00  0.00           C
ATOM   7111  C25 POPEk 198      53.501   5.880  98.287  1.00  0.00           C
ATOM   7114  C26 POPEk 198      52.651   5.540  97.056  1.00  0.00           C
ATOM   7117  C27 POPEk 198      53.470   5.450  95.767  1.00  0.00           C
ATOM   7120  C28 POPEk 198      52.600   4.980  94.577  1.00  0.00           C
ATOM   7123  C29 POPEk 198      53.330   5.060  93.257  1.00  0.00           C
ATOM   7125 0C21 POPEk 198      52.992   5.830  92.206  1.00  0.00           C
ATOM   7127 1C21 POPEk 198      51.812   6.760  92.097  1.00  0.00           C
ATOM   7130 2C21 POPEk 198      51.190   6.740  90.686  1.00  0.00           C
ATOM   7133 3C21 POPEk 198      50.060   7.780  90.537  1.00  0.00           C
ATOM   7136 4C21 POPEk 198      49.461   7.850  89.127  1.00  0.00           C
ATOM   7139 5C21 POPEk 198      48.680   6.590  88.717  1.00  0.00           C
ATOM   7142 6C21 POPEk 198      48.090   6.710  87.307  1.00  0.00           C
ATOM   7145 7C21 POPEk 198      47.420   5.410  86.827  1.00  0.00           C
ATOM   7148 8C21 POPEk 198      46.812   5.530  85.437  1.00  0.00           C
ATOM   7152  C33 POPEk 198      55.051   1.300 101.157  1.00  0.00           C
ATOM   7155  C34 POPEk 198      55.231   0.420  99.916  1.00  0.00           C
ATOM   7158  C35 POPEk 198      54.621   1.090  98.677  1.00  0.00           C
ATOM   7161  C36 POPEk 198      55.021   0.430  97.357  1.00  0.00           C
ATOM   7164  C37 POPEk 198      54.550   1.260  96.157  1.00  0.00           C
ATOM   7167  C38 POPEk 198      55.040   0.740  94.797  1.00  0.00           C
ATOM   7170  C39 POPEk 198      56.570   0.710  94.687  1.00  0.00           C
ATOM   7173 0C31 POPEk 198      57.031   0.450  93.247  1.00  0.00           C
ATOM   7176 1C31 POPEk 198      58.491   0.010  93.157  1.00  0.00           C
ATOM   7179 2C31 POPEk 198      58.880  -0.390  91.737  1.00  0.00           C
ATOM   7182 3C31 POPEk 198      60.260  -1.041  91.677  1.00  0.00           C
ATOM   7185 4C31 POPEk 198      60.601  -1.601  90.286  1.00  0.00           C
ATOM   7188 5C31 POPEk 198      61.921  -2.381  90.247  1.00  0.00           C
ATOM   7191 6C31 POPEk 198      62.231  -2.951  88.867  1.00  0.00           C
ATOM   7195  NH3 POPEl 199      36.771  48.670  64.456  1.00  0.00           N
ATOM   7199  C12 POPEl 199      36.790  47.220  64.837  1.00  0.00           C
ATOM   7202  C11 POPEl 199      38.160  46.780  65.397  1.00  0.00           C
ATOM   7205  P   POPEl 199      40.721  47.290  64.976  1.00  0.00           P
ATOM   7206  O13 POPEl 199      41.411  45.980  65.017  1.00  0.00           O
ATOM   7207  O14 POPEl 199      41.341  48.341  64.136  1.00  0.00           O
ATOM   7208  O11 POPEl 199      40.571  47.860  66.447  1.00  0.00           O
ATOM   7209  O12 POPEl 199      39.220  47.100  64.497  1.00  0.00           O
ATOM   7210  C1  POPEl 199      40.900  47.040  67.567  1.00  0.00           C
ATOM   7213  C2  POPEl 199      41.121  47.910  68.846  1.00  0.00           C
ATOM   7215  O21 POPEl 199      39.990  48.750  69.117  1.00  0.00           O
ATOM   7216  C21 POPEl 199      38.930  48.100  69.556  1.00  0.00           C
ATOM   7217  O22 POPEl 199      38.860  46.910  69.796  1.00  0.00           O
ATOM   7218  C22 POPEl 199      37.770  49.061  69.757  1.00  0.00           C
ATOM   7221  C3  POPEl 199      42.392  48.800  68.677  1.00  0.00           C
ATOM   7224  O31 POPEl 199      42.750  49.580  69.837  1.00  0.00           O
ATOM   7225  C31 POPEl 199      43.190  48.870  70.876  1.00  0.00           C
ATOM   7226  O32 POPEl 199      43.312  47.650  70.886  1.00  0.00           O
ATOM   7227  C32 POPEl 199      43.571  49.790  72.027  1.00  0.00           C
ATOM   7230  C23 POPEl 199      37.220  49.010  71.197  1.00  0.00           C
ATOM   7233  C24 POPEl 199      35.830  49.650  71.287  1.00  0.00           C
ATOM   7236  C25 POPEl 199      35.201  49.500  72.677  1.00  0.00           C
ATOM   7239  C26 POPEl 199      33.771  50.040  72.707  1.00  0.00           C
ATOM   7242  C27 POPEl 199      32.991  49.730  73.987  1.00  0.00           C
ATOM   7245  C28 POPEl 199      33.431  50.550  75.216  1.00  0.00           C
ATOM   7248  C29 POPEl 199      32.390  50.430  76.297  1.00  0.00           C
ATOM   7250 0C21 POPEl 199      32.590  50.521  77.626  1.00  0.00           C
ATOM   7252 1C21 POPEl 199      33.891  50.830  78.316  1.00  0.00           C
ATOM   7255 2C21 POPEl 199      33.810  52.150  79.097  1.00  0.00           C
ATOM   7258 3C21 POPEl 199      35.190  52.600  79.607  1.00  0.00           C
ATOM   7261 4C21 POPEl 199      35.161  53.920  80.386  1.00  0.00           C
ATOM   7264 5C21 POPEl 199      35.240  53.760  81.916  1.00  0.00           C
ATOM   7267 6C21 POPEl 199      33.881  53.500  82.577  1.00  0.00           C
ATOM   7270 7C21 POPEl 199      33.951  53.450  84.107  1.00  0.00           C
ATOM   7273 8C21 POPEl 199      32.621  53.790  84.787  1.00  0.00           C
ATOM   7277  C33 POPEl 199      43.501  49.110  73.417  1.00  0.00           C
ATOM   7280  C34 POPEl 199      44.330  49.880  74.467  1.00  0.00           C
ATOM   7283  C35 POPEl 199      44.200  49.310  75.886  1.00  0.00           C
ATOM   7286  C36 POPEl 199      45.121  50.030  76.887  1.00  0.00           C
ATOM   7289  C37 POPEl 199      44.841  49.640  78.347  1.00  0.00           C
ATOM   7292  C38 POPEl 199      45.551  50.530  79.366  1.00  0.00           C
ATOM   7295  C39 POPEl 199      44.811  50.610  80.717  1.00  0.00           C
ATOM   7298 0C31 POPEl 199      45.060  49.420  81.647  1.00  0.00           C
ATOM   7301 1C31 POPEl 199      44.010  49.320  82.766  1.00  0.00           C
ATOM   7304 2C31 POPEl 199      44.361  48.260  83.827  1.00  0.00           C
ATOM   7307 3C31 POPEl 199      43.171  47.840  84.696  1.00  0.00           C
ATOM   7310 4C31 POPEl 199      42.560  48.960  85.537  1.00  0.00           C
ATOM   7313 5C31 POPEl 199      41.451  48.430  86.457  1.00  0.00           C
ATOM   7316 6C31 POPEl 199      40.830  49.521  87.337  1.00  0.00           C
ATOM   7320  NH3 POPEm 200      72.610  47.800 105.717  1.00  0.00           N
ATOM   7324  C12 POPEm 200      71.760  49.040 105.806  1.00  0.00           C
ATOM   7327  C11 POPEm 200      71.951  49.700 107.187  1.00  0.00           C
ATOM   7330  P   POPEm 200      69.640  50.920 107.456  1.00  0.00           P
ATOM   7331  O13 POPEm 200      69.161  49.690 108.137  1.00  0.00           O
ATOM   7332  O14 POPEm 200      69.172  52.220 107.947  1.00  0.00           O
ATOM   7333  O11 POPEm 200      69.231  50.800 105.937  1.00  0.00           O
ATOM   7334  O12 POPEm 200      71.201  50.900 107.297  1.00  0.00           O
ATOM   7335  C1  POPEm 200      67.911  51.130 105.507  1.00  0.00           C
ATOM   7338  C2  POPEm 200      67.841  51.080 103.967  1.00  0.00           C
ATOM   7340  O21 POPEm 200      66.470  51.220 103.557  1.00  0.00           O
ATOM   7341  C21 POPEm 200      66.310  51.600 102.316  1.00  0.00           C
ATOM   7342  O22 POPEm 200      67.100  52.240 101.627  1.00  0.00           O
ATOM   7343  C22 POPEm 200      64.970  51.120 101.787  1.00  0.00           C
ATOM   7346  C3  POPEm 200      68.361  49.690 103.516  1.00  0.00           C
ATOM   7349  O31 POPEm 200      68.571  49.600 102.097  1.00  0.00           O
ATOM   7350  C31 POPEm 200      69.811  49.370 101.717  1.00  0.00           C
ATOM   7351  O32 POPEm 200      70.780  49.210 102.447  1.00  0.00           O
ATOM   7352  C32 POPEm 200      69.852  49.330 100.207  1.00  0.00           C
ATOM   7355  C23 POPEm 200      64.440  51.910 100.577  1.00  0.00           C
ATOM   7358  C24 POPEm 200      63.041  51.440 100.136  1.00  0.00           C
ATOM   7361  C25 POPEm 200      62.591  52.040  98.787  1.00  0.00           C
ATOM   7364  C26 POPEm 200      62.330  53.550  98.776  1.00  0.00           C
ATOM   7367  C27 POPEm 200      61.040  53.990  99.477  1.00  0.00           C
ATOM   7370  C28 POPEm 200      60.431  55.251  98.837  1.00  0.00           C
ATOM   7373  C29 POPEm 200      59.051  55.550  99.377  1.00  0.00           C
ATOM   7375 0C21 POPEm 200      57.931  55.780  98.666  1.00  0.00           C
ATOM   7377 1C21 POPEm 200      57.740  55.850  97.167  1.00  0.00           C
ATOM   7380 2C21 POPEm 200      57.271  57.250  96.697  1.00  0.00           C
ATOM   7383 3C21 POPEm 200      55.861  57.630  97.167  1.00  0.00           C
ATOM   7386 4C21 POPEm 200      55.671  59.150  97.307  1.00  0.00           C
ATOM   7389 5C21 POPEm 200      54.440  59.500  98.157  1.00  0.00           C
ATOM   7392 6C21 POPEm 200      54.330  60.970  98.577  1.00  0.00           C
ATOM   7395 7C21 POPEm 200      54.751  61.980  97.517  1.00  0.00           C
ATOM   7398 8C21 POPEm 200      54.231  63.390  97.816  1.00  0.00           C
ATOM   7402  C33 POPEm 200      70.632  50.550  99.717  1.00  0.00           C
ATOM   7405  C34 POPEm 200      70.451  50.771  98.227  1.00  0.00           C
ATOM   7408  C35 POPEm 200      70.940  52.160  97.847  1.00  0.00           C
ATOM   7411  C36 POPEm 200      70.330  52.620  96.536  1.00  0.00           C
ATOM   7414  C37 POPEm 200      70.710  54.061  96.206  1.00  0.00           C
ATOM   7417  C38 POPEm 200      69.811  54.600  95.096  1.00  0.00           C
ATOM   7420  C39 POPEm 200      70.150  56.020  94.687  1.00  0.00           C
ATOM   7423 0C31 POPEm 200      69.121  56.501  93.657  1.00  0.00           C
ATOM   7426 1C31 POPEm 200      69.390  57.890  93.107  1.00  0.00           C
ATOM   7429 2C31 POPEm 200      68.420  58.260  91.986  1.00  0.00           C
ATOM   7432 3C31 POPEm 200      66.960  58.400  92.437  1.00  0.00           C
ATOM   7435 4C31 POPEm 200      65.970  58.271  91.267  1.00  0.00           C
ATOM   7438 5C31 POPEm 200      64.531  58.091  91.726  1.00  0.00           C
ATOM   7441 6C31 POPEm 200      63.561  57.730  90.596  1.00  0.00           C
ATOM   7445  NH3 POPEn 201      51.360   6.460  66.257  1.00  0.00           N
ATOM   7449  C12 POPEn 201      51.260   7.920  66.617  1.00  0.00           C
ATOM   7452  C11 POPEn 201      50.882   8.780  65.386  1.00  0.00           C
ATOM   7455  P   POPEn 201      48.420   7.840  65.046  1.00  0.00           P
ATOM   7456  O13 POPEn 201      47.500   8.350  64.017  1.00  0.00           O
ATOM   7457  O14 POPEn 201      48.382   6.400  65.417  1.00  0.00           O
ATOM   7458  O11 POPEn 201      48.271   8.710  66.366  1.00  0.00           O
ATOM   7459  O12 POPEn 201      49.892   8.180  64.557  1.00  0.00           O
ATOM   7460  C1  POPEn 201      47.321   8.210  67.327  1.00  0.00           C
ATOM   7463  C2  POPEn 201      47.381   9.020  68.636  1.00  0.00           C
ATOM   7465  O21 POPEn 201      46.440   8.460  69.577  1.00  0.00           O
ATOM   7466  C21 POPEn 201      45.140   8.770  69.467  1.00  0.00           C
ATOM   7467  O22 POPEn 201      44.661   9.550  68.666  1.00  0.00           O
ATOM   7468  C22 POPEn 201      44.382   8.020  70.567  1.00  0.00           C
ATOM   7471  C3  POPEn 201      47.251  10.550  68.367  1.00  0.00           C
ATOM   7474  O31 POPEn 201      46.851  11.280  69.556  1.00  0.00           O
ATOM   7475  C31 POPEn 201      46.161  12.390  69.276  1.00  0.00           C
ATOM   7476  O32 POPEn 201      46.150  12.950  68.197  1.00  0.00           O
ATOM   7477  C32 POPEn 201      45.380  12.800  70.517  1.00  0.00           C
ATOM   7480  C23 POPEn 201      43.382   8.910  71.337  1.00  0.00           C
ATOM   7483  C24 POPEn 201      42.981   8.280  72.677  1.00  0.00           C
ATOM   7486  C25 POPEn 201      42.091   9.200  73.516  1.00  0.00           C
ATOM   7489  C26 POPEn 201      41.871   8.680  74.947  1.00  0.00           C
ATOM   7492  C27 POPEn 201      40.751   9.390  75.697  1.00  0.00           C
ATOM   7495  C28 POPEn 201      40.601   8.860  77.136  1.00  0.00           C
ATOM   7498  C29 POPEn 201      41.390   9.630  78.166  1.00  0.00           C
ATOM   7500 0C21 POPEn 201      40.830  10.410  79.107  1.00  0.00           C
ATOM   7502 1C21 POPEn 201      39.350  10.680  79.217  1.00  0.00           C
ATOM   7505 2C21 POPEn 201      38.971  11.850  80.136  1.00  0.00           C
ATOM   7508 3C21 POPEn 201      39.051  11.530  81.636  1.00  0.00           C
ATOM   7511 4C21 POPEn 201      40.131  12.290  82.407  1.00  0.00           C
ATOM   7514 5C21 POPEn 201      39.961  13.820  82.447  1.00  0.00           C
ATOM   7517 6C21 POPEn 201      40.821  14.450  83.547  1.00  0.00           C
ATOM   7520 7C21 POPEn 201      40.812  15.980  83.547  1.00  0.00           C
ATOM   7523 8C21 POPEn 201      41.560  16.570  84.737  1.00  0.00           C
ATOM   7527  C33 POPEn 201      46.301  13.190  71.697  1.00  0.00           C
ATOM   7530  C34 POPEn 201      45.760  12.710  73.046  1.00  0.00           C
ATOM   7533  C35 POPEn 201      46.721  13.080  74.187  1.00  0.00           C
ATOM   7536  C36 POPEn 201      46.301  12.540  75.557  1.00  0.00           C
ATOM   7539  C37 POPEn 201      47.301  12.970  76.636  1.00  0.00           C
ATOM   7542  C38 POPEn 201      46.940  12.440  78.037  1.00  0.00           C
ATOM   7545  C39 POPEn 201      48.031  12.720  79.077  1.00  0.00           C
ATOM   7548 0C31 POPEn 201      48.230  14.210  79.346  1.00  0.00           C
ATOM   7551 1C31 POPEn 201      48.990  14.470  80.657  1.00  0.00           C
ATOM   7554 2C31 POPEn 201      49.111  15.970  80.987  1.00  0.00           C
ATOM   7557 3C31 POPEn 201      49.850  16.190  82.297  1.00  0.00           C
ATOM   7560 4C31 POPEn 201      49.981  17.660  82.696  1.00  0.00           C
ATOM   7563 5C31 POPEn 201      50.821  17.830  83.967  1.00  0.00           C
ATOM   7566 6C31 POPEn 201      51.040  19.290  84.377  1.00  0.00           C
ATOM   7570  NH3 POPEo 202      22.810  28.040  66.137  1.00  0.00           N
ATOM   7574  C12 POPEo 202      22.411  26.700  65.607  1.00  0.00           C
ATOM   7577  C11 POPEo 202      21.170  26.790  64.717  1.00  0.00           C
ATOM   7580  P   POPEo 202      19.641  24.850  63.787  1.00  0.00           P
ATOM   7581  O13 POPEo 202      18.661  25.790  63.167  1.00  0.00           O
ATOM   7582  O14 POPEo 202      19.860  23.580  63.087  1.00  0.00           O
ATOM   7583  O11 POPEo 202      19.111  24.510  65.247  1.00  0.00           O
ATOM   7584  O12 POPEo 202      21.031  25.550  64.037  1.00  0.00           O
ATOM   7585  C1  POPEo 202      19.960  24.110  66.337  1.00  0.00           C
ATOM   7588  C2  POPEo 202      19.790  22.630  66.797  1.00  0.00           C
ATOM   7590  O21 POPEo 202      18.430  22.320  67.187  1.00  0.00           O
ATOM   7591  C21 POPEo 202      18.201  21.010  67.276  1.00  0.00           C
ATOM   7592  O22 POPEo 202      18.940  20.130  66.867  1.00  0.00           O
ATOM   7593  C22 POPEo 202      16.900  20.740  68.017  1.00  0.00           C
ATOM   7596  C3  POPEo 202      20.731  22.350  68.017  1.00  0.00           C
ATOM   7599  O31 POPEo 202      22.101  22.410  67.607  1.00  0.00           O
ATOM   7600  C31 POPEo 202      23.050  21.590  68.077  1.00  0.00           C
ATOM   7601  O32 POPEo 202      24.200  21.590  67.657  1.00  0.00           O
ATOM   7602  C32 POPEo 202      22.610  20.700  69.226  1.00  0.00           C
ATOM   7605  C23 POPEo 202      17.130  19.850  69.257  1.00  0.00           C
ATOM   7608  C24 POPEo 202      17.551  20.640  70.497  1.00  0.00           C
ATOM   7611  C25 POPEo 202      18.001  19.700  71.617  1.00  0.00           C
ATOM   7614  C26 POPEo 202      18.050  20.360  72.997  1.00  0.00           C
ATOM   7617  C27 POPEo 202      18.661  19.410  74.036  1.00  0.00           C
ATOM   7620  C28 POPEo 202      18.670  19.960  75.467  1.00  0.00           C
ATOM   7623  C29 POPEo 202      17.290  19.990  76.077  1.00  0.00           C
ATOM   7625 0C21 POPEo 202      16.951  19.520  77.296  1.00  0.00           C
ATOM   7627 1C21 POPEo 202      17.871  18.900  78.327  1.00  0.00           C
ATOM   7630 2C21 POPEo 202      18.231  19.920  79.407  1.00  0.00           C
ATOM   7633 3C21 POPEo 202      19.111  19.320  80.526  1.00  0.00           C
ATOM   7636 4C21 POPEo 202      19.601  20.400  81.487  1.00  0.00           C
ATOM   7639 5C21 POPEo 202      20.270  19.830  82.747  1.00  0.00           C
ATOM   7642 6C21 POPEo 202      20.851  20.950  83.627  1.00  0.00           C
ATOM   7645 7C21 POPEo 202      21.360  20.440  84.977  1.00  0.00           C
ATOM   7648 8C21 POPEo 202      22.150  21.500  85.736  1.00  0.00           C
ATOM   7652  C33 POPEo 202      23.751  19.810  69.737  1.00  0.00           C
ATOM   7655  C34 POPEo 202      23.351  19.080  71.016  1.00  0.00           C
ATOM   7658  C35 POPEo 202      22.051  18.290  70.967  1.00  0.00           C
ATOM   7661  C36 POPEo 202      21.770  17.620  72.316  1.00  0.00           C
ATOM   7664  C37 POPEo 202      20.571  16.690  72.196  1.00  0.00           C
ATOM   7667  C38 POPEo 202      20.201  16.000  73.507  1.00  0.00           C
ATOM   7670  C39 POPEo 202      19.031  15.030  73.316  1.00  0.00           C
ATOM   7673 0C31 POPEo 202      19.321  14.010  72.206  1.00  0.00           C
ATOM   7676 1C31 POPEo 202      18.330  12.860  72.097  1.00  0.00           C
ATOM   7679 2C31 POPEo 202      18.850  11.830  71.096  1.00  0.00           C
ATOM   7682 3C31 POPEo 202      17.931  10.620  70.976  1.00  0.00           C
ATOM   7685 4C31 POPEo 202      18.410   9.580  69.967  1.00  0.00           C
ATOM   7688 5C31 POPEo 202      17.590   8.280  70.006  1.00  0.00           C
ATOM   7691 6C31 POPEo 202      18.410   7.030  69.657  1.00  0.00           C
ATOM   7695  NH3 POPEp 203      97.512  20.080  65.017  1.00  0.00           N
ATOM   7699  C12 POPEp 203      97.271  19.400  63.697  1.00  0.00           C
ATOM   7702  C11 POPEp 203      96.951  17.890  63.847  1.00  0.00           C
ATOM   7705  P   POPEp 203      95.181  16.020  63.476  1.00  0.00           P
ATOM   7706  O13 POPEp 203      93.710  15.880  63.367  1.00  0.00           O
ATOM   7707  O14 POPEp 203      95.992  15.480  62.357  1.00  0.00           O
ATOM   7708  O11 POPEp 203      95.690  15.350  64.807  1.00  0.00           O
ATOM   7709  O12 POPEp 203      95.560  17.560  63.647  1.00  0.00           O
ATOM   7710  C1  POPEp 203      95.161  15.730  66.087  1.00  0.00           C
ATOM   7713  C2  POPEp 203      94.661  14.490  66.877  1.00  0.00           C
ATOM   7715  O21 POPEp 203      94.042  14.880  68.117  1.00  0.00           O
ATOM   7716  C21 POPEp 203      92.830  15.390  67.977  1.00  0.00           C
ATOM   7717  O22 POPEp 203      92.251  15.500  66.907  1.00  0.00           O
ATOM   7718  C22 POPEp 203      92.271  15.890  69.296  1.00  0.00           C
ATOM   7721  C3  POPEp 203      95.812  13.500  67.187  1.00  0.00           C
ATOM   7724  O31 POPEp 203      95.340  12.260  67.777  1.00  0.00           O
ATOM   7725  C31 POPEp 203      95.380  12.210  69.097  1.00  0.00           C
ATOM   7726  O32 POPEp 203      95.800  13.090  69.827  1.00  0.00           O
ATOM   7727  C32 POPEp 203      94.860  10.860  69.577  1.00  0.00           C
ATOM   7730  C23 POPEp 203      91.271  14.870  69.897  1.00  0.00           C
ATOM   7733  C24 POPEp 203      92.000  13.700  70.557  1.00  0.00           C
ATOM   7736  C25 POPEp 203      92.460  14.020  71.986  1.00  0.00           C
ATOM   7739  C26 POPEp 203      91.390  13.770  73.046  1.00  0.00           C
ATOM   7742  C27 POPEp 203      91.980  13.560  74.447  1.00  0.00           C
ATOM   7745  C28 POPEp 203      92.451  14.860  75.137  1.00  0.00           C
ATOM   7748  C29 POPEp 203      91.250  15.690  75.507  1.00  0.00           C
ATOM   7750 0C21 POPEp 203      90.760  15.890  76.737  1.00  0.00           C
ATOM   7752 1C21 POPEp 203      91.361  15.410  78.037  1.00  0.00           C
ATOM   7755 2C21 POPEp 203      91.301  16.550  79.077  1.00  0.00           C
ATOM   7758 3C21 POPEp 203      92.190  16.300  80.297  1.00  0.00           C
ATOM   7761 4C21 POPEp 203      92.232  17.530  81.206  1.00  0.00           C
ATOM   7764 5C21 POPEp 203      93.260  17.450  82.327  1.00  0.00           C
ATOM   7767 6C21 POPEp 203      92.920  16.390  83.376  1.00  0.00           C
ATOM   7770 7C21 POPEp 203      94.011  16.270  84.446  1.00  0.00           C
ATOM   7773 8C21 POPEp 203      93.661  16.970  85.767  1.00  0.00           C
ATOM   7777  C33 POPEp 203      94.540  10.940  71.077  1.00  0.00           C
ATOM   7780  C34 POPEp 203      94.270   9.590  71.757  1.00  0.00           C
ATOM   7783  C35 POPEp 203      93.831   9.780  73.217  1.00  0.00           C
ATOM   7786  C36 POPEp 203      94.811  10.620  74.047  1.00  0.00           C
ATOM   7789  C37 POPEp 203      94.422  10.680  75.526  1.00  0.00           C
ATOM   7792  C38 POPEp 203      95.340  11.610  76.317  1.00  0.00           C
ATOM   7795  C39 POPEp 203      95.210  11.430  77.836  1.00  0.00           C
ATOM   7798 0C31 POPEp 203      93.902  11.960  78.427  1.00  0.00           C
ATOM   7801 1C31 POPEp 203      93.771  11.570  79.897  1.00  0.00           C
ATOM   7804 2C31 POPEp 203      92.411  11.920  80.497  1.00  0.00           C
ATOM   7807 3C31 POPEp 203      92.211  11.350  81.907  1.00  0.00           C
ATOM   7810 4C31 POPEp 203      90.830  11.700  82.467  1.00  0.00           C
ATOM   7813 5C31 POPEp 203      90.660  11.330  83.946  1.00  0.00           C
ATOM   7816 6C31 POPEp 203      89.291  11.720  84.486  1.00  0.00           C
ATOM   7820  NH3 POPEq 204       6.551  88.901  65.256  1.00  0.00           N
ATOM   7824  C12 POPEq 204       5.570  88.371  64.227  1.00  0.00           C
ATOM   7827  C11 POPEq 204       4.230  87.891  64.827  1.00  0.00           C
ATOM   7830  P   POPEq 204       2.430  89.771  64.547  1.00  0.00           P
ATOM   7831  O13 POPEq 204       3.220  90.930  64.097  1.00  0.00           O
ATOM   7832  O14 POPEq 204       0.981  89.831  64.206  1.00  0.00           O
ATOM   7833  O11 POPEq 204       2.551  89.741  66.107  1.00  0.00           O
ATOM   7834  O12 POPEq 204       3.110  88.410  64.107  1.00  0.00           O
ATOM   7835  C1  POPEq 204       1.530  89.351  67.007  1.00  0.00           C
ATOM   7838  C2  POPEq 204       1.930  89.920  68.386  1.00  0.00           C
ATOM   7840  O21 POPEq 204       2.321  88.880  69.296  1.00  0.00           O
ATOM   7841  C21 POPEq 204       1.340  88.271  69.936  1.00  0.00           C
ATOM   7842  O22 POPEq 204       0.171  88.220  69.587  1.00  0.00           O
ATOM   7843  C22 POPEq 204       1.851  87.740  71.267  1.00  0.00           C
ATOM   7846  C3  POPEq 204       0.950  90.981  68.977  1.00  0.00           C
ATOM   7849  O31 POPEq 204       1.261  91.180  70.367  1.00  0.00           O
ATOM   7850  C31 POPEq 204       0.261  91.571  71.127  1.00  0.00           C
ATOM   7851  O32 POPEq 204      -0.780  92.070  70.736  1.00  0.00           O
ATOM   7852  C32 POPEq 204       0.640  91.280  72.576  1.00  0.00           C
ATOM   7855  C23 POPEq 204       1.811  86.210  71.367  1.00  0.00           C
ATOM   7858  C24 POPEq 204       2.110  85.750  72.807  1.00  0.00           C
ATOM   7861  C25 POPEq 204       1.681  84.300  73.057  1.00  0.00           C
ATOM   7864  C26 POPEq 204       1.651  83.961  74.547  1.00  0.00           C
ATOM   7867  C27 POPEq 204       1.360  82.471  74.766  1.00  0.00           C
ATOM   7870  C28 POPEq 204       0.600  82.160  76.066  1.00  0.00           C
ATOM   7873  C29 POPEq 204       1.430  82.511  77.276  1.00  0.00           C
ATOM   7875 0C21 POPEq 204       1.941  81.660  78.177  1.00  0.00           C
ATOM   7877 1C21 POPEq 204       1.801  80.160  78.186  1.00  0.00           C
ATOM   7880 2C21 POPEq 204       3.031  79.440  77.596  1.00  0.00           C
ATOM   7883 3C21 POPEq 204       4.330  79.741  78.357  1.00  0.00           C
ATOM   7886 4C21 POPEq 204       5.511  78.840  77.967  1.00  0.00           C
ATOM   7889 5C21 POPEq 204       5.281  77.360  78.306  1.00  0.00           C
ATOM   7892 6C21 POPEq 204       6.560  76.521  78.257  1.00  0.00           C
ATOM   7895 7C21 POPEq 204       6.281  75.040  78.566  1.00  0.00           C
ATOM   7898 8C21 POPEq 204       7.511  74.131  78.467  1.00  0.00           C
ATOM   7902  C33 POPEq 204      -0.530  91.230  73.577  1.00  0.00           C
ATOM   7905  C34 POPEq 204       0.000  90.780  74.947  1.00  0.00           C
ATOM   7908  C35 POPEq 204      -1.060  90.780  76.057  1.00  0.00           C
ATOM   7911  C36 POPEq 204      -0.479  90.310  77.397  1.00  0.00           C
ATOM   7914  C37 POPEq 204      -1.529  90.140  78.497  1.00  0.00           C
ATOM   7917  C38 POPEq 204      -0.890  90.060  79.897  1.00  0.00           C
ATOM   7920  C39 POPEq 204      -1.729  89.330  80.967  1.00  0.00           C
ATOM   7923 0C31 POPEq 204      -2.979  90.100  81.407  1.00  0.00           C
ATOM   7926 1C31 POPEq 204      -3.691  89.430  82.596  1.00  0.00           C
ATOM   7929 2C31 POPEq 204      -4.980  90.151  82.997  1.00  0.00           C
ATOM   7932 3C31 POPEq 204      -5.711  89.521  84.197  1.00  0.00           C
ATOM   7935 4C31 POPEq 204      -5.490  90.281  85.517  1.00  0.00           C
ATOM   7938 5C31 POPEq 204      -6.401  89.761  86.627  1.00  0.00           C
ATOM   7941 6C31 POPEq 204      -6.341  90.601  87.906  1.00  0.00           C
ATOM   7945  NH3 POPEr 205     122.621  86.690  64.477  1.00  0.00           N
ATOM   7949  C12 POPEr 205     123.940  87.390  64.247  1.00  0.00           C
ATOM   7952  C11 POPEr 205     124.941  86.470  63.507  1.00  0.00           C
ATOM   7955  P   POPEr 205     125.051  84.041  64.497  1.00  0.00           P
ATOM   7956  O13 POPEr 205     123.580  84.041  64.307  1.00  0.00           O
ATOM   7957  O14 POPEr 205     125.821  83.120  63.637  1.00  0.00           O
ATOM   7958  O11 POPEr 205     125.350  83.690  65.997  1.00  0.00           O
ATOM   7959  O12 POPEr 205     125.560  85.520  64.367  1.00  0.00           O
ATOM   7960  C1  POPEr 205     124.830  84.500  67.057  1.00  0.00           C
ATOM   7963  C2  POPEr 205     125.930  84.971  68.047  1.00  0.00           C
ATOM   7965  O21 POPEr 205     126.642  83.820  68.546  1.00  0.00           O
ATOM   7966  C21 POPEr 205     126.051  83.080  69.457  1.00  0.00           C
ATOM   7967  O22 POPEr 205     124.911  83.220  69.866  1.00  0.00           O
ATOM   7968  C22 POPEr 205     126.972  81.991  69.967  1.00  0.00           C
ATOM   7971  C3  POPEr 205     125.322  85.960  69.117  1.00  0.00           C
ATOM   7974  O31 POPEr 205     126.222  86.770  69.886  1.00  0.00           O
ATOM   7975  C31 POPEr 205     126.962  86.151  70.806  1.00  0.00           C
ATOM   7976  O32 POPEr 205     127.652  85.170  70.647  1.00  0.00           O
ATOM   7977  C32 POPEr 205     126.632  86.730  72.177  1.00  0.00           C
ATOM   7980  C23 POPEr 205     126.803  81.821  71.487  1.00  0.00           C
ATOM   7983  C24 POPEr 205     127.831  80.851  72.056  1.00  0.00           C
ATOM   7986  C25 POPEr 205     127.743  80.680  73.577  1.00  0.00           C
ATOM   7989  C26 POPEr 205     126.562  79.831  74.057  1.00  0.00           C
ATOM   7992  C27 POPEr 205     126.761  79.370  75.507  1.00  0.00           C
ATOM   7995  C28 POPEr 205     125.602  78.500  76.026  1.00  0.00           C
ATOM   7998  C29 POPEr 205     126.031  77.650  77.196  1.00  0.00           C
ATOM   8000 0C21 POPEr 205     125.982  77.980  78.497  1.00  0.00           C
ATOM   8002 1C21 POPEr 205     125.480  79.270  79.097  1.00  0.00           C
ATOM   8005 2C21 POPEr 205     124.322  79.050  80.096  1.00  0.00           C
ATOM   8008 3C21 POPEr 205     124.720  78.190  81.306  1.00  0.00           C
ATOM   8011 4C21 POPEr 205     123.580  77.960  82.307  1.00  0.00           C
ATOM   8014 5C21 POPEr 205     124.030  77.091  83.487  1.00  0.00           C
ATOM   8017 6C21 POPEr 205     122.911  76.771  84.486  1.00  0.00           C
ATOM   8020 7C21 POPEr 205     123.400  75.920  85.666  1.00  0.00           C
ATOM   8023 8C21 POPEr 205     122.290  75.440  86.597  1.00  0.00           C
ATOM   8027  C33 POPEr 205     127.332  85.960  73.337  1.00  0.00           C
ATOM   8030  C34 POPEr 205     126.511  85.951  74.636  1.00  0.00           C
ATOM   8033  C35 POPEr 205     126.010  87.341  75.037  1.00  0.00           C
ATOM   8036  C36 POPEr 205     125.240  87.341  76.367  1.00  0.00           C
ATOM   8039  C37 POPEr 205     124.611  88.721  76.627  1.00  0.00           C
ATOM   8042  C38 POPEr 205     124.121  88.920  78.057  1.00  0.00           C
ATOM   8045  C39 POPEr 205     122.990  87.970  78.487  1.00  0.00           C
ATOM   8048 0C31 POPEr 205     122.400  88.441  79.827  1.00  0.00           C
ATOM   8051 1C31 POPEr 205     121.411  87.450  80.437  1.00  0.00           C
ATOM   8054 2C31 POPEr 205     120.690  88.071  81.647  1.00  0.00           C
ATOM   8057 3C31 POPEr 205     119.641  87.150  82.287  1.00  0.00           C
ATOM   8060 4C31 POPEr 205     120.181  85.811  82.797  1.00  0.00           C
ATOM   8063 5C31 POPEr 205     121.311  85.960  83.827  1.00  0.00           C
ATOM   8066 6C31 POPEr 205     121.580  84.670  84.607  1.00  0.00           C
ATOM   8070  NH3 POPEs 206      81.840  85.151 105.187  1.00  0.00           N
ATOM   8074  C12 POPEs 206      81.320  86.410 105.827  1.00  0.00           C
ATOM   8077  C11 POPEs 206      79.830  86.641 105.487  1.00  0.00           C
ATOM   8080  P   POPEs 206      78.621  84.321 105.467  1.00  0.00           P
ATOM   8081  O13 POPEs 206      79.821  83.460 105.546  1.00  0.00           O
ATOM   8082  O14 POPEs 206      77.290  83.820 105.927  1.00  0.00           O
ATOM   8083  O11 POPEs 206      78.431  84.720 103.946  1.00  0.00           O
ATOM   8084  O12 POPEs 206      78.970  85.701 106.136  1.00  0.00           O
ATOM   8085  C1  POPEs 206      78.081  83.660 103.046  1.00  0.00           C
ATOM   8088  C2  POPEs 206      79.021  83.560 101.817  1.00  0.00           C
ATOM   8090  O21 POPEs 206      79.161  84.850 101.177  1.00  0.00           O
ATOM   8091  C21 POPEs 206      80.131  85.601 101.706  1.00  0.00           C
ATOM   8092  O22 POPEs 206      80.900  85.281 102.596  1.00  0.00           O
ATOM   8093  C22 POPEs 206      80.131  86.970 101.026  1.00  0.00           C
ATOM   8096  C3  POPEs 206      78.371  82.530 100.867  1.00  0.00           C
ATOM   8099  O31 POPEs 206      78.992  82.390  99.586  1.00  0.00           O
ATOM   8100  C31 POPEs 206      80.102  81.671  99.586  1.00  0.00           C
ATOM   8101  O32 POPEs 206      80.710  81.291 100.567  1.00  0.00           O
ATOM   8102  C32 POPEs 206      80.481  81.330  98.147  1.00  0.00           C
ATOM   8105  C23 POPEs 206      80.401  86.890  99.507  1.00  0.00           C
ATOM   8108  C24 POPEs 206      80.451  88.260  98.797  1.00  0.00           C
ATOM   8111  C25 POPEs 206      81.870  88.791  98.507  1.00  0.00           C
ATOM   8114  C26 POPEs 206      82.010  89.381  97.086  1.00  0.00           C
ATOM   8117  C27 POPEs 206      82.830  90.680  97.066  1.00  0.00           C
ATOM   8120  C28 POPEs 206      83.321  91.110  95.666  1.00  0.00           C
ATOM   8123  C29 POPEs 206      82.211  91.330  94.667  1.00  0.00           C
ATOM   8125 0C21 POPEs 206      82.271  91.060  93.347  1.00  0.00           C
ATOM   8127 1C21 POPEs 206      83.461  90.480  92.607  1.00  0.00           C
ATOM   8130 2C21 POPEs 206      84.360  91.580  92.017  1.00  0.00           C
ATOM   8133 3C21 POPEs 206      85.581  91.011  91.276  1.00  0.00           C
ATOM   8136 4C21 POPEs 206      85.760  91.501  89.827  1.00  0.00           C
ATOM   8139 5C21 POPEs 206      84.580  91.210  88.876  1.00  0.00           C
ATOM   8142 6C21 POPEs 206      84.282  89.710  88.687  1.00  0.00           C
ATOM   8145 7C21 POPEs 206      82.771  89.390  88.697  1.00  0.00           C
ATOM   8148 8C21 POPEs 206      82.492  87.891  88.806  1.00  0.00           C
ATOM   8152  C33 POPEs 206      81.670  82.150  97.596  1.00  0.00           C
ATOM   8155  C34 POPEs 206      82.141  81.590  96.247  1.00  0.00           C
ATOM   8158  C35 POPEs 206      83.312  82.390  95.637  1.00  0.00           C
ATOM   8161  C36 POPEs 206      83.841  81.760  94.346  1.00  0.00           C
ATOM   8164  C37 POPEs 206      85.041  82.521  93.756  1.00  0.00           C
ATOM   8167  C38 POPEs 206      85.681  81.760  92.587  1.00  0.00           C
ATOM   8170  C39 POPEs 206      86.801  82.521  91.857  1.00  0.00           C
ATOM   8173 0C31 POPEs 206      86.311  83.710  91.016  1.00  0.00           C
ATOM   8176 1C31 POPEs 206      87.441  84.290  90.146  1.00  0.00           C
ATOM   8179 2C31 POPEs 206      87.010  85.500  89.296  1.00  0.00           C
ATOM   8182 3C31 POPEs 206      86.231  85.130  88.026  1.00  0.00           C
ATOM   8185 4C31 POPEs 206      85.900  86.361  87.177  1.00  0.00           C
ATOM   8188 5C31 POPEs 206      85.171  86.011  85.867  1.00  0.00           C
ATOM   8191 6C31 POPEs 206      84.742  87.241  85.067  1.00  0.00           C
ATOM   8195  NH3 POPEt 207      20.131  66.640  64.497  1.00  0.00           N
ATOM   8199  C12 POPEt 207      20.731  67.550  63.476  1.00  0.00           C
ATOM   8202  C11 POPEt 207      19.610  68.211  62.677  1.00  0.00           C
ATOM   8205  P   POPEt 207      20.060  70.771  62.486  1.00  0.00           P
ATOM   8206  O13 POPEt 207      21.240  71.521  62.017  1.00  0.00           O
ATOM   8207  O14 POPEt 207      18.740  71.350  62.157  1.00  0.00           O
ATOM   8208  O11 POPEt 207      20.220  70.530  64.037  1.00  0.00           O
ATOM   8209  O12 POPEt 207      20.150  69.300  61.937  1.00  0.00           O
ATOM   8210  C1  POPEt 207      19.531  71.250  65.046  1.00  0.00           C
ATOM   8213  C2  POPEt 207      20.480  71.500  66.236  1.00  0.00           C
ATOM   8215  O21 POPEt 207      19.860  71.180  67.497  1.00  0.00           O
ATOM   8216  C21 POPEt 207      20.270  70.070  68.117  1.00  0.00           C
ATOM   8217  O22 POPEt 207      20.871  69.140  67.616  1.00  0.00           O
ATOM   8218  C22 POPEt 207      19.860  70.201  69.597  1.00  0.00           C
ATOM   8221  C3  POPEt 207      20.930  72.990  66.267  1.00  0.00           C
ATOM   8224  O31 POPEt 207      21.971  73.180  67.247  1.00  0.00           O
ATOM   8225  C31 POPEt 207      21.700  73.370  68.557  1.00  0.00           C
ATOM   8226  O32 POPEt 207      22.510  73.080  69.416  1.00  0.00           O
ATOM   8227  C32 POPEt 207      20.361  74.021  68.867  1.00  0.00           C
ATOM   8230  C23 POPEt 207      20.310  69.040  70.526  1.00  0.00           C
ATOM   8233  C24 POPEt 207      21.590  69.360  71.317  1.00  0.00           C
ATOM   8236  C25 POPEt 207      21.540  70.600  72.226  1.00  0.00           C
ATOM   8239  C26 POPEt 207      20.541  70.510  73.386  1.00  0.00           C
ATOM   8242  C27 POPEt 207      20.701  71.730  74.307  1.00  0.00           C
ATOM   8245  C28 POPEt 207      19.871  71.640  75.596  1.00  0.00           C
ATOM   8248  C29 POPEt 207      20.340  72.701  76.566  1.00  0.00           C
ATOM   8250 0C21 POPEt 207      21.181  72.510  77.607  1.00  0.00           C
ATOM   8252 1C21 POPEt 207      21.800  71.210  78.046  1.00  0.00           C
ATOM   8255 2C21 POPEt 207      23.340  71.190  77.917  1.00  0.00           C
ATOM   8258 3C21 POPEt 207      24.051  72.140  78.896  1.00  0.00           C
ATOM   8261 4C21 POPEt 207      24.960  71.410  79.907  1.00  0.00           C
ATOM   8264 5C21 POPEt 207      26.251  70.870  79.276  1.00  0.00           C
ATOM   8267 6C21 POPEt 207      27.090  70.090  80.297  1.00  0.00           C
ATOM   8270 7C21 POPEt 207      28.360  69.461  79.706  1.00  0.00           C
ATOM   8273 8C21 POPEt 207      29.330  68.940  80.777  1.00  0.00           C
ATOM   8277  C33 POPEt 207      20.211  74.410  70.367  1.00  0.00           C
ATOM   8280  C34 POPEt 207      18.760  74.380  70.867  1.00  0.00           C
ATOM   8283  C35 POPEt 207      18.211  72.951  70.956  1.00  0.00           C
ATOM   8286  C36 POPEt 207      16.740  72.881  71.396  1.00  0.00           C
ATOM   8289  C37 POPEt 207      16.170  71.460  71.206  1.00  0.00           C
ATOM   8292  C38 POPEt 207      14.720  71.381  71.706  1.00  0.00           C
ATOM   8295  C39 POPEt 207      14.140  69.960  71.677  1.00  0.00           C
ATOM   8298 0C31 POPEt 207      12.701  69.900  72.217  1.00  0.00           C
ATOM   8301 1C31 POPEt 207      12.300  68.470  72.596  1.00  0.00           C
ATOM   8304 2C31 POPEt 207      10.940  68.360  73.306  1.00  0.00           C
ATOM   8307 3C31 POPEt 207      10.520  66.920  73.677  1.00  0.00           C
ATOM   8310 4C31 POPEt 207       9.260  66.850  74.556  1.00  0.00           C
ATOM   8313 5C31 POPEt 207       8.900  65.410  74.977  1.00  0.00           C
ATOM   8316 6C31 POPEt 207       7.780  65.360  76.026  1.00  0.00           C
ATOM   8320  NH3 POPEu 208      64.251 125.470  68.666  1.00  0.00           N
ATOM   8324  C12 POPEu 208      63.391 125.230  67.457  1.00  0.00           C
ATOM   8327  C11 POPEu 208      62.251 126.261  67.357  1.00  0.00           C
ATOM   8330  P   POPEu 208      59.850 125.351  67.867  1.00  0.00           P
ATOM   8331  O13 POPEu 208      58.990 126.401  67.237  1.00  0.00           O
ATOM   8332  O14 POPEu 208      60.170 124.171  67.037  1.00  0.00           O
ATOM   8333  O11 POPEu 208      59.221 124.860  69.217  1.00  0.00           O
ATOM   8334  O12 POPEu 208      61.231 125.991  68.337  1.00  0.00           O
ATOM   8335  C1  POPEu 208      59.102 125.680  70.386  1.00  0.00           C
ATOM   8338  C2  POPEu 208      59.221 124.750  71.617  1.00  0.00           C
ATOM   8340  O21 POPEu 208      58.860 125.440  72.827  1.00  0.00           O
ATOM   8341  C21 POPEu 208      58.701 124.610  73.867  1.00  0.00           C
ATOM   8342  O22 POPEu 208      58.642 123.400  73.806  1.00  0.00           O
ATOM   8343  C22 POPEu 208      58.561 125.470  75.137  1.00  0.00           C
ATOM   8346  C3  POPEu 208      60.671 124.150  71.636  1.00  0.00           C
ATOM   8349  O31 POPEu 208      61.481 124.580  72.757  1.00  0.00           O
ATOM   8350  C31 POPEu 208      62.031 123.591  73.446  1.00  0.00           C
ATOM   8351  O32 POPEu 208      61.781 122.410  73.316  1.00  0.00           O
ATOM   8352  C32 POPEu 208      63.062 124.150  74.416  1.00  0.00           C
ATOM   8355  C23 POPEu 208      59.010 124.780  76.446  1.00  0.00           C
ATOM   8358  C24 POPEu 208      57.852 124.290  77.316  1.00  0.00           C
ATOM   8361  C25 POPEu 208      58.321 123.740  78.677  1.00  0.00           C
ATOM   8364  C26 POPEu 208      58.831 124.831  79.636  1.00  0.00           C
ATOM   8367  C27 POPEu 208      58.880 124.360  81.107  1.00  0.00           C
ATOM   8370  C28 POPEu 208      58.961 125.531  82.107  1.00  0.00           C
ATOM   8373  C29 POPEu 208      58.951 125.050  83.537  1.00  0.00           C
ATOM   8375 0C21 POPEu 208      59.930 125.170  84.457  1.00  0.00           C
ATOM   8377 1C21 POPEu 208      61.282 125.811  84.257  1.00  0.00           C
ATOM   8380 2C21 POPEu 208      61.430 127.140  85.017  1.00  0.00           C
ATOM   8383 3C21 POPEu 208      60.352 128.181  84.657  1.00  0.00           C
ATOM   8386 4C21 POPEu 208      60.701 129.621  85.087  1.00  0.00           C
ATOM   8389 5C21 POPEu 208      61.040 129.752  86.577  1.00  0.00           C
ATOM   8392 6C21 POPEu 208      61.121 131.221  87.017  1.00  0.00           C
ATOM   8395 7C21 POPEu 208      61.481 131.362  88.497  1.00  0.00           C
ATOM   8398 8C21 POPEu 208      61.580 132.812  88.987  1.00  0.00           C
ATOM   8402  C33 POPEu 208      62.420 124.550  75.757  1.00  0.00           C
ATOM   8405  C34 POPEu 208      63.400 125.300  76.667  1.00  0.00           C
ATOM   8408  C35 POPEu 208      62.771 125.620  78.037  1.00  0.00           C
ATOM   8411  C36 POPEu 208      62.820 124.470  79.047  1.00  0.00           C
ATOM   8414  C37 POPEu 208      64.210 124.300  79.687  1.00  0.00           C
ATOM   8417  C38 POPEu 208      64.340 123.071  80.607  1.00  0.00           C
ATOM   8420  C39 POPEu 208      63.350 123.061  81.787  1.00  0.00           C
ATOM   8423 0C31 POPEu 208      63.600 121.860  82.717  1.00  0.00           C
ATOM   8426 1C31 POPEu 208      62.540 121.720  83.806  1.00  0.00           C
ATOM   8429 2C31 POPEu 208      62.731 120.450  84.657  1.00  0.00           C
ATOM   8432 3C31 POPEu 208      61.551 120.190  85.607  1.00  0.00           C
ATOM   8435 4C31 POPEu 208      61.721 118.910  86.437  1.00  0.00           C
ATOM   8438 5C31 POPEu 208      60.562 118.670  87.397  1.00  0.00           C
ATOM   8441 6C31 POPEu 208      60.711 117.410  88.257  1.00  0.00           C
ATOM   8445  NH3 POPEv 209      62.911  83.791 107.737  1.00  0.00           N
ATOM   8449  C12 POPEv 209      63.521  82.410 107.717  1.00  0.00           C
ATOM   8452  C11 POPEv 209      64.270  82.150 106.396  1.00  0.00           C
ATOM   8455  P   POPEv 209      66.150  80.500 105.596  1.00  0.00           P
ATOM   8456  O13 POPEv 209      67.190  81.510 105.847  1.00  0.00           O
ATOM   8457  O14 POPEv 209      66.500  79.080 105.827  1.00  0.00           O
ATOM   8458  O11 POPEv 209      65.601  80.730 104.136  1.00  0.00           O
ATOM   8459  O12 POPEv 209      64.841  80.851 106.437  1.00  0.00           O
ATOM   8460  C1  POPEv 209      65.610  79.650 103.196  1.00  0.00           C
ATOM   8463  C2  POPEv 209      65.301  80.190 101.776  1.00  0.00           C
ATOM   8465  O21 POPEv 209      65.091  79.071 100.907  1.00  0.00           O
ATOM   8466  C21 POPEv 209      64.102  79.230 100.037  1.00  0.00           C
ATOM   8467  O22 POPEv 209      63.461  80.260  99.866  1.00  0.00           O
ATOM   8468  C22 POPEv 209      63.850  77.860  99.387  1.00  0.00           C
ATOM   8471  C3  POPEv 209      66.470  81.050 101.236  1.00  0.00           C
ATOM   8474  O31 POPEv 209      66.161  81.711  99.986  1.00  0.00           O
ATOM   8475  C31 POPEv 209      65.551  82.891 100.126  1.00  0.00           C
ATOM   8476  O32 POPEv 209      65.371  83.451 101.197  1.00  0.00           O
ATOM   8477  C32 POPEv 209      65.150  83.530  98.797  1.00  0.00           C
ATOM   8480  C23 POPEv 209      62.981  77.860  98.116  1.00  0.00           C
ATOM   8483  C24 POPEv 209      63.600  78.620  96.936  1.00  0.00           C
ATOM   8486  C25 POPEv 209      62.861  78.300  95.627  1.00  0.00           C
ATOM   8489  C26 POPEv 209      62.781  79.461  94.636  1.00  0.00           C
ATOM   8492  C27 POPEv 209      61.801  79.141  93.497  1.00  0.00           C
ATOM   8495  C28 POPEv 209      61.411  80.370  92.646  1.00  0.00           C
ATOM   8498  C29 POPEv 209      60.180  80.050  91.837  1.00  0.00           C
ATOM   8500 0C21 POPEv 209      60.070  79.980  90.497  1.00  0.00           C
ATOM   8502 1C21 POPEv 209      61.180  80.260  89.517  1.00  0.00           C
ATOM   8505 2C21 POPEv 209      62.271  79.171  89.397  1.00  0.00           C
ATOM   8508 3C21 POPEv 209      61.801  77.930  88.627  1.00  0.00           C
ATOM   8511 4C21 POPEv 209      62.801  76.771  88.677  1.00  0.00           C
ATOM   8514 5C21 POPEv 209      64.091  77.030  87.886  1.00  0.00           C
ATOM   8517 6C21 POPEv 209      64.992  75.790  87.816  1.00  0.00           C
ATOM   8520 7C21 POPEv 209      66.242  76.010  86.957  1.00  0.00           C
ATOM   8523 8C21 POPEv 209      67.140  74.780  86.866  1.00  0.00           C
ATOM   8527  C33 POPEv 209      65.341  82.760  97.467  1.00  0.00           C
ATOM   8530  C34 POPEv 209      65.091  83.710  96.267  1.00  0.00           C
ATOM   8533  C35 POPEv 209      65.301  83.061  94.897  1.00  0.00           C
ATOM   8536  C36 POPEv 209      65.510  84.101  93.776  1.00  0.00           C
ATOM   8539  C37 POPEv 209      65.650  83.460  92.377  1.00  0.00           C
ATOM   8542  C38 POPEv 209      64.312  83.410  91.617  1.00  0.00           C
ATOM   8545  C39 POPEv 209      64.330  82.450  90.416  1.00  0.00           C
ATOM   8548 0C31 POPEv 209      65.301  82.821  89.287  1.00  0.00           C
ATOM   8551 1C31 POPEv 209      65.411  81.700  88.236  1.00  0.00           C
ATOM   8554 2C31 POPEv 209      66.271  82.091  87.027  1.00  0.00           C
ATOM   8557 3C31 POPEv 209      66.640  80.910  86.116  1.00  0.00           C
ATOM   8560 4C31 POPEv 209      65.440  80.211  85.467  1.00  0.00           C
ATOM   8563 5C31 POPEv 209      65.882  79.101  84.497  1.00  0.00           C
ATOM   8566 6C31 POPEv 209      64.720  78.351  83.827  1.00  0.00           C
ATOM   8570  NH3 POPEw 210      64.930 123.940 108.026  1.00  0.00           N
ATOM   8574  C12 POPEw 210      64.231 123.101 109.066  1.00  0.00           C
ATOM   8577  C11 POPEw 210      62.722 122.870 108.787  1.00  0.00           C
ATOM   8580  P   POPEw 210      61.931 125.370 108.547  1.00  0.00           P
ATOM   8581  O13 POPEw 210      60.571 125.881 108.367  1.00  0.00           O
ATOM   8582  O14 POPEw 210      62.830 126.180 109.387  1.00  0.00           O
ATOM   8583  O11 POPEw 210      62.610 125.100 107.157  1.00  0.00           O
ATOM   8584  O12 POPEw 210      61.900 123.961 109.217  1.00  0.00           O
ATOM   8585  C1  POPEw 210      61.871 124.691 105.987  1.00  0.00           C
ATOM   8588  C2  POPEw 210      62.181 125.640 104.787  1.00  0.00           C
ATOM   8590  O21 POPEw 210      63.010 125.070 103.747  1.00  0.00           O
ATOM   8591  C21 POPEw 210      64.161 124.521 104.066  1.00  0.00           C
ATOM   8592  O22 POPEw 210      64.572 124.260 105.187  1.00  0.00           O
ATOM   8593  C22 POPEw 210      65.021 124.400 102.807  1.00  0.00           C
ATOM   8596  C3  POPEw 210      62.740 127.021 105.266  1.00  0.00           C
ATOM   8599  O31 POPEw 210      62.510 128.031 104.257  1.00  0.00           O
ATOM   8600  C31 POPEw 210      62.670 129.281 104.677  1.00  0.00           C
ATOM   8601  O32 POPEw 210      63.211 129.642 105.707  1.00  0.00           O
ATOM   8602  C32 POPEw 210      61.980 130.211 103.687  1.00  0.00           C
ATOM   8605  C23 POPEw 210      64.790 123.120 101.967  1.00  0.00           C
ATOM   8608  C24 POPEw 210      65.460 123.260 100.587  1.00  0.00           C
ATOM   8611  C25 POPEw 210      65.440 121.961  99.757  1.00  0.00           C
ATOM   8614  C26 POPEw 210      66.310 122.070  98.497  1.00  0.00           C
ATOM   8617  C27 POPEw 210      66.161 120.900  97.517  1.00  0.00           C
ATOM   8620  C28 POPEw 210      67.260 120.910  96.437  1.00  0.00           C
ATOM   8623  C29 POPEw 210      67.150 119.761  95.476  1.00  0.00           C
ATOM   8625 0C21 POPEw 210      67.330 119.780  94.147  1.00  0.00           C
ATOM   8627 1C21 POPEw 210      67.690 120.981  93.287  1.00  0.00           C
ATOM   8630 2C21 POPEw 210      66.690 121.121  92.117  1.00  0.00           C
ATOM   8633 3C21 POPEw 210      66.940 122.350  91.236  1.00  0.00           C
ATOM   8636 4C21 POPEw 210      65.911 122.460  90.096  1.00  0.00           C
ATOM   8639 5C21 POPEw 210      66.290 123.451  88.997  1.00  0.00           C
ATOM   8642 6C21 POPEw 210      65.360 123.441  87.766  1.00  0.00           C
ATOM   8645 7C21 POPEw 210      65.830 124.400  86.677  1.00  0.00           C
ATOM   8648 8C21 POPEw 210      64.981 124.360  85.406  1.00  0.00           C
ATOM   8652  C33 POPEw 210      60.790 130.921 104.366  1.00  0.00           C
ATOM   8655  C34 POPEw 210      59.621 131.142 103.407  1.00  0.00           C
ATOM   8658  C35 POPEw 210      59.940 132.052 102.217  1.00  0.00           C
ATOM   8661  C36 POPEw 210      58.690 132.261 101.346  1.00  0.00           C
ATOM   8664  C37 POPEw 210      58.961 133.031 100.056  1.00  0.00           C
ATOM   8667  C38 POPEw 210      57.661 133.261  99.276  1.00  0.00           C
ATOM   8670  C39 POPEw 210      57.801 134.172  98.056  1.00  0.00           C
ATOM   8673 0C31 POPEw 210      58.571 133.532  96.897  1.00  0.00           C
ATOM   8676 1C31 POPEw 210      58.580 134.461  95.677  1.00  0.00           C
ATOM   8679 2C31 POPEw 210      59.200 133.801  94.436  1.00  0.00           C
ATOM   8682 3C31 POPEw 210      59.190 134.712  93.196  1.00  0.00           C
ATOM   8685 4C31 POPEw 210      57.792 135.211  92.807  1.00  0.00           C
ATOM   8688 5C31 POPEw 210      57.771 135.921  91.457  1.00  0.00           C
ATOM   8691 6C31 POPEw 210      56.461 136.672  91.187  1.00  0.00           C
ATOM   8695  NH3 POPEx 211      39.970  57.310 108.526  1.00  0.00           N
ATOM   8699  C12 POPEx 211      38.911  56.240 108.677  1.00  0.00           C
ATOM   8702  C11 POPEx 211      39.410  54.860 108.236  1.00  0.00           C
ATOM   8705  P   POPEx 211      38.600  52.380 108.077  1.00  0.00           P
ATOM   8706  O13 POPEx 211      39.990  51.970 108.386  1.00  0.00           O
ATOM   8707  O14 POPEx 211      37.470  51.570 108.596  1.00  0.00           O
ATOM   8708  O11 POPEx 211      38.501  52.500 106.497  1.00  0.00           O
ATOM   8709  O12 POPEx 211      38.391  53.890 108.497  1.00  0.00           O
ATOM   8710  C1  POPEx 211      39.720  52.300 105.757  1.00  0.00           C
ATOM   8713  C2  POPEx 211      39.631  52.811 104.306  1.00  0.00           C
ATOM   8715  O21 POPEx 211      40.951  53.300 104.007  1.00  0.00           O
ATOM   8716  C21 POPEx 211      41.611  52.690 103.037  1.00  0.00           C
ATOM   8717  O22 POPEx 211      42.690  52.160 103.186  1.00  0.00           O
ATOM   8718  C22 POPEx 211      40.961  52.951 101.677  1.00  0.00           C
ATOM   8721  C3  POPEx 211      38.600  53.950 104.077  1.00  0.00           C
ATOM   8724  O31 POPEx 211      37.911  53.780 102.807  1.00  0.00           O
ATOM   8725  C31 POPEx 211      36.882  52.940 102.906  1.00  0.00           C
ATOM   8726  O32 POPEx 211      36.510  52.380 103.927  1.00  0.00           O
ATOM   8727  C32 POPEx 211      36.360  52.580 101.507  1.00  0.00           C
ATOM   8730  C23 POPEx 211      42.050  53.130 100.596  1.00  0.00           C
ATOM   8733  C24 POPEx 211      41.510  53.630  99.257  1.00  0.00           C
ATOM   8736  C25 POPEx 211      42.630  53.870  98.227  1.00  0.00           C
ATOM   8739  C26 POPEx 211      42.481  53.010  96.977  1.00  0.00           C
ATOM   8742  C27 POPEx 211      42.940  51.570  97.177  1.00  0.00           C
ATOM   8745  C28 POPEx 211      42.630  50.710  95.937  1.00  0.00           C
ATOM   8748  C29 POPEx 211      43.220  49.330  95.997  1.00  0.00           C
ATOM   8750 0C21 POPEx 211      44.351  48.920  95.377  1.00  0.00           C
ATOM   8752 1C21 POPEx 211      45.231  49.800  94.527  1.00  0.00           C
ATOM   8755 2C21 POPEx 211      44.650  50.000  93.107  1.00  0.00           C
ATOM   8758 3C21 POPEx 211      45.450  51.020  92.287  1.00  0.00           C
ATOM   8761 4C21 POPEx 211      44.731  51.370  90.976  1.00  0.00           C
ATOM   8764 5C21 POPEx 211      45.281  52.630  90.297  1.00  0.00           C
ATOM   8767 6C21 POPEx 211      44.251  53.250  89.346  1.00  0.00           C
ATOM   8770 7C21 POPEx 211      44.531  54.700  88.957  1.00  0.00           C
ATOM   8773 8C21 POPEx 211      43.330  55.370  88.267  1.00  0.00           C
ATOM   8777  C33 POPEx 211      35.540  51.270 101.566  1.00  0.00           C
ATOM   8780  C34 POPEx 211      35.341  50.610 100.207  1.00  0.00           C
ATOM   8783  C35 POPEx 211      34.621  49.250 100.316  1.00  0.00           C
ATOM   8786  C36 POPEx 211      33.690  48.980  99.127  1.00  0.00           C
ATOM   8789  C37 POPEx 211      33.111  47.560  99.097  1.00  0.00           C
ATOM   8792  C38 POPEx 211      31.871  47.410  98.207  1.00  0.00           C
ATOM   8795  C39 POPEx 211      31.170  46.050  98.407  1.00  0.00           C
ATOM   8798 0C31 POPEx 211      29.671  46.050  98.067  1.00  0.00           C
ATOM   8801 1C31 POPEx 211      28.940  44.830  98.657  1.00  0.00           C
ATOM   8804 2C31 POPEx 211      27.420  45.000  98.756  1.00  0.00           C
ATOM   8807 3C31 POPEx 211      26.711  45.040  97.397  1.00  0.00           C
ATOM   8810 4C31 POPEx 211      25.190  45.230  97.537  1.00  0.00           C
ATOM   8813 5C31 POPEx 211      24.471  45.360  96.187  1.00  0.00           C
ATOM   8816 6C31 POPEx 211      22.971  45.640  96.327  1.00  0.00           C
ATOM   8820  NH3 POPEy 212     110.572  83.651 104.886  1.00  0.00           N
ATOM   8824  C12 POPEy 212     109.661  83.071 105.917  1.00  0.00           C
ATOM   8827  C11 POPEy 212     108.212  82.880 105.427  1.00  0.00           C
ATOM   8830  P   POPEy 212     107.000  81.330 103.697  1.00  0.00           P
ATOM   8831  O13 POPEy 212     106.951  80.190 104.636  1.00  0.00           O
ATOM   8832  O14 POPEy 212     105.771  82.150 103.607  1.00  0.00           O
ATOM   8833  O11 POPEy 212     107.421  80.841 102.247  1.00  0.00           O
ATOM   8834  O12 POPEy 212     108.172  82.331 104.097  1.00  0.00           O
ATOM   8835  C1  POPEy 212     107.211  81.660 101.096  1.00  0.00           C
ATOM   8838  C2  POPEy 212     106.910  80.780  99.846  1.00  0.00           C
ATOM   8840  O21 POPEy 212     106.262  81.531  98.806  1.00  0.00           O
ATOM   8841  C21 POPEy 212     106.881  82.521  98.207  1.00  0.00           C
ATOM   8842  O22 POPEy 212     107.920  83.050  98.557  1.00  0.00           O
ATOM   8843  C22 POPEy 212     106.091  82.840  96.946  1.00  0.00           C
ATOM   8846  C3  POPEy 212     105.982  79.570 100.227  1.00  0.00           C
ATOM   8849  O31 POPEy 212     105.012  79.270  99.197  1.00  0.00           O
ATOM   8850  C31 POPEy 212     105.541  78.690  98.116  1.00  0.00           C
ATOM   8851  O32 POPEy 212     106.651  78.190  98.056  1.00  0.00           O
ATOM   8852  C32 POPEy 212     104.632  78.950  96.907  1.00  0.00           C
ATOM   8855  C23 POPEy 212     106.301  84.290  96.467  1.00  0.00           C
ATOM   8858  C24 POPEy 212     105.371  84.670  95.307  1.00  0.00           C
ATOM   8861  C25 POPEy 212     105.480  83.710  94.117  1.00  0.00           C
ATOM   8864  C26 POPEy 212     105.140  84.370  92.786  1.00  0.00           C
ATOM   8867  C27 POPEy 212     105.140  83.360  91.627  1.00  0.00           C
ATOM   8870  C28 POPEy 212     105.240  84.020  90.247  1.00  0.00           C
ATOM   8873  C29 POPEy 212     106.651  84.470  89.947  1.00  0.00           C
ATOM   8875 0C21 POPEy 212     107.430  84.071  88.927  1.00  0.00           C
ATOM   8877 1C21 POPEy 212     107.080  83.110  87.816  1.00  0.00           C
ATOM   8880 2C21 POPEy 212     107.351  83.740  86.437  1.00  0.00           C
ATOM   8883 3C21 POPEy 212     106.421  84.910  86.077  1.00  0.00           C
ATOM   8886 4C21 POPEy 212     107.150  85.981  85.257  1.00  0.00           C
ATOM   8889 5C21 POPEy 212     106.281  87.160  84.807  1.00  0.00           C
ATOM   8892 6C21 POPEy 212     105.261  86.800  83.717  1.00  0.00           C
ATOM   8895 7C21 POPEy 212     104.591  88.050  83.116  1.00  0.00           C
ATOM   8898 8C21 POPEy 212     103.510  87.751  82.066  1.00  0.00           C
ATOM   8902  C33 POPEy 212     105.361  78.760  95.546  1.00  0.00           C
ATOM   8905  C34 POPEy 212     104.801  79.631  94.416  1.00  0.00           C
ATOM   8908  C35 POPEy 212     105.541  79.400  93.077  1.00  0.00           C
ATOM   8911  C36 POPEy 212     104.671  78.671  92.037  1.00  0.00           C
ATOM   8914  C37 POPEy 212     105.292  78.620  90.627  1.00  0.00           C
ATOM   8917  C38 POPEy 212     104.370  77.910  89.617  1.00  0.00           C
ATOM   8920  C39 POPEy 212     104.872  77.990  88.177  1.00  0.00           C
ATOM   8923 0C31 POPEy 212     103.871  77.400  87.177  1.00  0.00           C
ATOM   8926 1C31 POPEy 212     104.422  77.280  85.747  1.00  0.00           C
ATOM   8929 2C31 POPEy 212     103.330  76.841  84.747  1.00  0.00           C
ATOM   8932 3C31 POPEy 212     103.882  76.420  83.376  1.00  0.00           C
ATOM   8935 4C31 POPEy 212     103.661  74.930  83.067  1.00  0.00           C
ATOM   8938 5C31 POPEy 212     104.492  73.980  83.946  1.00  0.00           C
ATOM   8941 6C31 POPEy 212     104.270  72.500  83.616  1.00  0.00           C
ATOM   8945  NH3 POPEz 213      29.451  18.230 108.067  1.00  0.00           N
ATOM   8949  C12 POPEz 213      28.801  19.460 108.657  1.00  0.00           C
ATOM   8952  C11 POPEz 213      29.711  20.700 108.516  1.00  0.00           C
ATOM   8955  P   POPEz 213      29.850  22.600 110.367  1.00  0.00           P
ATOM   8956  O13 POPEz 213      28.951  22.900 111.487  1.00  0.00           O
ATOM   8957  O14 POPEz 213      31.170  22.000 110.677  1.00  0.00           O
ATOM   8958  O11 POPEz 213      30.131  23.980 109.657  1.00  0.00           O
ATOM   8959  O12 POPEz 213      29.111  21.800 109.206  1.00  0.00           O
ATOM   8960  C1  POPEz 213      30.661  24.100 108.327  1.00  0.00           C
ATOM   8963  C2  POPEz 213      29.520  24.370 107.297  1.00  0.00           C
ATOM   8965  O21 POPEz 213      29.931  24.960 106.047  1.00  0.00           O
ATOM   8966  C21 POPEz 213      31.081  24.810 105.487  1.00  0.00           C
ATOM   8967  O22 POPEz 213      32.010  24.100 105.836  1.00  0.00           O
ATOM   8968  C22 POPEz 213      31.151  25.740 104.267  1.00  0.00           C
ATOM   8971  C3  POPEz 213      28.470  25.330 107.906  1.00  0.00           C
ATOM   8974  O31 POPEz 213      27.590  25.920 106.936  1.00  0.00           O
ATOM   8975  C31 POPEz 213      26.600  25.150 106.536  1.00  0.00           C
ATOM   8976  O32 POPEz 213      26.321  24.050 106.967  1.00  0.00           O
ATOM   8977  C32 POPEz 213      25.860  25.890 105.406  1.00  0.00           C
ATOM   8980  C23 POPEz 213      31.151  25.020 102.906  1.00  0.00           C
ATOM   8983  C24 POPEz 213      31.040  26.010 101.737  1.00  0.00           C
ATOM   8986  C25 POPEz 213      31.010  25.300 100.377  1.00  0.00           C
ATOM   8989  C26 POPEz 213      30.670  26.250  99.226  1.00  0.00           C
ATOM   8992  C27 POPEz 213      31.051  25.670  97.857  1.00  0.00           C
ATOM   8995  C28 POPEz 213      30.740  26.630  96.706  1.00  0.00           C
ATOM   8998  C29 POPEz 213      31.240  26.120  95.386  1.00  0.00           C
ATOM   9000 0C21 POPEz 213      32.431  26.410  94.807  1.00  0.00           C
ATOM   9002 1C21 POPEz 213      33.481  27.330  95.367  1.00  0.00           C
ATOM   9005 2C21 POPEz 213      34.301  28.100  94.306  1.00  0.00           C
ATOM   9008 3C21 POPEz 213      35.290  27.210  93.557  1.00  0.00           C
ATOM   9011 4C21 POPEz 213      36.031  27.920  92.427  1.00  0.00           C
ATOM   9014 5C21 POPEz 213      37.100  28.920  92.897  1.00  0.00           C
ATOM   9017 6C21 POPEz 213      37.981  29.380  91.717  1.00  0.00           C
ATOM   9020 7C21 POPEz 213      39.101  30.340  92.107  1.00  0.00           C
ATOM   9023 8C21 POPEz 213      39.990  30.710  90.917  1.00  0.00           C
ATOM   9027  C33 POPEz 213      24.371  26.170 105.707  1.00  0.00           C
ATOM   9030  C34 POPEz 213      23.410  25.120 105.107  1.00  0.00           C
ATOM   9033  C35 POPEz 213      23.531  24.990 103.587  1.00  0.00           C
ATOM   9036  C36 POPEz 213      22.211  24.590 102.927  1.00  0.00           C
ATOM   9039  C37 POPEz 213      22.350  24.350 101.427  1.00  0.00           C
ATOM   9042  C38 POPEz 213      20.980  24.320 100.736  1.00  0.00           C
ATOM   9045  C39 POPEz 213      21.031  23.990  99.247  1.00  0.00           C
ATOM   9048 0C31 POPEz 213      21.611  25.130  98.397  1.00  0.00           C
ATOM   9051 1C31 POPEz 213      21.310  24.910  96.907  1.00  0.00           C
ATOM   9054 2C31 POPEz 213      21.882  26.010  95.997  1.00  0.00           C
ATOM   9057 3C31 POPEz 213      21.350  25.920  94.566  1.00  0.00           C
ATOM   9060 4C31 POPEz 213      21.990  26.970  93.647  1.00  0.00           C
ATOM   9063 5C31 POPEz 213      21.240  27.110  92.307  1.00  0.00           C
ATOM   9066 6C31 POPEz 213      21.891  28.140  91.386  1.00  0.00           C
ATOM   9070  NH3 POPE0 214      57.062  14.600  67.276  1.00  0.00           N
ATOM   9074  C12 POPE0 214      58.062  13.980  66.347  1.00  0.00           C
ATOM   9077  C11 POPE0 214      59.431  13.860  67.026  1.00  0.00           C
ATOM   9080  P   POPE0 214      61.240  14.290  65.177  1.00  0.00           P
ATOM   9081  O13 POPE0 214      61.871  13.460  64.127  1.00  0.00           O
ATOM   9082  O14 POPE0 214      60.531  15.530  64.796  1.00  0.00           O
ATOM   9083  O11 POPE0 214      62.381  14.730  66.157  1.00  0.00           O
ATOM   9084  O12 POPE0 214      60.361  13.360  66.087  1.00  0.00           O
ATOM   9085  C1  POPE0 214      63.201  13.820  66.877  1.00  0.00           C
ATOM   9088  C2  POPE0 214      63.571  14.430  68.257  1.00  0.00           C
ATOM   9090  O21 POPE0 214      62.801  13.820  69.317  1.00  0.00           O
ATOM   9091  C21 POPE0 214      63.312  12.640  69.726  1.00  0.00           C
ATOM   9092  O22 POPE0 214      64.220  12.050  69.156  1.00  0.00           O
ATOM   9093  C22 POPE0 214      62.630  12.140  70.997  1.00  0.00           C
ATOM   9096  C3  POPE0 214      63.361  15.970  68.237  1.00  0.00           C
ATOM   9099  O31 POPE0 214      63.871  16.650  69.407  1.00  0.00           O
ATOM   9100  C31 POPE0 214      65.121  17.110  69.287  1.00  0.00           C
ATOM   9101  O32 POPE0 214      65.962  16.640  68.537  1.00  0.00           O
ATOM   9102  C32 POPE0 214      65.330  18.260  70.266  1.00  0.00           C
ATOM   9105  C23 POPE0 214      63.670  11.800  72.107  1.00  0.00           C
ATOM   9108  C24 POPE0 214      63.041  11.270  73.397  1.00  0.00           C
ATOM   9111  C25 POPE0 214      63.972  11.360  74.626  1.00  0.00           C
ATOM   9114  C26 POPE0 214      65.312  10.640  74.467  1.00  0.00           C
ATOM   9117  C27 POPE0 214      65.850  10.100  75.806  1.00  0.00           C
ATOM   9120  C28 POPE0 214      67.260   9.500  75.697  1.00  0.00           C
ATOM   9123  C29 POPE0 214      67.532   8.580  76.877  1.00  0.00           C
ATOM   9125 0C21 POPE0 214      68.371   8.790  77.906  1.00  0.00           C
ATOM   9127 1C21 POPE0 214      69.271   9.990  78.107  1.00  0.00           C
ATOM   9130 2C21 POPE0 214      70.390   9.700  79.136  1.00  0.00           C
ATOM   9133 3C21 POPE0 214      71.470   8.720  78.657  1.00  0.00           C
ATOM   9136 4C21 POPE0 214      72.180   8.010  79.816  1.00  0.00           C
ATOM   9139 5C21 POPE0 214      73.051   6.820  79.387  1.00  0.00           C
ATOM   9142 6C21 POPE0 214      73.440   5.930  80.577  1.00  0.00           C
ATOM   9145 7C21 POPE0 214      74.121   4.620  80.157  1.00  0.00           C
ATOM   9148 8C21 POPE0 214      74.271   3.640  81.327  1.00  0.00           C
ATOM   9152  C33 POPE0 214      65.741  17.750  71.667  1.00  0.00           C
ATOM   9155  C34 POPE0 214      65.411  18.710  72.807  1.00  0.00           C
ATOM   9158  C35 POPE0 214      66.001  18.180  74.127  1.00  0.00           C
ATOM   9161  C36 POPE0 214      67.462  18.580  74.287  1.00  0.00           C
ATOM   9164  C37 POPE0 214      67.922  18.590  75.757  1.00  0.00           C
ATOM   9167  C38 POPE0 214      69.231  19.370  75.917  1.00  0.00           C
ATOM   9170  C39 POPE0 214      69.572  19.700  77.377  1.00  0.00           C
ATOM   9173 0C31 POPE0 214      68.501  20.560  78.057  1.00  0.00           C
ATOM   9176 1C31 POPE0 214      69.121  21.520  79.086  1.00  0.00           C
ATOM   9179 2C31 POPE0 214      68.070  22.260  79.916  1.00  0.00           C
ATOM   9182 3C31 POPE0 214      67.591  21.460  81.136  1.00  0.00           C
ATOM   9185 4C31 POPE0 214      68.712  21.240  82.167  1.00  0.00           C
ATOM   9188 5C31 POPE0 214      68.161  20.930  83.557  1.00  0.00           C
ATOM   9191 6C31 POPE0 214      69.271  20.850  84.597  1.00  0.00           C
ATOM   9195  NH3 POPE1 215     114.331  63.420  62.437  1.00  0.00           N
ATOM   9199  C12 POPE1 215     114.562  61.940  62.437  1.00  0.00           C
ATOM   9202  C11 POPE1 215     116.061  61.550  62.457  1.00  0.00           C
ATOM   9205  P   POPE1 215     118.081  61.361  64.047  1.00  0.00           P
ATOM   9206  O13 POPE1 215     119.030  62.230  64.796  1.00  0.00           O
ATOM   9207  O14 POPE1 215     118.632  60.600  62.897  1.00  0.00           O
ATOM   9208  O11 POPE1 215     117.391  60.370  65.067  1.00  0.00           O
ATOM   9209  O12 POPE1 215     116.810  62.170  63.526  1.00  0.00           O
ATOM   9210  C1  POPE1 215     117.541  60.570  66.477  1.00  0.00           C
ATOM   9213  C2  POPE1 215     116.701  61.760  67.017  1.00  0.00           C
ATOM   9215  O21 POPE1 215     117.141  62.110  68.346  1.00  0.00           O
ATOM   9216  C21 POPE1 215     116.810  61.300  69.327  1.00  0.00           C
ATOM   9217  O22 POPE1 215     116.382  60.160  69.237  1.00  0.00           O
ATOM   9218  C22 POPE1 215     117.050  62.091  70.616  1.00  0.00           C
ATOM   9221  C3  POPE1 215     115.161  61.520  66.927  1.00  0.00           C
ATOM   9224  O31 POPE1 215     114.462  62.540  67.686  1.00  0.00           O
ATOM   9225  C31 POPE1 215     113.430  62.150  68.427  1.00  0.00           C
ATOM   9226  O32 POPE1 215     112.941  61.040  68.417  1.00  0.00           O
ATOM   9227  C32 POPE1 215     112.932  63.330  69.237  1.00  0.00           C
ATOM   9230  C23 POPE1 215     116.651  61.420  71.957  1.00  0.00           C
ATOM   9233  C24 POPE1 215     116.831  62.430  73.107  1.00  0.00           C
ATOM   9236  C25 POPE1 215     116.720  61.850  74.527  1.00  0.00           C
ATOM   9239  C26 POPE1 215     117.132  62.881  75.596  1.00  0.00           C
ATOM   9242  C27 POPE1 215     116.922  62.380  77.037  1.00  0.00           C
ATOM   9245  C28 POPE1 215     117.581  63.240  78.137  1.00  0.00           C
ATOM   9248  C29 POPE1 215     116.770  64.440  78.526  1.00  0.00           C
ATOM   9250 0C21 POPE1 215     116.940  65.180  79.647  1.00  0.00           C
ATOM   9252 1C21 POPE1 215     118.032  64.991  80.677  1.00  0.00           C
ATOM   9255 2C21 POPE1 215     118.721  66.311  81.066  1.00  0.00           C
ATOM   9258 3C21 POPE1 215     117.892  67.230  81.986  1.00  0.00           C
ATOM   9261 4C21 POPE1 215     117.840  66.760  83.446  1.00  0.00           C
ATOM   9264 5C21 POPE1 215     117.102  67.750  84.357  1.00  0.00           C
ATOM   9267 6C21 POPE1 215     116.951  67.230  85.797  1.00  0.00           C
ATOM   9270 7C21 POPE1 215     116.350  68.280  86.737  1.00  0.00           C
ATOM   9273 8C21 POPE1 215     116.150  67.780  88.177  1.00  0.00           C
ATOM   9277  C33 POPE1 215     111.910  62.930  70.316  1.00  0.00           C
ATOM   9280  C34 POPE1 215     112.561  62.520  71.647  1.00  0.00           C
ATOM   9283  C35 POPE1 215     111.551  62.510  72.807  1.00  0.00           C
ATOM   9286  C36 POPE1 215     112.132  63.021  74.127  1.00  0.00           C
ATOM   9289  C37 POPE1 215     111.051  63.260  75.187  1.00  0.00           C
ATOM   9292  C38 POPE1 215     111.630  63.720  76.536  1.00  0.00           C
ATOM   9295  C39 POPE1 215     111.301  65.190  76.846  1.00  0.00           C
ATOM   9298 0C31 POPE1 215     111.971  65.680  78.137  1.00  0.00           C
ATOM   9301 1C31 POPE1 215     111.621  67.150  78.427  1.00  0.00           C
ATOM   9304 2C31 POPE1 215     112.120  67.640  79.797  1.00  0.00           C
ATOM   9307 3C31 POPE1 215     113.650  67.680  79.947  1.00  0.00           C
ATOM   9310 4C31 POPE1 215     114.340  68.660  78.987  1.00  0.00           C
ATOM   9313 5C31 POPE1 215     115.620  69.271  79.577  1.00  0.00           C
ATOM   9316 6C31 POPE1 215     116.242  70.360  78.706  1.00  0.00           C
ATOM   9320  NH3 POPE2 216      65.812  43.890 105.357  1.00  0.00           N
ATOM   9324  C12 POPE2 216      66.132  45.040 106.267  1.00  0.00           C
ATOM   9327  C11 POPE2 216      64.930  45.470 107.126  1.00  0.00           C
ATOM   9330  P   POPE2 216      62.722  46.850 106.877  1.00  0.00           P
ATOM   9331  O13 POPE2 216      61.411  46.270 106.547  1.00  0.00           O
ATOM   9332  O14 POPE2 216      63.031  47.150 108.297  1.00  0.00           O
ATOM   9333  O11 POPE2 216      63.010  48.180 106.037  1.00  0.00           O
ATOM   9334  O12 POPE2 216      63.841  45.880 106.297  1.00  0.00           O
ATOM   9335  C1  POPE2 216      62.350  48.341 104.766  1.00  0.00           C
ATOM   9338  C2  POPE2 216      63.350  48.430 103.577  1.00  0.00           C
ATOM   9340  O21 POPE2 216      62.992  47.520 102.506  1.00  0.00           O
ATOM   9341  C21 POPE2 216      62.080  47.980 101.647  1.00  0.00           C
ATOM   9342  O22 POPE2 216      61.551  49.080 101.687  1.00  0.00           O
ATOM   9343  C22 POPE2 216      61.801  46.930 100.567  1.00  0.00           C
ATOM   9346  C3  POPE2 216      64.790  48.110 104.026  1.00  0.00           C
ATOM   9349  O31 POPE2 216      65.671  47.990 102.897  1.00  0.00           O
ATOM   9350  C31 POPE2 216      65.970  46.760 102.497  1.00  0.00           C
ATOM   9351  O32 POPE2 216      65.591  45.720 103.007  1.00  0.00           O
ATOM   9352  C32 POPE2 216      66.820  46.900 101.247  1.00  0.00           C
ATOM   9355  C23 POPE2 216      62.231  47.390  99.156  1.00  0.00           C
ATOM   9358  C24 POPE2 216      63.740  47.260  98.987  1.00  0.00           C
ATOM   9361  C25 POPE2 216      64.242  47.540  97.556  1.00  0.00           C
ATOM   9364  C26 POPE2 216      64.031  48.990  97.097  1.00  0.00           C
ATOM   9367  C27 POPE2 216      64.830  49.290  95.816  1.00  0.00           C
ATOM   9370  C28 POPE2 216      64.080  50.160  94.787  1.00  0.00           C
ATOM   9373  C29 POPE2 216      63.760  51.580  95.167  1.00  0.00           C
ATOM   9375 0C21 POPE2 216      64.591  52.600  95.416  1.00  0.00           C
ATOM   9377 1C21 POPE2 216      66.110  52.611  95.416  1.00  0.00           C
ATOM   9380 2C21 POPE2 216      66.812  52.080  94.147  1.00  0.00           C
ATOM   9383 3C21 POPE2 216      66.352  52.740  92.836  1.00  0.00           C
ATOM   9386 4C21 POPE2 216      67.161  52.220  91.647  1.00  0.00           C
ATOM   9389 5C21 POPE2 216      66.621  52.650  90.276  1.00  0.00           C
ATOM   9392 6C21 POPE2 216      66.710  54.160  89.997  1.00  0.00           C
ATOM   9395 7C21 POPE2 216      66.521  54.480  88.507  1.00  0.00           C
ATOM   9398 8C21 POPE2 216      66.481  55.970  88.186  1.00  0.00           C
ATOM   9402  C33 POPE2 216      66.890  45.610 100.406  1.00  0.00           C
ATOM   9405  C34 POPE2 216      68.101  45.640  99.467  1.00  0.00           C
ATOM   9408  C35 POPE2 216      68.070  46.810  98.476  1.00  0.00           C
ATOM   9411  C36 POPE2 216      67.970  46.340  97.027  1.00  0.00           C
ATOM   9414  C37 POPE2 216      68.161  47.480  96.016  1.00  0.00           C
ATOM   9417  C38 POPE2 216      68.341  46.910  94.617  1.00  0.00           C
ATOM   9420  C39 POPE2 216      68.161  47.910  93.467  1.00  0.00           C
ATOM   9423 0C31 POPE2 216      68.330  47.150  92.147  1.00  0.00           C
ATOM   9426 1C31 POPE2 216      67.841  47.881  90.886  1.00  0.00           C
ATOM   9429 2C31 POPE2 216      67.852  46.900  89.706  1.00  0.00           C
ATOM   9432 3C31 POPE2 216      67.641  47.540  88.336  1.00  0.00           C
ATOM   9435 4C31 POPE2 216      67.661  46.480  87.226  1.00  0.00           C
ATOM   9438 5C31 POPE2 216      67.922  47.060  85.836  1.00  0.00           C
ATOM   9441 6C31 POPE2 216      68.021  45.980  84.747  1.00  0.00           C
ATOM   9445  NH3 POPE3 217       3.751  34.400 104.267  1.00  0.00           N
ATOM   9449  C12 POPE3 217       3.130  33.780 105.487  1.00  0.00           C
ATOM   9452  C11 POPE3 217       1.970  34.670 105.967  1.00  0.00           C
ATOM   9455  P   POPE3 217      -0.070  33.020 106.177  1.00  0.00           P
ATOM   9456  O13 POPE3 217       0.210  31.660 106.697  1.00  0.00           O
ATOM   9457  O14 POPE3 217      -1.400  33.590 106.487  1.00  0.00           O
ATOM   9458  O11 POPE3 217       0.261  33.070 104.626  1.00  0.00           O
ATOM   9459  O12 POPE3 217       1.040  33.950 106.776  1.00  0.00           O
ATOM   9460  C1  POPE3 217      -0.660  32.800 103.577  1.00  0.00           C
ATOM   9463  C2  POPE3 217      -0.030  31.860 102.486  1.00  0.00           C
ATOM   9465  O21 POPE3 217      -0.009  32.450 101.166  1.00  0.00           O
ATOM   9466  C21 POPE3 217       0.871  33.410 100.967  1.00  0.00           C
ATOM   9467  O22 POPE3 217       1.550  33.950 101.837  1.00  0.00           O
ATOM   9468  C22 POPE3 217       0.961  33.710  99.457  1.00  0.00           C
ATOM   9471  C3  POPE3 217      -0.799  30.510 102.386  1.00  0.00           C
ATOM   9474  O31 POPE3 217      -0.389  29.740 101.227  1.00  0.00           O
ATOM   9475  C31 POPE3 217      -0.990  29.840 100.037  1.00  0.00           C
ATOM   9476  O32 POPE3 217      -0.560  29.300  99.026  1.00  0.00           O
ATOM   9477  C32 POPE3 217      -2.299  30.620 100.037  1.00  0.00           C
ATOM   9480  C23 POPE3 217       2.390  33.730  98.846  1.00  0.00           C
ATOM   9483  C24 POPE3 217       3.021  32.330  98.767  1.00  0.00           C
ATOM   9486  C25 POPE3 217       4.430  32.260  98.157  1.00  0.00           C
ATOM   9489  C26 POPE3 217       5.520  32.760  99.127  1.00  0.00           C
ATOM   9492  C27 POPE3 217       6.981  32.550  98.697  1.00  0.00           C
ATOM   9495  C28 POPE3 217       7.960  33.270  99.647  1.00  0.00           C
ATOM   9498  C29 POPE3 217       9.400  32.800  99.657  1.00  0.00           C
ATOM   9500 0C21 POPE3 217      10.291  32.910  98.666  1.00  0.00           C
ATOM   9502 1C21 POPE3 217      10.050  33.530  97.316  1.00  0.00           C
ATOM   9505 2C21 POPE3 217      10.510  35.000  97.327  1.00  0.00           C
ATOM   9508 3C21 POPE3 217      10.121  35.720  96.037  1.00  0.00           C
ATOM   9511 4C21 POPE3 217      10.570  37.180  96.047  1.00  0.00           C
ATOM   9514 5C21 POPE3 217      10.071  37.960  94.827  1.00  0.00           C
ATOM   9517 6C21 POPE3 217      10.570  39.400  94.816  1.00  0.00           C
ATOM   9520 7C21 POPE3 217      10.171  40.140  93.537  1.00  0.00           C
ATOM   9523 8C21 POPE3 217      10.701  41.570  93.437  1.00  0.00           C
ATOM   9527  C33 POPE3 217      -2.900  30.750  98.616  1.00  0.00           C
ATOM   9530  C34 POPE3 217      -2.099  31.760  97.766  1.00  0.00           C
ATOM   9533  C35 POPE3 217      -2.900  32.370  96.617  1.00  0.00           C
ATOM   9536  C36 POPE3 217      -3.370  31.360  95.567  1.00  0.00           C
ATOM   9539  C37 POPE3 217      -4.260  32.040  94.517  1.00  0.00           C
ATOM   9542  C38 POPE3 217      -4.811  31.090  93.456  1.00  0.00           C
ATOM   9545  C39 POPE3 217      -5.881  31.760  92.587  1.00  0.00           C
ATOM   9548 0C31 POPE3 217      -5.320  32.840  91.656  1.00  0.00           C
ATOM   9551 1C31 POPE3 217      -6.410  33.590  90.897  1.00  0.00           C
ATOM   9554 2C31 POPE3 217      -5.840  34.690  89.986  1.00  0.00           C
ATOM   9557 3C31 POPE3 217      -6.640  36.000  90.026  1.00  0.00           C
ATOM   9560 4C31 POPE3 217      -6.521  36.720  91.376  1.00  0.00           C
ATOM   9563 5C31 POPE3 217      -7.050  38.160  91.337  1.00  0.00           C
ATOM   9566 6C31 POPE3 217      -6.841  38.900  92.667  1.00  0.00           C
ATOM   9570  NH3 POPE4 218       5.190 124.521 106.197  1.00  0.00           N
ATOM   9574  C12 POPE4 218       5.001 124.080 104.776  1.00  0.00           C
ATOM   9577  C11 POPE4 218       6.190 123.201 104.296  1.00  0.00           C
ATOM   9580  P   POPE4 218       7.860 124.710 102.927  1.00  0.00           P
ATOM   9581  O13 POPE4 218       8.661 123.820 102.047  1.00  0.00           O
ATOM   9582  O14 POPE4 218       8.451 126.030 103.267  1.00  0.00           O
ATOM   9583  O11 POPE4 218       6.431 124.920 102.287  1.00  0.00           O
ATOM   9584  O12 POPE4 218       7.420 123.950 104.267  1.00  0.00           O
ATOM   9585  C1  POPE4 218       6.190 125.421 100.987  1.00  0.00           C
ATOM   9588  C2  POPE4 218       5.570 124.330 100.056  1.00  0.00           C
ATOM   9590  O21 POPE4 218       5.561 124.820  98.706  1.00  0.00           O
ATOM   9591  C21 POPE4 218       4.721 125.811  98.446  1.00  0.00           C
ATOM   9592  O22 POPE4 218       3.981 126.370  99.237  1.00  0.00           O
ATOM   9593  C22 POPE4 218       4.800 126.200  96.977  1.00  0.00           C
ATOM   9596  C3  POPE4 218       4.171 123.761 100.517  1.00  0.00           C
ATOM   9599  O31 POPE4 218       3.421 123.300  99.377  1.00  0.00           O
ATOM   9600  C31 POPE4 218       2.480 122.371  99.497  1.00  0.00           C
ATOM   9601  O32 POPE4 218       2.311 121.620 100.447  1.00  0.00           O
ATOM   9602  C32 POPE4 218       1.710 122.320  98.186  1.00  0.00           C
ATOM   9605  C23 POPE4 218       3.481 125.881  96.227  1.00  0.00           C
ATOM   9608  C24 POPE4 218       3.651 124.780  95.167  1.00  0.00           C
ATOM   9611  C25 POPE4 218       4.430 125.270  93.946  1.00  0.00           C
ATOM   9614  C26 POPE4 218       4.351 124.290  92.766  1.00  0.00           C
ATOM   9617  C27 POPE4 218       5.020 124.850  91.507  1.00  0.00           C
ATOM   9620  C28 POPE4 218       5.060 123.850  90.347  1.00  0.00           C
ATOM   9623  C29 POPE4 218       5.551 124.521  89.086  1.00  0.00           C
ATOM   9625 0C21 POPE4 218       6.541 124.120  88.267  1.00  0.00           C
ATOM   9627 1C21 POPE4 218       7.370 122.870  88.397  1.00  0.00           C
ATOM   9630 2C21 POPE4 218       6.600 121.571  88.096  1.00  0.00           C
ATOM   9633 3C21 POPE4 218       6.070 121.461  86.656  1.00  0.00           C
ATOM   9636 4C21 POPE4 218       5.130 120.260  86.477  1.00  0.00           C
ATOM   9639 5C21 POPE4 218       5.840 118.910  86.607  1.00  0.00           C
ATOM   9642 6C21 POPE4 218       4.901 117.751  86.936  1.00  0.00           C
ATOM   9645 7C21 POPE4 218       5.661 116.431  87.007  1.00  0.00           C
ATOM   9648 8C21 POPE4 218       4.901 115.321  87.717  1.00  0.00           C
ATOM   9652  C33 POPE4 218       2.210 121.190  97.266  1.00  0.00           C
ATOM   9655  C34 POPE4 218       1.441 121.180  95.946  1.00  0.00           C
ATOM   9658  C35 POPE4 218       1.760 120.000  95.026  1.00  0.00           C
ATOM   9661  C36 POPE4 218       1.660 120.370  93.547  1.00  0.00           C
ATOM   9664  C37 POPE4 218       2.210 119.260  92.636  1.00  0.00           C
ATOM   9667  C38 POPE4 218       2.580 119.741  91.236  1.00  0.00           C
ATOM   9670  C39 POPE4 218       1.371 120.181  90.386  1.00  0.00           C
ATOM   9673 0C31 POPE4 218       1.541 121.590  89.797  1.00  0.00           C
ATOM   9676 1C31 POPE4 218       0.431 121.930  88.797  1.00  0.00           C
ATOM   9679 2C31 POPE4 218       0.410 123.390  88.327  1.00  0.00           C
ATOM   9682 3C31 POPE4 218       1.760 123.920  87.816  1.00  0.00           C
ATOM   9685 4C31 POPE4 218       1.611 125.220  87.017  1.00  0.00           C
ATOM   9688 5C31 POPE4 218       2.940 125.920  86.717  1.00  0.00           C
ATOM   9691 6C31 POPE4 218       2.801 127.160  85.847  1.00  0.00           C
ATOM   9695  NH3 POPE5 219      83.482  18.330 108.207  1.00  0.00           N
ATOM   9699  C12 POPE5 219      83.671  19.230 109.407  1.00  0.00           C
ATOM   9702  C11 POPE5 219      85.091  19.150 110.006  1.00  0.00           C
ATOM   9705  P   POPE5 219      87.411  19.010 108.767  1.00  0.00           P
ATOM   9706  O13 POPE5 219      88.501  20.020 108.666  1.00  0.00           O
ATOM   9707  O14 POPE5 219      87.652  17.910 109.717  1.00  0.00           O
ATOM   9708  O11 POPE5 219      87.071  18.470 107.316  1.00  0.00           O
ATOM   9709  O12 POPE5 219      86.061  19.760 109.136  1.00  0.00           O
ATOM   9710  C1  POPE5 219      86.281  19.180 106.357  1.00  0.00           C
ATOM   9713  C2  POPE5 219      87.091  19.880 105.207  1.00  0.00           C
ATOM   9715  O21 POPE5 219      87.551  18.940 104.217  1.00  0.00           O
ATOM   9716  C21 POPE5 219      86.881  18.930 103.087  1.00  0.00           C
ATOM   9717  O22 POPE5 219      85.800  19.450 102.886  1.00  0.00           O
ATOM   9718  C22 POPE5 219      87.811  18.350 102.017  1.00  0.00           C
ATOM   9721  C3  POPE5 219      88.352  20.630 105.717  1.00  0.00           C
ATOM   9724  O31 POPE5 219      88.801  21.570 104.737  1.00  0.00           O
ATOM   9725  C31 POPE5 219      89.701  21.360 103.767  1.00  0.00           C
ATOM   9726  O32 POPE5 219      89.841  22.160 102.836  1.00  0.00           O
ATOM   9727  C32 POPE5 219      90.541  20.090 103.907  1.00  0.00           C
ATOM   9730  C23 POPE5 219      87.180  18.020 100.637  1.00  0.00           C
ATOM   9733  C24 POPE5 219      88.281  17.580  99.636  1.00  0.00           C
ATOM   9736  C25 POPE5 219      87.861  17.200  98.196  1.00  0.00           C
ATOM   9739  C26 POPE5 219      89.042  16.620  97.377  1.00  0.00           C
ATOM   9742  C27 POPE5 219      88.591  16.050  96.026  1.00  0.00           C
ATOM   9745  C28 POPE5 219      89.661  15.260  95.227  1.00  0.00           C
ATOM   9748  C29 POPE5 219      90.861  16.050  94.766  1.00  0.00           C
ATOM   9750 0C21 POPE5 219      92.141  15.610  94.696  1.00  0.00           C
ATOM   9752 1C21 POPE5 219      92.681  14.260  95.107  1.00  0.00           C
ATOM   9755 2C21 POPE5 219      93.120  13.360  93.937  1.00  0.00           C
ATOM   9758 3C21 POPE5 219      91.940  12.880  93.096  1.00  0.00           C
ATOM   9761 4C21 POPE5 219      92.351  11.990  91.916  1.00  0.00           C
ATOM   9764 5C21 POPE5 219      91.150  11.600  91.047  1.00  0.00           C
ATOM   9767 6C21 POPE5 219      91.542  10.940  89.726  1.00  0.00           C
ATOM   9770 7C21 POPE5 219      90.322  10.640  88.846  1.00  0.00           C
ATOM   9773 8C21 POPE5 219      90.690   9.940  87.537  1.00  0.00           C
ATOM   9777  C33 POPE5 219      91.682  19.990 102.857  1.00  0.00           C
ATOM   9780  C34 POPE5 219      91.922  18.580 102.337  1.00  0.00           C
ATOM   9783  C35 POPE5 219      92.880  18.510 101.147  1.00  0.00           C
ATOM   9786  C36 POPE5 219      92.201  18.820  99.807  1.00  0.00           C
ATOM   9789  C37 POPE5 219      93.181  19.060  98.647  1.00  0.00           C
ATOM   9792  C38 POPE5 219      92.441  19.260  97.316  1.00  0.00           C
ATOM   9795  C39 POPE5 219      93.391  19.650  96.177  1.00  0.00           C
ATOM   9798 0C31 POPE5 219      93.411  21.160  95.886  1.00  0.00           C
ATOM   9801 1C31 POPE5 219      94.690  21.580  95.146  1.00  0.00           C
ATOM   9804 2C31 POPE5 219      94.841  23.080  94.916  1.00  0.00           C
ATOM   9807 3C31 POPE5 219      96.271  23.580  95.187  1.00  0.00           C
ATOM   9810 4C31 POPE5 219      97.341  22.960  94.276  1.00  0.00           C
ATOM   9813 5C31 POPE5 219      98.762  23.450  94.597  1.00  0.00           C
ATOM   9816 6C31 POPE5 219      99.820  22.870  93.666  1.00  0.00           C
ATOM   9820  NH3 POPE6 220     108.190  31.520  65.397  1.00  0.00           N
ATOM   9824  C12 POPE6 220     108.710  30.130  65.617  1.00  0.00           C
ATOM   9827  C11 POPE6 220     108.361  29.190  64.447  1.00  0.00           C
ATOM   9830  P   POPE6 220     109.080  26.780  63.736  1.00  0.00           P
ATOM   9831  O13 POPE6 220     108.110  26.900  62.626  1.00  0.00           O
ATOM   9832  O14 POPE6 220     110.392  26.140  63.447  1.00  0.00           O
ATOM   9833  O11 POPE6 220     108.470  26.060  65.007  1.00  0.00           O
ATOM   9834  O12 POPE6 220     109.381  28.200  64.347  1.00  0.00           O
ATOM   9835  C1  POPE6 220     109.370  25.830  66.107  1.00  0.00           C
ATOM   9838  C2  POPE6 220     108.632  25.130  67.267  1.00  0.00           C
ATOM   9840  O21 POPE6 220     109.331  25.320  68.516  1.00  0.00           O
ATOM   9841  C21 POPE6 220     110.411  24.560  68.727  1.00  0.00           C
ATOM   9842  O22 POPE6 220     110.930  23.830  67.917  1.00  0.00           O
ATOM   9843  C22 POPE6 220     110.861  24.730  70.177  1.00  0.00           C
ATOM   9846  C3  POPE6 220     108.230  23.650  66.956  1.00  0.00           C
ATOM   9849  O31 POPE6 220     107.871  22.910  68.136  1.00  0.00           O
ATOM   9850  C31 POPE6 220     106.791  23.300  68.787  1.00  0.00           C
ATOM   9851  O32 POPE6 220     106.040  24.200  68.476  1.00  0.00           O
ATOM   9852  C32 POPE6 220     106.621  22.420  70.037  1.00  0.00           C
ATOM   9855  C23 POPE6 220     111.940  23.700  70.596  1.00  0.00           C
ATOM   9858  C24 POPE6 220     112.351  23.780  72.077  1.00  0.00           C
ATOM   9861  C25 POPE6 220     111.191  23.500  73.037  1.00  0.00           C
ATOM   9864  C26 POPE6 220     111.670  23.030  74.416  1.00  0.00           C
ATOM   9867  C27 POPE6 220     110.532  22.470  75.286  1.00  0.00           C
ATOM   9870  C28 POPE6 220     110.930  22.160  76.757  1.00  0.00           C
ATOM   9873  C29 POPE6 220     112.242  21.430  76.857  1.00  0.00           C
ATOM   9875 0C21 POPE6 220     112.471  20.230  77.416  1.00  0.00           C
ATOM   9877 1C21 POPE6 220     111.490  19.340  78.137  1.00  0.00           C
ATOM   9880 2C21 POPE6 220     112.141  18.650  79.346  1.00  0.00           C
ATOM   9883 3C21 POPE6 220     113.160  17.550  78.957  1.00  0.00           C
ATOM   9886 4C21 POPE6 220     113.981  17.020  80.146  1.00  0.00           C
ATOM   9889 5C21 POPE6 220     114.921  18.080  80.736  1.00  0.00           C
ATOM   9892 6C21 POPE6 220     115.970  17.490  81.687  1.00  0.00           C
ATOM   9895 7C21 POPE6 220     116.910  18.560  82.247  1.00  0.00           C
ATOM   9898 8C21 POPE6 220     118.110  18.010  83.017  1.00  0.00           C
ATOM   9902  C33 POPE6 220     107.600  22.790  71.186  1.00  0.00           C
ATOM   9905  C34 POPE6 220     107.400  21.940  72.456  1.00  0.00           C
ATOM   9908  C35 POPE6 220     106.191  22.330  73.316  1.00  0.00           C
ATOM   9911  C36 POPE6 220     105.861  21.250  74.366  1.00  0.00           C
ATOM   9914  C37 POPE6 220     104.550  21.510  75.137  1.00  0.00           C
ATOM   9917  C38 POPE6 220     103.820  20.220  75.557  1.00  0.00           C
ATOM   9920  C39 POPE6 220     104.602  19.330  76.547  1.00  0.00           C
ATOM   9923 0C31 POPE6 220     104.580  19.870  77.987  1.00  0.00           C
ATOM   9926 1C31 POPE6 220     105.210  18.890  78.987  1.00  0.00           C
ATOM   9929 2C31 POPE6 220     105.012  19.300  80.456  1.00  0.00           C
ATOM   9932 3C31 POPE6 220     105.790  20.550  80.867  1.00  0.00           C
ATOM   9935 4C31 POPE6 220     105.432  21.040  82.276  1.00  0.00           C
ATOM   9938 5C31 POPE6 220     106.271  22.250  82.727  1.00  0.00           C
ATOM   9941 6C31 POPE6 220     105.760  22.900  84.016  1.00  0.00           C
ATOM   9945  NH3 POPE7 221      96.210  34.640 107.497  1.00  0.00           N
ATOM   9949  C12 POPE7 221      94.860  34.680 106.846  1.00  0.00           C
ATOM   9952  C11 POPE7 221      93.882  33.660 107.447  1.00  0.00           C
ATOM   9955  P   POPE7 221      91.621  34.740 106.706  1.00  0.00           P
ATOM   9956  O13 POPE7 221      91.061  34.880 108.056  1.00  0.00           O
ATOM   9957  O14 POPE7 221      92.190  35.950 106.057  1.00  0.00           O
ATOM   9958  O11 POPE7 221      90.501  34.130 105.757  1.00  0.00           O
ATOM   9959  O12 POPE7 221      92.701  33.590 106.647  1.00  0.00           O
ATOM   9960  C1  POPE7 221      90.701  33.940 104.357  1.00  0.00           C
ATOM   9963  C2  POPE7 221      89.580  34.660 103.557  1.00  0.00           C
ATOM   9965  O21 POPE7 221      89.540  34.310 102.157  1.00  0.00           O
ATOM   9966  C21 POPE7 221      88.990  33.140 101.897  1.00  0.00           C
ATOM   9967  O22 POPE7 221      88.811  32.240 102.696  1.00  0.00           O
ATOM   9968  C22 POPE7 221      88.510  33.120 100.437  1.00  0.00           C
ATOM   9971  C3  POPE7 221      89.742  36.190 103.677  1.00  0.00           C
ATOM   9974  O31 POPE7 221      88.671  36.880 102.987  1.00  0.00           O
ATOM   9975  C31 POPE7 221      87.551  36.970 103.697  1.00  0.00           C
ATOM   9976  O32 POPE7 221      87.360  36.440 104.787  1.00  0.00           O
ATOM   9977  C32 POPE7 221      86.511  37.840 102.997  1.00  0.00           C
ATOM   9980  C23 POPE7 221      89.550  32.580  99.446  1.00  0.00           C
ATOM   9983  C24 POPE7 221      89.151  32.710  97.967  1.00  0.00           C
ATOM   9986  C25 POPE7 221      90.271  32.330  96.986  1.00  0.00           C
ATOM   9989  C26 POPE7 221      89.751  32.340  95.546  1.00  0.00           C
ATOM   9992  C27 POPE7 221      90.750  31.960  94.457  1.00  0.00           C
ATOM   9995  C28 POPE7 221      90.051  31.950  93.087  1.00  0.00           C
ATOM   9998  C29 POPE7 221      90.930  31.500  91.946  1.00  0.00           C
ATOM  10000 0C21 POPE7 221      90.551  30.710  90.917  1.00  0.00           C
ATOM  10002 1C21 POPE7 221      89.191  30.110  90.666  1.00  0.00           C
ATOM  10005 2C21 POPE7 221      88.451  30.820  89.527  1.00  0.00           C
ATOM  10008 3C21 POPE7 221      87.161  30.100  89.097  1.00  0.00           C
ATOM  10011 4C21 POPE7 221      86.402  30.840  87.987  1.00  0.00           C
ATOM  10014 5C21 POPE7 221      87.120  30.890  86.627  1.00  0.00           C
ATOM  10017 6C21 POPE7 221      86.922  29.650  85.747  1.00  0.00           C
ATOM  10020 7C21 POPE7 221      87.561  29.840  84.366  1.00  0.00           C
ATOM  10023 8C21 POPE7 221      87.242  28.720  83.376  1.00  0.00           C
ATOM  10027  C33 POPE7 221      86.661  37.960 101.457  1.00  0.00           C
ATOM  10030  C34 POPE7 221      85.350  38.400 100.767  1.00  0.00           C
ATOM  10033  C35 POPE7 221      84.340  37.260 100.616  1.00  0.00           C
ATOM  10036  C36 POPE7 221      82.951  37.730 100.146  1.00  0.00           C
ATOM  10039  C37 POPE7 221      81.910  36.590 100.187  1.00  0.00           C
ATOM  10042  C38 POPE7 221      80.451  37.090 100.107  1.00  0.00           C
ATOM  10045  C39 POPE7 221      79.780  36.950  98.736  1.00  0.00           C
ATOM  10048 0C31 POPE7 221      80.551  37.620  97.587  1.00  0.00           C
ATOM  10051 1C31 POPE7 221      79.681  37.890  96.357  1.00  0.00           C
ATOM  10054 2C31 POPE7 221      80.521  38.340  95.157  1.00  0.00           C
ATOM  10057 3C31 POPE7 221      79.670  38.780  93.957  1.00  0.00           C
ATOM  10060 4C31 POPE7 221      80.511  39.080  92.717  1.00  0.00           C
ATOM  10063 5C31 POPE7 221      79.650  39.290  91.467  1.00  0.00           C
ATOM  10066 6C31 POPE7 221      80.451  39.390  90.167  1.00  0.00           C
ATOM  10070  NH3 POPE8 222      44.151  27.930  65.237  1.00  0.00           N
ATOM  10074  C12 POPE8 222      43.801  26.700  64.447  1.00  0.00           C
ATOM  10077  C11 POPE8 222      42.321  26.740  64.066  1.00  0.00           C
ATOM  10080  P   POPE8 222      40.361  25.160  63.587  1.00  0.00           P
ATOM  10081  O13 POPE8 222      39.580  26.340  63.177  1.00  0.00           O
ATOM  10082  O14 POPE8 222      40.110  23.910  62.826  1.00  0.00           O
ATOM  10083  O11 POPE8 222      40.051  24.870  65.107  1.00  0.00           O
ATOM  10084  O12 POPE8 222      41.921  25.470  63.567  1.00  0.00           O
ATOM  10085  C1  POPE8 222      40.970  24.140  65.927  1.00  0.00           C
ATOM  10088  C2  POPE8 222      40.431  24.030  67.377  1.00  0.00           C
ATOM  10090  O21 POPE8 222      41.371  23.290  68.197  1.00  0.00           O
ATOM  10091  C21 POPE8 222      41.080  23.160  69.507  1.00  0.00           C
ATOM  10092  O22 POPE8 222      41.150  22.120  70.126  1.00  0.00           O
ATOM  10093  C22 POPE8 222      40.790  24.520  70.177  1.00  0.00           C
ATOM  10096  C3  POPE8 222      39.031  23.360  67.366  1.00  0.00           C
ATOM  10099  O31 POPE8 222      38.360  23.470  68.627  1.00  0.00           O
ATOM  10100  C31 POPE8 222      37.091  23.820  68.607  1.00  0.00           C
ATOM  10101  O32 POPE8 222      36.400  24.020  67.616  1.00  0.00           O
ATOM  10102  C32 POPE8 222      36.580  23.900  70.037  1.00  0.00           C
ATOM  10105  C23 POPE8 222      41.250  24.590  71.656  1.00  0.00           C
ATOM  10108  C24 POPE8 222      40.771  25.870  72.366  1.00  0.00           C
ATOM  10111  C25 POPE8 222      41.910  26.670  73.037  1.00  0.00           C
ATOM  10114  C26 POPE8 222      42.281  26.190  74.447  1.00  0.00           C
ATOM  10117  C27 POPE8 222      43.600  26.810  74.947  1.00  0.00           C
ATOM  10120  C28 POPE8 222      43.920  26.510  76.417  1.00  0.00           C
ATOM  10123  C29 POPE8 222      42.901  27.150  77.327  1.00  0.00           C
ATOM  10125 0C21 POPE8 222      42.311  26.600  78.407  1.00  0.00           C
ATOM  10127 1C21 POPE8 222      42.610  25.260  79.007  1.00  0.00           C
ATOM  10130 2C21 POPE8 222      42.420  25.280  80.537  1.00  0.00           C
ATOM  10133 3C21 POPE8 222      40.951  25.130  80.967  1.00  0.00           C
ATOM  10136 4C21 POPE8 222      40.771  25.250  82.486  1.00  0.00           C
ATOM  10139 5C21 POPE8 222      39.330  25.020  82.956  1.00  0.00           C
ATOM  10142 6C21 POPE8 222      39.190  25.280  84.457  1.00  0.00           C
ATOM  10145 7C21 POPE8 222      37.760  25.160  84.997  1.00  0.00           C
ATOM  10148 8C21 POPE8 222      37.670  25.630  86.446  1.00  0.00           C
ATOM  10152  C33 POPE8 222      36.391  25.330  70.607  1.00  0.00           C
ATOM  10155  C34 POPE8 222      35.600  25.320  71.927  1.00  0.00           C
ATOM  10158  C35 POPE8 222      34.161  24.800  71.807  1.00  0.00           C
ATOM  10161  C36 POPE8 222      33.531  24.420  73.157  1.00  0.00           C
ATOM  10164  C37 POPE8 222      32.101  23.910  72.967  1.00  0.00           C
ATOM  10167  C38 POPE8 222      31.231  24.080  74.217  1.00  0.00           C
ATOM  10170  C39 POPE8 222      31.520  23.130  75.386  1.00  0.00           C
ATOM  10173 0C31 POPE8 222      30.461  23.330  76.487  1.00  0.00           C
ATOM  10176 1C31 POPE8 222      30.721  22.570  77.786  1.00  0.00           C
ATOM  10179 2C31 POPE8 222      31.940  23.120  78.537  1.00  0.00           C
ATOM  10182 3C31 POPE8 222      32.080  22.580  79.956  1.00  0.00           C
ATOM  10185 4C31 POPE8 222      30.970  23.040  80.907  1.00  0.00           C
ATOM  10188 5C31 POPE8 222      31.330  22.840  82.377  1.00  0.00           C
ATOM  10191 6C31 POPE8 222      30.261  23.380  83.336  1.00  0.00           C
ATOM  10195  NH3 POPE9 223      11.520  46.950 106.357  1.00  0.00           N
ATOM  10199  C12 POPE9 223      11.820  46.660 107.797  1.00  0.00           C
ATOM  10202  C11 POPE9 223      11.380  45.220 108.116  1.00  0.00           C
ATOM  10205  P   POPE9 223      11.131  42.850 107.066  1.00  0.00           P
ATOM  10206  O13 POPE9 223      12.081  42.030 106.276  1.00  0.00           O
ATOM  10207  O14 POPE9 223      10.881  42.490 108.476  1.00  0.00           O
ATOM  10208  O11 POPE9 223       9.770  42.951 106.267  1.00  0.00           O
ATOM  10209  O12 POPE9 223      11.630  44.350 107.017  1.00  0.00           O
ATOM  10210  C1  POPE9 223       9.711  43.560 104.967  1.00  0.00           C
ATOM  10213  C2  POPE9 223       9.881  42.470 103.876  1.00  0.00           C
ATOM  10215  O21 POPE9 223      10.150  42.890 102.526  1.00  0.00           O
ATOM  10216  C21 POPE9 223       9.750  44.050 102.047  1.00  0.00           C
ATOM  10217  O22 POPE9 223       9.281  44.990 102.646  1.00  0.00           O
ATOM  10218  C22 POPE9 223       9.940  44.061 100.526  1.00  0.00           C
ATOM  10221  C3  POPE9 223       8.741  41.420 103.886  1.00  0.00           C
ATOM  10224  O31 POPE9 223       7.741  41.730 102.906  1.00  0.00           O
ATOM  10225  C31 POPE9 223       6.600  42.260 103.287  1.00  0.00           C
ATOM  10226  O32 POPE9 223       6.301  42.570 104.436  1.00  0.00           O
ATOM  10227  C32 POPE9 223       5.720  42.390 102.047  1.00  0.00           C
ATOM  10230  C23 POPE9 223       8.561  44.061  99.816  1.00  0.00           C
ATOM  10233  C24 POPE9 223       8.630  44.120  98.287  1.00  0.00           C
ATOM  10236  C25 POPE9 223       9.360  45.360  97.766  1.00  0.00           C
ATOM  10239  C26 POPE9 223       8.971  45.771  96.337  1.00  0.00           C
ATOM  10242  C27 POPE9 223       9.781  47.010  95.907  1.00  0.00           C
ATOM  10245  C28 POPE9 223       9.390  47.590  94.537  1.00  0.00           C
ATOM  10248  C29 POPE9 223      10.270  48.760  94.187  1.00  0.00           C
ATOM  10250 0C21 POPE9 223      11.330  48.710  93.367  1.00  0.00           C
ATOM  10252 1C21 POPE9 223      11.820  47.460  92.667  1.00  0.00           C
ATOM  10255 2C21 POPE9 223      13.311  47.510  92.266  1.00  0.00           C
ATOM  10258 3C21 POPE9 223      13.600  48.530  91.166  1.00  0.00           C
ATOM  10261 4C21 POPE9 223      15.050  48.510  90.686  1.00  0.00           C
ATOM  10264 5C21 POPE9 223      15.360  49.560  89.597  1.00  0.00           C
ATOM  10267 6C21 POPE9 223      14.561  49.341  88.306  1.00  0.00           C
ATOM  10270 7C21 POPE9 223      15.021  50.260  87.177  1.00  0.00           C
ATOM  10273 8C21 POPE9 223      14.260  50.020  85.867  1.00  0.00           C
ATOM  10277  C33 POPE9 223       4.221  42.110 102.307  1.00  0.00           C
ATOM  10280  C34 POPE9 223       3.301  43.190 101.726  1.00  0.00           C
ATOM  10283  C35 POPE9 223       3.481  43.450 100.227  1.00  0.00           C
ATOM  10286  C36 POPE9 223       3.070  42.280  99.327  1.00  0.00           C
ATOM  10289  C37 POPE9 223       3.120  42.650  97.827  1.00  0.00           C
ATOM  10292  C38 POPE9 223       2.520  41.561  96.927  1.00  0.00           C
ATOM  10295  C39 POPE9 223       2.530  41.920  95.437  1.00  0.00           C
ATOM  10298 0C31 POPE9 223       3.910  41.730  94.776  1.00  0.00           C
ATOM  10301 1C31 POPE9 223       3.910  42.170  93.306  1.00  0.00           C
ATOM  10304 2C31 POPE9 223       5.241  41.930  92.596  1.00  0.00           C
ATOM  10307 3C31 POPE9 223       5.411  40.480  92.107  1.00  0.00           C
ATOM  10310 4C31 POPE9 223       6.761  40.270  91.407  1.00  0.00           C
ATOM  10313 5C31 POPE9 223       6.961  38.820  90.937  1.00  0.00           C
ATOM  10316 6C31 POPE9 223       8.361  38.570  90.367  1.00  0.00           C
ATOM  10320  NH3 POPE  224     109.790  90.090 102.077  1.00  0.00           N
ATOM  10324  C12 POPE  224     109.340  91.320 101.367  1.00  0.00           C
ATOM  10327  C11 POPE  224     110.541  92.050 100.747  1.00  0.00           C
ATOM  10330  P   POPE  224     110.000  94.540 101.166  1.00  0.00           P
ATOM  10331  O13 POPE  224     108.750  94.351 101.946  1.00  0.00           O
ATOM  10332  O14 POPE  224     111.262  94.660 101.916  1.00  0.00           O
ATOM  10333  O11 POPE  224     109.882  95.750 100.157  1.00  0.00           O
ATOM  10334  O12 POPE  224     110.152  93.311 100.177  1.00  0.00           O
ATOM  10335  C1  POPE  224     111.010  96.151  99.387  1.00  0.00           C
ATOM  10338  C2  POPE  224     110.541  96.910  98.116  1.00  0.00           C
ATOM  10340  O21 POPE  224     111.600  97.110  97.167  1.00  0.00           O
ATOM  10341  C21 POPE  224     112.541  97.980  97.497  1.00  0.00           C
ATOM  10342  O22 POPE  224     112.632  98.570  98.557  1.00  0.00           O
ATOM  10343  C22 POPE  224     113.400  98.201  96.247  1.00  0.00           C
ATOM  10346  C3  POPE  224     109.732  98.220  98.397  1.00  0.00           C
ATOM  10349  O31 POPE  224     109.170  98.710  97.167  1.00  0.00           O
ATOM  10350  C31 POPE  224     109.742  99.750  96.586  1.00  0.00           C
ATOM  10351  O32 POPE  224     110.602 100.470  97.056  1.00  0.00           O
ATOM  10352  C32 POPE  224     109.230  99.860  95.157  1.00  0.00           C
ATOM  10355  C23 POPE  224     114.841  98.651  96.577  1.00  0.00           C
ATOM  10358  C24 POPE  224     115.330  99.860  95.757  1.00  0.00           C
ATOM  10361  C25 POPE  224     115.292  99.670  94.237  1.00  0.00           C
ATOM  10364  C26 POPE  224     116.132  98.540  93.627  1.00  0.00           C
ATOM  10367  C27 POPE  224     115.771  98.360  92.147  1.00  0.00           C
ATOM  10370  C28 POPE  224     116.341  97.080  91.507  1.00  0.00           C
ATOM  10373  C29 POPE  224     115.800  96.881  90.117  1.00  0.00           C
ATOM  10375 0C21 POPE  224     116.451  96.420  89.036  1.00  0.00           C
ATOM  10377 1C21 POPE  224     117.880  95.951  88.946  1.00  0.00           C
ATOM  10380 2C21 POPE  224     118.440  96.121  87.526  1.00  0.00           C
ATOM  10383 3C21 POPE  224     119.701  95.270  87.266  1.00  0.00           C
ATOM  10386 4C21 POPE  224     120.181  95.421  85.816  1.00  0.00           C
ATOM  10389 5C21 POPE  224     121.161  94.321  85.367  1.00  0.00           C
ATOM  10392 6C21 POPE  224     121.501  94.470  83.876  1.00  0.00           C
ATOM  10395 7C21 POPE  224     122.320  93.290  83.327  1.00  0.00           C
ATOM  10398 8C21 POPE  224     122.492  93.351  81.806  1.00  0.00           C
ATOM  10402  C33 POPE  224     109.632  98.651  94.287  1.00  0.00           C
ATOM  10405  C34 POPE  224     108.461  97.681  94.107  1.00  0.00           C
ATOM  10408  C35 POPE  224     108.820  96.390  93.357  1.00  0.00           C
ATOM  10411  C36 POPE  224     109.580  96.601  92.037  1.00  0.00           C
ATOM  10414  C37 POPE  224     111.070  96.280  92.177  1.00  0.00           C
ATOM  10417  C38 POPE  224     111.900  96.461  90.897  1.00  0.00           C
ATOM  10420  C39 POPE  224     111.382  95.640  89.706  1.00  0.00           C
ATOM  10423 0C31 POPE  224     112.360  95.640  88.526  1.00  0.00           C
ATOM  10426 1C31 POPE  224     111.720  95.120  87.226  1.00  0.00           C
ATOM  10429 2C31 POPE  224     112.761  94.731  86.166  1.00  0.00           C
ATOM  10432 3C31 POPE  224     112.561  93.311  85.607  1.00  0.00           C
ATOM  10435 4C31 POPE  224     112.751  92.191  86.636  1.00  0.00           C
ATOM  10438 5C31 POPE  224     112.531  90.790  86.026  1.00  0.00           C
ATOM  10441 6C31 POPE  224     112.441  89.691  87.077  1.00  0.00           C
ATOM  10445  NH3 POPE  225      54.661  89.720  64.277  1.00  0.00           N
ATOM  10449  C12 POPE  225      55.882  89.701  63.386  1.00  0.00           C
ATOM  10452  C11 POPE  225      55.891  88.500  62.437  1.00  0.00           C
ATOM  10455  P   POPE  225      57.880  86.881  62.956  1.00  0.00           P
ATOM  10456  O13 POPE  225      56.921  86.340  63.957  1.00  0.00           O
ATOM  10457  O14 POPE  225      58.411  85.930  61.956  1.00  0.00           O
ATOM  10458  O11 POPE  225      59.151  87.450  63.707  1.00  0.00           O
ATOM  10459  O12 POPE  225      57.241  88.110  62.217  1.00  0.00           O
ATOM  10460  C1  POPE  225      59.190  88.090  64.976  1.00  0.00           C
ATOM  10463  C2  POPE  225      59.091  87.080  66.157  1.00  0.00           C
ATOM  10465  O21 POPE  225      59.021  87.730  67.427  1.00  0.00           O
ATOM  10466  C21 POPE  225      60.081  88.220  68.027  1.00  0.00           C
ATOM  10467  O22 POPE  225      61.201  88.341  67.556  1.00  0.00           O
ATOM  10468  C22 POPE  225      59.641  88.640  69.427  1.00  0.00           C
ATOM  10471  C3  POPE  225      60.161  85.941  66.107  1.00  0.00           C
ATOM  10474  O31 POPE  225      60.271  85.220  67.346  1.00  0.00           O
ATOM  10475  C31 POPE  225      59.242  84.451  67.677  1.00  0.00           C
ATOM  10476  O32 POPE  225      58.230  84.290  67.017  1.00  0.00           O
ATOM  10477  C32 POPE  225      59.540  83.830  69.047  1.00  0.00           C
ATOM  10480  C23 POPE  225      60.130  87.651  70.507  1.00  0.00           C
ATOM  10483  C24 POPE  225      61.440  88.110  71.166  1.00  0.00           C
ATOM  10486  C25 POPE  225      61.900  87.170  72.296  1.00  0.00           C
ATOM  10489  C26 POPE  225      62.931  87.821  73.227  1.00  0.00           C
ATOM  10492  C27 POPE  225      63.121  87.021  74.527  1.00  0.00           C
ATOM  10495  C28 POPE  225      64.121  87.681  75.497  1.00  0.00           C
ATOM  10498  C29 POPE  225      64.210  86.921  76.796  1.00  0.00           C
ATOM  10500 0C21 POPE  225      65.102  85.951  77.077  1.00  0.00           C
ATOM  10502 1C21 POPE  225      66.161  85.421  76.136  1.00  0.00           C
ATOM  10505 2C21 POPE  225      67.580  85.930  76.446  1.00  0.00           C
ATOM  10508 3C21 POPE  225      68.182  85.340  77.716  1.00  0.00           C
ATOM  10511 4C21 POPE  225      69.591  85.871  78.007  1.00  0.00           C
ATOM  10514 5C21 POPE  225      70.150  85.351  79.346  1.00  0.00           C
ATOM  10517 6C21 POPE  225      69.470  85.981  80.567  1.00  0.00           C
ATOM  10520 7C21 POPE  225      69.540  85.090  81.817  1.00  0.00           C
ATOM  10523 8C21 POPE  225      68.650  85.610  82.947  1.00  0.00           C
ATOM  10527  C33 POPE  225      58.680  82.580  69.357  1.00  0.00           C
ATOM  10530  C34 POPE  225      59.330  81.641  70.386  1.00  0.00           C
ATOM  10533  C35 POPE  225      59.562  82.241  71.776  1.00  0.00           C
ATOM  10536  C36 POPE  225      58.281  82.791  72.427  1.00  0.00           C
ATOM  10539  C37 POPE  225      58.501  83.160  73.907  1.00  0.00           C
ATOM  10542  C38 POPE  225      57.220  83.670  74.566  1.00  0.00           C
ATOM  10545  C39 POPE  225      57.430  84.060  76.037  1.00  0.00           C
ATOM  10548 0C31 POPE  225      57.591  82.840  76.947  1.00  0.00           C
ATOM  10551 1C31 POPE  225      57.680  83.190  78.437  1.00  0.00           C
ATOM  10554 2C31 POPE  225      57.521  81.930  79.306  1.00  0.00           C
ATOM  10557 3C31 POPE  225      57.810  82.150  80.797  1.00  0.00           C
ATOM  10560 4C31 POPE  225      57.001  83.271  81.457  1.00  0.00           C
ATOM  10563 5C31 POPE  225      57.220  83.311  82.967  1.00  0.00           C
ATOM  10566 6C31 POPE  225      56.350  84.351  83.687  1.00  0.00           C
ATOM  10570  NH3 POPE  226      50.720 107.690  66.807  1.00  0.00           N
ATOM  10574  C12 POPE  226      50.010 108.830  66.116  1.00  0.00           C
ATOM  10577  C11 POPE  226      50.510 110.200  66.607  1.00  0.00           C
ATOM  10580  P   POPE  226      48.400 111.750  66.886  1.00  0.00           P
ATOM  10581  O13 POPE  226      48.041 113.120  66.447  1.00  0.00           O
ATOM  10582  O14 POPE  226      47.392 110.671  66.837  1.00  0.00           O
ATOM  10583  O11 POPE  226      48.981 111.870  68.337  1.00  0.00           O
ATOM  10584  O12 POPE  226      49.690 111.271  66.107  1.00  0.00           O
ATOM  10585  C1  POPE  226      48.150 112.170  69.447  1.00  0.00           C
ATOM  10588  C2  POPE  226      48.670 111.401  70.677  1.00  0.00           C
ATOM  10590  O21 POPE  226      50.021 111.821  70.956  1.00  0.00           O
ATOM  10591  C21 POPE  226      50.501 111.991  72.187  1.00  0.00           C
ATOM  10592  O22 POPE  226      51.672 112.210  72.447  1.00  0.00           O
ATOM  10593  C22 POPE  226      49.440 111.900  73.297  1.00  0.00           C
ATOM  10596  C3  POPE  226      48.642 109.871  70.377  1.00  0.00           C
ATOM  10599  O31 POPE  226      49.510 109.130  71.256  1.00  0.00           O
ATOM  10600  C31 POPE  226      50.320 108.271  70.657  1.00  0.00           C
ATOM  10601  O32 POPE  226      50.352 108.020  69.467  1.00  0.00           O
ATOM  10602  C32 POPE  226      51.201 107.580  71.697  1.00  0.00           C
ATOM  10605  C23 POPE  226      50.000 112.101  74.717  1.00  0.00           C
ATOM  10608  C24 POPE  226      48.871 111.980  75.747  1.00  0.00           C
ATOM  10611  C25 POPE  226      49.312 112.010  77.217  1.00  0.00           C
ATOM  10614  C26 POPE  226      50.411 111.011  77.576  1.00  0.00           C
ATOM  10617  C27 POPE  226      50.460 110.701  79.086  1.00  0.00           C
ATOM  10620  C28 POPE  226      51.672 109.841  79.467  1.00  0.00           C
ATOM  10623  C29 POPE  226      51.640 109.451  80.927  1.00  0.00           C
ATOM  10625 0C21 POPE  226      52.100 110.190  81.946  1.00  0.00           C
ATOM  10627 1C21 POPE  226      52.731 111.571  81.857  1.00  0.00           C
ATOM  10630 2C21 POPE  226      54.260 111.501  81.677  1.00  0.00           C
ATOM  10633 3C21 POPE  226      55.010 110.851  82.857  1.00  0.00           C
ATOM  10636 4C21 POPE  226      56.260 110.100  82.377  1.00  0.00           C
ATOM  10639 5C21 POPE  226      56.940 109.250  83.456  1.00  0.00           C
ATOM  10642 6C21 POPE  226      57.640 108.000  82.897  1.00  0.00           C
ATOM  10645 7C21 POPE  226      58.591 108.290  81.726  1.00  0.00           C
ATOM  10648 8C21 POPE  226      59.330 107.040  81.236  1.00  0.00           C
ATOM  10652  C33 POPE  226      52.521 108.360  71.887  1.00  0.00           C
ATOM  10655  C34 POPE  226      53.491 107.620  72.816  1.00  0.00           C
ATOM  10658  C35 POPE  226      53.371 108.080  74.267  1.00  0.00           C
ATOM  10661  C36 POPE  226      54.161 109.370  74.537  1.00  0.00           C
ATOM  10664  C37 POPE  226      53.661 110.111  75.797  1.00  0.00           C
ATOM  10667  C38 POPE  226      54.650 111.160  76.297  1.00  0.00           C
ATOM  10670  C39 POPE  226      55.601 110.601  77.366  1.00  0.00           C
ATOM  10673 0C31 POPE  226      56.760 111.541  77.687  1.00  0.00           C
ATOM  10676 1C31 POPE  226      57.481 111.131  78.987  1.00  0.00           C
ATOM  10679 2C31 POPE  226      58.871 111.760  79.166  1.00  0.00           C
ATOM  10682 3C31 POPE  226      59.892 111.410  78.067  1.00  0.00           C
ATOM  10685 4C31 POPE  226      60.091 109.910  77.836  1.00  0.00           C
ATOM  10688 5C31 POPE  226      61.031 109.621  76.667  1.00  0.00           C
ATOM  10691 6C31 POPE  226      61.231 108.131  76.417  1.00  0.00           C
ATOM  10695  NH3 POPE  227      -0.269 102.350 103.227  1.00  0.00           N
ATOM  10699  C12 POPE  227       1.141 102.700 102.797  1.00  0.00           C
ATOM  10702  C11 POPE  227       1.941 103.451 103.886  1.00  0.00           C
ATOM  10705  P   POPE  227       4.420 103.931 104.566  1.00  0.00           P
ATOM  10706  O13 POPE  227       4.351 102.900 105.616  1.00  0.00           O
ATOM  10707  O14 POPE  227       4.230 105.351 104.977  1.00  0.00           O
ATOM  10708  O11 POPE  227       5.781 103.810 103.776  1.00  0.00           O
ATOM  10709  O12 POPE  227       3.301 103.631 103.467  1.00  0.00           O
ATOM  10710  C1  POPE  227       6.151 102.630 103.067  1.00  0.00           C
ATOM  10713  C2  POPE  227       5.710 102.730 101.577  1.00  0.00           C
ATOM  10715  O21 POPE  227       5.991 101.531 100.836  1.00  0.00           O
ATOM  10716  C21 POPE  227       7.250 101.160 100.647  1.00  0.00           C
ATOM  10717  O22 POPE  227       8.240 101.681 101.147  1.00  0.00           O
ATOM  10718  C22 POPE  227       7.261 100.021  99.626  1.00  0.00           C
ATOM  10721  C3  POPE  227       6.221 104.031 100.867  1.00  0.00           C
ATOM  10724  O31 POPE  227       5.310 104.491  99.857  1.00  0.00           O
ATOM  10725  C31 POPE  227       5.371 103.861  98.687  1.00  0.00           C
ATOM  10726  O32 POPE  227       6.211 103.031  98.367  1.00  0.00           O
ATOM  10727  C32 POPE  227       4.190 104.311  97.836  1.00  0.00           C
ATOM  10730  C23 POPE  227       8.630  99.351  99.366  1.00  0.00           C
ATOM  10733  C24 POPE  227       8.730  98.600  98.017  1.00  0.00           C
ATOM  10736  C25 POPE  227       8.641  99.470  96.747  1.00  0.00           C
ATOM  10739  C26 POPE  227       8.741  98.660  95.437  1.00  0.00           C
ATOM  10742  C27 POPE  227       8.821  99.540  94.187  1.00  0.00           C
ATOM  10745  C28 POPE  227       8.850  98.740  92.867  1.00  0.00           C
ATOM  10748  C29 POPE  227       9.190  99.650  91.706  1.00  0.00           C
ATOM  10750 0C21 POPE  227       8.340 100.170  90.797  1.00  0.00           C
ATOM  10752 1C21 POPE  227       6.851  99.960  90.696  1.00  0.00           C
ATOM  10755 2C21 POPE  227       6.420  99.241  89.397  1.00  0.00           C
ATOM  10758 3C21 POPE  227       6.811  99.990  88.116  1.00  0.00           C
ATOM  10761 4C21 POPE  227       6.190  99.430  86.827  1.00  0.00           C
ATOM  10764 5C21 POPE  227       4.671  99.601  86.757  1.00  0.00           C
ATOM  10767 6C21 POPE  227       4.100  99.360  85.357  1.00  0.00           C
ATOM  10770 7C21 POPE  227       2.580  99.621  85.286  1.00  0.00           C
ATOM  10773 8C21 POPE  227       2.001  99.461  83.876  1.00  0.00           C
ATOM  10777  C33 POPE  227       3.991 103.481  96.547  1.00  0.00           C
ATOM  10780  C34 POPE  227       2.551 103.560  96.026  1.00  0.00           C
ATOM  10783  C35 POPE  227       2.041 105.000  95.897  1.00  0.00           C
ATOM  10786  C36 POPE  227       0.591 105.090  95.406  1.00  0.00           C
ATOM  10789  C37 POPE  227       0.110 106.550  95.386  1.00  0.00           C
ATOM  10792  C38 POPE  227      -1.019 106.821  94.366  1.00  0.00           C
ATOM  10795  C39 POPE  227      -0.560 107.180  92.947  1.00  0.00           C
ATOM  10798 0C31 POPE  227       0.320 108.441  92.816  1.00  0.00           C
ATOM  10801 1C31 POPE  227       0.421 108.880  91.357  1.00  0.00           C
ATOM  10804 2C31 POPE  227       1.430 110.011  91.057  1.00  0.00           C
ATOM  10807 3C31 POPE  227       1.290 110.520  89.607  1.00  0.00           C
ATOM  10810 4C31 POPE  227       2.610 110.960  88.946  1.00  0.00           C
ATOM  10813 5C31 POPE  227       2.451 111.230  87.447  1.00  0.00           C
ATOM  10816 6C31 POPE  227       3.761 111.560  86.737  1.00  0.00           C
ATOM  10820  NH3 POPE  228      13.201  26.360 107.556  1.00  0.00           N
ATOM  10824  C12 POPE  228      12.661  25.150 108.267  1.00  0.00           C
ATOM  10827  C11 POPE  228      13.631  23.970 108.096  1.00  0.00           C
ATOM  10830  P   POPE  228      16.170  24.090 108.827  1.00  0.00           P
ATOM  10831  O13 POPE  228      16.440  24.700 107.517  1.00  0.00           O
ATOM  10832  O14 POPE  228      16.850  24.650 110.006  1.00  0.00           O
ATOM  10833  O11 POPE  228      16.630  22.580 108.787  1.00  0.00           O
ATOM  10834  O12 POPE  228      14.621  24.000 109.127  1.00  0.00           O
ATOM  10835  C1  POPE  228      15.890  21.590 108.077  1.00  0.00           C
ATOM  10838  C2  POPE  228      16.321  21.530 106.597  1.00  0.00           C
ATOM  10840  O21 POPE  228      15.781  20.300 106.096  1.00  0.00           O
ATOM  10841  C21 POPE  228      15.260  20.170 104.866  1.00  0.00           C
ATOM  10842  O22 POPE  228      14.631  19.170 104.547  1.00  0.00           O
ATOM  10843  C22 POPE  228      15.621  21.300 103.896  1.00  0.00           C
ATOM  10846  C3  POPE  228      17.880  21.590 106.557  1.00  0.00           C
ATOM  10849  O31 POPE  228      18.461  20.840 105.476  1.00  0.00           O
ATOM  10850  C31 POPE  228      19.400  21.440 104.766  1.00  0.00           C
ATOM  10851  O32 POPE  228      19.711  22.610 104.807  1.00  0.00           O
ATOM  10852  C32 POPE  228      20.080  20.380 103.907  1.00  0.00           C
ATOM  10855  C23 POPE  228      15.410  20.930 102.407  1.00  0.00           C
ATOM  10858  C24 POPE  228      15.820  22.090 101.497  1.00  0.00           C
ATOM  10861  C25 POPE  228      15.781  21.750 100.006  1.00  0.00           C
ATOM  10864  C26 POPE  228      14.451  22.090  99.317  1.00  0.00           C
ATOM  10867  C27 POPE  228      14.431  21.580  97.867  1.00  0.00           C
ATOM  10870  C28 POPE  228      13.150  21.970  97.097  1.00  0.00           C
ATOM  10873  C29 POPE  228      13.150  23.440  96.737  1.00  0.00           C
ATOM  10875 0C21 POPE  228      12.641  23.980  95.616  1.00  0.00           C
ATOM  10877 1C21 POPE  228      11.900  23.250  94.517  1.00  0.00           C
ATOM  10880 2C21 POPE  228      10.560  23.930  94.166  1.00  0.00           C
ATOM  10883 3C21 POPE  228      10.720  25.220  93.357  1.00  0.00           C
ATOM  10886 4C21 POPE  228       9.371  25.820  92.956  1.00  0.00           C
ATOM  10889 5C21 POPE  228       9.511  27.080  92.077  1.00  0.00           C
ATOM  10892 6C21 POPE  228       8.150  27.590  91.607  1.00  0.00           C
ATOM  10895 7C21 POPE  228       8.231  28.910  90.816  1.00  0.00           C
ATOM  10898 8C21 POPE  228       6.851  29.430  90.406  1.00  0.00           C
ATOM  10902  C33 POPE  228      20.320  20.860 102.467  1.00  0.00           C
ATOM  10905  C34 POPE  228      21.100  19.810 101.656  1.00  0.00           C
ATOM  10908  C35 POPE  228      20.431  18.440 101.627  1.00  0.00           C
ATOM  10911  C36 POPE  228      21.170  17.430 100.736  1.00  0.00           C
ATOM  10914  C37 POPE  228      20.420  16.100 100.627  1.00  0.00           C
ATOM  10917  C38 POPE  228      20.921  15.230  99.467  1.00  0.00           C
ATOM  10920  C39 POPE  228      20.431  15.730  98.107  1.00  0.00           C
ATOM  10923 0C31 POPE  228      20.910  14.840  96.957  1.00  0.00           C
ATOM  10926 1C31 POPE  228      20.401  15.320  95.587  1.00  0.00           C
ATOM  10929 2C31 POPE  228      21.081  14.620  94.407  1.00  0.00           C
ATOM  10932 3C31 POPE  228      22.542  15.060  94.217  1.00  0.00           C
ATOM  10935 4C31 POPE  228      23.201  14.410  92.997  1.00  0.00           C
ATOM  10938 5C31 POPE  228      24.601  14.990  92.737  1.00  0.00           C
ATOM  10941 6C31 POPE  228      25.320  14.330  91.557  1.00  0.00           C
ATOM  10945  NH3 POPE  229      45.390  87.350  66.917  1.00  0.00           N
ATOM  10949  C12 POPE  229      45.821  86.490  65.757  1.00  0.00           C
ATOM  10952  C11 POPE  229      45.882  85.000  66.137  1.00  0.00           C
ATOM  10955  P   POPE  229      43.321  84.390  65.976  1.00  0.00           P
ATOM  10956  O13 POPE  229      43.361  83.451  64.837  1.00  0.00           O
ATOM  10957  O14 POPE  229      42.801  85.741  65.706  1.00  0.00           O
ATOM  10958  O11 POPE  229      42.411  83.710  67.087  1.00  0.00           O
ATOM  10959  O12 POPE  229      44.681  84.540  66.747  1.00  0.00           O
ATOM  10960  C1  POPE  229      42.901  83.381  68.397  1.00  0.00           C
ATOM  10963  C2  POPE  229      43.031  84.660  69.276  1.00  0.00           C
ATOM  10965  O21 POPE  229      43.321  84.480  70.666  1.00  0.00           O
ATOM  10966  C21 POPE  229      42.901  83.420  71.297  1.00  0.00           C
ATOM  10967  O22 POPE  229      43.211  82.261  71.057  1.00  0.00           O
ATOM  10968  C22 POPE  229      41.991  83.861  72.436  1.00  0.00           C
ATOM  10971  C3  POPE  229      41.731  85.520  69.147  1.00  0.00           C
ATOM  10974  O31 POPE  229      41.510  86.401  70.266  1.00  0.00           O
ATOM  10975  C31 POPE  229      42.451  87.310  70.447  1.00  0.00           C
ATOM  10976  O32 POPE  229      43.391  87.541  69.696  1.00  0.00           O
ATOM  10977  C32 POPE  229      42.161  88.040  71.757  1.00  0.00           C
ATOM  10980  C23 POPE  229      40.590  83.250  72.276  1.00  0.00           C
ATOM  10983  C24 POPE  229      39.461  84.060  72.927  1.00  0.00           C
ATOM  10986  C25 POPE  229      39.771  84.601  74.327  1.00  0.00           C
ATOM  10989  C26 POPE  229      40.140  83.530  75.356  1.00  0.00           C
ATOM  10992  C27 POPE  229      40.800  84.150  76.586  1.00  0.00           C
ATOM  10995  C28 POPE  229      41.472  83.110  77.497  1.00  0.00           C
ATOM  10998  C29 POPE  229      42.462  83.800  78.397  1.00  0.00           C
ATOM  11000 0C21 POPE  229      42.581  83.680  79.726  1.00  0.00           C
ATOM  11002 1C21 POPE  229      41.770  82.791  80.637  1.00  0.00           C
ATOM  11005 2C21 POPE  229      42.651  81.711  81.287  1.00  0.00           C
ATOM  11008 3C21 POPE  229      43.782  82.300  82.147  1.00  0.00           C
ATOM  11011 4C21 POPE  229      44.382  81.291  83.127  1.00  0.00           C
ATOM  11014 5C21 POPE  229      45.170  81.961  84.257  1.00  0.00           C
ATOM  11017 6C21 POPE  229      45.720  80.951  85.266  1.00  0.00           C
ATOM  11020 7C21 POPE  229      45.741  81.510  86.697  1.00  0.00           C
ATOM  11023 8C21 POPE  229      46.290  80.500  87.717  1.00  0.00           C
ATOM  11027  C33 POPE  229      43.461  88.430  72.506  1.00  0.00           C
ATOM  11030  C34 POPE  229      44.091  87.261  73.277  1.00  0.00           C
ATOM  11033  C35 POPE  229      44.210  87.511  74.796  1.00  0.00           C
ATOM  11036  C36 POPE  229      42.841  87.640  75.497  1.00  0.00           C
ATOM  11039  C37 POPE  229      42.960  87.840  77.007  1.00  0.00           C
ATOM  11042  C38 POPE  229      41.602  88.160  77.646  1.00  0.00           C
ATOM  11045  C39 POPE  229      41.681  88.500  79.147  1.00  0.00           C
ATOM  11048 0C31 POPE  229      41.212  87.371  80.056  1.00  0.00           C
ATOM  11051 1C31 POPE  229      41.001  87.851  81.507  1.00  0.00           C
ATOM  11054 2C31 POPE  229      40.581  86.741  82.486  1.00  0.00           C
ATOM  11057 3C31 POPE  229      39.510  85.800  81.936  1.00  0.00           C
ATOM  11060 4C31 POPE  229      38.831  84.971  83.026  1.00  0.00           C
ATOM  11063 5C31 POPE  229      38.121  83.730  82.486  1.00  0.00           C
ATOM  11066 6C31 POPE  229      37.411  82.900  83.566  1.00  0.00           C
ATOM  11070  NH3 POPE  230     106.311 108.670 100.767  1.00  0.00           N
ATOM  11074  C12 POPE  230     107.341 109.340 101.636  1.00  0.00           C
ATOM  11077  C11 POPE  230     108.771 109.171 101.087  1.00  0.00           C
ATOM  11080  P   POPE  230     111.132 110.321 101.247  1.00  0.00           P
ATOM  11081  O13 POPE  230     111.331 109.680  99.927  1.00  0.00           O
ATOM  11082  O14 POPE  230     112.102 110.011 102.307  1.00  0.00           O
ATOM  11083  O11 POPE  230     111.101 111.900 101.077  1.00  0.00           O
ATOM  11084  O12 POPE  230     109.671 110.021 101.796  1.00  0.00           O
ATOM  11085  C1  POPE  230     111.600 112.521  99.897  1.00  0.00           C
ATOM  11088  C2  POPE  230     110.541 112.460  98.787  1.00  0.00           C
ATOM  11090  O21 POPE  230     111.061 113.031  97.577  1.00  0.00           O
ATOM  11091  C21 POPE  230     111.031 114.330  97.386  1.00  0.00           C
ATOM  11092  O22 POPE  230     110.852 115.200  98.227  1.00  0.00           O
ATOM  11093  C22 POPE  230     111.161 114.521  95.876  1.00  0.00           C
ATOM  11096  C3  POPE  230     109.170 113.040  99.247  1.00  0.00           C
ATOM  11099  O31 POPE  230     108.290 113.171  98.116  1.00  0.00           O
ATOM  11100  C31 POPE  230     107.600 112.101  97.747  1.00  0.00           C
ATOM  11101  O32 POPE  230     107.500 111.050  98.367  1.00  0.00           O
ATOM  11102  C32 POPE  230     106.971 112.390  96.396  1.00  0.00           C
ATOM  11105  C23 POPE  230     110.721 115.910  95.406  1.00  0.00           C
ATOM  11108  C24 POPE  230     110.891 116.100  93.886  1.00  0.00           C
ATOM  11111  C25 POPE  230     109.992 115.190  93.026  1.00  0.00           C
ATOM  11114  C26 POPE  230     110.051 115.571  91.547  1.00  0.00           C
ATOM  11117  C27 POPE  230     109.220 114.650  90.637  1.00  0.00           C
ATOM  11120  C28 POPE  230     109.051 115.151  89.177  1.00  0.00           C
ATOM  11123  C29 POPE  230     110.311 115.610  88.487  1.00  0.00           C
ATOM  11125 0C21 POPE  230     110.712 115.330  87.237  1.00  0.00           C
ATOM  11127 1C21 POPE  230     109.951 114.510  86.217  1.00  0.00           C
ATOM  11130 2C21 POPE  230     109.992 115.140  84.807  1.00  0.00           C
ATOM  11133 3C21 POPE  230     109.291 114.290  83.736  1.00  0.00           C
ATOM  11136 4C21 POPE  230     107.822 114.010  84.047  1.00  0.00           C
ATOM  11139 5C21 POPE  230     107.091 113.211  82.967  1.00  0.00           C
ATOM  11142 6C21 POPE  230     105.672 112.840  83.417  1.00  0.00           C
ATOM  11145 7C21 POPE  230     104.971 111.860  82.477  1.00  0.00           C
ATOM  11148 8C21 POPE  230     103.601 111.390  83.007  1.00  0.00           C
ATOM  11152  C33 POPE  230     107.411 111.380  95.327  1.00  0.00           C
ATOM  11155  C34 POPE  230     106.782 111.720  93.967  1.00  0.00           C
ATOM  11158  C35 POPE  230     107.232 110.750  92.877  1.00  0.00           C
ATOM  11161  C36 POPE  230     108.492 111.271  92.177  1.00  0.00           C
ATOM  11164  C37 POPE  230     108.981 110.400  91.016  1.00  0.00           C
ATOM  11167  C38 POPE  230     110.221 109.561  91.386  1.00  0.00           C
ATOM  11170  C39 POPE  230     109.882 108.271  92.136  1.00  0.00           C
ATOM  11173 0C31 POPE  230     109.352 107.180  91.197  1.00  0.00           C
ATOM  11176 1C31 POPE  230     109.001 105.900  91.967  1.00  0.00           C
ATOM  11179 2C31 POPE  230     108.981 104.631  91.116  1.00  0.00           C
ATOM  11182 3C31 POPE  230     110.380 104.281  90.607  1.00  0.00           C
ATOM  11185 4C31 POPE  230     110.520 102.840  90.107  1.00  0.00           C
ATOM  11188 5C31 POPE  230     111.992 102.480  89.897  1.00  0.00           C
ATOM  11191 6C31 POPE  230     112.211 101.021  89.517  1.00  0.00           C
ATOM  11195  NH3 POPE  231     109.391  48.940 108.336  1.00  0.00           N
ATOM  11199  C12 POPE  231     108.841  50.260 108.797  1.00  0.00           C
ATOM  11202  C11 POPE  231     107.801  50.810 107.797  1.00  0.00           C
ATOM  11205  P   POPE  231     105.590  49.490 108.217  1.00  0.00           P
ATOM  11206  O13 POPE  231     106.091  48.740 109.387  1.00  0.00           O
ATOM  11207  O14 POPE  231     104.801  50.710 108.487  1.00  0.00           O
ATOM  11208  O11 POPE  231     104.751  48.500 107.307  1.00  0.00           O
ATOM  11209  O12 POPE  231     106.870  49.830 107.337  1.00  0.00           O
ATOM  11210  C1  POPE  231     105.251  48.080 106.037  1.00  0.00           C
ATOM  11213  C2  POPE  231     104.090  47.740 105.077  1.00  0.00           C
ATOM  11215  O21 POPE  231     104.580  47.640 103.736  1.00  0.00           O
ATOM  11216  C21 POPE  231     105.161  46.510 103.417  1.00  0.00           C
ATOM  11217  O22 POPE  231     105.340  45.550 104.156  1.00  0.00           O
ATOM  11218  C22 POPE  231     105.441  46.561 101.907  1.00  0.00           C
ATOM  11221  C3  POPE  231     103.010  48.861 105.096  1.00  0.00           C
ATOM  11224  O31 POPE  231     102.000  48.590 104.097  1.00  0.00           O
ATOM  11225  C31 POPE  231     101.810  49.510 103.147  1.00  0.00           C
ATOM  11226  O32 POPE  231     102.382  50.591 103.087  1.00  0.00           O
ATOM  11227  C32 POPE  231     100.800  49.001 102.117  1.00  0.00           C
ATOM  11230  C23 POPE  231     105.821  45.200 101.297  1.00  0.00           C
ATOM  11233  C24 POPE  231     105.841  45.230  99.757  1.00  0.00           C
ATOM  11236  C25 POPE  231     107.091  45.900  99.177  1.00  0.00           C
ATOM  11239  C26 POPE  231     106.931  46.130  97.667  1.00  0.00           C
ATOM  11242  C27 POPE  231     108.260  46.290  96.927  1.00  0.00           C
ATOM  11245  C28 POPE  231     108.060  46.660  95.447  1.00  0.00           C
ATOM  11248  C29 POPE  231     109.230  46.260  94.586  1.00  0.00           C
ATOM  11250 0C21 POPE  231     109.971  47.070  93.806  1.00  0.00           C
ATOM  11252 1C21 POPE  231     109.820  48.550  93.616  1.00  0.00           C
ATOM  11255 2C21 POPE  231     108.911  48.931  92.427  1.00  0.00           C
ATOM  11258 3C21 POPE  231     109.291  48.210  91.127  1.00  0.00           C
ATOM  11261 4C21 POPE  231     108.622  48.780  89.866  1.00  0.00           C
ATOM  11264 5C21 POPE  231     109.322  50.030  89.317  1.00  0.00           C
ATOM  11267 6C21 POPE  231     108.691  50.500  87.997  1.00  0.00           C
ATOM  11270 7C21 POPE  231     109.310  51.790  87.456  1.00  0.00           C
ATOM  11273 8C21 POPE  231     108.601  52.330  86.206  1.00  0.00           C
ATOM  11277  C33 POPE  231     101.460  48.110 101.047  1.00  0.00           C
ATOM  11280  C34 POPE  231     100.420  47.350 100.196  1.00  0.00           C
ATOM  11283  C35 POPE  231     101.040  46.250  99.317  1.00  0.00           C
ATOM  11286  C36 POPE  231     101.870  46.750  98.127  1.00  0.00           C
ATOM  11289  C37 POPE  231     101.080  47.670  97.187  1.00  0.00           C
ATOM  11292  C38 POPE  231     101.740  47.951  95.827  1.00  0.00           C
ATOM  11295  C39 POPE  231     101.801  46.730  94.897  1.00  0.00           C
ATOM  11298 0C31 POPE  231     102.111  47.120  93.446  1.00  0.00           C
ATOM  11301 1C31 POPE  231     103.271  46.340  92.836  1.00  0.00           C
ATOM  11304 2C31 POPE  231     103.601  46.880  91.437  1.00  0.00           C
ATOM  11307 3C31 POPE  231     104.760  46.130  90.777  1.00  0.00           C
ATOM  11310 4C31 POPE  231     105.111  46.740  89.416  1.00  0.00           C
ATOM  11313 5C31 POPE  231     106.221  45.960  88.706  1.00  0.00           C
ATOM  11316 6C31 POPE  231     106.551  46.530  87.327  1.00  0.00           C
ATOM  11320  NH3 POPE  232     131.353 109.901  64.846  1.00  0.00           N
ATOM  11324  C12 POPE  232     130.143 109.930  65.757  1.00  0.00           C
ATOM  11327  C11 POPE  232     129.151 108.791  65.497  1.00  0.00           C
ATOM  11330  P   POPE  232     128.573 109.041  62.977  1.00  0.00           P
ATOM  11331  O13 POPE  232     128.122 110.270  62.296  1.00  0.00           O
ATOM  11332  O14 POPE  232     130.003 108.700  62.847  1.00  0.00           O
ATOM  11333  O11 POPE  232     127.661 107.821  62.546  1.00  0.00           O
ATOM  11334  O12 POPE  232     128.202 109.141  64.507  1.00  0.00           O
ATOM  11335  C1  POPE  232     128.062 106.470  62.737  1.00  0.00           C
ATOM  11338  C2  POPE  232     127.382 105.800  63.957  1.00  0.00           C
ATOM  11340  O21 POPE  232     127.621 104.400  63.827  1.00  0.00           O
ATOM  11341  C21 POPE  232     127.451 103.500  64.796  1.00  0.00           C
ATOM  11342  O22 POPE  232     127.223 102.320  64.566  1.00  0.00           O
ATOM  11343  C22 POPE  232     127.681 104.031  66.217  1.00  0.00           C
ATOM  11346  C3  POPE  232     125.852 106.121  63.977  1.00  0.00           C
ATOM  11349  O31 POPE  232     125.181 105.370  65.007  1.00  0.00           O
ATOM  11350  C31 POPE  232     124.072 105.871  65.537  1.00  0.00           C
ATOM  11351  O32 POPE  232     123.501 106.881  65.157  1.00  0.00           O
ATOM  11352  C32 POPE  232     123.691 105.000  66.737  1.00  0.00           C
ATOM  11355  C23 POPE  232     127.761 102.860  67.226  1.00  0.00           C
ATOM  11358  C24 POPE  232     128.053 103.311  68.666  1.00  0.00           C
ATOM  11361  C25 POPE  232     126.822 103.780  69.457  1.00  0.00           C
ATOM  11364  C26 POPE  232     125.911 102.640  69.947  1.00  0.00           C
ATOM  11367  C27 POPE  232     125.051 103.090  71.147  1.00  0.00           C
ATOM  11370  C28 POPE  232     123.940 102.121  71.586  1.00  0.00           C
ATOM  11373  C29 POPE  232     124.451 100.830  72.187  1.00  0.00           C
ATOM  11375 0C21 POPE  232     124.751 100.610  73.476  1.00  0.00           C
ATOM  11377 1C21 POPE  232     124.711 101.601  74.626  1.00  0.00           C
ATOM  11380 2C21 POPE  232     124.370 100.970  75.987  1.00  0.00           C
ATOM  11383 3C21 POPE  232     124.801 101.851  77.177  1.00  0.00           C
ATOM  11386 4C21 POPE  232     124.322 101.320  78.526  1.00  0.00           C
ATOM  11389 5C21 POPE  232     125.051 101.961  79.717  1.00  0.00           C
ATOM  11392 6C21 POPE  232     124.360 101.681  81.057  1.00  0.00           C
ATOM  11395 7C21 POPE  232     125.171 102.170  82.266  1.00  0.00           C
ATOM  11398 8C21 POPE  232     124.422 102.040  83.587  1.00  0.00           C
ATOM  11402  C33 POPE  232     122.551 105.550  67.637  1.00  0.00           C
ATOM  11405  C34 POPE  232     122.062 104.491  68.636  1.00  0.00           C
ATOM  11408  C35 POPE  232     120.750 104.881  69.346  1.00  0.00           C
ATOM  11411  C36 POPE  232     120.340 103.861  70.417  1.00  0.00           C
ATOM  11414  C37 POPE  232     119.230 104.381  71.346  1.00  0.00           C
ATOM  11417  C38 POPE  232     118.902 103.441  72.517  1.00  0.00           C
ATOM  11420  C39 POPE  232     120.132 103.101  73.376  1.00  0.00           C
ATOM  11423 0C31 POPE  232     119.941 103.271  74.897  1.00  0.00           C
ATOM  11426 1C31 POPE  232     119.090 102.210  75.607  1.00  0.00           C
ATOM  11429 2C31 POPE  232     118.771 102.611  77.066  1.00  0.00           C
ATOM  11432 3C31 POPE  232     120.012 102.840  77.947  1.00  0.00           C
ATOM  11435 4C31 POPE  232     119.680 103.351  79.357  1.00  0.00           C
ATOM  11438 5C31 POPE  232     120.750 104.311  79.897  1.00  0.00           C
ATOM  11441 6C31 POPE  232     120.501 104.790  81.327  1.00  0.00           C
ATOM  11445  NH3 POPE  233       8.630  46.810  66.337  1.00  0.00           N
ATOM  11449  C12 POPE  233      10.121  46.820  66.597  1.00  0.00           C
ATOM  11452  C11 POPE  233      10.850  45.610  65.956  1.00  0.00           C
ATOM  11455  P   POPE  233       9.531  43.460  66.767  1.00  0.00           P
ATOM  11456  O13 POPE  233       9.080  43.150  65.397  1.00  0.00           O
ATOM  11457  O14 POPE  233       9.761  42.270  67.637  1.00  0.00           O
ATOM  11458  O11 POPE  233       8.420  44.370  67.457  1.00  0.00           O
ATOM  11459  O12 POPE  233      10.790  44.420  66.747  1.00  0.00           O
ATOM  11460  C1  POPE  233       7.350  43.750  68.187  1.00  0.00           C
ATOM  11463  C2  POPE  233       7.461  43.970  69.706  1.00  0.00           C
ATOM  11465  O21 POPE  233       6.460  43.150  70.327  1.00  0.00           O
ATOM  11466  C21 POPE  233       6.741  42.620  71.497  1.00  0.00           C
ATOM  11467  O22 POPE  233       7.820  42.611  72.056  1.00  0.00           O
ATOM  11468  C22 POPE  233       5.421  42.091  72.066  1.00  0.00           C
ATOM  11471  C3  POPE  233       7.170  45.460  70.056  1.00  0.00           C
ATOM  11474  O31 POPE  233       7.801  45.841  71.297  1.00  0.00           O
ATOM  11475  C31 POPE  233       8.951  46.480  71.147  1.00  0.00           C
ATOM  11476  O32 POPE  233       9.431  46.850  70.087  1.00  0.00           O
ATOM  11477  C32 POPE  233       9.610  46.720  72.506  1.00  0.00           C
ATOM  11480  C23 POPE  233       5.461  41.580  73.526  1.00  0.00           C
ATOM  11483  C24 POPE  233       4.060  41.220  74.066  1.00  0.00           C
ATOM  11486  C25 POPE  233       4.041  40.910  75.567  1.00  0.00           C
ATOM  11489  C26 POPE  233       4.121  42.170  76.437  1.00  0.00           C
ATOM  11492  C27 POPE  233       5.360  42.250  77.337  1.00  0.00           C
ATOM  11495  C28 POPE  233       5.431  43.610  78.046  1.00  0.00           C
ATOM  11498  C29 POPE  233       6.630  43.740  78.946  1.00  0.00           C
ATOM  11500 0C21 POPE  233       6.590  44.070  80.247  1.00  0.00           C
ATOM  11502 1C21 POPE  233       5.340  44.380  81.026  1.00  0.00           C
ATOM  11505 2C21 POPE  233       5.630  44.700  82.506  1.00  0.00           C
ATOM  11508 3C21 POPE  233       6.500  45.950  82.717  1.00  0.00           C
ATOM  11511 4C21 POPE  233       6.860  46.190  84.187  1.00  0.00           C
ATOM  11514 5C21 POPE  233       5.770  46.950  84.956  1.00  0.00           C
ATOM  11517 6C21 POPE  233       5.940  48.470  84.837  1.00  0.00           C
ATOM  11520 7C21 POPE  233       4.840  49.271  85.546  1.00  0.00           C
ATOM  11523 8C21 POPE  233       5.031  50.771  85.386  1.00  0.00           C
ATOM  11527  C33 POPE  233       9.820  45.420  73.297  1.00  0.00           C
ATOM  11530  C34 POPE  233      10.310  45.650  74.737  1.00  0.00           C
ATOM  11533  C35 POPE  233      10.481  44.320  75.467  1.00  0.00           C
ATOM  11536  C36 POPE  233      10.621  44.460  76.986  1.00  0.00           C
ATOM  11539  C37 POPE  233      10.501  43.091  77.687  1.00  0.00           C
ATOM  11542  C38 POPE  233      10.761  43.180  79.187  1.00  0.00           C
ATOM  11545  C39 POPE  233      10.650  41.810  79.886  1.00  0.00           C
ATOM  11548 0C31 POPE  233       9.201  41.350  80.107  1.00  0.00           C
ATOM  11551 1C31 POPE  233       9.110  40.070  80.937  1.00  0.00           C
ATOM  11554 2C31 POPE  233       8.800  40.300  82.427  1.00  0.00           C
ATOM  11557 3C31 POPE  233       9.920  41.030  83.166  1.00  0.00           C
ATOM  11560 4C31 POPE  233       9.621  41.200  84.657  1.00  0.00           C
ATOM  11563 5C31 POPE  233      10.761  41.880  85.416  1.00  0.00           C
ATOM  11566 6C31 POPE  233      10.481  42.060  86.907  1.00  0.00           C
ATOM  11570  NH3 POPE  234      65.640  46.220  62.377  1.00  0.00           N
ATOM  11574  C12 POPE  234      66.801  46.060  63.337  1.00  0.00           C
ATOM  11577  C11 POPE  234      67.231  44.580  63.427  1.00  0.00           C
ATOM  11580  P   POPE  234      69.771  44.750  64.006  1.00  0.00           P
ATOM  11581  O13 POPE  234      70.141  44.080  62.737  1.00  0.00           O
ATOM  11582  O14 POPE  234      69.940  46.210  63.977  1.00  0.00           O
ATOM  11583  O11 POPE  234      70.632  44.220  65.227  1.00  0.00           O
ATOM  11584  O12 POPE  234      68.271  44.400  64.397  1.00  0.00           O
ATOM  11585  C1  POPE  234      70.051  44.210  66.537  1.00  0.00           C
ATOM  11588  C2  POPE  234      71.061  44.640  67.657  1.00  0.00           C
ATOM  11590  O21 POPE  234      70.422  45.140  68.846  1.00  0.00           O
ATOM  11591  C21 POPE  234      69.390  44.470  69.346  1.00  0.00           C
ATOM  11592  O22 POPE  234      68.860  43.470  68.887  1.00  0.00           O
ATOM  11593  C22 POPE  234      68.961  45.060  70.686  1.00  0.00           C
ATOM  11596  C3  POPE  234      72.072  45.690  67.107  1.00  0.00           C
ATOM  11599  O31 POPE  234      72.900  46.390  68.057  1.00  0.00           O
ATOM  11600  C31 POPE  234      73.642  45.710  68.917  1.00  0.00           C
ATOM  11601  O32 POPE  234      73.501  44.540  69.217  1.00  0.00           O
ATOM  11602  C32 POPE  234      74.731  46.620  69.486  1.00  0.00           C
ATOM  11605  C23 POPE  234      68.940  43.960  71.776  1.00  0.00           C
ATOM  11608  C24 POPE  234      68.801  44.540  73.197  1.00  0.00           C
ATOM  11611  C25 POPE  234      69.010  43.480  74.287  1.00  0.00           C
ATOM  11614  C26 POPE  234      69.121  44.131  75.677  1.00  0.00           C
ATOM  11617  C27 POPE  234      69.551  43.170  76.787  1.00  0.00           C
ATOM  11620  C28 POPE  234      69.760  43.920  78.107  1.00  0.00           C
ATOM  11623  C29 POPE  234      70.481  43.140  79.177  1.00  0.00           C
ATOM  11625 0C21 POPE  234      71.071  43.710  80.237  1.00  0.00           C
ATOM  11627 1C21 POPE  234      71.102  45.181  80.546  1.00  0.00           C
ATOM  11630 2C21 POPE  234      72.492  45.830  80.487  1.00  0.00           C
ATOM  11633 3C21 POPE  234      72.371  47.350  80.397  1.00  0.00           C
ATOM  11636 4C21 POPE  234      73.701  48.100  80.406  1.00  0.00           C
ATOM  11639 5C21 POPE  234      73.571  49.530  79.857  1.00  0.00           C
ATOM  11642 6C21 POPE  234      72.781  50.500  80.736  1.00  0.00           C
ATOM  11645 7C21 POPE  234      73.561  50.910  81.986  1.00  0.00           C
ATOM  11648 8C21 POPE  234      72.960  52.091  82.757  1.00  0.00           C
ATOM  11652  C33 POPE  234      75.260  46.100  70.837  1.00  0.00           C
ATOM  11655  C34 POPE  234      76.461  46.890  71.367  1.00  0.00           C
ATOM  11658  C35 POPE  234      76.901  46.420  72.757  1.00  0.00           C
ATOM  11661  C36 POPE  234      75.951  46.890  73.867  1.00  0.00           C
ATOM  11664  C37 POPE  234      76.430  46.450  75.257  1.00  0.00           C
ATOM  11667  C38 POPE  234      75.521  46.940  76.396  1.00  0.00           C
ATOM  11670  C39 POPE  234      75.521  48.460  76.597  1.00  0.00           C
ATOM  11673 0C31 POPE  234      76.911  49.010  76.977  1.00  0.00           C
ATOM  11676 1C31 POPE  234      76.871  50.470  77.477  1.00  0.00           C
ATOM  11679 2C31 POPE  234      78.190  50.980  78.087  1.00  0.00           C
ATOM  11682 3C31 POPE  234      78.861  50.010  79.086  1.00  0.00           C
ATOM  11685 4C31 POPE  234      77.970  49.591  80.266  1.00  0.00           C
ATOM  11688 5C31 POPE  234      78.491  48.320  80.956  1.00  0.00           C
ATOM  11691 6C31 POPE  234      77.571  47.751  82.047  1.00  0.00           C
ATOM  11695  NH3 POPE  235      87.920 115.100  60.657  1.00  0.00           N
ATOM  11699  C12 POPE  235      89.090 114.580  59.877  1.00  0.00           C
ATOM  11702  C11 POPE  235      89.042 113.061  59.757  1.00  0.00           C
ATOM  11705  P   POPE  235      86.740 112.500  58.687  1.00  0.00           P
ATOM  11706  O13 POPE  235      86.180 113.830  59.066  1.00  0.00           O
ATOM  11707  O14 POPE  235      86.331 111.860  57.416  1.00  0.00           O
ATOM  11708  O11 POPE  235      86.621 111.470  59.887  1.00  0.00           O
ATOM  11709  O12 POPE  235      88.290 112.660  58.637  1.00  0.00           O
ATOM  11710  C1  POPE  235      87.071 110.120  59.726  1.00  0.00           C
ATOM  11713  C2  POPE  235      88.020 109.660  60.877  1.00  0.00           C
ATOM  11715  O21 POPE  235      87.861 108.241  61.046  1.00  0.00           O
ATOM  11716  C21 POPE  235      88.841 107.590  61.636  1.00  0.00           C
ATOM  11717  O22 POPE  235      89.900 108.061  62.007  1.00  0.00           O
ATOM  11718  C22 POPE  235      88.370 106.151  61.886  1.00  0.00           C
ATOM  11721  C3  POPE  235      87.661 110.421  62.187  1.00  0.00           C
ATOM  11724  O31 POPE  235      88.610 110.200  63.257  1.00  0.00           O
ATOM  11725  C31 POPE  235      88.242 109.311  64.157  1.00  0.00           C
ATOM  11726  O32 POPE  235      87.190 108.690  64.157  1.00  0.00           O
ATOM  11727  C32 POPE  235      89.410 109.031  65.097  1.00  0.00           C
ATOM  11730  C23 POPE  235      89.540 105.211  62.247  1.00  0.00           C
ATOM  11733  C24 POPE  235      89.072 103.780  62.527  1.00  0.00           C
ATOM  11736  C25 POPE  235      88.521 103.560  63.947  1.00  0.00           C
ATOM  11739  C26 POPE  235      89.591 103.500  65.046  1.00  0.00           C
ATOM  11742  C27 POPE  235      89.061 102.770  66.287  1.00  0.00           C
ATOM  11745  C28 POPE  235      90.070 102.690  67.437  1.00  0.00           C
ATOM  11748  C29 POPE  235      89.521 101.860  68.566  1.00  0.00           C
ATOM  11750 0C21 POPE  235      90.221 101.300  69.566  1.00  0.00           C
ATOM  11752 1C21 POPE  235      91.701 101.401  69.846  1.00  0.00           C
ATOM  11755 2C21 POPE  235      91.931 102.170  71.157  1.00  0.00           C
ATOM  11758 3C21 POPE  235      93.330 101.991  71.776  1.00  0.00           C
ATOM  11761 4C21 POPE  235      93.382 102.600  73.186  1.00  0.00           C
ATOM  11764 5C21 POPE  235      94.701 102.410  73.927  1.00  0.00           C
ATOM  11767 6C21 POPE  235      94.620 102.940  75.367  1.00  0.00           C
ATOM  11770 7C21 POPE  235      95.961 102.940  76.096  1.00  0.00           C
ATOM  11773 8C21 POPE  235      95.870 103.470  77.526  1.00  0.00           C
ATOM  11777  C33 POPE  235      88.911 108.481  66.436  1.00  0.00           C
ATOM  11780  C34 POPE  235      90.031 108.080  67.397  1.00  0.00           C
ATOM  11783  C35 POPE  235      89.480 107.870  68.817  1.00  0.00           C
ATOM  11786  C36 POPE  235      90.462 107.231  69.796  1.00  0.00           C
ATOM  11789  C37 POPE  235      89.771 106.970  71.147  1.00  0.00           C
ATOM  11792  C38 POPE  235      90.602 106.100  72.087  1.00  0.00           C
ATOM  11795  C39 POPE  235      89.771 105.561  73.257  1.00  0.00           C
ATOM  11798 0C31 POPE  235      90.520 104.480  74.036  1.00  0.00           C
ATOM  11801 1C31 POPE  235      89.632 103.660  74.967  1.00  0.00           C
ATOM  11804 2C31 POPE  235      90.171 103.540  76.387  1.00  0.00           C
ATOM  11807 3C31 POPE  235      90.070 104.871  77.147  1.00  0.00           C
ATOM  11810 4C31 POPE  235      90.132 104.660  78.666  1.00  0.00           C
ATOM  11813 5C31 POPE  235      89.671 105.900  79.436  1.00  0.00           C
ATOM  11816 6C31 POPE  235      89.492 105.590  80.917  1.00  0.00           C
ATOM  11820  NH3 POPE  236     123.731   9.290  63.047  1.00  0.00           N
ATOM  11824  C12 POPE  236     122.740   9.650  61.967  1.00  0.00           C
ATOM  11827  C11 POPE  236     121.440   8.820  62.037  1.00  0.00           C
ATOM  11830  P   POPE  236     120.940   6.410  62.886  1.00  0.00           P
ATOM  11831  O13 POPE  236     119.510   6.760  63.017  1.00  0.00           O
ATOM  11832  O14 POPE  236     121.250   5.010  62.507  1.00  0.00           O
ATOM  11833  O11 POPE  236     121.651   6.690  64.257  1.00  0.00           O
ATOM  11834  O12 POPE  236     121.712   7.420  61.947  1.00  0.00           O
ATOM  11835  C1  POPE  236     121.091   6.170  65.467  1.00  0.00           C
ATOM  11838  C2  POPE  236     121.411   7.120  66.657  1.00  0.00           C
ATOM  11840  O21 POPE  236     120.690   6.690  67.837  1.00  0.00           O
ATOM  11841  C21 POPE  236     121.390   5.880  68.657  1.00  0.00           C
ATOM  11842  O22 POPE  236     122.500   5.440  68.417  1.00  0.00           O
ATOM  11843  C22 POPE  236     120.602   5.690  69.956  1.00  0.00           C
ATOM  11846  C3  POPE  236     120.992   8.580  66.327  1.00  0.00           C
ATOM  11849  O31 POPE  236     121.600   9.520  67.237  1.00  0.00           O
ATOM  11850  C31 POPE  236     122.751  10.070  66.837  1.00  0.00           C
ATOM  11851  O32 POPE  236     123.312   9.830  65.776  1.00  0.00           O
ATOM  11852  C32 POPE  236     123.221  11.010  67.947  1.00  0.00           C
ATOM  11855  C23 POPE  236     121.291   4.760  70.987  1.00  0.00           C
ATOM  11858  C24 POPE  236     122.541   5.370  71.677  1.00  0.00           C
ATOM  11861  C25 POPE  236     122.251   6.280  72.877  1.00  0.00           C
ATOM  11864  C26 POPE  236     121.900   5.540  74.187  1.00  0.00           C
ATOM  11867  C27 POPE  236     121.831   6.480  75.406  1.00  0.00           C
ATOM  11870  C28 POPE  236     121.551   5.750  76.737  1.00  0.00           C
ATOM  11873  C29 POPE  236     121.840   6.640  77.927  1.00  0.00           C
ATOM  11875 0C21 POPE  236     121.271   6.620  79.147  1.00  0.00           C
ATOM  11877 1C21 POPE  236     120.171   5.720  79.657  1.00  0.00           C
ATOM  11880 2C21 POPE  236     119.151   6.510  80.497  1.00  0.00           C
ATOM  11883 3C21 POPE  236     118.072   5.600  81.127  1.00  0.00           C
ATOM  11886 4C21 POPE  236     116.940   6.380  81.837  1.00  0.00           C
ATOM  11889 5C21 POPE  236     117.391   7.090  83.127  1.00  0.00           C
ATOM  11892 6C21 POPE  236     116.271   7.850  83.846  1.00  0.00           C
ATOM  11895 7C21 POPE  236     116.831   8.740  84.967  1.00  0.00           C
ATOM  11898 8C21 POPE  236     115.760   9.380  85.867  1.00  0.00           C
ATOM  11902  C33 POPE  236     124.510  11.810  67.686  1.00  0.00           C
ATOM  11905  C34 POPE  236     125.210  12.160  69.016  1.00  0.00           C
ATOM  11908  C35 POPE  236     124.331  12.970  69.986  1.00  0.00           C
ATOM  11911  C36 POPE  236     124.760  12.820  71.457  1.00  0.00           C
ATOM  11914  C37 POPE  236     123.691  13.320  72.436  1.00  0.00           C
ATOM  11917  C38 POPE  236     123.671  14.850  72.576  1.00  0.00           C
ATOM  11920  C39 POPE  236     124.562  15.360  73.727  1.00  0.00           C
ATOM  11923 0C31 POPE  236     123.921  15.210  75.126  1.00  0.00           C
ATOM  11926 1C31 POPE  236     124.811  15.830  76.217  1.00  0.00           C
ATOM  11929 2C31 POPE  236     124.111  16.040  77.567  1.00  0.00           C
ATOM  11932 3C31 POPE  236     123.831  14.760  78.376  1.00  0.00           C
ATOM  11935 4C31 POPE  236     123.521  15.070  79.846  1.00  0.00           C
ATOM  11938 5C31 POPE  236     123.290  13.830  80.717  1.00  0.00           C
ATOM  11941 6C31 POPE  236     123.141  14.160  82.206  1.00  0.00           C
ATOM  11945  NH3 POPE  237      90.672  21.580 108.557  1.00  0.00           N
ATOM  11949  C12 POPE  237      91.242  22.310 109.737  1.00  0.00           C
ATOM  11952  C11 POPE  237      91.791  23.690 109.327  1.00  0.00           C
ATOM  11955  P   POPE  237      90.970  25.860 108.096  1.00  0.00           P
ATOM  11956  O13 POPE  237      89.891  26.840 108.297  1.00  0.00           O
ATOM  11957  O14 POPE  237      92.382  26.310 108.257  1.00  0.00           O
ATOM  11958  O11 POPE  237      90.821  25.250 106.656  1.00  0.00           O
ATOM  11959  O12 POPE  237      90.721  24.570 108.997  1.00  0.00           O
ATOM  11960  C1  POPE  237      89.661  24.480 106.306  1.00  0.00           C
ATOM  11963  C2  POPE  237      88.650  25.250 105.416  1.00  0.00           C
ATOM  11965  O21 POPE  237      87.892  24.230 104.776  1.00  0.00           O
ATOM  11966  C21 POPE  237      86.691  24.500 104.337  1.00  0.00           C
ATOM  11967  O22 POPE  237      86.070  25.530 104.477  1.00  0.00           O
ATOM  11968  C22 POPE  237      86.250  23.320 103.467  1.00  0.00           C
ATOM  11971  C3  POPE  237      89.322  26.160 104.357  1.00  0.00           C
ATOM  11974  O31 POPE  237      88.882  27.520 104.477  1.00  0.00           O
ATOM  11975  C31 POPE  237      87.780  28.050 103.907  1.00  0.00           C
ATOM  11976  O32 POPE  237      87.232  29.040 104.377  1.00  0.00           O
ATOM  11977  C32 POPE  237      87.360  27.490 102.537  1.00  0.00           C
ATOM  11980  C23 POPE  237      85.861  23.780 102.056  1.00  0.00           C
ATOM  11983  C24 POPE  237      85.401  22.610 101.166  1.00  0.00           C
ATOM  11986  C25 POPE  237      84.711  23.060  99.866  1.00  0.00           C
ATOM  11989  C26 POPE  237      84.860  22.010  98.767  1.00  0.00           C
ATOM  11992  C27 POPE  237      84.182  22.290  97.416  1.00  0.00           C
ATOM  11995  C28 POPE  237      84.960  21.640  96.236  1.00  0.00           C
ATOM  11998  C29 POPE  237      85.152  20.150  96.357  1.00  0.00           C
ATOM  12000 0C21 POPE  237      85.581  19.320  95.397  1.00  0.00           C
ATOM  12002 1C21 POPE  237      85.930  19.710  93.977  1.00  0.00           C
ATOM  12005 2C21 POPE  237      86.791  18.660  93.236  1.00  0.00           C
ATOM  12008 3C21 POPE  237      88.300  18.780  93.487  1.00  0.00           C
ATOM  12011 4C21 POPE  237      89.011  19.700  92.477  1.00  0.00           C
ATOM  12014 5C21 POPE  237      90.520  19.800  92.717  1.00  0.00           C
ATOM  12017 6C21 POPE  237      91.221  20.690  91.687  1.00  0.00           C
ATOM  12020 7C21 POPE  237      92.591  21.190  92.167  1.00  0.00           C
ATOM  12023 8C21 POPE  237      93.400  21.920  91.087  1.00  0.00           C
ATOM  12027  C33 POPE  237      87.500  28.540 101.407  1.00  0.00           C
ATOM  12030  C34 POPE  237      86.751  28.130 100.126  1.00  0.00           C
ATOM  12033  C35 POPE  237      86.900  29.110  98.957  1.00  0.00           C
ATOM  12036  C36 POPE  237      86.320  28.570  97.636  1.00  0.00           C
ATOM  12039  C37 POPE  237      86.311  29.620  96.526  1.00  0.00           C
ATOM  12042  C38 POPE  237      85.992  29.070  95.126  1.00  0.00           C
ATOM  12045  C39 POPE  237      86.132  30.130  94.016  1.00  0.00           C
ATOM  12048 0C31 POPE  237      85.031  31.200  94.057  1.00  0.00           C
ATOM  12051 1C31 POPE  237      85.361  32.430  93.196  1.00  0.00           C
ATOM  12054 2C31 POPE  237      84.340  33.550  93.367  1.00  0.00           C
ATOM  12057 3C31 POPE  237      84.790  34.890  92.776  1.00  0.00           C
ATOM  12060 4C31 POPE  237      84.891  34.920  91.236  1.00  0.00           C
ATOM  12063 5C31 POPE  237      85.371  36.290  90.736  1.00  0.00           C
ATOM  12066 6C31 POPE  237      85.541  36.360  89.217  1.00  0.00           C
ATOM  12070  NH3 POPE  238      34.521  23.730 106.887  1.00  0.00           N
ATOM  12074  C12 POPE  238      35.501  24.760 106.417  1.00  0.00           C
ATOM  12077  C11 POPE  238      36.790  24.730 107.237  1.00  0.00           C
ATOM  12080  P   POPE  238      38.930  23.350 107.657  1.00  0.00           P
ATOM  12081  O13 POPE  238      39.550  24.670 107.877  1.00  0.00           O
ATOM  12082  O14 POPE  238      38.781  22.500 108.846  1.00  0.00           O
ATOM  12083  O11 POPE  238      39.781  22.560 106.577  1.00  0.00           O
ATOM  12084  O12 POPE  238      37.500  23.510 106.977  1.00  0.00           O
ATOM  12085  C1  POPE  238      40.330  23.230 105.437  1.00  0.00           C
ATOM  12088  C2  POPE  238      39.280  23.450 104.317  1.00  0.00           C
ATOM  12090  O21 POPE  238      39.711  22.760 103.127  1.00  0.00           O
ATOM  12091  C21 POPE  238      38.731  22.200 102.416  1.00  0.00           C
ATOM  12092  O22 POPE  238      37.551  22.260 102.687  1.00  0.00           O
ATOM  12093  C22 POPE  238      39.321  21.430 101.236  1.00  0.00           C
ATOM  12096  C3  POPE  238      39.131  24.970 104.026  1.00  0.00           C
ATOM  12099  O31 POPE  238      37.970  25.240 103.217  1.00  0.00           O
ATOM  12100  C31 POPE  238      38.211  25.670 101.977  1.00  0.00           C
ATOM  12101  O32 POPE  238      37.991  25.050 100.956  1.00  0.00           O
ATOM  12102  C32 POPE  238      38.611  27.140 101.986  1.00  0.00           C
ATOM  12105  C23 POPE  238      38.551  21.660  99.916  1.00  0.00           C
ATOM  12108  C24 POPE  238      38.801  20.580  98.857  1.00  0.00           C
ATOM  12111  C25 POPE  238      40.271  20.450  98.397  1.00  0.00           C
ATOM  12114  C26 POPE  238      40.821  19.030  98.566  1.00  0.00           C
ATOM  12117  C27 POPE  238      42.350  18.950  98.446  1.00  0.00           C
ATOM  12120  C28 POPE  238      42.911  19.110  97.017  1.00  0.00           C
ATOM  12123  C29 POPE  238      42.771  17.860  96.177  1.00  0.00           C
ATOM  12125 0C21 POPE  238      43.750  17.020  95.806  1.00  0.00           C
ATOM  12127 1C21 POPE  238      45.231  17.150  96.107  1.00  0.00           C
ATOM  12130 2C21 POPE  238      46.100  16.780  94.897  1.00  0.00           C
ATOM  12133 3C21 POPE  238      47.570  17.230  95.056  1.00  0.00           C
ATOM  12136 4C21 POPE  238      48.491  16.640  93.977  1.00  0.00           C
ATOM  12139 5C21 POPE  238      49.681  17.550  93.636  1.00  0.00           C
ATOM  12142 6C21 POPE  238      49.361  18.540  92.497  1.00  0.00           C
ATOM  12145 7C21 POPE  238      50.520  19.500  92.237  1.00  0.00           C
ATOM  12148 8C21 POPE  238      50.371  20.340  90.956  1.00  0.00           C
ATOM  12152  C33 POPE  238      40.131  27.350 101.857  1.00  0.00           C
ATOM  12155  C34 POPE  238      40.481  28.790 101.507  1.00  0.00           C
ATOM  12158  C35 POPE  238      41.970  29.080 101.697  1.00  0.00           C
ATOM  12161  C36 POPE  238      42.360  30.480 101.227  1.00  0.00           C
ATOM  12164  C37 POPE  238      43.771  30.850 101.677  1.00  0.00           C
ATOM  12167  C38 POPE  238      44.321  32.080 100.967  1.00  0.00           C
ATOM  12170  C39 POPE  238      45.650  32.540 101.566  1.00  0.00           C
ATOM  12173 0C31 POPE  238      46.320  33.630 100.736  1.00  0.00           C
ATOM  12176 1C31 POPE  238      47.521  34.270 101.427  1.00  0.00           C
ATOM  12179 2C31 POPE  238      48.090  35.420 100.577  1.00  0.00           C
[truncated: 1,739,829 more chars]
