# Supplementary material for: Characterizing Membrane Association and Periplasmic Transfer of Bacterial Lipoproteins through Molecular Dynamics Simulations
Source: Structure. 2020 Apr 7;28(4):475–487.e3. doi: 10.1016/j.str.2020.01.012 (PMC7139219; doi:10.1016/j.str.2020.01.012)
Supplement: Data S3. Final Coordinates from Simulations (M–X), Related to Figure 3 [file mmc5.zip › M-X/MEPS-4-atomistic.pdb]

TITLE     Protein
REMARK    THIS IS A SIMULATION BOX
CRYST1  129.170  129.170  196.173  90.00  90.00  90.00 P 1           1
MODEL        1
ATOM      1  N   CYSTA   1      51.095  53.550 105.626  1.00  0.00           N
ATOM      3  CA  CYSTA   1      51.795  54.200 106.726  1.00  0.00           C
ATOM      5  C   CYSTA   1      50.995  53.970 107.995  1.00  0.00           C
ATOM      6  O   CYSTA   1      51.415  53.190 108.856  1.00  0.00           O
ATOM      7  CB  CYSTA   1      52.085  55.700 106.416  1.00  0.00           C
ATOM     10  SG  CYSTA   1      50.765  56.520 105.466  1.00  0.00           S
ATOM     11  C1  CYSTA   1      51.405  56.400 103.766  1.00  0.00           C
ATOM     14  CA1 CYSTA   1      50.955  52.220 105.616  1.00  0.00           C
ATOM     15  OA1 CYSTA   1      51.935  51.490 105.476  1.00  0.00           O
ATOM     16  CA2 CYSTA   1      49.605  51.640 105.885  1.00  0.00           C
ATOM     19  C11 CYSTA   1      52.125  57.660 103.226  1.00  0.00           C
ATOM     21  O11 CYSTA   1      53.485  57.660 103.636  1.00  0.00           O
ATOM     22  CX1 CYSTA   1      54.555  57.550 102.845  1.00  0.00           C
ATOM     23  OX1 CYSTA   1      55.685  57.820 103.216  1.00  0.00           O
ATOM     24  CX2 CYSTA   1      54.325  56.870 101.475  1.00  0.00           C
ATOM     27  C12 CYSTA   1      51.485  58.990 103.675  1.00  0.00           C
ATOM     30  O12 CYSTA   1      51.905  60.040 102.786  1.00  0.00           O
ATOM     31  CD1 CYSTA   1      51.535  61.250 103.186  1.00  0.00           C
ATOM     32  OD1 CYSTA   1      50.835  61.480 104.156  1.00  0.00           O
ATOM     33  CD2 CYSTA   1      52.175  62.270 102.226  1.00  0.00           C
ATOM     36  CA3 CYSTA   1      49.135  50.720 104.766  1.00  0.00           C
ATOM     39  CA4 CYSTA   1      48.755  51.460 103.476  1.00  0.00           C
ATOM     42  CA5 CYSTA   1      49.915  52.050 102.666  1.00  0.00           C
ATOM     45  CA6 CYSTA   1      49.525  52.210 101.186  1.00  0.00           C
ATOM     48  CA7 CYSTA   1      48.355  53.180 100.996  1.00  0.00           C
ATOM     51  CA8 CYSTA   1      47.685  53.050  99.626  1.00  0.00           C
ATOM     54  CA9 CYSTA   1      46.575  54.080  99.466  1.00  0.00           C
ATOM     57 0CA1 CYSTA   1      45.385  53.580  98.636  1.00  0.00           C
ATOM     60 1CA1 CYSTA   1      45.765  53.170  97.206  1.00  0.00           C
ATOM     63 2CA1 CYSTA   1      44.525  53.040  96.326  1.00  0.00           C
ATOM     66 3CA1 CYSTA   1      44.745  52.280  95.016  1.00  0.00           C
ATOM     69 4CA1 CYSTA   1      44.885  50.780  95.296  1.00  0.00           C
ATOM     72 5CA1 CYSTA   1      44.925  49.930  94.036  1.00  0.00           C
ATOM     75 6CA1 CYSTA   1      45.025  48.440  94.366  1.00  0.00           C
ATOM     79  CD3 CYSTA   1      51.725  62.090 100.756  1.00  0.00           C
ATOM     82  CD4 CYSTA   1      52.715  61.250  99.936  1.00  0.00           C
ATOM     85  CD5 CYSTA   1      52.125  60.650  98.656  1.00  0.00           C
ATOM     88  CD6 CYSTA   1      51.535  61.680  97.676  1.00  0.00           C
ATOM     91  CD7 CYSTA   1      52.565  62.560  96.966  1.00  0.00           C
ATOM     94  CD8 CYSTA   1      51.885  63.580  96.046  1.00  0.00           C
ATOM     97  CD9 CYSTA   1      52.855  64.540  95.336  1.00  0.00           C
ATOM    100 0CD1 CYSTA   1      53.585  63.940  94.126  1.00  0.00           C
ATOM    103 1CD1 CYSTA   1      52.665  63.750  92.906  1.00  0.00           C
ATOM    106 2CD1 CYSTA   1      53.385  63.110  91.716  1.00  0.00           C
ATOM    109 3CD1 CYSTA   1      52.485  62.980  90.485  1.00  0.00           C
ATOM    112 4CD1 CYSTA   1      53.085  62.110  89.376  1.00  0.00           C
ATOM    115 5CD1 CYSTA   1      54.425  62.610  88.826  1.00  0.00           C
ATOM    118 6CD1 CYSTA   1      54.955  61.730  87.687  1.00  0.00           C
ATOM    122  CX3 CYSTA   1      55.455  57.200 100.466  1.00  0.00           C
ATOM    125  CX4 CYSTA   1      55.425  56.280  99.226  1.00  0.00           C
ATOM    128  CX5 CYSTA   1      56.565  56.550  98.236  1.00  0.00           C
ATOM    131  CX6 CYSTA   1      56.445  57.910  97.526  1.00  0.00           C
ATOM    134  CX7 CYSTA   1      57.575  58.180  96.516  1.00  0.00           C
ATOM    137  CX8 CYSTA   1      57.335  59.480  95.716  1.00  0.00           C
ATOM    140  CX9 CYSTA   1      58.555  60.070  95.046  1.00  0.00           C
ATOM    142 0CX1 CYSTA   1      59.305  59.540  94.066  1.00  0.00           C
ATOM    144 1CX1 CYSTA   1      59.095  58.210  93.366  1.00  0.00           C
ATOM    147 2CX1 CYSTA   1      58.715  58.390  91.885  1.00  0.00           C
ATOM    150 3CX1 CYSTA   1      59.835  58.960  91.006  1.00  0.00           C
ATOM    153 4CX1 CYSTA   1      59.355  59.400  89.616  1.00  0.00           C
ATOM    156 5CX1 CYSTA   1      58.755  58.260  88.776  1.00  0.00           C
ATOM    159 6CX1 CYSTA   1      58.325  58.740  87.386  1.00  0.00           C
ATOM    162 7CX1 CYSTA   1      57.705  57.630  86.536  1.00  0.00           C
ATOM    165 8CX1 CYSTA   1      57.255  58.110  85.146  1.00  0.00           C
ATOM    169  N   SER A   2      49.755  54.510 108.066  1.00  0.00           N
ATOM    171  CA  SER A   2      48.625  54.140 108.936  1.00  0.00           C
ATOM    173  CB  SER A   2      47.565  53.190 108.266  1.00  0.00           C
ATOM    176  OG  SER A   2      46.385  52.980 109.056  1.00  0.00           O
ATOM    178  C   SER A   2      48.885  53.670 110.367  1.00  0.00           C
ATOM    179  O   SER A   2      48.585  54.390 111.315  1.00  0.00           O
ATOM    180  N   ALA A   3      49.375  52.420 110.566  1.00  0.00           N
ATOM    182  CA  ALA A   3      49.175  51.710 111.805  1.00  0.00           C
ATOM    184  CB  ALA A   3      47.905  50.840 111.665  1.00  0.00           C
ATOM    188  C   ALA A   3      50.315  50.790 112.206  1.00  0.00           C
ATOM    189  O   ALA A   3      50.395  49.640 111.796  1.00  0.00           O
ATOM    190  N   ASN A   4      51.175  51.200 113.156  1.00  0.00           N
ATOM    192  CA  ASN A   4      52.285  50.390 113.605  1.00  0.00           C
ATOM    194  CB  ASN A   4      53.325  50.000 112.506  1.00  0.00           C
ATOM    197  CG  ASN A   4      54.435  49.110 113.066  1.00  0.00           C
ATOM    198  OD1 ASN A   4      54.355  47.880 112.995  1.00  0.00           O
ATOM    199  ND2 ASN A   4      55.475  49.720 113.675  1.00  0.00           N
ATOM    202  C   ASN A   4      52.955  51.150 114.726  1.00  0.00           C
ATOM    203  O   ASN A   4      53.495  52.230 114.546  1.00  0.00           O
ATOM    204  N   ASN A   5      53.035  50.580 115.936  1.00  0.00           N
ATOM    206  CA  ASN A   5      51.905  50.090 116.726  1.00  0.00           C
ATOM    208  CB  ASN A   5      52.385  49.140 117.836  1.00  0.00           C
ATOM    211  CG  ASN A   5      53.275  48.030 117.305  1.00  0.00           C
ATOM    212  OD1 ASN A   5      54.225  47.660 117.976  1.00  0.00           O
ATOM    213  ND2 ASN A   5      53.095  47.540 116.055  1.00  0.00           N
ATOM    216  C   ASN A   5      51.265  51.320 117.355  1.00  0.00           C
ATOM    217  O   ASN A   5      51.935  52.340 117.436  1.00  0.00           O
ATOM    218  N   THR A   6      49.975  51.370 117.696  1.00  0.00           N
ATOM    220  CA  THR A   6      49.235  50.490 118.596  1.00  0.00           C
ATOM    222  CB  THR A   6      49.315  50.910 120.065  1.00  0.00           C
ATOM    224  OG1 THR A   6      49.405  52.330 120.186  1.00  0.00           O
ATOM    226  CG2 THR A   6      50.605  50.360 120.646  1.00  0.00           C
ATOM    230  C   THR A   6      47.785  50.470 118.156  1.00  0.00           C
ATOM    231  O   THR A   6      46.885  50.880 118.885  1.00  0.00           O
ATOM    232  N   ALA A   7      47.595  50.040 116.896  1.00  0.00           N
ATOM    234  CA  ALA A   7      46.415  50.050 116.035  1.00  0.00           C
ATOM    236  CB  ALA A   7      46.225  48.640 115.446  1.00  0.00           C
ATOM    240  C   ALA A   7      45.045  50.580 116.516  1.00  0.00           C
ATOM    241  O   ALA A   7      44.505  50.180 117.546  1.00  0.00           O
ATOM    242  N   LYS A   8      44.385  51.500 115.766  1.00  0.00           N
ATOM    244  CA  LYS A   8      44.955  52.360 114.757  1.00  0.00           C
ATOM    246  CB  LYS A   8      45.085  51.650 113.376  1.00  0.00           C
ATOM    249  CG  LYS A   8      43.795  51.480 112.546  1.00  0.00           C
ATOM    252  CD  LYS A   8      43.945  50.430 111.426  1.00  0.00           C
ATOM    255  CE  LYS A   8      42.595  50.140 110.736  1.00  0.00           C
ATOM    258  NZ  LYS A   8      42.695  49.090 109.706  1.00  0.00           N
ATOM    262  C   LYS A   8      44.055  53.590 114.635  1.00  0.00           C
ATOM    263  O   LYS A   8      42.925  53.580 115.126  1.00  0.00           O
ATOM    264  N   ASN A   9      44.505  54.680 113.966  1.00  0.00           N
ATOM    266  CA  ASN A   9      45.875  55.190 114.095  1.00  0.00           C
ATOM    268  CB  ASN A   9      46.345  56.170 112.976  1.00  0.00           C
ATOM    271  CG  ASN A   9      45.325  57.110 112.355  1.00  0.00           C
ATOM    272  OD1 ASN A   9      45.425  57.390 111.156  1.00  0.00           O
ATOM    273  ND2 ASN A   9      44.315  57.570 113.116  1.00  0.00           N
ATOM    276  C   ASN A   9      46.195  55.680 115.516  1.00  0.00           C
ATOM    277  O   ASN A   9      45.375  56.290 116.206  1.00  0.00           O
ATOM    278  N   MET A  10      47.365  55.310 116.076  1.00  0.00           N
ATOM    280  CA  MET A  10      48.645  55.930 115.756  1.00  0.00           C
ATOM    282  CB  MET A  10      48.975  56.820 116.986  1.00  0.00           C
ATOM    285  CG  MET A  10      49.565  58.210 116.646  1.00  0.00           C
ATOM    288  SD  MET A  10      48.445  59.220 115.646  1.00  0.00           S
ATOM    289  CE  MET A  10      49.485  60.700 115.756  1.00  0.00           C
ATOM    293  C   MET A  10      49.775  54.910 115.526  1.00  0.00           C
ATOM    294  O   MET A  10      49.685  53.750 115.926  1.00  0.00           O
ATOM    295  N   HIS A  11      50.885  55.360 114.896  1.00  0.00           N
ATOM    297  CA  HIS A  11      52.285  55.160 115.236  1.00  0.00           C
ATOM    299  CB  HIS A  11      53.235  55.540 114.046  1.00  0.00           C
ATOM    302  ND1 HIS A  11      54.675  54.210 112.516  1.00  0.00           N
ATOM    303  CG  HIS A  11      53.395  54.580 112.896  1.00  0.00           C
ATOM    304  CE1 HIS A  11      54.525  53.610 111.346  1.00  0.00           C
ATOM    306  NE2 HIS A  11      53.235  53.580 110.956  1.00  0.00           N
ATOM    308  CD2 HIS A  11      52.505  54.220 111.936  1.00  0.00           C
ATOM    310  C   HIS A  11      52.605  56.200 116.306  1.00  0.00           C
ATOM    311  O   HIS A  11      52.855  57.340 115.936  1.00  0.00           O
ATOM    312  N   PRO A  12      52.535  55.890 117.606  1.00  0.00           N
ATOM    313  CD  PRO A  12      52.505  57.040 118.526  1.00  0.00           C
ATOM    316  CA  PRO A  12      53.535  54.950 118.105  1.00  0.00           C
ATOM    318  CB  PRO A  12      54.665  55.950 118.415  1.00  0.00           C
ATOM    321  CG  PRO A  12      53.925  57.110 119.105  1.00  0.00           C
ATOM    324  C   PRO A  12      53.105  54.270 119.406  1.00  0.00           C
ATOM    325  O   PRO A  12      51.965  54.350 119.866  1.00  0.00           O
ATOM    326  N   GLU A  13      54.005  53.560 120.085  1.00  0.00           N
ATOM    328  CA  GLU A  13      54.335  52.200 119.716  1.00  0.00           C
ATOM    330  CB  GLU A  13      55.635  52.060 118.866  1.00  0.00           C
ATOM    333  CG  GLU A  13      56.915  51.570 119.576  1.00  0.00           C
ATOM    336  CD  GLU A  13      57.605  52.610 120.426  1.00  0.00           C
ATOM    337  OE1 GLU A  13      58.585  52.230 121.116  1.00  0.00           O
ATOM    338  OE2 GLU A  13      57.285  53.830 120.296  1.00  0.00           O
ATOM    339  C   GLU A  13      54.445  51.530 121.055  1.00  0.00           C
ATOM    340  O   GLU A  13      54.895  52.130 122.036  1.00  0.00           O
ATOM    341  N   THR A  14      54.025  50.260 121.166  1.00  0.00           N
ATOM    343  CA  THR A  14      54.355  49.460 122.336  1.00  0.00           C
ATOM    345  CB  THR A  14      53.255  49.340 123.396  1.00  0.00           C
ATOM    347  OG1 THR A  14      52.075  48.730 122.896  1.00  0.00           O
ATOM    349  CG2 THR A  14      52.825  50.740 123.885  1.00  0.00           C
ATOM    353  C   THR A  14      54.765  48.110 121.796  1.00  0.00           C
ATOM    354  O   THR A  14      54.055  47.480 121.016  1.00  0.00           O
ATOM    355  N   ARG A  15      55.975  47.630 122.126  1.00  0.00           N
ATOM    357  CA  ARG A  15      56.605  46.610 121.296  1.00  0.00           C
ATOM    359  CB  ARG A  15      56.975  47.150 119.876  1.00  0.00           C
ATOM    362  CG  ARG A  15      57.915  48.360 119.776  1.00  0.00           C
ATOM    365  CD  ARG A  15      59.355  48.040 119.366  1.00  0.00           C
ATOM    368  NE  ARG A  15      60.235  48.450 120.495  1.00  0.00           N
ATOM    370  CZ  ARG A  15      61.535  48.670 120.376  1.00  0.00           C
ATOM    371  NH1 ARG A  15      62.265  49.000 121.426  1.00  0.00           N
ATOM    374  NH2 ARG A  15      62.135  48.650 119.216  1.00  0.00           N
ATOM    377  C   ARG A  15      57.815  46.000 121.966  1.00  0.00           C
ATOM    378  O   ARG A  15      58.885  45.820 121.376  1.00  0.00           O
ATOM    379  N   ALA A  16      57.725  45.710 123.266  1.00  0.00           N
ATOM    381  CA  ALA A  16      56.905  44.590 123.686  1.00  0.00           C
ATOM    383  CB  ALA A  16      57.345  43.290 122.966  1.00  0.00           C
ATOM    387  C   ALA A  16      57.025  44.360 125.166  1.00  0.00           C
ATOM    388  O   ALA A  16      56.025  44.280 125.885  1.00  0.00           O
ATOM    389  N   VAL A  17      58.275  44.270 125.646  1.00  0.00           N
ATOM    391  CA  VAL A  17      58.585  43.780 126.976  1.00  0.00           C
ATOM    393  CB  VAL A  17      59.445  42.510 126.925  1.00  0.00           C
ATOM    395  CG1 VAL A  17      59.635  41.890 128.326  1.00  0.00           C
ATOM    399  CG2 VAL A  17      58.735  41.460 126.046  1.00  0.00           C
ATOM    403  C   VAL A  17      59.215  44.930 127.766  1.00  0.00           C
ATOM    404  O   VAL A  17      59.535  45.980 127.206  1.00  0.00           O
ATOM    405  N   GLY A  18      59.325  44.790 129.105  1.00  0.00           N
ATOM    407  CA  GLY A  18      59.585  45.830 130.085  1.00  0.00           C
ATOM    410  C   GLY A  18      60.815  46.690 129.986  1.00  0.00           C
ATOM    411  O   GLY A  18      60.795  47.810 130.466  1.00  0.00           O
ATOM    412  N   SER A  19      61.935  46.210 129.396  1.00  0.00           N
ATOM    414  CA  SER A  19      63.115  47.070 129.276  1.00  0.00           C
ATOM    416  CB  SER A  19      64.065  47.100 130.526  1.00  0.00           C
ATOM    419  OG  SER A  19      63.515  47.780 131.656  1.00  0.00           O
ATOM    421  C   SER A  19      63.975  46.690 128.086  1.00  0.00           C
ATOM    422  O   SER A  19      65.135  46.310 128.236  1.00  0.00           O
ATOM    423  N   GLU A  20      63.455  46.880 126.855  1.00  0.00           N
ATOM    425  CA  GLU A  20      64.165  47.600 125.806  1.00  0.00           C
ATOM    427  CB  GLU A  20      63.475  47.520 124.416  1.00  0.00           C
ATOM    430  CG  GLU A  20      63.715  46.210 123.636  1.00  0.00           C
ATOM    433  CD  GLU A  20      62.825  45.050 124.066  1.00  0.00           C
ATOM    434  OE1 GLU A  20      63.235  43.900 123.786  1.00  0.00           O
ATOM    435  OE2 GLU A  20      61.735  45.320 124.626  1.00  0.00           O
ATOM    436  C   GLU A  20      64.355  49.080 126.146  1.00  0.00           C
ATOM    437  O   GLU A  20      63.745  49.610 127.076  1.00  0.00           O
ATOM    438  N   THR A  21      65.155  49.820 125.345  1.00  0.00           N
ATOM    440  CA  THR A  21      64.835  51.210 125.056  1.00  0.00           C
ATOM    442  CB  THR A  21      66.055  52.140 124.976  1.00  0.00           C
ATOM    444  OG1 THR A  21      66.485  52.550 126.276  1.00  0.00           O
ATOM    446  CG2 THR A  21      65.745  53.430 124.186  1.00  0.00           C
ATOM    450  C   THR A  21      64.095  51.140 123.726  1.00  0.00           C
ATOM    451  O   THR A  21      64.515  50.420 122.816  1.00  0.00           O
ATOM    452  N   SER A  22      62.905  51.760 123.555  1.00  0.00           N
ATOM    454  CA  SER A  22      62.235  52.740 124.416  1.00  0.00           C
ATOM    456  CB  SER A  22      61.585  53.840 123.516  1.00  0.00           C
ATOM    459  OG  SER A  22      61.205  55.030 124.216  1.00  0.00           O
ATOM    461  C   SER A  22      61.115  52.080 125.225  1.00  0.00           C
ATOM    462  O   SER A  22      60.315  52.770 125.846  1.00  0.00           O
ATOM    463  N   SER A  23      61.015  50.740 125.196  1.00  0.00           N
ATOM    465  CA  SER A  23      59.885  49.980 125.736  1.00  0.00           C
ATOM    467  CB  SER A  23      59.945  48.480 125.306  1.00  0.00           C
ATOM    470  OG  SER A  23      58.685  47.800 125.336  1.00  0.00           O
ATOM    472  C   SER A  23      59.815  50.110 127.257  1.00  0.00           C
ATOM    473  O   SER A  23      60.585  49.510 127.995  1.00  0.00           O
ATOM    474  N   LEU A  24      58.875  50.960 127.716  1.00  0.00           N
ATOM    476  CA  LEU A  24      58.605  51.310 129.086  1.00  0.00           C
ATOM    478  CB  LEU A  24      58.145  50.130 129.976  1.00  0.00           C
ATOM    481  CG  LEU A  24      56.635  50.210 130.225  1.00  0.00           C
ATOM    483  CD1 LEU A  24      56.255  49.360 131.436  1.00  0.00           C
ATOM    487  CD2 LEU A  24      55.825  49.840 128.975  1.00  0.00           C
ATOM    491  C   LEU A  24      59.605  52.200 129.776  1.00  0.00           C
ATOM    492  O   LEU A  24      59.505  52.410 130.986  1.00  0.00           O
ATOM    493  N   GLN A  25      60.515  52.830 129.016  1.00  0.00           N
ATOM    495  CA  GLN A  25      61.415  53.860 129.486  1.00  0.00           C
ATOM    497  CB  GLN A  25      62.245  53.520 130.786  1.00  0.00           C
ATOM    500  CG  GLN A  25      62.395  54.630 131.855  1.00  0.00           C
ATOM    503  CD  GLN A  25      61.165  55.520 132.106  1.00  0.00           C
ATOM    504  OE1 GLN A  25      61.315  56.720 132.376  1.00  0.00           O
ATOM    505  NE2 GLN A  25      59.955  54.930 132.126  1.00  0.00           N
ATOM    508  C   GLN A  25      62.425  54.040 128.376  1.00  0.00           C
ATOM    509  O   GLN A  25      62.895  53.090 127.766  1.00  0.00           O
ATOM    510  N   ALA A  26      62.905  55.270 128.197  1.00  0.00           N
ATOM    512  CA  ALA A  26      64.345  55.410 128.376  1.00  0.00           C
ATOM    514  CB  ALA A  26      65.125  55.240 127.076  1.00  0.00           C
ATOM    518  C   ALA A  26      64.705  56.700 129.056  1.00  0.00           C
ATOM    519  O   ALA A  26      65.835  57.170 128.966  1.00  0.00           O
ATOM    520  N   SER A  27      63.735  57.230 129.816  1.00  0.00           N
ATOM    522  CA  SER A  27      63.865  58.330 130.745  1.00  0.00           C
ATOM    524  CB  SER A  27      65.085  58.260 131.686  1.00  0.00           C
ATOM    527  OG  SER A  27      64.895  59.140 132.786  1.00  0.00           O
ATOM    529  C   SER A  27      63.795  59.620 129.966  1.00  0.00           C
ATOM    530  O   SER A  27      64.805  60.220 129.596  1.00  0.00           O
ATOM    531  N   GLN A  28      62.575  60.050 129.606  1.00  0.00           N
ATOM    533  CA  GLN A  28      61.385  59.930 130.426  1.00  0.00           C
ATOM    535  CB  GLN A  28      61.625  60.950 131.586  1.00  0.00           C
ATOM    538  CG  GLN A  28      60.515  61.820 132.206  1.00  0.00           C
ATOM    541  CD  GLN A  28      61.135  62.750 133.266  1.00  0.00           C
ATOM    542  OE1 GLN A  28      60.845  62.690 134.466  1.00  0.00           O
ATOM    543  NE2 GLN A  28      62.075  63.630 132.826  1.00  0.00           N
ATOM    546  C   GLN A  28      60.145  60.030 129.546  1.00  0.00           C
ATOM    547  O   GLN A  28      60.235  60.660 128.496  1.00  0.00           O
ATOM    548  N   ASP A  29      59.025  59.340 129.906  1.00  0.00           N
ATOM    550  CA  ASP A  29      57.995  58.910 128.975  1.00  0.00           C
ATOM    552  CB  ASP A  29      58.515  58.010 127.786  1.00  0.00           C
ATOM    555  CG  ASP A  29      59.415  56.800 128.076  1.00  0.00           C
ATOM    556  OD1 ASP A  29      59.105  55.720 127.486  1.00  0.00           O
ATOM    557  OD2 ASP A  29      60.485  56.930 128.736  1.00  0.00           O
ATOM    558  C   ASP A  29      56.815  58.250 129.727  1.00  0.00           C
ATOM    559  O   ASP A  29      57.025  57.410 130.586  1.00  0.00           O
ATOM    560  N   GLU A  30      55.525  58.630 129.546  1.00  0.00           N
ATOM    562  CA  GLU A  30      54.955  59.570 128.596  1.00  0.00           C
ATOM    564  CB  GLU A  30      54.705  58.930 127.196  1.00  0.00           C
ATOM    567  CG  GLU A  30      53.845  59.700 126.156  1.00  0.00           C
ATOM    570  CD  GLU A  30      52.425  59.180 125.986  1.00  0.00           C
ATOM    571  OE1 GLU A  30      51.705  59.720 125.106  1.00  0.00           O
ATOM    572  OE2 GLU A  30      52.065  58.180 126.665  1.00  0.00           O
ATOM    573  C   GLU A  30      53.865  60.460 129.206  1.00  0.00           C
ATOM    574  O   GLU A  30      52.855  60.890 128.646  1.00  0.00           O
ATOM    575  N   PHE A  31      54.105  60.830 130.466  1.00  0.00           N
ATOM    577  CA  PHE A  31      53.485  61.980 131.086  1.00  0.00           C
ATOM    579  CB  PHE A  31      53.605  63.420 130.345  1.00  0.00           C
ATOM    582  CG  PHE A  31      52.725  64.680 130.456  1.00  0.00           C
ATOM    583  CD1 PHE A  31      53.275  65.950 130.745  1.00  0.00           C
ATOM    585  CE1 PHE A  31      52.525  67.130 130.646  1.00  0.00           C
ATOM    587  CZ  PHE A  31      51.185  67.060 130.246  1.00  0.00           C
ATOM    589  CD2 PHE A  31      51.375  64.650 130.056  1.00  0.00           C
ATOM    591  CE2 PHE A  31      50.605  65.820 129.976  1.00  0.00           C
ATOM    593  C   PHE A  31      52.225  61.800 131.836  1.00  0.00           C
ATOM    594  O   PHE A  31      51.865  62.850 132.336  1.00  0.00           O
ATOM    595  N   GLU A  32      51.515  60.660 132.146  1.00  0.00           N
ATOM    597  CA  GLU A  32      51.665  59.210 132.076  1.00  0.00           C
ATOM    599  CB  GLU A  32      51.345  58.650 130.646  1.00  0.00           C
ATOM    602  CG  GLU A  32      50.245  57.560 130.466  1.00  0.00           C
ATOM    605  CD  GLU A  32      48.835  58.120 130.507  1.00  0.00           C
ATOM    606  OE1 GLU A  32      48.375  58.550 131.595  1.00  0.00           O
ATOM    607  OE2 GLU A  32      48.225  58.280 129.416  1.00  0.00           O
ATOM    608  C   GLU A  32      50.845  58.430 133.156  1.00  0.00           C
ATOM    609  O   GLU A  32      51.215  57.290 133.426  1.00  0.00           O
ATOM    610  N   ASN A  33      49.725  58.910 133.815  1.00  0.00           N
ATOM    612  CA  ASN A  33      49.375  59.030 135.275  1.00  0.00           C
ATOM    614  CB  ASN A  33      47.935  59.550 135.646  1.00  0.00           C
ATOM    617  CG  ASN A  33      47.805  60.460 136.906  1.00  0.00           C
ATOM    618  OD1 ASN A  33      46.685  60.770 137.326  1.00  0.00           O
ATOM    619  ND2 ASN A  33      48.905  60.940 137.526  1.00  0.00           N
ATOM    622  C   ASN A  33      49.905  58.060 136.335  1.00  0.00           C
ATOM    623  O   ASN A  33      49.945  58.390 137.516  1.00  0.00           O
ATOM    624  N   LEU A  34      50.415  56.930 135.906  1.00  0.00           N
ATOM    626  CA  LEU A  34      51.245  56.010 136.636  1.00  0.00           C
ATOM    628  CB  LEU A  34      50.505  54.670 136.916  1.00  0.00           C
ATOM    631  CG  LEU A  34      49.355  54.300 135.946  1.00  0.00           C
ATOM    633  CD1 LEU A  34      48.485  53.170 136.525  1.00  0.00           C
ATOM    637  CD2 LEU A  34      49.835  53.950 134.525  1.00  0.00           C
ATOM    641  C   LEU A  34      52.445  55.830 135.726  1.00  0.00           C
ATOM    642  O   LEU A  34      52.745  54.750 135.236  1.00  0.00           O
ATOM    643  N   VAL A  35      53.135  56.930 135.336  1.00  0.00           N
ATOM    645  CA  VAL A  35      53.495  58.130 136.086  1.00  0.00           C
ATOM    647  CB  VAL A  35      55.015  58.000 136.416  1.00  0.00           C
ATOM    649  CG1 VAL A  35      55.245  58.040 137.936  1.00  0.00           C
ATOM    653  CG2 VAL A  35      55.665  56.690 135.876  1.00  0.00           C
ATOM    657  C   VAL A  35      53.175  59.470 135.316  1.00  0.00           C
ATOM    658  O   VAL A  35      53.905  59.810 134.376  1.00  0.00           O
ATOM    659  N   ARG A  36      52.125  60.310 135.675  1.00  0.00           N
ATOM    661  CA  ARG A  36      51.715  61.590 134.966  1.00  0.00           C
ATOM    663  CB  ARG A  36      50.155  62.110 134.635  1.00  0.00           C
ATOM    666  CG  ARG A  36      49.345  62.600 133.306  1.00  0.00           C
ATOM    669  CD  ARG A  36      48.395  61.800 132.326  1.00  0.00           C
ATOM    672  NE  ARG A  36      48.975  61.250 131.046  1.00  0.00           N
ATOM    674  CZ  ARG A  36      48.925  61.680 129.785  1.00  0.00           C
ATOM    675  NH1 ARG A  36      49.165  60.800 128.826  1.00  0.00           N
ATOM    678  NH2 ARG A  36      48.695  62.900 129.355  1.00  0.00           N
ATOM    681  C   ARG A  36      52.365  62.650 135.796  1.00  0.00           C
ATOM    682  O   ARG A  36      52.105  62.780 136.986  1.00  0.00           O
ATOM    683  N   ASN A  37      53.245  63.400 135.135  1.00  0.00           N
ATOM    685  CA  ASN A  37      54.475  63.890 135.675  1.00  0.00           C
ATOM    687  CB  ASN A  37      55.585  62.780 135.745  1.00  0.00           C
ATOM    690  CG  ASN A  37      55.455  61.820 136.916  1.00  0.00           C
ATOM    691  OD1 ASN A  37      54.605  61.840 137.786  1.00  0.00           O
ATOM    692  ND2 ASN A  37      56.465  60.900 136.976  1.00  0.00           N
ATOM    695  C   ASN A  37      54.895  64.930 134.656  1.00  0.00           C
ATOM    696  O   ASN A  37      54.055  65.550 134.006  1.00  0.00           O
ATOM    697  N   VAL A  38      56.205  65.080 134.396  1.00  0.00           N
ATOM    699  CA  VAL A  38      56.675  65.870 133.275  1.00  0.00           C
ATOM    701  CB  VAL A  38      57.335  67.170 133.675  1.00  0.00           C
ATOM    703  CG1 VAL A  38      57.485  68.070 132.436  1.00  0.00           C
ATOM    707  CG2 VAL A  38      56.395  67.840 134.686  1.00  0.00           C
ATOM    711  C   VAL A  38      57.615  65.010 132.456  1.00  0.00           C
ATOM    712  O   VAL A  38      58.805  64.900 132.706  1.00  0.00           O
ATOM    713  N   ASP A  39      57.035  64.380 131.436  1.00  0.00           N
ATOM    715  CA  ASP A  39      57.655  63.700 130.326  1.00  0.00           C
ATOM    717  CB  ASP A  39      56.495  63.220 129.447  1.00  0.00           C
ATOM    720  CG  ASP A  39      56.775  62.450 128.206  1.00  0.00           C
ATOM    721  OD1 ASP A  39      57.895  61.930 128.035  1.00  0.00           O
ATOM    722  OD2 ASP A  39      55.825  62.280 127.416  1.00  0.00           O
ATOM    723  C   ASP A  39      58.605  64.530 129.495  1.00  0.00           C
ATOM    724  O   ASP A  39      58.465  65.750 129.447  1.00  0.00           O
ATOM    725  N   VAL A  40      59.535  63.870 128.786  1.00  0.00           N
ATOM    727  CA  VAL A  40      60.295  64.480 127.725  1.00  0.00           C
ATOM    729  CB  VAL A  40      61.795  64.130 127.746  1.00  0.00           C
ATOM    731  CG1 VAL A  40      62.215  63.060 126.716  1.00  0.00           C
ATOM    735  CG2 VAL A  40      62.205  63.660 129.146  1.00  0.00           C
ATOM    739  C   VAL A  40      59.625  64.290 126.366  1.00  0.00           C
ATOM    740  O   VAL A  40      59.535  65.240 125.605  1.00  0.00           O
ATOM    741  N   LYS A  41      59.095  63.100 125.996  1.00  0.00           N
ATOM    743  CA  LYS A  41      58.495  62.880 124.686  1.00  0.00           C
ATOM    745  CB  LYS A  41      58.145  61.390 124.416  1.00  0.00           C
ATOM    748  CG  LYS A  41      57.505  61.150 123.026  1.00  0.00           C
ATOM    751  CD  LYS A  41      57.395  59.670 122.626  1.00  0.00           C
ATOM    754  CE  LYS A  41      56.855  59.490 121.195  1.00  0.00           C
ATOM    757  NZ  LYS A  41      56.875  58.070 120.756  1.00  0.00           N
ATOM    761  C   LYS A  41      57.265  63.730 124.385  1.00  0.00           C
ATOM    762  O   LYS A  41      57.235  64.460 123.406  1.00  0.00           O
ATOM    763  N   SER A  42      56.255  63.740 125.286  1.00  0.00           N
ATOM    765  CA  SER A  42      55.045  64.560 125.225  1.00  0.00           C
ATOM    767  CB  SER A  42      54.065  64.260 126.426  1.00  0.00           C
ATOM    770  OG  SER A  42      52.955  65.150 126.595  1.00  0.00           O
ATOM    772  C   SER A  42      55.395  66.020 125.216  1.00  0.00           C
ATOM    773  O   SER A  42      54.825  66.790 124.466  1.00  0.00           O
ATOM    774  N   ARG A  43      56.375  66.430 126.035  1.00  0.00           N
ATOM    776  CA  ARG A  43      56.895  67.780 126.026  1.00  0.00           C
ATOM    778  CB  ARG A  43      57.825  68.020 127.226  1.00  0.00           C
ATOM    781  CG  ARG A  43      57.135  68.620 128.477  1.00  0.00           C
ATOM    784  CD  ARG A  43      55.995  67.840 129.156  1.00  0.00           C
ATOM    787  NE  ARG A  43      54.805  67.670 128.266  1.00  0.00           N
ATOM    789  CZ  ARG A  43      53.955  68.610 127.915  1.00  0.00           C
ATOM    790  NH1 ARG A  43      54.135  69.870 128.226  1.00  0.00           N
ATOM    793  NH2 ARG A  43      52.925  68.290 127.176  1.00  0.00           N
ATOM    796  C   ARG A  43      57.555  68.180 124.736  1.00  0.00           C
ATOM    797  O   ARG A  43      57.385  69.300 124.245  1.00  0.00           O
ATOM    798  N   ILE A  44      58.355  67.290 124.126  1.00  0.00           N
ATOM    800  CA  ILE A  44      58.845  67.460 122.766  1.00  0.00           C
ATOM    802  CB  ILE A  44      59.865  66.370 122.456  1.00  0.00           C
ATOM    804  CG2 ILE A  44      60.295  66.340 120.976  1.00  0.00           C
ATOM    808  CG1 ILE A  44      61.125  66.520 123.336  1.00  0.00           C
ATOM    811  CD  ILE A  44      61.865  65.200 123.456  1.00  0.00           C
ATOM    815  C   ILE A  44      57.725  67.540 121.757  1.00  0.00           C
ATOM    816  O   ILE A  44      57.695  68.470 120.956  1.00  0.00           O
ATOM    817  N   MET A  45      56.715  66.650 121.776  1.00  0.00           N
ATOM    819  CA  MET A  45      55.565  66.710 120.885  1.00  0.00           C
ATOM    821  CB  MET A  45      54.715  65.430 120.996  1.00  0.00           C
ATOM    824  CG  MET A  45      55.465  64.120 120.626  1.00  0.00           C
ATOM    827  SD  MET A  45      56.025  63.940 118.906  1.00  0.00           S
ATOM    828  CE  MET A  45      57.645  64.750 118.936  1.00  0.00           C
ATOM    832  C   MET A  45      54.695  67.960 121.026  1.00  0.00           C
ATOM    833  O   MET A  45      54.345  68.610 120.036  1.00  0.00           O
ATOM    834  N   ASP A  46      54.385  68.370 122.276  1.00  0.00           N
ATOM    836  CA  ASP A  46      53.695  69.580 122.666  1.00  0.00           C
ATOM    838  CB  ASP A  46      53.535  69.530 124.206  1.00  0.00           C
ATOM    841  CG  ASP A  46      52.875  70.730 124.855  1.00  0.00           C
ATOM    842  OD1 ASP A  46      53.325  71.100 125.976  1.00  0.00           O
ATOM    843  OD2 ASP A  46      51.855  71.230 124.316  1.00  0.00           O
ATOM    844  C   ASP A  46      54.425  70.830 122.216  1.00  0.00           C
ATOM    845  O   ASP A  46      53.845  71.750 121.646  1.00  0.00           O
ATOM    846  N   GLN A  47      55.755  70.860 122.396  1.00  0.00           N
ATOM    848  CA  GLN A  47      56.585  71.870 121.776  1.00  0.00           C
ATOM    850  CB  GLN A  47      58.045  71.670 122.196  1.00  0.00           C
ATOM    853  CG  GLN A  47      58.985  72.740 121.626  1.00  0.00           C
ATOM    856  CD  GLN A  47      58.755  74.080 122.305  1.00  0.00           C
ATOM    857  OE1 GLN A  47      58.095  74.160 123.346  1.00  0.00           O
ATOM    858  NE2 GLN A  47      59.325  75.150 121.706  1.00  0.00           N
ATOM    861  C   GLN A  47      56.545  71.850 120.266  1.00  0.00           C
ATOM    862  O   GLN A  47      56.335  72.870 119.626  1.00  0.00           O
ATOM    863  N   TYR A  48      56.705  70.660 119.646  1.00  0.00           N
ATOM    865  CA  TYR A  48      56.735  70.470 118.206  1.00  0.00           C
ATOM    867  CB  TYR A  48      57.065  68.980 117.855  1.00  0.00           C
ATOM    870  CG  TYR A  48      56.925  68.620 116.396  1.00  0.00           C
ATOM    871  CD1 TYR A  48      57.405  69.460 115.367  1.00  0.00           C
ATOM    873  CE1 TYR A  48      57.145  69.160 114.025  1.00  0.00           C
ATOM    875  CZ  TYR A  48      56.465  67.990 113.686  1.00  0.00           C
ATOM    876  OH  TYR A  48      56.195  67.710 112.336  1.00  0.00           O
ATOM    878  CD2 TYR A  48      56.275  67.430 116.035  1.00  0.00           C
ATOM    880  CE2 TYR A  48      56.035  67.120 114.686  1.00  0.00           C
ATOM    882  C   TYR A  48      55.465  70.990 117.556  1.00  0.00           C
ATOM    883  O   TYR A  48      55.485  71.500 116.446  1.00  0.00           O
ATOM    884  N   ALA A  49      54.335  70.920 118.286  1.00  0.00           N
ATOM    886  CA  ALA A  49      53.035  71.370 117.855  1.00  0.00           C
ATOM    888  CB  ALA A  49      52.045  71.180 119.006  1.00  0.00           C
ATOM    892  C   ALA A  49      52.995  72.810 117.386  1.00  0.00           C
ATOM    893  O   ALA A  49      52.435  73.110 116.335  1.00  0.00           O
ATOM    894  N   ASP A  50      53.685  73.700 118.135  1.00  0.00           N
ATOM    896  CA  ASP A  50      53.835  75.110 117.886  1.00  0.00           C
ATOM    898  CB  ASP A  50      54.465  75.740 119.165  1.00  0.00           C
ATOM    901  CG  ASP A  50      54.625  77.240 119.046  1.00  0.00           C
ATOM    902  OD1 ASP A  50      53.635  77.900 118.656  1.00  0.00           O
ATOM    903  OD2 ASP A  50      55.725  77.790 119.305  1.00  0.00           O
ATOM    904  C   ASP A  50      54.645  75.370 116.595  1.00  0.00           C
ATOM    905  O   ASP A  50      54.465  76.370 115.926  1.00  0.00           O
ATOM    906  N   TRP A  51      55.525  74.420 116.236  1.00  0.00           N
ATOM    908  CA  TRP A  51      56.535  74.550 115.205  1.00  0.00           C
ATOM    910  CB  TRP A  51      57.945  74.330 115.836  1.00  0.00           C
ATOM    913  CG  TRP A  51      58.355  75.360 116.846  1.00  0.00           C
ATOM    914  CD1 TRP A  51      58.025  75.380 118.175  1.00  0.00           C
ATOM    916  NE1 TRP A  51      58.495  76.520 118.776  1.00  0.00           N
ATOM    918  CE2 TRP A  51      59.185  77.250 117.855  1.00  0.00           C
ATOM    919  CD2 TRP A  51      59.125  76.550 116.626  1.00  0.00           C
ATOM    920  CE3 TRP A  51      59.765  77.070 115.507  1.00  0.00           C
ATOM    922  CZ3 TRP A  51      60.435  78.290 115.635  1.00  0.00           C
ATOM    924  CZ2 TRP A  51      59.835  78.470 117.976  1.00  0.00           C
ATOM    926  CH2 TRP A  51      60.465  78.980 116.846  1.00  0.00           C
ATOM    928  C   TRP A  51      56.315  73.580 114.036  1.00  0.00           C
ATOM    929  O   TRP A  51      57.185  73.440 113.175  1.00  0.00           O
ATOM    930  N   LYS A  52      55.135  72.920 113.936  1.00  0.00           N
ATOM    932  CA  LYS A  52      54.795  72.040 112.826  1.00  0.00           C
ATOM    934  CB  LYS A  52      53.425  71.320 113.016  1.00  0.00           C
ATOM    937  CG  LYS A  52      53.395  70.400 114.235  1.00  0.00           C
ATOM    940  CD  LYS A  52      52.165  69.470 114.346  1.00  0.00           C
ATOM    943  CE  LYS A  52      50.805  70.130 114.616  1.00  0.00           C
ATOM    946  NZ  LYS A  52      50.325  70.760 113.396  1.00  0.00           N
ATOM    950  C   LYS A  52      54.725  72.760 111.486  1.00  0.00           C
ATOM    951  O   LYS A  52      53.855  73.600 111.276  1.00  0.00           O
ATOM    952  N   GLY A  53      55.655  72.450 110.546  1.00  0.00           N
ATOM    954  CA  GLY A  53      55.655  73.010 109.196  1.00  0.00           C
ATOM    957  C   GLY A  53      56.705  74.060 108.955  1.00  0.00           C
ATOM    958  O   GLY A  53      57.015  74.340 107.796  1.00  0.00           O
ATOM    959  N   VAL A  54      57.295  74.640 110.026  1.00  0.00           N
ATOM    961  CA  VAL A  54      58.255  75.750 109.966  1.00  0.00           C
ATOM    963  CB  VAL A  54      58.645  76.220 111.376  1.00  0.00           C
ATOM    965  CG1 VAL A  54      59.745  77.310 111.346  1.00  0.00           C
ATOM    969  CG2 VAL A  54      57.395  76.770 112.086  1.00  0.00           C
ATOM    973  C   VAL A  54      59.495  75.400 109.165  1.00  0.00           C
ATOM    974  O   VAL A  54      60.035  74.310 109.276  1.00  0.00           O
ATOM    975  N   ARG A  55      59.995  76.280 108.286  1.00  0.00           N
ATOM    977  CA  ARG A  55      61.095  75.920 107.416  1.00  0.00           C
ATOM    979  CB  ARG A  55      61.085  76.790 106.156  1.00  0.00           C
ATOM    982  CG  ARG A  55      59.875  76.500 105.246  1.00  0.00           C
ATOM    985  CD  ARG A  55      59.835  75.090 104.646  1.00  0.00           C
ATOM    988  NE  ARG A  55      58.655  75.050 103.736  1.00  0.00           N
ATOM    990  CZ  ARG A  55      58.275  73.990 103.055  1.00  0.00           C
ATOM    991  NH1 ARG A  55      59.065  72.980 102.786  1.00  0.00           N
ATOM    994  NH2 ARG A  55      57.055  73.960 102.606  1.00  0.00           N
ATOM    997  C   ARG A  55      62.475  75.880 108.066  1.00  0.00           C
ATOM    998  O   ARG A  55      62.665  76.220 109.226  1.00  0.00           O
ATOM    999  N   TYR A  56      63.505  75.440 107.326  1.00  0.00           N
ATOM   1001  CA  TYR A  56      64.855  75.360 107.845  1.00  0.00           C
ATOM   1003  CB  TYR A  56      65.615  74.310 107.006  1.00  0.00           C
ATOM   1006  CG  TYR A  56      66.905  73.820 107.606  1.00  0.00           C
ATOM   1007  CD1 TYR A  56      66.895  72.770 108.535  1.00  0.00           C
ATOM   1009  CE1 TYR A  56      68.075  72.110 108.885  1.00  0.00           C
ATOM   1011  CZ  TYR A  56      69.275  72.450 108.275  1.00  0.00           C
ATOM   1012  OH  TYR A  56      70.455  71.890 108.776  1.00  0.00           O
ATOM   1014  CD2 TYR A  56      68.145  74.240 107.106  1.00  0.00           C
ATOM   1016  CE2 TYR A  56      69.315  73.520 107.376  1.00  0.00           C
ATOM   1018  C   TYR A  56      65.525  76.720 107.705  1.00  0.00           C
ATOM   1019  O   TYR A  56      65.545  77.300 106.626  1.00  0.00           O
ATOM   1020  N   ARG A  57      66.115  77.280 108.766  1.00  0.00           N
ATOM   1022  CA  ARG A  57      66.945  78.450 108.596  1.00  0.00           C
ATOM   1024  CB  ARG A  57      66.135  79.750 108.716  1.00  0.00           C
ATOM   1027  CG  ARG A  57      66.965  81.020 108.476  1.00  0.00           C
ATOM   1030  CD  ARG A  57      66.075  82.250 108.415  1.00  0.00           C
ATOM   1033  NE  ARG A  57      66.965  83.410 108.086  1.00  0.00           N
ATOM   1035  CZ  ARG A  57      66.585  84.480 107.396  1.00  0.00           C
ATOM   1036  NH1 ARG A  57      65.365  84.570 106.896  1.00  0.00           N
ATOM   1039  NH2 ARG A  57      67.435  85.470 107.226  1.00  0.00           N
ATOM   1042  C   ARG A  57      68.025  78.470 109.635  1.00  0.00           C
ATOM   1043  O   ARG A  57      67.775  78.280 110.815  1.00  0.00           O
ATOM   1044  N   LEU A  58      69.275  78.680 109.206  1.00  0.00           N
ATOM   1046  CA  LEU A  58      70.415  78.620 110.096  1.00  0.00           C
ATOM   1048  CB  LEU A  58      71.705  78.400 109.296  1.00  0.00           C
ATOM   1051  CG  LEU A  58      71.755  76.980 108.716  1.00  0.00           C
ATOM   1053  CD1 LEU A  58      72.705  76.940 107.546  1.00  0.00           C
ATOM   1057  CD2 LEU A  58      72.245  75.950 109.736  1.00  0.00           C
ATOM   1061  C   LEU A  58      70.525  79.790 111.035  1.00  0.00           C
ATOM   1062  O   LEU A  58      70.585  80.950 110.635  1.00  0.00           O
ATOM   1063  N   GLY A  59      70.535  79.510 112.355  1.00  0.00           N
ATOM   1065  CA  GLY A  59      70.875  80.480 113.385  1.00  0.00           C
ATOM   1068  C   GLY A  59      69.985  81.690 113.406  1.00  0.00           C
ATOM   1069  O   GLY A  59      70.405  82.790 113.776  1.00  0.00           O
ATOM   1070  N   GLY A  60      68.735  81.490 112.985  1.00  0.00           N
ATOM   1072  CA  GLY A  60      67.735  82.510 112.836  1.00  0.00           C
ATOM   1075  C   GLY A  60      66.465  81.990 113.406  1.00  0.00           C
ATOM   1076  O   GLY A  60      65.435  82.080 112.756  1.00  0.00           O
ATOM   1077  N   SER A  61      66.515  81.400 114.606  1.00  0.00           N
ATOM   1079  CA  SER A  61      65.405  80.640 115.156  1.00  0.00           C
ATOM   1081  CB  SER A  61      65.755  80.100 116.576  1.00  0.00           C
ATOM   1084  OG  SER A  61      67.065  79.540 116.665  1.00  0.00           O
ATOM   1086  C   SER A  61      64.085  81.400 115.296  1.00  0.00           C
ATOM   1087  O   SER A  61      63.825  82.050 116.306  1.00  0.00           O
ATOM   1088  N   THR A  62      63.175  81.290 114.316  1.00  0.00           N
ATOM   1090  CA  THR A  62      61.905  82.020 114.366  1.00  0.00           C
ATOM   1092  CB  THR A  62      62.025  83.460 113.846  1.00  0.00           C
ATOM   1094  OG1 THR A  62      60.855  84.230 114.076  1.00  0.00           O
ATOM   1096  CG2 THR A  62      62.355  83.530 112.355  1.00  0.00           C
ATOM   1100  C   THR A  62      60.865  81.220 113.626  1.00  0.00           C
ATOM   1101  O   THR A  62      61.165  80.210 112.995  1.00  0.00           O
ATOM   1102  N   LYS A  63      59.565  81.610 113.666  1.00  0.00           N
ATOM   1104  CA  LYS A  63      58.515  80.860 112.956  1.00  0.00           C
ATOM   1106  CB  LYS A  63      57.075  81.270 113.396  1.00  0.00           C
ATOM   1109  CG  LYS A  63      56.685  80.900 114.836  1.00  0.00           C
ATOM   1112  CD  LYS A  63      56.585  79.390 115.085  1.00  0.00           C
ATOM   1115  CE  LYS A  63      56.215  78.980 116.516  1.00  0.00           C
ATOM   1118  NZ  LYS A  63      54.845  79.410 116.896  1.00  0.00           N
ATOM   1122  C   LYS A  63      58.615  80.970 111.436  1.00  0.00           C
ATOM   1123  O   LYS A  63      58.075  80.170 110.686  1.00  0.00           O
ATOM   1124  N   LYS A  64      59.415  81.940 110.976  1.00  0.00           N
ATOM   1126  CA  LYS A  64      59.745  82.140 109.576  1.00  0.00           C
ATOM   1128  CB  LYS A  64      60.045  83.650 109.285  1.00  0.00           C
ATOM   1131  CG  LYS A  64      58.825  84.590 109.305  1.00  0.00           C
ATOM   1134  CD  LYS A  64      58.245  84.980 110.686  1.00  0.00           C
ATOM   1137  CE  LYS A  64      59.135  85.850 111.586  1.00  0.00           C
ATOM   1140  NZ  LYS A  64      58.455  86.100 112.876  1.00  0.00           N
ATOM   1144  C   LYS A  64      60.945  81.270 109.156  1.00  0.00           C
ATOM   1145  O   LYS A  64      61.395  81.320 108.016  1.00  0.00           O
ATOM   1146  N   GLY A  65      61.475  80.440 110.065  1.00  0.00           N
ATOM   1148  CA  GLY A  65      62.525  79.460 109.776  1.00  0.00           C
ATOM   1151  C   GLY A  65      63.385  79.180 110.976  1.00  0.00           C
ATOM   1152  O   GLY A  65      63.765  80.080 111.726  1.00  0.00           O
ATOM   1153  N   ILE A  66      63.755  77.910 111.206  1.00  0.00           N
ATOM   1155  CA  ILE A  66      64.515  77.510 112.376  1.00  0.00           C
ATOM   1157  CB  ILE A  66      63.615  77.160 113.555  1.00  0.00           C
ATOM   1159  CG2 ILE A  66      62.735  75.930 113.245  1.00  0.00           C
ATOM   1163  CG1 ILE A  66      64.415  76.960 114.855  1.00  0.00           C
ATOM   1166  CD  ILE A  66      63.545  77.090 116.105  1.00  0.00           C
ATOM   1170  C   ILE A  66      65.425  76.350 112.025  1.00  0.00           C
ATOM   1171  O   ILE A  66      65.125  75.530 111.166  1.00  0.00           O
ATOM   1172  N   ASP A  67      66.615  76.270 112.635  1.00  0.00           N
ATOM   1174  CA  ASP A  67      67.575  75.220 112.355  1.00  0.00           C
ATOM   1176  CB  ASP A  67      69.025  75.770 112.456  1.00  0.00           C
ATOM   1179  CG  ASP A  67      69.365  76.460 113.745  1.00  0.00           C
ATOM   1180  OD1 ASP A  67      68.745  77.490 114.086  1.00  0.00           O
ATOM   1181  OD2 ASP A  67      70.265  75.900 114.416  1.00  0.00           O
ATOM   1182  C   ASP A  67      67.395  73.980 113.216  1.00  0.00           C
ATOM   1183  O   ASP A  67      66.575  73.910 114.126  1.00  0.00           O
ATOM   1184  N   CYS A  68      68.195  72.940 112.926  1.00  0.00           N
ATOM   1186  CA  CYS A  68      68.315  71.780 113.806  1.00  0.00           C
ATOM   1188  CB  CYS A  68      69.185  70.680 113.146  1.00  0.00           C
ATOM   1191  SG  CYS A  68      70.835  71.250 112.576  1.00  0.00           S
ATOM   1193  C   CYS A  68      68.815  72.090 115.216  1.00  0.00           C
ATOM   1194  O   CYS A  68      68.295  71.570 116.186  1.00  0.00           O
ATOM   1195  N   SER A  69      69.825  72.990 115.367  1.00  0.00           N
ATOM   1197  CA  SER A  69      70.325  73.370 116.676  1.00  0.00           C
ATOM   1199  CB  SER A  69      71.795  73.850 116.686  1.00  0.00           C
ATOM   1202  OG  SER A  69      72.665  72.740 116.436  1.00  0.00           O
ATOM   1204  C   SER A  69      69.455  74.430 117.336  1.00  0.00           C
ATOM   1205  O   SER A  69      69.415  74.530 118.555  1.00  0.00           O
ATOM   1206  N   GLY A  70      68.715  75.210 116.525  1.00  0.00           N
ATOM   1208  CA  GLY A  70      67.665  76.120 116.925  1.00  0.00           C
ATOM   1211  C   GLY A  70      66.455  75.440 117.445  1.00  0.00           C
ATOM   1212  O   GLY A  70      65.965  75.790 118.516  1.00  0.00           O
ATOM   1213  N   PHE A  71      65.905  74.450 116.716  1.00  0.00           N
ATOM   1215  CA  PHE A  71      64.745  73.690 117.126  1.00  0.00           C
ATOM   1217  CB  PHE A  71      64.315  72.740 115.956  1.00  0.00           C
ATOM   1220  CG  PHE A  71      63.085  71.930 116.306  1.00  0.00           C
ATOM   1221  CD1 PHE A  71      61.835  72.560 116.396  1.00  0.00           C
ATOM   1223  CE1 PHE A  71      60.715  71.860 116.836  1.00  0.00           C
ATOM   1225  CZ  PHE A  71      60.815  70.500 117.135  1.00  0.00           C
ATOM   1227  CD2 PHE A  71      63.175  70.560 116.586  1.00  0.00           C
ATOM   1229  CE2 PHE A  71      62.045  69.840 116.995  1.00  0.00           C
ATOM   1231  C   PHE A  71      64.975  72.920 118.415  1.00  0.00           C
ATOM   1232  O   PHE A  71      64.175  72.990 119.355  1.00  0.00           O
ATOM   1233  N   VAL A  72      66.115  72.210 118.546  1.00  0.00           N
ATOM   1235  CA  VAL A  72      66.475  71.510 119.776  1.00  0.00           C
ATOM   1237  CB  VAL A  72      67.635  70.540 119.596  1.00  0.00           C
ATOM   1239  CG1 VAL A  72      68.965  71.250 119.316  1.00  0.00           C
ATOM   1243  CG2 VAL A  72      67.805  69.670 120.846  1.00  0.00           C
ATOM   1247  C   VAL A  72      66.705  72.450 120.956  1.00  0.00           C
ATOM   1248  O   VAL A  72      66.225  72.230 122.065  1.00  0.00           O
ATOM   1249  N   GLN A  73      67.385  73.590 120.706  1.00  0.00           N
ATOM   1251  CA  GLN A  73      67.525  74.660 121.665  1.00  0.00           C
ATOM   1253  CB  GLN A  73      68.375  75.770 121.026  1.00  0.00           C
ATOM   1256  CG  GLN A  73      68.485  77.090 121.816  1.00  0.00           C
ATOM   1259  CD  GLN A  73      68.405  78.330 120.926  1.00  0.00           C
ATOM   1260  OE1 GLN A  73      67.885  79.370 121.335  1.00  0.00           O
ATOM   1261  NE2 GLN A  73      68.875  78.250 119.665  1.00  0.00           N
ATOM   1264  C   GLN A  73      66.225  75.260 122.135  1.00  0.00           C
ATOM   1265  O   GLN A  73      66.025  75.420 123.346  1.00  0.00           O
ATOM   1266  N   ARG A  74      65.275  75.580 121.226  1.00  0.00           N
ATOM   1268  CA  ARG A  74      63.945  76.010 121.617  1.00  0.00           C
ATOM   1270  CB  ARG A  74      63.075  76.380 120.396  1.00  0.00           C
ATOM   1273  CG  ARG A  74      63.385  77.730 119.726  1.00  0.00           C
ATOM   1276  CD  ARG A  74      63.295  78.980 120.616  1.00  0.00           C
ATOM   1279  NE  ARG A  74      61.945  79.060 121.276  1.00  0.00           N
ATOM   1281  CZ  ARG A  74      61.145  80.120 121.286  1.00  0.00           C
ATOM   1282  NH1 ARG A  74      61.505  81.300 120.826  1.00  0.00           N
ATOM   1285  NH2 ARG A  74      59.965  79.990 121.866  1.00  0.00           N
ATOM   1288  C   ARG A  74      63.225  74.960 122.445  1.00  0.00           C
ATOM   1289  O   ARG A  74      62.665  75.240 123.496  1.00  0.00           O
ATOM   1290  N   THR A  75      63.285  73.700 122.016  1.00  0.00           N
ATOM   1292  CA  THR A  75      62.605  72.620 122.686  1.00  0.00           C
ATOM   1294  CB  THR A  75      62.685  71.340 121.855  1.00  0.00           C
ATOM   1296  OG1 THR A  75      61.955  71.540 120.646  1.00  0.00           O
ATOM   1298  CG2 THR A  75      62.035  70.140 122.556  1.00  0.00           C
ATOM   1302  C   THR A  75      63.025  72.380 124.117  1.00  0.00           C
ATOM   1303  O   THR A  75      62.195  72.310 125.016  1.00  0.00           O
ATOM   1304  N   PHE A  76      64.335  72.330 124.406  1.00  0.00           N
ATOM   1306  CA  PHE A  76      64.805  71.970 125.736  1.00  0.00           C
ATOM   1308  CB  PHE A  76      66.175  71.230 125.675  1.00  0.00           C
ATOM   1311  CG  PHE A  76      66.085  69.810 125.156  1.00  0.00           C
ATOM   1312  CD1 PHE A  76      65.665  69.530 123.835  1.00  0.00           C
ATOM   1314  CE1 PHE A  76      65.625  68.210 123.366  1.00  0.00           C
ATOM   1316  CZ  PHE A  76      66.025  67.160 124.196  1.00  0.00           C
ATOM   1318  CD2 PHE A  76      66.495  68.740 125.966  1.00  0.00           C
ATOM   1320  CE2 PHE A  76      66.455  67.420 125.495  1.00  0.00           C
ATOM   1322  C   PHE A  76      64.895  73.170 126.665  1.00  0.00           C
ATOM   1323  O   PHE A  76      64.845  73.050 127.886  1.00  0.00           O
ATOM   1324  N   ARG A  77      64.975  74.400 126.105  1.00  0.00           N
ATOM   1326  CA  ARG A  77      65.055  75.580 126.936  1.00  0.00           C
ATOM   1328  CB  ARG A  77      65.585  76.820 126.175  1.00  0.00           C
ATOM   1331  CG  ARG A  77      64.595  77.440 125.176  1.00  0.00           C
ATOM   1334  CD  ARG A  77      65.175  78.550 124.296  1.00  0.00           C
ATOM   1337  NE  ARG A  77      65.655  79.660 125.166  1.00  0.00           N
ATOM   1339  CZ  ARG A  77      64.865  80.450 125.876  1.00  0.00           C
ATOM   1340  NH1 ARG A  77      63.555  80.390 125.906  1.00  0.00           N
ATOM   1343  NH2 ARG A  77      65.445  81.390 126.605  1.00  0.00           N
ATOM   1346  C   ARG A  77      63.725  75.970 127.596  1.00  0.00           C
ATOM   1347  O   ARG A  77      63.725  76.570 128.667  1.00  0.00           O
ATOM   1348  N   GLU A  78      62.565  75.650 126.976  1.00  0.00           N
ATOM   1350  CA  GLU A  78      61.285  76.120 127.495  1.00  0.00           C
ATOM   1352  CB  GLU A  78      60.565  77.070 126.506  1.00  0.00           C
ATOM   1355  CG  GLU A  78      60.065  76.510 125.135  1.00  0.00           C
ATOM   1358  CD  GLU A  78      60.015  77.600 124.066  1.00  0.00           C
ATOM   1359  OE1 GLU A  78      59.485  78.710 124.316  1.00  0.00           O
ATOM   1360  OE2 GLU A  78      60.545  77.380 122.936  1.00  0.00           O
ATOM   1361  C   GLU A  78      60.375  75.010 127.985  1.00  0.00           C
ATOM   1362  O   GLU A  78      59.415  75.260 128.716  1.00  0.00           O
ATOM   1363  N   GLN A  79      60.725  73.740 127.696  1.00  0.00           N
ATOM   1365  CA  GLN A  79      60.015  72.600 128.245  1.00  0.00           C
ATOM   1367  CB  GLN A  79      59.785  71.560 127.146  1.00  0.00           C
ATOM   1370  CG  GLN A  79      58.875  72.070 126.007  1.00  0.00           C
ATOM   1373  CD  GLN A  79      57.445  72.300 126.466  1.00  0.00           C
ATOM   1374  OE1 GLN A  79      57.005  71.900 127.556  1.00  0.00           O
ATOM   1375  NE2 GLN A  79      56.645  72.900 125.566  1.00  0.00           N
ATOM   1378  C   GLN A  79      60.725  71.910 129.385  1.00  0.00           C
ATOM   1379  O   GLN A  79      60.085  71.420 130.326  1.00  0.00           O
ATOM   1380  N   PHE A  80      62.065  71.830 129.355  1.00  0.00           N
ATOM   1382  CA  PHE A  80      62.825  71.170 130.415  1.00  0.00           C
ATOM   1384  CB  PHE A  80      63.845  70.150 129.836  1.00  0.00           C
ATOM   1387  CG  PHE A  80      63.085  69.180 128.986  1.00  0.00           C
ATOM   1388  CD1 PHE A  80      61.965  68.500 129.507  1.00  0.00           C
ATOM   1390  CE1 PHE A  80      61.115  67.790 128.667  1.00  0.00           C
ATOM   1392  CZ  PHE A  80      61.425  67.680 127.296  1.00  0.00           C
ATOM   1394  CD2 PHE A  80      63.405  69.010 127.635  1.00  0.00           C
ATOM   1396  CE2 PHE A  80      62.585  68.260 126.785  1.00  0.00           C
ATOM   1398  C   PHE A  80      63.555  72.170 131.266  1.00  0.00           C
ATOM   1399  O   PHE A  80      63.905  71.900 132.406  1.00  0.00           O
ATOM   1400  N   GLY A  81      63.755  73.390 130.757  1.00  0.00           N
ATOM   1402  CA  GLY A  81      64.495  74.450 131.416  1.00  0.00           C
ATOM   1405  C   GLY A  81      65.975  74.230 131.366  1.00  0.00           C
ATOM   1406  O   GLY A  81      66.685  74.600 132.296  1.00  0.00           O
ATOM   1407  N   LEU A  82      66.475  73.620 130.266  1.00  0.00           N
ATOM   1409  CA  LEU A  82      67.865  73.240 130.106  1.00  0.00           C
ATOM   1411  CB  LEU A  82      67.985  71.910 129.326  1.00  0.00           C
ATOM   1414  CG  LEU A  82      69.425  71.370 129.105  1.00  0.00           C
ATOM   1416  CD1 LEU A  82      70.135  71.150 130.446  1.00  0.00           C
ATOM   1420  CD2 LEU A  82      69.395  70.070 128.296  1.00  0.00           C
ATOM   1424  C   LEU A  82      68.615  74.290 129.316  1.00  0.00           C
ATOM   1425  O   LEU A  82      68.115  74.810 128.315  1.00  0.00           O
ATOM   1426  N   GLU A  83      69.835  74.640 129.736  1.00  0.00           N
ATOM   1428  CA  GLU A  83      70.715  75.560 129.056  1.00  0.00           C
ATOM   1430  CB  GLU A  83      71.775  76.040 130.065  1.00  0.00           C
ATOM   1433  CG  GLU A  83      71.215  76.380 131.475  1.00  0.00           C
ATOM   1436  CD  GLU A  83      71.295  75.170 132.425  1.00  0.00           C
ATOM   1437  OE1 GLU A  83      72.405  74.880 132.936  1.00  0.00           O
ATOM   1438  OE2 GLU A  83      70.255  74.490 132.585  1.00  0.00           O
ATOM   1439  C   GLU A  83      71.415  74.940 127.836  1.00  0.00           C
ATOM   1440  O   GLU A  83      72.425  74.240 127.946  1.00  0.00           O
ATOM   1441  N   LEU A  84      70.925  75.240 126.626  1.00  0.00           N
ATOM   1443  CA  LEU A  84      71.485  74.750 125.367  1.00  0.00           C
ATOM   1445  CB  LEU A  84      70.465  73.930 124.536  1.00  0.00           C
ATOM   1448  CG  LEU A  84      70.075  72.540 125.085  1.00  0.00           C
ATOM   1450  CD1 LEU A  84      69.305  71.780 123.996  1.00  0.00           C
ATOM   1454  CD2 LEU A  84      71.275  71.680 125.526  1.00  0.00           C
ATOM   1458  C   LEU A  84      72.005  75.890 124.466  1.00  0.00           C
ATOM   1459  O   LEU A  84      71.425  76.980 124.436  1.00  0.00           O
ATOM   1460  N   PRO A  85      73.085  75.670 123.695  1.00  0.00           N
ATOM   1461  CD  PRO A  85      73.925  74.480 123.815  1.00  0.00           C
ATOM   1464  CA  PRO A  85      73.725  76.710 122.896  1.00  0.00           C
ATOM   1466  CB  PRO A  85      75.175  76.220 122.855  1.00  0.00           C
ATOM   1469  CG  PRO A  85      75.085  74.700 122.876  1.00  0.00           C
ATOM   1472  C   PRO A  85      73.155  76.810 121.496  1.00  0.00           C
ATOM   1473  O   PRO A  85      72.045  76.340 121.236  1.00  0.00           O
ATOM   1474  N   ARG A  86      73.845  77.490 120.576  1.00  0.00           N
ATOM   1476  CA  ARG A  86      73.285  77.890 119.296  1.00  0.00           C
ATOM   1478  CB  ARG A  86      73.635  79.380 119.066  1.00  0.00           C
ATOM   1481  CG  ARG A  86      72.765  80.360 119.876  1.00  0.00           C
ATOM   1484  CD  ARG A  86      71.425  80.620 119.176  1.00  0.00           C
ATOM   1487  NE  ARG A  86      70.475  81.380 120.065  1.00  0.00           N
ATOM   1489  CZ  ARG A  86      69.355  81.940 119.635  1.00  0.00           C
ATOM   1490  NH1 ARG A  86      69.005  81.940 118.376  1.00  0.00           N
ATOM   1493  NH2 ARG A  86      68.505  82.510 120.466  1.00  0.00           N
ATOM   1496  C   ARG A  86      73.765  77.050 118.126  1.00  0.00           C
ATOM   1497  O   ARG A  86      73.075  76.960 117.106  1.00  0.00           O
ATOM   1498  N   SER A  87      74.945  76.420 118.256  1.00  0.00           N
ATOM   1500  CA  SER A  87      75.545  75.650 117.176  1.00  0.00           C
ATOM   1502  CB  SER A  87      76.955  76.160 116.796  1.00  0.00           C
ATOM   1505  OG  SER A  87      76.875  77.450 116.206  1.00  0.00           O
ATOM   1507  C   SER A  87      75.695  74.190 117.536  1.00  0.00           C
ATOM   1508  O   SER A  87      75.885  73.810 118.686  1.00  0.00           O
ATOM   1509  N   THR A  88      75.615  73.290 116.536  1.00  0.00           N
ATOM   1511  CA  THR A  88      75.615  71.830 116.665  1.00  0.00           C
ATOM   1513  CB  THR A  88      75.485  71.080 115.336  1.00  0.00           C
ATOM   1515  OG1 THR A  88      74.705  71.790 114.376  1.00  0.00           O
ATOM   1517  CG2 THR A  88      74.805  69.730 115.616  1.00  0.00           C
ATOM   1521  C   THR A  88      76.885  71.300 117.305  1.00  0.00           C
ATOM   1522  O   THR A  88      76.895  70.370 118.105  1.00  0.00           O
ATOM   1523  N   TYR A  89      78.005  71.940 116.936  1.00  0.00           N
ATOM   1525  CA  TYR A  89      79.315  71.710 117.476  1.00  0.00           C
ATOM   1527  CB  TYR A  89      80.365  72.550 116.726  1.00  0.00           C
ATOM   1530  CG  TYR A  89      80.525  72.100 115.296  1.00  0.00           C
ATOM   1531  CD1 TYR A  89      79.565  72.370 114.296  1.00  0.00           C
ATOM   1533  CE1 TYR A  89      79.765  71.980 112.966  1.00  0.00           C
ATOM   1535  CZ  TYR A  89      80.955  71.330 112.616  1.00  0.00           C
ATOM   1536  OH  TYR A  89      81.215  70.980 111.276  1.00  0.00           O
ATOM   1538  CD2 TYR A  89      81.715  71.450 114.916  1.00  0.00           C
ATOM   1540  CE2 TYR A  89      81.925  71.070 113.586  1.00  0.00           C
ATOM   1542  C   TYR A  89      79.395  71.960 118.975  1.00  0.00           C
ATOM   1543  O   TYR A  89      79.985  71.180 119.706  1.00  0.00           O
ATOM   1544  N   GLU A  90      78.745  73.040 119.456  1.00  0.00           N
ATOM   1546  CA  GLU A  90      78.505  73.310 120.856  1.00  0.00           C
ATOM   1548  CB  GLU A  90      77.935  74.730 121.046  1.00  0.00           C
ATOM   1551  CG  GLU A  90      78.765  75.860 120.396  1.00  0.00           C
ATOM   1554  CD  GLU A  90      78.055  77.200 120.516  1.00  0.00           C
ATOM   1555  OE1 GLU A  90      76.905  77.330 120.016  1.00  0.00           O
ATOM   1556  OE2 GLU A  90      78.665  78.110 121.146  1.00  0.00           O
ATOM   1557  C   GLU A  90      77.545  72.320 121.506  1.00  0.00           C
ATOM   1558  O   GLU A  90      77.775  71.850 122.626  1.00  0.00           O
ATOM   1559  N   GLN A  91      76.415  71.980 120.815  1.00  0.00           N
ATOM   1561  CA  GLN A  91      75.355  71.110 121.306  1.00  0.00           C
ATOM   1563  CB  GLN A  91      74.235  70.880 120.246  1.00  0.00           C
ATOM   1566  CG  GLN A  91      73.325  72.100 119.936  1.00  0.00           C
ATOM   1569  CD  GLN A  91      72.375  72.400 121.086  1.00  0.00           C
ATOM   1570  OE1 GLN A  91      72.435  71.830 122.176  1.00  0.00           O
ATOM   1571  NE2 GLN A  91      71.425  73.320 120.836  1.00  0.00           N
ATOM   1574  C   GLN A  91      75.875  69.750 121.706  1.00  0.00           C
ATOM   1575  O   GLN A  91      75.565  69.240 122.786  1.00  0.00           O
ATOM   1576  N   GLN A  92      76.735  69.150 120.876  1.00  0.00           N
ATOM   1578  CA  GLN A  92      77.245  67.810 121.066  1.00  0.00           C
ATOM   1580  CB  GLN A  92      77.955  67.290 119.785  1.00  0.00           C
ATOM   1583  CG  GLN A  92      79.205  68.100 119.376  1.00  0.00           C
ATOM   1586  CD  GLN A  92      79.905  67.570 118.126  1.00  0.00           C
ATOM   1587  OE1 GLN A  92      79.745  66.450 117.635  1.00  0.00           O
ATOM   1588  NE2 GLN A  92      80.785  68.450 117.576  1.00  0.00           N
ATOM   1591  C   GLN A  92      78.145  67.690 122.276  1.00  0.00           C
ATOM   1592  O   GLN A  92      78.335  66.610 122.816  1.00  0.00           O
ATOM   1593  N   GLU A  93      78.725  68.800 122.766  1.00  0.00           N
ATOM   1595  CA  GLU A  93      79.635  68.750 123.896  1.00  0.00           C
ATOM   1597  CB  GLU A  93      80.765  69.780 123.675  1.00  0.00           C
ATOM   1600  CG  GLU A  93      81.665  69.400 122.466  1.00  0.00           C
ATOM   1603  CD  GLU A  93      82.955  70.210 122.436  1.00  0.00           C
ATOM   1604  OE1 GLU A  93      82.915  71.450 122.305  1.00  0.00           O
ATOM   1605  OE2 GLU A  93      84.035  69.560 122.445  1.00  0.00           O
ATOM   1606  C   GLU A  93      78.905  68.990 125.216  1.00  0.00           C
ATOM   1607  O   GLU A  93      79.455  68.850 126.315  1.00  0.00           O
ATOM   1608  N   MET A  94      77.585  69.270 125.126  1.00  0.00           N
ATOM   1610  CA  MET A  94      76.655  69.330 126.256  1.00  0.00           C
ATOM   1612  CB  MET A  94      75.335  70.070 125.896  1.00  0.00           C
ATOM   1615  CG  MET A  94      75.515  71.500 125.355  1.00  0.00           C
ATOM   1618  SD  MET A  94      76.525  72.600 126.376  1.00  0.00           S
ATOM   1619  CE  MET A  94      75.495  72.490 127.867  1.00  0.00           C
ATOM   1623  C   MET A  94      76.245  67.960 126.745  1.00  0.00           C
ATOM   1624  O   MET A  94      75.785  67.800 127.876  1.00  0.00           O
ATOM   1625  N   GLY A  95      76.405  66.910 125.915  1.00  0.00           N
ATOM   1627  CA  GLY A  95      76.045  65.550 126.286  1.00  0.00           C
ATOM   1630  C   GLY A  95      77.215  64.630 126.276  1.00  0.00           C
ATOM   1631  O   GLY A  95      78.335  65.010 125.936  1.00  0.00           O
ATOM   1632  N   LYS A  96      76.995  63.350 126.646  1.00  0.00           N
ATOM   1634  CA  LYS A  96      78.015  62.310 126.525  1.00  0.00           C
ATOM   1636  CB  LYS A  96      78.485  61.660 127.855  1.00  0.00           C
ATOM   1639  CG  LYS A  96      79.085  62.630 128.885  1.00  0.00           C
ATOM   1642  CD  LYS A  96      80.395  63.240 128.376  1.00  0.00           C
ATOM   1645  CE  LYS A  96      81.225  63.930 129.456  1.00  0.00           C
ATOM   1648  NZ  LYS A  96      80.575  65.150 129.976  1.00  0.00           N
ATOM   1652  C   LYS A  96      77.515  61.190 125.666  1.00  0.00           C
ATOM   1653  O   LYS A  96      76.405  60.680 125.846  1.00  0.00           O
ATOM   1654  N   SER A  97      78.355  60.750 124.706  1.00  0.00           N
ATOM   1656  CA  SER A  97      78.045  59.710 123.745  1.00  0.00           C
ATOM   1658  CB  SER A  97      79.155  59.570 122.686  1.00  0.00           C
ATOM   1661  OG  SER A  97      80.385  59.180 123.296  1.00  0.00           O
ATOM   1663  C   SER A  97      77.685  58.320 124.266  1.00  0.00           C
ATOM   1664  O   SER A  97      78.185  57.830 125.275  1.00  0.00           O
ATOM   1665  N   VAL A  98      76.765  57.680 123.526  1.00  0.00           N
ATOM   1667  CA  VAL A  98      76.215  56.380 123.835  1.00  0.00           C
ATOM   1669  CB  VAL A  98      74.875  56.480 124.586  1.00  0.00           C
ATOM   1671  CG1 VAL A  98      75.155  56.450 126.105  1.00  0.00           C
ATOM   1675  CG2 VAL A  98      74.145  57.790 124.216  1.00  0.00           C
ATOM   1679  C   VAL A  98      76.215  55.530 122.556  1.00  0.00           C
ATOM   1680  O   VAL A  98      76.995  55.740 121.617  1.00  0.00           O
ATOM   1681  N   SER A  99      75.385  54.480 122.486  1.00  0.00           N
ATOM   1683  CA  SER A  99      75.325  53.550 121.376  1.00  0.00           C
ATOM   1685  CB  SER A  99      76.195  52.310 121.665  1.00  0.00           C
ATOM   1688  OG  SER A  99      76.255  51.470 120.516  1.00  0.00           O
ATOM   1690  C   SER A  99      73.895  53.110 121.286  1.00  0.00           C
ATOM   1691  O   SER A  99      73.165  53.340 122.246  1.00  0.00           O
ATOM   1692  N   ARG A 100      73.445  52.450 120.186  1.00  0.00           N
ATOM   1694  CA  ARG A 100      72.085  51.920 120.006  1.00  0.00           C
ATOM   1696  CB  ARG A 100      72.055  50.770 118.946  1.00  0.00           C
ATOM   1699  CG  ARG A 100      72.445  51.150 117.486  1.00  0.00           C
ATOM   1702  CD  ARG A 100      71.465  52.130 116.826  1.00  0.00           C
ATOM   1705  NE  ARG A 100      71.825  52.280 115.376  1.00  0.00           N
ATOM   1707  CZ  ARG A 100      71.005  52.810 114.466  1.00  0.00           C
ATOM   1708  NH1 ARG A 100      69.735  52.970 114.716  1.00  0.00           N
ATOM   1711  NH2 ARG A 100      71.455  53.110 113.266  1.00  0.00           N
ATOM   1714  C   ARG A 100      71.405  51.420 121.286  1.00  0.00           C
ATOM   1715  O   ARG A 100      70.325  51.850 121.686  1.00  0.00           O
ATOM   1716  N   SER A 101      72.125  50.570 122.046  1.00  0.00           N
ATOM   1718  CA  SER A 101      71.635  49.920 123.236  1.00  0.00           C
ATOM   1720  CB  SER A 101      72.575  48.750 123.646  1.00  0.00           C
ATOM   1723  OG  SER A 101      73.955  49.130 123.766  1.00  0.00           O
ATOM   1725  C   SER A 101      71.405  50.810 124.446  1.00  0.00           C
ATOM   1726  O   SER A 101      70.635  50.480 125.345  1.00  0.00           O
ATOM   1727  N   ASN A 102      72.065  51.990 124.486  1.00  0.00           N
ATOM   1729  CA  ASN A 102      72.015  52.910 125.605  1.00  0.00           C
ATOM   1731  CB  ASN A 102      73.415  53.100 126.226  1.00  0.00           C
ATOM   1734  CG  ASN A 102      73.855  51.820 126.946  1.00  0.00           C
ATOM   1735  OD1 ASN A 102      73.465  51.590 128.096  1.00  0.00           O
ATOM   1736  ND2 ASN A 102      74.705  50.990 126.296  1.00  0.00           N
ATOM   1739  C   ASN A 102      71.415  54.250 125.196  1.00  0.00           C
ATOM   1740  O   ASN A 102      71.585  55.240 125.926  1.00  0.00           O
ATOM   1741  N   LEU A 103      70.675  54.310 124.056  1.00  0.00           N
ATOM   1743  CA  LEU A 103      69.905  55.490 123.646  1.00  0.00           C
ATOM   1745  CB  LEU A 103      69.095  55.240 122.336  1.00  0.00           C
ATOM   1748  CG  LEU A 103      69.925  55.070 121.046  1.00  0.00           C
ATOM   1750  CD1 LEU A 103      69.135  54.340 119.945  1.00  0.00           C
ATOM   1754  CD2 LEU A 103      70.375  56.430 120.495  1.00  0.00           C
ATOM   1758  C   LEU A 103      68.925  55.920 124.716  1.00  0.00           C
ATOM   1759  O   LEU A 103      68.405  55.090 125.466  1.00  0.00           O
ATOM   1760  N   ARG A 104      68.645  57.220 124.855  1.00  0.00           N
ATOM   1762  CA  ARG A 104      67.695  57.700 125.836  1.00  0.00           C
ATOM   1764  CB  ARG A 104      68.375  58.660 126.836  1.00  0.00           C
ATOM   1767  CG  ARG A 104      69.595  58.110 127.616  1.00  0.00           C
ATOM   1770  CD  ARG A 104      69.285  57.060 128.695  1.00  0.00           C
ATOM   1773  NE  ARG A 104      69.095  55.740 128.007  1.00  0.00           N
ATOM   1775  CZ  ARG A 104      69.295  54.540 128.526  1.00  0.00           C
ATOM   1776  NH1 ARG A 104      69.615  54.360 129.785  1.00  0.00           N
ATOM   1779  NH2 ARG A 104      69.165  53.500 127.725  1.00  0.00           N
ATOM   1782  C   ARG A 104      66.565  58.450 125.146  1.00  0.00           C
ATOM   1783  O   ARG A 104      66.745  59.040 124.095  1.00  0.00           O
ATOM   1784  N   THR A 105      65.365  58.490 125.745  1.00  0.00           N
ATOM   1786  CA  THR A 105      64.335  59.420 125.316  1.00  0.00           C
ATOM   1788  CB  THR A 105      62.995  59.210 126.026  1.00  0.00           C
ATOM   1790  OG1 THR A 105      62.735  57.830 126.216  1.00  0.00           O
ATOM   1792  CG2 THR A 105      61.835  59.740 125.176  1.00  0.00           C
ATOM   1796  C   THR A 105      64.855  60.850 125.516  1.00  0.00           C
ATOM   1797  O   THR A 105      65.315  61.220 126.595  1.00  0.00           O
ATOM   1798  N   GLY A 106      64.875  61.660 124.446  1.00  0.00           N
ATOM   1800  CA  GLY A 106      65.385  63.030 124.476  1.00  0.00           C
ATOM   1803  C   GLY A 106      66.865  63.120 124.196  1.00  0.00           C
ATOM   1804  O   GLY A 106      67.485  64.160 124.396  1.00  0.00           O
ATOM   1805  N   ASP A 107      67.485  62.020 123.736  1.00  0.00           N
ATOM   1807  CA  ASP A 107      68.855  61.970 123.275  1.00  0.00           C
ATOM   1809  CB  ASP A 107      69.265  60.480 123.196  1.00  0.00           C
ATOM   1812  CG  ASP A 107      70.755  60.210 123.135  1.00  0.00           C
ATOM   1813  OD1 ASP A 107      71.435  60.780 122.246  1.00  0.00           O
ATOM   1814  OD2 ASP A 107      71.195  59.370 123.955  1.00  0.00           O
ATOM   1815  C   ASP A 107      69.075  62.780 121.986  1.00  0.00           C
ATOM   1816  O   ASP A 107      68.185  62.860 121.116  1.00  0.00           O
ATOM   1817  N   LEU A 108      70.245  63.420 121.846  1.00  0.00           N
ATOM   1819  CA  LEU A 108      70.565  64.260 120.726  1.00  0.00           C
ATOM   1821  CB  LEU A 108      71.315  65.550 121.136  1.00  0.00           C
ATOM   1824  CG  LEU A 108      70.525  66.490 122.076  1.00  0.00           C
ATOM   1826  CD1 LEU A 108      71.095  67.910 121.986  1.00  0.00           C
ATOM   1830  CD2 LEU A 108      69.015  66.530 121.796  1.00  0.00           C
ATOM   1834  C   LEU A 108      71.375  63.480 119.716  1.00  0.00           C
ATOM   1835  O   LEU A 108      72.595  63.320 119.805  1.00  0.00           O
ATOM   1836  N   VAL A 109      70.675  62.970 118.695  1.00  0.00           N
ATOM   1838  CA  VAL A 109      71.235  62.080 117.696  1.00  0.00           C
ATOM   1840  CB  VAL A 109      70.225  61.050 117.186  1.00  0.00           C
ATOM   1842  CG1 VAL A 109      69.995  60.030 118.315  1.00  0.00           C
ATOM   1846  CG2 VAL A 109      68.875  61.700 116.816  1.00  0.00           C
ATOM   1850  C   VAL A 109      71.895  62.880 116.586  1.00  0.00           C
ATOM   1851  O   VAL A 109      71.305  63.790 116.016  1.00  0.00           O
ATOM   1852  N   LEU A 110      73.175  62.570 116.315  1.00  0.00           N
ATOM   1854  CA  LEU A 110      74.045  63.340 115.436  1.00  0.00           C
ATOM   1856  CB  LEU A 110      75.495  63.450 115.976  1.00  0.00           C
ATOM   1859  CG  LEU A 110      75.655  64.310 117.236  1.00  0.00           C
ATOM   1861  CD1 LEU A 110      77.115  64.280 117.725  1.00  0.00           C
ATOM   1865  CD2 LEU A 110      75.225  65.760 116.976  1.00  0.00           C
ATOM   1869  C   LEU A 110      74.105  62.720 114.056  1.00  0.00           C
ATOM   1870  O   LEU A 110      74.295  61.510 113.885  1.00  0.00           O
ATOM   1871  N   PHE A 111      73.965  63.560 113.026  1.00  0.00           N
ATOM   1873  CA  PHE A 111      73.865  63.110 111.656  1.00  0.00           C
ATOM   1875  CB  PHE A 111      72.465  63.390 111.046  1.00  0.00           C
ATOM   1878  CG  PHE A 111      71.405  62.670 111.826  1.00  0.00           C
ATOM   1879  CD1 PHE A 111      71.145  61.300 111.626  1.00  0.00           C
ATOM   1881  CE1 PHE A 111      70.145  60.640 112.346  1.00  0.00           C
ATOM   1883  CZ  PHE A 111      69.395  61.350 113.286  1.00  0.00           C
ATOM   1885  CD2 PHE A 111      70.635  63.370 112.766  1.00  0.00           C
ATOM   1887  CE2 PHE A 111      69.635  62.710 113.486  1.00  0.00           C
ATOM   1889  C   PHE A 111      74.925  63.720 110.775  1.00  0.00           C
ATOM   1890  O   PHE A 111      75.205  64.920 110.836  1.00  0.00           O
ATOM   1891  N   ARG A 112      75.505  62.880 109.896  1.00  0.00           N
ATOM   1893  CA  ARG A 112      76.495  63.230 108.896  1.00  0.00           C
ATOM   1895  CB  ARG A 112      77.135  61.960 108.275  1.00  0.00           C
ATOM   1898  CG  ARG A 112      77.905  61.080 109.266  1.00  0.00           C
ATOM   1901  CD  ARG A 112      78.245  59.710 108.666  1.00  0.00           C
ATOM   1904  NE  ARG A 112      78.895  58.920 109.757  1.00  0.00           N
ATOM   1906  CZ  ARG A 112      78.485  57.760 110.236  1.00  0.00           C
ATOM   1907  NH1 ARG A 112      77.355  57.170 109.976  1.00  0.00           N
ATOM   1910  NH2 ARG A 112      79.305  57.170 111.096  1.00  0.00           N
ATOM   1913  C   ARG A 112      75.925  64.020 107.736  1.00  0.00           C
ATOM   1914  O   ARG A 112      75.635  63.470 106.676  1.00  0.00           O
ATOM   1915  N   ALA A 113      75.725  65.340 107.896  1.00  0.00           N
ATOM   1917  CA  ALA A 113      75.265  66.190 106.836  1.00  0.00           C
ATOM   1919  CB  ALA A 113      74.155  67.140 107.346  1.00  0.00           C
ATOM   1923  C   ALA A 113      76.435  66.990 106.326  1.00  0.00           C
ATOM   1924  O   ALA A 113      77.205  67.540 107.096  1.00  0.00           O
ATOM   1925  N   GLY A 114      76.595  67.090 104.986  1.00  0.00           N
ATOM   1927  CA  GLY A 114      77.685  67.860 104.416  1.00  0.00           C
ATOM   1930  C   GLY A 114      77.355  69.320 104.456  1.00  0.00           C
ATOM   1931  O   GLY A 114      78.235  70.170 104.516  1.00  0.00           O
ATOM   1932  N   SER A 115      76.035  69.610 104.425  1.00  0.00           N
ATOM   1934  CA  SER A 115      75.455  70.930 104.486  1.00  0.00           C
ATOM   1936  CB  SER A 115      73.915  70.900 104.376  1.00  0.00           C
ATOM   1939  OG  SER A 115      73.545  70.510 103.055  1.00  0.00           O
ATOM   1941  C   SER A 115      75.805  71.710 105.726  1.00  0.00           C
ATOM   1942  O   SER A 115      76.035  72.900 105.616  1.00  0.00           O
ATOM   1943  N   THR A 116      75.805  71.070 106.916  1.00  0.00           N
ATOM   1945  CA  THR A 116      76.145  71.740 108.166  1.00  0.00           C
ATOM   1947  CB  THR A 116      74.965  71.820 109.146  1.00  0.00           C
ATOM   1949  OG1 THR A 116      74.335  70.550 109.355  1.00  0.00           O
ATOM   1951  CG2 THR A 116      73.895  72.740 108.546  1.00  0.00           C
ATOM   1955  C   THR A 116      77.305  71.090 108.916  1.00  0.00           C
ATOM   1956  O   THR A 116      77.645  71.530 110.016  1.00  0.00           O
ATOM   1957  N   GLY A 117      77.945  70.020 108.385  1.00  0.00           N
ATOM   1959  CA  GLY A 117      78.995  69.270 109.076  1.00  0.00           C
ATOM   1962  C   GLY A 117      78.485  68.350 110.156  1.00  0.00           C
ATOM   1963  O   GLY A 117      78.785  67.150 110.216  1.00  0.00           O
ATOM   1964  N   ARG A 118      77.695  68.910 111.076  1.00  0.00           N
ATOM   1966  CA  ARG A 118      76.915  68.210 112.076  1.00  0.00           C
ATOM   1968  CB  ARG A 118      77.515  68.340 113.507  1.00  0.00           C
ATOM   1971  CG  ARG A 118      78.855  67.620 113.695  1.00  0.00           C
ATOM   1974  CD  ARG A 118      78.755  66.100 113.586  1.00  0.00           C
ATOM   1977  NE  ARG A 118      80.085  65.520 113.946  1.00  0.00           N
ATOM   1979  CZ  ARG A 118      80.995  65.140 113.055  1.00  0.00           C
ATOM   1980  NH1 ARG A 118      80.855  65.320 111.757  1.00  0.00           N
ATOM   1983  NH2 ARG A 118      82.085  64.540 113.486  1.00  0.00           N
ATOM   1986  C   ARG A 118      75.475  68.700 112.116  1.00  0.00           C
ATOM   1987  O   ARG A 118      75.185  69.860 112.445  1.00  0.00           O
ATOM   1988  N   HIS A 119      74.525  67.800 111.836  1.00  0.00           N
ATOM   1990  CA  HIS A 119      73.105  68.010 112.065  1.00  0.00           C
ATOM   1992  CB  HIS A 119      72.305  67.520 110.836  1.00  0.00           C
ATOM   1995  ND1 HIS A 119      70.355  68.920 110.266  1.00  0.00           N
ATOM   1996  CG  HIS A 119      70.825  67.770 110.876  1.00  0.00           C
ATOM   1997  CE1 HIS A 119      69.045  68.790 110.256  1.00  0.00           C
ATOM   1999  NE2 HIS A 119      68.655  67.620 110.826  1.00  0.00           N
ATOM   2001  CD2 HIS A 119      69.795  66.960 111.216  1.00  0.00           C
ATOM   2003  C   HIS A 119      72.705  67.260 113.336  1.00  0.00           C
ATOM   2004  O   HIS A 119      73.445  66.420 113.826  1.00  0.00           O
ATOM   2005  N   VAL A 120      71.535  67.570 113.926  1.00  0.00           N
ATOM   2007  CA  VAL A 120      71.135  67.010 115.205  1.00  0.00           C
ATOM   2009  CB  VAL A 120      71.625  67.850 116.396  1.00  0.00           C
ATOM   2011  CG1 VAL A 120      71.085  69.300 116.335  1.00  0.00           C
ATOM   2015  CG2 VAL A 120      71.265  67.180 117.736  1.00  0.00           C
ATOM   2019  C   VAL A 120      69.635  66.820 115.266  1.00  0.00           C
ATOM   2020  O   VAL A 120      68.855  67.660 114.816  1.00  0.00           O
ATOM   2021  N   GLY A 121      69.165  65.680 115.826  1.00  0.00           N
ATOM   2023  CA  GLY A 121      67.755  65.410 116.016  1.00  0.00           C
ATOM   2026  C   GLY A 121      67.425  65.040 117.425  1.00  0.00           C
ATOM   2027  O   GLY A 121      68.275  64.620 118.196  1.00  0.00           O
ATOM   2028  N   ILE A 122      66.135  65.160 117.786  1.00  0.00           N
ATOM   2030  CA  ILE A 122      65.685  64.830 119.126  1.00  0.00           C
ATOM   2032  CB  ILE A 122      64.665  65.810 119.686  1.00  0.00           C
ATOM   2034  CG2 ILE A 122      64.475  65.480 121.175  1.00  0.00           C
ATOM   2038  CG1 ILE A 122      65.085  67.290 119.456  1.00  0.00           C
ATOM   2041  CD  ILE A 122      63.995  68.300 119.816  1.00  0.00           C
ATOM   2045  C   ILE A 122      65.075  63.450 119.056  1.00  0.00           C
ATOM   2046  O   ILE A 122      63.995  63.230 118.507  1.00  0.00           O
ATOM   2047  N   TYR A 123      65.785  62.440 119.576  1.00  0.00           N
ATOM   2049  CA  TYR A 123      65.335  61.070 119.546  1.00  0.00           C
ATOM   2051  CB  TYR A 123      66.555  60.130 119.796  1.00  0.00           C
ATOM   2054  CG  TYR A 123      66.225  58.680 119.945  1.00  0.00           C
ATOM   2055  CD1 TYR A 123      66.375  57.760 118.896  1.00  0.00           C
ATOM   2057  CE1 TYR A 123      66.195  56.390 119.126  1.00  0.00           C
ATOM   2059  CZ  TYR A 123      65.895  55.930 120.415  1.00  0.00           C
ATOM   2060  OH  TYR A 123      65.745  54.560 120.736  1.00  0.00           O
ATOM   2062  CD2 TYR A 123      65.875  58.200 121.216  1.00  0.00           C
ATOM   2064  CE2 TYR A 123      65.735  56.830 121.455  1.00  0.00           C
ATOM   2066  C   TYR A 123      64.115  60.800 120.426  1.00  0.00           C
ATOM   2067  O   TYR A 123      64.135  61.020 121.636  1.00  0.00           O
ATOM   2068  N   ILE A 124      62.995  60.350 119.826  1.00  0.00           N
ATOM   2070  CA  ILE A 124      61.745  60.140 120.535  1.00  0.00           C
ATOM   2072  CB  ILE A 124      60.555  60.800 119.846  1.00  0.00           C
ATOM   2074  CG2 ILE A 124      60.755  62.330 119.886  1.00  0.00           C
ATOM   2078  CG1 ILE A 124      60.355  60.280 118.406  1.00  0.00           C
ATOM   2081  CD  ILE A 124      59.115  60.870 117.716  1.00  0.00           C
ATOM   2085  C   ILE A 124      61.465  58.660 120.756  1.00  0.00           C
ATOM   2086  O   ILE A 124      60.495  58.300 121.416  1.00  0.00           O
ATOM   2087  N   GLY A 125      62.345  57.790 120.225  1.00  0.00           N
ATOM   2089  CA  GLY A 125      62.305  56.360 120.485  1.00  0.00           C
ATOM   2092  C   GLY A 125      62.425  55.490 119.266  1.00  0.00           C
ATOM   2093  O   GLY A 125      61.975  55.830 118.166  1.00  0.00           O
ATOM   2094  N   ASN A 126      63.005  54.290 119.456  1.00  0.00           N
ATOM   2096  CA  ASN A 126      63.335  53.280 118.456  1.00  0.00           C
ATOM   2098  CB  ASN A 126      62.135  52.770 117.585  1.00  0.00           C
ATOM   2101  CG  ASN A 126      60.935  52.360 118.415  1.00  0.00           C
ATOM   2102  OD1 ASN A 126      60.745  51.180 118.706  1.00  0.00           O
ATOM   2103  ND2 ASN A 126      60.055  53.340 118.726  1.00  0.00           N
ATOM   2106  C   ASN A 126      64.445  53.740 117.536  1.00  0.00           C
ATOM   2107  O   ASN A 126      65.625  53.410 117.666  1.00  0.00           O
ATOM   2108  N   ASN A 127      64.015  54.560 116.566  1.00  0.00           N
ATOM   2110  CA  ASN A 127      64.735  55.060 115.426  1.00  0.00           C
ATOM   2112  CB  ASN A 127      64.585  54.120 114.206  1.00  0.00           C
ATOM   2115  CG  ASN A 127      65.235  52.780 114.466  1.00  0.00           C
ATOM   2116  OD1 ASN A 127      64.565  51.750 114.346  1.00  0.00           O
ATOM   2117  ND2 ASN A 127      66.525  52.770 114.826  1.00  0.00           N
ATOM   2120  C   ASN A 127      64.065  56.330 114.966  1.00  0.00           C
ATOM   2121  O   ASN A 127      64.525  56.950 114.016  1.00  0.00           O
ATOM   2122  N   GLN A 128      62.955  56.760 115.596  1.00  0.00           N
ATOM   2124  CA  GLN A 128      62.265  57.970 115.196  1.00  0.00           C
ATOM   2126  CB  GLN A 128      60.725  57.850 115.286  1.00  0.00           C
ATOM   2129  CG  GLN A 128      60.145  57.040 114.086  1.00  0.00           C
ATOM   2132  CD  GLN A 128      58.625  56.770 114.156  1.00  0.00           C
ATOM   2133  OE1 GLN A 128      58.185  55.680 113.786  1.00  0.00           O
ATOM   2134  NE2 GLN A 128      57.835  57.780 114.586  1.00  0.00           N
ATOM   2137  C   GLN A 128      62.785  59.180 115.956  1.00  0.00           C
ATOM   2138  O   GLN A 128      63.135  59.110 117.135  1.00  0.00           O
ATOM   2139  N   PHE A 129      62.865  60.330 115.275  1.00  0.00           N
ATOM   2141  CA  PHE A 129      63.385  61.550 115.866  1.00  0.00           C
ATOM   2143  CB  PHE A 129      64.935  61.640 115.756  1.00  0.00           C
ATOM   2146  CG  PHE A 129      65.445  61.400 114.355  1.00  0.00           C
ATOM   2147  CD1 PHE A 129      65.725  60.090 113.926  1.00  0.00           C
ATOM   2149  CE1 PHE A 129      66.185  59.860 112.616  1.00  0.00           C
ATOM   2151  CZ  PHE A 129      66.405  60.930 111.757  1.00  0.00           C
ATOM   2153  CD2 PHE A 129      65.685  62.470 113.476  1.00  0.00           C
ATOM   2155  CE2 PHE A 129      66.165  62.240 112.186  1.00  0.00           C
ATOM   2157  C   PHE A 129      62.685  62.740 115.236  1.00  0.00           C
ATOM   2158  O   PHE A 129      62.285  62.690 114.076  1.00  0.00           O
ATOM   2159  N   VAL A 130      62.505  63.830 116.016  1.00  0.00           N
ATOM   2161  CA  VAL A 130      61.905  65.060 115.516  1.00  0.00           C
ATOM   2163  CB  VAL A 130      60.775  65.580 116.396  1.00  0.00           C
ATOM   2165  CG1 VAL A 130      61.245  65.950 117.806  1.00  0.00           C
ATOM   2169  CG2 VAL A 130      60.075  66.770 115.716  1.00  0.00           C
ATOM   2173  C   VAL A 130      62.995  66.100 115.336  1.00  0.00           C
ATOM   2174  O   VAL A 130      63.915  66.210 116.156  1.00  0.00           O
ATOM   2175  N   HIS A 131      62.985  66.830 114.216  1.00  0.00           N
ATOM   2177  CA  HIS A 131      64.065  67.730 113.885  1.00  0.00           C
ATOM   2179  CB  HIS A 131      65.335  66.960 113.456  1.00  0.00           C
ATOM   2182  ND1 HIS A 131      65.945  66.470 111.096  1.00  0.00           N
ATOM   2183  CG  HIS A 131      65.135  66.200 112.186  1.00  0.00           C
ATOM   2184  CE1 HIS A 131      65.505  65.690 110.135  1.00  0.00           C
ATOM   2186  NE2 HIS A 131      64.475  64.920 110.566  1.00  0.00           N
ATOM   2188  CD2 HIS A 131      64.235  65.230 111.876  1.00  0.00           C
ATOM   2190  C   HIS A 131      63.655  68.640 112.756  1.00  0.00           C
ATOM   2191  O   HIS A 131      62.625  68.470 112.106  1.00  0.00           O
ATOM   2192  N   ALA A 132      64.495  69.650 112.466  1.00  0.00           N
ATOM   2194  CA  ALA A 132      64.345  70.460 111.286  1.00  0.00           C
ATOM   2196  CB  ALA A 132      64.935  71.840 111.656  1.00  0.00           C
ATOM   2200  C   ALA A 132      65.065  69.820 110.085  1.00  0.00           C
ATOM   2201  O   ALA A 132      66.285  69.880 109.986  1.00  0.00           O
ATOM   2202  N   SER A 133      64.355  69.180 109.126  1.00  0.00           N
ATOM   2204  CA  SER A 133      64.915  68.830 107.806  1.00  0.00           C
ATOM   2206  CB  SER A 133      64.125  67.780 106.976  1.00  0.00           C
ATOM   2209  OG  SER A 133      64.275  66.470 107.506  1.00  0.00           O
ATOM   2211  C   SER A 133      65.155  70.030 106.916  1.00  0.00           C
ATOM   2212  O   SER A 133      64.545  71.080 107.076  1.00  0.00           O
ATOM   2213  N   THR A 134      66.085  69.910 105.946  1.00  0.00           N
ATOM   2215  CA  THR A 134      66.485  71.020 105.076  1.00  0.00           C
ATOM   2217  CB  THR A 134      67.715  70.740 104.206  1.00  0.00           C
ATOM   2219  OG1 THR A 134      67.555  69.590 103.385  1.00  0.00           O
ATOM   2221  CG2 THR A 134      68.925  70.480 105.106  1.00  0.00           C
ATOM   2225  C   THR A 134      65.355  71.580 104.216  1.00  0.00           C
ATOM   2226  O   THR A 134      65.145  72.790 104.136  1.00  0.00           O
ATOM   2227  N   SER A 135      64.575  70.710 103.566  1.00  0.00           N
ATOM   2229  CA  SER A 135      63.615  71.110 102.565  1.00  0.00           C
ATOM   2231  CB  SER A 135      63.555  70.040 101.436  1.00  0.00           C
ATOM   2234  OG  SER A 135      63.305  68.710 101.936  1.00  0.00           O
ATOM   2236  C   SER A 135      62.255  71.280 103.196  1.00  0.00           C
ATOM   2237  O   SER A 135      61.695  72.380 103.256  1.00  0.00           O
ATOM   2238  N   SER A 136      61.685  70.180 103.706  1.00  0.00           N
ATOM   2240  CA  SER A 136      60.315  70.010 104.165  1.00  0.00           C
ATOM   2242  CB  SER A 136      60.045  68.560 104.626  1.00  0.00           C
ATOM   2245  OG  SER A 136      60.415  67.620 103.616  1.00  0.00           O
ATOM   2247  C   SER A 136      59.895  70.960 105.266  1.00  0.00           C
ATOM   2248  O   SER A 136      58.755  71.400 105.266  1.00  0.00           O
ATOM   2249  N   GLY A 137      60.785  71.290 106.226  1.00  0.00           N
ATOM   2251  CA  GLY A 137      60.415  72.170 107.346  1.00  0.00           C
ATOM   2254  C   GLY A 137      59.855  71.380 108.496  1.00  0.00           C
ATOM   2255  O   GLY A 137      58.905  70.640 108.296  1.00  0.00           O
ATOM   2256  N   VAL A 138      60.485  71.490 109.686  1.00  0.00           N
ATOM   2258  CA  VAL A 138      60.335  70.710 110.915  1.00  0.00           C
ATOM   2260  CB  VAL A 138      60.025  71.610 112.116  1.00  0.00           C
ATOM   2262  CG1 VAL A 138      60.175  70.850 113.446  1.00  0.00           C
ATOM   2266  CG2 VAL A 138      61.005  72.810 112.165  1.00  0.00           C
ATOM   2270  C   VAL A 138      59.415  69.470 110.876  1.00  0.00           C
ATOM   2271  O   VAL A 138      58.195  69.590 110.806  1.00  0.00           O
ATOM   2272  N   ILE A 139      60.015  68.250 110.896  1.00  0.00           N
ATOM   2274  CA  ILE A 139      59.295  66.990 110.716  1.00  0.00           C
ATOM   2276  CB  ILE A 139      59.315  66.380 109.296  1.00  0.00           C
ATOM   2278  CG2 ILE A 139      58.605  67.350 108.326  1.00  0.00           C
ATOM   2282  CG1 ILE A 139      60.715  65.880 108.835  1.00  0.00           C
ATOM   2285  CD  ILE A 139      60.725  65.410 107.386  1.00  0.00           C
ATOM   2289  C   ILE A 139      59.825  65.930 111.665  1.00  0.00           C
ATOM   2290  O   ILE A 139      60.875  66.070 112.296  1.00  0.00           O
ATOM   2291  N   ILE A 140      59.115  64.800 111.757  1.00  0.00           N
ATOM   2293  CA  ILE A 140      59.635  63.560 112.296  1.00  0.00           C
ATOM   2295  CB  ILE A 140      58.595  62.810 113.135  1.00  0.00           C
ATOM   2297  CG2 ILE A 140      59.165  61.500 113.716  1.00  0.00           C
ATOM   2301  CG1 ILE A 140      58.085  63.760 114.245  1.00  0.00           C
ATOM   2304  CD  ILE A 140      57.165  63.120 115.275  1.00  0.00           C
ATOM   2308  C   ILE A 140      60.175  62.690 111.156  1.00  0.00           C
ATOM   2309  O   ILE A 140      59.515  62.520 110.135  1.00  0.00           O
ATOM   2310  N   SER A 141      61.395  62.120 111.335  1.00  0.00           N
ATOM   2312  CA  SER A 141      62.095  61.250 110.386  1.00  0.00           C
ATOM   2314  CB  SER A 141      63.365  61.870 109.746  1.00  0.00           C
ATOM   2317  OG  SER A 141      63.095  63.020 108.955  1.00  0.00           O
ATOM   2319  C   SER A 141      62.585  60.010 111.105  1.00  0.00           C
ATOM   2320  O   SER A 141      62.565  59.920 112.336  1.00  0.00           O
ATOM   2321  N   SER A 142      62.995  58.970 110.336  1.00  0.00           N
ATOM   2323  CA  SER A 142      63.325  57.680 110.906  1.00  0.00           C
ATOM   2325  CB  SER A 142      62.205  56.690 110.507  1.00  0.00           C
ATOM   2328  OG  SER A 142      62.255  55.420 111.166  1.00  0.00           O
ATOM   2330  C   SER A 142      64.685  57.160 110.446  1.00  0.00           C
ATOM   2331  O   SER A 142      65.085  57.290 109.296  1.00  0.00           O
ATOM   2332  N   MET A 143      65.445  56.490 111.335  1.00  0.00           N
ATOM   2334  CA  MET A 143      66.765  55.970 110.996  1.00  0.00           C
ATOM   2336  CB  MET A 143      67.635  55.600 112.236  1.00  0.00           C
ATOM   2339  CG  MET A 143      67.895  56.760 113.196  1.00  0.00           C
ATOM   2342  SD  MET A 143      68.875  56.280 114.646  1.00  0.00           S
ATOM   2343  CE  MET A 143      68.555  57.800 115.566  1.00  0.00           C
ATOM   2347  C   MET A 143      66.675  54.720 110.135  1.00  0.00           C
ATOM   2348  O   MET A 143      67.675  54.250 109.596  1.00  0.00           O
ATOM   2349  N   ASN A 144      65.455  54.190 109.976  1.00  0.00           N
ATOM   2351  CA  ASN A 144      65.175  53.060 109.117  1.00  0.00           C
ATOM   2353  CB  ASN A 144      63.765  52.480 109.385  1.00  0.00           C
ATOM   2356  CG  ASN A 144      63.655  51.860 110.766  1.00  0.00           C
ATOM   2357  OD1 ASN A 144      63.885  50.670 110.946  1.00  0.00           O
ATOM   2358  ND2 ASN A 144      63.145  52.630 111.757  1.00  0.00           N
ATOM   2361  C   ASN A 144      65.225  53.470 107.656  1.00  0.00           C
ATOM   2362  O   ASN A 144      65.315  52.630 106.745  1.00  0.00           O
ATOM   2363  N   GLU A 145      65.125  54.780 107.366  1.00  0.00           N
ATOM   2365  CA  GLU A 145      65.185  55.280 106.026  1.00  0.00           C
ATOM   2367  CB  GLU A 145      64.565  56.680 105.946  1.00  0.00           C
ATOM   2370  CG  GLU A 145      63.125  56.890 106.475  1.00  0.00           C
ATOM   2373  CD  GLU A 145      62.875  58.400 106.506  1.00  0.00           C
ATOM   2374  OE1 GLU A 145      63.195  59.030 105.466  1.00  0.00           O
ATOM   2375  OE2 GLU A 145      62.505  58.930 107.585  1.00  0.00           O
ATOM   2376  C   GLU A 145      66.655  55.380 105.586  1.00  0.00           C
ATOM   2377  O   GLU A 145      67.515  55.750 106.376  1.00  0.00           O
ATOM   2378  N   PRO A 146      67.005  55.090 104.336  1.00  0.00           N
ATOM   2379  CD  PRO A 146      66.065  54.710 103.275  1.00  0.00           C
ATOM   2382  CA  PRO A 146      68.385  54.850 103.936  1.00  0.00           C
ATOM   2384  CB  PRO A 146      68.275  54.210 102.546  1.00  0.00           C
ATOM   2387  CG  PRO A 146      66.935  54.710 102.025  1.00  0.00           C
ATOM   2390  C   PRO A 146      69.265  56.090 103.926  1.00  0.00           C
ATOM   2391  O   PRO A 146      70.475  55.920 103.986  1.00  0.00           O
ATOM   2392  N   TYR A 147      68.735  57.320 103.766  1.00  0.00           N
ATOM   2394  CA  TYR A 147      69.535  58.520 103.946  1.00  0.00           C
ATOM   2396  CB  TYR A 147      68.715  59.740 103.446  1.00  0.00           C
ATOM   2399  CG  TYR A 147      69.515  61.000 103.406  1.00  0.00           C
ATOM   2400  CD1 TYR A 147      70.315  61.310 102.296  1.00  0.00           C
ATOM   2402  CE1 TYR A 147      70.995  62.530 102.236  1.00  0.00           C
ATOM   2404  CZ  TYR A 147      70.875  63.440 103.296  1.00  0.00           C
ATOM   2405  OH  TYR A 147      71.605  64.630 103.256  1.00  0.00           O
ATOM   2407  CD2 TYR A 147      69.395  61.930 104.456  1.00  0.00           C
ATOM   2409  CE2 TYR A 147      70.075  63.150 104.396  1.00  0.00           C
ATOM   2411  C   TYR A 147      69.955  58.710 105.406  1.00  0.00           C
ATOM   2412  O   TYR A 147      71.135  58.880 105.726  1.00  0.00           O
ATOM   2413  N   TRP A 148      68.995  58.610 106.346  1.00  0.00           N
ATOM   2415  CA  TRP A 148      69.215  58.870 107.756  1.00  0.00           C
ATOM   2417  CB  TRP A 148      67.885  59.080 108.507  1.00  0.00           C
ATOM   2420  CG  TRP A 148      67.155  60.300 108.046  1.00  0.00           C
ATOM   2421  CD1 TRP A 148      65.935  60.330 107.416  1.00  0.00           C
ATOM   2423  NE1 TRP A 148      65.625  61.630 107.096  1.00  0.00           N
ATOM   2425  CE2 TRP A 148      66.635  62.460 107.486  1.00  0.00           C
ATOM   2426  CD2 TRP A 148      67.625  61.660 108.105  1.00  0.00           C
ATOM   2427  CE3 TRP A 148      68.775  62.270 108.626  1.00  0.00           C
ATOM   2429  CZ3 TRP A 148      68.905  63.660 108.507  1.00  0.00           C
ATOM   2431  CZ2 TRP A 148      66.755  63.830 107.386  1.00  0.00           C
ATOM   2433  CH2 TRP A 148      67.915  64.420 107.896  1.00  0.00           C
ATOM   2435  C   TRP A 148      70.035  57.800 108.446  1.00  0.00           C
ATOM   2436  O   TRP A 148      70.805  58.060 109.376  1.00  0.00           O
ATOM   2437  N   LYS A 149      69.895  56.570 107.966  1.00  0.00           N
ATOM   2439  CA  LYS A 149      70.625  55.420 108.446  1.00  0.00           C
ATOM   2441  CB  LYS A 149      70.135  54.220 107.635  1.00  0.00           C
ATOM   2444  CG  LYS A 149      70.535  52.900 108.286  1.00  0.00           C
ATOM   2447  CD  LYS A 149      69.685  51.740 107.786  1.00  0.00           C
ATOM   2450  CE  LYS A 149      69.815  51.460 106.296  1.00  0.00           C
ATOM   2453  NZ  LYS A 149      69.085  50.220 106.007  1.00  0.00           N
ATOM   2457  C   LYS A 149      72.135  55.500 108.296  1.00  0.00           C
ATOM   2458  O   LYS A 149      72.895  55.280 109.235  1.00  0.00           O
ATOM   2459  N   LYS A 150      72.595  55.920 107.096  1.00  0.00           N
ATOM   2461  CA  LYS A 150      73.995  56.200 106.836  1.00  0.00           C
ATOM   2463  CB  LYS A 150      74.315  56.230 105.316  1.00  0.00           C
ATOM   2466  CG  LYS A 150      73.565  57.250 104.436  1.00  0.00           C
ATOM   2469  CD  LYS A 150      73.925  57.140 102.936  1.00  0.00           C
ATOM   2472  CE  LYS A 150      73.785  55.750 102.326  1.00  0.00           C
ATOM   2475  NZ  LYS A 150      74.365  55.690 100.956  1.00  0.00           N
ATOM   2479  C   LYS A 150      74.435  57.490 107.476  1.00  0.00           C
ATOM   2480  O   LYS A 150      75.575  57.650 107.896  1.00  0.00           O
ATOM   2481  N   ARG A 151      73.525  58.470 107.576  1.00  0.00           N
ATOM   2483  CA  ARG A 151      73.775  59.700 108.296  1.00  0.00           C
ATOM   2485  CB  ARG A 151      72.635  60.720 108.026  1.00  0.00           C
ATOM   2488  CG  ARG A 151      72.875  61.760 106.906  1.00  0.00           C
ATOM   2491  CD  ARG A 151      73.535  61.250 105.616  1.00  0.00           C
ATOM   2494  NE  ARG A 151      73.545  62.400 104.656  1.00  0.00           N
ATOM   2496  CZ  ARG A 151      74.565  62.830 103.926  1.00  0.00           C
ATOM   2497  NH1 ARG A 151      75.785  62.350 104.036  1.00  0.00           N
ATOM   2500  NH2 ARG A 151      74.335  63.780 103.035  1.00  0.00           N
ATOM   2503  C   ARG A 151      74.075  59.540 109.776  1.00  0.00           C
ATOM   2504  O   ARG A 151      74.955  60.200 110.306  1.00  0.00           O
ATOM   2505  N   TYR A 152      73.365  58.650 110.495  1.00  0.00           N
ATOM   2507  CA  TYR A 152      73.495  58.480 111.925  1.00  0.00           C
ATOM   2509  CB  TYR A 152      72.405  57.480 112.396  1.00  0.00           C
ATOM   2512  CG  TYR A 152      72.495  57.160 113.856  1.00  0.00           C
ATOM   2513  CD1 TYR A 152      72.245  58.130 114.836  1.00  0.00           C
ATOM   2515  CE1 TYR A 152      72.395  57.820 116.195  1.00  0.00           C
ATOM   2517  CZ  TYR A 152      72.785  56.530 116.576  1.00  0.00           C
ATOM   2518  OH  TYR A 152      72.955  56.180 117.926  1.00  0.00           O
ATOM   2520  CD2 TYR A 152      72.895  55.880 114.257  1.00  0.00           C
ATOM   2522  CE2 TYR A 152      73.035  55.560 115.605  1.00  0.00           C
ATOM   2524  C   TYR A 152      74.895  58.090 112.425  1.00  0.00           C
ATOM   2525  O   TYR A 152      75.355  56.970 112.206  1.00  0.00           O
ATOM   2526  N   ASN A 153      75.605  58.990 113.135  1.00  0.00           N
ATOM   2528  CA  ASN A 153      76.985  58.750 113.496  1.00  0.00           C
ATOM   2530  CB  ASN A 153      77.785  60.050 113.196  1.00  0.00           C
ATOM   2533  CG  ASN A 153      79.245  59.990 113.626  1.00  0.00           C
ATOM   2534  OD1 ASN A 153      80.145  59.600 112.876  1.00  0.00           O
ATOM   2535  ND2 ASN A 153      79.515  60.430 114.866  1.00  0.00           N
ATOM   2538  C   ASN A 153      77.155  58.330 114.945  1.00  0.00           C
ATOM   2539  O   ASN A 153      78.055  57.550 115.286  1.00  0.00           O
ATOM   2540  N   GLU A 154      76.335  58.900 115.836  1.00  0.00           N
ATOM   2542  CA  GLU A 154      76.435  58.690 117.257  1.00  0.00           C
ATOM   2544  CB  GLU A 154      77.795  59.090 117.915  1.00  0.00           C
ATOM   2547  CG  GLU A 154      78.095  60.600 118.026  1.00  0.00           C
ATOM   2550  CD  GLU A 154      79.535  60.880 118.456  1.00  0.00           C
ATOM   2551  OE1 GLU A 154      80.455  60.830 117.606  1.00  0.00           O
ATOM   2552  OE2 GLU A 154      79.745  61.190 119.665  1.00  0.00           O
ATOM   2553  C   GLU A 154      75.295  59.460 117.896  1.00  0.00           C
ATOM   2554  O   GLU A 154      74.635  60.280 117.257  1.00  0.00           O
ATOM   2555  N   ALA A 155      75.035  59.190 119.176  1.00  0.00           N
ATOM   2557  CA  ALA A 155      73.945  59.760 119.925  1.00  0.00           C
ATOM   2559  CB  ALA A 155      72.925  58.650 120.216  1.00  0.00           C
ATOM   2563  C   ALA A 155      74.535  60.270 121.226  1.00  0.00           C
ATOM   2564  O   ALA A 155      75.495  59.670 121.716  1.00  0.00           O
ATOM   2565  N   ARG A 156      74.045  61.400 121.766  1.00  0.00           N
ATOM   2567  CA  ARG A 156      74.555  61.990 122.976  1.00  0.00           C
ATOM   2569  CB  ARG A 156      75.515  63.170 122.676  1.00  0.00           C
ATOM   2572  CG  ARG A 156      76.745  62.790 121.826  1.00  0.00           C
ATOM   2575  CD  ARG A 156      77.775  63.920 121.805  1.00  0.00           C
ATOM   2578  NE  ARG A 156      78.985  63.430 121.086  1.00  0.00           N
ATOM   2580  CZ  ARG A 156      80.145  64.050 121.046  1.00  0.00           C
ATOM   2581  NH1 ARG A 156      80.365  65.230 121.576  1.00  0.00           N
ATOM   2584  NH2 ARG A 156      81.155  63.430 120.466  1.00  0.00           N
ATOM   2587  C   ARG A 156      73.415  62.530 123.835  1.00  0.00           C
ATOM   2588  O   ARG A 156      72.615  63.370 123.415  1.00  0.00           O
ATOM   2589  N   ARG A 157      73.335  62.100 125.106  1.00  0.00           N
ATOM   2591  CA  ARG A 157      72.305  62.550 126.016  1.00  0.00           C
ATOM   2593  CB  ARG A 157      71.935  61.500 127.116  1.00  0.00           C
ATOM   2596  CG  ARG A 157      73.095  60.880 127.946  1.00  0.00           C
ATOM   2599  CD  ARG A 157      73.675  59.560 127.396  1.00  0.00           C
ATOM   2602  NE  ARG A 157      75.015  59.300 128.026  1.00  0.00           N
ATOM   2604  CZ  ARG A 157      75.295  58.460 129.016  1.00  0.00           C
ATOM   2605  NH1 ARG A 157      74.345  57.870 129.706  1.00  0.00           N
ATOM   2608  NH2 ARG A 157      76.555  58.160 129.305  1.00  0.00           N
ATOM   2611  C   ARG A 157      72.675  63.890 126.646  1.00  0.00           C
ATOM   2612  O   ARG A 157      73.705  64.010 127.305  1.00  0.00           O
ATOM   2613  N   VAL A 158      71.855  64.950 126.466  1.00  0.00           N
ATOM   2615  CA  VAL A 158      72.095  66.230 127.116  1.00  0.00           C
ATOM   2617  CB  VAL A 158      71.705  67.420 126.236  1.00  0.00           C
ATOM   2619  CG1 VAL A 158      72.655  67.450 125.036  1.00  0.00           C
ATOM   2623  CG2 VAL A 158      70.225  67.350 125.796  1.00  0.00           C
ATOM   2627  C   VAL A 158      71.315  66.340 128.406  1.00  0.00           C
ATOM   2628  O   VAL A 158      71.445  67.310 129.165  1.00  0.00           O
ATOM   2629  N   LEU A 159      70.475  65.320 128.675  1.00  0.00           N
ATOM   2631  CA  LEU A 159      69.655  65.220 129.855  1.00  0.00           C
ATOM   2633  CB  LEU A 159      68.275  64.580 129.556  1.00  0.00           C
ATOM   2636  CG  LEU A 159      67.385  65.360 128.566  1.00  0.00           C
ATOM   2638  CD1 LEU A 159      66.115  64.550 128.236  1.00  0.00           C
ATOM   2642  CD2 LEU A 159      66.975  66.720 129.146  1.00  0.00           C
ATOM   2646  C   LEU A 159      70.355  64.430 130.936  1.00  0.00           C
ATOM   2647  O   LEU A 159      70.895  63.340 130.726  1.00  0.00           O
ATOM   2648  N   SER A 160      70.325  64.980 132.146  1.00  0.00           N
ATOM   2650  CA  SER A 160      70.635  64.270 133.366  1.00  0.00           C
ATOM   2652  CB  SER A 160      70.735  65.310 134.516  1.00  0.00           C
ATOM   2655  OG  SER A 160      71.025  64.750 135.806  1.00  0.00           O
ATOM   2657  C   SER A 160      69.615  63.180 133.667  1.00  0.00           C
ATOM   2658  O   SER A 160      68.465  63.480 134.006  1.00  0.00           O
ATOM   2659  N   ARG A 161      69.985  61.880 133.566  1.00  0.00           N
ATOM   2661  CA  ARG A 161      69.205  60.800 134.165  1.00  0.00           C
ATOM   2663  CB  ARG A 161      69.205  59.510 133.306  1.00  0.00           C
ATOM   2666  CG  ARG A 161      68.305  58.330 133.776  1.00  0.00           C
ATOM   2669  CD  ARG A 161      68.645  57.640 135.116  1.00  0.00           C
ATOM   2672  NE  ARG A 161      67.865  56.360 135.216  1.00  0.00           N
ATOM   2674  CZ  ARG A 161      68.325  55.170 135.555  1.00  0.00           C
ATOM   2675  NH1 ARG A 161      69.585  54.860 135.706  1.00  0.00           N
ATOM   2678  NH2 ARG A 161      67.415  54.220 135.726  1.00  0.00           N
ATOM   2681  C   ARG A 161      69.775  60.550 135.526  1.00  0.00           C
ATOM   2682  O   ARG A 161      70.675  59.710 135.697  1.00  0.00           O
ATOM   2683  N   SER A 162      69.245  61.280 136.516  1.00  0.00           N
ATOM   2685  CA  SER A 162      69.485  61.080 137.936  1.00  0.00           C
ATOM   2687  CB  SER A 162      70.905  61.480 138.426  1.00  0.00           C
ATOM   2690  OG  SER A 162      71.985  60.620 138.035  1.00  0.00           O
ATOM   2692  C   SER A 162      68.865  59.750 138.436  1.00  0.00           C
ATOM   2693  OT1 SER A 162      67.595  59.690 138.436  1.00  0.00           O
ATOM   2694  OT2 SER A 162      69.585  58.780 138.796  1.00  0.00           O
ATOM   2695  NH3 POPEB 163      15.415  13.350 105.056  1.00  0.00           N
ATOM   2699  C12 POPEB 163      15.195  14.470 104.066  1.00  0.00           C
ATOM   2702  C11 POPEB 163      14.845  15.800 104.746  1.00  0.00           C
ATOM   2705  P   POPEB 163      15.845  18.170 105.106  1.00  0.00           P
ATOM   2706  O13 POPEB 163      17.145  18.810 105.376  1.00  0.00           O
ATOM   2707  O14 POPEB 163      14.765  18.420 106.076  1.00  0.00           O
ATOM   2708  O11 POPEB 163      15.315  18.610 103.686  1.00  0.00           O
ATOM   2709  O12 POPEB 163      16.025  16.600 104.925  1.00  0.00           O
ATOM   2710  C1  POPEB 163      16.175  18.700 102.556  1.00  0.00           C
ATOM   2713  C2  POPEB 163      16.155  17.420 101.676  1.00  0.00           C
ATOM   2715  O21 POPEB 163      17.195  17.600 100.706  1.00  0.00           O
ATOM   2716  C21 POPEB 163      18.175  16.730 100.726  1.00  0.00           C
ATOM   2717  O22 POPEB 163      18.265  15.730 101.426  1.00  0.00           O
ATOM   2718  C22 POPEB 163      19.315  17.250  99.855  1.00  0.00           C
ATOM   2721  C3  POPEB 163      14.785  17.250 100.946  1.00  0.00           C
ATOM   2724  O31 POPEB 163      14.755  16.060 100.135  1.00  0.00           O
ATOM   2725  C31 POPEB 163      13.945  16.100  99.076  1.00  0.00           C
ATOM   2726  O32 POPEB 163      13.285  17.070  98.745  1.00  0.00           O
ATOM   2727  C32 POPEB 163      13.965  14.730  98.385  1.00  0.00           C
ATOM   2730  C23 POPEB 163      19.775  16.210  98.826  1.00  0.00           C
ATOM   2733  C24 POPEB 163      20.755  16.820  97.816  1.00  0.00           C
ATOM   2736  C25 POPEB 163      21.135  15.800  96.735  1.00  0.00           C
ATOM   2739  C26 POPEB 163      22.075  16.370  95.666  1.00  0.00           C
ATOM   2742  C27 POPEB 163      22.425  15.310  94.616  1.00  0.00           C
ATOM   2745  C28 POPEB 163      23.645  15.660  93.736  1.00  0.00           C
ATOM   2748  C29 POPEB 163      23.505  16.960  92.995  1.00  0.00           C
ATOM   2750 0C21 POPEB 163      24.475  17.490  92.216  1.00  0.00           C
ATOM   2752 1C21 POPEB 163      25.835  16.900  91.966  1.00  0.00           C
ATOM   2755 2C21 POPEB 163      25.905  16.160  90.616  1.00  0.00           C
ATOM   2758 3C21 POPEB 163      27.345  15.720  90.266  1.00  0.00           C
ATOM   2761 4C21 POPEB 163      27.445  14.910  88.966  1.00  0.00           C
ATOM   2764 5C21 POPEB 163      26.915  15.630  87.716  1.00  0.00           C
ATOM   2767 6C21 POPEB 163      27.325  14.940  86.406  1.00  0.00           C
ATOM   2770 7C21 POPEB 163      26.645  15.560  85.187  1.00  0.00           C
ATOM   2773 8C21 POPEB 163      27.105  14.970  83.856  1.00  0.00           C
ATOM   2777  C33 POPEB 163      13.125  14.660  97.086  1.00  0.00           C
ATOM   2780  C34 POPEB 163      12.915  13.210  96.617  1.00  0.00           C
ATOM   2783  C35 POPEB 163      14.195  12.400  96.396  1.00  0.00           C
ATOM   2786  C36 POPEB 163      15.075  12.940  95.256  1.00  0.00           C
ATOM   2789  C37 POPEB 163      16.455  12.270  95.186  1.00  0.00           C
ATOM   2792  C38 POPEB 163      17.195  12.540  93.876  1.00  0.00           C
ATOM   2795  C39 POPEB 163      17.105  13.990  93.366  1.00  0.00           C
ATOM   2798 0C31 POPEB 163      17.775  14.160  91.995  1.00  0.00           C
ATOM   2801 1C31 POPEB 163      17.495  15.550  91.396  1.00  0.00           C
ATOM   2804 2C31 POPEB 163      17.875  15.650  89.906  1.00  0.00           C
ATOM   2807 3C31 POPEB 163      19.375  15.470  89.616  1.00  0.00           C
ATOM   2810 4C31 POPEB 163      20.255  16.530  90.296  1.00  0.00           C
ATOM   2813 5C31 POPEB 163      21.695  16.610  89.766  1.00  0.00           C
ATOM   2816 6C31 POPEB 163      21.805  17.020  88.286  1.00  0.00           C
ATOM   2820  NH3 POPEC 164     109.875  76.350  64.206  1.00  0.00           N
ATOM   2824  C12 POPEC 164     111.305  76.390  63.726  1.00  0.00           C
ATOM   2827  C11 POPEC 164     111.805  75.030  63.196  1.00  0.00           C
ATOM   2830  P   POPEC 164     114.445  75.250  63.526  1.00  0.00           P
ATOM   2831  O13 POPEC 164     115.585  74.810  62.695  1.00  0.00           O
ATOM   2832  O14 POPEC 164     114.475  76.620  64.066  1.00  0.00           O
ATOM   2833  O11 POPEC 164     114.275  74.250  64.776  1.00  0.00           O
ATOM   2834  O12 POPEC 164     113.125  75.110  62.666  1.00  0.00           O
ATOM   2835  C1  POPEC 164     115.455  73.990  65.576  1.00  0.00           C
ATOM   2838  C2  POPEC 164     115.385  74.610  67.016  1.00  0.00           C
ATOM   2840  O21 POPEC 164     116.705  74.540  67.596  1.00  0.00           O
ATOM   2841  C21 POPEC 164     117.225  75.720  67.946  1.00  0.00           C
ATOM   2842  O22 POPEC 164     116.675  76.790  67.816  1.00  0.00           O
ATOM   2843  C22 POPEC 164     118.665  75.520  68.456  1.00  0.00           C
ATOM   2846  C3  POPEC 164     114.425  73.830  67.946  1.00  0.00           C
ATOM   2849  O31 POPEC 164     114.515  74.320  69.306  1.00  0.00           O
ATOM   2850  C31 POPEC 164     114.255  73.400  70.236  1.00  0.00           C
ATOM   2851  O32 POPEC 164     114.015  72.230  70.026  1.00  0.00           O
ATOM   2852  C32 POPEC 164     114.295  74.080  71.606  1.00  0.00           C
ATOM   2855  C23 POPEC 164     119.335  76.810  68.976  1.00  0.00           C
ATOM   2858  C24 POPEC 164     119.325  76.960  70.506  1.00  0.00           C
ATOM   2861  C25 POPEC 164     120.275  75.970  71.216  1.00  0.00           C
ATOM   2864  C26 POPEC 164     121.045  76.640  72.355  1.00  0.00           C
ATOM   2867  C27 POPEC 164     121.945  75.690  73.156  1.00  0.00           C
ATOM   2870  C28 POPEC 164     122.765  76.480  74.206  1.00  0.00           C
ATOM   2873  C29 POPEC 164     123.465  75.620  75.225  1.00  0.00           C
ATOM   2875 0C21 POPEC 164     123.675  75.990  76.496  1.00  0.00           C
ATOM   2877 1C21 POPEC 164     123.255  77.320  77.065  1.00  0.00           C
ATOM   2880 2C21 POPEC 164     123.695  77.560  78.526  1.00  0.00           C
ATOM   2883 3C21 POPEC 164     125.185  77.860  78.675  1.00  0.00           C
ATOM   2886 4C21 POPEC 164     125.595  78.050  80.146  1.00  0.00           C
ATOM   2889 5C21 POPEC 164     127.105  78.200  80.316  1.00  0.00           C
ATOM   2892 6C21 POPEC 164     127.545  78.250  81.785  1.00  0.00           C
ATOM   2895 7C21 POPEC 164     129.075  78.280  81.936  1.00  0.00           C
ATOM   2898 8C21 POPEC 164     129.555  78.090  83.376  1.00  0.00           C
ATOM   2902  C33 POPEC 164     115.595  73.770  72.366  1.00  0.00           C
ATOM   2905  C34 POPEC 164     115.845  74.720  73.546  1.00  0.00           C
ATOM   2908  C35 POPEC 164     117.175  74.360  74.226  1.00  0.00           C
ATOM   2911  C36 POPEC 164     117.605  75.400  75.266  1.00  0.00           C
ATOM   2914  C37 POPEC 164     118.875  74.950  76.006  1.00  0.00           C
ATOM   2917  C38 POPEC 164     119.295  75.950  77.086  1.00  0.00           C
ATOM   2920  C39 POPEC 164     120.085  75.290  78.226  1.00  0.00           C
ATOM   2923 0C31 POPEC 164     120.265  76.240  79.406  1.00  0.00           C
ATOM   2926 1C31 POPEC 164     120.945  75.580  80.616  1.00  0.00           C
ATOM   2929 2C31 POPEC 164     121.065  76.550  81.805  1.00  0.00           C
ATOM   2932 3C31 POPEC 164     120.045  76.310  82.936  1.00  0.00           C
ATOM   2935 4C31 POPEC 164     118.585  76.170  82.486  1.00  0.00           C
ATOM   2938 5C31 POPEC 164     117.585  76.370  83.626  1.00  0.00           C
ATOM   2941 6C31 POPEC 164     116.155  75.950  83.266  1.00  0.00           C
ATOM   2945  NH3 POPED 165     109.865   3.460  64.796  1.00  0.00           N
ATOM   2949  C12 POPED 165     108.885   3.360  63.656  1.00  0.00           C
ATOM   2952  C11 POPED 165     108.615   1.920  63.166  1.00  0.00           C
ATOM   2955  P   POPED 165     106.565   0.880  61.806  1.00  0.00           P
ATOM   2956  O13 POPED 165     105.395   1.460  61.086  1.00  0.00           O
ATOM   2957  O14 POPED 165     107.255  -0.290  61.206  1.00  0.00           O
ATOM   2958  O11 POPED 165     105.985   0.430  63.196  1.00  0.00           O
ATOM   2959  O12 POPED 165     107.605   2.010  62.156  1.00  0.00           O
ATOM   2960  C1  POPED 165     105.555   1.380  64.176  1.00  0.00           C
ATOM   2963  C2  POPED 165     105.295   0.620  65.486  1.00  0.00           C
ATOM   2965  O21 POPED 165     104.985   1.520  66.546  1.00  0.00           O
ATOM   2966  C21 POPED 165     105.985   2.080  67.196  1.00  0.00           C
ATOM   2967  O22 POPED 165     107.135   2.210  66.806  1.00  0.00           O
ATOM   2968  C22 POPED 165     105.435   2.490  68.556  1.00  0.00           C
ATOM   2971  C3  POPED 165     106.425  -0.400  65.806  1.00  0.00           C
ATOM   2974  O31 POPED 165     106.465  -0.710  67.206  1.00  0.00           O
ATOM   2975  C31 POPED 165     107.295  -1.710  67.476  1.00  0.00           C
ATOM   2976  O32 POPED 165     107.775  -2.470  66.646  1.00  0.00           O
ATOM   2977  C32 POPED 165     107.635  -1.680  68.966  1.00  0.00           C
ATOM   2980  C23 POPED 165     106.455   2.470  69.706  1.00  0.00           C
ATOM   2983  C24 POPED 165     105.705   2.600  71.026  1.00  0.00           C
ATOM   2986  C25 POPED 165     106.605   2.640  72.266  1.00  0.00           C
ATOM   2989  C26 POPED 165     105.835   3.150  73.476  1.00  0.00           C
ATOM   2992  C27 POPED 165     106.575   3.000  74.806  1.00  0.00           C
ATOM   2995  C28 POPED 165     105.905   3.860  75.896  1.00  0.00           C
ATOM   2998  C29 POPED 165     106.155   3.450  77.316  1.00  0.00           C
ATOM   3000 0C21 POPED 165     107.005   4.040  78.166  1.00  0.00           C
ATOM   3002 1C21 POPED 165     107.955   5.150  77.826  1.00  0.00           C
ATOM   3005 2C21 POPED 165     109.305   4.980  78.546  1.00  0.00           C
ATOM   3008 3C21 POPED 165     109.245   5.300  80.046  1.00  0.00           C
ATOM   3011 4C21 POPED 165     110.635   5.570  80.656  1.00  0.00           C
ATOM   3014 5C21 POPED 165     111.585   4.370  80.656  1.00  0.00           C
ATOM   3017 6C21 POPED 165     111.215   3.300  81.696  1.00  0.00           C
ATOM   3020 7C21 POPED 165     112.145   2.070  81.617  1.00  0.00           C
ATOM   3023 8C21 POPED 165     111.775   0.970  82.616  1.00  0.00           C
ATOM   3027  C33 POPED 165     107.605  -3.070  69.646  1.00  0.00           C
ATOM   3030  C34 POPED 165     108.525  -3.110  70.885  1.00  0.00           C
ATOM   3033  C35 POPED 165     108.235  -2.020  71.936  1.00  0.00           C
ATOM   3036  C36 POPED 165     106.865  -2.150  72.626  1.00  0.00           C
ATOM   3039  C37 POPED 165     106.715  -3.470  73.396  1.00  0.00           C
ATOM   3042  C38 POPED 165     105.655  -3.450  74.506  1.00  0.00           C
ATOM   3045  C39 POPED 165     106.015  -2.510  75.666  1.00  0.00           C
ATOM   3048 0C31 POPED 165     105.135  -2.650  76.916  1.00  0.00           C
ATOM   3051 1C31 POPED 165     105.275  -4.000  77.626  1.00  0.00           C
ATOM   3054 2C31 POPED 165     104.585  -4.040  78.996  1.00  0.00           C
ATOM   3057 3C31 POPED 165     105.335  -3.310  80.116  1.00  0.00           C
ATOM   3060 4C31 POPED 165     104.535  -3.300  81.416  1.00  0.00           C
ATOM   3063 5C31 POPED 165     105.205  -2.500  82.546  1.00  0.00           C
ATOM   3066 6C31 POPED 165     104.345  -2.460  83.815  1.00  0.00           C
ATOM   3070  NH3 POPEE 166      15.105  89.510  64.456  1.00  0.00           N
ATOM   3074  C12 POPEE 166      15.245  88.120  64.995  1.00  0.00           C
ATOM   3077  C11 POPEE 166      14.455  87.990  66.316  1.00  0.00           C
ATOM   3080  P   POPEE 166      13.745  85.960  67.836  1.00  0.00           P
ATOM   3081  O13 POPEE 166      12.405  86.570  67.726  1.00  0.00           O
ATOM   3082  O14 POPEE 166      13.875  84.530  67.536  1.00  0.00           O
ATOM   3083  O11 POPEE 166      14.315  86.260  69.276  1.00  0.00           O
ATOM   3084  O12 POPEE 166      14.755  86.750  66.926  1.00  0.00           O
ATOM   3085  C1  POPEE 166      14.265  87.600  69.796  1.00  0.00           C
ATOM   3088  C2  POPEE 166      13.275  87.760  70.976  1.00  0.00           C
ATOM   3090  O21 POPEE 166      13.975  87.460  72.186  1.00  0.00           O
ATOM   3091  C21 POPEE 166      14.495  88.520  72.796  1.00  0.00           C
ATOM   3092  O22 POPEE 166      14.235  89.680  72.536  1.00  0.00           O
ATOM   3093  C22 POPEE 166      15.535  88.040  73.815  1.00  0.00           C
ATOM   3096  C3  POPEE 166      12.015  86.860  70.876  1.00  0.00           C
ATOM   3099  O31 POPEE 166      11.095  87.160  71.946  1.00  0.00           O
ATOM   3100  C31 POPEE 166      11.285  86.490  73.076  1.00  0.00           C
ATOM   3101  O32 POPEE 166      11.995  85.520  73.236  1.00  0.00           O
ATOM   3102  C32 POPEE 166      10.475  87.190  74.156  1.00  0.00           C
ATOM   3105  C23 POPEE 166      15.055  88.190  75.275  1.00  0.00           C
ATOM   3108  C24 POPEE 166      15.825  87.240  76.226  1.00  0.00           C
ATOM   3111  C25 POPEE 166      15.265  87.220  77.646  1.00  0.00           C
ATOM   3114  C26 POPEE 166      15.665  88.420  78.516  1.00  0.00           C
ATOM   3117  C27 POPEE 166      17.085  88.310  79.095  1.00  0.00           C
ATOM   3120  C28 POPEE 166      17.225  89.180  80.355  1.00  0.00           C
ATOM   3123  C29 POPEE 166      18.565  89.040  81.016  1.00  0.00           C
ATOM   3125 0C21 POPEE 166      18.845  88.290  82.096  1.00  0.00           C
ATOM   3127 1C21 POPEE 166      17.885  87.380  82.826  1.00  0.00           C
ATOM   3130 2C21 POPEE 166      18.615  86.200  83.516  1.00  0.00           C
ATOM   3133 3C21 POPEE 166      19.495  86.640  84.686  1.00  0.00           C
ATOM   3136 4C21 POPEE 166      20.265  85.470  85.296  1.00  0.00           C
ATOM   3139 5C21 POPEE 166      21.225  85.900  86.406  1.00  0.00           C
ATOM   3142 6C21 POPEE 166      22.235  84.830  86.805  1.00  0.00           C
ATOM   3145 7C21 POPEE 166      23.175  85.320  87.915  1.00  0.00           C
ATOM   3148 8C21 POPEE 166      24.135  84.250  88.446  1.00  0.00           C
ATOM   3152  C33 POPEE 166      10.945  86.730  75.535  1.00  0.00           C
ATOM   3155  C34 POPEE 166      10.265  87.530  76.646  1.00  0.00           C
ATOM   3158  C35 POPEE 166      10.875  87.250  78.016  1.00  0.00           C
ATOM   3161  C36 POPEE 166      10.535  85.870  78.566  1.00  0.00           C
ATOM   3164  C37 POPEE 166      11.285  85.610  79.876  1.00  0.00           C
ATOM   3167  C38 POPEE 166      10.595  84.540  80.716  1.00  0.00           C
ATOM   3170  C39 POPEE 166      11.385  84.230  81.995  1.00  0.00           C
ATOM   3173 0C31 POPEE 166      10.475  84.010  83.206  1.00  0.00           C
ATOM   3176 1C31 POPEE 166      11.275  83.500  84.406  1.00  0.00           C
ATOM   3179 2C31 POPEE 166      10.405  83.300  85.646  1.00  0.00           C
ATOM   3182 3C31 POPEE 166      11.225  82.740  86.816  1.00  0.00           C
ATOM   3185 4C31 POPEE 166      10.355  82.390  88.026  1.00  0.00           C
ATOM   3188 5C31 POPEE 166      11.165  81.820  89.186  1.00  0.00           C
ATOM   3191 6C31 POPEE 166      10.285  81.340  90.345  1.00  0.00           C
ATOM   3195  NH3 POPEF 167      25.075  42.570  68.036  1.00  0.00           N
ATOM   3199  C12 POPEF 167      24.195  42.530  66.826  1.00  0.00           C
ATOM   3202  C11 POPEF 167      23.025  43.500  66.956  1.00  0.00           C
ATOM   3205  P   POPEF 167      20.595  42.570  66.826  1.00  0.00           P
ATOM   3206  O13 POPEF 167      19.885  43.810  66.436  1.00  0.00           O
ATOM   3207  O14 POPEF 167      21.025  41.680  65.736  1.00  0.00           O
ATOM   3208  O11 POPEF 167      19.705  41.740  67.836  1.00  0.00           O
ATOM   3209  O12 POPEF 167      21.895  42.960  67.666  1.00  0.00           O
ATOM   3210  C1  POPEF 167      19.865  41.760  69.256  1.00  0.00           C
ATOM   3213  C2  POPEF 167      20.695  40.540  69.756  1.00  0.00           C
ATOM   3215  O21 POPEF 167      20.565  40.390  71.186  1.00  0.00           O
ATOM   3216  C21 POPEF 167      21.275  41.180  71.966  1.00  0.00           C
ATOM   3217  O22 POPEF 167      21.805  42.230  71.646  1.00  0.00           O
ATOM   3218  C22 POPEF 167      21.375  40.550  73.346  1.00  0.00           C
ATOM   3221  C3  POPEF 167      22.165  40.560  69.256  1.00  0.00           C
ATOM   3224  O31 POPEF 167      23.015  39.610  69.925  1.00  0.00           O
ATOM   3225  C31 POPEF 167      24.155  40.090  70.396  1.00  0.00           C
ATOM   3226  O32 POPEF 167      24.525  41.250  70.316  1.00  0.00           O
ATOM   3227  C32 POPEF 167      24.965  39.010  71.076  1.00  0.00           C
ATOM   3230  C23 POPEF 167      22.775  40.770  73.966  1.00  0.00           C
ATOM   3233  C24 POPEF 167      23.255  39.700  74.956  1.00  0.00           C
ATOM   3236  C25 POPEF 167      22.235  39.270  76.026  1.00  0.00           C
ATOM   3239  C26 POPEF 167      21.625  40.440  76.805  1.00  0.00           C
ATOM   3242  C27 POPEF 167      20.785  40.000  78.016  1.00  0.00           C
ATOM   3245  C28 POPEF 167      20.125  41.210  78.716  1.00  0.00           C
ATOM   3248  C29 POPEF 167      19.445  40.860  80.016  1.00  0.00           C
ATOM   3250 0C21 POPEF 167      18.135  40.970  80.316  1.00  0.00           C
ATOM   3252 1C21 POPEF 167      17.035  41.460  79.406  1.00  0.00           C
ATOM   3255 2C21 POPEF 167      16.345  42.760  79.876  1.00  0.00           C
ATOM   3258 3C21 POPEF 167      17.275  43.990  79.876  1.00  0.00           C
ATOM   3261 4C21 POPEF 167      16.535  45.330  79.995  1.00  0.00           C
ATOM   3264 5C21 POPEF 167      15.785  45.550  81.315  1.00  0.00           C
ATOM   3267 6C21 POPEF 167      16.715  45.740  82.526  1.00  0.00           C
ATOM   3270 7C21 POPEF 167      15.955  46.200  83.776  1.00  0.00           C
ATOM   3273 8C21 POPEF 167      16.865  46.430  84.986  1.00  0.00           C
ATOM   3277  C33 POPEF 167      26.315  39.610  71.536  1.00  0.00           C
ATOM   3280  C34 POPEF 167      27.195  38.620  72.296  1.00  0.00           C
ATOM   3283  C35 POPEF 167      28.485  39.280  72.786  1.00  0.00           C
ATOM   3286  C36 POPEF 167      29.485  38.270  73.356  1.00  0.00           C
ATOM   3289  C37 POPEF 167      30.695  38.930  74.006  1.00  0.00           C
ATOM   3292  C38 POPEF 167      31.615  37.910  74.666  1.00  0.00           C
ATOM   3295  C39 POPEF 167      32.875  38.530  75.266  1.00  0.00           C
ATOM   3298 0C31 POPEF 167      32.595  39.330  76.546  1.00  0.00           C
ATOM   3301 1C31 POPEF 167      33.265  38.690  77.756  1.00  0.00           C
ATOM   3304 2C31 POPEF 167      33.095  39.480  79.056  1.00  0.00           C
ATOM   3307 3C31 POPEF 167      34.135  39.080  80.106  1.00  0.00           C
ATOM   3310 4C31 POPEF 167      34.165  37.570  80.406  1.00  0.00           C
ATOM   3313 5C31 POPEF 167      35.395  37.150  81.206  1.00  0.00           C
ATOM   3316 6C31 POPEF 167      35.545  35.630  81.326  1.00  0.00           C
ATOM   3320  NH3 POPEG 168      42.245  95.010  67.966  1.00  0.00           N
ATOM   3324  C12 POPEG 168      42.885  95.990  67.026  1.00  0.00           C
ATOM   3327  C11 POPEG 168      44.235  96.530  67.526  1.00  0.00           C
ATOM   3330  P   POPEG 168      45.985  98.370  66.726  1.00  0.00           P
ATOM   3331  O13 POPEG 168      45.525  99.560  67.476  1.00  0.00           O
ATOM   3332  O14 POPEG 168      46.575  98.620  65.386  1.00  0.00           O
ATOM   3333  O11 POPEG 168      46.945  97.450  67.586  1.00  0.00           O
ATOM   3334  O12 POPEG 168      44.745  97.420  66.526  1.00  0.00           O
ATOM   3335  C1  POPEG 168      47.615  96.280  67.066  1.00  0.00           C
ATOM   3338  C2  POPEG 168      48.455  95.600  68.196  1.00  0.00           C
ATOM   3340  O21 POPEG 168      48.975  94.280  67.856  1.00  0.00           O
ATOM   3341  C21 POPEG 168      50.315  94.200  67.796  1.00  0.00           C
ATOM   3342  O22 POPEG 168      51.045  95.100  67.446  1.00  0.00           O
ATOM   3343  C22 POPEG 168      50.805  92.820  68.236  1.00  0.00           C
ATOM   3346  C3  POPEG 168      47.655  95.480  69.516  1.00  0.00           C
ATOM   3349  O31 POPEG 168      48.575  95.330  70.626  1.00  0.00           O
ATOM   3350  C31 POPEG 168      48.005  94.960  71.746  1.00  0.00           C
ATOM   3351  O32 POPEG 168      46.855  94.550  71.866  1.00  0.00           O
ATOM   3352  C32 POPEG 168      48.975  95.190  72.906  1.00  0.00           C
ATOM   3355  C23 POPEG 168      51.465  92.850  69.646  1.00  0.00           C
ATOM   3358  C24 POPEG 168      52.845  92.180  69.706  1.00  0.00           C
ATOM   3361  C25 POPEG 168      53.305  91.940  71.156  1.00  0.00           C
ATOM   3364  C26 POPEG 168      54.685  91.270  71.276  1.00  0.00           C
ATOM   3367  C27 POPEG 168      54.995  90.780  72.705  1.00  0.00           C
ATOM   3370  C28 POPEG 168      56.495  90.810  73.076  1.00  0.00           C
ATOM   3373  C29 POPEG 168      57.015  92.150  73.535  1.00  0.00           C
ATOM   3375 0C21 POPEG 168      57.165  92.550  74.816  1.00  0.00           C
ATOM   3377 1C21 POPEG 168      56.795  91.780  76.066  1.00  0.00           C
ATOM   3380 2C21 POPEG 168      57.985  91.310  76.916  1.00  0.00           C
ATOM   3383 3C21 POPEG 168      58.785  90.180  76.256  1.00  0.00           C
ATOM   3386 4C21 POPEG 168      60.055  89.810  77.036  1.00  0.00           C
ATOM   3389 5C21 POPEG 168      59.765  89.120  78.376  1.00  0.00           C
ATOM   3392 6C21 POPEG 168      61.035  88.560  79.025  1.00  0.00           C
ATOM   3395 7C21 POPEG 168      60.735  87.620  80.196  1.00  0.00           C
ATOM   3398 8C21 POPEG 168      61.995  86.980  80.796  1.00  0.00           C
ATOM   3402  C33 POPEG 168      50.195  94.250  72.886  1.00  0.00           C
ATOM   3405  C34 POPEG 168      49.975  92.930  73.636  1.00  0.00           C
ATOM   3408  C35 POPEG 168      49.785  93.080  75.155  1.00  0.00           C
ATOM   3411  C36 POPEG 168      50.895  93.880  75.866  1.00  0.00           C
ATOM   3414  C37 POPEG 168      50.825  93.760  77.396  1.00  0.00           C
ATOM   3417  C38 POPEG 168      52.095  94.240  78.116  1.00  0.00           C
ATOM   3420  C39 POPEG 168      51.975  94.170  79.646  1.00  0.00           C
ATOM   3423 0C31 POPEG 168      53.325  93.940  80.336  1.00  0.00           C
ATOM   3426 1C31 POPEG 168      53.235  94.030  81.866  1.00  0.00           C
ATOM   3429 2C31 POPEG 168      54.455  93.480  82.616  1.00  0.00           C
ATOM   3432 3C31 POPEG 168      55.805  94.050  82.146  1.00  0.00           C
ATOM   3435 4C31 POPEG 168      56.985  93.440  82.915  1.00  0.00           C
ATOM   3438 5C31 POPEG 168      58.345  93.830  82.316  1.00  0.00           C
ATOM   3441 6C31 POPEG 168      59.535  93.130  82.985  1.00  0.00           C
ATOM   3445  NH3 POPEH 169      29.325 108.050  68.626  1.00  0.00           N
ATOM   3449  C12 POPEH 169      28.735 107.100  69.646  1.00  0.00           C
ATOM   3452  C11 POPEH 169      27.325 107.480  70.146  1.00  0.00           C
ATOM   3455  P   POPEH 169      25.015 106.380  70.745  1.00  0.00           P
ATOM   3456  O13 POPEH 169      24.455 107.330  69.756  1.00  0.00           O
ATOM   3457  O14 POPEH 169      24.525 104.990  70.646  1.00  0.00           O
ATOM   3458  O11 POPEH 169      24.925 106.900  72.256  1.00  0.00           O
ATOM   3459  O12 POPEH 169      26.595 106.290  70.496  1.00  0.00           O
ATOM   3460  C1  POPEH 169      24.495 106.000  73.296  1.00  0.00           C
ATOM   3463  C2  POPEH 169      24.185 106.720  74.646  1.00  0.00           C
ATOM   3465  O21 POPEH 169      23.515 105.820  75.566  1.00  0.00           O
ATOM   3466  C21 POPEH 169      24.255 105.370  76.586  1.00  0.00           C
ATOM   3467  O22 POPEH 169      25.455 105.420  76.665  1.00  0.00           O
ATOM   3468  C22 POPEH 169      23.345 104.750  77.655  1.00  0.00           C
ATOM   3471  C3  POPEH 169      23.295 107.970  74.436  1.00  0.00           C
ATOM   3474  O31 POPEH 169      22.805 108.490  75.706  1.00  0.00           O
ATOM   3475  C31 POPEH 169      21.515 108.290  75.976  1.00  0.00           C
ATOM   3476  O32 POPEH 169      20.685 107.880  75.186  1.00  0.00           O
ATOM   3477  C32 POPEH 169      21.235 108.690  77.425  1.00  0.00           C
ATOM   3480  C23 POPEH 169      23.975 104.770  79.066  1.00  0.00           C
ATOM   3483  C24 POPEH 169      22.945 104.520  80.187  1.00  0.00           C
ATOM   3486  C25 POPEH 169      23.545 104.450  81.595  1.00  0.00           C
ATOM   3489  C26 POPEH 169      22.505 104.670  82.705  1.00  0.00           C
ATOM   3492  C27 POPEH 169      23.075 104.530  84.126  1.00  0.00           C
ATOM   3495  C28 POPEH 169      22.205 105.160  85.236  1.00  0.00           C
ATOM   3498  C29 POPEH 169      20.855 104.500  85.345  1.00  0.00           C
ATOM   3500 0C21 POPEH 169      20.335 103.910  86.437  1.00  0.00           C
ATOM   3502 1C21 POPEH 169      20.975 103.780  87.796  1.00  0.00           C
ATOM   3505 2C21 POPEH 169      20.015 103.060  88.766  1.00  0.00           C
ATOM   3508 3C21 POPEH 169      20.555 102.940  90.205  1.00  0.00           C
ATOM   3511 4C21 POPEH 169      19.545 102.320  91.175  1.00  0.00           C
ATOM   3514 5C21 POPEH 169      19.275 100.830  90.936  1.00  0.00           C
ATOM   3517 6C21 POPEH 169      18.155 100.250  91.826  1.00  0.00           C
ATOM   3520 7C21 POPEH 169      16.745 100.590  91.296  1.00  0.00           C
ATOM   3523 8C21 POPEH 169      15.615 100.080  92.196  1.00  0.00           C
ATOM   3527  C33 POPEH 169      20.195 107.800  78.146  1.00  0.00           C
ATOM   3530  C34 POPEH 169      20.015 108.250  79.606  1.00  0.00           C
ATOM   3533  C35 POPEH 169      18.935 107.500  80.406  1.00  0.00           C
ATOM   3536  C36 POPEH 169      19.155 107.670  81.925  1.00  0.00           C
ATOM   3539  C37 POPEH 169      17.895 107.470  82.786  1.00  0.00           C
ATOM   3542  C38 POPEH 169      18.195 106.740  84.117  1.00  0.00           C
ATOM   3545  C39 POPEH 169      17.565 107.370  85.367  1.00  0.00           C
ATOM   3548 0C31 POPEH 169      18.625 108.010  86.286  1.00  0.00           C
ATOM   3551 1C31 POPEH 169      18.105 108.360  87.687  1.00  0.00           C
ATOM   3554 2C31 POPEH 169      19.195 108.910  88.626  1.00  0.00           C
ATOM   3557 3C31 POPEH 169      20.315 107.910  88.916  1.00  0.00           C
ATOM   3560 4C31 POPEH 169      21.335 108.380  89.966  1.00  0.00           C
ATOM   3563 5C31 POPEH 169      22.515 107.410  90.096  1.00  0.00           C
ATOM   3566 6C31 POPEH 169      23.515 107.790  91.186  1.00  0.00           C
ATOM   3570  NH3 POPEI 170      21.465  93.540  67.626  1.00  0.00           N
ATOM   3574  C12 POPEI 170      22.015  92.440  66.756  1.00  0.00           C
ATOM   3577  C11 POPEI 170      21.095  92.030  65.586  1.00  0.00           C
ATOM   3580  P   POPEI 170      18.965  90.700  64.925  1.00  0.00           P
ATOM   3581  O13 POPEI 170      18.265  91.670  64.076  1.00  0.00           O
ATOM   3582  O14 POPEI 170      19.775  89.720  64.176  1.00  0.00           O
ATOM   3583  O11 POPEI 170      17.875  89.910  65.776  1.00  0.00           O
ATOM   3584  O12 POPEI 170      19.825  91.490  66.006  1.00  0.00           O
ATOM   3585  C1  POPEI 170      18.315  88.910  66.696  1.00  0.00           C
ATOM   3588  C2  POPEI 170      18.375  89.420  68.156  1.00  0.00           C
ATOM   3590  O21 POPEI 170      18.715  88.280  68.966  1.00  0.00           O
ATOM   3591  C21 POPEI 170      19.765  88.440  69.746  1.00  0.00           C
ATOM   3592  O22 POPEI 170      20.495  89.410  69.785  1.00  0.00           O
ATOM   3593  C22 POPEI 170      19.885  87.250  70.686  1.00  0.00           C
ATOM   3596  C3  POPEI 170      16.995  89.970  68.616  1.00  0.00           C
ATOM   3599  O31 POPEI 170      16.915  90.350  70.006  1.00  0.00           O
ATOM   3600  C31 POPEI 170      17.195  91.620  70.296  1.00  0.00           C
ATOM   3601  O32 POPEI 170      17.735  92.420  69.565  1.00  0.00           O
ATOM   3602  C32 POPEI 170      16.625  91.950  71.665  1.00  0.00           C
ATOM   3605  C23 POPEI 170      20.695  87.610  71.946  1.00  0.00           C
ATOM   3608  C24 POPEI 170      19.935  88.500  72.926  1.00  0.00           C
ATOM   3611  C25 POPEI 170      20.155  88.110  74.396  1.00  0.00           C
ATOM   3614  C26 POPEI 170      19.425  86.810  74.756  1.00  0.00           C
ATOM   3617  C27 POPEI 170      19.555  86.430  76.245  1.00  0.00           C
ATOM   3620  C28 POPEI 170      18.845  85.110  76.595  1.00  0.00           C
ATOM   3623  C29 POPEI 170      19.695  83.880  76.376  1.00  0.00           C
ATOM   3625 0C21 POPEI 170      19.905  82.870  77.246  1.00  0.00           C
ATOM   3627 1C21 POPEI 170      19.315  82.720  78.626  1.00  0.00           C
ATOM   3630 2C21 POPEI 170      20.325  82.390  79.726  1.00  0.00           C
ATOM   3633 3C21 POPEI 170      19.605  82.180  81.066  1.00  0.00           C
ATOM   3636 4C21 POPEI 170      20.575  81.980  82.246  1.00  0.00           C
ATOM   3639 5C21 POPEI 170      19.875  81.650  83.576  1.00  0.00           C
ATOM   3642 6C21 POPEI 170      19.075  80.340  83.506  1.00  0.00           C
ATOM   3645 7C21 POPEI 170      18.565  79.860  84.866  1.00  0.00           C
ATOM   3648 8C21 POPEI 170      17.625  78.670  84.696  1.00  0.00           C
ATOM   3652  C33 POPEI 170      17.555  91.470  72.786  1.00  0.00           C
ATOM   3655  C34 POPEI 170      16.965  91.790  74.156  1.00  0.00           C
ATOM   3658  C35 POPEI 170      18.035  91.720  75.256  1.00  0.00           C
ATOM   3661  C36 POPEI 170      17.485  92.140  76.616  1.00  0.00           C
ATOM   3664  C37 POPEI 170      18.585  92.430  77.646  1.00  0.00           C
ATOM   3667  C38 POPEI 170      19.495  91.220  77.915  1.00  0.00           C
ATOM   3670  C39 POPEI 170      20.885  91.380  77.276  1.00  0.00           C
ATOM   3673 0C31 POPEI 170      21.845  90.240  77.616  1.00  0.00           C
ATOM   3676 1C31 POPEI 170      23.115  90.270  76.746  1.00  0.00           C
ATOM   3679 2C31 POPEI 170      24.165  89.210  77.126  1.00  0.00           C
ATOM   3682 3C31 POPEI 170      23.655  87.780  76.936  1.00  0.00           C
ATOM   3685 4C31 POPEI 170      24.605  86.720  77.506  1.00  0.00           C
ATOM   3688 5C31 POPEI 170      23.885  85.370  77.676  1.00  0.00           C
ATOM   3691 6C31 POPEI 170      24.815  84.230  78.066  1.00  0.00           C
ATOM   3695  NH3 POPEJ 171      74.245  46.020 108.086  1.00  0.00           N
ATOM   3699  C12 POPEJ 171      74.645  47.450 108.346  1.00  0.00           C
ATOM   3702  C11 POPEJ 171      74.225  48.420 107.236  1.00  0.00           C
ATOM   3705  P   POPEJ 171      73.945  50.940 107.995  1.00  0.00           P
ATOM   3706  O13 POPEJ 171      72.925  50.500 108.986  1.00  0.00           O
ATOM   3707  O14 POPEJ 171      74.815  52.070 108.366  1.00  0.00           O
ATOM   3708  O11 POPEJ 171      73.195  51.290 106.646  1.00  0.00           O
ATOM   3709  O12 POPEJ 171      74.805  49.690 107.526  1.00  0.00           O
ATOM   3710  C1  POPEJ 171      73.825  51.150 105.367  1.00  0.00           C
ATOM   3713  C2  POPEJ 171      74.425  52.490 104.846  1.00  0.00           C
ATOM   3715  O21 POPEJ 171      74.345  52.560 103.415  1.00  0.00           O
ATOM   3716  C21 POPEJ 171      73.185  52.530 102.816  1.00  0.00           C
ATOM   3717  O22 POPEJ 171      72.085  52.660 103.326  1.00  0.00           O
ATOM   3718  C22 POPEJ 171      73.415  52.340 101.315  1.00  0.00           C
ATOM   3721  C3  POPEJ 171      75.935  52.650 105.275  1.00  0.00           C
ATOM   3724  O31 POPEJ 171      76.535  53.950 105.056  1.00  0.00           O
ATOM   3725  C31 POPEJ 171      77.175  54.170 103.906  1.00  0.00           C
ATOM   3726  O32 POPEJ 171      76.975  53.570 102.867  1.00  0.00           O
ATOM   3727  C32 POPEJ 171      78.145  55.330 104.056  1.00  0.00           C
ATOM   3730  C23 POPEJ 171      72.315  52.930 100.415  1.00  0.00           C
ATOM   3733  C24 POPEJ 171      72.735  52.770  98.946  1.00  0.00           C
ATOM   3736  C25 POPEJ 171      71.725  53.290  97.915  1.00  0.00           C
ATOM   3739  C26 POPEJ 171      72.365  53.240  96.525  1.00  0.00           C
ATOM   3742  C27 POPEJ 171      71.415  53.510  95.345  1.00  0.00           C
ATOM   3745  C28 POPEJ 171      72.225  53.560  94.036  1.00  0.00           C
ATOM   3748  C29 POPEJ 171      71.385  53.710  92.796  1.00  0.00           C
ATOM   3750 0C21 POPEJ 171      71.625  53.120  91.605  1.00  0.00           C
ATOM   3752 1C21 POPEJ 171      72.785  52.220  91.276  1.00  0.00           C
ATOM   3755 2C21 POPEJ 171      72.335  50.800  90.866  1.00  0.00           C
ATOM   3758 3C21 POPEJ 171      72.215  50.620  89.336  1.00  0.00           C
ATOM   3761 4C21 POPEJ 171      71.725  49.230  88.916  1.00  0.00           C
ATOM   3764 5C21 POPEJ 171      72.345  48.080  89.716  1.00  0.00           C
ATOM   3767 6C21 POPEJ 171      72.115  46.700  89.086  1.00  0.00           C
ATOM   3770 7C21 POPEJ 171      72.485  45.560  90.036  1.00  0.00           C
ATOM   3773 8C21 POPEJ 171      72.355  44.180  89.396  1.00  0.00           C
ATOM   3777  C33 POPEJ 171      78.245  56.240 102.806  1.00  0.00           C
ATOM   3780  C34 POPEJ 171      79.395  55.930 101.836  1.00  0.00           C
ATOM   3783  C35 POPEJ 171      79.155  54.780 100.846  1.00  0.00           C
ATOM   3786  C36 POPEJ 171      79.835  55.040  99.476  1.00  0.00           C
ATOM   3789  C37 POPEJ 171      80.255  53.730  98.786  1.00  0.00           C
ATOM   3792  C38 POPEJ 171      81.325  53.870  97.686  1.00  0.00           C
ATOM   3795  C39 POPEJ 171      80.865  53.560  96.256  1.00  0.00           C
ATOM   3798 0C31 POPEJ 171      82.055  53.580  95.286  1.00  0.00           C
ATOM   3801 1C31 POPEJ 171      81.685  53.480  93.806  1.00  0.00           C
ATOM   3804 2C31 POPEJ 171      82.735  54.150  92.896  1.00  0.00           C
ATOM   3807 3C31 POPEJ 171      82.455  55.640  92.705  1.00  0.00           C
ATOM   3810 4C31 POPEJ 171      83.445  56.370  91.785  1.00  0.00           C
ATOM   3813 5C31 POPEJ 171      82.925  57.760  91.376  1.00  0.00           C
ATOM   3816 6C31 POPEJ 171      83.835  58.560  90.446  1.00  0.00           C
ATOM   3820  NH3 POPEK 172      18.605  75.790  66.876  1.00  0.00           N
ATOM   3824  C12 POPEK 172      17.935  74.500  67.276  1.00  0.00           C
ATOM   3827  C11 POPEK 172      17.935  73.450  66.146  1.00  0.00           C
ATOM   3830  P   POPEK 172      15.975  71.890  65.306  1.00  0.00           P
ATOM   3831  O13 POPEK 172      14.945  72.130  64.266  1.00  0.00           O
ATOM   3832  O14 POPEK 172      17.045  70.910  65.026  1.00  0.00           O
ATOM   3833  O11 POPEK 172      15.185  71.500  66.626  1.00  0.00           O
ATOM   3834  O12 POPEK 172      16.605  73.280  65.666  1.00  0.00           O
ATOM   3835  C1  POPEK 172      15.875  71.240  67.836  1.00  0.00           C
ATOM   3838  C2  POPEK 172      14.875  71.230  69.016  1.00  0.00           C
ATOM   3840  O21 POPEK 172      15.545  71.360  70.296  1.00  0.00           O
ATOM   3841  C21 POPEK 172      15.975  72.580  70.535  1.00  0.00           C
ATOM   3842  O22 POPEK 172      15.845  73.530  69.796  1.00  0.00           O
ATOM   3843  C22 POPEK 172      16.585  72.680  71.946  1.00  0.00           C
ATOM   3846  C3  POPEK 172      13.995  69.940  68.986  1.00  0.00           C
ATOM   3849  O31 POPEK 172      13.435  69.580  70.266  1.00  0.00           O
ATOM   3850  C31 POPEK 172      12.585  70.500  70.736  1.00  0.00           C
ATOM   3851  O32 POPEK 172      12.125  71.420  70.106  1.00  0.00           O
ATOM   3852  C32 POPEK 172      12.385  70.270  72.236  1.00  0.00           C
ATOM   3855  C23 POPEK 172      15.715  72.180  73.126  1.00  0.00           C
ATOM   3858  C24 POPEK 172      16.425  72.420  74.476  1.00  0.00           C
ATOM   3861  C25 POPEK 172      15.595  72.070  75.736  1.00  0.00           C
ATOM   3864  C26 POPEK 172      16.495  71.640  76.906  1.00  0.00           C
ATOM   3867  C27 POPEK 172      15.895  71.880  78.306  1.00  0.00           C
ATOM   3870  C28 POPEK 172      16.795  71.270  79.425  1.00  0.00           C
ATOM   3873  C29 POPEK 172      16.935  72.110  80.666  1.00  0.00           C
ATOM   3875 0C21 POPEK 172      16.775  71.740  81.956  1.00  0.00           C
ATOM   3877 1C21 POPEK 172      16.365  70.400  82.506  1.00  0.00           C
ATOM   3880 2C21 POPEK 172      15.365  70.610  83.666  1.00  0.00           C
ATOM   3883 3C21 POPEK 172      14.925  69.310  84.366  1.00  0.00           C
ATOM   3886 4C21 POPEK 172      13.685  69.550  85.246  1.00  0.00           C
ATOM   3889 5C21 POPEK 172      12.985  68.280  85.745  1.00  0.00           C
ATOM   3892 6C21 POPEK 172      13.895  67.310  86.516  1.00  0.00           C
ATOM   3895 7C21 POPEK 172      13.065  66.240  87.246  1.00  0.00           C
ATOM   3898 8C21 POPEK 172      13.855  64.980  87.626  1.00  0.00           C
ATOM   3902  C33 POPEK 172      11.345  71.230  72.866  1.00  0.00           C
ATOM   3905  C34 POPEK 172      11.475  71.330  74.396  1.00  0.00           C
ATOM   3908  C35 POPEK 172      11.285  72.770  74.896  1.00  0.00           C
ATOM   3911  C36 POPEK 172      11.505  72.930  76.405  1.00  0.00           C
ATOM   3914  C37 POPEK 172      11.515  74.410  76.805  1.00  0.00           C
ATOM   3917  C38 POPEK 172      11.315  74.660  78.306  1.00  0.00           C
ATOM   3920  C39 POPEK 172      12.495  74.220  79.186  1.00  0.00           C
ATOM   3923 0C31 POPEK 172      12.315  74.700  80.626  1.00  0.00           C
ATOM   3926 1C31 POPEK 172      13.475  74.300  81.546  1.00  0.00           C
ATOM   3929 2C31 POPEK 172      13.415  75.020  82.896  1.00  0.00           C
ATOM   3932 3C31 POPEK 172      14.565  74.610  83.826  1.00  0.00           C
ATOM   3935 4C31 POPEK 172      14.505  75.320  85.187  1.00  0.00           C
ATOM   3938 5C31 POPEK 172      15.565  74.790  86.166  1.00  0.00           C
ATOM   3941 6C31 POPEK 172      15.495  75.430  87.546  1.00  0.00           C
ATOM   3945  NH3 POPEL 173      16.645  33.210  64.506  1.00  0.00           N
ATOM   3949  C12 POPEL 173      15.385  32.560  64.026  1.00  0.00           C
ATOM   3952  C11 POPEL 173      14.475  32.140  65.186  1.00  0.00           C
ATOM   3955  P   POPEL 173      15.745  30.360  66.696  1.00  0.00           P
ATOM   3956  O13 POPEL 173      16.295  29.710  65.486  1.00  0.00           O
ATOM   3957  O14 POPEL 173      16.615  30.560  67.866  1.00  0.00           O
ATOM   3958  O11 POPEL 173      14.325  29.790  67.116  1.00  0.00           O
ATOM   3959  O12 POPEL 173      15.285  31.800  66.296  1.00  0.00           O
ATOM   3960  C1  POPEL 173      13.575  30.510  68.126  1.00  0.00           C
ATOM   3963  C2  POPEL 173      12.905  29.520  69.136  1.00  0.00           C
ATOM   3965  O21 POPEL 173      12.825  30.070  70.476  1.00  0.00           O
ATOM   3966  C21 POPEL 173      11.965  31.060  70.605  1.00  0.00           C
ATOM   3967  O22 POPEL 173      11.145  31.410  69.776  1.00  0.00           O
ATOM   3968  C22 POPEL 173      12.215  31.770  71.946  1.00  0.00           C
ATOM   3971  C3  POPEL 173      13.725  28.210  69.156  1.00  0.00           C
ATOM   3974  O31 POPEL 173      13.205  27.230  70.076  1.00  0.00           O
ATOM   3975  C31 POPEL 173      14.015  27.040  71.096  1.00  0.00           C
ATOM   3976  O32 POPEL 173      14.485  27.930  71.796  1.00  0.00           O
ATOM   3977  C32 POPEL 173      14.415  25.580  71.116  1.00  0.00           C
ATOM   3980  C23 POPEL 173      11.175  31.450  73.055  1.00  0.00           C
ATOM   3983  C24 POPEL 173      11.765  31.450  74.476  1.00  0.00           C
ATOM   3986  C25 POPEL 173      10.715  31.160  75.576  1.00  0.00           C
ATOM   3989  C26 POPEL 173      11.215  31.500  76.995  1.00  0.00           C
ATOM   3992  C27 POPEL 173      10.205  31.150  78.096  1.00  0.00           C
ATOM   3995  C28 POPEL 173      10.255  29.670  78.516  1.00  0.00           C
ATOM   3998  C29 POPEL 173       9.145  29.280  79.466  1.00  0.00           C
ATOM   4000 0C21 POPEL 173       9.235  29.070  80.786  1.00  0.00           C
ATOM   4002 1C21 POPEL 173      10.455  29.260  81.636  1.00  0.00           C
ATOM   4005 2C21 POPEL 173      10.095  29.580  83.096  1.00  0.00           C
ATOM   4008 3C21 POPEL 173       9.515  28.380  83.876  1.00  0.00           C
ATOM   4011 4C21 POPEL 173       9.575  28.600  85.386  1.00  0.00           C
ATOM   4014 5C21 POPEL 173       8.995  27.460  86.236  1.00  0.00           C
ATOM   4017 6C21 POPEL 173       9.835  26.170  86.186  1.00  0.00           C
ATOM   4020 7C21 POPEL 173       9.375  25.110  87.196  1.00  0.00           C
ATOM   4023 8C21 POPEL 173       9.385  23.690  86.626  1.00  0.00           C
ATOM   4027  C33 POPEL 173      15.825  25.380  70.506  1.00  0.00           C
ATOM   4030  C34 POPEL 173      16.925  25.230  71.566  1.00  0.00           C
ATOM   4033  C35 POPEL 173      17.215  26.480  72.396  1.00  0.00           C
ATOM   4036  C36 POPEL 173      18.275  26.200  73.456  1.00  0.00           C
ATOM   4039  C37 POPEL 173      18.705  27.420  74.266  1.00  0.00           C
ATOM   4042  C38 POPEL 173      19.675  26.990  75.376  1.00  0.00           C
ATOM   4045  C39 POPEL 173      20.405  28.140  76.086  1.00  0.00           C
ATOM   4048 0C31 POPEL 173      21.505  27.580  76.995  1.00  0.00           C
ATOM   4051 1C31 POPEL 173      22.435  28.640  77.616  1.00  0.00           C
ATOM   4054 2C31 POPEL 173      23.755  28.810  76.846  1.00  0.00           C
ATOM   4057 3C31 POPEL 173      23.575  29.290  75.396  1.00  0.00           C
ATOM   4060 4C31 POPEL 173      24.895  29.600  74.706  1.00  0.00           C
ATOM   4063 5C31 POPEL 173      24.735  29.840  73.206  1.00  0.00           C
ATOM   4066 6C31 POPEL 173      26.065  29.990  72.476  1.00  0.00           C
ATOM   4070  NH3 POPEM 174     100.995  79.620  63.285  1.00  0.00           N
ATOM   4074  C12 POPEM 174     101.285  79.450  64.746  1.00  0.00           C
ATOM   4077  C11 POPEM 174     100.025  79.810  65.536  1.00  0.00           C
ATOM   4080  P   POPEM 174      98.475  81.750  64.785  1.00  0.00           P
ATOM   4081  O13 POPEM 174      98.435  83.220  64.756  1.00  0.00           O
ATOM   4082  O14 POPEM 174      98.445  81.080  63.476  1.00  0.00           O
ATOM   4083  O11 POPEM 174      97.355  81.200  65.746  1.00  0.00           O
ATOM   4084  O12 POPEM 174      99.795  81.220  65.446  1.00  0.00           O
ATOM   4085  C1  POPEM 174      97.085  81.920  66.956  1.00  0.00           C
ATOM   4088  C2  POPEM 174      98.125  81.670  68.096  1.00  0.00           C
ATOM   4090  O21 POPEM 174      97.345  81.410  69.276  1.00  0.00           O
ATOM   4091  C21 POPEM 174      98.015  81.270  70.396  1.00  0.00           C
ATOM   4092  O22 POPEM 174      98.315  82.170  71.175  1.00  0.00           O
ATOM   4093  C22 POPEM 174      98.325  79.800  70.646  1.00  0.00           C
ATOM   4096  C3  POPEM 174      99.165  82.830  68.266  1.00  0.00           C
ATOM   4099  O31 POPEM 174     100.235  82.480  69.166  1.00  0.00           O
ATOM   4100  C31 POPEM 174     100.995  83.490  69.586  1.00  0.00           C
ATOM   4101  O32 POPEM 174     100.885  84.660  69.266  1.00  0.00           O
ATOM   4102  C32 POPEM 174     102.045  82.910  70.555  1.00  0.00           C
ATOM   4105  C23 POPEM 174      97.805  79.360  72.036  1.00  0.00           C
ATOM   4108  C24 POPEM 174      98.385  78.020  72.466  1.00  0.00           C
ATOM   4111  C25 POPEM 174      97.665  77.360  73.656  1.00  0.00           C
ATOM   4114  C26 POPEM 174      97.915  78.030  75.015  1.00  0.00           C
ATOM   4117  C27 POPEM 174      97.295  77.200  76.146  1.00  0.00           C
ATOM   4120  C28 POPEM 174      97.695  77.680  77.556  1.00  0.00           C
ATOM   4123  C29 POPEM 174      97.095  76.760  78.596  1.00  0.00           C
ATOM   4125 0C21 POPEM 174      96.975  76.990  79.916  1.00  0.00           C
ATOM   4127 1C21 POPEM 174      97.435  78.200  80.696  1.00  0.00           C
ATOM   4130 2C21 POPEM 174      96.285  79.030  81.326  1.00  0.00           C
ATOM   4133 3C21 POPEM 174      95.035  78.220  81.706  1.00  0.00           C
ATOM   4136 4C21 POPEM 174      94.025  79.010  82.546  1.00  0.00           C
ATOM   4139 5C21 POPEM 174      92.685  78.270  82.687  1.00  0.00           C
ATOM   4142 6C21 POPEM 174      91.695  78.980  83.616  1.00  0.00           C
ATOM   4145 7C21 POPEM 174      90.335  78.260  83.636  1.00  0.00           C
ATOM   4148 8C21 POPEM 174      89.315  78.920  84.576  1.00  0.00           C
ATOM   4152  C33 POPEM 174     103.145  83.920  70.936  1.00  0.00           C
ATOM   4155  C34 POPEM 174     103.965  83.460  72.156  1.00  0.00           C
ATOM   4158  C35 POPEM 174     105.205  84.340  72.366  1.00  0.00           C
ATOM   4161  C36 POPEM 174     105.575  84.560  73.835  1.00  0.00           C
ATOM   4164  C37 POPEM 174     106.835  85.430  73.986  1.00  0.00           C
ATOM   4167  C38 POPEM 174     107.105  85.920  75.415  1.00  0.00           C
ATOM   4170  C39 POPEM 174     107.005  84.810  76.466  1.00  0.00           C
ATOM   4173 0C31 POPEM 174     107.585  85.220  77.816  1.00  0.00           C
ATOM   4176 1C31 POPEM 174     107.355  84.130  78.866  1.00  0.00           C
ATOM   4179 2C31 POPEM 174     108.065  84.410  80.196  1.00  0.00           C
ATOM   4182 3C31 POPEM 174     108.075  83.190  81.126  1.00  0.00           C
ATOM   4185 4C31 POPEM 174     106.685  82.720  81.566  1.00  0.00           C
ATOM   4188 5C31 POPEM 174     106.755  81.400  82.355  1.00  0.00           C
ATOM   4191 6C31 POPEM 174     105.395  80.910  82.855  1.00  0.00           C
ATOM   4195  NH3 POPEN 175      93.495 117.550 103.105  1.00  0.00           N
ATOM   4199  C12 POPEN 175      92.455 116.950 102.206  1.00  0.00           C
ATOM   4202  C11 POPEN 175      93.075 116.020 101.156  1.00  0.00           C
ATOM   4205  P   POPEN 175      95.505 116.540 100.507  1.00  0.00           P
ATOM   4206  O13 POPEN 175      96.205 117.340  99.495  1.00  0.00           O
ATOM   4207  O14 POPEN 175      95.775 116.890 101.916  1.00  0.00           O
ATOM   4208  O11 POPEN 175      95.615 114.990 100.236  1.00  0.00           O
ATOM   4209  O12 POPEN 175      93.965 116.760 100.326  1.00  0.00           O
ATOM   4210  C1  POPEN 175      96.105 114.490  98.975  1.00  0.00           C
ATOM   4213  C2  POPEN 175      94.945 114.150  98.007  1.00  0.00           C
ATOM   4215  O21 POPEN 175      95.415 113.230  97.006  1.00  0.00           O
ATOM   4216  C21 POPEN 175      94.455 112.740  96.245  1.00  0.00           C
ATOM   4217  O22 POPEN 175      93.285 112.600  96.566  1.00  0.00           O
ATOM   4218  C22 POPEN 175      95.025 112.530  94.855  1.00  0.00           C
ATOM   4221  C3  POPEN 175      94.375 115.420  97.326  1.00  0.00           C
ATOM   4224  O31 POPEN 175      92.945 115.380  97.376  1.00  0.00           O
ATOM   4225  C31 POPEN 175      92.315 115.430  96.236  1.00  0.00           C
ATOM   4226  O32 POPEN 175      92.825 115.380  95.116  1.00  0.00           O
ATOM   4227  C32 POPEN 175      90.825 115.550  96.506  1.00  0.00           C
ATOM   4230  C23 POPEN 175      93.935 112.070  93.885  1.00  0.00           C
ATOM   4233  C24 POPEN 175      94.365 112.060  92.425  1.00  0.00           C
ATOM   4236  C25 POPEN 175      95.545 111.140  92.135  1.00  0.00           C
ATOM   4239  C26 POPEN 175      95.625 110.840  90.635  1.00  0.00           C
ATOM   4242  C27 POPEN 175      96.685 109.790  90.286  1.00  0.00           C
ATOM   4245  C28 POPEN 175      96.415 109.220  88.885  1.00  0.00           C
ATOM   4248  C29 POPEN 175      97.565 108.360  88.415  1.00  0.00           C
ATOM   4250 0C21 POPEN 175      98.565 108.750  87.606  1.00  0.00           C
ATOM   4252 1C21 POPEN 175      98.745 110.120  86.976  1.00  0.00           C
ATOM   4255 2C21 POPEN 175      99.985 110.860  87.506  1.00  0.00           C
ATOM   4258 3C21 POPEN 175     101.335 110.150  87.246  1.00  0.00           C
ATOM   4261 4C21 POPEN 175     101.575 109.750  85.775  1.00  0.00           C
ATOM   4264 5C21 POPEN 175     101.525 110.920  84.796  1.00  0.00           C
ATOM   4267 6C21 POPEN 175     101.855 110.490  83.356  1.00  0.00           C
ATOM   4270 7C21 POPEN 175     101.895 111.660  82.376  1.00  0.00           C
ATOM   4273 8C21 POPEN 175     101.875 111.220  80.906  1.00  0.00           C
ATOM   4277  C33 POPEN 175      90.055 115.880  95.225  1.00  0.00           C
ATOM   4280  C34 POPEN 175      88.565 116.040  95.526  1.00  0.00           C
ATOM   4283  C35 POPEN 175      87.735 116.410  94.285  1.00  0.00           C
ATOM   4286  C36 POPEN 175      87.665 115.230  93.315  1.00  0.00           C
ATOM   4289  C37 POPEN 175      87.145 115.580  91.925  1.00  0.00           C
ATOM   4292  C38 POPEN 175      87.265 114.360  91.006  1.00  0.00           C
ATOM   4295  C39 POPEN 175      86.855 114.650  89.556  1.00  0.00           C
ATOM   4298 0C31 POPEN 175      87.915 115.410  88.745  1.00  0.00           C
ATOM   4301 1C31 POPEN 175      87.565 115.520  87.256  1.00  0.00           C
ATOM   4304 2C31 POPEN 175      88.375 114.580  86.346  1.00  0.00           C
ATOM   4307 3C31 POPEN 175      88.215 113.080  86.636  1.00  0.00           C
ATOM   4310 4C31 POPEN 175      86.825 112.510  86.306  1.00  0.00           C
ATOM   4313 5C31 POPEN 175      86.775 110.980  86.437  1.00  0.00           C
ATOM   4316 6C31 POPEN 175      85.415 110.390  86.055  1.00  0.00           C
ATOM   4320  NH3 POPEO 176      11.745 118.410 106.826  1.00  0.00           N
ATOM   4324  C12 POPEO 176      12.445 118.810 108.105  1.00  0.00           C
ATOM   4327  C11 POPEO 176      13.875 119.370 107.855  1.00  0.00           C
ATOM   4330  P   POPEO 176      13.415 121.880 107.266  1.00  0.00           P
ATOM   4331  O13 POPEO 176      11.985 122.070 107.596  1.00  0.00           O
ATOM   4332  O14 POPEO 176      14.245 123.110 107.326  1.00  0.00           O
ATOM   4333  O11 POPEO 176      13.505 121.220 105.846  1.00  0.00           O
ATOM   4334  O12 POPEO 176      14.015 120.750 108.226  1.00  0.00           O
ATOM   4335  C1  POPEO 176      14.395 121.680 104.826  1.00  0.00           C
ATOM   4338  C2  POPEO 176      13.595 121.990 103.546  1.00  0.00           C
ATOM   4340  O21 POPEO 176      14.455 122.680 102.616  1.00  0.00           O
ATOM   4341  C21 POPEO 176      14.075 122.510 101.356  1.00  0.00           C
ATOM   4342  O22 POPEO 176      13.235 121.720 100.966  1.00  0.00           O
ATOM   4343  C22 POPEO 176      14.815 123.500 100.456  1.00  0.00           C
ATOM   4346  C3  POPEO 176      12.325 122.830 103.876  1.00  0.00           C
ATOM   4349  O31 POPEO 176      11.815 123.630 102.796  1.00  0.00           O
ATOM   4350  C31 POPEO 176      12.205 124.900 102.775  1.00  0.00           C
ATOM   4351  O32 POPEO 176      12.915 125.460 103.596  1.00  0.00           O
ATOM   4352  C32 POPEO 176      11.645 125.550 101.516  1.00  0.00           C
ATOM   4355  C23 POPEO 176      14.345 123.460  98.986  1.00  0.00           C
ATOM   4358  C24 POPEO 176      14.875 124.640  98.156  1.00  0.00           C
ATOM   4361  C25 POPEO 176      16.385 124.650  97.886  1.00  0.00           C
ATOM   4364  C26 POPEO 176      16.945 123.420  97.146  1.00  0.00           C
ATOM   4367  C27 POPEO 176      18.235 123.720  96.366  1.00  0.00           C
ATOM   4370  C28 POPEO 176      18.775 122.520  95.546  1.00  0.00           C
ATOM   4373  C29 POPEO 176      19.645 121.590  96.356  1.00  0.00           C
ATOM   4375 0C21 POPEO 176      20.795 121.020  95.956  1.00  0.00           C
ATOM   4377 1C21 POPEO 176      21.435 121.110  94.586  1.00  0.00           C
ATOM   4380 2C21 POPEO 176      22.125 119.790  94.186  1.00  0.00           C
ATOM   4383 3C21 POPEO 176      22.765 119.860  92.786  1.00  0.00           C
ATOM   4386 4C21 POPEO 176      23.575 118.610  92.396  1.00  0.00           C
ATOM   4389 5C21 POPEO 176      22.755 117.310  92.366  1.00  0.00           C
ATOM   4392 6C21 POPEO 176      23.505 116.140  91.726  1.00  0.00           C
ATOM   4395 7C21 POPEO 176      22.635 114.880  91.605  1.00  0.00           C
ATOM   4398 8C21 POPEO 176      23.205 113.800  90.666  1.00  0.00           C
ATOM   4402  C33 POPEO 176      12.035 127.050 101.396  1.00  0.00           C
ATOM   4405  C34 POPEO 176      11.915 127.530  99.945  1.00  0.00           C
ATOM   4408  C35 POPEO 176      12.455 128.950  99.736  1.00  0.00           C
ATOM   4411  C36 POPEO 176      12.645 129.340  98.256  1.00  0.00           C
ATOM   4414  C37 POPEO 176      11.365 129.260  97.425  1.00  0.00           C
ATOM   4417  C38 POPEO 176      11.665 129.080  95.936  1.00  0.00           C
ATOM   4420  C39 POPEO 176      10.395 128.860  95.106  1.00  0.00           C
ATOM   4423 0C31 POPEO 176      10.725 128.750  93.616  1.00  0.00           C
ATOM   4426 1C31 POPEO 176       9.485 128.780  92.716  1.00  0.00           C
ATOM   4429 2C31 POPEO 176       9.755 129.480  91.376  1.00  0.00           C
ATOM   4432 3C31 POPEO 176       8.465 129.880  90.656  1.00  0.00           C
ATOM   4435 4C31 POPEO 176       7.645 128.690  90.116  1.00  0.00           C
ATOM   4438 5C31 POPEO 176       6.275 129.160  89.626  1.00  0.00           C
ATOM   4441 6C31 POPEO 176       5.425 128.080  88.966  1.00  0.00           C
ATOM   4445  NH3 POPEP 177      64.765   0.570  65.806  1.00  0.00           N
ATOM   4449  C12 POPEP 177      64.305   0.150  67.176  1.00  0.00           C
ATOM   4452  C11 POPEP 177      63.195   1.070  67.716  1.00  0.00           C
ATOM   4455  P   POPEP 177      63.335   3.570  66.916  1.00  0.00           P
ATOM   4456  O13 POPEP 177      63.835   3.110  65.596  1.00  0.00           O
ATOM   4457  O14 POPEP 177      61.925   3.950  67.056  1.00  0.00           O
ATOM   4458  O11 POPEP 177      64.295   4.700  67.486  1.00  0.00           O
ATOM   4459  O12 POPEP 177      63.685   2.400  67.916  1.00  0.00           O
ATOM   4460  C1  POPEP 177      63.935   6.080  67.336  1.00  0.00           C
ATOM   4463  C2  POPEP 177      63.455   6.800  68.646  1.00  0.00           C
ATOM   4465  O21 POPEP 177      64.525   6.790  69.606  1.00  0.00           O
ATOM   4466  C21 POPEP 177      64.625   7.870  70.376  1.00  0.00           C
ATOM   4467  O22 POPEP 177      63.835   8.790  70.426  1.00  0.00           O
ATOM   4468  C22 POPEP 177      65.885   7.740  71.245  1.00  0.00           C
ATOM   4471  C3  POPEP 177      62.145   6.190  69.246  1.00  0.00           C
ATOM   4474  O31 POPEP 177      61.615   6.940  70.366  1.00  0.00           O
ATOM   4475  C31 POPEP 177      60.935   8.030  69.995  1.00  0.00           C
ATOM   4476  O32 POPEP 177      60.855   8.440  68.856  1.00  0.00           O
ATOM   4477  C32 POPEP 177      60.175   8.660  71.175  1.00  0.00           C
ATOM   4480  C23 POPEP 177      66.535   9.100  71.586  1.00  0.00           C
ATOM   4483  C24 POPEP 177      65.805   9.890  72.696  1.00  0.00           C
ATOM   4486  C25 POPEP 177      66.005   9.320  74.106  1.00  0.00           C
ATOM   4489  C26 POPEP 177      65.465  10.270  75.186  1.00  0.00           C
ATOM   4492  C27 POPEP 177      65.675   9.760  76.616  1.00  0.00           C
ATOM   4495  C28 POPEP 177      65.345  10.820  77.696  1.00  0.00           C
ATOM   4498  C29 POPEP 177      63.865  11.110  77.816  1.00  0.00           C
ATOM   4500 0C21 POPEP 177      63.235  11.580  78.906  1.00  0.00           C
ATOM   4502 1C21 POPEP 177      63.895  11.940  80.225  1.00  0.00           C
ATOM   4505 2C21 POPEP 177      63.615  10.910  81.335  1.00  0.00           C
ATOM   4508 3C21 POPEP 177      62.395  11.250  82.206  1.00  0.00           C
ATOM   4511 4C21 POPEP 177      62.145  10.180  83.286  1.00  0.00           C
ATOM   4514 5C21 POPEP 177      60.995  10.540  84.245  1.00  0.00           C
ATOM   4517 6C21 POPEP 177      60.545   9.340  85.096  1.00  0.00           C
ATOM   4520 7C21 POPEP 177      59.335   9.650  85.986  1.00  0.00           C
ATOM   4523 8C21 POPEP 177      58.695   8.390  86.586  1.00  0.00           C
ATOM   4527  C33 POPEP 177      61.065   9.320  72.256  1.00  0.00           C
ATOM   4530  C34 POPEP 177      60.235  10.200  73.196  1.00  0.00           C
ATOM   4533  C35 POPEP 177      60.945  10.600  74.495  1.00  0.00           C
ATOM   4536  C36 POPEP 177      61.025   9.480  75.546  1.00  0.00           C
ATOM   4539  C37 POPEP 177      60.275   9.820  76.846  1.00  0.00           C
ATOM   4542  C38 POPEP 177      60.625   8.890  78.016  1.00  0.00           C
ATOM   4545  C39 POPEP 177      60.055   9.360  79.366  1.00  0.00           C
ATOM   4548 0C31 POPEP 177      58.615   8.890  79.616  1.00  0.00           C
ATOM   4551 1C31 POPEP 177      58.005   9.500  80.896  1.00  0.00           C
ATOM   4554 2C31 POPEP 177      56.755   8.750  81.376  1.00  0.00           C
ATOM   4557 3C31 POPEP 177      56.155   9.310  82.676  1.00  0.00           C
ATOM   4560 4C31 POPEP 177      55.525  10.700  82.526  1.00  0.00           C
ATOM   4563 5C31 POPEP 177      54.905  11.200  83.835  1.00  0.00           C
ATOM   4566 6C31 POPEP 177      54.195  12.550  83.706  1.00  0.00           C
ATOM   4570  NH3 POPEQ 178      16.365  40.030 108.116  1.00  0.00           N
ATOM   4574  C12 POPEQ 178      16.745  39.580 109.486  1.00  0.00           C
ATOM   4577  C11 POPEQ 178      17.515  38.240 109.456  1.00  0.00           C
ATOM   4580  P   POPEQ 178      19.795  39.010 110.476  1.00  0.00           P
ATOM   4581  O13 POPEQ 178      19.665  40.080 111.496  1.00  0.00           O
ATOM   4582  O14 POPEQ 178      20.955  38.090 110.516  1.00  0.00           O
ATOM   4583  O11 POPEQ 178      19.695  39.700 109.056  1.00  0.00           O
ATOM   4584  O12 POPEQ 178      18.475  38.140 110.516  1.00  0.00           O
ATOM   4585  C1  POPEQ 178      20.865  39.950 108.286  1.00  0.00           C
ATOM   4588  C2  POPEQ 178      20.575  41.130 107.326  1.00  0.00           C
ATOM   4590  O21 POPEQ 178      20.465  40.670 105.966  1.00  0.00           O
ATOM   4591  C21 POPEQ 178      19.305  40.170 105.635  1.00  0.00           C
ATOM   4592  O22 POPEQ 178      18.435  39.770 106.396  1.00  0.00           O
ATOM   4593  C22 POPEQ 178      19.095  40.300 104.136  1.00  0.00           C
ATOM   4596  C3  POPEQ 178      21.645  42.250 107.366  1.00  0.00           C
ATOM   4599  O31 POPEQ 178      21.465  43.080 106.206  1.00  0.00           O
ATOM   4600  C31 POPEQ 178      21.935  44.310 106.186  1.00  0.00           C
ATOM   4601  O32 POPEQ 178      22.425  44.920 107.126  1.00  0.00           O
ATOM   4602  C32 POPEQ 178      21.845  44.810 104.746  1.00  0.00           C
ATOM   4605  C23 POPEQ 178      19.375  41.740 103.636  1.00  0.00           C
ATOM   4608  C24 POPEQ 178      18.695  42.050 102.296  1.00  0.00           C
ATOM   4611  C25 POPEQ 178      18.665  43.560 101.966  1.00  0.00           C
ATOM   4614  C26 POPEQ 178      19.725  44.050 100.966  1.00  0.00           C
ATOM   4617  C27 POPEQ 178      19.305  44.020  99.476  1.00  0.00           C
ATOM   4620  C28 POPEQ 178      20.185  44.990  98.656  1.00  0.00           C
ATOM   4623  C29 POPEQ 178      20.205  44.970  97.135  1.00  0.00           C
ATOM   4625 0C21 POPEQ 178      19.205  44.990  96.236  1.00  0.00           C
ATOM   4627 1C21 POPEQ 178      17.725  44.960  96.486  1.00  0.00           C
ATOM   4630 2C21 POPEQ 178      17.035  46.340  96.586  1.00  0.00           C
ATOM   4633 3C21 POPEQ 178      16.935  47.150  95.286  1.00  0.00           C
ATOM   4636 4C21 POPEQ 178      16.185  48.470  95.535  1.00  0.00           C
ATOM   4639 5C21 POPEQ 178      15.605  49.160  94.285  1.00  0.00           C
ATOM   4642 6C21 POPEQ 178      16.625  49.450  93.175  1.00  0.00           C
ATOM   4645 7C21 POPEQ 178      16.055  50.420  92.126  1.00  0.00           C
ATOM   4648 8C21 POPEQ 178      16.995  50.680  90.956  1.00  0.00           C
ATOM   4652  C33 POPEQ 178      23.265  44.970 104.146  1.00  0.00           C
ATOM   4655  C34 POPEQ 178      23.295  44.860 102.616  1.00  0.00           C
ATOM   4658  C35 POPEQ 178      22.665  46.030 101.846  1.00  0.00           C
ATOM   4661  C36 POPEQ 178      23.185  47.390 102.316  1.00  0.00           C
ATOM   4664  C37 POPEQ 178      23.055  48.540 101.315  1.00  0.00           C
ATOM   4667  C38 POPEQ 178      23.585  49.860 101.896  1.00  0.00           C
ATOM   4670  C39 POPEQ 178      23.725  51.000 100.876  1.00  0.00           C
ATOM   4673 0C31 POPEQ 178      22.475  51.870 100.686  1.00  0.00           C
ATOM   4676 1C31 POPEQ 178      22.805  53.120  99.855  1.00  0.00           C
ATOM   4679 2C31 POPEQ 178      21.625  54.090  99.757  1.00  0.00           C
ATOM   4682 3C31 POPEQ 178      20.475  53.590  98.866  1.00  0.00           C
ATOM   4685 4C31 POPEQ 178      20.845  53.480  97.376  1.00  0.00           C
ATOM   4688 5C31 POPEQ 178      19.625  53.110  96.525  1.00  0.00           C
ATOM   4691 6C31 POPEQ 178      19.935  52.960  95.036  1.00  0.00           C
ATOM   4695  NH3 POPER 179      39.435  98.300 112.086  1.00  0.00           N
ATOM   4699  C12 POPER 179      37.965  97.990 111.946  1.00  0.00           C
ATOM   4702  C11 POPER 179      37.305  97.560 113.266  1.00  0.00           C
ATOM   4705  P   POPER 179      34.665  97.780 112.896  1.00  0.00           P
ATOM   4706  O13 POPER 179      33.735  96.950 112.096  1.00  0.00           O
ATOM   4707  O14 POPER 179      34.215  98.220 114.245  1.00  0.00           O
ATOM   4708  O11 POPER 179      35.095  99.060 112.076  1.00  0.00           O
ATOM   4709  O12 POPER 179      36.025  96.990 113.035  1.00  0.00           O
ATOM   4710  C1  POPER 179      34.175  99.800 111.256  1.00  0.00           C
ATOM   4713  C2  POPER 179      34.485  99.810 109.716  1.00  0.00           C
ATOM   4715  O21 POPER 179      34.665  98.470 109.257  1.00  0.00           O
ATOM   4716  C21 POPER 179      34.275  98.240 108.016  1.00  0.00           C
ATOM   4717  O22 POPER 179      33.805  99.060 107.246  1.00  0.00           O
ATOM   4718  C22 POPER 179      34.405  96.740 107.746  1.00  0.00           C
ATOM   4721  C3  POPER 179      35.725 100.720 109.396  1.00  0.00           C
ATOM   4724  O31 POPER 179      36.245 100.590 108.046  1.00  0.00           O
ATOM   4725  C31 POPER 179      37.325  99.830 107.946  1.00  0.00           C
ATOM   4726  O32 POPER 179      37.855  99.220 108.856  1.00  0.00           O
ATOM   4727  C32 POPER 179      37.885  99.880 106.516  1.00  0.00           C
ATOM   4730  C23 POPER 179      34.505  96.430 106.236  1.00  0.00           C
ATOM   4733  C24 POPER 179      35.885  96.790 105.656  1.00  0.00           C
ATOM   4736  C25 POPER 179      36.395  95.820 104.576  1.00  0.00           C
ATOM   4739  C26 POPER 179      37.555  96.410 103.756  1.00  0.00           C
ATOM   4742  C27 POPER 179      38.135  95.420 102.725  1.00  0.00           C
ATOM   4745  C28 POPER 179      39.045  96.110 101.676  1.00  0.00           C
ATOM   4748  C29 POPER 179      38.435  96.100 100.296  1.00  0.00           C
ATOM   4750 0C21 POPER 179      38.925  95.550  99.165  1.00  0.00           C
ATOM   4752 1C21 POPER 179      40.245  94.830  98.975  1.00  0.00           C
ATOM   4755 2C21 POPER 179      40.965  95.350  97.716  1.00  0.00           C
ATOM   4758 3C21 POPER 179      42.255  94.610  97.316  1.00  0.00           C
ATOM   4761 4C21 POPER 179      42.925  95.250  96.096  1.00  0.00           C
ATOM   4764 5C21 POPER 179      44.245  94.570  95.696  1.00  0.00           C
ATOM   4767 6C21 POPER 179      44.945  95.290  94.536  1.00  0.00           C
ATOM   4770 7C21 POPER 179      46.125  94.490  93.975  1.00  0.00           C
ATOM   4773 8C21 POPER 179      46.825  95.190  92.806  1.00  0.00           C
ATOM   4777  C33 POPER 179      37.305 101.010 105.616  1.00  0.00           C
ATOM   4780  C34 POPER 179      38.135 101.290 104.355  1.00  0.00           C
ATOM   4783  C35 POPER 179      38.235 100.100 103.385  1.00  0.00           C
ATOM   4786  C36 POPER 179      39.025 100.400 102.096  1.00  0.00           C
ATOM   4789  C37 POPER 179      38.115 100.740 100.906  1.00  0.00           C
ATOM   4792  C38 POPER 179      38.885 101.190  99.656  1.00  0.00           C
ATOM   4795  C39 POPER 179      39.445 100.030  98.815  1.00  0.00           C
ATOM   4798 0C31 POPER 179      38.425  99.460  97.816  1.00  0.00           C
ATOM   4801 1C31 POPER 179      39.075  98.490  96.826  1.00  0.00           C
ATOM   4804 2C31 POPER 179      38.095  97.970  95.756  1.00  0.00           C
ATOM   4807 3C31 POPER 179      38.695  96.920  94.796  1.00  0.00           C
ATOM   4810 4C31 POPER 179      39.965  97.390  94.056  1.00  0.00           C
ATOM   4813 5C31 POPER 179      40.485  96.340  93.055  1.00  0.00           C
ATOM   4816 6C31 POPER 179      41.795  96.760  92.386  1.00  0.00           C
ATOM   4820  NH3 POPES 180      39.245  49.720  63.226  1.00  0.00           N
ATOM   4824  C12 POPES 180      40.285  49.320  62.236  1.00  0.00           C
ATOM   4827  C11 POPES 180      41.645  49.940  62.586  1.00  0.00           C
ATOM   4830  P   POPES 180      41.725  52.610  62.746  1.00  0.00           P
ATOM   4831  O13 POPES 180      42.905  52.760  63.626  1.00  0.00           O
ATOM   4832  O14 POPES 180      41.505  53.700  61.776  1.00  0.00           O
ATOM   4833  O11 POPES 180      40.445  52.450  63.666  1.00  0.00           O
ATOM   4834  O12 POPES 180      41.805  51.220  61.996  1.00  0.00           O
ATOM   4835  C1  POPES 180      40.095  53.520  64.566  1.00  0.00           C
ATOM   4838  C2  POPES 180      40.315  53.150  66.076  1.00  0.00           C
ATOM   4840  O21 POPES 180      40.355  54.300  66.946  1.00  0.00           O
ATOM   4841  C21 POPES 180      41.365  55.140  66.926  1.00  0.00           C
ATOM   4842  O22 POPES 180      42.275  55.170  66.116  1.00  0.00           O
ATOM   4843  C22 POPES 180      41.315  56.050  68.146  1.00  0.00           C
ATOM   4846  C3  POPES 180      41.495  52.160  66.306  1.00  0.00           C
ATOM   4849  O31 POPES 180      41.575  51.730  67.686  1.00  0.00           O
ATOM   4850  C31 POPES 180      42.685  52.050  68.326  1.00  0.00           C
ATOM   4851  O32 POPES 180      43.655  52.610  67.846  1.00  0.00           O
ATOM   4852  C32 POPES 180      42.555  51.620  69.776  1.00  0.00           C
ATOM   4855  C23 POPES 180      41.955  55.370  69.366  1.00  0.00           C
ATOM   4858  C24 POPES 180      42.075  56.270  70.605  1.00  0.00           C
ATOM   4861  C25 POPES 180      42.505  55.450  71.836  1.00  0.00           C
ATOM   4864  C26 POPES 180      42.645  56.240  73.146  1.00  0.00           C
ATOM   4867  C27 POPES 180      42.505  55.300  74.346  1.00  0.00           C
ATOM   4870  C28 POPES 180      42.675  55.950  75.736  1.00  0.00           C
ATOM   4873  C29 POPES 180      42.215  54.950  76.776  1.00  0.00           C
ATOM   4875 0C21 POPES 180      42.155  55.100  78.105  1.00  0.00           C
ATOM   4877 1C21 POPES 180      42.605  56.280  78.926  1.00  0.00           C
ATOM   4880 2C21 POPES 180      42.875  55.800  80.367  1.00  0.00           C
ATOM   4883 3C21 POPES 180      43.345  56.930  81.296  1.00  0.00           C
ATOM   4886 4C21 POPES 180      43.465  56.460  82.746  1.00  0.00           C
ATOM   4889 5C21 POPES 180      44.285  57.410  83.636  1.00  0.00           C
ATOM   4892 6C21 POPES 180      43.745  58.840  83.706  1.00  0.00           C
ATOM   4895 7C21 POPES 180      44.645  59.740  84.556  1.00  0.00           C
ATOM   4898 8C21 POPES 180      44.255  61.220  84.525  1.00  0.00           C
ATOM   4902  C33 POPES 180      43.885  51.820  70.546  1.00  0.00           C
ATOM   4905  C34 POPES 180      43.915  51.070  71.866  1.00  0.00           C
ATOM   4908  C35 POPES 180      42.895  51.590  72.866  1.00  0.00           C
ATOM   4911  C36 POPES 180      42.835  50.730  74.136  1.00  0.00           C
ATOM   4914  C37 POPES 180      41.755  51.250  75.085  1.00  0.00           C
ATOM   4917  C38 POPES 180      41.525  50.370  76.315  1.00  0.00           C
ATOM   4920  C39 POPES 180      42.635  50.450  77.366  1.00  0.00           C
ATOM   4923 0C31 POPES 180      42.285  49.590  78.586  1.00  0.00           C
ATOM   4926 1C31 POPES 180      43.245  49.750  79.766  1.00  0.00           C
ATOM   4929 2C31 POPES 180      42.495  49.960  81.086  1.00  0.00           C
ATOM   4932 3C31 POPES 180      41.855  51.350  81.206  1.00  0.00           C
ATOM   4935 4C31 POPES 180      41.065  51.530  82.495  1.00  0.00           C
ATOM   4938 5C31 POPES 180      40.425  52.920  82.606  1.00  0.00           C
ATOM   4941 6C31 POPES 180      39.475  53.050  83.796  1.00  0.00           C
ATOM   4945  NH3 POPET 181      30.405  42.220 108.885  1.00  0.00           N
ATOM   4949  C12 POPET 181      31.835  42.060 109.305  1.00  0.00           C
ATOM   4952  C11 POPET 181      32.245  40.590 109.486  1.00  0.00           C
ATOM   4955  P   POPET 181      34.425  39.270 109.995  1.00  0.00           P
ATOM   4956  O13 POPET 181      35.835  39.370 109.586  1.00  0.00           O
ATOM   4957  O14 POPET 181      34.115  39.100 111.436  1.00  0.00           O
ATOM   4958  O11 POPET 181      33.795  38.050 109.186  1.00  0.00           O
ATOM   4959  O12 POPET 181      33.665  40.530 109.425  1.00  0.00           O
ATOM   4960  C1  POPET 181      34.055  37.910 107.775  1.00  0.00           C
ATOM   4963  C2  POPET 181      33.115  36.850 107.106  1.00  0.00           C
ATOM   4965  O21 POPET 181      33.755  36.110 106.035  1.00  0.00           O
ATOM   4966  C21 POPET 181      34.205  36.740 104.966  1.00  0.00           C
ATOM   4967  O22 POPET 181      34.255  37.950 104.816  1.00  0.00           O
ATOM   4968  C22 POPET 181      34.695  35.730 103.926  1.00  0.00           C
ATOM   4971  C3  POPET 181      31.735  37.430 106.676  1.00  0.00           C
ATOM   4974  O31 POPET 181      30.735  36.390 106.516  1.00  0.00           O
ATOM   4975  C31 POPET 181      30.615  35.900 105.296  1.00  0.00           C
ATOM   4976  O32 POPET 181      31.305  36.210 104.336  1.00  0.00           O
ATOM   4977  C32 POPET 181      29.475  34.900 105.256  1.00  0.00           C
ATOM   4980  C23 POPET 181      34.825  36.360 102.516  1.00  0.00           C
ATOM   4983  C24 POPET 181      35.215  35.340 101.436  1.00  0.00           C
ATOM   4986  C25 POPET 181      35.275  35.950 100.026  1.00  0.00           C
ATOM   4989  C26 POPET 181      34.115  35.430  99.165  1.00  0.00           C
ATOM   4992  C27 POPET 181      33.805  36.210  97.876  1.00  0.00           C
ATOM   4995  C28 POPET 181      32.895  35.460  96.876  1.00  0.00           C
ATOM   4998  C29 POPET 181      33.545  34.240  96.276  1.00  0.00           C
ATOM   5000 0C21 POPET 181      33.115  33.570  95.196  1.00  0.00           C
ATOM   5002 1C21 POPET 181      31.855  33.850  94.406  1.00  0.00           C
ATOM   5005 2C21 POPET 181      32.135  34.630  93.116  1.00  0.00           C
ATOM   5008 3C21 POPET 181      30.885  34.780  92.236  1.00  0.00           C
ATOM   5011 4C21 POPET 181      31.135  35.560  90.936  1.00  0.00           C
ATOM   5014 5C21 POPET 181      31.065  37.090  91.055  1.00  0.00           C
ATOM   5017 6C21 POPET 181      30.585  37.730  89.736  1.00  0.00           C
ATOM   5020 7C21 POPET 181      30.525  39.260  89.776  1.00  0.00           C
ATOM   5023 8C21 POPET 181      30.055  39.870  88.446  1.00  0.00           C
ATOM   5027  C33 POPET 181      29.155  34.510 103.806  1.00  0.00           C
ATOM   5030  C34 POPET 181      28.045  33.460 103.706  1.00  0.00           C
ATOM   5033  C35 POPET 181      27.785  33.030 102.257  1.00  0.00           C
ATOM   5036  C36 POPET 181      26.815  31.840 102.116  1.00  0.00           C
ATOM   5039  C37 POPET 181      26.795  31.300 100.686  1.00  0.00           C
ATOM   5042  C38 POPET 181      25.965  30.010 100.535  1.00  0.00           C
ATOM   5045  C39 POPET 181      26.295  29.260  99.235  1.00  0.00           C
ATOM   5048 0C31 POPET 181      25.535  29.760  98.007  1.00  0.00           C
ATOM   5051 1C31 POPET 181      26.015  29.070  96.726  1.00  0.00           C
ATOM   5054 2C31 POPET 181      25.085  29.290  95.526  1.00  0.00           C
ATOM   5057 3C31 POPET 181      25.165  30.680  94.886  1.00  0.00           C
ATOM   5060 4C31 POPET 181      26.535  30.990  94.245  1.00  0.00           C
ATOM   5063 5C31 POPET 181      26.455  32.020  93.116  1.00  0.00           C
ATOM   5066 6C31 POPET 181      27.805  32.370  92.495  1.00  0.00           C
ATOM   5070  NH3 POPEU 182      26.375 119.910  68.386  1.00  0.00           N
ATOM   5074  C12 POPEU 182      26.915 121.290  68.176  1.00  0.00           C
ATOM   5077  C11 POPEU 182      25.855 122.240  67.616  1.00  0.00           C
ATOM   5080  P   POPEU 182      25.895 124.910  68.036  1.00  0.00           P
ATOM   5081  O13 POPEU 182      27.095 125.710  68.416  1.00  0.00           O
ATOM   5082  O14 POPEU 182      24.975 125.540  67.056  1.00  0.00           O
ATOM   5083  O11 POPEU 182      25.095 124.590  69.336  1.00  0.00           O
ATOM   5084  O12 POPEU 182      26.405 123.530  67.486  1.00  0.00           O
ATOM   5085  C1  POPEU 182      23.685 124.460  69.436  1.00  0.00           C
ATOM   5088  C2  POPEU 182      23.345 123.770  70.786  1.00  0.00           C
ATOM   5090  O21 POPEU 182      23.695 124.670  71.846  1.00  0.00           O
ATOM   5091  C21 POPEU 182      23.065 124.460  72.985  1.00  0.00           C
ATOM   5092  O22 POPEU 182      22.215 123.620  73.186  1.00  0.00           O
ATOM   5093  C22 POPEU 182      23.555 125.490  74.006  1.00  0.00           C
ATOM   5096  C3  POPEU 182      24.145 122.430  70.836  1.00  0.00           C
ATOM   5099  O31 POPEU 182      24.185 121.770  72.126  1.00  0.00           O
ATOM   5100  C31 POPEU 182      25.255 122.070  72.866  1.00  0.00           C
ATOM   5101  O32 POPEU 182      26.175 122.800  72.536  1.00  0.00           O
ATOM   5102  C32 POPEU 182      25.165 121.410  74.226  1.00  0.00           C
ATOM   5105  C23 POPEU 182      22.705 125.560  75.296  1.00  0.00           C
ATOM   5108  C24 POPEU 182      23.245 126.630  76.256  1.00  0.00           C
ATOM   5111  C25 POPEU 182      22.375 126.860  77.506  1.00  0.00           C
ATOM   5114  C26 POPEU 182      22.975 127.940  78.415  1.00  0.00           C
ATOM   5117  C27 POPEU 182      22.245 128.100  79.766  1.00  0.00           C
ATOM   5120  C28 POPEU 182      20.805 128.650  79.665  1.00  0.00           C
ATOM   5123  C29 POPEU 182      20.745 130.090  79.216  1.00  0.00           C
ATOM   5125 0C21 POPEU 182      19.615 130.820  79.116  1.00  0.00           C
ATOM   5127 1C21 POPEU 182      18.215 130.320  79.406  1.00  0.00           C
ATOM   5130 2C21 POPEU 182      17.625 130.870  80.716  1.00  0.00           C
ATOM   5133 3C21 POPEU 182      18.245 130.260  81.986  1.00  0.00           C
ATOM   5136 4C21 POPEU 182      17.385 130.520  83.226  1.00  0.00           C
ATOM   5139 5C21 POPEU 182      17.935 129.940  84.536  1.00  0.00           C
ATOM   5142 6C21 POPEU 182      19.155 130.690  85.096  1.00  0.00           C
ATOM   5145 7C21 POPEU 182      19.465 130.250  86.525  1.00  0.00           C
ATOM   5148 8C21 POPEU 182      20.565 131.010  87.266  1.00  0.00           C
ATOM   5152  C33 POPEU 182      25.855 122.310  75.275  1.00  0.00           C
ATOM   5155  C34 POPEU 182      25.625 121.830  76.716  1.00  0.00           C
ATOM   5158  C35 POPEU 182      24.125 121.740  77.046  1.00  0.00           C
ATOM   5161  C36 POPEU 182      23.785 122.270  78.436  1.00  0.00           C
ATOM   5164  C37 POPEU 182      22.285 122.130  78.736  1.00  0.00           C
ATOM   5167  C38 POPEU 182      21.855 123.010  79.916  1.00  0.00           C
ATOM   5170  C39 POPEU 182      20.335 123.030  80.126  1.00  0.00           C
ATOM   5173 0C31 POPEU 182      19.855 124.330  80.796  1.00  0.00           C
ATOM   5176 1C31 POPEU 182      18.345 124.520  80.656  1.00  0.00           C
ATOM   5179 2C31 POPEU 182      17.855 125.890  81.166  1.00  0.00           C
ATOM   5182 3C31 POPEU 182      17.715 126.000  82.696  1.00  0.00           C
ATOM   5185 4C31 POPEU 182      16.615 125.100  83.275  1.00  0.00           C
ATOM   5188 5C31 POPEU 182      16.215 125.490  84.706  1.00  0.00           C
ATOM   5191 6C31 POPEU 182      15.115 124.600  85.286  1.00  0.00           C
ATOM   5195  NH3 POPEV 183      39.065  35.990 109.296  1.00  0.00           N
ATOM   5199  C12 POPEV 183      40.395  36.660 109.495  1.00  0.00           C
ATOM   5202  C11 POPEV 183      41.355  36.260 108.376  1.00  0.00           C
ATOM   5205  P   POPEV 183      43.005  34.440 109.316  1.00  0.00           P
ATOM   5206  O13 POPEV 183      42.985  34.940 110.706  1.00  0.00           O
ATOM   5207  O14 POPEV 183      43.175  32.990 109.105  1.00  0.00           O
ATOM   5208  O11 POPEV 183      44.095  35.260 108.496  1.00  0.00           O
ATOM   5209  O12 POPEV 183      41.705  34.890 108.535  1.00  0.00           O
ATOM   5210  C1  POPEV 183      44.535  34.800 107.216  1.00  0.00           C
ATOM   5213  C2  POPEV 183      44.335  35.860 106.096  1.00  0.00           C
ATOM   5215  O21 POPEV 183      44.875  35.300 104.876  1.00  0.00           O
ATOM   5216  C21 POPEV 183      43.995  35.050 103.926  1.00  0.00           C
ATOM   5217  O22 POPEV 183      42.795  35.220 103.996  1.00  0.00           O
ATOM   5218  C22 POPEV 183      44.745  34.450 102.725  1.00  0.00           C
ATOM   5221  C3  POPEV 183      45.055  37.210 106.426  1.00  0.00           C
ATOM   5224  O31 POPEV 183      45.015  38.100 105.286  1.00  0.00           O
ATOM   5225  C31 POPEV 183      46.165  38.270 104.626  1.00  0.00           C
ATOM   5226  O32 POPEV 183      47.245  37.830 104.966  1.00  0.00           O
ATOM   5227  C32 POPEV 183      45.905  39.120 103.385  1.00  0.00           C
ATOM   5230  C23 POPEV 183      43.895  33.580 101.776  1.00  0.00           C
ATOM   5233  C24 POPEV 183      44.765  32.940 100.686  1.00  0.00           C
ATOM   5236  C25 POPEV 183      44.005  32.120  99.635  1.00  0.00           C
ATOM   5239  C26 POPEV 183      44.925  31.760  98.466  1.00  0.00           C
ATOM   5242  C27 POPEV 183      44.235  31.120  97.257  1.00  0.00           C
ATOM   5245  C28 POPEV 183      45.085  31.210  95.966  1.00  0.00           C
ATOM   5248  C29 POPEV 183      46.435  30.550  96.086  1.00  0.00           C
ATOM   5250 0C21 POPEV 183      47.415  30.640  95.166  1.00  0.00           C
ATOM   5252 1C21 POPEV 183      47.315  31.400  93.866  1.00  0.00           C
ATOM   5255 2C21 POPEV 183      46.845  30.510  92.705  1.00  0.00           C
ATOM   5258 3C21 POPEV 183      46.385  31.330  91.496  1.00  0.00           C
ATOM   5261 4C21 POPEV 183      45.615  30.490  90.476  1.00  0.00           C
ATOM   5264 5C21 POPEV 183      45.155  31.280  89.245  1.00  0.00           C
ATOM   5267 6C21 POPEV 183      44.245  32.470  89.586  1.00  0.00           C
ATOM   5270 7C21 POPEV 183      43.805  33.240  88.336  1.00  0.00           C
ATOM   5273 8C21 POPEV 183      42.895  34.430  88.656  1.00  0.00           C
ATOM   5277  C33 POPEV 183      46.955  38.940 102.266  1.00  0.00           C
ATOM   5280  C34 POPEV 183      48.325  39.590 102.516  1.00  0.00           C
ATOM   5283  C35 POPEV 183      49.095  39.860 101.206  1.00  0.00           C
ATOM   5286  C36 POPEV 183      49.485  38.590 100.426  1.00  0.00           C
ATOM   5289  C37 POPEV 183      49.995  38.900  99.006  1.00  0.00           C
ATOM   5292  C38 POPEV 183      50.535  37.650  98.296  1.00  0.00           C
ATOM   5295  C39 POPEV 183      50.925  37.890  96.826  1.00  0.00           C
ATOM   5298 0C31 POPEV 183      51.435  36.610  96.146  1.00  0.00           C
ATOM   5301 1C31 POPEV 183      51.995  36.830  94.736  1.00  0.00           C
ATOM   5304 2C31 POPEV 183      52.505  35.520  94.105  1.00  0.00           C
ATOM   5307 3C31 POPEV 183      53.375  35.750  92.855  1.00  0.00           C
ATOM   5310 4C31 POPEV 183      53.855  34.440  92.226  1.00  0.00           C
ATOM   5313 5C31 POPEV 183      54.805  34.650  91.046  1.00  0.00           C
ATOM   5316 6C31 POPEV 183      55.325  33.340  90.446  1.00  0.00           C
ATOM   5320  NH3 POPEW 184     107.265 106.860 105.666  1.00  0.00           N
ATOM   5324  C12 POPEW 184     107.995 107.220 106.916  1.00  0.00           C
ATOM   5327  C11 POPEW 184     108.585 105.940 107.516  1.00  0.00           C
ATOM   5330  P   POPEW 184     110.555 105.220 109.036  1.00  0.00           P
ATOM   5331  O13 POPEW 184     111.175 105.780 110.256  1.00  0.00           O
ATOM   5332  O14 POPEW 184     109.875 103.900 109.136  1.00  0.00           O
ATOM   5333  O11 POPEW 184     111.605 105.200 107.867  1.00  0.00           O
ATOM   5334  O12 POPEW 184     109.485 106.280 108.555  1.00  0.00           O
ATOM   5335  C1  POPEW 184     112.365 104.060 107.506  1.00  0.00           C
ATOM   5338  C2  POPEW 184     112.315 103.780 105.976  1.00  0.00           C
ATOM   5340  O21 POPEW 184     113.535 104.230 105.345  1.00  0.00           O
ATOM   5341  C21 POPEW 184     113.935 103.510 104.316  1.00  0.00           C
ATOM   5342  O22 POPEW 184     113.375 102.500 103.896  1.00  0.00           O
ATOM   5343  C22 POPEW 184     115.225 104.080 103.736  1.00  0.00           C
ATOM   5346  C3  POPEW 184     111.075 104.490 105.367  1.00  0.00           C
ATOM   5349  O31 POPEW 184     111.075 104.470 103.936  1.00  0.00           O
ATOM   5350  C31 POPEW 184     110.135 105.220 103.385  1.00  0.00           C
ATOM   5351  O32 POPEW 184     109.225 105.790 103.975  1.00  0.00           O
ATOM   5352  C32 POPEW 184     110.395 105.300 101.896  1.00  0.00           C
ATOM   5355  C23 POPEW 184     115.595 103.440 102.386  1.00  0.00           C
ATOM   5358  C24 POPEW 184     116.835 104.080 101.745  1.00  0.00           C
ATOM   5361  C25 POPEW 184     117.185 103.360 100.446  1.00  0.00           C
ATOM   5364  C26 POPEW 184     118.275 104.020  99.586  1.00  0.00           C
ATOM   5367  C27 POPEW 184     118.305 103.360  98.186  1.00  0.00           C
ATOM   5370  C28 POPEW 184     119.685 103.330  97.506  1.00  0.00           C
ATOM   5373  C29 POPEW 184     119.905 104.460  96.536  1.00  0.00           C
ATOM   5375 0C21 POPEW 184     119.945 104.380  95.196  1.00  0.00           C
ATOM   5377 1C21 POPEW 184     119.745 103.160  94.326  1.00  0.00           C
ATOM   5380 2C21 POPEW 184     121.045 102.710  93.616  1.00  0.00           C
ATOM   5383 3C21 POPEW 184     121.665 101.460  94.257  1.00  0.00           C
ATOM   5386 4C21 POPEW 184     123.195 101.410  94.136  1.00  0.00           C
ATOM   5389 5C21 POPEW 184     123.805 100.230  94.906  1.00  0.00           C
ATOM   5392 6C21 POPEW 184     123.825  98.930  94.095  1.00  0.00           C
ATOM   5395 7C21 POPEW 184     124.225  97.710  94.945  1.00  0.00           C
ATOM   5398 8C21 POPEW 184     124.275  96.410  94.146  1.00  0.00           C
ATOM   5402  C33 POPEW 184     110.865 103.950 101.346  1.00  0.00           C
ATOM   5405  C34 POPEW 184     111.305 104.040  99.896  1.00  0.00           C
ATOM   5408  C35 POPEW 184     110.185 104.160  98.866  1.00  0.00           C
ATOM   5411  C36 POPEW 184     110.805 104.000  97.466  1.00  0.00           C
ATOM   5414  C37 POPEW 184     109.835 104.310  96.326  1.00  0.00           C
ATOM   5417  C38 POPEW 184     110.435 104.180  94.906  1.00  0.00           C
ATOM   5420  C39 POPEW 184     111.765 104.930  94.716  1.00  0.00           C
ATOM   5423 0C31 POPEW 184     111.805 105.870  93.506  1.00  0.00           C
ATOM   5426 1C31 POPEW 184     112.045 105.180  92.156  1.00  0.00           C
ATOM   5429 2C31 POPEW 184     112.395 106.220  91.086  1.00  0.00           C
ATOM   5432 3C31 POPEW 184     112.735 105.640  89.706  1.00  0.00           C
ATOM   5435 4C31 POPEW 184     111.575 104.860  89.066  1.00  0.00           C
ATOM   5438 5C31 POPEW 184     111.595 104.930  87.536  1.00  0.00           C
ATOM   5441 6C31 POPEW 184     110.415 104.200  86.885  1.00  0.00           C
ATOM   5445  NH3 POPEX 185      85.205  97.090 105.186  1.00  0.00           N
ATOM   5449  C12 POPEX 185      86.525  97.540 105.766  1.00  0.00           C
ATOM   5452  C11 POPEX 185      87.665  97.670 104.726  1.00  0.00           C
ATOM   5455  P   POPEX 185      86.775  96.740 102.436  1.00  0.00           P
ATOM   5456  O13 POPEX 185      87.615  96.890 101.245  1.00  0.00           O
ATOM   5457  O14 POPEX 185      85.805  95.650 102.506  1.00  0.00           O
ATOM   5458  O11 POPEX 185      85.975  98.100 102.716  1.00  0.00           O
ATOM   5459  O12 POPEX 185      87.675  96.620 103.745  1.00  0.00           O
ATOM   5460  C1  POPEX 185      85.335  98.720 101.605  1.00  0.00           C
ATOM   5463  C2  POPEX 185      86.025 100.060 101.245  1.00  0.00           C
ATOM   5465  O21 POPEX 185      85.225 100.770 100.286  1.00  0.00           O
ATOM   5466  C21 POPEX 185      85.115 100.180  99.105  1.00  0.00           C
ATOM   5467  O22 POPEX 185      85.675  99.180  98.726  1.00  0.00           O
ATOM   5468  C22 POPEX 185      84.055 100.920  98.306  1.00  0.00           C
ATOM   5471  C3  POPEX 185      87.545  99.950 100.866  1.00  0.00           C
ATOM   5474  O31 POPEX 185      88.145 101.210 100.485  1.00  0.00           O
ATOM   5475  C31 POPEX 185      88.365 102.050 101.506  1.00  0.00           C
ATOM   5476  O32 POPEX 185      87.985 101.890 102.646  1.00  0.00           O
ATOM   5477  C32 POPEX 185      89.105 103.290 101.007  1.00  0.00           C
ATOM   5480  C23 POPEX 185      83.805 100.190  96.976  1.00  0.00           C
ATOM   5483  C24 POPEX 185      82.715 100.850  96.136  1.00  0.00           C
ATOM   5486  C25 POPEX 185      82.275  99.950  94.976  1.00  0.00           C
ATOM   5489  C26 POPEX 185      83.345  99.810  93.896  1.00  0.00           C
ATOM   5492  C27 POPEX 185      83.005  98.710  92.876  1.00  0.00           C
ATOM   5495  C28 POPEX 185      83.915  98.710  91.636  1.00  0.00           C
ATOM   5498  C29 POPEX 185      83.675  99.920  90.766  1.00  0.00           C
ATOM   5500 0C21 POPEX 185      82.545 100.170  90.076  1.00  0.00           C
ATOM   5502 1C21 POPEX 185      81.335  99.270  90.006  1.00  0.00           C
ATOM   5505 2C21 POPEX 185      80.745  99.220  88.586  1.00  0.00           C
ATOM   5508 3C21 POPEX 185      79.405  98.480  88.535  1.00  0.00           C
ATOM   5511 4C21 POPEX 185      78.825  98.340  87.116  1.00  0.00           C
ATOM   5514 5C21 POPEX 185      78.845  99.650  86.315  1.00  0.00           C
ATOM   5517 6C21 POPEX 185      78.125  99.540  84.966  1.00  0.00           C
ATOM   5520 7C21 POPEX 185      78.145 100.860  84.186  1.00  0.00           C
ATOM   5523 8C21 POPEX 185      77.485 100.780  82.806  1.00  0.00           C
ATOM   5527  C33 POPEX 185      88.395 103.960  99.816  1.00  0.00           C
ATOM   5530  C34 POPEX 185      89.375 104.340  98.706  1.00  0.00           C
ATOM   5533  C35 POPEX 185      88.665 104.680  97.396  1.00  0.00           C
ATOM   5536  C36 POPEX 185      87.625 105.800  97.546  1.00  0.00           C
ATOM   5539  C37 POPEX 185      87.255 106.390  96.186  1.00  0.00           C
ATOM   5542  C38 POPEX 185      86.655 107.800  96.266  1.00  0.00           C
ATOM   5545  C39 POPEX 185      85.125 107.820  96.195  1.00  0.00           C
ATOM   5548 0C31 POPEX 185      84.605 107.290  94.855  1.00  0.00           C
ATOM   5551 1C31 POPEX 185      83.195 107.760  94.536  1.00  0.00           C
ATOM   5554 2C31 POPEX 185      82.705 107.180  93.216  1.00  0.00           C
ATOM   5557 3C31 POPEX 185      81.575 107.990  92.565  1.00  0.00           C
ATOM   5560 4C31 POPEX 185      80.215 107.860  93.266  1.00  0.00           C
ATOM   5563 5C31 POPEX 185      79.125 108.550  92.436  1.00  0.00           C
ATOM   5566 6C31 POPEX 185      77.715 108.440  93.016  1.00  0.00           C
ATOM   5570  NH3 POPEY 186      12.795   7.570  63.706  1.00  0.00           N
ATOM   5574  C12 POPEY 186      14.035   6.740  63.846  1.00  0.00           C
ATOM   5577  C11 POPEY 186      14.825   7.110  65.106  1.00  0.00           C
ATOM   5580  P   POPEY 186      16.895   5.640  65.396  1.00  0.00           P
ATOM   5581  O13 POPEY 186      17.365   4.490  66.206  1.00  0.00           O
ATOM   5582  O14 POPEY 186      17.085   5.600  63.926  1.00  0.00           O
ATOM   5583  O11 POPEY 186      17.575   6.970  65.916  1.00  0.00           O
ATOM   5584  O12 POPEY 186      15.385   5.950  65.716  1.00  0.00           O
ATOM   5585  C1  POPEY 186      17.955   7.050  67.285  1.00  0.00           C
ATOM   5588  C2  POPEY 186      18.545   8.440  67.626  1.00  0.00           C
ATOM   5590  O21 POPEY 186      17.525   9.380  68.056  1.00  0.00           O
ATOM   5591  C21 POPEY 186      17.305   9.370  69.366  1.00  0.00           C
ATOM   5592  O22 POPEY 186      17.615   8.480  70.135  1.00  0.00           O
ATOM   5593  C22 POPEY 186      16.685  10.690  69.785  1.00  0.00           C
ATOM   5596  C3  POPEY 186      19.285   9.030  66.406  1.00  0.00           C
ATOM   5599  O31 POPEY 186      20.175  10.100  66.806  1.00  0.00           O
ATOM   5600  C31 POPEY 186      19.625  11.300  66.956  1.00  0.00           C
ATOM   5601  O32 POPEY 186      18.475  11.600  66.686  1.00  0.00           O
ATOM   5602  C32 POPEY 186      20.685  12.250  67.526  1.00  0.00           C
ATOM   5605  C23 POPEY 186      16.795  10.920  71.315  1.00  0.00           C
ATOM   5608  C24 POPEY 186      16.495  12.360  71.746  1.00  0.00           C
ATOM   5611  C25 POPEY 186      16.765  12.630  73.236  1.00  0.00           C
ATOM   5614  C26 POPEY 186      15.695  12.130  74.206  1.00  0.00           C
ATOM   5617  C27 POPEY 186      16.145  12.320  75.666  1.00  0.00           C
ATOM   5620  C28 POPEY 186      15.025  12.160  76.706  1.00  0.00           C
ATOM   5623  C29 POPEY 186      15.565  12.440  78.096  1.00  0.00           C
ATOM   5625 0C21 POPEY 186      15.335  13.540  78.846  1.00  0.00           C
ATOM   5627 1C21 POPEY 186      14.515  14.740  78.476  1.00  0.00           C
ATOM   5630 2C21 POPEY 186      13.225  14.860  79.316  1.00  0.00           C
ATOM   5633 3C21 POPEY 186      12.515  16.200  79.086  1.00  0.00           C
ATOM   5636 4C21 POPEY 186      11.295  16.420  79.995  1.00  0.00           C
ATOM   5639 5C21 POPEY 186      10.595  17.750  79.656  1.00  0.00           C
ATOM   5642 6C21 POPEY 186       9.535  18.180  80.675  1.00  0.00           C
ATOM   5645 7C21 POPEY 186       8.905  19.540  80.296  1.00  0.00           C
ATOM   5648 8C21 POPEY 186       7.885  20.050  81.315  1.00  0.00           C
ATOM   5652  C33 POPEY 186      20.535  12.590  69.036  1.00  0.00           C
ATOM   5655  C34 POPEY 186      21.885  13.010  69.646  1.00  0.00           C
ATOM   5658  C35 POPEY 186      21.885  13.910  70.896  1.00  0.00           C
ATOM   5661  C36 POPEY 186      20.825  13.610  71.966  1.00  0.00           C
ATOM   5664  C37 POPEY 186      20.975  14.560  73.166  1.00  0.00           C
ATOM   5667  C38 POPEY 186      19.815  14.480  74.165  1.00  0.00           C
ATOM   5670  C39 POPEY 186      19.775  15.660  75.146  1.00  0.00           C
ATOM   5673 0C31 POPEY 186      18.685  15.500  76.226  1.00  0.00           C
ATOM   5676 1C31 POPEY 186      18.515  16.730  77.126  1.00  0.00           C
ATOM   5679 2C31 POPEY 186      18.635  16.400  78.626  1.00  0.00           C
ATOM   5682 3C31 POPEY 186      18.365  17.590  79.556  1.00  0.00           C
ATOM   5685 4C31 POPEY 186      16.865  17.800  79.846  1.00  0.00           C
ATOM   5688 5C31 POPEY 186      16.595  18.900  80.876  1.00  0.00           C
ATOM   5691 6C31 POPEY 186      15.115  19.070  81.206  1.00  0.00           C
ATOM   5695  NH3 POPEZ 187       2.015  61.430  63.326  1.00  0.00           N
ATOM   5699  C12 POPEZ 187       2.035  62.870  62.916  1.00  0.00           C
ATOM   5702  C11 POPEZ 187       3.345  63.180  62.196  1.00  0.00           C
ATOM   5705  P   POPEZ 187       4.735  65.410  62.285  1.00  0.00           P
ATOM   5706  O13 POPEZ 187       5.915  64.570  61.976  1.00  0.00           O
ATOM   5707  O14 POPEZ 187       4.655  66.750  61.686  1.00  0.00           O
ATOM   5708  O11 POPEZ 187       4.615  65.630  63.866  1.00  0.00           O
ATOM   5709  O12 POPEZ 187       3.445  64.570  61.946  1.00  0.00           O
ATOM   5710  C1  POPEZ 187       5.605  66.490  64.466  1.00  0.00           C
ATOM   5713  C2  POPEZ 187       5.435  66.610  66.006  1.00  0.00           C
ATOM   5715  O21 POPEZ 187       4.075  66.990  66.316  1.00  0.00           O
ATOM   5716  C21 POPEZ 187       3.615  66.430  67.446  1.00  0.00           C
ATOM   5717  O22 POPEZ 187       4.105  65.450  67.976  1.00  0.00           O
ATOM   5718  C22 POPEZ 187       2.355  67.140  67.926  1.00  0.00           C
ATOM   5721  C3  POPEZ 187       6.455  67.640  66.586  1.00  0.00           C
ATOM   5724  O31 POPEZ 187       6.415  67.740  68.026  1.00  0.00           O
ATOM   5725  C31 POPEZ 187       5.815  68.830  68.516  1.00  0.00           C
ATOM   5726  O32 POPEZ 187       4.995  69.500  67.906  1.00  0.00           O
ATOM   5727  C32 POPEZ 187       6.235  69.030  69.976  1.00  0.00           C
ATOM   5730  C23 POPEZ 187       2.285  67.230  69.466  1.00  0.00           C
ATOM   5733  C24 POPEZ 187       1.145  68.150  69.936  1.00  0.00           C
ATOM   5736  C25 POPEZ 187       1.095  68.350  71.466  1.00  0.00           C
ATOM   5739  C26 POPEZ 187       0.395  67.220  72.226  1.00  0.00           C
ATOM   5742  C27 POPEZ 187       0.445  67.400  73.756  1.00  0.00           C
ATOM   5745  C28 POPEZ 187      -0.375  66.330  74.495  1.00  0.00           C
ATOM   5748  C29 POPEZ 187      -0.205  66.350  75.996  1.00  0.00           C
ATOM   5750 0C21 POPEZ 187      -0.265  65.260  76.776  1.00  0.00           C
ATOM   5752 1C21 POPEZ 187      -0.535  63.860  76.256  1.00  0.00           C
ATOM   5755 2C21 POPEZ 187      -0.505  62.760  77.326  1.00  0.00           C
ATOM   5758 3C21 POPEZ 187      -1.545  62.960  78.446  1.00  0.00           C
ATOM   5761 4C21 POPEZ 187      -1.755  61.700  79.296  1.00  0.00           C
ATOM   5764 5C21 POPEZ 187      -2.405  61.990  80.656  1.00  0.00           C
ATOM   5767 6C21 POPEZ 187      -3.645  62.890  80.596  1.00  0.00           C
ATOM   5770 7C21 POPEZ 187      -4.235  63.180  81.976  1.00  0.00           C
ATOM   5773 8C21 POPEZ 187      -5.325  64.260  81.956  1.00  0.00           C
ATOM   5777  C33 POPEZ 187       5.245  69.890  70.815  1.00  0.00           C
ATOM   5780  C34 POPEZ 187       5.275  69.570  72.316  1.00  0.00           C
ATOM   5783  C35 POPEZ 187       6.465  70.150  73.096  1.00  0.00           C
ATOM   5786  C36 POPEZ 187       6.445  69.640  74.546  1.00  0.00           C
ATOM   5789  C37 POPEZ 187       7.345  70.390  75.546  1.00  0.00           C
ATOM   5792  C38 POPEZ 187       7.115  69.840  76.966  1.00  0.00           C
ATOM   5795  C39 POPEZ 187       8.055  70.410  78.035  1.00  0.00           C
ATOM   5798 0C31 POPEZ 187       7.795  69.720  79.385  1.00  0.00           C
ATOM   5801 1C31 POPEZ 187       8.755  70.140  80.507  1.00  0.00           C
ATOM   5804 2C31 POPEZ 187       8.805  69.130  81.665  1.00  0.00           C
ATOM   5807 3C31 POPEZ 187       7.475  68.940  82.406  1.00  0.00           C
ATOM   5810 4C31 POPEZ 187       7.545  67.810  83.446  1.00  0.00           C
ATOM   5813 5C31 POPEZ 187       6.245  67.690  84.266  1.00  0.00           C
ATOM   5816 6C31 POPEZ 187       6.235  66.480  85.205  1.00  0.00           C
ATOM   5820  NH3 POPEa 188      64.095  39.240 108.856  1.00  0.00           N
ATOM   5824  C12 POPEa 188      63.085  39.470 109.916  1.00  0.00           C
ATOM   5827  C11 POPEa 188      62.245  38.220 110.156  1.00  0.00           C
ATOM   5830  P   POPEa 188      59.655  38.260 110.535  1.00  0.00           P
ATOM   5831  O13 POPEa 188      59.405  36.820 110.786  1.00  0.00           O
ATOM   5832  O14 POPEa 188      58.785  39.230 111.206  1.00  0.00           O
ATOM   5833  O11 POPEa 188      59.605  38.550 108.975  1.00  0.00           O
ATOM   5834  O12 POPEa 188      61.135  38.610 110.926  1.00  0.00           O
ATOM   5835  C1  POPEa 188      59.285  37.430 108.135  1.00  0.00           C
ATOM   5838  C2  POPEa 188      59.355  37.860 106.646  1.00  0.00           C
ATOM   5840  O21 POPEa 188      58.205  37.370 105.906  1.00  0.00           O
ATOM   5841  C21 POPEa 188      57.095  38.040 106.236  1.00  0.00           C
ATOM   5842  O22 POPEa 188      57.035  38.930 107.065  1.00  0.00           O
ATOM   5843  C22 POPEa 188      55.925  37.590 105.376  1.00  0.00           C
ATOM   5846  C3  POPEa 188      60.695  37.370 106.035  1.00  0.00           C
ATOM   5849  O31 POPEa 188      61.035  38.050 104.805  1.00  0.00           O
ATOM   5850  C31 POPEa 188      60.925  37.320 103.695  1.00  0.00           C
ATOM   5851  O32 POPEa 188      60.735  36.120 103.666  1.00  0.00           O
ATOM   5852  C32 POPEa 188      61.115  38.220 102.466  1.00  0.00           C
ATOM   5855  C23 POPEa 188      55.915  38.420 104.086  1.00  0.00           C
ATOM   5858  C24 POPEa 188      54.875  37.970 103.066  1.00  0.00           C
ATOM   5861  C25 POPEa 188      55.145  36.530 102.596  1.00  0.00           C
ATOM   5864  C26 POPEa 188      54.275  36.150 101.396  1.00  0.00           C
ATOM   5867  C27 POPEa 188      54.475  34.690 100.986  1.00  0.00           C
ATOM   5870  C28 POPEa 188      53.505  34.320  99.855  1.00  0.00           C
ATOM   5873  C29 POPEa 188      53.595  32.860  99.466  1.00  0.00           C
ATOM   5875 0C21 POPEa 188      53.805  32.370  98.236  1.00  0.00           C
ATOM   5877 1C21 POPEa 188      53.985  33.150  96.956  1.00  0.00           C
ATOM   5880 2C21 POPEa 188      55.385  32.980  96.326  1.00  0.00           C
ATOM   5883 3C21 POPEa 188      55.585  31.660  95.555  1.00  0.00           C
ATOM   5886 4C21 POPEa 188      56.165  30.510  96.396  1.00  0.00           C
ATOM   5889 5C21 POPEa 188      56.155  29.160  95.666  1.00  0.00           C
ATOM   5892 6C21 POPEa 188      56.885  29.180  94.305  1.00  0.00           C
ATOM   5895 7C21 POPEa 188      56.985  27.790  93.675  1.00  0.00           C
ATOM   5898 8C21 POPEa 188      57.645  27.800  92.296  1.00  0.00           C
ATOM   5902  C33 POPEa 188      60.215  37.800 101.286  1.00  0.00           C
ATOM   5905  C34 POPEa 188      60.075  38.870 100.186  1.00  0.00           C
ATOM   5908  C35 POPEa 188      61.285  39.000  99.245  1.00  0.00           C
ATOM   5911  C36 POPEa 188      61.075  38.330  97.876  1.00  0.00           C
ATOM   5914  C37 POPEa 188      62.125  38.760  96.836  1.00  0.00           C
ATOM   5917  C38 POPEa 188      61.965  38.070  95.476  1.00  0.00           C
ATOM   5920  C39 POPEa 188      60.775  38.600  94.656  1.00  0.00           C
ATOM   5923 0C31 POPEa 188      61.095  39.860  93.846  1.00  0.00           C
ATOM   5926 1C31 POPEa 188      59.855  40.370  93.086  1.00  0.00           C
ATOM   5929 2C31 POPEa 188      60.075  41.700  92.366  1.00  0.00           C
ATOM   5932 3C31 POPEa 188      60.915  41.590  91.086  1.00  0.00           C
ATOM   5935 4C31 POPEa 188      61.125  42.940  90.406  1.00  0.00           C
ATOM   5938 5C31 POPEa 188      61.985  42.850  89.126  1.00  0.00           C
ATOM   5941 6C31 POPEa 188      62.255  44.200  88.476  1.00  0.00           C
ATOM   5945  NH3 POPEb 189      29.775  81.660 107.756  1.00  0.00           N
ATOM   5949  C12 POPEb 189      30.925  81.350 108.656  1.00  0.00           C
ATOM   5952  C11 POPEb 189      31.665  80.110 108.146  1.00  0.00           C
ATOM   5955  P   POPEb 189      33.445  78.630 109.355  1.00  0.00           P
ATOM   5956  O13 POPEb 189      34.705  78.780 110.106  1.00  0.00           O
ATOM   5957  O14 POPEb 189      32.305  77.930 109.995  1.00  0.00           O
ATOM   5958  O11 POPEb 189      33.705  77.840 108.026  1.00  0.00           O
ATOM   5959  O12 POPEb 189      32.935  80.020 108.806  1.00  0.00           O
ATOM   5960  C1  POPEb 189      33.815  78.480 106.745  1.00  0.00           C
ATOM   5963  C2  POPEb 189      34.855  77.730 105.906  1.00  0.00           C
ATOM   5965  O21 POPEb 189      34.615  77.920 104.495  1.00  0.00           O
ATOM   5966  C21 POPEb 189      33.615  77.290 103.906  1.00  0.00           C
ATOM   5967  O22 POPEb 189      32.735  76.630 104.436  1.00  0.00           O
ATOM   5968  C22 POPEb 189      33.775  77.540 102.406  1.00  0.00           C
ATOM   5971  C3  POPEb 189      34.925  76.250 106.376  1.00  0.00           C
ATOM   5974  O31 POPEb 189      35.765  75.470 105.516  1.00  0.00           O
ATOM   5975  C31 POPEb 189      35.335  74.230 105.316  1.00  0.00           C
ATOM   5976  O32 POPEb 189      34.365  73.720 105.846  1.00  0.00           O
ATOM   5977  C32 POPEb 189      36.165  73.610 104.206  1.00  0.00           C
ATOM   5980  C23 POPEb 189      33.005  76.530 101.525  1.00  0.00           C
ATOM   5983  C24 POPEb 189      33.135  76.880 100.036  1.00  0.00           C
ATOM   5986  C25 POPEb 189      32.625  75.790  99.066  1.00  0.00           C
ATOM   5989  C26 POPEb 189      31.115  75.540  99.095  1.00  0.00           C
ATOM   5992  C27 POPEb 189      30.635  74.590 100.205  1.00  0.00           C
ATOM   5995  C28 POPEb 189      30.515  73.130  99.746  1.00  0.00           C
ATOM   5998  C29 POPEb 189      29.965  72.280 100.866  1.00  0.00           C
ATOM   6000 0C21 POPEb 189      29.215  71.160 100.826  1.00  0.00           C
ATOM   6002 1C21 POPEb 189      28.755  70.310  99.665  1.00  0.00           C
ATOM   6005 2C21 POPEb 189      29.275  70.630  98.245  1.00  0.00           C
ATOM   6008 3C21 POPEb 189      28.885  69.560  97.216  1.00  0.00           C
ATOM   6011 4C21 POPEb 189      29.365  69.960  95.815  1.00  0.00           C
ATOM   6014 5C21 POPEb 189      28.885  69.010  94.706  1.00  0.00           C
ATOM   6017 6C21 POPEb 189      29.345  69.460  93.326  1.00  0.00           C
ATOM   6020 7C21 POPEb 189      29.035  68.450  92.216  1.00  0.00           C
ATOM   6023 8C21 POPEb 189      29.585  68.870  90.856  1.00  0.00           C
ATOM   6027  C33 POPEb 189      35.255  73.110 103.066  1.00  0.00           C
ATOM   6030  C34 POPEb 189      36.015  72.930 101.745  1.00  0.00           C
ATOM   6033  C35 POPEb 189      36.525  74.250 101.146  1.00  0.00           C
ATOM   6036  C36 POPEb 189      36.285  74.310  99.626  1.00  0.00           C
ATOM   6039  C37 POPEb 189      36.885  75.570  98.986  1.00  0.00           C
ATOM   6042  C38 POPEb 189      36.495  75.740  97.506  1.00  0.00           C
ATOM   6045  C39 POPEb 189      37.465  76.630  96.706  1.00  0.00           C
ATOM   6048 0C31 POPEb 189      37.505  78.090  97.176  1.00  0.00           C
ATOM   6051 1C31 POPEb 189      38.785  78.820  96.716  1.00  0.00           C
ATOM   6054 2C31 POPEb 189      38.865  80.260  97.226  1.00  0.00           C
ATOM   6057 3C31 POPEb 189      40.305  80.820  97.326  1.00  0.00           C
ATOM   6060 4C31 POPEb 189      41.125  80.690  96.035  1.00  0.00           C
ATOM   6063 5C31 POPEb 189      42.415  81.530  96.055  1.00  0.00           C
ATOM   6066 6C31 POPEb 189      43.315  81.320  94.846  1.00  0.00           C
ATOM   6070  NH3 POPEc 190     107.915 106.980  62.495  1.00  0.00           N
ATOM   6074  C12 POPEc 190     108.025 105.630  63.156  1.00  0.00           C
ATOM   6077  C11 POPEc 190     107.545 105.610  64.626  1.00  0.00           C
ATOM   6080  P   POPEc 190     108.365 103.150  65.066  1.00  0.00           P
ATOM   6081  O13 POPEc 190     107.395 102.860  63.996  1.00  0.00           O
ATOM   6082  O14 POPEc 190     109.785 102.860  64.806  1.00  0.00           O
ATOM   6083  O11 POPEc 190     107.925 102.410  66.396  1.00  0.00           O
ATOM   6084  O12 POPEc 190     108.275 104.680  65.436  1.00  0.00           O
ATOM   6085  C1  POPEc 190     108.635 102.600  67.616  1.00  0.00           C
ATOM   6088  C2  POPEc 190     109.255 101.270  68.136  1.00  0.00           C
ATOM   6090  O21 POPEc 190     110.095 101.360  69.306  1.00  0.00           O
ATOM   6091  C21 POPEc 190     110.095 102.350  70.146  1.00  0.00           C
ATOM   6092  O22 POPEc 190     109.635 103.470  70.006  1.00  0.00           O
ATOM   6093  C22 POPEc 190     110.705 101.850  71.466  1.00  0.00           C
ATOM   6096  C3  POPEc 190     110.015 100.490  67.006  1.00  0.00           C
ATOM   6099  O31 POPEc 190     111.025  99.570  67.456  1.00  0.00           O
ATOM   6100  C31 POPEc 190     110.635  98.590  68.246  1.00  0.00           C
ATOM   6101  O32 POPEc 190     109.485  98.370  68.616  1.00  0.00           O
ATOM   6102  C32 POPEc 190     111.875  97.830  68.726  1.00  0.00           C
ATOM   6105  C23 POPEc 190     110.345 102.800  72.616  1.00  0.00           C
ATOM   6108  C24 POPEc 190     110.445 102.170  74.016  1.00  0.00           C
ATOM   6111  C25 POPEc 190     110.005 103.180  75.085  1.00  0.00           C
ATOM   6114  C26 POPEc 190     109.715 102.570  76.466  1.00  0.00           C
ATOM   6117  C27 POPEc 190     108.885 103.520  77.346  1.00  0.00           C
ATOM   6120  C28 POPEc 190     108.485 102.940  78.716  1.00  0.00           C
ATOM   6123  C29 POPEc 190     109.635 102.930  79.696  1.00  0.00           C
ATOM   6125 0C21 POPEc 190     109.725 103.640  80.846  1.00  0.00           C
ATOM   6127 1C21 POPEc 190     108.705 104.570  81.446  1.00  0.00           C
ATOM   6130 2C21 POPEc 190     108.475 104.330  82.956  1.00  0.00           C
ATOM   6133 3C21 POPEc 190     107.825 102.970  83.236  1.00  0.00           C
ATOM   6136 4C21 POPEc 190     107.385 102.770  84.696  1.00  0.00           C
ATOM   6139 5C21 POPEc 190     106.655 101.430  84.866  1.00  0.00           C
ATOM   6142 6C21 POPEc 190     106.225 101.130  86.306  1.00  0.00           C
ATOM   6145 7C21 POPEc 190     105.465  99.790  86.406  1.00  0.00           C
ATOM   6148 8C21 POPEc 190     104.955  99.460  87.806  1.00  0.00           C
ATOM   6152  C33 POPEc 190     112.125  98.050  70.236  1.00  0.00           C
ATOM   6155  C34 POPEc 190     113.605  98.030  70.616  1.00  0.00           C
ATOM   6158  C35 POPEc 190     113.865  97.620  72.065  1.00  0.00           C
ATOM   6161  C36 POPEc 190     113.215  98.490  73.156  1.00  0.00           C
ATOM   6164  C37 POPEc 190     113.425  97.830  74.526  1.00  0.00           C
ATOM   6167  C38 POPEc 190     112.855  98.570  75.745  1.00  0.00           C
ATOM   6170  C39 POPEc 190     112.865  97.610  76.956  1.00  0.00           C
ATOM   6173 0C31 POPEc 190     112.535  98.230  78.315  1.00  0.00           C
ATOM   6176 1C31 POPEc 190     112.195  97.110  79.316  1.00  0.00           C
ATOM   6179 2C31 POPEc 190     112.205  97.520  80.796  1.00  0.00           C
ATOM   6182 3C31 POPEc 190     111.775  96.350  81.686  1.00  0.00           C
ATOM   6185 4C31 POPEc 190     111.885  96.620  83.196  1.00  0.00           C
ATOM   6188 5C31 POPEc 190     111.465  95.400  84.025  1.00  0.00           C
ATOM   6191 6C31 POPEc 190     111.585  95.620  85.535  1.00  0.00           C
ATOM   6195  NH3 POPEd 191      89.885  96.440  64.326  1.00  0.00           N
ATOM   6199  C12 POPEd 191      90.865  97.570  64.436  1.00  0.00           C
ATOM   6202  C11 POPEd 191      91.715  97.660  63.156  1.00  0.00           C
ATOM   6205  P   POPEd 191      93.035  99.920  63.426  1.00  0.00           P
ATOM   6206  O13 POPEd 191      94.395 100.340  63.826  1.00  0.00           O
ATOM   6207  O14 POPEd 191      92.465 100.520  62.196  1.00  0.00           O
ATOM   6208  O11 POPEd 191      92.045 100.200  64.616  1.00  0.00           O
ATOM   6209  O12 POPEd 191      92.945  98.340  63.396  1.00  0.00           O
ATOM   6210  C1  POPEd 191      92.025 101.410  65.366  1.00  0.00           C
ATOM   6213  C2  POPEd 191      92.295 101.100  66.846  1.00  0.00           C
ATOM   6215  O21 POPEd 191      92.075 102.270  67.676  1.00  0.00           O
ATOM   6216  C21 POPEd 191      93.075 103.110  67.886  1.00  0.00           C
ATOM   6217  O22 POPEd 191      94.075 103.230  67.216  1.00  0.00           O
ATOM   6218  C22 POPEd 191      92.735 103.970  69.106  1.00  0.00           C
ATOM   6221  C3  POPEd 191      93.675 100.400  66.986  1.00  0.00           C
ATOM   6224  O31 POPEd 191      94.065 100.290  68.366  1.00  0.00           O
ATOM   6225  C31 POPEd 191      95.295  99.830  68.516  1.00  0.00           C
ATOM   6226  O32 POPEd 191      96.055  99.540  67.616  1.00  0.00           O
ATOM   6227  C32 POPEd 191      95.565  99.760  70.015  1.00  0.00           C
ATOM   6230  C23 POPEd 191      93.985 104.590  69.776  1.00  0.00           C
ATOM   6233  C24 POPEd 191      93.685 105.300  71.105  1.00  0.00           C
ATOM   6236  C25 POPEd 191      93.195 104.350  72.206  1.00  0.00           C
ATOM   6239  C26 POPEd 191      93.035 105.030  73.576  1.00  0.00           C
ATOM   6242  C27 POPEd 191      92.445 104.070  74.616  1.00  0.00           C
ATOM   6245  C28 POPEd 191      92.405 104.660  76.026  1.00  0.00           C
ATOM   6248  C29 POPEd 191      91.695 103.760  77.006  1.00  0.00           C
ATOM   6250 0C21 POPEd 191      91.855 103.740  78.346  1.00  0.00           C
ATOM   6252 1C21 POPEd 191      92.795 104.610  79.156  1.00  0.00           C
ATOM   6255 2C21 POPEd 191      93.475 103.830  80.296  1.00  0.00           C
ATOM   6258 3C21 POPEd 191      92.525 103.500  81.455  1.00  0.00           C
ATOM   6261 4C21 POPEd 191      93.215 102.720  82.585  1.00  0.00           C
ATOM   6264 5C21 POPEd 191      92.235 102.050  83.566  1.00  0.00           C
ATOM   6267 6C21 POPEd 191      91.335 103.020  84.346  1.00  0.00           C
ATOM   6270 7C21 POPEd 191      90.355 102.270  85.257  1.00  0.00           C
ATOM   6273 8C21 POPEd 191      89.365 103.170  85.996  1.00  0.00           C
ATOM   6277  C33 POPEd 191      94.695  98.680  70.716  1.00  0.00           C
ATOM   6280  C34 POPEd 191      94.855  98.720  72.246  1.00  0.00           C
ATOM   6283  C35 POPEd 191      94.335  97.460  72.976  1.00  0.00           C
ATOM   6286  C36 POPEd 191      92.805  97.350  73.026  1.00  0.00           C
ATOM   6289  C37 POPEd 191      92.245  96.090  73.706  1.00  0.00           C
ATOM   6292  C38 POPEd 191      92.635  95.960  75.176  1.00  0.00           C
ATOM   6295  C39 POPEd 191      91.945  94.790  75.885  1.00  0.00           C
ATOM   6298 0C31 POPEd 191      92.095  94.910  77.406  1.00  0.00           C
ATOM   6301 1C31 POPEd 191      91.375  93.800  78.186  1.00  0.00           C
ATOM   6304 2C31 POPEd 191      91.385  94.070  79.706  1.00  0.00           C
ATOM   6307 3C31 POPEd 191      92.745  93.790  80.367  1.00  0.00           C
ATOM   6310 4C31 POPEd 191      92.785  94.260  81.826  1.00  0.00           C
ATOM   6313 5C31 POPEd 191      94.065  93.840  82.546  1.00  0.00           C
ATOM   6316 6C31 POPEd 191      94.165  94.360  83.975  1.00  0.00           C
ATOM   6320  NH3 POPEe 192      41.465  65.330  66.486  1.00  0.00           N
ATOM   6324  C12 POPEe 192      40.685  65.750  65.296  1.00  0.00           C
ATOM   6327  C11 POPEe 192      39.345  66.330  65.756  1.00  0.00           C
ATOM   6330  P   POPEe 192      37.125  67.400  64.986  1.00  0.00           P
ATOM   6331  O13 POPEe 192      36.745  68.450  64.016  1.00  0.00           O
ATOM   6332  O14 POPEe 192      36.265  66.200  65.016  1.00  0.00           O
ATOM   6333  O11 POPEe 192      37.105  68.080  66.436  1.00  0.00           O
ATOM   6334  O12 POPEe 192      38.635  66.970  64.706  1.00  0.00           O
ATOM   6335  C1  POPEe 192      37.135  67.340  67.666  1.00  0.00           C
ATOM   6338  C2  POPEe 192      35.785  67.350  68.466  1.00  0.00           C
ATOM   6340  O21 POPEe 192      35.985  66.890  69.826  1.00  0.00           O
ATOM   6341  C21 POPEe 192      36.365  65.630  70.006  1.00  0.00           C
ATOM   6342  O22 POPEe 192      36.665  64.840  69.126  1.00  0.00           O
ATOM   6343  C22 POPEe 192      36.515  65.310  71.496  1.00  0.00           C
ATOM   6346  C3  POPEe 192      34.635  66.580  67.746  1.00  0.00           C
ATOM   6349  O31 POPEe 192      33.525  66.420  68.636  1.00  0.00           O
ATOM   6350  C31 POPEe 192      32.765  65.350  68.496  1.00  0.00           C
ATOM   6351  O32 POPEe 192      32.775  64.570  67.566  1.00  0.00           O
ATOM   6352  C32 POPEe 192      31.875  65.230  69.736  1.00  0.00           C
ATOM   6355  C23 POPEe 192      36.865  63.820  71.756  1.00  0.00           C
ATOM   6358  C24 POPEe 192      37.425  63.520  73.156  1.00  0.00           C
ATOM   6361  C25 POPEe 192      36.385  63.120  74.226  1.00  0.00           C
ATOM   6364  C26 POPEe 192      36.955  63.210  75.656  1.00  0.00           C
ATOM   6367  C27 POPEe 192      35.855  63.460  76.706  1.00  0.00           C
ATOM   6370  C28 POPEe 192      36.355  63.420  78.166  1.00  0.00           C
ATOM   6373  C29 POPEe 192      35.235  63.840  79.095  1.00  0.00           C
ATOM   6375 0C21 POPEe 192      35.355  64.330  80.336  1.00  0.00           C
ATOM   6377 1C21 POPEe 192      36.615  64.480  81.166  1.00  0.00           C
ATOM   6380 2C21 POPEe 192      36.275  64.190  82.646  1.00  0.00           C
ATOM   6383 3C21 POPEe 192      37.475  64.260  83.596  1.00  0.00           C
ATOM   6386 4C21 POPEe 192      37.075  63.830  85.026  1.00  0.00           C
ATOM   6389 5C21 POPEe 192      38.225  63.920  86.035  1.00  0.00           C
ATOM   6392 6C21 POPEe 192      37.875  63.300  87.396  1.00  0.00           C
ATOM   6395 7C21 POPEe 192      38.975  63.490  88.446  1.00  0.00           C
ATOM   6398 8C21 POPEe 192      38.425  63.650  89.866  1.00  0.00           C
ATOM   6402  C33 POPEe 192      32.695  65.170  71.046  1.00  0.00           C
ATOM   6405  C34 POPEe 192      31.855  65.510  72.276  1.00  0.00           C
ATOM   6408  C35 POPEe 192      32.715  65.820  73.506  1.00  0.00           C
ATOM   6411  C36 POPEe 192      31.935  66.460  74.666  1.00  0.00           C
ATOM   6414  C37 POPEe 192      32.615  66.310  76.035  1.00  0.00           C
ATOM   6417  C38 POPEe 192      31.975  67.200  77.116  1.00  0.00           C
ATOM   6420  C39 POPEe 192      32.275  66.720  78.546  1.00  0.00           C
ATOM   6423 0C31 POPEe 192      31.125  65.920  79.196  1.00  0.00           C
ATOM   6426 1C31 POPEe 192      30.675  64.720  78.356  1.00  0.00           C
ATOM   6429 2C31 POPEe 192      29.845  63.660  79.086  1.00  0.00           C
ATOM   6432 3C31 POPEe 192      28.505  64.100  79.676  1.00  0.00           C
ATOM   6435 4C31 POPEe 192      27.595  62.880  79.855  1.00  0.00           C
ATOM   6438 5C31 POPEe 192      26.515  63.030  80.936  1.00  0.00           C
ATOM   6441 6C31 POPEe 192      25.815  61.710  81.245  1.00  0.00           C
ATOM   6445  NH3 POPEf 193     105.295  72.580  62.666  1.00  0.00           N
ATOM   6449  C12 POPEf 193     106.365  72.740  61.616  1.00  0.00           C
ATOM   6452  C11 POPEf 193     107.585  73.500  62.166  1.00  0.00           C
ATOM   6455  P   POPEf 193     106.715  75.990  62.355  1.00  0.00           P
ATOM   6456  O13 POPEf 193     106.375  75.840  60.926  1.00  0.00           O
ATOM   6457  O14 POPEf 193     107.735  77.000  62.746  1.00  0.00           O
ATOM   6458  O11 POPEf 193     105.385  76.180  63.186  1.00  0.00           O
ATOM   6459  O12 POPEf 193     107.235  74.630  62.966  1.00  0.00           O
ATOM   6460  C1  POPEf 193     105.275  75.690  64.526  1.00  0.00           C
ATOM   6463  C2  POPEf 193     106.035  76.560  65.576  1.00  0.00           C
ATOM   6465  O21 POPEf 193     105.575  76.210  66.886  1.00  0.00           O
ATOM   6466  C21 POPEf 193     106.105  75.160  67.456  1.00  0.00           C
ATOM   6467  O22 POPEf 193     107.005  74.470  66.996  1.00  0.00           O
ATOM   6468  C22 POPEf 193     105.455  74.940  68.826  1.00  0.00           C
ATOM   6471  C3  POPEf 193     105.765  78.070  65.336  1.00  0.00           C
ATOM   6474  O31 POPEf 193     106.225  78.880  66.445  1.00  0.00           O
ATOM   6475  C31 POPEf 193     105.335  78.980  67.436  1.00  0.00           C
ATOM   6476  O32 POPEf 193     104.215  78.490  67.425  1.00  0.00           O
ATOM   6477  C32 POPEf 193     105.945  79.770  68.596  1.00  0.00           C
ATOM   6480  C23 POPEf 193     106.465  74.620  69.945  1.00  0.00           C
ATOM   6483  C24 POPEf 193     105.785  74.260  71.286  1.00  0.00           C
ATOM   6486  C25 POPEf 193     106.785  74.250  72.445  1.00  0.00           C
ATOM   6489  C26 POPEf 193     106.185  74.540  73.835  1.00  0.00           C
ATOM   6492  C27 POPEf 193     105.465  73.350  74.495  1.00  0.00           C
ATOM   6495  C28 POPEf 193     105.175  73.560  75.996  1.00  0.00           C
ATOM   6498  C29 POPEf 193     106.425  73.530  76.836  1.00  0.00           C
ATOM   6500 0C21 POPEf 193     106.775  74.330  77.866  1.00  0.00           C
ATOM   6502 1C21 POPEf 193     105.975  75.440  78.486  1.00  0.00           C
ATOM   6505 2C21 POPEf 193     106.005  75.400  80.036  1.00  0.00           C
ATOM   6508 3C21 POPEf 193     107.355  75.790  80.666  1.00  0.00           C
ATOM   6511 4C21 POPEf 193     107.245  75.990  82.196  1.00  0.00           C
ATOM   6514 5C21 POPEf 193     108.505  76.580  82.845  1.00  0.00           C
ATOM   6517 6C21 POPEf 193     109.695  75.610  82.926  1.00  0.00           C
ATOM   6520 7C21 POPEf 193     110.935  76.260  83.535  1.00  0.00           C
ATOM   6523 8C21 POPEf 193     112.175  75.360  83.546  1.00  0.00           C
ATOM   6527  C33 POPEf 193     105.015  79.860  69.836  1.00  0.00           C
ATOM   6530  C34 POPEf 193     105.365  78.880  70.976  1.00  0.00           C
ATOM   6533  C35 POPEf 193     106.405  79.460  71.956  1.00  0.00           C
ATOM   6536  C36 POPEf 193     106.545  78.660  73.256  1.00  0.00           C
ATOM   6539  C37 POPEf 193     107.445  79.380  74.285  1.00  0.00           C
ATOM   6542  C38 POPEf 193     107.355  78.790  75.696  1.00  0.00           C
ATOM   6545  C39 POPEf 193     108.155  79.600  76.726  1.00  0.00           C
ATOM   6548 0C31 POPEf 193     108.155  78.980  78.135  1.00  0.00           C
ATOM   6551 1C31 POPEf 193     109.035  79.770  79.126  1.00  0.00           C
ATOM   6554 2C31 POPEf 193     110.385  79.110  79.466  1.00  0.00           C
ATOM   6557 3C31 POPEf 193     111.275  78.840  78.236  1.00  0.00           C
ATOM   6560 4C31 POPEf 193     112.655  78.270  78.596  1.00  0.00           C
ATOM   6563 5C31 POPEf 193     113.445  77.850  77.346  1.00  0.00           C
ATOM   6566 6C31 POPEf 193     114.715  77.060  77.666  1.00  0.00           C
ATOM   6570  NH3 POPEg 194      -3.185  98.570 105.586  1.00  0.00           N
ATOM   6574  C12 POPEg 194      -2.135  99.260 106.385  1.00  0.00           C
ATOM   6577  C11 POPEg 194      -0.795  98.600 106.066  1.00  0.00           C
ATOM   6580  P   POPEg 194       1.645  98.570 106.805  1.00  0.00           P
ATOM   6581  O13 POPEg 194       2.715  99.570 106.936  1.00  0.00           O
ATOM   6582  O14 POPEg 194       1.595  97.550 107.876  1.00  0.00           O
ATOM   6583  O11 POPEg 194       1.705  97.860 105.396  1.00  0.00           O
ATOM   6584  O12 POPEg 194       0.245  99.310 106.757  1.00  0.00           O
ATOM   6585  C1  POPEg 194       2.955  97.480 104.816  1.00  0.00           C
ATOM   6588  C2  POPEg 194       2.885  97.690 103.286  1.00  0.00           C
ATOM   6590  O21 POPEg 194       4.115  97.190 102.736  1.00  0.00           O
ATOM   6591  C21 POPEg 194       5.045  97.920 102.135  1.00  0.00           C
ATOM   6592  O22 POPEg 194       5.095  99.130 102.056  1.00  0.00           O
ATOM   6593  C22 POPEg 194       6.115  96.940 101.646  1.00  0.00           C
ATOM   6596  C3  POPEg 194       2.455  99.150 102.956  1.00  0.00           C
ATOM   6599  O31 POPEg 194       2.345  99.480 101.556  1.00  0.00           O
ATOM   6600  C31 POPEg 194       1.295  99.000 100.915  1.00  0.00           C
ATOM   6601  O32 POPEg 194       0.565  98.100 101.286  1.00  0.00           O
ATOM   6602  C32 POPEg 194       1.045  99.900  99.706  1.00  0.00           C
ATOM   6605  C23 POPEg 194       6.435  96.910 100.135  1.00  0.00           C
ATOM   6608  C24 POPEg 194       7.625  95.970  99.886  1.00  0.00           C
ATOM   6611  C25 POPEg 194       8.985  96.700  99.956  1.00  0.00           C
ATOM   6614  C26 POPEg 194       9.495  97.170  98.586  1.00  0.00           C
ATOM   6617  C27 POPEg 194      10.905  97.780  98.686  1.00  0.00           C
ATOM   6620  C28 POPEg 194      11.655  97.850  97.346  1.00  0.00           C
ATOM   6623  C29 POPEg 194      11.135  98.930  96.426  1.00  0.00           C
ATOM   6625 0C21 POPEg 194      10.375  98.710  95.345  1.00  0.00           C
ATOM   6627 1C21 POPEg 194       9.905  97.360  94.896  1.00  0.00           C
ATOM   6630 2C21 POPEg 194       9.295  97.360  93.486  1.00  0.00           C
ATOM   6633 3C21 POPEg 194      10.275  97.710  92.366  1.00  0.00           C
ATOM   6636 4C21 POPEg 194       9.565  97.690  91.006  1.00  0.00           C
ATOM   6639 5C21 POPEg 194      10.425  98.100  89.816  1.00  0.00           C
ATOM   6642 6C21 POPEg 194       9.545  98.500  88.626  1.00  0.00           C
ATOM   6645 7C21 POPEg 194      10.325  98.880  87.366  1.00  0.00           C
ATOM   6648 8C21 POPEg 194       9.425  99.540  86.306  1.00  0.00           C
ATOM   6652  C33 POPEg 194       1.155  99.200  98.326  1.00  0.00           C
ATOM   6655  C34 POPEg 194       2.585  99.040  97.806  1.00  0.00           C
ATOM   6658  C35 POPEg 194       2.595  98.690  96.306  1.00  0.00           C
ATOM   6661  C36 POPEg 194       3.995  98.340  95.766  1.00  0.00           C
ATOM   6664  C37 POPEg 194       3.945  97.840  94.316  1.00  0.00           C
ATOM   6667  C38 POPEg 194       5.265  97.220  93.806  1.00  0.00           C
ATOM   6670  C39 POPEg 194       5.055  96.460  92.486  1.00  0.00           C
ATOM   6673 0C31 POPEg 194       6.315  95.810  91.896  1.00  0.00           C
ATOM   6676 1C31 POPEg 194       5.945  94.930  90.696  1.00  0.00           C
ATOM   6679 2C31 POPEg 194       7.135  94.530  89.805  1.00  0.00           C
ATOM   6682 3C31 POPEg 194       6.795  93.360  88.866  1.00  0.00           C
ATOM   6685 4C31 POPEg 194       5.625  93.650  87.906  1.00  0.00           C
ATOM   6688 5C31 POPEg 194       5.165  92.410  87.135  1.00  0.00           C
ATOM   6691 6C31 POPEg 194       3.965  92.680  86.216  1.00  0.00           C
ATOM   6695  NH3 POPEh 195      22.555  81.140 110.046  1.00  0.00           N
ATOM   6699  C12 POPEh 195      22.685  80.670 111.475  1.00  0.00           C
ATOM   6702  C11 POPEh 195      21.365  80.810 112.246  1.00  0.00           C
ATOM   6705  P   POPEh 195      19.775  82.760 111.436  1.00  0.00           P
ATOM   6706  O13 POPEh 195      18.645  81.800 111.546  1.00  0.00           O
ATOM   6707  O14 POPEh 195      19.505  84.150 111.846  1.00  0.00           O
ATOM   6708  O11 POPEh 195      20.335  82.690 109.966  1.00  0.00           O
ATOM   6709  O12 POPEh 195      20.955  82.170 112.305  1.00  0.00           O
ATOM   6710  C1  POPEh 195      19.975  83.670 108.975  1.00  0.00           C
ATOM   6713  C2  POPEh 195      20.235  83.070 107.565  1.00  0.00           C
ATOM   6715  O21 POPEh 195      20.535  84.080 106.576  1.00  0.00           O
ATOM   6716  C21 POPEh 195      19.585  84.460 105.736  1.00  0.00           C
ATOM   6717  O22 POPEh 195      18.385  84.450 105.946  1.00  0.00           O
ATOM   6718  C22 POPEh 195      20.255  84.910 104.436  1.00  0.00           C
ATOM   6721  C3  POPEh 195      19.235  81.950 107.176  1.00  0.00           C
ATOM   6724  O31 POPEh 195      19.645  81.260 105.986  1.00  0.00           O
ATOM   6725  C31 POPEh 195      20.505  80.260 106.136  1.00  0.00           C
ATOM   6726  O32 POPEh 195      21.035  79.910 107.186  1.00  0.00           O
ATOM   6727  C32 POPEh 195      20.705  79.620 104.757  1.00  0.00           C
ATOM   6730  C23 POPEh 195      19.895  83.950 103.286  1.00  0.00           C
ATOM   6733  C24 POPEh 195      20.675  84.220 101.995  1.00  0.00           C
ATOM   6736  C25 POPEh 195      20.325  85.580 101.366  1.00  0.00           C
ATOM   6739  C26 POPEh 195      20.675  85.660  99.876  1.00  0.00           C
ATOM   6742  C27 POPEh 195      20.105  86.920  99.206  1.00  0.00           C
ATOM   6745  C28 POPEh 195      20.195  86.880  97.666  1.00  0.00           C
ATOM   6748  C29 POPEh 195      19.445  88.050  97.065  1.00  0.00           C
ATOM   6750 0C21 POPEh 195      19.955  89.110  96.426  1.00  0.00           C
ATOM   6752 1C21 POPEh 195      21.405  89.400  96.116  1.00  0.00           C
ATOM   6755 2C21 POPEh 195      21.635  89.400  94.596  1.00  0.00           C
ATOM   6758 3C21 POPEh 195      23.115  89.550  94.206  1.00  0.00           C
ATOM   6761 4C21 POPEh 195      23.375  89.200  92.736  1.00  0.00           C
ATOM   6764 5C21 POPEh 195      22.695  90.120  91.716  1.00  0.00           C
ATOM   6767 6C21 POPEh 195      23.265  91.540  91.686  1.00  0.00           C
ATOM   6770 7C21 POPEh 195      22.695  92.370  90.535  1.00  0.00           C
ATOM   6773 8C21 POPEh 195      23.295  93.770  90.456  1.00  0.00           C
ATOM   6777  C33 POPEh 195      22.105  79.000 104.576  1.00  0.00           C
ATOM   6780  C34 POPEh 195      22.275  78.390 103.186  1.00  0.00           C
ATOM   6783  C35 POPEh 195      22.415  79.430 102.056  1.00  0.00           C
ATOM   6786  C36 POPEh 195      21.775  78.970 100.756  1.00  0.00           C
ATOM   6789  C37 POPEh 195      21.785  80.030  99.646  1.00  0.00           C
ATOM   6792  C38 POPEh 195      21.035  79.540  98.406  1.00  0.00           C
ATOM   6795  C39 POPEh 195      21.035  80.570  97.276  1.00  0.00           C
ATOM   6798 0C31 POPEh 195      20.605  79.980  95.936  1.00  0.00           C
ATOM   6801 1C31 POPEh 195      20.745  80.970  94.776  1.00  0.00           C
ATOM   6804 2C31 POPEh 195      20.645  80.280  93.415  1.00  0.00           C
ATOM   6807 3C31 POPEh 195      20.965  81.240  92.266  1.00  0.00           C
ATOM   6810 4C31 POPEh 195      21.005  80.510  90.915  1.00  0.00           C
ATOM   6813 5C31 POPEh 195      21.245  81.470  89.746  1.00  0.00           C
ATOM   6816 6C31 POPEh 195      21.485  80.710  88.436  1.00  0.00           C
ATOM   6820  NH3 POPEi 196     112.675  95.130  63.796  1.00  0.00           N
ATOM   6824  C12 POPEi 196     111.225  95.450  64.046  1.00  0.00           C
ATOM   6827  C11 POPEi 196     110.355  95.000  62.866  1.00  0.00           C
ATOM   6830  P   POPEi 196     107.915  94.700  62.056  1.00  0.00           P
ATOM   6831  O13 POPEi 196     106.655  95.480  62.066  1.00  0.00           O
ATOM   6832  O14 POPEi 196     108.565  94.450  60.746  1.00  0.00           O
ATOM   6833  O11 POPEi 196     107.645  93.280  62.726  1.00  0.00           O
ATOM   6834  O12 POPEi 196     108.975  95.330  63.066  1.00  0.00           O
ATOM   6835  C1  POPEi 196     106.535  93.070  63.605  1.00  0.00           C
ATOM   6838  C2  POPEi 196     106.985  92.830  65.076  1.00  0.00           C
ATOM   6840  O21 POPEi 196     105.945  92.180  65.826  1.00  0.00           O
ATOM   6841  C21 POPEi 196     104.945  92.950  66.245  1.00  0.00           C
ATOM   6842  O22 POPEi 196     104.655  94.060  65.846  1.00  0.00           O
ATOM   6843  C22 POPEi 196     104.325  92.300  67.486  1.00  0.00           C
ATOM   6846  C3  POPEi 196     107.555  94.100  65.796  1.00  0.00           C
ATOM   6849  O31 POPEi 196     107.565  93.970  67.246  1.00  0.00           O
ATOM   6850  C31 POPEi 196     108.635  93.340  67.726  1.00  0.00           C
ATOM   6851  O32 POPEi 196     109.595  92.970  67.056  1.00  0.00           O
ATOM   6852  C32 POPEi 196     108.515  93.100  69.236  1.00  0.00           C
ATOM   6855  C23 POPEi 196     103.905  93.380  68.516  1.00  0.00           C
ATOM   6858  C24 POPEi 196     103.525  92.800  69.876  1.00  0.00           C
ATOM   6861  C25 POPEi 196     104.715  92.280  70.696  1.00  0.00           C
ATOM   6864  C26 POPEi 196     105.205  93.230  71.805  1.00  0.00           C
ATOM   6867  C27 POPEi 196     104.225  93.280  72.985  1.00  0.00           C
ATOM   6870  C28 POPEi 196     104.825  93.920  74.256  1.00  0.00           C
ATOM   6873  C29 POPEi 196     103.935  93.680  75.446  1.00  0.00           C
ATOM   6875 0C21 POPEi 196     104.025  94.280  76.646  1.00  0.00           C
ATOM   6877 1C21 POPEi 196     105.025  95.330  77.046  1.00  0.00           C
ATOM   6880 2C21 POPEi 196     104.485  96.320  78.105  1.00  0.00           C
ATOM   6883 3C21 POPEi 196     104.145  95.680  79.456  1.00  0.00           C
ATOM   6886 4C21 POPEi 196     103.685  96.690  80.516  1.00  0.00           C
ATOM   6889 5C21 POPEi 196     103.235  95.980  81.805  1.00  0.00           C
ATOM   6892 6C21 POPEi 196     102.895  96.930  82.956  1.00  0.00           C
ATOM   6895 7C21 POPEi 196     102.375  96.170  84.186  1.00  0.00           C
ATOM   6898 8C21 POPEi 196     102.275  97.030  85.446  1.00  0.00           C
ATOM   6902  C33 POPEi 196     109.025  94.270  70.106  1.00  0.00           C
ATOM   6905  C34 POPEi 196     108.115  95.500  70.036  1.00  0.00           C
ATOM   6908  C35 POPEi 196     108.555  96.670  70.936  1.00  0.00           C
ATOM   6911  C36 POPEi 196     108.375  96.460  72.445  1.00  0.00           C
ATOM   6914  C37 POPEi 196     109.675  96.690  73.236  1.00  0.00           C
ATOM   6917  C38 POPEi 196     109.475  96.630  74.756  1.00  0.00           C
ATOM   6920  C39 POPEi 196     108.625  97.770  75.345  1.00  0.00           C
ATOM   6923 0C31 POPEi 196     108.765  97.860  76.866  1.00  0.00           C
ATOM   6926 1C31 POPEi 196     107.815  98.890  77.506  1.00  0.00           C
ATOM   6929 2C31 POPEi 196     108.075  99.140  78.996  1.00  0.00           C
ATOM   6932 3C31 POPEi 196     107.945  97.880  79.876  1.00  0.00           C
ATOM   6935 4C31 POPEi 196     107.915  98.200  81.376  1.00  0.00           C
ATOM   6938 5C31 POPEi 196     107.615  96.960  82.236  1.00  0.00           C
ATOM   6941 6C31 POPEi 196     107.495  97.270  83.726  1.00  0.00           C
ATOM   6945  NH3 POPEj 197     126.725 105.960  61.856  1.00  0.00           N
ATOM   6949  C12 POPEj 197     125.795 107.090  62.186  1.00  0.00           C
ATOM   6952  C11 POPEj 197     124.475 106.570  62.796  1.00  0.00           C
ATOM   6955  P   POPEj 197     122.235 107.520  63.605  1.00  0.00           P
ATOM   6956  O13 POPEj 197     121.665 107.790  62.276  1.00  0.00           O
ATOM   6957  O14 POPEj 197     121.865 106.200  64.166  1.00  0.00           O
ATOM   6958  O11 POPEj 197     121.845 108.690  64.616  1.00  0.00           O
ATOM   6959  O12 POPEj 197     123.795 107.620  63.496  1.00  0.00           O
ATOM   6960  C1  POPEj 197     120.515 109.210  64.706  1.00  0.00           C
ATOM   6963  C2  POPEj 197     120.145 109.640  66.166  1.00  0.00           C
ATOM   6965  O21 POPEj 197     118.785 109.260  66.406  1.00  0.00           O
ATOM   6966  C21 POPEj 197     118.315 108.840  67.576  1.00  0.00           C
ATOM   6967  O22 POPEj 197     117.135 108.630  67.786  1.00  0.00           O
ATOM   6968  C22 POPEj 197     119.345 108.570  68.666  1.00  0.00           C
ATOM   6971  C3  POPEj 197     120.295 111.180  66.396  1.00  0.00           C
ATOM   6974  O31 POPEj 197     120.135 111.570  67.786  1.00  0.00           O
ATOM   6975  C31 POPEj 197     118.945 112.110  68.096  1.00  0.00           C
ATOM   6976  O32 POPEj 197     117.985 112.160  67.355  1.00  0.00           O
ATOM   6977  C32 POPEj 197     118.975 112.730  69.486  1.00  0.00           C
ATOM   6980  C23 POPEj 197     118.585 108.070  69.906  1.00  0.00           C
ATOM   6983  C24 POPEj 197     119.475 107.950  71.136  1.00  0.00           C
ATOM   6986  C25 POPEj 197     118.795 107.190  72.285  1.00  0.00           C
ATOM   6989  C26 POPEj 197     117.375 107.690  72.585  1.00  0.00           C
ATOM   6992  C27 POPEj 197     116.815 107.190  73.926  1.00  0.00           C
ATOM   6995  C28 POPEj 197     115.615 108.050  74.376  1.00  0.00           C
ATOM   6998  C29 POPEj 197     115.085 107.720  75.756  1.00  0.00           C
ATOM   7000 0C21 POPEj 197     115.665 108.060  76.916  1.00  0.00           C
ATOM   7002 1C21 POPEj 197     116.955 108.810  77.076  1.00  0.00           C
ATOM   7005 2C21 POPEj 197     118.005 108.020  77.876  1.00  0.00           C
ATOM   7008 3C21 POPEj 197     117.665 107.890  79.376  1.00  0.00           C
ATOM   7011 4C21 POPEj 197     118.885 107.490  80.216  1.00  0.00           C
ATOM   7014 5C21 POPEj 197     118.595 107.460  81.726  1.00  0.00           C
ATOM   7017 6C21 POPEj 197     119.885 107.550  82.556  1.00  0.00           C
ATOM   7020 7C21 POPEj 197     119.625 107.530  84.066  1.00  0.00           C
ATOM   7023 8C21 POPEj 197     120.915 107.570  84.886  1.00  0.00           C
ATOM   7027  C33 POPEj 197     119.045 111.680  70.616  1.00  0.00           C
ATOM   7030  C34 POPEj 197     118.985 112.370  71.976  1.00  0.00           C
ATOM   7033  C35 POPEj 197     119.165 111.430  73.175  1.00  0.00           C
ATOM   7036  C36 POPEj 197     119.035 112.230  74.476  1.00  0.00           C
ATOM   7039  C37 POPEj 197     119.455 111.520  75.766  1.00  0.00           C
ATOM   7042  C38 POPEj 197     118.925 112.320  76.966  1.00  0.00           C
ATOM   7045  C39 POPEj 197     119.545 111.950  78.315  1.00  0.00           C
ATOM   7048 0C31 POPEj 197     118.815 112.630  79.486  1.00  0.00           C
ATOM   7051 1C31 POPEj 197     119.455 112.330  80.846  1.00  0.00           C
ATOM   7054 2C31 POPEj 197     118.505 112.610  82.016  1.00  0.00           C
ATOM   7057 3C31 POPEj 197     119.065 112.170  83.376  1.00  0.00           C
ATOM   7060 4C31 POPEj 197     120.235 113.030  83.866  1.00  0.00           C
ATOM   7063 5C31 POPEj 197     120.815 112.520  85.187  1.00  0.00           C
ATOM   7066 6C31 POPEj 197     122.015 113.340  85.696  1.00  0.00           C
ATOM   7070  NH3 POPEk 198     114.855  42.630 107.705  1.00  0.00           N
ATOM   7074  C12 POPEk 198     113.485  42.040 107.956  1.00  0.00           C
ATOM   7077  C11 POPEk 198     112.585  41.980 106.716  1.00  0.00           C
ATOM   7080  P   POPEk 198     110.135  41.540 107.616  1.00  0.00           P
ATOM   7081  O13 POPEk 198     109.395  40.420 108.216  1.00  0.00           O
ATOM   7082  O14 POPEk 198     110.375  42.740 108.436  1.00  0.00           O
ATOM   7083  O11 POPEk 198     109.295  42.080 106.356  1.00  0.00           O
ATOM   7084  O12 POPEk 198     111.495  41.100 106.956  1.00  0.00           O
ATOM   7085  C1  POPEk 198     109.285  41.410 105.076  1.00  0.00           C
ATOM   7088  C2  POPEk 198     108.735  42.370 103.966  1.00  0.00           C
ATOM   7090  O21 POPEk 198     107.815  41.690 103.086  1.00  0.00           O
ATOM   7091  C21 POPEk 198     106.935  42.430 102.406  1.00  0.00           C
ATOM   7092  O22 POPEk 198     106.715  43.620 102.556  1.00  0.00           O
ATOM   7093  C22 POPEk 198     106.275  41.560 101.315  1.00  0.00           C
ATOM   7096  C3  POPEk 198     109.905  42.980 103.146  1.00  0.00           C
ATOM   7099  O31 POPEk 198     109.625  44.320 102.736  1.00  0.00           O
ATOM   7100  C31 POPEk 198     109.375  44.570 101.455  1.00  0.00           C
ATOM   7101  O32 POPEk 198     109.445  43.780 100.535  1.00  0.00           O
ATOM   7102  C32 POPEk 198     108.965  46.040 101.366  1.00  0.00           C
ATOM   7105  C23 POPEk 198     106.745  41.940  99.896  1.00  0.00           C
ATOM   7108  C24 POPEk 198     106.235  40.980  98.815  1.00  0.00           C
ATOM   7111  C25 POPEk 198     106.835  41.320  97.436  1.00  0.00           C
ATOM   7114  C26 POPEk 198     106.065  40.740  96.245  1.00  0.00           C
ATOM   7117  C27 POPEk 198     106.445  41.410  94.906  1.00  0.00           C
ATOM   7120  C28 POPEk 198     105.785  40.790  93.666  1.00  0.00           C
ATOM   7123  C29 POPEk 198     104.275  40.830  93.695  1.00  0.00           C
ATOM   7125 0C21 POPEk 198     103.465  41.580  92.926  1.00  0.00           C
ATOM   7127 1C21 POPEk 198     103.895  42.580  91.885  1.00  0.00           C
ATOM   7130 2C21 POPEk 198     104.365  41.940  90.566  1.00  0.00           C
ATOM   7133 3C21 POPEk 198     104.805  42.990  89.546  1.00  0.00           C
ATOM   7136 4C21 POPEk 198     105.315  42.400  88.226  1.00  0.00           C
ATOM   7139 5C21 POPEk 198     106.565  41.520  88.356  1.00  0.00           C
ATOM   7142 6C21 POPEk 198     106.965  40.890  87.016  1.00  0.00           C
ATOM   7145 7C21 POPEk 198     108.165  39.960  87.156  1.00  0.00           C
ATOM   7148 8C21 POPEk 198     108.575  39.320  85.836  1.00  0.00           C
ATOM   7152  C33 POPEk 198     109.085  46.630  99.945  1.00  0.00           C
ATOM   7155  C34 POPEk 198     108.635  48.090  99.945  1.00  0.00           C
ATOM   7158  C35 POPEk 198     108.915  48.840  98.636  1.00  0.00           C
ATOM   7161  C36 POPEk 198     107.845  48.550  97.576  1.00  0.00           C
ATOM   7164  C37 POPEk 198     107.985  49.460  96.356  1.00  0.00           C
ATOM   7167  C38 POPEk 198     106.775  49.330  95.426  1.00  0.00           C
ATOM   7170  C39 POPEk 198     106.815  50.280  94.226  1.00  0.00           C
ATOM   7173 0C31 POPEk 198     105.745  49.900  93.196  1.00  0.00           C
ATOM   7176 1C31 POPEk 198     105.595  50.890  92.036  1.00  0.00           C
ATOM   7179 2C31 POPEk 198     104.625  52.030  92.366  1.00  0.00           C
ATOM   7182 3C31 POPEk 198     104.005  52.660  91.105  1.00  0.00           C
ATOM   7185 4C31 POPEk 198     103.005  53.770  91.426  1.00  0.00           C
ATOM   7188 5C31 POPEk 198     102.445  54.430  90.156  1.00  0.00           C
ATOM   7191 6C31 POPEk 198     101.555  55.640  90.446  1.00  0.00           C
ATOM   7195  NH3 POPEl 199      56.045  83.790  65.796  1.00  0.00           N
ATOM   7199  C12 POPEl 199      56.385  82.430  65.236  1.00  0.00           C
ATOM   7202  C11 POPEl 199      55.165  81.630  64.746  1.00  0.00           C
ATOM   7205  P   POPEl 199      54.705  79.110  64.046  1.00  0.00           P
ATOM   7206  O13 POPEl 199      54.275  79.550  62.706  1.00  0.00           O
ATOM   7207  O14 POPEl 199      55.535  77.890  64.086  1.00  0.00           O
ATOM   7208  O11 POPEl 199      53.405  78.860  64.906  1.00  0.00           O
ATOM   7209  O12 POPEl 199      55.495  80.250  64.796  1.00  0.00           O
ATOM   7210  C1  POPEl 199      53.195  79.170  66.286  1.00  0.00           C
ATOM   7213  C2  POPEl 199      53.585  77.970  67.206  1.00  0.00           C
ATOM   7215  O21 POPEl 199      52.615  77.590  68.216  1.00  0.00           O
ATOM   7216  C21 POPEl 199      52.185  78.540  69.036  1.00  0.00           C
ATOM   7217  O22 POPEl 199      51.625  79.570  68.726  1.00  0.00           O
ATOM   7218  C22 POPEl 199      52.445  78.110  70.485  1.00  0.00           C
ATOM   7221  C3  POPEl 199      54.995  78.110  67.856  1.00  0.00           C
ATOM   7224  O31 POPEl 199      55.005  78.940  69.036  1.00  0.00           O
ATOM   7225  C31 POPEl 199      55.605  80.120  68.956  1.00  0.00           C
ATOM   7226  O32 POPEl 199      56.055  80.640  67.946  1.00  0.00           O
ATOM   7227  C32 POPEl 199      55.625  80.750  70.345  1.00  0.00           C
ATOM   7230  C23 POPEl 199      51.195  77.520  71.195  1.00  0.00           C
ATOM   7233  C24 POPEl 199      51.065  75.990  71.116  1.00  0.00           C
ATOM   7236  C25 POPEl 199      52.185  75.190  71.805  1.00  0.00           C
ATOM   7239  C26 POPEl 199      52.155  75.370  73.326  1.00  0.00           C
ATOM   7242  C27 POPEl 199      53.405  74.830  74.016  1.00  0.00           C
ATOM   7245  C28 POPEl 199      53.585  75.540  75.356  1.00  0.00           C
ATOM   7248  C29 POPEl 199      54.745  75.060  76.175  1.00  0.00           C
ATOM   7250 0C21 POPEl 199      54.975  75.530  77.406  1.00  0.00           C
ATOM   7252 1C21 POPEl 199      54.105  76.580  78.055  1.00  0.00           C
ATOM   7255 2C21 POPEl 199      54.645  77.210  79.346  1.00  0.00           C
ATOM   7258 3C21 POPEl 199      54.815  76.210  80.507  1.00  0.00           C
ATOM   7261 4C21 POPEl 199      55.465  76.870  81.726  1.00  0.00           C
ATOM   7264 5C21 POPEl 199      54.425  77.530  82.646  1.00  0.00           C
ATOM   7267 6C21 POPEl 199      55.075  78.330  83.786  1.00  0.00           C
ATOM   7270 7C21 POPEl 199      54.115  78.550  84.956  1.00  0.00           C
ATOM   7273 8C21 POPEl 199      54.745  79.400  86.066  1.00  0.00           C
ATOM   7277  C33 POPEl 199      54.465  81.740  70.586  1.00  0.00           C
ATOM   7280  C34 POPEl 199      54.585  83.040  69.776  1.00  0.00           C
ATOM   7283  C35 POPEl 199      53.555  84.100  70.196  1.00  0.00           C
ATOM   7286  C36 POPEl 199      53.875  84.800  71.525  1.00  0.00           C
ATOM   7289  C37 POPEl 199      52.815  84.560  72.616  1.00  0.00           C
ATOM   7292  C38 POPEl 199      53.275  84.780  74.076  1.00  0.00           C
ATOM   7295  C39 POPEl 199      54.165  86.000  74.355  1.00  0.00           C
ATOM   7298 0C31 POPEl 199      54.525  86.080  75.856  1.00  0.00           C
ATOM   7301 1C31 POPEl 199      55.585  87.150  76.175  1.00  0.00           C
ATOM   7304 2C31 POPEl 199      56.125  87.080  77.616  1.00  0.00           C
ATOM   7307 3C31 POPEl 199      55.205  87.750  78.646  1.00  0.00           C
ATOM   7310 4C31 POPEl 199      55.765  87.790  80.065  1.00  0.00           C
ATOM   7313 5C31 POPEl 199      54.895  88.640  81.006  1.00  0.00           C
ATOM   7316 6C31 POPEl 199      55.405  88.700  82.456  1.00  0.00           C
ATOM   7320  NH3 POPEm 200       7.775 111.400 107.836  1.00  0.00           N
ATOM   7324  C12 POPEm 200       7.685 112.840 107.396  1.00  0.00           C
ATOM   7327  C11 POPEm 200       8.435 113.100 106.086  1.00  0.00           C
ATOM   7330  P   POPEm 200      11.025 113.420 105.646  1.00  0.00           P
ATOM   7331  O13 POPEm 200      10.765 114.870 105.626  1.00  0.00           O
ATOM   7332  O14 POPEm 200      12.245 112.930 106.335  1.00  0.00           O
ATOM   7333  O11 POPEm 200      11.155 112.940 104.156  1.00  0.00           O
ATOM   7334  O12 POPEm 200       9.765 112.590 106.156  1.00  0.00           O
ATOM   7335  C1  POPEm 200      12.215 113.470 103.356  1.00  0.00           C
ATOM   7338  C2  POPEm 200      11.625 114.110 102.086  1.00  0.00           C
ATOM   7340  O21 POPEm 200      12.715 114.600 101.276  1.00  0.00           O
ATOM   7341  C21 POPEm 200      12.815 114.280  99.986  1.00  0.00           C
ATOM   7342  O22 POPEm 200      13.395 114.990  99.176  1.00  0.00           O
ATOM   7343  C22 POPEm 200      12.285 112.890  99.646  1.00  0.00           C
ATOM   7346  C3  POPEm 200      10.685 115.300 102.436  1.00  0.00           C
ATOM   7349  O31 POPEm 200      10.405 116.120 101.286  1.00  0.00           O
ATOM   7350  C31 POPEm 200       9.745 115.510 100.316  1.00  0.00           C
ATOM   7351  O32 POPEm 200       9.195 114.420 100.396  1.00  0.00           O
ATOM   7352  C32 POPEm 200       9.925 116.290  99.025  1.00  0.00           C
ATOM   7355  C23 POPEm 200      12.865 112.390  98.306  1.00  0.00           C
ATOM   7358  C24 POPEm 200      12.635 110.900  98.055  1.00  0.00           C
ATOM   7361  C25 POPEm 200      11.175 110.500  97.867  1.00  0.00           C
ATOM   7364  C26 POPEm 200      10.945 109.880  96.486  1.00  0.00           C
ATOM   7367  C27 POPEm 200       9.615 109.130  96.335  1.00  0.00           C
ATOM   7370  C28 POPEm 200       9.465 108.600  94.896  1.00  0.00           C
ATOM   7373  C29 POPEm 200       8.405 107.550  94.716  1.00  0.00           C
ATOM   7375 0C21 POPEm 200       8.375 106.650  93.706  1.00  0.00           C
ATOM   7377 1C21 POPEm 200       9.395 106.550  92.596  1.00  0.00           C
ATOM   7380 2C21 POPEm 200       8.845 106.980  91.216  1.00  0.00           C
ATOM   7383 3C21 POPEm 200       8.355 108.430  91.186  1.00  0.00           C
ATOM   7386 4C21 POPEm 200       8.115 108.940  89.756  1.00  0.00           C
ATOM   7389 5C21 POPEm 200       7.295 110.240  89.726  1.00  0.00           C
ATOM   7392 6C21 POPEm 200       7.305 110.910  88.346  1.00  0.00           C
ATOM   7395 7C21 POPEm 200       6.475 112.200  88.315  1.00  0.00           C
ATOM   7398 8C21 POPEm 200       6.615 112.960  86.995  1.00  0.00           C
ATOM   7402  C33 POPEm 200       9.685 115.380  97.796  1.00  0.00           C
ATOM   7405  C34 POPEm 200       9.965 116.120  96.475  1.00  0.00           C
ATOM   7408  C35 POPEm 200       9.065 115.650  95.326  1.00  0.00           C
ATOM   7411  C36 POPEm 200       9.315 114.220  94.816  1.00  0.00           C
ATOM   7414  C37 POPEm 200       8.315 113.880  93.706  1.00  0.00           C
ATOM   7417  C38 POPEm 200       8.455 112.460  93.135  1.00  0.00           C
ATOM   7420  C39 POPEm 200       9.695 112.250  92.266  1.00  0.00           C
ATOM   7423 0C31 POPEm 200       9.615 112.910  90.876  1.00  0.00           C
ATOM   7426 1C31 POPEm 200      10.365 114.240  90.766  1.00  0.00           C
ATOM   7429 2C31 POPEm 200       9.535 115.330  90.056  1.00  0.00           C
ATOM   7432 3C31 POPEm 200      10.355 116.590  89.785  1.00  0.00           C
ATOM   7435 4C31 POPEm 200       9.505 117.750  89.257  1.00  0.00           C
ATOM   7438 5C31 POPEm 200      10.355 119.000  88.966  1.00  0.00           C
ATOM   7441 6C31 POPEm 200       9.525 120.220  88.546  1.00  0.00           C
ATOM   7445  NH3 POPEn 201      86.265  27.510  66.906  1.00  0.00           N
ATOM   7449  C12 POPEn 201      87.155  26.400  66.376  1.00  0.00           C
ATOM   7452  C11 POPEn 201      86.385  25.300  65.636  1.00  0.00           C
ATOM   7455  P   POPEn 201      86.385  22.710  65.386  1.00  0.00           P
ATOM   7456  O13 POPEn 201      85.015  22.980  64.886  1.00  0.00           O
ATOM   7457  O14 POPEn 201      87.145  21.770  64.546  1.00  0.00           O
ATOM   7458  O11 POPEn 201      86.275  22.150  66.856  1.00  0.00           O
ATOM   7459  O12 POPEn 201      87.155  24.100  65.546  1.00  0.00           O
ATOM   7460  C1  POPEn 201      85.425  22.680  67.866  1.00  0.00           C
ATOM   7463  C2  POPEn 201      86.105  23.730  68.786  1.00  0.00           C
ATOM   7465  O21 POPEn 201      86.515  23.070  70.006  1.00  0.00           O
ATOM   7466  C21 POPEn 201      87.525  23.630  70.656  1.00  0.00           C
ATOM   7467  O22 POPEn 201      88.145  24.630  70.296  1.00  0.00           O
ATOM   7468  C22 POPEn 201      87.765  22.890  71.966  1.00  0.00           C
ATOM   7471  C3  POPEn 201      85.075  24.850  69.106  1.00  0.00           C
ATOM   7474  O31 POPEn 201      85.675  26.100  69.506  1.00  0.00           O
ATOM   7475  C31 POPEn 201      85.505  26.430  70.786  1.00  0.00           C
ATOM   7476  O32 POPEn 201      84.965  25.740  71.636  1.00  0.00           O
ATOM   7477  C32 POPEn 201      85.945  27.880  70.976  1.00  0.00           C
ATOM   7480  C23 POPEn 201      88.555  23.710  73.016  1.00  0.00           C
ATOM   7483  C24 POPEn 201      88.485  23.090  74.425  1.00  0.00           C
ATOM   7486  C25 POPEn 201      87.145  23.380  75.106  1.00  0.00           C
ATOM   7489  C26 POPEn 201      87.045  22.920  76.566  1.00  0.00           C
ATOM   7492  C27 POPEn 201      85.675  23.290  77.146  1.00  0.00           C
ATOM   7495  C28 POPEn 201      85.395  22.650  78.506  1.00  0.00           C
ATOM   7498  C29 POPEn 201      83.935  22.770  78.866  1.00  0.00           C
ATOM   7500 0C21 POPEn 201      83.435  23.320  79.976  1.00  0.00           C
ATOM   7502 1C21 POPEn 201      84.265  23.930  81.076  1.00  0.00           C
ATOM   7505 2C21 POPEn 201      83.415  24.360  82.276  1.00  0.00           C
ATOM   7508 3C21 POPEn 201      84.265  25.110  83.296  1.00  0.00           C
ATOM   7511 4C21 POPEn 201      83.495  25.650  84.495  1.00  0.00           C
ATOM   7514 5C21 POPEn 201      84.465  26.310  85.485  1.00  0.00           C
ATOM   7517 6C21 POPEn 201      83.805  26.970  86.696  1.00  0.00           C
ATOM   7520 7C21 POPEn 201      84.845  27.550  87.656  1.00  0.00           C
ATOM   7523 8C21 POPEn 201      84.225  28.320  88.815  1.00  0.00           C
ATOM   7527  C33 POPEn 201      85.775  28.410  72.416  1.00  0.00           C
ATOM   7530  C34 POPEn 201      84.315  28.700  72.766  1.00  0.00           C
ATOM   7533  C35 POPEn 201      84.055  28.930  74.266  1.00  0.00           C
ATOM   7536  C36 POPEn 201      85.175  29.680  74.986  1.00  0.00           C
ATOM   7539  C37 POPEn 201      84.865  29.870  76.475  1.00  0.00           C
ATOM   7542  C38 POPEn 201      86.115  30.010  77.346  1.00  0.00           C
ATOM   7545  C39 POPEn 201      86.675  28.660  77.796  1.00  0.00           C
ATOM   7548 0C31 POPEn 201      87.585  28.780  79.025  1.00  0.00           C
ATOM   7551 1C31 POPEn 201      87.785  27.430  79.726  1.00  0.00           C
ATOM   7554 2C31 POPEn 201      88.185  27.590  81.195  1.00  0.00           C
ATOM   7557 3C31 POPEn 201      88.075  26.270  81.976  1.00  0.00           C
ATOM   7560 4C31 POPEn 201      88.185  26.460  83.486  1.00  0.00           C
ATOM   7563 5C31 POPEn 201      88.095  25.130  84.245  1.00  0.00           C
ATOM   7566 6C31 POPEn 201      88.065  25.290  85.766  1.00  0.00           C
ATOM   7570  NH3 POPEo 202     129.445  38.770  68.466  1.00  0.00           N
ATOM   7574  C12 POPEo 202     128.845  37.990  67.326  1.00  0.00           C
ATOM   7577  C11 POPEo 202     128.315  36.630  67.816  1.00  0.00           C
ATOM   7580  P   POPEo 202     129.795  34.480  67.856  1.00  0.00           P
ATOM   7581  O13 POPEo 202     128.565  33.710  67.556  1.00  0.00           O
ATOM   7582  O14 POPEo 202     130.725  34.770  66.746  1.00  0.00           O
ATOM   7583  O11 POPEo 202     130.635  33.810  68.996  1.00  0.00           O
ATOM   7584  O12 POPEo 202     129.355  35.880  68.456  1.00  0.00           O
ATOM   7585  C1  POPEo 202     130.185  33.500  70.306  1.00  0.00           C
ATOM   7588  C2  POPEo 202     130.795  34.480  71.326  1.00  0.00           C
ATOM   7590  O21 POPEo 202     130.755  33.950  72.655  1.00  0.00           O
ATOM   7591  C21 POPEo 202     129.615  33.980  73.296  1.00  0.00           C
ATOM   7592  O22 POPEo 202     128.515  34.180  72.816  1.00  0.00           O
ATOM   7593  C22 POPEo 202     129.915  33.770  74.785  1.00  0.00           C
ATOM   7596  C3  POPEo 202     130.185  35.910  71.206  1.00  0.00           C
ATOM   7599  O31 POPEo 202     130.365  36.660  72.425  1.00  0.00           O
ATOM   7600  C31 POPEo 202     129.605  37.730  72.536  1.00  0.00           C
ATOM   7601  O32 POPEo 202     128.815  38.120  71.686  1.00  0.00           O
ATOM   7602  C32 POPEo 202     129.805  38.280  73.936  1.00  0.00           C
ATOM   7605  C23 POPEo 202     128.685  33.490  75.686  1.00  0.00           C
ATOM   7608  C24 POPEo 202     129.065  33.450  77.176  1.00  0.00           C
ATOM   7611  C25 POPEo 202     127.875  33.150  78.105  1.00  0.00           C
ATOM   7614  C26 POPEo 202     128.255  33.240  79.596  1.00  0.00           C
ATOM   7617  C27 POPEo 202     127.135  32.760  80.535  1.00  0.00           C
ATOM   7620  C28 POPEo 202     127.425  33.010  82.036  1.00  0.00           C
ATOM   7623  C29 POPEo 202     126.865  34.320  82.546  1.00  0.00           C
ATOM   7625 0C21 POPEo 202     126.175  34.530  83.686  1.00  0.00           C
ATOM   7627 1C21 POPEo 202     125.805  33.490  84.726  1.00  0.00           C
ATOM   7630 2C21 POPEo 202     124.565  33.850  85.576  1.00  0.00           C
ATOM   7633 3C21 POPEo 202     124.805  34.990  86.576  1.00  0.00           C
ATOM   7636 4C21 POPEo 202     123.615  35.220  87.516  1.00  0.00           C
ATOM   7639 5C21 POPEo 202     123.835  36.410  88.466  1.00  0.00           C
ATOM   7642 6C21 POPEo 202     122.665  36.620  89.446  1.00  0.00           C
ATOM   7645 7C21 POPEo 202     122.915  37.780  90.415  1.00  0.00           C
ATOM   7648 8C21 POPEo 202     121.745  38.010  91.376  1.00  0.00           C
ATOM   7652  C33 POPEo 202     128.535  38.950  74.476  1.00  0.00           C
ATOM   7655  C34 POPEo 202     128.685  39.260  75.956  1.00  0.00           C
ATOM   7658  C35 POPEo 202     128.795  38.010  76.826  1.00  0.00           C
ATOM   7661  C36 POPEo 202     128.475  38.310  78.286  1.00  0.00           C
ATOM   7664  C37 POPEo 202     128.935  37.200  79.226  1.00  0.00           C
ATOM   7667  C38 POPEo 202     128.195  37.220  80.566  1.00  0.00           C
ATOM   7670  C39 POPEo 202     128.155  38.610  81.216  1.00  0.00           C
ATOM   7673 0C31 POPEo 202     127.405  38.600  82.546  1.00  0.00           C
ATOM   7676 1C31 POPEo 202     127.165  40.000  83.135  1.00  0.00           C
ATOM   7679 2C31 POPEo 202     128.165  40.400  84.235  1.00  0.00           C
ATOM   7682 3C31 POPEo 202     129.605  40.640  83.756  1.00  0.00           C
ATOM   7685 4C31 POPEo 202     130.605  39.640  84.346  1.00  0.00           C
ATOM   7688 5C31 POPEo 202     132.015  39.810  83.786  1.00  0.00           C
ATOM   7691 6C31 POPEo 202     133.045  38.880  84.436  1.00  0.00           C
ATOM   7695  NH3 POPEp 203      41.015  88.100  66.786  1.00  0.00           N
ATOM   7699  C12 POPEp 203      41.685  89.430  66.946  1.00  0.00           C
ATOM   7702  C11 POPEp 203      42.875  89.560  65.986  1.00  0.00           C
ATOM   7705  P   POPEp 203      45.325  90.020  66.626  1.00  0.00           P
ATOM   7706  O13 POPEp 203      45.375  88.670  67.226  1.00  0.00           O
ATOM   7707  O14 POPEp 203      46.025  90.180  65.326  1.00  0.00           O
ATOM   7708  O11 POPEp 203      45.925  91.040  67.666  1.00  0.00           O
ATOM   7709  O12 POPEp 203      43.815  90.510  66.506  1.00  0.00           O
ATOM   7710  C1  POPEp 203      46.115  90.680  69.046  1.00  0.00           C
ATOM   7713  C2  POPEp 203      45.695  91.860  69.976  1.00  0.00           C
ATOM   7715  O21 POPEp 203      45.325  91.410  71.306  1.00  0.00           O
ATOM   7716  C21 POPEp 203      46.305  90.880  72.016  1.00  0.00           C
ATOM   7717  O22 POPEp 203      47.485  90.840  71.716  1.00  0.00           O
ATOM   7718  C22 POPEp 203      45.705  90.300  73.306  1.00  0.00           C
ATOM   7721  C3  POPEp 203      44.485  92.620  69.346  1.00  0.00           C
ATOM   7724  O31 POPEp 203      44.025  93.720  70.176  1.00  0.00           O
ATOM   7725  C31 POPEp 203      42.965  93.450  70.946  1.00  0.00           C
ATOM   7726  O32 POPEp 203      42.215  92.510  70.815  1.00  0.00           O
ATOM   7727  C32 POPEp 203      42.825  94.530  72.026  1.00  0.00           C
ATOM   7730  C23 POPEp 203      46.705  90.170  74.476  1.00  0.00           C
ATOM   7733  C24 POPEp 203      46.365  91.030  75.706  1.00  0.00           C
ATOM   7736  C25 POPEp 203      47.205  90.740  76.966  1.00  0.00           C
ATOM   7739  C26 POPEp 203      47.125  89.280  77.436  1.00  0.00           C
ATOM   7742  C27 POPEp 203      47.805  88.980  78.786  1.00  0.00           C
ATOM   7745  C28 POPEp 203      47.215  87.790  79.596  1.00  0.00           C
ATOM   7748  C29 POPEp 203      46.905  86.530  78.826  1.00  0.00           C
ATOM   7750 0C21 POPEp 203      47.155  85.260  79.206  1.00  0.00           C
ATOM   7752 1C21 POPEp 203      47.755  84.800  80.507  1.00  0.00           C
ATOM   7755 2C21 POPEp 203      47.115  83.510  81.066  1.00  0.00           C
ATOM   7758 3C21 POPEp 203      47.865  82.220  80.716  1.00  0.00           C
ATOM   7761 4C21 POPEp 203      47.925  81.850  79.226  1.00  0.00           C
ATOM   7764 5C21 POPEp 203      46.565  81.430  78.656  1.00  0.00           C
ATOM   7767 6C21 POPEp 203      46.655  81.070  77.166  1.00  0.00           C
ATOM   7770 7C21 POPEp 203      45.295  80.710  76.566  1.00  0.00           C
ATOM   7773 8C21 POPEp 203      45.385  80.210  75.126  1.00  0.00           C
ATOM   7777  C33 POPEp 203      42.165  93.970  73.306  1.00  0.00           C
ATOM   7780  C34 POPEp 203      42.115  94.990  74.446  1.00  0.00           C
ATOM   7783  C35 POPEp 203      41.735  94.390  75.815  1.00  0.00           C
ATOM   7786  C36 POPEp 203      42.855  93.550  76.446  1.00  0.00           C
ATOM   7789  C37 POPEp 203      42.505  93.190  77.896  1.00  0.00           C
ATOM   7792  C38 POPEp 203      43.515  92.220  78.526  1.00  0.00           C
ATOM   7795  C39 POPEp 203      44.785  92.870  79.095  1.00  0.00           C
ATOM   7798 0C31 POPEp 203      44.545  93.690  80.367  1.00  0.00           C
ATOM   7801 1C31 POPEp 203      45.855  94.120  81.055  1.00  0.00           C
ATOM   7804 2C31 POPEp 203      45.605  94.860  82.376  1.00  0.00           C
ATOM   7807 3C31 POPEp 203      46.875  95.390  83.055  1.00  0.00           C
ATOM   7810 4C31 POPEp 203      47.885  94.290  83.436  1.00  0.00           C
ATOM   7813 5C31 POPEp 203      49.085  94.850  84.216  1.00  0.00           C
ATOM   7816 6C31 POPEp 203      50.205  93.830  84.425  1.00  0.00           C
ATOM   7820  NH3 POPEq 204      65.925 122.080  64.646  1.00  0.00           N
ATOM   7824  C12 POPEq 204      65.995 123.580  64.546  1.00  0.00           C
ATOM   7827  C11 POPEq 204      66.865 124.210  65.656  1.00  0.00           C
ATOM   7830  P   POPEq 204      66.865 126.830  65.195  1.00  0.00           P
ATOM   7831  O13 POPEq 204      68.225 126.730  64.606  1.00  0.00           O
ATOM   7832  O14 POPEq 204      65.775 127.230  64.276  1.00  0.00           O
ATOM   7833  O11 POPEq 204      66.895 127.910  66.346  1.00  0.00           O
ATOM   7834  O12 POPEq 204      66.445 125.530  65.956  1.00  0.00           O
ATOM   7835  C1  POPEq 204      67.965 128.040  67.285  1.00  0.00           C
ATOM   7838  C2  POPEq 204      67.595 127.600  68.726  1.00  0.00           C
ATOM   7840  O21 POPEq 204      68.535 128.270  69.596  1.00  0.00           O
ATOM   7841  C21 POPEq 204      68.065 128.670  70.766  1.00  0.00           C
ATOM   7842  O22 POPEq 204      66.925 128.560  71.166  1.00  0.00           O
ATOM   7843  C22 POPEq 204      69.205 129.300  71.576  1.00  0.00           C
ATOM   7846  C3  POPEq 204      67.675 126.080  68.945  1.00  0.00           C
ATOM   7849  O31 POPEq 204      67.135 125.780  70.236  1.00  0.00           O
ATOM   7850  C31 POPEq 204      67.735 124.870  70.966  1.00  0.00           C
ATOM   7851  O32 POPEq 204      68.675 124.170  70.626  1.00  0.00           O
ATOM   7852  C32 POPEq 204      66.995 124.810  72.285  1.00  0.00           C
ATOM   7855  C23 POPEq 204      68.895 129.380  73.096  1.00  0.00           C
ATOM   7858  C24 POPEq 204      70.095 129.830  73.955  1.00  0.00           C
ATOM   7861  C25 POPEq 204      69.735 129.880  75.446  1.00  0.00           C
ATOM   7864  C26 POPEq 204      70.885 130.250  76.405  1.00  0.00           C
ATOM   7867  C27 POPEq 204      70.375 130.500  77.836  1.00  0.00           C
ATOM   7870  C28 POPEq 204      71.505 130.650  78.866  1.00  0.00           C
ATOM   7873  C29 POPEq 204      71.065 131.310  80.146  1.00  0.00           C
ATOM   7875 0C21 POPEq 204      70.815 130.740  81.335  1.00  0.00           C
ATOM   7877 1C21 POPEq 204      70.875 129.270  81.696  1.00  0.00           C
ATOM   7880 2C21 POPEq 204      69.525 128.740  82.206  1.00  0.00           C
ATOM   7883 3C21 POPEq 204      69.645 127.320  82.786  1.00  0.00           C
ATOM   7886 4C21 POPEq 204      68.285 126.630  82.976  1.00  0.00           C
ATOM   7889 5C21 POPEq 204      68.415 125.200  83.535  1.00  0.00           C
ATOM   7892 6C21 POPEq 204      68.485 125.140  85.076  1.00  0.00           C
ATOM   7895 7C21 POPEq 204      67.125 125.380  85.756  1.00  0.00           C
ATOM   7898 8C21 POPEq 204      67.235 125.740  87.236  1.00  0.00           C
ATOM   7902  C33 POPEq 204      67.815 124.170  73.426  1.00  0.00           C
ATOM   7905  C34 POPEq 204      66.895 123.720  74.565  1.00  0.00           C
ATOM   7908  C35 POPEq 204      65.985 124.860  75.076  1.00  0.00           C
ATOM   7911  C36 POPEq 204      66.805 126.000  75.686  1.00  0.00           C
ATOM   7914  C37 POPEq 204      65.935 127.200  76.066  1.00  0.00           C
ATOM   7917  C38 POPEq 204      66.765 128.480  76.186  1.00  0.00           C
ATOM   7920  C39 POPEq 204      65.945 129.710  76.616  1.00  0.00           C
ATOM   7923 0C31 POPEq 204      66.485 130.350  77.896  1.00  0.00           C
ATOM   7926 1C31 POPEq 204      65.465 131.280  78.576  1.00  0.00           C
ATOM   7929 2C31 POPEq 204      65.805 131.560  80.046  1.00  0.00           C
ATOM   7932 3C31 POPEq 204      65.525 130.340  80.936  1.00  0.00           C
ATOM   7935 4C31 POPEq 204      65.885 130.550  82.406  1.00  0.00           C
ATOM   7938 5C31 POPEq 204      65.455 129.350  83.245  1.00  0.00           C
ATOM   7941 6C31 POPEq 204      65.855 129.470  84.716  1.00  0.00           C
ATOM   7945  NH3 POPEr 205      10.285 108.750  65.326  1.00  0.00           N
ATOM   7949  C12 POPEr 205       9.325 108.230  64.306  1.00  0.00           C
ATOM   7952  C11 POPEr 205       8.025 109.050  64.306  1.00  0.00           C
ATOM   7955  P   POPEr 205       8.125 111.090  62.666  1.00  0.00           P
ATOM   7956  O13 POPEr 205       7.085 110.360  61.916  1.00  0.00           O
ATOM   7957  O14 POPEr 205       9.465 111.210  62.076  1.00  0.00           O
ATOM   7958  O11 POPEr 205       7.615 112.550  62.946  1.00  0.00           O
ATOM   7959  O12 POPEr 205       8.285 110.430  64.096  1.00  0.00           O
ATOM   7960  C1  POPEr 205       7.515 113.200  64.216  1.00  0.00           C
ATOM   7963  C2  POPEr 205       8.785 113.190  65.126  1.00  0.00           C
ATOM   7965  O21 POPEr 205       8.625 114.200  66.136  1.00  0.00           O
ATOM   7966  C21 POPEr 205       7.815 113.960  67.126  1.00  0.00           C
ATOM   7967  O22 POPEr 205       7.095 112.980  67.285  1.00  0.00           O
ATOM   7968  C22 POPEr 205       8.045 115.040  68.186  1.00  0.00           C
ATOM   7971  C3  POPEr 205      10.135 113.500  64.426  1.00  0.00           C
ATOM   7974  O31 POPEr 205      11.215 113.590  65.386  1.00  0.00           O
ATOM   7975  C31 POPEr 205      11.615 112.430  65.886  1.00  0.00           C
ATOM   7976  O32 POPEr 205      11.355 111.330  65.426  1.00  0.00           O
ATOM   7977  C32 POPEr 205      12.405 112.640  67.176  1.00  0.00           C
ATOM   7980  C23 POPEr 205       8.895 114.480  69.346  1.00  0.00           C
ATOM   7983  C24 POPEr 205       9.395 115.590  70.275  1.00  0.00           C
ATOM   7986  C25 POPEr 205       9.525 115.140  71.746  1.00  0.00           C
ATOM   7989  C26 POPEr 205       8.195 115.260  72.515  1.00  0.00           C
ATOM   7992  C27 POPEr 205       8.365 115.070  74.036  1.00  0.00           C
ATOM   7995  C28 POPEr 205       7.225 115.710  74.855  1.00  0.00           C
ATOM   7998  C29 POPEr 205       5.885 115.030  74.686  1.00  0.00           C
ATOM   8000 0C21 POPEr 205       4.965 114.820  75.636  1.00  0.00           C
ATOM   8002 1C21 POPEr 205       5.055 115.210  77.096  1.00  0.00           C
ATOM   8005 2C21 POPEr 205       4.325 116.530  77.416  1.00  0.00           C
ATOM   8008 3C21 POPEr 205       2.795 116.410  77.396  1.00  0.00           C
ATOM   8011 4C21 POPEr 205       2.025 117.720  77.646  1.00  0.00           C
ATOM   8014 5C21 POPEr 205       2.325 118.390  78.996  1.00  0.00           C
ATOM   8017 6C21 POPEr 205       3.415 119.470  78.936  1.00  0.00           C
ATOM   8020 7C21 POPEr 205       3.635 120.150  80.286  1.00  0.00           C
ATOM   8023 8C21 POPEr 205       4.805 121.140  80.275  1.00  0.00           C
ATOM   8027  C33 POPEr 205      11.925 111.620  68.236  1.00  0.00           C
ATOM   8030  C34 POPEr 205      12.435 111.890  69.656  1.00  0.00           C
ATOM   8033  C35 POPEr 205      13.755 111.170  69.986  1.00  0.00           C
ATOM   8036  C36 POPEr 205      13.785 110.740  71.466  1.00  0.00           C
ATOM   8039  C37 POPEr 205      15.145 110.210  71.956  1.00  0.00           C
ATOM   8042  C38 POPEr 205      15.125 109.920  73.466  1.00  0.00           C
ATOM   8045  C39 POPEr 205      16.505 109.930  74.136  1.00  0.00           C
ATOM   8048 0C31 POPEr 205      16.425 110.470  75.576  1.00  0.00           C
ATOM   8051 1C31 POPEr 205      17.645 110.160  76.455  1.00  0.00           C
ATOM   8054 2C31 POPEr 205      17.675 110.990  77.746  1.00  0.00           C
ATOM   8057 3C31 POPEr 205      16.555 110.600  78.716  1.00  0.00           C
ATOM   8060 4C31 POPEr 205      16.705 111.250  80.096  1.00  0.00           C
ATOM   8063 5C31 POPEr 205      15.605 110.830  81.076  1.00  0.00           C
ATOM   8066 6C31 POPEr 205      15.805 111.380  82.486  1.00  0.00           C
ATOM   8070  NH3 POPEs 206      36.505  40.730 107.355  1.00  0.00           N
ATOM   8074  C12 POPEs 206      36.415  42.090 107.976  1.00  0.00           C
ATOM   8077  C11 POPEs 206      36.965  43.130 107.006  1.00  0.00           C
ATOM   8080  P   POPEs 206      37.085  45.640 106.506  1.00  0.00           P
ATOM   8081  O13 POPEs 206      36.435  46.910 106.925  1.00  0.00           O
ATOM   8082  O14 POPEs 206      38.545  45.720 106.315  1.00  0.00           O
ATOM   8083  O11 POPEs 206      36.385  45.150 105.186  1.00  0.00           O
ATOM   8084  O12 POPEs 206      36.775  44.450 107.516  1.00  0.00           O
ATOM   8085  C1  POPEs 206      36.975  44.520 104.056  1.00  0.00           C
ATOM   8088  C2  POPEs 206      36.125  44.920 102.836  1.00  0.00           C
ATOM   8090  O21 POPEs 206      36.515  44.100 101.706  1.00  0.00           O
ATOM   8091  C21 POPEs 206      37.395  44.550 100.846  1.00  0.00           C
ATOM   8092  O22 POPEs 206      38.155  45.500 100.996  1.00  0.00           O
ATOM   8093  C22 POPEs 206      37.295  43.750  99.546  1.00  0.00           C
ATOM   8096  C3  POPEs 206      36.145  46.480 102.696  1.00  0.00           C
ATOM   8099  O31 POPEs 206      35.775  46.970 101.385  1.00  0.00           O
ATOM   8100  C31 POPEs 206      36.545  47.970 100.966  1.00  0.00           C
ATOM   8101  O32 POPEs 206      37.355  48.570 101.636  1.00  0.00           O
ATOM   8102  C32 POPEs 206      36.315  48.250  99.486  1.00  0.00           C
ATOM   8105  C23 POPEs 206      36.955  44.710  98.385  1.00  0.00           C
ATOM   8108  C24 POPEs 206      36.695  44.020  97.046  1.00  0.00           C
ATOM   8111  C25 POPEs 206      36.135  45.000  96.007  1.00  0.00           C
ATOM   8114  C26 POPEs 206      36.065  44.460  94.565  1.00  0.00           C
ATOM   8117  C27 POPEs 206      37.395  44.590  93.796  1.00  0.00           C
ATOM   8120  C28 POPEs 206      37.415  43.850  92.436  1.00  0.00           C
ATOM   8123  C29 POPEs 206      36.235  44.190  91.556  1.00  0.00           C
ATOM   8125 0C21 POPEs 206      36.235  44.890  90.406  1.00  0.00           C
ATOM   8127 1C21 POPEs 206      37.425  45.500  89.716  1.00  0.00           C
ATOM   8130 2C21 POPEs 206      37.125  45.870  88.245  1.00  0.00           C
ATOM   8133 3C21 POPEs 206      37.295  44.700  87.256  1.00  0.00           C
ATOM   8136 4C21 POPEs 206      36.665  45.010  85.885  1.00  0.00           C
ATOM   8139 5C21 POPEs 206      37.225  44.170  84.726  1.00  0.00           C
ATOM   8142 6C21 POPEs 206      37.145  42.650  84.945  1.00  0.00           C
ATOM   8145 7C21 POPEs 206      37.735  41.880  83.756  1.00  0.00           C
ATOM   8148 8C21 POPEs 206      37.845  40.380  84.007  1.00  0.00           C
ATOM   8152  C33 POPEs 206      37.105  49.500  99.046  1.00  0.00           C
ATOM   8155  C34 POPEs 206      36.985  49.810  97.556  1.00  0.00           C
ATOM   8158  C35 POPEs 206      37.895  48.950  96.656  1.00  0.00           C
ATOM   8161  C36 POPEs 206      38.085  49.630  95.296  1.00  0.00           C
ATOM   8164  C37 POPEs 206      38.835  48.810  94.235  1.00  0.00           C
ATOM   8167  C38 POPEs 206      39.005  49.580  92.915  1.00  0.00           C
ATOM   8170  C39 POPEs 206      39.685  50.950  93.105  1.00  0.00           C
ATOM   8173 0C31 POPEs 206      40.105  51.620  91.796  1.00  0.00           C
ATOM   8176 1C31 POPEs 206      40.765  52.980  92.065  1.00  0.00           C
ATOM   8179 2C31 POPEs 206      41.045  53.800  90.796  1.00  0.00           C
ATOM   8182 3C31 POPEs 206      41.945  53.110  89.766  1.00  0.00           C
ATOM   8185 4C31 POPEs 206      43.305  52.670  90.336  1.00  0.00           C
ATOM   8188 5C31 POPEs 206      44.305  52.310  89.226  1.00  0.00           C
ATOM   8191 6C31 POPEs 206      45.715  52.050  89.766  1.00  0.00           C
ATOM   8195  NH3 POPEt 207      77.075 114.280  62.776  1.00  0.00           N
ATOM   8199  C12 POPEt 207      77.885 113.780  61.606  1.00  0.00           C
ATOM   8202  C11 POPEt 207      79.385 114.100  61.796  1.00  0.00           C
ATOM   8205  P   POPEt 207      80.545 111.800  61.276  1.00  0.00           P
ATOM   8206  O13 POPEt 207      79.405 110.980  60.816  1.00  0.00           O
ATOM   8207  O14 POPEt 207      81.885 111.430  60.756  1.00  0.00           O
ATOM   8208  O11 POPEt 207      80.595 111.790  62.836  1.00  0.00           O
ATOM   8209  O12 POPEt 207      80.215 113.310  60.936  1.00  0.00           O
ATOM   8210  C1  POPEt 207      79.575 111.420  63.756  1.00  0.00           C
ATOM   8213  C2  POPEt 207      79.745 112.200  65.096  1.00  0.00           C
ATOM   8215  O21 POPEt 207      78.725 113.230  65.195  1.00  0.00           O
ATOM   8216  C21 POPEt 207      78.325 113.490  66.445  1.00  0.00           C
ATOM   8217  O22 POPEt 207      78.645 112.860  67.436  1.00  0.00           O
ATOM   8218  C22 POPEt 207      77.395 114.710  66.466  1.00  0.00           C
ATOM   8221  C3  POPEt 207      81.175 112.840  65.166  1.00  0.00           C
ATOM   8224  O31 POPEt 207      81.595 113.270  66.486  1.00  0.00           O
ATOM   8225  C31 POPEt 207      81.495 114.560  66.766  1.00  0.00           C
ATOM   8226  O32 POPEt 207      81.015 115.420  66.046  1.00  0.00           O
ATOM   8227  C32 POPEt 207      82.075 114.800  68.156  1.00  0.00           C
ATOM   8230  C23 POPEt 207      77.885 115.830  67.416  1.00  0.00           C
ATOM   8233  C24 POPEt 207      76.745 116.670  68.026  1.00  0.00           C
ATOM   8236  C25 POPEt 207      77.275 117.730  69.016  1.00  0.00           C
ATOM   8239  C26 POPEt 207      76.205 118.470  69.855  1.00  0.00           C
ATOM   8242  C27 POPEt 207      76.865 119.350  70.936  1.00  0.00           C
ATOM   8245  C28 POPEt 207      75.885 120.070  71.896  1.00  0.00           C
ATOM   8248  C29 POPEt 207      76.615 120.570  73.116  1.00  0.00           C
ATOM   8250 0C21 POPEt 207      76.405 121.700  73.826  1.00  0.00           C
ATOM   8252 1C21 POPEt 207      75.345 122.740  73.626  1.00  0.00           C
ATOM   8255 2C21 POPEt 207      74.935 123.440  74.936  1.00  0.00           C
ATOM   8258 3C21 POPEt 207      74.085 124.700  74.676  1.00  0.00           C
ATOM   8261 4C21 POPEt 207      73.555 125.380  75.956  1.00  0.00           C
ATOM   8264 5C21 POPEt 207      72.065 125.120  76.216  1.00  0.00           C
ATOM   8267 6C21 POPEt 207      71.545 125.860  77.456  1.00  0.00           C
ATOM   8270 7C21 POPEt 207      70.015 125.790  77.616  1.00  0.00           C
ATOM   8273 8C21 POPEt 207      69.505 126.370  78.936  1.00  0.00           C
ATOM   8277  C33 POPEt 207      81.485 116.030  68.866  1.00  0.00           C
ATOM   8280  C34 POPEt 207      82.415 116.530  69.976  1.00  0.00           C
ATOM   8283  C35 POPEt 207      81.875 117.760  70.696  1.00  0.00           C
ATOM   8286  C36 POPEt 207      80.855 117.410  71.776  1.00  0.00           C
ATOM   8289  C37 POPEt 207      80.535 118.620  72.666  1.00  0.00           C
ATOM   8292  C38 POPEt 207      79.935 118.230  74.025  1.00  0.00           C
ATOM   8295  C39 POPEt 207      80.955 118.250  75.176  1.00  0.00           C
ATOM   8298 0C31 POPEt 207      82.045 117.180  75.015  1.00  0.00           C
ATOM   8301 1C31 POPEt 207      82.935 117.010  76.256  1.00  0.00           C
ATOM   8304 2C31 POPEt 207      83.835 115.770  76.186  1.00  0.00           C
ATOM   8307 3C31 POPEt 207      83.105 114.440  75.896  1.00  0.00           C
ATOM   8310 4C31 POPEt 207      81.985 114.090  76.896  1.00  0.00           C
ATOM   8313 5C31 POPEt 207      81.015 113.040  76.335  1.00  0.00           C
ATOM   8316 6C31 POPEt 207      79.815 112.790  77.256  1.00  0.00           C
ATOM   8320  NH3 POPEu 208     116.785 127.770  66.496  1.00  0.00           N
ATOM   8324  C12 POPEu 208     115.345 127.960  66.876  1.00  0.00           C
ATOM   8327  C11 POPEu 208     114.805 129.350  66.486  1.00  0.00           C
ATOM   8330  P   POPEu 208     112.715 130.880  66.816  1.00  0.00           P
ATOM   8331  O13 POPEu 208     113.655 131.990  67.096  1.00  0.00           O
ATOM   8332  O14 POPEu 208     111.945 130.920  65.556  1.00  0.00           O
ATOM   8333  O11 POPEu 208     111.695 130.750  68.006  1.00  0.00           O
ATOM   8334  O12 POPEu 208     113.465 129.490  66.946  1.00  0.00           O
ATOM   8335  C1  POPEu 208     112.085 130.550  69.366  1.00  0.00           C
ATOM   8338  C2  POPEu 208     111.575 129.190  69.945  1.00  0.00           C
ATOM   8340  O21 POPEu 208     111.945 129.100  71.346  1.00  0.00           O
ATOM   8341  C21 POPEu 208     111.085 129.650  72.186  1.00  0.00           C
ATOM   8342  O22 POPEu 208     110.085 130.270  71.876  1.00  0.00           O
ATOM   8343  C22 POPEu 208     111.505 129.340  73.626  1.00  0.00           C
ATOM   8346  C3  POPEu 208     112.165 127.950  69.216  1.00  0.00           C
ATOM   8349  O31 POPEu 208     111.885 126.740  69.945  1.00  0.00           O
ATOM   8350  C31 POPEu 208     112.855 126.350  70.796  1.00  0.00           C
ATOM   8351  O32 POPEu 208     114.015 126.710  70.736  1.00  0.00           O
ATOM   8352  C32 POPEu 208     112.215 125.540  71.925  1.00  0.00           C
ATOM   8355  C23 POPEu 208     110.435 129.830  74.626  1.00  0.00           C
ATOM   8358  C24 POPEu 208     110.645 129.340  76.066  1.00  0.00           C
ATOM   8361  C25 POPEu 208     109.555 129.900  76.995  1.00  0.00           C
ATOM   8364  C26 POPEu 208     109.615 129.410  78.446  1.00  0.00           C
ATOM   8367  C27 POPEu 208     108.565 130.150  79.285  1.00  0.00           C
ATOM   8370  C28 POPEu 208     107.965 129.330  80.446  1.00  0.00           C
ATOM   8373  C29 POPEu 208     106.795 130.110  81.006  1.00  0.00           C
ATOM   8375 0C21 POPEu 208     106.675 130.670  82.216  1.00  0.00           C
ATOM   8377 1C21 POPEu 208     107.655 130.620  83.366  1.00  0.00           C
ATOM   8380 2C21 POPEu 208     106.925 130.020  84.586  1.00  0.00           C
ATOM   8383 3C21 POPEu 208     107.715 130.100  85.906  1.00  0.00           C
ATOM   8386 4C21 POPEu 208     107.025 129.340  87.056  1.00  0.00           C
ATOM   8389 5C21 POPEu 208     105.515 129.620  87.146  1.00  0.00           C
ATOM   8392 6C21 POPEu 208     104.805 128.880  88.286  1.00  0.00           C
ATOM   8395 7C21 POPEu 208     103.285 128.860  88.055  1.00  0.00           C
ATOM   8398 8C21 POPEu 208     102.495 128.140  89.156  1.00  0.00           C
ATOM   8402  C33 POPEu 208     113.265 124.820  72.796  1.00  0.00           C
ATOM   8405  C34 POPEu 208     112.645 124.110  73.996  1.00  0.00           C
ATOM   8408  C35 POPEu 208     112.025 125.070  75.015  1.00  0.00           C
ATOM   8411  C36 POPEu 208     111.765 124.410  76.376  1.00  0.00           C
ATOM   8414  C37 POPEu 208     111.095 125.360  77.376  1.00  0.00           C
ATOM   8417  C38 POPEu 208     111.005 124.800  78.806  1.00  0.00           C
ATOM   8420  C39 POPEu 208     110.365 123.410  78.885  1.00  0.00           C
ATOM   8423 0C31 POPEu 208     109.435 123.220  80.085  1.00  0.00           C
ATOM   8426 1C31 POPEu 208     108.905 121.780  80.166  1.00  0.00           C
ATOM   8429 2C31 POPEu 208     107.485 121.680  80.756  1.00  0.00           C
ATOM   8432 3C31 POPEu 208     107.355 122.230  82.186  1.00  0.00           C
ATOM   8435 4C31 POPEu 208     105.905 122.110  82.696  1.00  0.00           C
ATOM   8438 5C31 POPEu 208     105.715 122.640  84.117  1.00  0.00           C
ATOM   8441 6C31 POPEu 208     104.245 122.620  84.565  1.00  0.00           C
ATOM   8445  NH3 POPEv 209      68.315 103.440 111.156  1.00  0.00           N
ATOM   8449  C12 POPEv 209      66.865 103.600 110.786  1.00  0.00           C
ATOM   8452  C11 POPEv 209      66.165 104.630 111.696  1.00  0.00           C
ATOM   8455  P   POPEv 209      63.605 104.060 111.846  1.00  0.00           P
ATOM   8456  O13 POPEv 209      64.115 102.880 112.585  1.00  0.00           O
ATOM   8457  O14 POPEv 209      62.715 104.990 112.576  1.00  0.00           O
ATOM   8458  O11 POPEv 209      62.845 103.570 110.546  1.00  0.00           O
ATOM   8459  O12 POPEv 209      64.835 104.860 111.245  1.00  0.00           O
ATOM   8460  C1  POPEv 209      63.465 103.330 109.276  1.00  0.00           C
ATOM   8463  C2  POPEv 209      62.835 104.200 108.146  1.00  0.00           C
ATOM   8465  O21 POPEv 209      63.135 103.650 106.855  1.00  0.00           O
ATOM   8466  C21 POPEv 209      64.385 103.640 106.455  1.00  0.00           C
ATOM   8467  O22 POPEv 209      65.355 104.110 107.046  1.00  0.00           O
ATOM   8468  C22 POPEv 209      64.435 103.090 105.036  1.00  0.00           C
ATOM   8471  C3  POPEv 209      63.125 105.730 108.256  1.00  0.00           C
ATOM   8474  O31 POPEv 209      62.345 106.520 107.305  1.00  0.00           O
ATOM   8475  C31 POPEv 209      62.765 107.760 107.086  1.00  0.00           C
ATOM   8476  O32 POPEv 209      63.895 108.170 107.296  1.00  0.00           O
ATOM   8477  C32 POPEv 209      61.605 108.650 106.617  1.00  0.00           C
ATOM   8480  C23 POPEv 209      65.765 103.460 104.326  1.00  0.00           C
ATOM   8483  C24 POPEv 209      65.645 103.530 102.796  1.00  0.00           C
ATOM   8486  C25 POPEv 209      65.765 102.160 102.135  1.00  0.00           C
ATOM   8489  C26 POPEv 209      65.945 102.270 100.626  1.00  0.00           C
ATOM   8492  C27 POPEv 209      66.135 100.910  99.966  1.00  0.00           C
ATOM   8495  C28 POPEv 209      66.305 101.020  98.446  1.00  0.00           C
ATOM   8498  C29 POPEv 209      66.455  99.660  97.816  1.00  0.00           C
ATOM   8500 0C21 POPEv 209      67.085  99.400  96.656  1.00  0.00           C
ATOM   8502 1C21 POPEv 209      67.725 100.390  95.726  1.00  0.00           C
ATOM   8505 2C21 POPEv 209      66.965 100.440  94.385  1.00  0.00           C
ATOM   8508 3C21 POPEv 209      67.625 101.390  93.376  1.00  0.00           C
ATOM   8511 4C21 POPEv 209      66.795 101.600  92.106  1.00  0.00           C
ATOM   8514 5C21 POPEv 209      66.755 100.380  91.166  1.00  0.00           C
ATOM   8517 6C21 POPEv 209      66.135 100.710  89.805  1.00  0.00           C
ATOM   8520 7C21 POPEv 209      64.605 100.890  89.846  1.00  0.00           C
ATOM   8523 8C21 POPEv 209      64.035 101.430  88.535  1.00  0.00           C
ATOM   8527  C33 POPEv 209      61.985 109.650 105.495  1.00  0.00           C
ATOM   8530  C34 POPEv 209      61.835 109.100 104.066  1.00  0.00           C
ATOM   8533  C35 POPEv 209      62.295 110.080 102.976  1.00  0.00           C
ATOM   8536  C36 POPEv 209      62.445 109.390 101.605  1.00  0.00           C
ATOM   8539  C37 POPEv 209      63.055 110.280 100.516  1.00  0.00           C
ATOM   8542  C38 POPEv 209      63.475 109.490  99.266  1.00  0.00           C
ATOM   8545  C39 POPEv 209      64.065 110.350  98.135  1.00  0.00           C
ATOM   8548 0C31 POPEv 209      64.465 109.540  96.896  1.00  0.00           C
ATOM   8551 1C31 POPEv 209      65.245 110.380  95.876  1.00  0.00           C
ATOM   8554 2C31 POPEv 209      65.765 109.580  94.665  1.00  0.00           C
ATOM   8557 3C31 POPEv 209      64.715 109.340  93.566  1.00  0.00           C
ATOM   8560 4C31 POPEv 209      64.535 110.560  92.646  1.00  0.00           C
ATOM   8563 5C31 POPEv 209      63.465 110.370  91.556  1.00  0.00           C
ATOM   8566 6C31 POPEv 209      63.865 109.410  90.436  1.00  0.00           C
ATOM   8570  NH3 POPEw 210      13.155  49.680 106.496  1.00  0.00           N
ATOM   8574  C12 POPEw 210      12.755  51.030 105.946  1.00  0.00           C
ATOM   8577  C11 POPEw 210      13.805  52.120 106.245  1.00  0.00           C
ATOM   8580  P   POPEw 210      14.645  53.040 103.936  1.00  0.00           P
ATOM   8581  O13 POPEw 210      13.935  52.270 102.906  1.00  0.00           O
ATOM   8582  O14 POPEw 210      14.055  54.330 104.336  1.00  0.00           O
ATOM   8583  O11 POPEw 210      16.135  53.330 103.516  1.00  0.00           O
ATOM   8584  O12 POPEw 210      14.825  52.140 105.236  1.00  0.00           O
ATOM   8585  C1  POPEw 210      16.425  54.130 102.355  1.00  0.00           C
ATOM   8588  C2  POPEw 210      16.605  55.650 102.626  1.00  0.00           C
ATOM   8590  O21 POPEw 210      17.745  56.160 101.896  1.00  0.00           O
ATOM   8591  C21 POPEw 210      17.435  56.560 100.675  1.00  0.00           C
ATOM   8592  O22 POPEw 210      16.395  56.320 100.096  1.00  0.00           O
ATOM   8593  C22 POPEw 210      18.525  57.520 100.166  1.00  0.00           C
ATOM   8596  C3  POPEw 210      16.805  56.020 104.126  1.00  0.00           C
ATOM   8599  O31 POPEw 210      17.525  57.260 104.305  1.00  0.00           O
ATOM   8600  C31 POPEw 210      16.855  58.340 103.926  1.00  0.00           C
ATOM   8601  O32 POPEw 210      15.675  58.400 103.666  1.00  0.00           O
ATOM   8602  C32 POPEw 210      17.865  59.470 103.745  1.00  0.00           C
ATOM   8605  C23 POPEw 210      18.905  57.300  98.686  1.00  0.00           C
ATOM   8608  C24 POPEw 210      19.485  58.590  98.066  1.00  0.00           C
ATOM   8611  C25 POPEw 210      20.085  58.420  96.656  1.00  0.00           C
ATOM   8614  C26 POPEw 210      19.185  57.680  95.656  1.00  0.00           C
ATOM   8617  C27 POPEw 210      19.035  58.390  94.296  1.00  0.00           C
ATOM   8620  C28 POPEw 210      17.875  57.760  93.506  1.00  0.00           C
ATOM   8623  C29 POPEw 210      17.725  58.260  92.096  1.00  0.00           C
ATOM   8625 0C21 POPEw 210      18.545  57.960  91.076  1.00  0.00           C
ATOM   8627 1C21 POPEw 210      19.805  57.140  91.175  1.00  0.00           C
ATOM   8630 2C21 POPEw 210      21.005  58.050  90.906  1.00  0.00           C
ATOM   8633 3C21 POPEw 210      22.355  57.330  90.946  1.00  0.00           C
ATOM   8636 4C21 POPEw 210      23.415  58.090  90.135  1.00  0.00           C
ATOM   8639 5C21 POPEw 210      23.245  57.870  88.626  1.00  0.00           C
ATOM   8642 6C21 POPEw 210      24.015  58.880  87.786  1.00  0.00           C
ATOM   8645 7C21 POPEw 210      23.905  58.650  86.276  1.00  0.00           C
ATOM   8648 8C21 POPEw 210      24.915  59.470  85.466  1.00  0.00           C
ATOM   8652  C33 POPEw 210      17.225  60.880 103.815  1.00  0.00           C
ATOM   8655  C34 POPEw 210      18.245  61.990 103.516  1.00  0.00           C
ATOM   8658  C35 POPEw 210      18.795  62.000 102.076  1.00  0.00           C
ATOM   8661  C36 POPEw 210      17.735  62.320 101.016  1.00  0.00           C
ATOM   8664  C37 POPEw 210      18.315  62.420  99.596  1.00  0.00           C
ATOM   8667  C38 POPEw 210      17.335  63.090  98.626  1.00  0.00           C
ATOM   8670  C39 POPEw 210      17.805  63.170  97.165  1.00  0.00           C
ATOM   8673 0C31 POPEw 210      19.185  63.790  96.946  1.00  0.00           C
ATOM   8676 1C31 POPEw 210      19.475  64.070  95.456  1.00  0.00           C
ATOM   8679 2C31 POPEw 210      20.935  64.490  95.205  1.00  0.00           C
ATOM   8682 3C31 POPEw 210      21.205  65.050  93.796  1.00  0.00           C
ATOM   8685 4C31 POPEw 210      20.945  64.060  92.656  1.00  0.00           C
ATOM   8688 5C31 POPEw 210      21.425  64.620  91.306  1.00  0.00           C
ATOM   8691 6C31 POPEw 210      21.185  63.700  90.096  1.00  0.00           C
ATOM   8695  NH3 POPEx 211     104.305 100.180 105.085  1.00  0.00           N
ATOM   8699  C12 POPEx 211     105.035 100.540 103.815  1.00  0.00           C
ATOM   8702  C11 POPEx 211     106.055 101.680 104.016  1.00  0.00           C
ATOM   8705  P   POPEx 211     105.155 103.720 105.396  1.00  0.00           P
ATOM   8706  O13 POPEx 211     104.395 102.800 106.276  1.00  0.00           O
ATOM   8707  O14 POPEx 211     106.425 104.280 105.915  1.00  0.00           O
ATOM   8708  O11 POPEx 211     104.275 104.970 105.006  1.00  0.00           O
ATOM   8709  O12 POPEx 211     105.415 102.960 104.046  1.00  0.00           O
ATOM   8710  C1  POPEx 211     103.525 105.080 103.796  1.00  0.00           C
ATOM   8713  C2  POPEx 211     104.015 106.250 102.906  1.00  0.00           C
ATOM   8715  O21 POPEx 211     103.315 106.230 101.636  1.00  0.00           O
ATOM   8716  C21 POPEx 211     103.075 107.400 101.076  1.00  0.00           C
ATOM   8717  O22 POPEx 211     103.255 108.490 101.595  1.00  0.00           O
ATOM   8718  C22 POPEx 211     102.635 107.190  99.626  1.00  0.00           C
ATOM   8721  C3  POPEx 211     105.555 106.210 102.666  1.00  0.00           C
ATOM   8724  O31 POPEx 211     106.085 107.540 102.486  1.00  0.00           O
ATOM   8725  C31 POPEx 211     106.335 107.870 101.226  1.00  0.00           C
ATOM   8726  O32 POPEx 211     106.235 107.100 100.275  1.00  0.00           O
ATOM   8727  C32 POPEx 211     106.675 109.350 101.096  1.00  0.00           C
ATOM   8730  C23 POPEx 211     102.615 108.510  98.826  1.00  0.00           C
ATOM   8733  C24 POPEx 211     102.535 108.280  97.305  1.00  0.00           C
ATOM   8736  C25 POPEx 211     102.675 109.560  96.466  1.00  0.00           C
ATOM   8739  C26 POPEx 211     104.085 110.180  96.475  1.00  0.00           C
ATOM   8742  C27 POPEx 211     104.145 111.440  95.596  1.00  0.00           C
ATOM   8745  C28 POPEx 211     105.465 112.230  95.726  1.00  0.00           C
ATOM   8748  C29 POPEx 211     106.645 111.600  95.026  1.00  0.00           C
ATOM   8750 0C21 POPEx 211     107.465 112.180  94.126  1.00  0.00           C
ATOM   8752 1C21 POPEx 211     107.375 113.590  93.586  1.00  0.00           C
ATOM   8755 2C21 POPEx 211     107.095 113.600  92.076  1.00  0.00           C
ATOM   8758 3C21 POPEx 211     108.305 113.190  91.226  1.00  0.00           C
ATOM   8761 4C21 POPEx 211     108.025 113.230  89.716  1.00  0.00           C
ATOM   8764 5C21 POPEx 211     106.985 112.210  89.266  1.00  0.00           C
ATOM   8767 6C21 POPEx 211     106.635 112.330  87.775  1.00  0.00           C
ATOM   8770 7C21 POPEx 211     105.475 111.410  87.366  1.00  0.00           C
ATOM   8773 8C21 POPEx 211     105.125 111.510  85.885  1.00  0.00           C
ATOM   8777  C33 POPEx 211     107.845 109.520 100.106  1.00  0.00           C
ATOM   8780  C34 POPEx 211     107.875 110.870  99.385  1.00  0.00           C
ATOM   8783  C35 POPEx 211     109.025 110.920  98.366  1.00  0.00           C
ATOM   8786  C36 POPEx 211     108.945 109.850  97.266  1.00  0.00           C
ATOM   8789  C37 POPEx 211     109.775 108.590  97.576  1.00  0.00           C
ATOM   8792  C38 POPEx 211     110.875 108.330  96.546  1.00  0.00           C
ATOM   8795  C39 POPEx 211     111.965 109.410  96.536  1.00  0.00           C
ATOM   8798 0C31 POPEx 211     112.695 109.480  95.196  1.00  0.00           C
ATOM   8801 1C31 POPEx 211     113.785 110.560  95.166  1.00  0.00           C
ATOM   8804 2C31 POPEx 211     114.425 110.690  93.776  1.00  0.00           C
ATOM   8807 3C31 POPEx 211     115.365 111.890  93.646  1.00  0.00           C
ATOM   8810 4C31 POPEx 211     116.655 111.720  94.456  1.00  0.00           C
ATOM   8813 5C31 POPEx 211     117.585 112.930  94.296  1.00  0.00           C
ATOM   8816 6C31 POPEx 211     118.945 112.720  94.966  1.00  0.00           C
ATOM   8820  NH3 POPEy 212     113.695  55.210 109.006  1.00  0.00           N
ATOM   8824  C12 POPEy 212     114.505  56.300 109.635  1.00  0.00           C
ATOM   8827  C11 POPEy 212     115.965  56.240 109.186  1.00  0.00           C
ATOM   8830  P   POPEy 212     116.535  58.780 109.516  1.00  0.00           P
ATOM   8831  O13 POPEy 212     115.145  59.130 109.876  1.00  0.00           O
ATOM   8832  O14 POPEy 212     117.605  59.530 110.186  1.00  0.00           O
ATOM   8833  O11 POPEy 212     116.675  58.790 107.926  1.00  0.00           O
ATOM   8834  O12 POPEy 212     116.725  57.250 109.846  1.00  0.00           O
ATOM   8835  C1  POPEy 212     117.755  58.220 107.176  1.00  0.00           C
ATOM   8838  C2  POPEy 212     117.235  57.670 105.815  1.00  0.00           C
ATOM   8840  O21 POPEy 212     118.305  57.110 105.036  1.00  0.00           O
ATOM   8841  C21 POPEy 212     118.285  55.810 104.805  1.00  0.00           C
ATOM   8842  O22 POPEy 212     117.635  54.990 105.426  1.00  0.00           O
ATOM   8843  C22 POPEy 212     119.165  55.520 103.586  1.00  0.00           C
ATOM   8846  C3  POPEy 212     116.545  58.770 104.956  1.00  0.00           C
ATOM   8849  O31 POPEy 212     115.775  58.160 103.896  1.00  0.00           O
ATOM   8850  C31 POPEy 212     115.645  58.880 102.775  1.00  0.00           C
ATOM   8851  O32 POPEy 212     116.005  60.020 102.606  1.00  0.00           O
ATOM   8852  C32 POPEy 212     115.045  57.980 101.686  1.00  0.00           C
ATOM   8855  C23 POPEy 212     118.735  54.270 102.775  1.00  0.00           C
ATOM   8858  C24 POPEy 212     118.375  54.610 101.315  1.00  0.00           C
ATOM   8861  C25 POPEy 212     119.595  55.050 100.507  1.00  0.00           C
ATOM   8864  C26 POPEy 212     119.265  55.550  99.086  1.00  0.00           C
ATOM   8867  C27 POPEy 212     120.545  55.990  98.366  1.00  0.00           C
ATOM   8870  C28 POPEy 212     120.355  56.380  96.885  1.00  0.00           C
ATOM   8873  C29 POPEy 212     119.825  57.780  96.686  1.00  0.00           C
ATOM   8875 0C21 POPEy 212     120.225  58.670  95.745  1.00  0.00           C
ATOM   8877 1C21 POPEy 212     121.285  58.450  94.696  1.00  0.00           C
ATOM   8880 2C21 POPEy 212     122.215  59.660  94.476  1.00  0.00           C
ATOM   8883 3C21 POPEy 212     122.915  60.150  95.756  1.00  0.00           C
ATOM   8886 4C21 POPEy 212     124.005  61.190  95.485  1.00  0.00           C
ATOM   8889 5C21 POPEy 212     125.435  60.620  95.426  1.00  0.00           C
ATOM   8892 6C21 POPEy 212     125.895  60.070  96.785  1.00  0.00           C
ATOM   8895 7C21 POPEy 212     127.415  60.010  96.936  1.00  0.00           C
ATOM   8898 8C21 POPEy 212     127.865  59.590  98.346  1.00  0.00           C
ATOM   8902  C33 POPEy 212     115.275  58.570 100.266  1.00  0.00           C
ATOM   8905  C34 POPEy 212     114.855  57.620  99.136  1.00  0.00           C
ATOM   8908  C35 POPEy 212     115.705  57.850  97.876  1.00  0.00           C
ATOM   8911  C36 POPEy 212     115.355  56.950  96.686  1.00  0.00           C
ATOM   8914  C37 POPEy 212     116.465  57.020  95.616  1.00  0.00           C
ATOM   8917  C38 POPEy 212     115.995  57.200  94.176  1.00  0.00           C
ATOM   8920  C39 POPEy 212     116.965  58.110  93.396  1.00  0.00           C
ATOM   8923 0C31 POPEy 212     116.675  58.170  91.896  1.00  0.00           C
ATOM   8926 1C31 POPEy 212     117.685  59.050  91.146  1.00  0.00           C
ATOM   8929 2C31 POPEy 212     117.555  58.960  89.616  1.00  0.00           C
ATOM   8932 3C31 POPEy 212     117.985  57.600  89.056  1.00  0.00           C
ATOM   8935 4C31 POPEy 212     117.755  57.470  87.546  1.00  0.00           C
ATOM   8938 5C31 POPEy 212     118.175  56.090  87.025  1.00  0.00           C
ATOM   8941 6C31 POPEy 212     117.865  55.900  85.535  1.00  0.00           C
ATOM   8945  NH3 POPEz 213       2.575  63.250 106.195  1.00  0.00           N
ATOM   8949  C12 POPEz 213       1.455  64.080 105.666  1.00  0.00           C
ATOM   8952  C11 POPEz 213       1.645  65.540 106.116  1.00  0.00           C
ATOM   8955  P   POPEz 213       2.255  66.960 108.216  1.00  0.00           P
ATOM   8956  O13 POPEz 213       0.995  67.470 108.815  1.00  0.00           O
ATOM   8957  O14 POPEz 213       3.455  66.840 109.086  1.00  0.00           O
ATOM   8958  O11 POPEz 213       2.635  67.850 106.976  1.00  0.00           O
ATOM   8959  O12 POPEz 213       1.955  65.580 107.516  1.00  0.00           O
ATOM   8960  C1  POPEz 213       2.615  69.280 106.946  1.00  0.00           C
ATOM   8963  C2  POPEz 213       2.645  69.740 105.466  1.00  0.00           C
ATOM   8965  O21 POPEz 213       2.375  71.160 105.345  1.00  0.00           O
ATOM   8966  C21 POPEz 213       3.455  71.910 105.176  1.00  0.00           C
ATOM   8967  O22 POPEz 213       4.605  71.520 105.316  1.00  0.00           O
ATOM   8968  C22 POPEz 213       3.035  73.290 104.656  1.00  0.00           C
ATOM   8971  C3  POPEz 213       1.585  69.010 104.606  1.00  0.00           C
ATOM   8974  O31 POPEz 213       1.805  69.290 103.206  1.00  0.00           O
ATOM   8975  C31 POPEz 213       2.415  68.330 102.516  1.00  0.00           C
ATOM   8976  O32 POPEz 213       2.775  67.260 102.956  1.00  0.00           O
ATOM   8977  C32 POPEz 213       2.615  68.780 101.076  1.00  0.00           C
ATOM   8980  C23 POPEz 213       4.195  74.160 104.126  1.00  0.00           C
ATOM   8983  C24 POPEz 213       4.275  74.220 102.596  1.00  0.00           C
ATOM   8986  C25 POPEz 213       3.285  75.220 101.976  1.00  0.00           C
ATOM   8989  C26 POPEz 213       3.675  75.590 100.535  1.00  0.00           C
ATOM   8992  C27 POPEz 213       2.815  76.700  99.925  1.00  0.00           C
ATOM   8995  C28 POPEz 213       3.325  77.200  98.555  1.00  0.00           C
ATOM   8998  C29 POPEz 213       4.625  77.960  98.695  1.00  0.00           C
ATOM   9000 0C21 POPEz 213       5.105  78.890  97.855  1.00  0.00           C
ATOM   9002 1C21 POPEz 213       4.485  79.340  96.556  1.00  0.00           C
ATOM   9005 2C21 POPEz 213       5.535  79.430  95.436  1.00  0.00           C
ATOM   9008 3C21 POPEz 213       4.945  80.000  94.136  1.00  0.00           C
ATOM   9011 4C21 POPEz 213       6.005  80.220  93.046  1.00  0.00           C
ATOM   9014 5C21 POPEz 213       5.385  80.770  91.757  1.00  0.00           C
ATOM   9017 6C21 POPEz 213       6.415  80.990  90.646  1.00  0.00           C
ATOM   9020 7C21 POPEz 213       5.775  81.480  89.346  1.00  0.00           C
ATOM   9023 8C21 POPEz 213       6.785  81.730  88.236  1.00  0.00           C
ATOM   9027  C33 POPEz 213       3.205  70.200 100.896  1.00  0.00           C
ATOM   9030  C34 POPEz 213       4.115  70.230  99.656  1.00  0.00           C
ATOM   9033  C35 POPEz 213       4.465  71.640  99.165  1.00  0.00           C
ATOM   9036  C36 POPEz 213       5.405  71.600  97.956  1.00  0.00           C
ATOM   9039  C37 POPEz 213       6.865  71.250  98.315  1.00  0.00           C
ATOM   9042  C38 POPEz 213       7.835  72.440  98.296  1.00  0.00           C
ATOM   9045  C39 POPEz 213       7.385  73.620  99.156  1.00  0.00           C
ATOM   9048 0C31 POPEz 213       8.335  74.820  99.095  1.00  0.00           C
ATOM   9051 1C31 POPEz 213       7.635  76.090  99.596  1.00  0.00           C
ATOM   9054 2C31 POPEz 213       8.475  77.360  99.486  1.00  0.00           C
ATOM   9057 3C31 POPEz 213       9.575  77.470 100.546  1.00  0.00           C
ATOM   9060 4C31 POPEz 213      10.245  78.840 100.507  1.00  0.00           C
ATOM   9063 5C31 POPEz 213      11.205  79.070 101.676  1.00  0.00           C
ATOM   9066 6C31 POPEz 213      11.945  80.390 101.556  1.00  0.00           C
ATOM   9070  NH3 POPE0 214      93.185  74.450  65.696  1.00  0.00           N
ATOM   9074  C12 POPE0 214      93.985  73.170  65.836  1.00  0.00           C
ATOM   9077  C11 POPE0 214      93.425  72.020  64.966  1.00  0.00           C
ATOM   9080  P   POPE0 214      91.535  70.210  64.976  1.00  0.00           P
ATOM   9081  O13 POPE0 214      90.065  70.290  65.116  1.00  0.00           O
ATOM   9082  O14 POPE0 214      92.055  69.910  63.626  1.00  0.00           O
ATOM   9083  O11 POPE0 214      92.045  69.150  66.026  1.00  0.00           O
ATOM   9084  O12 POPE0 214      92.175  71.570  65.476  1.00  0.00           O
ATOM   9085  C1  POPE0 214      91.545  69.250  67.386  1.00  0.00           C
ATOM   9088  C2  POPE0 214      92.695  69.190  68.436  1.00  0.00           C
ATOM   9090  O21 POPE0 214      92.385  69.840  69.686  1.00  0.00           O
ATOM   9091  C21 POPE0 214      92.125  71.140  69.746  1.00  0.00           C
ATOM   9092  O22 POPE0 214      91.945  71.890  68.806  1.00  0.00           O
ATOM   9093  C22 POPE0 214      92.055  71.520  71.236  1.00  0.00           C
ATOM   9096  C3  POPE0 214      94.065  69.690  67.876  1.00  0.00           C
ATOM   9099  O31 POPE0 214      95.045  69.890  68.926  1.00  0.00           O
ATOM   9100  C31 POPE0 214      95.365  68.800  69.596  1.00  0.00           C
ATOM   9101  O32 POPE0 214      95.195  67.650  69.236  1.00  0.00           O
ATOM   9102  C32 POPE0 214      96.045  69.160  70.926  1.00  0.00           C
ATOM   9105  C23 POPE0 214      90.645  71.260  71.785  1.00  0.00           C
ATOM   9108  C24 POPE0 214      90.455  71.510  73.286  1.00  0.00           C
ATOM   9111  C25 POPE0 214      88.955  71.450  73.596  1.00  0.00           C
ATOM   9114  C26 POPE0 214      88.605  71.940  74.995  1.00  0.00           C
ATOM   9117  C27 POPE0 214      87.115  72.290  75.146  1.00  0.00           C
ATOM   9120  C28 POPE0 214      86.845  72.780  76.576  1.00  0.00           C
ATOM   9123  C29 POPE0 214      85.445  73.260  76.855  1.00  0.00           C
ATOM   9125 0C21 POPE0 214      84.545  72.650  77.655  1.00  0.00           C
ATOM   9127 1C21 POPE0 214      84.765  71.330  78.356  1.00  0.00           C
ATOM   9130 2C21 POPE0 214      85.775  71.380  79.525  1.00  0.00           C
ATOM   9133 3C21 POPE0 214      85.285  72.160  80.756  1.00  0.00           C
ATOM   9136 4C21 POPE0 214      86.415  72.470  81.757  1.00  0.00           C
ATOM   9139 5C21 POPE0 214      87.245  71.240  82.165  1.00  0.00           C
ATOM   9142 6C21 POPE0 214      88.305  71.560  83.236  1.00  0.00           C
ATOM   9145 7C21 POPE0 214      88.925  70.290  83.826  1.00  0.00           C
ATOM   9148 8C21 POPE0 214      89.995  70.560  84.876  1.00  0.00           C
ATOM   9152  C33 POPE0 214      95.095  69.090  72.156  1.00  0.00           C
ATOM   9155  C34 POPE0 214      95.395  67.940  73.126  1.00  0.00           C
ATOM   9158  C35 POPE0 214      96.745  68.030  73.856  1.00  0.00           C
ATOM   9161  C36 POPE0 214      96.785  68.950  75.085  1.00  0.00           C
ATOM   9164  C37 POPE0 214      98.105  68.790  75.856  1.00  0.00           C
ATOM   9167  C38 POPE0 214      98.135  69.420  77.256  1.00  0.00           C
ATOM   9170  C39 POPE0 214      97.375  68.610  78.306  1.00  0.00           C
ATOM   9173 0C31 POPE0 214      97.665  69.080  79.736  1.00  0.00           C
ATOM   9176 1C31 POPE0 214      96.765  68.370  80.756  1.00  0.00           C
ATOM   9179 2C31 POPE0 214      96.895  68.930  82.186  1.00  0.00           C
ATOM   9182 3C31 POPE0 214      95.765  68.410  83.086  1.00  0.00           C
ATOM   9185 4C31 POPE0 214      95.575  69.240  84.355  1.00  0.00           C
ATOM   9188 5C31 POPE0 214      94.355  68.790  85.187  1.00  0.00           C
ATOM   9191 6C31 POPE0 214      93.985  69.750  86.315  1.00  0.00           C
ATOM   9195  NH3 POPE1 215      95.865   0.930  63.675  1.00  0.00           N
ATOM   9199  C12 POPE1 215      94.725   1.460  62.876  1.00  0.00           C
ATOM   9202  C11 POPE1 215      95.175   2.690  62.076  1.00  0.00           C
ATOM   9205  P   POPE1 215      92.835   3.870  62.026  1.00  0.00           P
ATOM   9206  O13 POPE1 215      92.445   5.100  61.296  1.00  0.00           O
ATOM   9207  O14 POPE1 215      91.795   2.830  62.166  1.00  0.00           O
ATOM   9208  O11 POPE1 215      93.365   4.160  63.466  1.00  0.00           O
ATOM   9209  O12 POPE1 215      94.095   3.230  61.316  1.00  0.00           O
ATOM   9210  C1  POPE1 215      93.245   5.430  64.076  1.00  0.00           C
ATOM   9213  C2  POPE1 215      93.325   5.290  65.606  1.00  0.00           C
ATOM   9215  O21 POPE1 215      92.835   6.530  66.126  1.00  0.00           O
ATOM   9216  C21 POPE1 215      92.195   6.460  67.276  1.00  0.00           C
ATOM   9217  O22 POPE1 215      91.945   5.440  67.896  1.00  0.00           O
ATOM   9218  C22 POPE1 215      91.755   7.870  67.686  1.00  0.00           C
ATOM   9221  C3  POPE1 215      94.755   4.990  66.126  1.00  0.00           C
ATOM   9224  O31 POPE1 215      94.725   4.760  67.556  1.00  0.00           O
ATOM   9225  C31 POPE1 215      94.865   3.540  68.016  1.00  0.00           C
ATOM   9226  O32 POPE1 215      95.225   2.550  67.396  1.00  0.00           O
ATOM   9227  C32 POPE1 215      94.515   3.550  69.516  1.00  0.00           C
ATOM   9230  C23 POPE1 215      92.315   8.300  69.076  1.00  0.00           C
ATOM   9233  C24 POPE1 215      91.875   9.720  69.466  1.00  0.00           C
ATOM   9236  C25 POPE1 215      92.605  10.310  70.686  1.00  0.00           C
ATOM   9239  C26 POPE1 215      91.745  10.500  71.956  1.00  0.00           C
ATOM   9242  C27 POPE1 215      92.515  11.260  73.046  1.00  0.00           C
ATOM   9245  C28 POPE1 215      91.735  11.470  74.366  1.00  0.00           C
ATOM   9248  C29 POPE1 215      91.745  10.260  75.275  1.00  0.00           C
ATOM   9250 0C21 POPE1 215      92.205  10.190  76.546  1.00  0.00           C
ATOM   9252 1C21 POPE1 215      92.785  11.310  77.376  1.00  0.00           C
ATOM   9255 2C21 POPE1 215      92.405  11.180  78.866  1.00  0.00           C
ATOM   9258 3C21 POPE1 215      93.155  12.180  79.766  1.00  0.00           C
ATOM   9261 4C21 POPE1 215      92.815  11.990  81.256  1.00  0.00           C
ATOM   9264 5C21 POPE1 215      94.025  12.110  82.186  1.00  0.00           C
ATOM   9267 6C21 POPE1 215      93.655  11.860  83.656  1.00  0.00           C
ATOM   9270 7C21 POPE1 215      94.865  11.790  84.596  1.00  0.00           C
ATOM   9273 8C21 POPE1 215      94.485  11.580  86.066  1.00  0.00           C
ATOM   9277  C33 POPE1 215      93.315   2.630  69.836  1.00  0.00           C
ATOM   9280  C34 POPE1 215      92.715   2.880  71.226  1.00  0.00           C
ATOM   9283  C35 POPE1 215      93.705   2.740  72.396  1.00  0.00           C
ATOM   9286  C36 POPE1 215      92.975   2.800  73.756  1.00  0.00           C
ATOM   9289  C37 POPE1 215      93.885   2.560  74.966  1.00  0.00           C
ATOM   9292  C38 POPE1 215      93.085   2.600  76.276  1.00  0.00           C
ATOM   9295  C39 POPE1 215      93.805   1.970  77.486  1.00  0.00           C
ATOM   9298 0C31 POPE1 215      92.865   1.770  78.686  1.00  0.00           C
ATOM   9301 1C31 POPE1 215      93.525   1.040  79.855  1.00  0.00           C
ATOM   9304 2C31 POPE1 215      92.495   0.560  80.896  1.00  0.00           C
ATOM   9307 3C31 POPE1 215      93.125  -0.170  82.086  1.00  0.00           C
ATOM   9310 4C31 POPE1 215      92.075  -0.840  82.985  1.00  0.00           C
ATOM   9313 5C31 POPE1 215      92.685  -1.540  84.206  1.00  0.00           C
ATOM   9316 6C31 POPE1 215      91.675  -2.340  85.036  1.00  0.00           C
ATOM   9320  NH3 POPE2 216      83.955  16.560 110.507  1.00  0.00           N
ATOM   9324  C12 POPE2 216      83.705  17.790 111.315  1.00  0.00           C
ATOM   9327  C11 POPE2 216      82.965  18.840 110.476  1.00  0.00           C
ATOM   9330  P   POPE2 216      84.405  20.880 109.846  1.00  0.00           P
ATOM   9331  O13 POPE2 216      83.615  21.820 109.036  1.00  0.00           O
ATOM   9332  O14 POPE2 216      84.335  21.050 111.306  1.00  0.00           O
ATOM   9333  O11 POPE2 216      85.885  20.850 109.296  1.00  0.00           O
ATOM   9334  O12 POPE2 216      83.845  19.440 109.506  1.00  0.00           O
ATOM   9335  C1  POPE2 216      86.175  21.290 107.976  1.00  0.00           C
ATOM   9338  C2  POPE2 216      86.945  22.640 107.936  1.00  0.00           C
ATOM   9340  O21 POPE2 216      86.735  23.320 106.665  1.00  0.00           O
ATOM   9341  C21 POPE2 216      87.085  22.690 105.555  1.00  0.00           C
ATOM   9342  O22 POPE2 216      87.425  21.520 105.456  1.00  0.00           O
ATOM   9343  C22 POPE2 216      86.975  23.650 104.355  1.00  0.00           C
ATOM   9346  C3  POPE2 216      88.455  22.470 108.266  1.00  0.00           C
ATOM   9349  O31 POPE2 216      89.205  23.640 107.896  1.00  0.00           O
ATOM   9350  C31 POPE2 216      89.235  24.620 108.806  1.00  0.00           C
ATOM   9351  O32 POPE2 216      88.935  24.500 109.976  1.00  0.00           O
ATOM   9352  C32 POPE2 216      89.585  25.940 108.116  1.00  0.00           C
ATOM   9355  C23 POPE2 216      87.795  23.160 103.135  1.00  0.00           C
ATOM   9358  C24 POPE2 216      87.485  23.910 101.836  1.00  0.00           C
ATOM   9361  C25 POPE2 216      88.315  23.410 100.635  1.00  0.00           C
ATOM   9364  C26 POPE2 216      87.765  23.860  99.276  1.00  0.00           C
ATOM   9367  C27 POPE2 216      88.415  23.140  98.086  1.00  0.00           C
ATOM   9370  C28 POPE2 216      87.695  23.410  96.745  1.00  0.00           C
ATOM   9373  C29 POPE2 216      88.265  22.610  95.605  1.00  0.00           C
ATOM   9375 0C21 POPE2 216      87.675  21.630  94.896  1.00  0.00           C
ATOM   9377 1C21 POPE2 216      86.275  21.120  95.085  1.00  0.00           C
ATOM   9380 2C21 POPE2 216      85.295  21.800  94.117  1.00  0.00           C
ATOM   9383 3C21 POPE2 216      85.395  21.310  92.666  1.00  0.00           C
ATOM   9386 4C21 POPE2 216      84.635  22.210  91.686  1.00  0.00           C
ATOM   9389 5C21 POPE2 216      84.055  21.450  90.485  1.00  0.00           C
ATOM   9392 6C21 POPE2 216      82.745  20.740  90.846  1.00  0.00           C
ATOM   9395 7C21 POPE2 216      82.075  20.080  89.635  1.00  0.00           C
ATOM   9398 8C21 POPE2 216      80.715  19.460  89.956  1.00  0.00           C
ATOM   9402  C33 POPE2 216      88.365  26.630 107.456  1.00  0.00           C
ATOM   9405  C34 POPE2 216      88.735  27.810 106.546  1.00  0.00           C
ATOM   9408  C35 POPE2 216      89.235  27.340 105.166  1.00  0.00           C
ATOM   9411  C36 POPE2 216      89.715  28.480 104.257  1.00  0.00           C
ATOM   9414  C37 POPE2 216      90.355  27.910 102.976  1.00  0.00           C
ATOM   9417  C38 POPE2 216      89.385  27.580 101.836  1.00  0.00           C
ATOM   9420  C39 POPE2 216      89.515  28.540 100.635  1.00  0.00           C
ATOM   9423 0C31 POPE2 216      88.905  29.920 100.876  1.00  0.00           C
ATOM   9426 1C31 POPE2 216      89.045  30.810  99.626  1.00  0.00           C
ATOM   9429 2C31 POPE2 216      88.285  32.140  99.716  1.00  0.00           C
ATOM   9432 3C31 POPE2 216      88.485  32.990  98.456  1.00  0.00           C
ATOM   9435 4C31 POPE2 216      87.535  34.190  98.356  1.00  0.00           C
ATOM   9438 5C31 POPE2 216      87.565  35.140  99.565  1.00  0.00           C
ATOM   9441 6C31 POPE2 216      86.675  36.360  99.355  1.00  0.00           C
ATOM   9445  NH3 POPE3 217       3.475 107.050 108.066  1.00  0.00           N
ATOM   9449  C12 POPE3 217       2.575 107.440 109.206  1.00  0.00           C
ATOM   9452  C11 POPE3 217       3.435 107.910 110.396  1.00  0.00           C
ATOM   9455  P   POPE3 217       4.385 110.180 109.446  1.00  0.00           P
ATOM   9456  O13 POPE3 217       3.225 110.820 110.096  1.00  0.00           O
ATOM   9457  O14 POPE3 217       5.685 110.890 109.406  1.00  0.00           O
ATOM   9458  O11 POPE3 217       3.975 109.830 107.946  1.00  0.00           O
ATOM   9459  O12 POPE3 217       4.555 108.700 109.986  1.00  0.00           O
ATOM   9460  C1  POPE3 217       3.275 110.850 107.216  1.00  0.00           C
ATOM   9463  C2  POPE3 217       3.455 110.750 105.675  1.00  0.00           C
ATOM   9465  O21 POPE3 217       3.115 109.440 105.186  1.00  0.00           O
ATOM   9466  C21 POPE3 217       4.095 108.620 104.886  1.00  0.00           C
ATOM   9467  O22 POPE3 217       5.135 108.470 105.507  1.00  0.00           O
ATOM   9468  C22 POPE3 217       3.745 107.910 103.586  1.00  0.00           C
ATOM   9471  C3  POPE3 217       4.785 111.370 105.106  1.00  0.00           C
ATOM   9474  O31 POPE3 217       4.725 111.420 103.666  1.00  0.00           O
ATOM   9475  C31 POPE3 217       5.875 111.340 102.995  1.00  0.00           C
ATOM   9476  O32 POPE3 217       6.965 111.170 103.507  1.00  0.00           O
ATOM   9477  C32 POPE3 217       5.555 111.390 101.496  1.00  0.00           C
ATOM   9480  C23 POPE3 217       4.985 107.260 102.936  1.00  0.00           C
ATOM   9483  C24 POPE3 217       4.715 106.830 101.486  1.00  0.00           C
ATOM   9486  C25 POPE3 217       5.825 105.960 100.906  1.00  0.00           C
ATOM   9489  C26 POPE3 217       7.195 106.660 100.906  1.00  0.00           C
ATOM   9492  C27 POPE3 217       8.245 105.790 100.225  1.00  0.00           C
ATOM   9495  C28 POPE3 217       9.655 106.400 100.205  1.00  0.00           C
ATOM   9498  C29 POPE3 217      10.645 105.330  99.816  1.00  0.00           C
ATOM   9500 0C21 POPE3 217      10.775 104.750  98.616  1.00  0.00           C
ATOM   9502 1C21 POPE3 217      10.025 105.120  97.355  1.00  0.00           C
ATOM   9505 2C21 POPE3 217      10.915 105.000  96.105  1.00  0.00           C
ATOM   9508 3C21 POPE3 217      10.745 103.660  95.376  1.00  0.00           C
ATOM   9511 4C21 POPE3 217      11.765 103.510  94.235  1.00  0.00           C
ATOM   9514 5C21 POPE3 217      11.455 102.370  93.266  1.00  0.00           C
ATOM   9517 6C21 POPE3 217      11.075 102.900  91.866  1.00  0.00           C
ATOM   9520 7C21 POPE3 217      10.975 101.790  90.806  1.00  0.00           C
ATOM   9523 8C21 POPE3 217      10.675 102.340  89.416  1.00  0.00           C
ATOM   9527  C33 POPE3 217       6.785 111.550 100.576  1.00  0.00           C
ATOM   9530  C34 POPE3 217       6.455 111.360  99.076  1.00  0.00           C
ATOM   9533  C35 POPE3 217       6.245 109.890  98.686  1.00  0.00           C
ATOM   9536  C36 POPE3 217       5.645 109.710  97.276  1.00  0.00           C
ATOM   9539  C37 POPE3 217       5.135 108.280  97.046  1.00  0.00           C
ATOM   9542  C38 POPE3 217       4.155 108.160  95.866  1.00  0.00           C
ATOM   9545  C39 POPE3 217       4.735 108.620  94.516  1.00  0.00           C
ATOM   9548 0C31 POPE3 217       3.775 108.350  93.346  1.00  0.00           C
ATOM   9551 1C31 POPE3 217       4.515 108.280  92.006  1.00  0.00           C
ATOM   9554 2C31 POPE3 217       3.645 107.760  90.846  1.00  0.00           C
ATOM   9557 3C31 POPE3 217       4.455 107.230  89.656  1.00  0.00           C
ATOM   9560 4C31 POPE3 217       5.095 105.860  89.925  1.00  0.00           C
ATOM   9563 5C31 POPE3 217       5.975 105.370  88.766  1.00  0.00           C
ATOM   9566 6C31 POPE3 217       6.635 104.020  89.056  1.00  0.00           C
ATOM   9570  NH3 POPE4 218      74.255  75.260 103.385  1.00  0.00           N
ATOM   9574  C12 POPE4 218      73.945  75.120 104.846  1.00  0.00           C
ATOM   9577  C11 POPE4 218      74.965  75.910 105.686  1.00  0.00           C
ATOM   9580  P   POPE4 218      77.545  75.960 106.105  1.00  0.00           P
ATOM   9581  O13 POPE4 218      77.625  77.410 106.335  1.00  0.00           O
ATOM   9582  O14 POPE4 218      77.575  75.090 107.305  1.00  0.00           O
ATOM   9583  O11 POPE4 218      78.685  75.540 105.085  1.00  0.00           O
ATOM   9584  O12 POPE4 218      76.265  75.650 105.225  1.00  0.00           O
ATOM   9585  C1  POPE4 218      78.445  75.650 103.666  1.00  0.00           C
ATOM   9588  C2  POPE4 218      79.255  74.590 102.906  1.00  0.00           C
ATOM   9590  O21 POPE4 218      79.695  75.150 101.665  1.00  0.00           O
ATOM   9591  C21 POPE4 218      80.835  75.830 101.766  1.00  0.00           C
ATOM   9592  O22 POPE4 218      81.455  76.040 102.796  1.00  0.00           O
ATOM   9593  C22 POPE4 218      81.225  76.380 100.396  1.00  0.00           C
ATOM   9596  C3  POPE4 218      78.495  73.250 102.666  1.00  0.00           C
ATOM   9599  O31 POPE4 218      79.355  72.200 102.156  1.00  0.00           O
ATOM   9600  C31 POPE4 218      79.855  72.390 100.946  1.00  0.00           C
ATOM   9601  O32 POPE4 218      80.905  72.930 100.666  1.00  0.00           O
ATOM   9602  C32 POPE4 218      78.905  71.740  99.936  1.00  0.00           C
ATOM   9605  C23 POPE4 218      82.585  75.840  99.916  1.00  0.00           C
ATOM   9608  C24 POPE4 218      82.465  75.160  98.546  1.00  0.00           C
ATOM   9611  C25 POPE4 218      81.965  76.100  97.425  1.00  0.00           C
ATOM   9614  C26 POPE4 218      82.775  75.990  96.126  1.00  0.00           C
ATOM   9617  C27 POPE4 218      82.205  76.850  94.995  1.00  0.00           C
ATOM   9620  C28 POPE4 218      82.985  76.630  93.686  1.00  0.00           C
ATOM   9623  C29 POPE4 218      82.505  77.550  92.596  1.00  0.00           C
ATOM   9625 0C21 POPE4 218      82.275  77.240  91.306  1.00  0.00           C
ATOM   9627 1C21 POPE4 218      82.455  75.900  90.616  1.00  0.00           C
ATOM   9630 2C21 POPE4 218      81.275  75.550  89.676  1.00  0.00           C
ATOM   9633 3C21 POPE4 218      81.115  76.540  88.516  1.00  0.00           C
ATOM   9636 4C21 POPE4 218      80.045  76.130  87.495  1.00  0.00           C
ATOM   9639 5C21 POPE4 218      79.725  77.290  86.546  1.00  0.00           C
ATOM   9642 6C21 POPE4 218      78.645  76.940  85.507  1.00  0.00           C
ATOM   9645 7C21 POPE4 218      78.075  78.190  84.816  1.00  0.00           C
ATOM   9648 8C21 POPE4 218      76.865  77.890  83.937  1.00  0.00           C
ATOM   9652  C33 POPE4 218      78.415  72.700  98.835  1.00  0.00           C
ATOM   9655  C34 POPE4 218      77.835  71.940  97.626  1.00  0.00           C
ATOM   9658  C35 POPE4 218      78.945  71.260  96.816  1.00  0.00           C
ATOM   9661  C36 POPE4 218      78.535  70.800  95.415  1.00  0.00           C
ATOM   9664  C37 POPE4 218      79.755  70.230  94.676  1.00  0.00           C
ATOM   9667  C38 POPE4 218      79.465  69.830  93.226  1.00  0.00           C
ATOM   9670  C39 POPE4 218      79.375  71.030  92.266  1.00  0.00           C
ATOM   9673 0C31 POPE4 218      79.405  70.610  90.796  1.00  0.00           C
ATOM   9676 1C31 POPE4 218      79.455  71.800  89.826  1.00  0.00           C
ATOM   9679 2C31 POPE4 218      79.445  71.380  88.336  1.00  0.00           C
ATOM   9682 3C31 POPE4 218      80.555  70.400  87.915  1.00  0.00           C
ATOM   9685 4C31 POPE4 218      81.975  70.960  88.105  1.00  0.00           C
ATOM   9688 5C31 POPE4 218      83.045  70.000  87.556  1.00  0.00           C
ATOM   9691 6C31 POPE4 218      84.475  70.550  87.646  1.00  0.00           C
ATOM   9695  NH3 POPE5 219     123.345  57.890 107.436  1.00  0.00           N
ATOM   9699  C12 POPE5 219     122.085  57.570 106.676  1.00  0.00           C
ATOM   9702  C11 POPE5 219     122.005  56.070 106.286  1.00  0.00           C
ATOM   9705  P   POPE5 219     124.155  54.900 105.266  1.00  0.00           P
ATOM   9706  O13 POPE5 219     124.755  54.810 103.916  1.00  0.00           O
ATOM   9707  O14 POPE5 219     125.025  55.420 106.356  1.00  0.00           O
ATOM   9708  O11 POPE5 219     123.615  53.470 105.686  1.00  0.00           O
ATOM   9709  O12 POPE5 219     122.855  55.790 105.176  1.00  0.00           O
ATOM   9710  C1  POPE5 219     124.475  52.320 105.656  1.00  0.00           C
ATOM   9713  C2  POPE5 219     124.225  51.390 104.425  1.00  0.00           C
ATOM   9715  O21 POPE5 219     124.345  52.140 103.216  1.00  0.00           O
ATOM   9716  C21 POPE5 219     125.265  51.760 102.355  1.00  0.00           C
ATOM   9717  O22 POPE5 219     126.085  50.880 102.526  1.00  0.00           O
ATOM   9718  C22 POPE5 219     125.035  52.580 101.086  1.00  0.00           C
ATOM   9721  C3  POPE5 219     122.815  50.760 104.416  1.00  0.00           C
ATOM   9724  O31 POPE5 219     122.575  50.130 103.126  1.00  0.00           O
ATOM   9725  C31 POPE5 219     121.405  50.420 102.556  1.00  0.00           C
ATOM   9726  O32 POPE5 219     120.465  50.960 103.116  1.00  0.00           O
ATOM   9727  C32 POPE5 219     121.415  50.010 101.086  1.00  0.00           C
ATOM   9730  C23 POPE5 219     126.155  52.610 100.006  1.00  0.00           C
ATOM   9733  C24 POPE5 219     125.655  53.490  98.856  1.00  0.00           C
ATOM   9736  C25 POPE5 219     126.525  53.570  97.596  1.00  0.00           C
ATOM   9739  C26 POPE5 219     125.775  54.340  96.486  1.00  0.00           C
ATOM   9742  C27 POPE5 219     126.565  54.550  95.196  1.00  0.00           C
ATOM   9745  C28 POPE5 219     125.715  55.270  94.117  1.00  0.00           C
ATOM   9748  C29 POPE5 219     126.495  55.510  92.845  1.00  0.00           C
ATOM   9750 0C21 POPE5 219     126.605  56.650  92.156  1.00  0.00           C
ATOM   9752 1C21 POPE5 219     125.925  57.960  92.466  1.00  0.00           C
ATOM   9755 2C21 POPE5 219     125.515  58.750  91.206  1.00  0.00           C
ATOM   9758 3C21 POPE5 219     124.435  58.070  90.355  1.00  0.00           C
ATOM   9761 4C21 POPE5 219     123.955  58.980  89.206  1.00  0.00           C
ATOM   9764 5C21 POPE5 219     122.805  58.380  88.376  1.00  0.00           C
ATOM   9767 6C21 POPE5 219     122.365  59.330  87.256  1.00  0.00           C
ATOM   9770 7C21 POPE5 219     121.525  58.640  86.175  1.00  0.00           C
ATOM   9773 8C21 POPE5 219     121.275  59.530  84.956  1.00  0.00           C
ATOM   9777  C33 POPE5 219     120.085  50.400 100.406  1.00  0.00           C
ATOM   9780  C34 POPE5 219     120.015  49.970  98.936  1.00  0.00           C
ATOM   9783  C35 POPE5 219     118.735  50.500  98.286  1.00  0.00           C
ATOM   9786  C36 POPE5 219     118.585  50.160  96.796  1.00  0.00           C
ATOM   9789  C37 POPE5 219     117.255  50.700  96.256  1.00  0.00           C
ATOM   9792  C38 POPE5 219     116.935  50.290  94.816  1.00  0.00           C
ATOM   9795  C39 POPE5 219     117.975  50.730  93.776  1.00  0.00           C
ATOM   9798 0C31 POPE5 219     118.145  52.250  93.695  1.00  0.00           C
ATOM   9801 1C31 POPE5 219     118.985  52.700  92.486  1.00  0.00           C
ATOM   9804 2C31 POPE5 219     119.015  54.220  92.326  1.00  0.00           C
ATOM   9807 3C31 POPE5 219     119.645  54.690  91.006  1.00  0.00           C
ATOM   9810 4C31 POPE5 219     121.155  54.420  90.885  1.00  0.00           C
ATOM   9813 5C31 POPE5 219     121.715  54.830  89.516  1.00  0.00           C
ATOM   9816 6C31 POPE5 219     123.205  54.530  89.366  1.00  0.00           C
ATOM   9820  NH3 POPE6 220      11.875  61.320  65.526  1.00  0.00           N
ATOM   9824  C12 POPE6 220      12.135  60.710  64.166  1.00  0.00           C
ATOM   9827  C11 POPE6 220      11.295  59.440  63.926  1.00  0.00           C
ATOM   9830  P   POPE6 220      12.985  58.280  62.306  1.00  0.00           P
ATOM   9831  O13 POPE6 220      12.865  56.950  61.686  1.00  0.00           O
ATOM   9832  O14 POPE6 220      13.615  59.340  61.496  1.00  0.00           O
ATOM   9833  O11 POPE6 220      13.755  58.070  63.675  1.00  0.00           O
ATOM   9834  O12 POPE6 220      11.545  58.790  62.695  1.00  0.00           O
ATOM   9835  C1  POPE6 220      13.665  56.780  64.316  1.00  0.00           C
ATOM   9838  C2  POPE6 220      14.125  56.890  65.785  1.00  0.00           C
ATOM   9840  O21 POPE6 220      14.315  55.570  66.336  1.00  0.00           O
ATOM   9841  C21 POPE6 220      13.905  55.290  67.556  1.00  0.00           C
ATOM   9842  O22 POPE6 220      12.805  55.490  68.036  1.00  0.00           O
ATOM   9843  C22 POPE6 220      15.135  54.770  68.296  1.00  0.00           C
ATOM   9846  C3  POPE6 220      13.195  57.870  66.556  1.00  0.00           C
ATOM   9849  O31 POPE6 220      13.615  58.100  67.916  1.00  0.00           O
ATOM   9850  C31 POPE6 220      12.875  59.010  68.526  1.00  0.00           C
ATOM   9851  O32 POPE6 220      12.225  59.870  67.966  1.00  0.00           O
ATOM   9852  C32 POPE6 220      12.965  58.750  70.026  1.00  0.00           C
ATOM   9855  C23 POPE6 220      14.975  54.670  69.826  1.00  0.00           C
ATOM   9858  C24 POPE6 220      16.265  54.160  70.476  1.00  0.00           C
ATOM   9861  C25 POPE6 220      16.165  53.770  71.956  1.00  0.00           C
ATOM   9864  C26 POPE6 220      15.575  54.850  72.866  1.00  0.00           C
ATOM   9867  C27 POPE6 220      16.115  54.740  74.305  1.00  0.00           C
ATOM   9870  C28 POPE6 220      15.405  55.660  75.316  1.00  0.00           C
ATOM   9873  C29 POPE6 220      14.105  55.120  75.815  1.00  0.00           C
ATOM   9875 0C21 POPE6 220      13.965  54.330  76.896  1.00  0.00           C
ATOM   9877 1C21 POPE6 220      15.105  53.800  77.746  1.00  0.00           C
ATOM   9880 2C21 POPE6 220      14.805  52.420  78.366  1.00  0.00           C
ATOM   9883 3C21 POPE6 220      13.675  52.430  79.406  1.00  0.00           C
ATOM   9886 4C21 POPE6 220      13.145  51.030  79.726  1.00  0.00           C
ATOM   9889 5C21 POPE6 220      11.865  51.100  80.555  1.00  0.00           C
ATOM   9892 6C21 POPE6 220      11.065  49.800  80.605  1.00  0.00           C
ATOM   9895 7C21 POPE6 220       9.765  49.970  81.396  1.00  0.00           C
ATOM   9898 8C21 POPE6 220       8.825  48.770  81.276  1.00  0.00           C
ATOM   9902  C33 POPE6 220      12.335  59.880  70.866  1.00  0.00           C
ATOM   9905  C34 POPE6 220      12.225  59.510  72.346  1.00  0.00           C
ATOM   9908  C35 POPE6 220      12.015  60.760  73.206  1.00  0.00           C
ATOM   9911  C36 POPE6 220      11.945  60.470  74.716  1.00  0.00           C
ATOM   9914  C37 POPE6 220      12.135  61.770  75.516  1.00  0.00           C
ATOM   9917  C38 POPE6 220      12.095  61.610  77.046  1.00  0.00           C
ATOM   9920  C39 POPE6 220      13.165  60.700  77.655  1.00  0.00           C
ATOM   9923 0C31 POPE6 220      12.625  59.350  78.156  1.00  0.00           C
ATOM   9926 1C31 POPE6 220      13.595  58.640  79.105  1.00  0.00           C
ATOM   9929 2C31 POPE6 220      13.145  57.210  79.446  1.00  0.00           C
ATOM   9932 3C31 POPE6 220      14.165  56.430  80.296  1.00  0.00           C
ATOM   9935 4C31 POPE6 220      14.035  56.660  81.805  1.00  0.00           C
ATOM   9938 5C31 POPE6 220      15.035  55.830  82.616  1.00  0.00           C
ATOM   9941 6C31 POPE6 220      14.705  55.760  84.105  1.00  0.00           C
ATOM   9945  NH3 POPE7 221      48.305  25.000 109.836  1.00  0.00           N
ATOM   9949  C12 POPE7 221      49.475  25.870 110.166  1.00  0.00           C
ATOM   9952  C11 POPE7 221      50.595  25.060 110.836  1.00  0.00           C
ATOM   9955  P   POPE7 221      52.475  26.570 111.916  1.00  0.00           P
ATOM   9956  O13 POPE7 221      51.565  27.650 112.366  1.00  0.00           O
ATOM   9957  O14 POPE7 221      52.925  25.580 112.926  1.00  0.00           O
ATOM   9958  O11 POPE7 221      53.755  27.210 111.195  1.00  0.00           O
ATOM   9959  O12 POPE7 221      51.785  25.810 110.745  1.00  0.00           O
ATOM   9960  C1  POPE7 221      54.185  26.760 109.896  1.00  0.00           C
ATOM   9963  C2  POPE7 221      55.725  26.950 109.686  1.00  0.00           C
ATOM   9965  O21 POPE7 221      56.005  27.970 108.706  1.00  0.00           O
ATOM   9966  C21 POPE7 221      55.765  27.680 107.445  1.00  0.00           C
ATOM   9967  O22 POPE7 221      55.075  26.770 107.016  1.00  0.00           O
ATOM   9968  C22 POPE7 221      56.605  28.610 106.586  1.00  0.00           C
ATOM   9971  C3  POPE7 221      56.515  25.630 109.396  1.00  0.00           C
ATOM   9974  O31 POPE7 221      57.935  25.890 109.336  1.00  0.00           O
ATOM   9975  C31 POPE7 221      58.835  24.930 109.016  1.00  0.00           C
ATOM   9976  O32 POPE7 221      59.975  24.920 109.425  1.00  0.00           O
ATOM   9977  C32 POPE7 221      58.305  23.830 108.096  1.00  0.00           C
ATOM   9980  C23 POPE7 221      56.695  28.140 105.116  1.00  0.00           C
ATOM   9983  C24 POPE7 221      57.645  29.050 104.326  1.00  0.00           C
ATOM   9986  C25 POPE7 221      57.335  29.070 102.826  1.00  0.00           C
ATOM   9989  C26 POPE7 221      58.055  30.210 102.106  1.00  0.00           C
ATOM   9992  C27 POPE7 221      57.435  30.500 100.726  1.00  0.00           C
ATOM   9995  C28 POPE7 221      57.995  31.760 100.046  1.00  0.00           C
ATOM   9998  C29 POPE7 221      59.415  31.590  99.556  1.00  0.00           C
ATOM  10000 0C21 POPE7 221      59.985  32.360  98.616  1.00  0.00           C
ATOM  10002 1C21 POPE7 221      59.325  33.540  97.926  1.00  0.00           C
ATOM  10005 2C21 POPE7 221      59.185  33.360  96.406  1.00  0.00           C
ATOM  10008 3C21 POPE7 221      60.495  33.610  95.656  1.00  0.00           C
ATOM  10011 4C21 POPE7 221      60.285  33.610  94.126  1.00  0.00           C
ATOM  10014 5C21 POPE7 221      60.775  34.900  93.486  1.00  0.00           C
ATOM  10017 6C21 POPE7 221      60.715  34.900  91.946  1.00  0.00           C
ATOM  10020 7C21 POPE7 221      61.455  36.100  91.346  1.00  0.00           C
ATOM  10023 8C21 POPE7 221      61.165  36.310  89.866  1.00  0.00           C
ATOM  10027  C33 POPE7 221      58.215  24.220 106.605  1.00  0.00           C
ATOM  10030  C34 POPE7 221      59.555  24.170 105.856  1.00  0.00           C
ATOM  10033  C35 POPE7 221      60.555  25.270 106.266  1.00  0.00           C
ATOM  10036  C36 POPE7 221      61.555  25.650 105.146  1.00  0.00           C
ATOM  10039  C37 POPE7 221      62.585  26.670 105.646  1.00  0.00           C
ATOM  10042  C38 POPE7 221      63.785  26.900 104.706  1.00  0.00           C
ATOM  10045  C39 POPE7 221      63.475  27.690 103.415  1.00  0.00           C
ATOM  10048 0C31 POPE7 221      63.105  29.160 103.666  1.00  0.00           C
ATOM  10051 1C31 POPE7 221      62.725  29.950 102.396  1.00  0.00           C
ATOM  10054 2C31 POPE7 221      63.895  30.150 101.426  1.00  0.00           C
ATOM  10057 3C31 POPE7 221      63.635  31.220 100.345  1.00  0.00           C
ATOM  10060 4C31 POPE7 221      63.495  32.640 100.936  1.00  0.00           C
ATOM  10063 5C31 POPE7 221      63.475  33.760  99.886  1.00  0.00           C
ATOM  10066 6C31 POPE7 221      63.245  35.140 100.516  1.00  0.00           C
ATOM  10070  NH3 POPE8 222      24.745  55.660  62.536  1.00  0.00           N
ATOM  10074  C12 POPE8 222      24.845  55.240  61.096  1.00  0.00           C
ATOM  10077  C11 POPE8 222      23.455  55.020  60.436  1.00  0.00           C
ATOM  10080  P   POPE8 222      21.675  53.810  62.026  1.00  0.00           P
ATOM  10081  O13 POPE8 222      21.585  55.150  62.646  1.00  0.00           O
ATOM  10082  O14 POPE8 222      20.395  53.200  61.576  1.00  0.00           O
ATOM  10083  O11 POPE8 222      22.325  52.870  63.096  1.00  0.00           O
ATOM  10084  O12 POPE8 222      22.765  53.850  60.886  1.00  0.00           O
ATOM  10085  C1  POPE8 222      21.535  52.000  63.906  1.00  0.00           C
ATOM  10088  C2  POPE8 222      20.665  52.730  64.986  1.00  0.00           C
ATOM  10090  O21 POPE8 222      21.505  53.210  66.046  1.00  0.00           O
ATOM  10091  C21 POPE8 222      20.925  54.030  66.916  1.00  0.00           C
ATOM  10092  O22 POPE8 222      19.935  54.710  66.716  1.00  0.00           O
ATOM  10093  C22 POPE8 222      21.695  53.940  68.226  1.00  0.00           C
ATOM  10096  C3  POPE8 222      19.635  51.710  65.556  1.00  0.00           C
ATOM  10099  O31 POPE8 222      18.585  52.340  66.296  1.00  0.00           O
ATOM  10100  C31 POPE8 222      18.065  51.720  67.366  1.00  0.00           C
ATOM  10101  O32 POPE8 222      16.865  51.730  67.606  1.00  0.00           O
ATOM  10102  C32 POPE8 222      19.115  51.040  68.246  1.00  0.00           C
ATOM  10105  C23 POPE8 222      20.795  54.310  69.426  1.00  0.00           C
ATOM  10108  C24 POPE8 222      21.435  54.030  70.786  1.00  0.00           C
ATOM  10111  C25 POPE8 222      20.485  54.410  71.936  1.00  0.00           C
ATOM  10114  C26 POPE8 222      20.975  53.960  73.315  1.00  0.00           C
ATOM  10117  C27 POPE8 222      19.915  54.270  74.386  1.00  0.00           C
ATOM  10120  C28 POPE8 222      20.215  53.730  75.806  1.00  0.00           C
ATOM  10123  C29 POPE8 222      18.955  53.880  76.626  1.00  0.00           C
ATOM  10125 0C21 POPE8 222      18.825  54.220  77.926  1.00  0.00           C
ATOM  10127 1C21 POPE8 222      19.875  54.450  78.975  1.00  0.00           C
ATOM  10130 2C21 POPE8 222      19.145  54.580  80.326  1.00  0.00           C
ATOM  10133 3C21 POPE8 222      20.025  54.590  81.576  1.00  0.00           C
ATOM  10136 4C21 POPE8 222      19.155  54.660  82.855  1.00  0.00           C
ATOM  10139 5C21 POPE8 222      19.805  54.030  84.086  1.00  0.00           C
ATOM  10142 6C21 POPE8 222      18.835  53.820  85.266  1.00  0.00           C
ATOM  10145 7C21 POPE8 222      19.545  53.190  86.466  1.00  0.00           C
ATOM  10148 8C21 POPE8 222      18.595  52.800  87.606  1.00  0.00           C
ATOM  10152  C33 POPE8 222      18.715  51.020  69.726  1.00  0.00           C
ATOM  10155  C34 POPE8 222      19.775  50.330  70.596  1.00  0.00           C
ATOM  10158  C35 POPE8 222      19.185  49.180  71.426  1.00  0.00           C
ATOM  10161  C36 POPE8 222      18.075  49.650  72.386  1.00  0.00           C
ATOM  10164  C37 POPE8 222      17.435  48.490  73.156  1.00  0.00           C
ATOM  10167  C38 POPE8 222      16.245  48.940  74.016  1.00  0.00           C
ATOM  10170  C39 POPE8 222      16.635  49.830  75.196  1.00  0.00           C
ATOM  10173 0C31 POPE8 222      17.305  49.080  76.346  1.00  0.00           C
ATOM  10176 1C31 POPE8 222      17.795  50.050  77.425  1.00  0.00           C
ATOM  10179 2C31 POPE8 222      18.155  49.360  78.745  1.00  0.00           C
ATOM  10182 3C31 POPE8 222      18.365  50.380  79.876  1.00  0.00           C
ATOM  10185 4C31 POPE8 222      18.315  49.730  81.256  1.00  0.00           C
ATOM  10188 5C31 POPE8 222      18.315  50.770  82.386  1.00  0.00           C
ATOM  10191 6C31 POPE8 222      18.075  50.130  83.756  1.00  0.00           C
ATOM  10195  NH3 POPE9 223      41.005  86.470 108.626  1.00  0.00           N
ATOM  10199  C12 POPE9 223      41.285  87.550 109.626  1.00  0.00           C
ATOM  10202  C11 POPE9 223      41.625  86.940 110.996  1.00  0.00           C
ATOM  10205  P   POPE9 223      44.115  87.340 111.636  1.00  0.00           P
ATOM  10206  O13 POPE9 223      44.925  88.460 112.135  1.00  0.00           O
ATOM  10207  O14 POPE9 223      44.265  86.020 112.296  1.00  0.00           O
ATOM  10208  O11 POPE9 223      44.315  87.150 110.076  1.00  0.00           O
ATOM  10209  O12 POPE9 223      42.585  87.760 111.696  1.00  0.00           O
ATOM  10210  C1  POPE9 223      45.585  87.330 109.456  1.00  0.00           C
ATOM  10213  C2  POPE9 223      45.595  86.860 107.976  1.00  0.00           C
ATOM  10215  O21 POPE9 223      45.595  85.420 107.836  1.00  0.00           O
ATOM  10216  C21 POPE9 223      44.395  84.900 107.676  1.00  0.00           C
ATOM  10217  O22 POPE9 223      43.335  85.450 107.906  1.00  0.00           O
ATOM  10218  C22 POPE9 223      44.525  83.560 106.946  1.00  0.00           C
ATOM  10221  C3  POPE9 223      46.845  87.410 107.236  1.00  0.00           C
ATOM  10224  O31 POPE9 223      47.275  86.580 106.126  1.00  0.00           O
ATOM  10225  C31 POPE9 223      46.475  86.620 105.065  1.00  0.00           C
ATOM  10226  O32 POPE9 223      45.495  87.330 104.936  1.00  0.00           O
ATOM  10227  C32 POPE9 223      46.945  85.560 104.076  1.00  0.00           C
ATOM  10230  C23 POPE9 223      43.165  82.860 106.726  1.00  0.00           C
ATOM  10233  C24 POPE9 223      42.175  83.570 105.775  1.00  0.00           C
ATOM  10236  C25 POPE9 223      42.705  83.850 104.366  1.00  0.00           C
ATOM  10239  C26 POPE9 223      41.715  84.690 103.555  1.00  0.00           C
ATOM  10242  C27 POPE9 223      41.985  84.660 102.046  1.00  0.00           C
ATOM  10245  C28 POPE9 223      40.815  84.130 101.216  1.00  0.00           C
ATOM  10248  C29 POPE9 223      41.305  83.520  99.936  1.00  0.00           C
ATOM  10250 0C21 POPE9 223      41.575  84.200  98.806  1.00  0.00           C
ATOM  10252 1C21 POPE9 223      41.405  85.680  98.636  1.00  0.00           C
ATOM  10255 2C21 POPE9 223      41.825  86.110  97.216  1.00  0.00           C
ATOM  10258 3C21 POPE9 223      41.755  87.630  97.046  1.00  0.00           C
ATOM  10261 4C21 POPE9 223      42.195  88.090  95.656  1.00  0.00           C
ATOM  10264 5C21 POPE9 223      42.015  89.600  95.446  1.00  0.00           C
ATOM  10267 6C21 POPE9 223      42.375  90.030  94.016  1.00  0.00           C
ATOM  10270 7C21 POPE9 223      42.125  91.520  93.766  1.00  0.00           C
ATOM  10273 8C21 POPE9 223      42.495  91.950  92.346  1.00  0.00           C
ATOM  10277  C33 POPE9 223      46.175  85.580 102.736  1.00  0.00           C
ATOM  10280  C34 POPE9 223      46.175  84.200 102.076  1.00  0.00           C
ATOM  10283  C35 POPE9 223      45.455  84.190 100.716  1.00  0.00           C
ATOM  10286  C36 POPE9 223      46.355  84.680  99.586  1.00  0.00           C
ATOM  10289  C37 POPE9 223      45.665  84.770  98.206  1.00  0.00           C
ATOM  10292  C38 POPE9 223      46.565  85.520  97.216  1.00  0.00           C
ATOM  10295  C39 POPE9 223      45.865  86.030  95.946  1.00  0.00           C
ATOM  10298 0C31 POPE9 223      45.315  84.920  95.046  1.00  0.00           C
ATOM  10301 1C31 POPE9 223      44.925  85.440  93.646  1.00  0.00           C
ATOM  10304 2C31 POPE9 223      44.385  84.330  92.746  1.00  0.00           C
ATOM  10307 3C31 POPE9 223      44.105  84.780  91.296  1.00  0.00           C
ATOM  10310 4C31 POPE9 223      45.385  85.080  90.495  1.00  0.00           C
ATOM  10313 5C31 POPE9 223      45.105  85.180  88.986  1.00  0.00           C
ATOM  10316 6C31 POPE9 223      46.365  85.420  88.156  1.00  0.00           C
ATOM  10320  NH3 POPE  224      57.165 120.970 108.535  1.00  0.00           N
ATOM  10324  C12 POPE  224      56.815 120.410 109.886  1.00  0.00           C
ATOM  10327  C11 POPE  224      55.465 119.660 109.855  1.00  0.00           C
ATOM  10330  P   POPE  224      53.625 121.530 110.076  1.00  0.00           P
ATOM  10331  O13 POPE  224      53.365 121.060 111.446  1.00  0.00           O
ATOM  10332  O14 POPE  224      54.285 122.850 109.916  1.00  0.00           O
ATOM  10333  O11 POPE  224      52.245 121.490 109.285  1.00  0.00           O
ATOM  10334  O12 POPE  224      54.445 120.450 109.266  1.00  0.00           O
ATOM  10335  C1  POPE  224      52.115 122.210 108.055  1.00  0.00           C
ATOM  10338  C2  POPE  224      52.875 121.600 106.855  1.00  0.00           C
ATOM  10340  O21 POPE  224      52.335 122.240 105.696  1.00  0.00           O
ATOM  10341  C21 POPE  224      52.995 123.260 105.205  1.00  0.00           C
ATOM  10342  O22 POPE  224      54.075 123.690 105.586  1.00  0.00           O
ATOM  10343  C22 POPE  224      52.135 123.830 104.095  1.00  0.00           C
ATOM  10346  C3  POPE  224      52.635 120.070 106.706  1.00  0.00           C
ATOM  10349  O31 POPE  224      53.005 119.600 105.396  1.00  0.00           O
ATOM  10350  C31 POPE  224      54.315 119.550 105.156  1.00  0.00           C
ATOM  10351  O32 POPE  224      55.195 119.910 105.915  1.00  0.00           O
ATOM  10352  C32 POPE  224      54.545 119.050 103.736  1.00  0.00           C
ATOM  10355  C23 POPE  224      52.905 124.800 103.196  1.00  0.00           C
ATOM  10358  C24 POPE  224      52.005 125.260 102.046  1.00  0.00           C
ATOM  10361  C25 POPE  224      52.795 125.950 100.946  1.00  0.00           C
ATOM  10364  C26 POPE  224      52.095 125.840  99.586  1.00  0.00           C
ATOM  10367  C27 POPE  224      52.945 126.410  98.446  1.00  0.00           C
ATOM  10370  C28 POPE  224      52.265 126.270  97.076  1.00  0.00           C
ATOM  10373  C29 POPE  224      52.125 124.840  96.626  1.00  0.00           C
ATOM  10375 0C21 POPE  224      51.915 124.440  95.367  1.00  0.00           C
ATOM  10377 1C21 POPE  224      51.775 125.350  94.165  1.00  0.00           C
ATOM  10380 2C21 POPE  224      52.985 125.200  93.226  1.00  0.00           C
ATOM  10383 3C21 POPE  224      52.995 123.880  92.445  1.00  0.00           C
ATOM  10386 4C21 POPE  224      54.305 123.680  91.665  1.00  0.00           C
ATOM  10389 5C21 POPE  224      54.215 122.500  90.686  1.00  0.00           C
ATOM  10392 6C21 POPE  224      55.475 122.330  89.846  1.00  0.00           C
ATOM  10395 7C21 POPE  224      55.305 121.280  88.745  1.00  0.00           C
ATOM  10398 8C21 POPE  224      56.545 121.110  87.855  1.00  0.00           C
ATOM  10402  C33 POPE  224      54.965 117.560 103.695  1.00  0.00           C
ATOM  10405  C34 POPE  224      55.585 117.150 102.346  1.00  0.00           C
ATOM  10408  C35 POPE  224      54.585 116.970 101.195  1.00  0.00           C
ATOM  10411  C36 POPE  224      55.335 116.810  99.866  1.00  0.00           C
ATOM  10414  C37 POPE  224      54.445 116.740  98.616  1.00  0.00           C
ATOM  10417  C38 POPE  224      55.215 117.210  97.376  1.00  0.00           C
ATOM  10420  C39 POPE  224      54.395 117.220  96.076  1.00  0.00           C
ATOM  10423 0C31 POPE  224      54.075 115.820  95.555  1.00  0.00           C
ATOM  10426 1C31 POPE  224      53.395 115.840  94.186  1.00  0.00           C
ATOM  10429 2C31 POPE  224      52.935 114.460  93.706  1.00  0.00           C
ATOM  10432 3C31 POPE  224      51.865 113.830  94.586  1.00  0.00           C
ATOM  10435 4C31 POPE  224      51.255 112.570  93.955  1.00  0.00           C
ATOM  10438 5C31 POPE  224      50.235 111.880  94.855  1.00  0.00           C
ATOM  10441 6C31 POPE  224      49.565 110.650  94.216  1.00  0.00           C
ATOM  10445  NH3 POPE  225      84.475  41.000  64.706  1.00  0.00           N
ATOM  10449  C12 POPE  225      85.025  39.970  63.766  1.00  0.00           C
ATOM  10452  C11 POPE  225      86.525  40.160  63.535  1.00  0.00           C
ATOM  10455  P   POPE  225      88.155  38.990  65.206  1.00  0.00           P
ATOM  10456  O13 POPE  225      87.305  37.830  65.546  1.00  0.00           O
ATOM  10457  O14 POPE  225      89.125  38.820  64.106  1.00  0.00           O
ATOM  10458  O11 POPE  225      88.865  39.520  66.486  1.00  0.00           O
ATOM  10459  O12 POPE  225      87.215  40.170  64.796  1.00  0.00           O
ATOM  10460  C1  POPE  225      88.345  40.620  67.236  1.00  0.00           C
ATOM  10463  C2  POPE  225      89.135  40.610  68.556  1.00  0.00           C
ATOM  10465  O21 POPE  225      88.535  41.380  69.616  1.00  0.00           O
ATOM  10466  C21 POPE  225      88.595  42.700  69.556  1.00  0.00           C
ATOM  10467  O22 POPE  225      88.785  43.370  68.566  1.00  0.00           O
ATOM  10468  C22 POPE  225      88.485  43.230  71.006  1.00  0.00           C
ATOM  10471  C3  POPE  225      90.665  40.880  68.346  1.00  0.00           C
ATOM  10474  O31 POPE  225      91.515  40.930  69.516  1.00  0.00           O
ATOM  10475  C31 POPE  225      91.335  40.080  70.516  1.00  0.00           C
ATOM  10476  O32 POPE  225      90.415  39.320  70.666  1.00  0.00           O
ATOM  10477  C32 POPE  225      92.505  40.160  71.496  1.00  0.00           C
ATOM  10480  C23 POPE  225      87.775  44.590  71.156  1.00  0.00           C
ATOM  10483  C24 POPE  225      87.825  45.140  72.596  1.00  0.00           C
ATOM  10486  C25 POPE  225      87.005  44.320  73.605  1.00  0.00           C
ATOM  10489  C26 POPE  225      86.995  44.870  75.036  1.00  0.00           C
ATOM  10492  C27 POPE  225      88.365  44.810  75.736  1.00  0.00           C
ATOM  10495  C28 POPE  225      88.345  45.340  77.186  1.00  0.00           C
ATOM  10498  C29 POPE  225      87.535  44.470  78.116  1.00  0.00           C
ATOM  10500 0C21 POPE  225      88.035  43.650  79.056  1.00  0.00           C
ATOM  10502 1C21 POPE  225      89.505  43.450  79.326  1.00  0.00           C
ATOM  10505 2C21 POPE  225      89.805  42.180  80.146  1.00  0.00           C
ATOM  10508 3C21 POPE  225      89.195  42.220  81.556  1.00  0.00           C
ATOM  10511 4C21 POPE  225      90.045  41.490  82.616  1.00  0.00           C
ATOM  10514 5C21 POPE  225      90.135  39.970  82.436  1.00  0.00           C
ATOM  10517 6C21 POPE  225      90.965  39.330  83.546  1.00  0.00           C
ATOM  10520 7C21 POPE  225      90.815  37.810  83.616  1.00  0.00           C
ATOM  10523 8C21 POPE  225      91.175  37.250  84.986  1.00  0.00           C
ATOM  10527  C33 POPE  225      92.035  39.920  72.956  1.00  0.00           C
ATOM  10530  C34 POPE  225      91.805  41.210  73.736  1.00  0.00           C
ATOM  10533  C35 POPE  225      93.145  41.830  74.146  1.00  0.00           C
ATOM  10536  C36 POPE  225      93.015  43.160  74.896  1.00  0.00           C
ATOM  10539  C37 POPE  225      94.405  43.730  75.186  1.00  0.00           C
ATOM  10542  C38 POPE  225      94.435  45.250  75.376  1.00  0.00           C
ATOM  10545  C39 POPE  225      94.095  45.750  76.785  1.00  0.00           C
ATOM  10548 0C31 POPE  225      95.115  45.290  77.836  1.00  0.00           C
ATOM  10551 1C31 POPE  225      95.175  46.190  79.076  1.00  0.00           C
ATOM  10554 2C31 POPE  225      96.185  45.650  80.096  1.00  0.00           C
ATOM  10557 3C31 POPE  225      96.485  46.600  81.266  1.00  0.00           C
ATOM  10560 4C31 POPE  225      95.265  46.950  82.126  1.00  0.00           C
ATOM  10563 5C31 POPE  225      95.675  47.710  83.396  1.00  0.00           C
ATOM  10566 6C31 POPE  225      94.505  48.150  84.276  1.00  0.00           C
ATOM  10570  NH3 POPE  226       9.125 123.090  62.616  1.00  0.00           N
ATOM  10574  C12 POPE  226       9.025 124.240  61.656  1.00  0.00           C
ATOM  10577  C11 POPE  226      10.265 124.280  60.736  1.00  0.00           C
ATOM  10580  P   POPE  226      12.535 123.280  61.616  1.00  0.00           P
ATOM  10581  O13 POPE  226      11.755 122.020  61.496  1.00  0.00           O
ATOM  10582  O14 POPE  226      13.625 123.500  60.636  1.00  0.00           O
ATOM  10583  O11 POPE  226      13.055 123.360  63.106  1.00  0.00           O
ATOM  10584  O12 POPE  226      11.465 124.440  61.496  1.00  0.00           O
ATOM  10585  C1  POPE  226      12.045 123.330  64.116  1.00  0.00           C
ATOM  10588  C2  POPE  226      12.545 122.760  65.476  1.00  0.00           C
ATOM  10590  O21 POPE  226      11.865 123.320  66.616  1.00  0.00           O
ATOM  10591  C21 POPE  226      10.585 123.570  66.596  1.00  0.00           C
ATOM  10592  O22 POPE  226       9.805 123.420  65.656  1.00  0.00           O
ATOM  10593  C22 POPE  226      10.145 124.050  67.986  1.00  0.00           C
ATOM  10596  C3  POPE  226      14.075 122.940  65.656  1.00  0.00           C
ATOM  10599  O31 POPE  226      14.395 122.790  67.046  1.00  0.00           O
ATOM  10600  C31 POPE  226      14.865 123.850  67.676  1.00  0.00           C
ATOM  10601  O32 POPE  226      15.345 124.840  67.136  1.00  0.00           O
ATOM  10602  C32 POPE  226      14.715 123.700  69.186  1.00  0.00           C
ATOM  10605  C23 POPE  226       9.825 125.570  68.046  1.00  0.00           C
ATOM  10608  C24 POPE  226       9.395 126.020  69.446  1.00  0.00           C
ATOM  10611  C25 POPE  226       8.975 127.500  69.556  1.00  0.00           C
ATOM  10614  C26 POPE  226       7.595 127.820  68.966  1.00  0.00           C
ATOM  10617  C27 POPE  226       7.035 129.150  69.486  1.00  0.00           C
ATOM  10620  C28 POPE  226       5.495 129.250  69.466  1.00  0.00           C
ATOM  10623  C29 POPE  226       4.905 129.300  68.086  1.00  0.00           C
ATOM  10625 0C21 POPE  226       3.605 129.190  67.766  1.00  0.00           C
ATOM  10627 1C21 POPE  226       2.485 129.010  68.756  1.00  0.00           C
ATOM  10630 2C21 POPE  226       2.195 127.520  69.006  1.00  0.00           C
ATOM  10633 3C21 POPE  226       1.365 127.330  70.275  1.00  0.00           C
ATOM  10636 4C21 POPE  226       1.095 125.860  70.596  1.00  0.00           C
ATOM  10639 5C21 POPE  226       0.375 125.730  71.946  1.00  0.00           C
ATOM  10642 6C21 POPE  226      -0.045 124.290  72.266  1.00  0.00           C
ATOM  10645 7C21 POPE  226      -0.825 124.220  73.586  1.00  0.00           C
ATOM  10648 8C21 POPE  226      -1.375 122.830  73.926  1.00  0.00           C
ATOM  10652  C33 POPE  226      14.565 125.060  69.886  1.00  0.00           C
ATOM  10655  C34 POPE  226      14.535 124.960  71.416  1.00  0.00           C
ATOM  10658  C35 POPE  226      13.365 124.140  71.976  1.00  0.00           C
ATOM  10661  C36 POPE  226      13.215 124.310  73.486  1.00  0.00           C
ATOM  10664  C37 POPE  226      12.025 123.530  74.056  1.00  0.00           C
ATOM  10667  C38 POPE  226      11.795 123.850  75.546  1.00  0.00           C
ATOM  10670  C39 POPE  226      10.815 122.910  76.265  1.00  0.00           C
ATOM  10673 0C31 POPE  226       9.585 122.520  75.436  1.00  0.00           C
ATOM  10676 1C31 POPE  226       8.325 122.330  76.306  1.00  0.00           C
ATOM  10679 2C31 POPE  226       7.365 121.270  75.745  1.00  0.00           C
ATOM  10682 3C31 POPE  226       7.735 119.830  76.126  1.00  0.00           C
ATOM  10685 4C31 POPE  226       7.635 119.580  77.635  1.00  0.00           C
ATOM  10688 5C31 POPE  226       7.675 118.100  78.026  1.00  0.00           C
ATOM  10691 6C31 POPE  226       7.505 117.880  79.536  1.00  0.00           C
ATOM  10695  NH3 POPE  227      78.745  -1.910 105.866  1.00  0.00           N
ATOM  10699  C12 POPE  227      78.695  -0.440 105.516  1.00  0.00           C
ATOM  10702  C11 POPE  227      78.915   0.480 106.726  1.00  0.00           C
ATOM  10705  P   POPE  227      77.645   2.800 107.025  1.00  0.00           P
ATOM  10706  O13 POPE  227      76.615   2.010 107.746  1.00  0.00           O
ATOM  10707  O14 POPE  227      78.295   3.840 107.845  1.00  0.00           O
ATOM  10708  O11 POPE  227      76.915   3.500 105.806  1.00  0.00           O
ATOM  10709  O12 POPE  227      78.705   1.840 106.346  1.00  0.00           O
ATOM  10710  C1  POPE  227      77.735   3.850 104.676  1.00  0.00           C
ATOM  10713  C2  POPE  227      77.355   5.240 104.136  1.00  0.00           C
ATOM  10715  O21 POPE  227      76.335   5.140 103.116  1.00  0.00           O
ATOM  10716  C21 POPE  227      76.765   4.800 101.906  1.00  0.00           C
ATOM  10717  O22 POPE  227      77.855   4.320 101.626  1.00  0.00           O
ATOM  10718  C22 POPE  227      75.695   5.170 100.876  1.00  0.00           C
ATOM  10721  C3  POPE  227      78.535   6.180 103.716  1.00  0.00           C
ATOM  10724  O31 POPE  227      78.055   7.200 102.806  1.00  0.00           O
ATOM  10725  C31 POPE  227      78.295   8.470 103.055  1.00  0.00           C
ATOM  10726  O32 POPE  227      78.915   8.940 103.986  1.00  0.00           O
ATOM  10727  C32 POPE  227      77.535   9.290 102.016  1.00  0.00           C
ATOM  10730  C23 POPE  227      76.285   5.370  99.456  1.00  0.00           C
ATOM  10733  C24 POPE  227      75.265   5.970  98.476  1.00  0.00           C
ATOM  10736  C25 POPE  227      75.875   6.280  97.096  1.00  0.00           C
ATOM  10739  C26 POPE  227      74.915   6.910  96.066  1.00  0.00           C
ATOM  10742  C27 POPE  227      75.485   6.820  94.635  1.00  0.00           C
ATOM  10745  C28 POPE  227      74.695   7.660  93.605  1.00  0.00           C
ATOM  10748  C29 POPE  227      74.845   7.150  92.186  1.00  0.00           C
ATOM  10750 0C21 POPE  227      75.725   7.560  91.256  1.00  0.00           C
ATOM  10752 1C21 POPE  227      76.775   8.620  91.426  1.00  0.00           C
ATOM  10755 2C21 POPE  227      77.255   9.260  90.106  1.00  0.00           C
ATOM  10758 3C21 POPE  227      76.185  10.100  89.385  1.00  0.00           C
ATOM  10761 4C21 POPE  227      76.765  11.150  88.426  1.00  0.00           C
ATOM  10764 5C21 POPE  227      77.545  10.570  87.226  1.00  0.00           C
ATOM  10767 6C21 POPE  227      76.655   9.920  86.156  1.00  0.00           C
ATOM  10770 7C21 POPE  227      77.465   9.500  84.925  1.00  0.00           C
ATOM  10773 8C21 POPE  227      76.605   8.930  83.786  1.00  0.00           C
ATOM  10777  C33 POPE  227      78.415   9.580 100.796  1.00  0.00           C
ATOM  10780  C34 POPE  227      77.585  10.010  99.586  1.00  0.00           C
ATOM  10783  C35 POPE  227      78.485  10.490  98.446  1.00  0.00           C
ATOM  10786  C36 POPE  227      77.885  10.190  97.076  1.00  0.00           C
ATOM  10789  C37 POPE  227      78.755  10.730  95.946  1.00  0.00           C
ATOM  10792  C38 POPE  227      78.335  10.180  94.576  1.00  0.00           C
ATOM  10795  C39 POPE  227      79.005  10.930  93.415  1.00  0.00           C
ATOM  10798 0C31 POPE  227      78.365  12.310  93.196  1.00  0.00           C
ATOM  10801 1C31 POPE  227      79.145  13.190  92.206  1.00  0.00           C
ATOM  10804 2C31 POPE  227      78.765  14.670  92.326  1.00  0.00           C
ATOM  10807 3C31 POPE  227      79.595  15.590  91.406  1.00  0.00           C
ATOM  10810 4C31 POPE  227      79.475  15.280  89.906  1.00  0.00           C
ATOM  10813 5C31 POPE  227      78.025  15.280  89.385  1.00  0.00           C
ATOM  10816 6C31 POPE  227      77.935  15.080  87.876  1.00  0.00           C
ATOM  10820  NH3 POPE  228      99.525  53.610 106.076  1.00  0.00           N
ATOM  10824  C12 POPE  228      99.665  55.080 106.416  1.00  0.00           C
ATOM  10827  C11 POPE  228     101.005  55.380 107.106  1.00  0.00           C
ATOM  10830  P   POPE  228     102.425  57.400 107.926  1.00  0.00           P
ATOM  10831  O13 POPE  228     102.185  58.830 108.226  1.00  0.00           O
ATOM  10832  O14 POPE  228     102.865  56.550 109.056  1.00  0.00           O
ATOM  10833  O11 POPE  228     103.435  57.270 106.716  1.00  0.00           O
ATOM  10834  O12 POPE  228     101.105  56.790 107.326  1.00  0.00           O
ATOM  10835  C1  POPE  228     104.055  58.390 106.086  1.00  0.00           C
ATOM  10838  C2  POPE  228     103.435  58.660 104.686  1.00  0.00           C
ATOM  10840  O21 POPE  228     104.225  59.600 103.926  1.00  0.00           O
ATOM  10841  C21 POPE  228     105.325  59.170 103.366  1.00  0.00           C
ATOM  10842  O22 POPE  228     105.835  58.070 103.476  1.00  0.00           O
ATOM  10843  C22 POPE  228     105.955  60.290 102.536  1.00  0.00           C
ATOM  10846  C3  POPE  228     101.985  59.220 104.796  1.00  0.00           C
ATOM  10849  O31 POPE  228     101.505  59.610 103.486  1.00  0.00           O
ATOM  10850  C31 POPE  228     100.615  58.790 102.936  1.00  0.00           C
ATOM  10851  O32 POPE  228     100.125  57.820 103.486  1.00  0.00           O
ATOM  10852  C32 POPE  228     100.425  59.180 101.486  1.00  0.00           C
ATOM  10855  C23 POPE  228     105.475  60.330 101.066  1.00  0.00           C
ATOM  10858  C24 POPE  228     106.125  61.510 100.336  1.00  0.00           C
ATOM  10861  C25 POPE  228     105.615  61.750  98.916  1.00  0.00           C
ATOM  10864  C26 POPE  228     106.295  60.880  97.845  1.00  0.00           C
ATOM  10867  C27 POPE  228     105.685  61.130  96.466  1.00  0.00           C
ATOM  10870  C28 POPE  228     106.735  61.490  95.396  1.00  0.00           C
ATOM  10873  C29 POPE  228     106.095  61.800  94.066  1.00  0.00           C
ATOM  10875 0C21 POPE  228     106.475  61.330  92.867  1.00  0.00           C
ATOM  10877 1C21 POPE  228     107.625  60.400  92.585  1.00  0.00           C
ATOM  10880 2C21 POPE  228     107.485  59.680  91.236  1.00  0.00           C
ATOM  10883 3C21 POPE  228     107.575  60.610  90.016  1.00  0.00           C
ATOM  10886 4C21 POPE  228     106.315  60.590  89.126  1.00  0.00           C
ATOM  10889 5C21 POPE  228     106.145  59.310  88.296  1.00  0.00           C
ATOM  10892 6C21 POPE  228     106.985  59.330  87.006  1.00  0.00           C
ATOM  10895 7C21 POPE  228     107.115  57.950  86.376  1.00  0.00           C
ATOM  10898 8C21 POPE  228     107.905  57.960  85.065  1.00  0.00           C
ATOM  10902  C33 POPE  228      99.045  58.770 100.926  1.00  0.00           C
ATOM  10905  C34 POPE  228      99.125  58.490  99.425  1.00  0.00           C
ATOM  10908  C35 POPE  228      97.815  57.960  98.835  1.00  0.00           C
ATOM  10911  C36 POPE  228      96.705  59.000  98.766  1.00  0.00           C
ATOM  10914  C37 POPE  228      95.475  58.430  98.046  1.00  0.00           C
ATOM  10917  C38 POPE  228      94.495  59.540  97.666  1.00  0.00           C
ATOM  10920  C39 POPE  228      93.215  59.030  96.986  1.00  0.00           C
ATOM  10923 0C31 POPE  228      93.435  58.170  95.726  1.00  0.00           C
ATOM  10926 1C31 POPE  228      92.585  58.660  94.556  1.00  0.00           C
ATOM  10929 2C31 POPE  228      92.855  57.900  93.245  1.00  0.00           C
ATOM  10932 3C31 POPE  228      92.035  58.420  92.065  1.00  0.00           C
ATOM  10935 4C31 POPE  228      92.595  59.730  91.507  1.00  0.00           C
ATOM  10938 5C31 POPE  228      91.965  60.120  90.156  1.00  0.00           C
ATOM  10941 6C31 POPE  228      92.645  61.340  89.525  1.00  0.00           C
ATOM  10945  NH3 POPE  229      66.165  78.580  66.066  1.00  0.00           N
ATOM  10949  C12 POPE  229      65.745  79.400  64.876  1.00  0.00           C
ATOM  10952  C11 POPE  229      66.495  80.750  64.846  1.00  0.00           C
ATOM  10955  P   POPE  229      66.685  82.960  66.276  1.00  0.00           P
ATOM  10956  O13 POPE  229      65.565  83.760  65.726  1.00  0.00           O
ATOM  10957  O14 POPE  229      68.045  83.300  65.816  1.00  0.00           O
ATOM  10958  O11 POPE  229      66.645  83.150  67.826  1.00  0.00           O
ATOM  10959  O12 POPE  229      66.355  81.410  66.105  1.00  0.00           O
ATOM  10960  C1  POPE  229      66.165  82.180  68.756  1.00  0.00           C
ATOM  10963  C2  POPE  229      67.265  81.710  69.746  1.00  0.00           C
ATOM  10965  O21 POPE  229      66.905  82.190  71.056  1.00  0.00           O
ATOM  10966  C21 POPE  229      67.135  81.380  72.056  1.00  0.00           C
ATOM  10967  O22 POPE  229      67.415  80.190  71.986  1.00  0.00           O
ATOM  10968  C22 POPE  229      67.065  82.210  73.336  1.00  0.00           C
ATOM  10971  C3  POPE  229      68.675  82.250  69.356  1.00  0.00           C
ATOM  10974  O31 POPE  229      69.645  82.070  70.415  1.00  0.00           O
ATOM  10975  C31 POPE  229      70.785  82.740  70.225  1.00  0.00           C
ATOM  10976  O32 POPE  229      71.045  83.390  69.226  1.00  0.00           O
ATOM  10977  C32 POPE  229      71.665  82.670  71.475  1.00  0.00           C
ATOM  10980  C23 POPE  229      66.725  81.400  74.616  1.00  0.00           C
ATOM  10983  C24 POPE  229      67.895  81.440  75.596  1.00  0.00           C
ATOM  10986  C25 POPE  229      67.715  80.640  76.886  1.00  0.00           C
ATOM  10989  C26 POPE  229      66.575  81.150  77.775  1.00  0.00           C
ATOM  10992  C27 POPE  229      66.655  80.520  79.176  1.00  0.00           C
ATOM  10995  C28 POPE  229      65.495  80.980  80.076  1.00  0.00           C
ATOM  10998  C29 POPE  229      65.555  80.330  81.426  1.00  0.00           C
ATOM  11000 0C21 POPE  229      64.655  80.510  82.416  1.00  0.00           C
ATOM  11002 1C21 POPE  229      63.445  81.400  82.326  1.00  0.00           C
ATOM  11005 2C21 POPE  229      62.125  80.600  82.336  1.00  0.00           C
ATOM  11008 3C21 POPE  229      61.755  80.010  83.706  1.00  0.00           C
ATOM  11011 4C21 POPE  229      60.365  79.350  83.686  1.00  0.00           C
ATOM  11014 5C21 POPE  229      59.695  79.260  85.065  1.00  0.00           C
ATOM  11017 6C21 POPE  229      60.375  78.300  86.046  1.00  0.00           C
ATOM  11020 7C21 POPE  229      59.555  78.130  87.326  1.00  0.00           C
ATOM  11023 8C21 POPE  229      60.145  77.110  88.296  1.00  0.00           C
ATOM  11027  C33 POPE  229      73.105  82.150  71.256  1.00  0.00           C
ATOM  11030  C34 POPE  229      74.045  82.440  72.445  1.00  0.00           C
ATOM  11033  C35 POPE  229      73.545  81.870  73.786  1.00  0.00           C
ATOM  11036  C36 POPE  229      74.445  82.180  74.995  1.00  0.00           C
ATOM  11039  C37 POPE  229      73.665  82.010  76.306  1.00  0.00           C
ATOM  11042  C38 POPE  229      74.445  82.280  77.596  1.00  0.00           C
ATOM  11045  C39 POPE  229      73.725  83.200  78.605  1.00  0.00           C
ATOM  11048 0C31 POPE  229      72.385  82.640  79.136  1.00  0.00           C
ATOM  11051 1C31 POPE  229      71.625  83.600  80.056  1.00  0.00           C
ATOM  11054 2C31 POPE  229      70.175  83.150  80.326  1.00  0.00           C
ATOM  11057 3C31 POPE  229      69.375  84.190  81.136  1.00  0.00           C
ATOM  11060 4C31 POPE  229      67.895  83.830  81.326  1.00  0.00           C
ATOM  11063 5C31 POPE  229      67.065  85.010  81.855  1.00  0.00           C
ATOM  11066 6C31 POPE  229      65.585  84.670  82.106  1.00  0.00           C
ATOM  11070  NH3 POPE  230      60.085  46.540 106.326  1.00  0.00           N
ATOM  11074  C12 POPE  230      61.265  45.670 106.046  1.00  0.00           C
ATOM  11077  C11 POPE  230      61.095  44.380 106.836  1.00  0.00           C
ATOM  11080  P   POPE  230      61.925  41.960 106.906  1.00  0.00           P
ATOM  11081  O13 POPE  230      60.645  41.800 107.635  1.00  0.00           O
ATOM  11082  O14 POPE  230      63.145  41.410 107.556  1.00  0.00           O
ATOM  11083  O11 POPE  230      61.805  41.280 105.495  1.00  0.00           O
ATOM  11084  O12 POPE  230      62.175  43.490 106.566  1.00  0.00           O
ATOM  11085  C1  POPE  230      61.885  41.990 104.257  1.00  0.00           C
ATOM  11088  C2  POPE  230      63.265  41.860 103.566  1.00  0.00           C
ATOM  11090  O21 POPE  230      63.045  41.720 102.156  1.00  0.00           O
ATOM  11091  C21 POPE  230      62.985  42.820 101.436  1.00  0.00           C
ATOM  11092  O22 POPE  230      63.175  43.960 101.826  1.00  0.00           O
ATOM  11093  C22 POPE  230      62.725  42.370  99.995  1.00  0.00           C
ATOM  11096  C3  POPE  230      63.975  40.570 104.066  1.00  0.00           C
ATOM  11099  O31 POPE  230      65.115  40.240 103.236  1.00  0.00           O
ATOM  11100  C31 POPE  230      65.635  39.050 103.566  1.00  0.00           C
ATOM  11101  O32 POPE  230      65.275  38.360 104.495  1.00  0.00           O
ATOM  11102  C32 POPE  230      66.655  38.620 102.526  1.00  0.00           C
ATOM  11105  C23 POPE  230      63.335  43.270  98.906  1.00  0.00           C
ATOM  11108  C24 POPE  230      63.265  42.580  97.536  1.00  0.00           C
ATOM  11111  C25 POPE  230      64.205  43.190  96.496  1.00  0.00           C
ATOM  11114  C26 POPE  230      65.405  42.310  96.136  1.00  0.00           C
ATOM  11117  C27 POPE  230      64.975  40.920  95.646  1.00  0.00           C
ATOM  11120  C28 POPE  230      65.905  40.330  94.576  1.00  0.00           C
ATOM  11123  C29 POPE  230      65.595  40.910  93.216  1.00  0.00           C
ATOM  11125 0C21 POPE  230      65.165  40.240  92.126  1.00  0.00           C
ATOM  11127 1C21 POPE  230      64.915  38.760  92.006  1.00  0.00           C
ATOM  11130 2C21 POPE  230      66.075  38.090  91.266  1.00  0.00           C
ATOM  11133 3C21 POPE  230      65.815  36.610  90.956  1.00  0.00           C
ATOM  11136 4C21 POPE  230      66.895  35.980  90.065  1.00  0.00           C
ATOM  11139 5C21 POPE  230      68.205  35.670  90.796  1.00  0.00           C
ATOM  11142 6C21 POPE  230      69.295  35.190  89.826  1.00  0.00           C
ATOM  11145 7C21 POPE  230      70.525  34.620  90.546  1.00  0.00           C
ATOM  11148 8C21 POPE  230      71.565  34.060  89.576  1.00  0.00           C
ATOM  11152  C33 POPE  230      67.865  39.570 102.456  1.00  0.00           C
ATOM  11155  C34 POPE  230      68.605  39.540 101.116  1.00  0.00           C
ATOM  11158  C35 POPE  230      69.185  38.170 100.745  1.00  0.00           C
ATOM  11161  C36 POPE  230      70.015  38.240  99.466  1.00  0.00           C
ATOM  11164  C37 POPE  230      70.615  36.890  99.066  1.00  0.00           C
ATOM  11167  C38 POPE  230      71.375  36.960  97.725  1.00  0.00           C
ATOM  11170  C39 POPE  230      71.995  35.620  97.316  1.00  0.00           C
ATOM  11173 0C31 POPE  230      70.975  34.530  96.966  1.00  0.00           C
ATOM  11176 1C31 POPE  230      71.645  33.200  96.605  1.00  0.00           C
ATOM  11179 2C31 POPE  230      70.675  32.090  96.186  1.00  0.00           C
ATOM  11182 3C31 POPE  230      70.115  32.280  94.776  1.00  0.00           C
ATOM  11185 4C31 POPE  230      69.205  31.110  94.366  1.00  0.00           C
ATOM  11188 5C31 POPE  230      68.765  31.190  92.906  1.00  0.00           C
ATOM  11191 6C31 POPE  230      67.925  29.980  92.476  1.00  0.00           C
ATOM  11195  NH3 POPE  231      17.455  79.080 112.206  1.00  0.00           N
ATOM  11199  C12 POPE  231      17.925  78.030 111.236  1.00  0.00           C
ATOM  11202  C11 POPE  231      17.745  76.590 111.726  1.00  0.00           C
ATOM  11205  P   POPE  231      18.585  74.390 110.555  1.00  0.00           P
ATOM  11206  O13 POPE  231      19.875  73.660 110.495  1.00  0.00           O
ATOM  11207  O14 POPE  231      17.455  73.700 111.195  1.00  0.00           O
ATOM  11208  O11 POPE  231      18.245  74.650 109.036  1.00  0.00           O
ATOM  11209  O12 POPE  231      18.815  75.820 111.175  1.00  0.00           O
ATOM  11210  C1  POPE  231      18.165  75.930 108.415  1.00  0.00           C
ATOM  11213  C2  POPE  231      18.935  76.030 107.065  1.00  0.00           C
ATOM  11215  O21 POPE  231      18.085  75.650 105.966  1.00  0.00           O
ATOM  11216  C21 POPE  231      17.755  74.400 105.775  1.00  0.00           C
ATOM  11217  O22 POPE  231      18.185  73.420 106.366  1.00  0.00           O
ATOM  11218  C22 POPE  231      16.785  74.410 104.576  1.00  0.00           C
ATOM  11221  C3  POPE  231      20.355  75.410 107.065  1.00  0.00           C
ATOM  11224  O31 POPE  231      20.885  75.320 105.726  1.00  0.00           O
ATOM  11225  C31 POPE  231      21.275  74.130 105.306  1.00  0.00           C
ATOM  11226  O32 POPE  231      21.285  73.100 105.966  1.00  0.00           O
ATOM  11227  C32 POPE  231      21.555  74.190 103.806  1.00  0.00           C
ATOM  11230  C23 POPE  231      15.695  73.310 104.596  1.00  0.00           C
ATOM  11233  C24 POPE  231      15.985  72.130 103.646  1.00  0.00           C
ATOM  11236  C25 POPE  231      15.985  72.550 102.176  1.00  0.00           C
ATOM  11239  C26 POPE  231      16.135  71.380 101.195  1.00  0.00           C
ATOM  11242  C27 POPE  231      16.285  71.880  99.746  1.00  0.00           C
ATOM  11245  C28 POPE  231      16.785  70.790  98.786  1.00  0.00           C
ATOM  11248  C29 POPE  231      15.775  69.700  98.516  1.00  0.00           C
ATOM  11250 0C21 POPE  231      15.245  69.420  97.316  1.00  0.00           C
ATOM  11252 1C21 POPE  231      15.575  70.130  96.026  1.00  0.00           C
ATOM  11255 2C21 POPE  231      15.095  69.440  94.736  1.00  0.00           C
ATOM  11258 3C21 POPE  231      15.395  67.930  94.696  1.00  0.00           C
ATOM  11261 4C21 POPE  231      15.915  67.420  93.346  1.00  0.00           C
ATOM  11264 5C21 POPE  231      15.985  65.890  93.356  1.00  0.00           C
ATOM  11267 6C21 POPE  231      16.595  65.310  92.076  1.00  0.00           C
ATOM  11270 7C21 POPE  231      16.425  63.790  91.986  1.00  0.00           C
ATOM  11273 8C21 POPE  231      17.185  63.150  90.826  1.00  0.00           C
ATOM  11277  C33 POPE  231      20.355  73.650 102.995  1.00  0.00           C
ATOM  11280  C34 POPE  231      20.015  74.470 101.757  1.00  0.00           C
ATOM  11283  C35 POPE  231      20.825  74.110 100.507  1.00  0.00           C
ATOM  11286  C36 POPE  231      20.345  74.910  99.285  1.00  0.00           C
ATOM  11289  C37 POPE  231      21.085  74.550  97.985  1.00  0.00           C
ATOM  11292  C38 POPE  231      20.775  75.560  96.876  1.00  0.00           C
ATOM  11295  C39 POPE  231      21.445  75.250  95.535  1.00  0.00           C
ATOM  11298 0C31 POPE  231      21.545  76.510  94.665  1.00  0.00           C
ATOM  11301 1C31 POPE  231      21.905  76.260  93.196  1.00  0.00           C
ATOM  11304 2C31 POPE  231      20.675  76.320  92.276  1.00  0.00           C
ATOM  11307 3C31 POPE  231      21.045  76.360  90.796  1.00  0.00           C
ATOM  11310 4C31 POPE  231      19.865  76.760  89.906  1.00  0.00           C
ATOM  11313 5C31 POPE  231      20.265  76.870  88.426  1.00  0.00           C
ATOM  11316 6C31 POPE  231      19.105  77.280  87.526  1.00  0.00           C
ATOM  11320  NH3 POPE  232      75.185  -5.970  68.376  1.00  0.00           N
ATOM  11324  C12 POPE  232      75.065  -5.160  69.626  1.00  0.00           C
ATOM  11327  C11 POPE  232      76.025  -3.980  69.565  1.00  0.00           C
ATOM  11330  P   POPE  232      76.375  -1.670  68.426  1.00  0.00           P
ATOM  11331  O13 POPE  232      77.805  -1.930  68.706  1.00  0.00           O
ATOM  11332  O14 POPE  232      76.055  -1.060  67.116  1.00  0.00           O
ATOM  11333  O11 POPE  232      75.815  -0.680  69.526  1.00  0.00           O
ATOM  11334  O12 POPE  232      75.565  -3.020  68.626  1.00  0.00           O
ATOM  11335  C1  POPE  232      75.645  -0.980  70.906  1.00  0.00           C
ATOM  11338  C2  POPE  232      75.825   0.300  71.776  1.00  0.00           C
ATOM  11340  O21 POPE  232      76.235  -0.050  73.116  1.00  0.00           O
ATOM  11341  C21 POPE  232      75.325  -0.590  73.885  1.00  0.00           C
ATOM  11342  O22 POPE  232      74.235  -1.040  73.556  1.00  0.00           O
ATOM  11343  C22 POPE  232      75.815  -0.520  75.336  1.00  0.00           C
ATOM  11346  C3  POPE  232      74.635   1.320  71.766  1.00  0.00           C
ATOM  11349  O31 POPE  232      75.025   2.490  72.515  1.00  0.00           O
ATOM  11350  C31 POPE  232      74.085   3.380  72.816  1.00  0.00           C
ATOM  11351  O32 POPE  232      72.885   3.250  72.585  1.00  0.00           O
ATOM  11352  C32 POPE  232      74.755   4.610  73.446  1.00  0.00           C
ATOM  11355  C23 POPE  232      75.835   0.940  75.856  1.00  0.00           C
ATOM  11358  C24 POPE  232      76.115   1.090  77.355  1.00  0.00           C
ATOM  11361  C25 POPE  232      75.065   0.410  78.245  1.00  0.00           C
ATOM  11364  C26 POPE  232      75.125   0.850  79.716  1.00  0.00           C
ATOM  11367  C27 POPE  232      75.955  -0.080  80.616  1.00  0.00           C
ATOM  11370  C28 POPE  232      76.005   0.370  82.096  1.00  0.00           C
ATOM  11373  C29 POPE  232      74.665   0.380  82.796  1.00  0.00           C
ATOM  11375 0C21 POPE  232      74.465   0.190  84.117  1.00  0.00           C
ATOM  11377 1C21 POPE  232      75.535  -0.020  85.156  1.00  0.00           C
ATOM  11380 2C21 POPE  232      75.745  -1.510  85.485  1.00  0.00           C
ATOM  11383 3C21 POPE  232      74.675  -2.100  86.416  1.00  0.00           C
ATOM  11386 4C21 POPE  232      74.705  -3.630  86.416  1.00  0.00           C
ATOM  11389 5C21 POPE  232      73.675  -4.250  87.366  1.00  0.00           C
ATOM  11392 6C21 POPE  232      73.485  -5.750  87.116  1.00  0.00           C
ATOM  11395 7C21 POPE  232      72.555  -6.420  88.135  1.00  0.00           C
ATOM  11398 8C21 POPE  232      72.195  -7.860  87.786  1.00  0.00           C
ATOM  11402  C33 POPE  232      74.975   4.530  74.976  1.00  0.00           C
ATOM  11405  C34 POPE  232      73.695   4.800  75.786  1.00  0.00           C
ATOM  11408  C35 POPE  232      73.795   4.430  77.276  1.00  0.00           C
ATOM  11411  C36 POPE  232      74.895   5.170  78.055  1.00  0.00           C
ATOM  11414  C37 POPE  232      74.705   5.030  79.576  1.00  0.00           C
ATOM  11417  C38 POPE  232      75.905   5.560  80.376  1.00  0.00           C
ATOM  11420  C39 POPE  232      75.595   5.890  81.855  1.00  0.00           C
ATOM  11423 0C31 POPE  232      74.975   4.740  82.666  1.00  0.00           C
ATOM  11426 1C31 POPE  232      74.795   5.150  84.146  1.00  0.00           C
ATOM  11429 2C31 POPE  232      74.275   4.040  85.065  1.00  0.00           C
ATOM  11432 3C31 POPE  232      72.825   3.630  84.796  1.00  0.00           C
ATOM  11435 4C31 POPE  232      72.265   2.710  85.906  1.00  0.00           C
ATOM  11438 5C31 POPE  232      70.885   2.130  85.566  1.00  0.00           C
ATOM  11441 6C31 POPE  232      70.335   1.200  86.646  1.00  0.00           C
ATOM  11445  NH3 POPE  233      31.845  20.680  64.946  1.00  0.00           N
ATOM  11449  C12 POPE  233      30.465  20.490  64.366  1.00  0.00           C
ATOM  11452  C11 POPE  233      30.475  20.130  62.856  1.00  0.00           C
ATOM  11455  P   POPE  233      28.565  18.760  61.626  1.00  0.00           P
ATOM  11456  O13 POPE  233      27.075  18.770  61.666  1.00  0.00           O
ATOM  11457  O14 POPE  233      29.195  18.690  60.286  1.00  0.00           O
ATOM  11458  O11 POPE  233      29.145  17.590  62.516  1.00  0.00           O
ATOM  11459  O12 POPE  233      29.125  20.030  62.386  1.00  0.00           O
ATOM  11460  C1  POPE  233      28.345  16.540  63.046  1.00  0.00           C
ATOM  11463  C2  POPE  233      28.385  16.540  64.586  1.00  0.00           C
ATOM  11465  O21 POPE  233      27.805  17.770  65.106  1.00  0.00           O
ATOM  11466  C21 POPE  233      26.625  17.580  65.656  1.00  0.00           C
ATOM  11467  O22 POPE  233      25.985  16.540  65.646  1.00  0.00           O
ATOM  11468  C22 POPE  233      26.155  18.820  66.406  1.00  0.00           C
ATOM  11471  C3  POPE  233      29.835  16.440  65.116  1.00  0.00           C
ATOM  11474  O31 POPE  233      29.835  16.430  66.566  1.00  0.00           O
ATOM  11475  C31 POPE  233      30.575  17.390  67.136  1.00  0.00           C
ATOM  11476  O32 POPE  233      31.245  18.200  66.516  1.00  0.00           O
ATOM  11477  C32 POPE  233      30.435  17.390  68.656  1.00  0.00           C
ATOM  11480  C23 POPE  233      25.395  18.410  67.695  1.00  0.00           C
ATOM  11483  C24 POPE  233      24.625  19.580  68.316  1.00  0.00           C
ATOM  11486  C25 POPE  233      23.905  19.210  69.616  1.00  0.00           C
ATOM  11489  C26 POPE  233      22.805  20.210  69.976  1.00  0.00           C
ATOM  11492  C27 POPE  233      21.965  19.810  71.195  1.00  0.00           C
ATOM  11495  C28 POPE  233      22.745  19.880  72.526  1.00  0.00           C
ATOM  11498  C29 POPE  233      21.855  19.550  73.695  1.00  0.00           C
ATOM  11500 0C21 POPE  233      22.275  19.280  74.945  1.00  0.00           C
ATOM  11502 1C21 POPE  233      23.705  19.290  75.426  1.00  0.00           C
ATOM  11505 2C21 POPE  233      23.885  20.230  76.636  1.00  0.00           C
ATOM  11508 3C21 POPE  233      25.155  19.960  77.445  1.00  0.00           C
ATOM  11511 4C21 POPE  233      25.085  20.580  78.856  1.00  0.00           C
ATOM  11514 5C21 POPE  233      26.115  21.680  79.156  1.00  0.00           C
ATOM  11517 6C21 POPE  233      25.925  22.970  78.356  1.00  0.00           C
ATOM  11520 7C21 POPE  233      26.795  24.120  78.876  1.00  0.00           C
ATOM  11523 8C21 POPE  233      26.695  25.400  78.046  1.00  0.00           C
ATOM  11527  C33 POPE  233      29.675  18.610  69.196  1.00  0.00           C
ATOM  11530  C34 POPE  233      29.955  18.800  70.696  1.00  0.00           C
ATOM  11533  C35 POPE  233      29.035  19.840  71.326  1.00  0.00           C
ATOM  11536  C36 POPE  233      29.245  19.970  72.845  1.00  0.00           C
ATOM  11539  C37 POPE  233      28.135  20.810  73.486  1.00  0.00           C
ATOM  11542  C38 POPE  233      28.175  20.880  75.026  1.00  0.00           C
ATOM  11545  C39 POPE  233      29.395  21.630  75.586  1.00  0.00           C
ATOM  11548 0C31 POPE  233      29.315  21.750  77.126  1.00  0.00           C
ATOM  11551 1C31 POPE  233      30.345  22.690  77.766  1.00  0.00           C
ATOM  11554 2C31 POPE  233      31.395  21.960  78.626  1.00  0.00           C
ATOM  11557 3C31 POPE  233      30.825  21.550  79.995  1.00  0.00           C
ATOM  11560 4C31 POPE  233      31.025  22.630  81.076  1.00  0.00           C
ATOM  11563 5C31 POPE  233      30.105  22.430  82.285  1.00  0.00           C
ATOM  11566 6C31 POPE  233      30.305  23.460  83.406  1.00  0.00           C
ATOM  11570  NH3 POPE  234      43.015 111.050  66.006  1.00  0.00           N
ATOM  11574  C12 POPE  234      41.875 110.570  66.846  1.00  0.00           C
ATOM  11577  C11 POPE  234      41.145 109.360  66.266  1.00  0.00           C
ATOM  11580  P   POPE  234      39.245 107.790  67.156  1.00  0.00           P
ATOM  11581  O13 POPE  234      37.925 107.990  66.516  1.00  0.00           O
ATOM  11582  O14 POPE  234      40.085 106.660  66.746  1.00  0.00           O
ATOM  11583  O11 POPE  234      38.945 107.640  68.706  1.00  0.00           O
ATOM  11584  O12 POPE  234      40.045 109.140  67.136  1.00  0.00           O
ATOM  11585  C1  POPE  234      40.025 107.410  69.606  1.00  0.00           C
ATOM  11588  C2  POPE  234      39.905 108.260  70.906  1.00  0.00           C
ATOM  11590  O21 POPE  234      38.805 107.770  71.716  1.00  0.00           O
ATOM  11591  C21 POPE  234      39.085 107.750  73.016  1.00  0.00           C
ATOM  11592  O22 POPE  234      40.105 108.190  73.516  1.00  0.00           O
ATOM  11593  C22 POPE  234      37.955 107.110  73.806  1.00  0.00           C
ATOM  11596  C3  POPE  234      39.795 109.790  70.605  1.00  0.00           C
ATOM  11599  O31 POPE  234      39.275 110.550  71.716  1.00  0.00           O
ATOM  11600  C31 POPE  234      38.105 111.150  71.546  1.00  0.00           C
ATOM  11601  O32 POPE  234      37.425 111.100  70.526  1.00  0.00           O
ATOM  11602  C32 POPE  234      37.725 111.880  72.845  1.00  0.00           C
ATOM  11605  C23 POPE  234      38.365 106.640  75.216  1.00  0.00           C
ATOM  11608  C24 POPE  234      37.195 105.920  75.896  1.00  0.00           C
ATOM  11611  C25 POPE  234      37.435 105.540  77.366  1.00  0.00           C
ATOM  11614  C26 POPE  234      38.645 104.630  77.596  1.00  0.00           C
ATOM  11617  C27 POPE  234      38.715 104.180  79.066  1.00  0.00           C
ATOM  11620  C28 POPE  234      40.035 103.450  79.416  1.00  0.00           C
ATOM  11623  C29 POPE  234      39.865 101.960  79.446  1.00  0.00           C
ATOM  11625 0C21 POPE  234      40.255 101.140  80.436  1.00  0.00           C
ATOM  11627 1C21 POPE  234      41.005 101.530  81.686  1.00  0.00           C
ATOM  11630 2C21 POPE  234      40.075 101.640  82.906  1.00  0.00           C
ATOM  11633 3C21 POPE  234      39.375 100.320  83.256  1.00  0.00           C
ATOM  11636 4C21 POPE  234      38.775 100.300  84.665  1.00  0.00           C
ATOM  11639 5C21 POPE  234      37.585 101.230  84.876  1.00  0.00           C
ATOM  11642 6C21 POPE  234      37.145 101.260  86.335  1.00  0.00           C
ATOM  11645 7C21 POPE  234      35.755 101.860  86.546  1.00  0.00           C
ATOM  11648 8C21 POPE  234      35.375 101.970  88.026  1.00  0.00           C
ATOM  11652  C33 POPE  234      37.845 111.000  74.126  1.00  0.00           C
ATOM  11655  C34 POPE  234      37.565 111.750  75.436  1.00  0.00           C
ATOM  11658  C35 POPE  234      37.655 110.800  76.656  1.00  0.00           C
ATOM  11661  C36 POPE  234      36.295 110.260  77.156  1.00  0.00           C
ATOM  11664  C37 POPE  234      36.435 109.140  78.206  1.00  0.00           C
ATOM  11667  C38 POPE  234      35.815 109.450  79.576  1.00  0.00           C
ATOM  11670  C39 POPE  234      35.895 108.280  80.576  1.00  0.00           C
ATOM  11673 0C31 POPE  234      37.325 107.960  81.035  1.00  0.00           C
ATOM  11676 1C31 POPE  234      37.355 106.860  82.106  1.00  0.00           C
ATOM  11679 2C31 POPE  234      38.765 106.520  82.585  1.00  0.00           C
ATOM  11682 3C31 POPE  234      38.805 105.310  83.546  1.00  0.00           C
ATOM  11685 4C31 POPE  234      38.085 105.540  84.896  1.00  0.00           C
ATOM  11688 5C31 POPE  234      39.025 105.530  86.105  1.00  0.00           C
ATOM  11691 6C31 POPE  234      38.265 105.550  87.436  1.00  0.00           C
ATOM  11695  NH3 POPE  235      61.125  39.240  68.016  1.00  0.00           N
ATOM  11699  C12 POPE  235      61.635  38.090  67.196  1.00  0.00           C
ATOM  11702  C11 POPE  235      63.105  38.320  66.836  1.00  0.00           C
ATOM  11705  P   POPE  235      64.245  40.030  65.236  1.00  0.00           P
ATOM  11706  O13 POPE  235      64.055  39.040  64.156  1.00  0.00           O
ATOM  11707  O14 POPE  235      63.975  41.460  64.986  1.00  0.00           O
ATOM  11708  O11 POPE  235      65.665  39.880  65.916  1.00  0.00           O
ATOM  11709  O12 POPE  235      63.295  39.680  66.445  1.00  0.00           O
ATOM  11710  C1  POPE  235      66.075  40.720  66.996  1.00  0.00           C
ATOM  11713  C2  POPE  235      65.905  40.040  68.386  1.00  0.00           C
ATOM  11715  O21 POPE  235      66.255  41.030  69.376  1.00  0.00           O
ATOM  11716  C21 POPE  235      67.425  41.110  69.976  1.00  0.00           C
ATOM  11717  O22 POPE  235      68.295  40.270  70.056  1.00  0.00           O
ATOM  11718  C22 POPE  235      67.555  42.520  70.555  1.00  0.00           C
ATOM  11721  C3  POPE  235      66.605  38.660  68.386  1.00  0.00           C
ATOM  11724  O31 POPE  235      66.805  38.020  69.656  1.00  0.00           O
ATOM  11725  C31 POPE  235      65.775  37.670  70.386  1.00  0.00           C
ATOM  11726  O32 POPE  235      64.605  37.960  70.176  1.00  0.00           O
ATOM  11727  C32 POPE  235      66.295  36.860  71.566  1.00  0.00           C
ATOM  11730  C23 POPE  235      67.055  42.630  72.006  1.00  0.00           C
ATOM  11733  C24 POPE  235      65.535  42.810  72.086  1.00  0.00           C
ATOM  11736  C25 POPE  235      64.865  42.100  73.276  1.00  0.00           C
ATOM  11739  C26 POPE  235      63.355  41.980  73.096  1.00  0.00           C
ATOM  11742  C27 POPE  235      62.755  40.810  73.896  1.00  0.00           C
ATOM  11745  C28 POPE  235      61.245  40.700  73.656  1.00  0.00           C
ATOM  11748  C29 POPE  235      60.685  39.380  74.095  1.00  0.00           C
ATOM  11750 0C21 POPE  235      59.965  39.160  75.205  1.00  0.00           C
ATOM  11752 1C21 POPE  235      59.605  40.220  76.216  1.00  0.00           C
ATOM  11755 2C21 POPE  235      58.515  39.720  77.176  1.00  0.00           C
ATOM  11758 3C21 POPE  235      58.235  40.670  78.346  1.00  0.00           C
ATOM  11761 4C21 POPE  235      57.255  40.090  79.355  1.00  0.00           C
ATOM  11764 5C21 POPE  235      56.925  41.090  80.476  1.00  0.00           C
ATOM  11767 6C21 POPE  235      56.115  40.430  81.595  1.00  0.00           C
ATOM  11770 7C21 POPE  235      55.745  41.400  82.725  1.00  0.00           C
ATOM  11773 8C21 POPE  235      54.875  40.740  83.796  1.00  0.00           C
ATOM  11777  C33 POPE  235      67.385  37.610  72.366  1.00  0.00           C
ATOM  11780  C34 POPE  235      66.795  38.610  73.356  1.00  0.00           C
ATOM  11783  C35 POPE  235      66.265  37.990  74.656  1.00  0.00           C
ATOM  11786  C36 POPE  235      67.325  37.210  75.456  1.00  0.00           C
ATOM  11789  C37 POPE  235      66.795  36.770  76.826  1.00  0.00           C
ATOM  11792  C38 POPE  235      67.825  36.020  77.676  1.00  0.00           C
ATOM  11795  C39 POPE  235      67.215  35.560  79.016  1.00  0.00           C
ATOM  11798 0C31 POPE  235      67.905  34.320  79.586  1.00  0.00           C
ATOM  11801 1C31 POPE  235      67.265  33.830  80.896  1.00  0.00           C
ATOM  11804 2C31 POPE  235      67.995  34.290  82.165  1.00  0.00           C
ATOM  11807 3C31 POPE  235      69.425  33.740  82.256  1.00  0.00           C
ATOM  11810 4C31 POPE  235      70.075  33.880  83.636  1.00  0.00           C
ATOM  11813 5C31 POPE  235      71.575  33.570  83.596  1.00  0.00           C
ATOM  11816 6C31 POPE  235      72.225  33.480  84.976  1.00  0.00           C
ATOM  11820  NH3 POPE  236      30.225  12.550  63.766  1.00  0.00           N
ATOM  11824  C12 POPE  236      30.245  11.170  64.346  1.00  0.00           C
ATOM  11827  C11 POPE  236      30.305  11.200  65.876  1.00  0.00           C
ATOM  11830  P   POPE  236      31.085   9.600  67.776  1.00  0.00           P
ATOM  11831  O13 POPE  236      30.445   8.380  68.276  1.00  0.00           O
ATOM  11832  O14 POPE  236      32.565   9.680  67.766  1.00  0.00           O
ATOM  11833  O11 POPE  236      30.575  10.850  68.576  1.00  0.00           O
ATOM  11834  O12 POPE  236      30.565   9.870  66.316  1.00  0.00           O
ATOM  11835  C1  POPE  236      30.475  10.740  69.995  1.00  0.00           C
ATOM  11838  C2  POPE  236      30.485  12.150  70.596  1.00  0.00           C
ATOM  11840  O21 POPE  236      29.945  12.080  71.925  1.00  0.00           O
ATOM  11841  C21 POPE  236      30.845  12.010  72.896  1.00  0.00           C
ATOM  11842  O22 POPE  236      32.055  12.130  72.756  1.00  0.00           O
ATOM  11843  C22 POPE  236      30.115  11.760  74.216  1.00  0.00           C
ATOM  11846  C3  POPE  236      29.625  13.080  69.686  1.00  0.00           C
ATOM  11849  O31 POPE  236      29.225  14.300  70.345  1.00  0.00           O
ATOM  11850  C31 POPE  236      28.035  14.260  70.896  1.00  0.00           C
ATOM  11851  O32 POPE  236      27.295  13.290  70.966  1.00  0.00           O
ATOM  11852  C32 POPE  236      27.695  15.680  71.346  1.00  0.00           C
ATOM  11855  C23 POPE  236      30.795  12.410  75.436  1.00  0.00           C
ATOM  11858  C24 POPE  236      30.005  12.060  76.706  1.00  0.00           C
ATOM  11861  C25 POPE  236      30.575  12.640  78.006  1.00  0.00           C
ATOM  11864  C26 POPE  236      29.545  12.530  79.146  1.00  0.00           C
ATOM  11867  C27 POPE  236      30.085  13.060  80.476  1.00  0.00           C
ATOM  11870  C28 POPE  236      28.985  13.130  81.556  1.00  0.00           C
ATOM  11873  C29 POPE  236      29.085  12.070  82.626  1.00  0.00           C
ATOM  11875 0C21 POPE  236      28.335  10.960  82.757  1.00  0.00           C
ATOM  11877 1C21 POPE  236      27.245  10.470  81.836  1.00  0.00           C
ATOM  11880 2C21 POPE  236      25.825  10.930  82.216  1.00  0.00           C
ATOM  11883 3C21 POPE  236      25.365  10.510  83.626  1.00  0.00           C
ATOM  11886 4C21 POPE  236      24.105  11.290  84.036  1.00  0.00           C
ATOM  11889 5C21 POPE  236      23.605  11.010  85.456  1.00  0.00           C
ATOM  11892 6C21 POPE  236      22.465  11.950  85.885  1.00  0.00           C
ATOM  11895 7C21 POPE  236      21.725  11.490  87.135  1.00  0.00           C
ATOM  11898 8C21 POPE  236      20.475  12.340  87.416  1.00  0.00           C
ATOM  11902  C33 POPE  236      26.185  15.900  71.516  1.00  0.00           C
ATOM  11905  C34 POPE  236      25.855  17.210  72.236  1.00  0.00           C
ATOM  11908  C35 POPE  236      26.365  17.300  73.686  1.00  0.00           C
ATOM  11911  C36 POPE  236      25.875  16.180  74.626  1.00  0.00           C
ATOM  11914  C37 POPE  236      26.865  15.020  74.756  1.00  0.00           C
ATOM  11917  C38 POPE  236      26.345  13.830  75.566  1.00  0.00           C
ATOM  11920  C39 POPE  236      26.155  14.080  77.065  1.00  0.00           C
ATOM  11923 0C31 POPE  236      24.685  14.090  77.476  1.00  0.00           C
ATOM  11926 1C31 POPE  236      24.485  13.640  78.936  1.00  0.00           C
ATOM  11929 2C31 POPE  236      23.025  13.760  79.385  1.00  0.00           C
ATOM  11932 3C31 POPE  236      22.605  15.200  79.716  1.00  0.00           C
ATOM  11935 4C31 POPE  236      23.195  15.700  81.035  1.00  0.00           C
ATOM  11938 5C31 POPE  236      22.655  17.070  81.466  1.00  0.00           C
ATOM  11941 6C31 POPE  236      22.985  17.430  82.915  1.00  0.00           C
ATOM  11945  NH3 POPE  237     113.765   5.960 105.156  1.00  0.00           N
ATOM  11949  C12 POPE  237     112.535   6.840 105.266  1.00  0.00           C
ATOM  11952  C11 POPE  237     111.615   6.630 104.046  1.00  0.00           C
ATOM  11955  P   POPE  237     109.755   8.570 104.296  1.00  0.00           P
ATOM  11956  O13 POPE  237     108.315   8.480 104.546  1.00  0.00           O
ATOM  11957  O14 POPE  237     110.615   9.440 105.116  1.00  0.00           O
ATOM  11958  O11 POPE  237     109.885   8.980 102.766  1.00  0.00           O
ATOM  11959  O12 POPE  237     110.285   7.090 104.257  1.00  0.00           O
ATOM  11960  C1  POPE  237     109.135  10.140 102.355  1.00  0.00           C
ATOM  11963  C2  POPE  237     108.255   9.830 101.126  1.00  0.00           C
ATOM  11965  O21 POPE  237     108.015  11.060 100.415  1.00  0.00           O
ATOM  11966  C21 POPE  237     108.355  11.070  99.146  1.00  0.00           C
ATOM  11967  O22 POPE  237     108.905  10.170  98.535  1.00  0.00           O
ATOM  11968  C22 POPE  237     107.965  12.410  98.546  1.00  0.00           C
ATOM  11971  C3  POPE  237     106.875   9.190 101.486  1.00  0.00           C
ATOM  11974  O31 POPE  237     106.105   8.980 100.275  1.00  0.00           O
ATOM  11975  C31 POPE  237     106.475   7.910  99.556  1.00  0.00           C
ATOM  11976  O32 POPE  237     107.215   7.020  99.966  1.00  0.00           O
ATOM  11977  C32 POPE  237     105.865   8.010  98.166  1.00  0.00           C
ATOM  11980  C23 POPE  237     108.365  12.520  97.065  1.00  0.00           C
ATOM  11983  C24 POPE  237     107.955  13.870  96.475  1.00  0.00           C
ATOM  11986  C25 POPE  237     108.575  14.160  95.106  1.00  0.00           C
ATOM  11989  C26 POPE  237     108.095  13.230  93.975  1.00  0.00           C
ATOM  11992  C27 POPE  237     108.675  13.680  92.626  1.00  0.00           C
ATOM  11995  C28 POPE  237     108.515  12.630  91.525  1.00  0.00           C
ATOM  11998  C29 POPE  237     109.135  13.120  90.236  1.00  0.00           C
ATOM  12000 0C21 POPE  237     108.565  13.740  89.186  1.00  0.00           C
ATOM  12002 1C21 POPE  237     107.115  14.100  88.906  1.00  0.00           C
ATOM  12005 2C21 POPE  237     105.965  13.270  89.525  1.00  0.00           C
ATOM  12008 3C21 POPE  237     104.665  13.390  88.726  1.00  0.00           C
ATOM  12011 4C21 POPE  237     103.575  12.430  89.235  1.00  0.00           C
ATOM  12014 5C21 POPE  237     102.335  12.350  88.315  1.00  0.00           C
ATOM  12017 6C21 POPE  237     102.645  11.750  86.936  1.00  0.00           C
ATOM  12020 7C21 POPE  237     101.405  11.440  86.076  1.00  0.00           C
ATOM  12023 8C21 POPE  237     100.475  10.370  86.646  1.00  0.00           C
ATOM  12027  C33 POPE  237     106.895   7.960  97.006  1.00  0.00           C
ATOM  12030  C34 POPE  237     106.215   8.080  95.635  1.00  0.00           C
ATOM  12033  C35 POPE  237     107.175   8.210  94.446  1.00  0.00           C
ATOM  12036  C36 POPE  237     106.405   8.230  93.126  1.00  0.00           C
ATOM  12039  C37 POPE  237     107.245   8.500  91.866  1.00  0.00           C
ATOM  12042  C38 POPE  237     106.325   8.740  90.666  1.00  0.00           C
ATOM  12045  C39 POPE  237     106.955   8.520  89.285  1.00  0.00           C
ATOM  12048 0C31 POPE  237     107.945   9.610  88.876  1.00  0.00           C
ATOM  12051 1C31 POPE  237     108.265   9.550  87.376  1.00  0.00           C
ATOM  12054 2C31 POPE  237     108.745  10.890  86.816  1.00  0.00           C
ATOM  12057 3C31 POPE  237     108.985  10.820  85.306  1.00  0.00           C
ATOM  12060 4C31 POPE  237     109.335  12.180  84.686  1.00  0.00           C
ATOM  12063 5C31 POPE  237     109.465  12.100  83.166  1.00  0.00           C
ATOM  12066 6C31 POPE  237     109.775  13.450  82.516  1.00  0.00           C
ATOM  12070  NH3 POPE  238      36.265  18.820 108.605  1.00  0.00           N
ATOM  12074  C12 POPE  238      36.645  19.840 109.646  1.00  0.00           C
ATOM  12077  C11 POPE  238      37.735  20.770 109.086  1.00  0.00           C
ATOM  12080  P   POPE  238      36.245  22.450 107.775  1.00  0.00           P
ATOM  12081  O13 POPE  238      34.935  21.800 108.007  1.00  0.00           O
ATOM  12082  O14 POPE  238      36.655  23.560 108.675  1.00  0.00           O
ATOM  12083  O11 POPE  238      36.315  23.010 106.306  1.00  0.00           O
ATOM  12084  O12 POPE  238      37.365  21.340 107.826  1.00  0.00           O
ATOM  12085  C1  POPE  238      37.605  23.170 105.696  1.00  0.00           C
ATOM  12088  C2  POPE  238      37.415  23.800 104.296  1.00  0.00           C
ATOM  12090  O21 POPE  238      36.635  22.970 103.436  1.00  0.00           O
ATOM  12091  C21 POPE  238      37.145  21.820 103.026  1.00  0.00           C
ATOM  12092  O22 POPE  238      38.205  21.340 103.376  1.00  0.00           O
ATOM  12093  C22 POPE  238      36.185  21.200 102.016  1.00  0.00           C
ATOM  12096  C3  POPE  238      38.685  24.310 103.586  1.00  0.00           C
ATOM  12099  O31 POPE  238      38.325  24.910 102.326  1.00  0.00           O
ATOM  12100  C31 POPE  238      39.285  24.970 101.406  1.00  0.00           C
ATOM  12101  O32 POPE  238      40.475  24.800 101.617  1.00  0.00           O
ATOM  12102  C32 POPE  238      38.625  25.280 100.056  1.00  0.00           C
ATOM  12105  C23 POPE  238      36.865  20.280 100.996  1.00  0.00           C
ATOM  12108  C24 POPE  238      35.835  19.590 100.096  1.00  0.00           C
ATOM  12111  C25 POPE  238      35.215  20.480  99.006  1.00  0.00           C
ATOM  12114  C26 POPE  238      36.055  20.580  97.725  1.00  0.00           C
ATOM  12117  C27 POPE  238      35.205  20.990  96.506  1.00  0.00           C
ATOM  12120  C28 POPE  238      35.895  20.750  95.156  1.00  0.00           C
ATOM  12123  C29 POPE  238      34.905  20.820  94.016  1.00  0.00           C
ATOM  12125 0C21 POPE  238      35.155  20.980  92.705  1.00  0.00           C
ATOM  12127 1C21 POPE  238      36.485  21.170  92.016  1.00  0.00           C
ATOM  12130 2C21 POPE  238      36.375  22.340  91.026  1.00  0.00           C
ATOM  12133 3C21 POPE  238      37.515  22.440  89.995  1.00  0.00           C
ATOM  12136 4C21 POPE  238      37.195  23.500  88.926  1.00  0.00           C
ATOM  12139 5C21 POPE  238      38.175  23.550  87.746  1.00  0.00           C
ATOM  12142 6C21 POPE  238      39.595  24.010  88.105  1.00  0.00           C
ATOM  12145 7C21 POPE  238      40.475  24.170  86.866  1.00  0.00           C
ATOM  12148 8C21 POPE  238      41.915  24.580  87.165  1.00  0.00           C
ATOM  12152  C33 POPE  238      37.325  26.110 100.196  1.00  0.00           C
ATOM  12155  C34 POPE  238      36.755  26.620  98.866  1.00  0.00           C
ATOM  12158  C35 POPE  238      35.425  25.950  98.535  1.00  0.00           C
ATOM  12161  C36 POPE  238      34.665  26.500  97.316  1.00  0.00           C
ATOM  12164  C37 POPE  238      34.575  25.470  96.186  1.00  0.00           C
ATOM  12167  C38 POPE  238      33.865  25.980  94.925  1.00  0.00           C
ATOM  12170  C39 POPE  238      33.935  24.950  93.796  1.00  0.00           C
ATOM  12173 0C31 POPE  238      32.995  25.280  92.626  1.00  0.00           C
ATOM  12176 1C31 POPE  238      33.045  24.210  91.525  1.00  0.00           C
ATOM  12179 2C31 POPE  238      31.875  24.350  90.546  1.00  0.00           C
[truncated: 1,739,829 more chars]
