# Supplementary material for: Characterizing Membrane Association and Periplasmic Transfer of Bacterial Lipoproteins through Molecular Dynamics Simulations
Source: Structure. 2020 Apr 7;28(4):475–487.e3. doi: 10.1016/j.str.2020.01.012 (PMC7139219; doi:10.1016/j.str.2020.01.012)
Supplement: Data S3. Final Coordinates from Simulations (M–X), Related to Figure 3 [file mmc5.zip › M-X/MEPS-5-atomistic.pdb]

TITLE     Protein
REMARK    THIS IS A SIMULATION BOX
CRYST1  129.170  129.170  196.161  90.00  90.00  90.00 P 1           1
MODEL        1
ATOM      1  N   CYSTA   1      54.240  48.720 105.646  1.00  0.00           N
ATOM      3  CA  CYSTA   1      55.100  48.540 106.815  1.00  0.00           C
ATOM      5  C   CYSTA   1      54.540  47.570 107.846  1.00  0.00           C
ATOM      6  O   CYSTA   1      53.920  46.570 107.495  1.00  0.00           O
ATOM      7  CB  CYSTA   1      55.650  49.850 107.425  1.00  0.00           C
ATOM     10  SG  CYSTA   1      56.520  50.850 106.206  1.00  0.00           S
ATOM     11  C1  CYSTA   1      55.190  52.050 105.956  1.00  0.00           C
ATOM     14  CA1 CYSTA   1      52.930  49.020 105.676  1.00  0.00           C
ATOM     15  OA1 CYSTA   1      52.370  49.210 106.745  1.00  0.00           O
ATOM     16  CA2 CYSTA   1      52.140  49.230 104.416  1.00  0.00           C
ATOM     19  C11 CYSTA   1      55.200  52.670 104.556  1.00  0.00           C
ATOM     21  O11 CYSTA   1      55.960  53.880 104.546  1.00  0.00           O
ATOM     22  CX1 CYSTA   1      57.140  53.810 103.956  1.00  0.00           C
ATOM     23  OX1 CYSTA   1      57.960  52.920 104.075  1.00  0.00           O
ATOM     24  CX2 CYSTA   1      57.190  54.990 102.976  1.00  0.00           C
ATOM     27  C12 CYSTA   1      53.770  53.060 104.096  1.00  0.00           C
ATOM     30  O12 CYSTA   1      53.150  53.930 105.066  1.00  0.00           O
ATOM     31  CD1 CYSTA   1      52.400  54.990 104.706  1.00  0.00           C
ATOM     32  OD1 CYSTA   1      52.040  55.850 105.486  1.00  0.00           O
ATOM     33  CD2 CYSTA   1      51.920  54.950 103.266  1.00  0.00           C
ATOM     36  CA3 CYSTA   1      51.780  47.970 103.596  1.00  0.00           C
ATOM     39  CA4 CYSTA   1      52.960  47.280 102.886  1.00  0.00           C
ATOM     42  CA5 CYSTA   1      52.510  46.050 102.075  1.00  0.00           C
ATOM     45  CA6 CYSTA   1      51.570  46.340 100.895  1.00  0.00           C
ATOM     48  CA7 CYSTA   1      52.090  47.400  99.916  1.00  0.00           C
ATOM     51  CA8 CYSTA   1      51.600  47.170  98.476  1.00  0.00           C
ATOM     54  CA9 CYSTA   1      52.090  48.250  97.516  1.00  0.00           C
ATOM     57 0CA1 CYSTA   1      52.180  47.780  96.056  1.00  0.00           C
ATOM     60 1CA1 CYSTA   1      50.830  47.510  95.376  1.00  0.00           C
ATOM     63 2CA1 CYSTA   1      51.040  47.010  93.946  1.00  0.00           C
ATOM     66 3CA1 CYSTA   1      49.720  46.610  93.275  1.00  0.00           C
ATOM     69 4CA1 CYSTA   1      49.880  45.890  91.926  1.00  0.00           C
ATOM     72 5CA1 CYSTA   1      50.620  46.730  90.876  1.00  0.00           C
ATOM     75 6CA1 CYSTA   1      50.690  46.050  89.505  1.00  0.00           C
ATOM     79  CD3 CYSTA   1      52.810  55.770 102.326  1.00  0.00           C
ATOM     82  CD4 CYSTA   1      52.460  57.260 102.385  1.00  0.00           C
ATOM     85  CD5 CYSTA   1      53.070  58.050 101.236  1.00  0.00           C
ATOM     88  CD6 CYSTA   1      52.540  57.660  99.846  1.00  0.00           C
ATOM     91  CD7 CYSTA   1      51.010  57.610  99.735  1.00  0.00           C
ATOM     94  CD8 CYSTA   1      50.550  57.350  98.296  1.00  0.00           C
ATOM     97  CD9 CYSTA   1      49.060  56.950  98.215  1.00  0.00           C
ATOM    100 0CD1 CYSTA   1      48.710  56.280  96.885  1.00  0.00           C
ATOM    103 1CD1 CYSTA   1      48.760  57.200  95.656  1.00  0.00           C
ATOM    106 2CD1 CYSTA   1      49.200  56.410  94.416  1.00  0.00           C
ATOM    109 3CD1 CYSTA   1      49.460  57.270  93.176  1.00  0.00           C
ATOM    112 4CD1 CYSTA   1      50.530  56.650  92.285  1.00  0.00           C
ATOM    115 5CD1 CYSTA   1      50.210  56.750  90.796  1.00  0.00           C
ATOM    118 6CD1 CYSTA   1      51.320  56.220  89.885  1.00  0.00           C
ATOM    122  CX3 CYSTA   1      57.570  54.570 101.546  1.00  0.00           C
ATOM    125  CX4 CYSTA   1      57.810  55.840 100.726  1.00  0.00           C
ATOM    128  CX5 CYSTA   1      58.300  55.550  99.315  1.00  0.00           C
ATOM    131  CX6 CYSTA   1      58.340  56.830  98.476  1.00  0.00           C
ATOM    134  CX7 CYSTA   1      58.790  56.620  97.036  1.00  0.00           C
ATOM    137  CX8 CYSTA   1      58.860  57.970  96.316  1.00  0.00           C
ATOM    140  CX9 CYSTA   1      59.560  57.880  94.986  1.00  0.00           C
ATOM    142 0CX1 CYSTA   1      59.110  58.380  93.825  1.00  0.00           C
ATOM    144 1CX1 CYSTA   1      57.830  59.140  93.635  1.00  0.00           C
ATOM    147 2CX1 CYSTA   1      57.970  60.570  94.185  1.00  0.00           C
ATOM    150 3CX1 CYSTA   1      56.710  61.420  93.946  1.00  0.00           C
ATOM    153 4CX1 CYSTA   1      56.680  62.660  94.846  1.00  0.00           C
ATOM    156 5CX1 CYSTA   1      57.600  63.780  94.366  1.00  0.00           C
ATOM    159 6CX1 CYSTA   1      56.880  64.760  93.436  1.00  0.00           C
ATOM    162 7CX1 CYSTA   1      57.670  66.060  93.316  1.00  0.00           C
ATOM    165 8CX1 CYSTA   1      56.920  67.170  92.586  1.00  0.00           C
ATOM    169  N   SER A   2      54.780  47.870 109.136  1.00  0.00           N
ATOM    171  CA  SER A   2      54.500  47.000 110.255  1.00  0.00           C
ATOM    173  CB  SER A   2      55.780  46.800 111.116  1.00  0.00           C
ATOM    176  OG  SER A   2      55.620  45.880 112.196  1.00  0.00           O
ATOM    178  C   SER A   2      53.350  47.610 111.026  1.00  0.00           C
ATOM    179  O   SER A   2      53.440  48.020 112.176  1.00  0.00           O
ATOM    180  N   ALA A   3      52.170  47.660 110.386  1.00  0.00           N
ATOM    182  CA  ALA A   3      50.910  47.500 111.086  1.00  0.00           C
ATOM    184  CB  ALA A   3      49.730  47.690 110.106  1.00  0.00           C
ATOM    188  C   ALA A   3      50.870  46.110 111.706  1.00  0.00           C
ATOM    189  O   ALA A   3      50.890  45.110 110.995  1.00  0.00           O
ATOM    190  N   ASN A   4      50.930  45.970 113.036  1.00  0.00           N
ATOM    192  CA  ASN A   4      49.770  46.060 113.906  1.00  0.00           C
ATOM    194  CB  ASN A   4      49.120  44.630 113.915  1.00  0.00           C
ATOM    197  CG  ASN A   4      49.880  43.470 114.595  1.00  0.00           C
ATOM    198  OD1 ASN A   4      49.270  42.480 115.005  1.00  0.00           O
ATOM    199  ND2 ASN A   4      51.210  43.570 114.756  1.00  0.00           N
ATOM    202  C   ASN A   4      50.240  46.530 115.296  1.00  0.00           C
ATOM    203  O   ASN A   4      51.330  46.180 115.726  1.00  0.00           O
ATOM    204  N   ASN A   5      49.540  47.350 116.096  1.00  0.00           N
ATOM    206  CA  ASN A   5      48.180  47.840 116.046  1.00  0.00           C
ATOM    208  CB  ASN A   5      47.080  46.720 116.175  1.00  0.00           C
ATOM    211  CG  ASN A   5      47.090  45.770 117.385  1.00  0.00           C
ATOM    212  OD1 ASN A   5      46.030  45.300 117.816  1.00  0.00           O
ATOM    213  ND2 ASN A   5      48.250  45.500 118.006  1.00  0.00           N
ATOM    216  C   ASN A   5      48.010  48.850 117.176  1.00  0.00           C
ATOM    217  O   ASN A   5      47.320  48.600 118.166  1.00  0.00           O
ATOM    218  N   THR A   6      48.620  50.040 117.116  1.00  0.00           N
ATOM    220  CA  THR A   6      48.530  51.020 116.046  1.00  0.00           C
ATOM    222  CB  THR A   6      47.730  52.270 116.465  1.00  0.00           C
ATOM    224  OG1 THR A   6      47.690  53.280 115.456  1.00  0.00           O
ATOM    226  CG2 THR A   6      48.270  52.920 117.755  1.00  0.00           C
ATOM    230  C   THR A   6      49.860  51.450 115.476  1.00  0.00           C
ATOM    231  O   THR A   6      49.890  51.910 114.335  1.00  0.00           O
ATOM    232  N   ALA A   7      51.000  51.280 116.175  1.00  0.00           N
ATOM    234  CA  ALA A   7      52.240  51.590 115.516  1.00  0.00           C
ATOM    236  CB  ALA A   7      52.750  52.980 115.915  1.00  0.00           C
ATOM    240  C   ALA A   7      53.290  50.520 115.705  1.00  0.00           C
ATOM    241  O   ALA A   7      53.240  49.800 116.685  1.00  0.00           O
ATOM    242  N   LYS A   8      54.260  50.310 114.785  1.00  0.00           N
ATOM    244  CA  LYS A   8      54.490  50.790 113.406  1.00  0.00           C
ATOM    246  CB  LYS A   8      53.290  51.300 112.546  1.00  0.00           C
ATOM    249  CG  LYS A   8      53.510  51.670 111.066  1.00  0.00           C
ATOM    252  CD  LYS A   8      52.350  52.560 110.556  1.00  0.00           C
ATOM    255  CE  LYS A   8      52.720  53.540 109.426  1.00  0.00           C
ATOM    258  NZ  LYS A   8      51.680  54.580 109.226  1.00  0.00           N
ATOM    262  C   LYS A   8      55.540  51.870 113.465  1.00  0.00           C
ATOM    263  O   LYS A   8      55.230  53.040 113.546  1.00  0.00           O
ATOM    264  N   ASN A   9      56.840  51.570 113.506  1.00  0.00           N
ATOM    266  CA  ASN A   9      57.480  50.410 112.916  1.00  0.00           C
ATOM    268  CB  ASN A   9      57.220  50.250 111.376  1.00  0.00           C
ATOM    271  CG  ASN A   9      57.310  51.520 110.526  1.00  0.00           C
ATOM    272  OD1 ASN A   9      56.560  51.700 109.575  1.00  0.00           O
ATOM    273  ND2 ASN A   9      58.240  52.420 110.886  1.00  0.00           N
ATOM    276  C   ASN A   9      58.970  50.530 113.266  1.00  0.00           C
ATOM    277  O   ASN A   9      59.620  51.560 113.065  1.00  0.00           O
ATOM    278  N   MET A  10      59.590  49.550 113.926  1.00  0.00           N
ATOM    280  CA  MET A  10      59.060  48.340 114.496  1.00  0.00           C
ATOM    282  CB  MET A  10      59.070  47.160 113.476  1.00  0.00           C
ATOM    285  CG  MET A  10      60.380  46.370 113.286  1.00  0.00           C
ATOM    288  SD  MET A  10      61.720  47.310 112.505  1.00  0.00           S
ATOM    289  CE  MET A  10      63.080  46.200 112.945  1.00  0.00           C
ATOM    293  C   MET A  10      60.060  48.140 115.626  1.00  0.00           C
ATOM    294  O   MET A  10      61.030  48.890 115.676  1.00  0.00           O
ATOM    295  N   HIS A  11      59.850  47.150 116.505  1.00  0.00           N
ATOM    297  CA  HIS A  11      60.830  46.680 117.486  1.00  0.00           C
ATOM    299  CB  HIS A  11      62.340  46.690 117.046  1.00  0.00           C
ATOM    302  ND1 HIS A  11      62.960  49.050 117.935  1.00  0.00           N
ATOM    303  CG  HIS A  11      63.270  47.880 117.256  1.00  0.00           C
ATOM    304  CE1 HIS A  11      64.090  49.720 118.036  1.00  0.00           C
ATOM    306  NE2 HIS A  11      65.100  49.070 117.416  1.00  0.00           N
ATOM    308  CD2 HIS A  11      64.570  47.900 116.916  1.00  0.00           C
ATOM    310  C   HIS A  11      60.690  47.260 118.866  1.00  0.00           C
ATOM    311  O   HIS A  11      60.200  48.370 119.075  1.00  0.00           O
ATOM    312  N   PRO A  12      61.180  46.450 119.816  1.00  0.00           N
ATOM    313  CD  PRO A  12      62.150  47.020 120.736  1.00  0.00           C
ATOM    316  CA  PRO A  12      60.350  45.490 120.546  1.00  0.00           C
ATOM    318  CB  PRO A  12      61.180  45.040 121.766  1.00  0.00           C
ATOM    321  CG  PRO A  12      62.450  45.890 121.726  1.00  0.00           C
ATOM    324  C   PRO A  12      58.970  45.970 120.936  1.00  0.00           C
ATOM    325  O   PRO A  12      58.780  47.140 121.266  1.00  0.00           O
ATOM    326  N   GLU A  13      58.000  45.080 120.866  1.00  0.00           N
ATOM    328  CA  GLU A  13      56.650  45.480 120.696  1.00  0.00           C
ATOM    330  CB  GLU A  13      56.470  45.430 119.166  1.00  0.00           C
ATOM    333  CG  GLU A  13      55.120  45.850 118.566  1.00  0.00           C
ATOM    336  CD  GLU A  13      55.150  45.670 117.056  1.00  0.00           C
ATOM    337  OE1 GLU A  13      54.530  46.480 116.325  1.00  0.00           O
ATOM    338  OE2 GLU A  13      55.850  44.710 116.596  1.00  0.00           O
ATOM    339  C   GLU A  13      55.820  44.470 121.456  1.00  0.00           C
ATOM    340  O   GLU A  13      55.940  43.260 121.245  1.00  0.00           O
ATOM    341  N   THR A  14      54.970  44.930 122.396  1.00  0.00           N
ATOM    343  CA  THR A  14      54.120  44.030 123.185  1.00  0.00           C
ATOM    345  CB  THR A  14      53.930  44.550 124.636  1.00  0.00           C
ATOM    347  OG1 THR A  14      54.280  43.570 125.585  1.00  0.00           O
ATOM    349  CG2 THR A  14      52.540  45.050 125.086  1.00  0.00           C
ATOM    353  C   THR A  14      52.890  43.660 122.346  1.00  0.00           C
ATOM    354  O   THR A  14      52.870  42.680 121.616  1.00  0.00           O
ATOM    355  N   ARG A  15      51.830  44.460 122.306  1.00  0.00           N
ATOM    357  CA  ARG A  15      50.950  44.490 121.175  1.00  0.00           C
ATOM    359  CB  ARG A  15      49.730  43.560 121.296  1.00  0.00           C
ATOM    362  CG  ARG A  15      48.700  43.990 122.355  1.00  0.00           C
ATOM    365  CD  ARG A  15      47.940  42.820 122.986  1.00  0.00           C
ATOM    368  NE  ARG A  15      46.920  42.360 121.996  1.00  0.00           N
ATOM    370  CZ  ARG A  15      46.280  41.220 122.136  1.00  0.00           C
ATOM    371  NH1 ARG A  15      45.100  41.110 121.586  1.00  0.00           N
ATOM    374  NH2 ARG A  15      46.680  40.230 122.896  1.00  0.00           N
ATOM    377  C   ARG A  15      50.640  45.950 121.236  1.00  0.00           C
ATOM    378  O   ARG A  15      50.780  46.570 122.285  1.00  0.00           O
ATOM    379  N   ALA A  16      50.510  46.570 120.056  1.00  0.00           N
ATOM    381  CA  ALA A  16      51.450  47.630 119.796  1.00  0.00           C
ATOM    383  CB  ALA A  16      52.120  47.440 118.426  1.00  0.00           C
ATOM    387  C   ALA A  16      50.760  48.950 119.925  1.00  0.00           C
ATOM    388  O   ALA A  16      50.630  49.750 118.996  1.00  0.00           O
ATOM    389  N   VAL A  17      50.260  49.220 121.135  1.00  0.00           N
ATOM    391  CA  VAL A  17      49.260  50.250 121.356  1.00  0.00           C
ATOM    393  CB  VAL A  17      48.200  49.800 122.355  1.00  0.00           C
ATOM    395  CG1 VAL A  17      46.930  50.660 122.186  1.00  0.00           C
ATOM    399  CG2 VAL A  17      47.790  48.340 122.075  1.00  0.00           C
ATOM    403  C   VAL A  17      49.950  51.530 121.786  1.00  0.00           C
ATOM    404  O   VAL A  17      49.350  52.500 122.226  1.00  0.00           O
ATOM    405  N   GLY A  18      51.270  51.580 121.535  1.00  0.00           N
ATOM    407  CA  GLY A  18      52.020  52.810 121.435  1.00  0.00           C
ATOM    410  C   GLY A  18      51.600  53.660 120.266  1.00  0.00           C
ATOM    411  O   GLY A  18      51.820  53.320 119.105  1.00  0.00           O
ATOM    412  N   SER A  19      51.020  54.840 120.526  1.00  0.00           N
ATOM    414  CA  SER A  19      50.800  55.820 119.465  1.00  0.00           C
ATOM    416  CB  SER A  19      49.850  56.990 119.846  1.00  0.00           C
ATOM    419  OG  SER A  19      48.490  56.560 119.976  1.00  0.00           O
ATOM    421  C   SER A  19      52.090  56.400 118.895  1.00  0.00           C
ATOM    422  O   SER A  19      52.810  57.160 119.536  1.00  0.00           O
ATOM    423  N   GLU A  20      52.360  56.060 117.636  1.00  0.00           N
ATOM    425  CA  GLU A  20      52.930  56.890 116.586  1.00  0.00           C
ATOM    427  CB  GLU A  20      53.320  58.330 117.036  1.00  0.00           C
ATOM    430  CG  GLU A  20      53.600  59.290 115.866  1.00  0.00           C
ATOM    433  CD  GLU A  20      52.420  59.260 114.896  1.00  0.00           C
ATOM    434  OE1 GLU A  20      52.590  58.820 113.726  1.00  0.00           O
ATOM    435  OE2 GLU A  20      51.310  59.710 115.276  1.00  0.00           O
ATOM    436  C   GLU A  20      54.130  56.220 115.926  1.00  0.00           C
ATOM    437  O   GLU A  20      54.390  56.400 114.735  1.00  0.00           O
ATOM    438  N   THR A  21      54.870  55.370 116.666  1.00  0.00           N
ATOM    440  CA  THR A  21      56.050  54.720 116.126  1.00  0.00           C
ATOM    442  CB  THR A  21      57.090  55.680 115.486  1.00  0.00           C
ATOM    444  OG1 THR A  21      56.940  55.770 114.075  1.00  0.00           O
ATOM    446  CG2 THR A  21      58.550  55.260 115.635  1.00  0.00           C
ATOM    450  C   THR A  21      56.690  53.810 117.156  1.00  0.00           C
ATOM    451  O   THR A  21      57.150  54.250 118.196  1.00  0.00           O
ATOM    452  N   SER A  22      56.810  52.480 116.935  1.00  0.00           N
ATOM    454  CA  SER A  22      57.370  51.580 117.966  1.00  0.00           C
ATOM    456  CB  SER A  22      57.180  50.070 117.665  1.00  0.00           C
ATOM    459  OG  SER A  22      55.820  49.730 117.866  1.00  0.00           O
ATOM    461  C   SER A  22      58.850  51.800 118.236  1.00  0.00           C
ATOM    462  O   SER A  22      59.390  51.380 119.256  1.00  0.00           O
ATOM    463  N   SER A  23      59.530  52.520 117.336  1.00  0.00           N
ATOM    465  CA  SER A  23      60.970  52.600 117.245  1.00  0.00           C
ATOM    467  CB  SER A  23      61.360  52.990 115.796  1.00  0.00           C
ATOM    470  OG  SER A  23      61.600  51.870 114.956  1.00  0.00           O
ATOM    472  C   SER A  23      61.650  53.570 118.196  1.00  0.00           C
ATOM    473  O   SER A  23      62.850  53.820 118.036  1.00  0.00           O
ATOM    474  N   LEU A  24      60.920  54.070 119.226  1.00  0.00           N
ATOM    476  CA  LEU A  24      61.400  54.050 120.616  1.00  0.00           C
ATOM    478  CB  LEU A  24      62.770  54.740 120.936  1.00  0.00           C
ATOM    481  CG  LEU A  24      63.440  54.210 122.235  1.00  0.00           C
ATOM    483  CD1 LEU A  24      64.710  55.010 122.586  1.00  0.00           C
ATOM    487  CD2 LEU A  24      63.820  52.730 122.075  1.00  0.00           C
ATOM    491  C   LEU A  24      60.340  54.580 121.575  1.00  0.00           C
ATOM    492  O   LEU A  24      60.090  54.000 122.626  1.00  0.00           O
ATOM    493  N   GLN A  25      59.670  55.700 121.255  1.00  0.00           N
ATOM    495  CA  GLN A  25      58.370  56.010 121.856  1.00  0.00           C
ATOM    497  CB  GLN A  25      58.090  57.420 122.495  1.00  0.00           C
ATOM    500  CG  GLN A  25      56.840  58.240 122.005  1.00  0.00           C
ATOM    503  CD  GLN A  25      57.020  59.200 120.816  1.00  0.00           C
ATOM    504  OE1 GLN A  25      56.090  59.710 120.185  1.00  0.00           O
ATOM    505  NE2 GLN A  25      58.290  59.500 120.456  1.00  0.00           N
ATOM    508  C   GLN A  25      57.400  55.800 120.755  1.00  0.00           C
ATOM    509  O   GLN A  25      57.580  56.400 119.686  1.00  0.00           O
ATOM    510  N   ALA A  26      56.380  54.950 120.976  1.00  0.00           N
ATOM    512  CA  ALA A  26      55.930  54.460 122.266  1.00  0.00           C
ATOM    514  CB  ALA A  26      54.460  54.870 122.435  1.00  0.00           C
ATOM    518  C   ALA A  26      56.140  52.950 122.366  1.00  0.00           C
ATOM    519  O   ALA A  26      55.510  52.180 121.646  1.00  0.00           O
ATOM    520  N   SER A  27      57.070  52.480 123.236  1.00  0.00           N
ATOM    522  CA  SER A  27      57.310  51.060 123.465  1.00  0.00           C
ATOM    524  CB  SER A  27      58.690  50.690 124.075  1.00  0.00           C
ATOM    527  OG  SER A  27      59.710  50.810 123.085  1.00  0.00           O
ATOM    529  C   SER A  27      56.240  50.360 124.276  1.00  0.00           C
ATOM    530  O   SER A  27      56.310  50.280 125.495  1.00  0.00           O
ATOM    531  N   GLN A  28      55.210  49.840 123.576  1.00  0.00           N
ATOM    533  CA  GLN A  28      54.000  49.230 124.096  1.00  0.00           C
ATOM    535  CB  GLN A  28      54.280  48.150 125.196  1.00  0.00           C
ATOM    538  CG  GLN A  28      53.620  48.270 126.605  1.00  0.00           C
ATOM    541  CD  GLN A  28      54.560  48.050 127.805  1.00  0.00           C
ATOM    542  OE1 GLN A  28      54.180  47.460 128.816  1.00  0.00           O
ATOM    543  NE2 GLN A  28      55.800  48.590 127.736  1.00  0.00           N
ATOM    546  C   GLN A  28      52.880  50.210 124.435  1.00  0.00           C
ATOM    547  O   GLN A  28      51.750  49.970 124.016  1.00  0.00           O
ATOM    548  N   ASP A  29      53.220  51.280 125.165  1.00  0.00           N
ATOM    550  CA  ASP A  29      52.440  52.380 125.666  1.00  0.00           C
ATOM    552  CB  ASP A  29      51.660  52.120 126.996  1.00  0.00           C
ATOM    555  CG  ASP A  29      50.390  51.290 126.916  1.00  0.00           C
ATOM    556  OD1 ASP A  29      49.930  50.930 128.036  1.00  0.00           O
ATOM    557  OD2 ASP A  29      49.780  51.100 125.845  1.00  0.00           O
ATOM    558  C   ASP A  29      53.560  53.400 125.965  1.00  0.00           C
ATOM    559  O   ASP A  29      54.730  53.120 125.736  1.00  0.00           O
ATOM    560  N   GLU A  30      53.230  54.610 126.426  1.00  0.00           N
ATOM    562  CA  GLU A  30      54.070  55.790 126.376  1.00  0.00           C
ATOM    564  CB  GLU A  30      53.200  57.030 126.636  1.00  0.00           C
ATOM    567  CG  GLU A  30      53.500  58.190 125.676  1.00  0.00           C
ATOM    570  CD  GLU A  30      53.170  57.980 124.195  1.00  0.00           C
ATOM    571  OE1 GLU A  30      53.840  58.670 123.395  1.00  0.00           O
ATOM    572  OE2 GLU A  30      52.270  57.170 123.846  1.00  0.00           O
ATOM    573  C   GLU A  30      55.360  55.860 127.226  1.00  0.00           C
ATOM    574  O   GLU A  30      55.460  55.400 128.366  1.00  0.00           O
ATOM    575  N   PHE A  31      56.390  56.530 126.656  1.00  0.00           N
ATOM    577  CA  PHE A  31      57.740  56.730 127.176  1.00  0.00           C
ATOM    579  CB  PHE A  31      58.750  55.920 126.266  1.00  0.00           C
ATOM    582  CG  PHE A  31      59.640  54.930 126.986  1.00  0.00           C
ATOM    583  CD1 PHE A  31      59.630  53.580 126.596  1.00  0.00           C
ATOM    585  CE1 PHE A  31      60.540  52.660 127.136  1.00  0.00           C
ATOM    587  CZ  PHE A  31      61.510  53.100 128.046  1.00  0.00           C
ATOM    589  CD2 PHE A  31      60.610  55.350 127.906  1.00  0.00           C
ATOM    591  CE2 PHE A  31      61.550  54.450 128.426  1.00  0.00           C
ATOM    593  C   PHE A  31      58.060  58.220 127.025  1.00  0.00           C
ATOM    594  O   PHE A  31      58.080  58.660 125.876  1.00  0.00           O
ATOM    595  N   GLU A  32      58.320  59.020 128.116  1.00  0.00           N
ATOM    597  CA  GLU A  32      58.530  60.480 128.056  1.00  0.00           C
ATOM    599  CB  GLU A  32      57.400  61.220 127.235  1.00  0.00           C
ATOM    602  CG  GLU A  32      56.260  62.030 127.935  1.00  0.00           C
ATOM    605  CD  GLU A  32      54.970  61.250 128.205  1.00  0.00           C
ATOM    606  OE1 GLU A  32      53.870  61.870 128.135  1.00  0.00           O
ATOM    607  OE2 GLU A  32      55.080  60.040 128.516  1.00  0.00           O
ATOM    608  C   GLU A  32      58.770  61.120 129.455  1.00  0.00           C
ATOM    609  O   GLU A  32      58.220  60.660 130.445  1.00  0.00           O
ATOM    610  N   ASN A  33      59.600  62.220 129.566  1.00  0.00           N
ATOM    612  CA  ASN A  33      59.880  63.130 130.726  1.00  0.00           C
ATOM    614  CB  ASN A  33      58.560  63.620 131.426  1.00  0.00           C
ATOM    617  CG  ASN A  33      57.460  64.320 130.616  1.00  0.00           C
ATOM    618  OD1 ASN A  33      56.320  64.420 131.096  1.00  0.00           O
ATOM    619  ND2 ASN A  33      57.720  64.820 129.406  1.00  0.00           N
ATOM    622  C   ASN A  33      61.000  62.730 131.796  1.00  0.00           C
ATOM    623  O   ASN A  33      61.300  61.550 131.916  1.00  0.00           O
ATOM    624  N   LEU A  34      61.640  63.700 132.566  1.00  0.00           N
ATOM    626  CA  LEU A  34      62.360  63.610 133.906  1.00  0.00           C
ATOM    628  CB  LEU A  34      61.930  62.400 134.806  1.00  0.00           C
ATOM    631  CG  LEU A  34      60.410  61.970 134.876  1.00  0.00           C
ATOM    633  CD1 LEU A  34      60.100  61.090 136.105  1.00  0.00           C
ATOM    637  CD2 LEU A  34      59.300  63.030 134.745  1.00  0.00           C
ATOM    641  C   LEU A  34      63.830  64.310 134.126  1.00  0.00           C
ATOM    642  O   LEU A  34      64.030  65.310 133.446  1.00  0.00           O
ATOM    643  N   VAL A  35      64.790  64.010 135.126  1.00  0.00           N
ATOM    645  CA  VAL A  35      65.720  65.040 135.836  1.00  0.00           C
ATOM    647  CB  VAL A  35      64.930  65.560 137.075  1.00  0.00           C
ATOM    649  CG1 VAL A  35      65.310  67.000 137.416  1.00  0.00           C
ATOM    653  CG2 VAL A  35      63.400  65.500 136.926  1.00  0.00           C
ATOM    657  C   VAL A  35      67.240  64.770 136.476  1.00  0.00           C
ATOM    658  O   VAL A  35      67.360  63.830 137.266  1.00  0.00           O
ATOM    659  N   ARG A  36      68.400  65.610 136.316  1.00  0.00           N
ATOM    661  CA  ARG A  36      69.620  65.800 137.266  1.00  0.00           C
ATOM    663  CB  ARG A  36      70.910  64.910 136.955  1.00  0.00           C
ATOM    666  CG  ARG A  36      72.160  65.020 137.945  1.00  0.00           C
ATOM    669  CD  ARG A  36      73.610  65.650 137.736  1.00  0.00           C
ATOM    672  NE  ARG A  36      74.010  66.350 136.456  1.00  0.00           N
ATOM    674  CZ  ARG A  36      75.250  66.790 136.206  1.00  0.00           C
ATOM    675  NH1 ARG A  36      76.230  66.770 137.075  1.00  0.00           N
ATOM    678  NH2 ARG A  36      75.590  67.280 135.036  1.00  0.00           N
ATOM    681  C   ARG A  36      70.400  67.150 137.396  1.00  0.00           C
ATOM    682  O   ARG A  36      71.120  67.500 136.465  1.00  0.00           O
ATOM    683  N   ASN A  37      70.430  67.880 138.576  1.00  0.00           N
ATOM    685  CA  ASN A  37      71.040  69.220 138.825  1.00  0.00           C
ATOM    687  CB  ASN A  37      72.620  69.300 138.836  1.00  0.00           C
ATOM    690  CG  ASN A  37      73.270  70.330 139.806  1.00  0.00           C
ATOM    691  OD1 ASN A  37      74.160  69.970 140.575  1.00  0.00           O
ATOM    692  ND2 ASN A  37      72.890  71.630 139.776  1.00  0.00           N
ATOM    695  C   ASN A  37      70.380  70.260 137.945  1.00  0.00           C
ATOM    696  O   ASN A  37      69.530  71.060 138.345  1.00  0.00           O
ATOM    697  N   VAL A  38      70.790  70.220 136.675  1.00  0.00           N
ATOM    699  CA  VAL A  38      70.000  69.970 135.476  1.00  0.00           C
ATOM    701  CB  VAL A  38      68.460  70.080 135.425  1.00  0.00           C
ATOM    703  CG1 VAL A  38      67.990  69.420 134.105  1.00  0.00           C
ATOM    707  CG2 VAL A  38      67.710  69.280 136.526  1.00  0.00           C
ATOM    711  C   VAL A  38      70.800  70.650 134.385  1.00  0.00           C
ATOM    712  O   VAL A  38      70.330  71.490 133.626  1.00  0.00           O
ATOM    713  N   ASP A  39      72.120  70.290 134.325  1.00  0.00           N
ATOM    715  CA  ASP A  39      73.080  70.770 133.345  1.00  0.00           C
ATOM    717  CB  ASP A  39      74.530  70.280 133.616  1.00  0.00           C
ATOM    720  CG  ASP A  39      75.510  70.880 132.606  1.00  0.00           C
ATOM    721  OD1 ASP A  39      75.530  72.140 132.546  1.00  0.00           O
ATOM    722  OD2 ASP A  39      76.190  70.140 131.846  1.00  0.00           O
ATOM    723  C   ASP A  39      72.650  70.380 131.946  1.00  0.00           C
ATOM    724  O   ASP A  39      72.570  69.200 131.605  1.00  0.00           O
ATOM    725  N   VAL A  40      72.310  71.400 131.135  1.00  0.00           N
ATOM    727  CA  VAL A  40      71.670  71.250 129.846  1.00  0.00           C
ATOM    729  CB  VAL A  40      71.230  72.610 129.325  1.00  0.00           C
ATOM    731  CG1 VAL A  40      70.500  72.490 127.966  1.00  0.00           C
ATOM    735  CG2 VAL A  40      70.290  73.260 130.366  1.00  0.00           C
ATOM    739  C   VAL A  40      72.540  70.500 128.836  1.00  0.00           C
ATOM    740  O   VAL A  40      72.090  69.550 128.185  1.00  0.00           O
ATOM    741  N   LYS A  41      73.840  70.850 128.726  1.00  0.00           N
ATOM    743  CA  LYS A  41      74.760  70.110 127.886  1.00  0.00           C
ATOM    745  CB  LYS A  41      76.140  70.790 127.805  1.00  0.00           C
ATOM    748  CG  LYS A  41      77.100  70.120 126.796  1.00  0.00           C
ATOM    751  CD  LYS A  41      78.330  71.020 126.586  1.00  0.00           C
ATOM    754  CE  LYS A  41      79.340  70.600 125.516  1.00  0.00           C
ATOM    757  NZ  LYS A  41      80.370  71.660 125.336  1.00  0.00           N
ATOM    761  C   LYS A  41      74.940  68.650 128.296  1.00  0.00           C
ATOM    762  O   LYS A  41      74.870  67.770 127.446  1.00  0.00           O
ATOM    763  N   SER A  42      75.100  68.380 129.605  1.00  0.00           N
ATOM    765  CA  SER A  42      75.210  67.020 130.126  1.00  0.00           C
ATOM    767  CB  SER A  42      75.320  67.050 131.675  1.00  0.00           C
ATOM    770  OG  SER A  42      75.360  65.750 132.276  1.00  0.00           O
ATOM    772  C   SER A  42      74.060  66.100 129.756  1.00  0.00           C
ATOM    773  O   SER A  42      74.260  64.950 129.376  1.00  0.00           O
ATOM    774  N   ARG A  43      72.810  66.590 129.896  1.00  0.00           N
ATOM    776  CA  ARG A  43      71.630  65.850 129.486  1.00  0.00           C
ATOM    778  CB  ARG A  43      70.350  66.440 130.126  1.00  0.00           C
ATOM    781  CG  ARG A  43      69.960  65.790 131.465  1.00  0.00           C
ATOM    784  CD  ARG A  43      70.920  65.920 132.656  1.00  0.00           C
ATOM    787  NE  ARG A  43      72.120  65.040 132.466  1.00  0.00           N
ATOM    789  CZ  ARG A  43      72.130  63.730 132.626  1.00  0.00           C
ATOM    790  NH1 ARG A  43      71.110  63.020 133.065  1.00  0.00           N
ATOM    793  NH2 ARG A  43      73.270  63.100 132.416  1.00  0.00           N
ATOM    796  C   ARG A  43      71.480  65.620 127.995  1.00  0.00           C
ATOM    797  O   ARG A  43      71.130  64.520 127.575  1.00  0.00           O
ATOM    798  N   ILE A  44      71.800  66.620 127.156  1.00  0.00           N
ATOM    800  CA  ILE A  44      71.830  66.440 125.715  1.00  0.00           C
ATOM    802  CB  ILE A  44      72.130  67.770 125.016  1.00  0.00           C
ATOM    804  CG2 ILE A  44      72.330  67.580 123.495  1.00  0.00           C
ATOM    808  CG1 ILE A  44      71.010  68.810 125.276  1.00  0.00           C
ATOM    811  CD  ILE A  44      71.470  70.260 125.036  1.00  0.00           C
ATOM    815  C   ILE A  44      72.830  65.350 125.285  1.00  0.00           C
ATOM    816  O   ILE A  44      72.530  64.480 124.465  1.00  0.00           O
ATOM    817  N   MET A  45      74.040  65.350 125.886  1.00  0.00           N
ATOM    819  CA  MET A  45      75.040  64.320 125.696  1.00  0.00           C
ATOM    821  CB  MET A  45      76.410  64.810 126.185  1.00  0.00           C
ATOM    824  CG  MET A  45      76.900  66.080 125.476  1.00  0.00           C
ATOM    827  SD  MET A  45      77.520  65.850 123.786  1.00  0.00           S
ATOM    828  CE  MET A  45      75.990  66.320 122.916  1.00  0.00           C
ATOM    832  C   MET A  45      74.730  62.960 126.286  1.00  0.00           C
ATOM    833  O   MET A  45      75.040  61.940 125.685  1.00  0.00           O
ATOM    834  N   ASP A  46      74.060  62.870 127.446  1.00  0.00           N
ATOM    836  CA  ASP A  46      73.570  61.610 127.995  1.00  0.00           C
ATOM    838  CB  ASP A  46      72.970  61.900 129.396  1.00  0.00           C
ATOM    841  CG  ASP A  46      72.690  60.690 130.276  1.00  0.00           C
ATOM    842  OD1 ASP A  46      71.760  59.890 129.976  1.00  0.00           O
ATOM    843  OD2 ASP A  46      73.350  60.620 131.346  1.00  0.00           O
ATOM    844  C   ASP A  46      72.590  60.910 127.056  1.00  0.00           C
ATOM    845  O   ASP A  46      72.760  59.720 126.756  1.00  0.00           O
ATOM    846  N   GLN A  47      71.650  61.690 126.486  1.00  0.00           N
ATOM    848  CA  GLN A  47      70.780  61.250 125.425  1.00  0.00           C
ATOM    850  CB  GLN A  47      69.830  62.400 125.016  1.00  0.00           C
ATOM    853  CG  GLN A  47      68.820  62.000 123.926  1.00  0.00           C
ATOM    856  CD  GLN A  47      67.800  61.040 124.505  1.00  0.00           C
ATOM    857  OE1 GLN A  47      67.590  60.960 125.715  1.00  0.00           O
ATOM    858  NE2 GLN A  47      67.110  60.290 123.605  1.00  0.00           N
ATOM    861  C   GLN A  47      71.490  60.840 124.166  1.00  0.00           C
ATOM    862  O   GLN A  47      71.250  59.770 123.605  1.00  0.00           O
ATOM    863  N   TYR A  48      72.430  61.700 123.675  1.00  0.00           N
ATOM    865  CA  TYR A  48      73.120  61.530 122.416  1.00  0.00           C
ATOM    867  CB  TYR A  48      74.050  62.750 122.095  1.00  0.00           C
ATOM    870  CG  TYR A  48      74.970  62.560 120.906  1.00  0.00           C
ATOM    871  CD1 TYR A  48      74.500  61.960 119.715  1.00  0.00           C
ATOM    873  CE1 TYR A  48      75.400  61.610 118.706  1.00  0.00           C
ATOM    875  CZ  TYR A  48      76.750  61.930 118.816  1.00  0.00           C
ATOM    876  OH  TYR A  48      77.630  61.460 117.825  1.00  0.00           O
ATOM    878  CD2 TYR A  48      76.320  62.920 120.985  1.00  0.00           C
ATOM    880  CE2 TYR A  48      77.210  62.610 119.946  1.00  0.00           C
ATOM    882  C   TYR A  48      73.840  60.200 122.355  1.00  0.00           C
ATOM    883  O   TYR A  48      73.860  59.540 121.325  1.00  0.00           O
ATOM    884  N   ALA A  49      74.350  59.750 123.526  1.00  0.00           N
ATOM    886  CA  ALA A  49      74.990  58.470 123.736  1.00  0.00           C
ATOM    888  CB  ALA A  49      75.260  58.300 125.236  1.00  0.00           C
ATOM    892  C   ALA A  49      74.190  57.270 123.236  1.00  0.00           C
ATOM    893  O   ALA A  49      74.750  56.380 122.596  1.00  0.00           O
ATOM    894  N   ASP A  50      72.870  57.240 123.446  1.00  0.00           N
ATOM    896  CA  ASP A  50      72.010  56.170 122.995  1.00  0.00           C
ATOM    898  CB  ASP A  50      70.740  56.200 123.876  1.00  0.00           C
ATOM    901  CG  ASP A  50      69.930  54.950 123.745  1.00  0.00           C
ATOM    902  OD1 ASP A  50      70.480  53.820 123.816  1.00  0.00           O
ATOM    903  OD2 ASP A  50      68.690  55.050 123.576  1.00  0.00           O
ATOM    904  C   ASP A  50      71.690  56.230 121.486  1.00  0.00           C
ATOM    905  O   ASP A  50      71.260  55.250 120.876  1.00  0.00           O
ATOM    906  N   TRP A  51      71.920  57.380 120.836  1.00  0.00           N
ATOM    908  CA  TRP A  51      71.570  57.610 119.435  1.00  0.00           C
ATOM    910  CB  TRP A  51      70.600  58.810 119.315  1.00  0.00           C
ATOM    913  CG  TRP A  51      69.280  58.530 119.966  1.00  0.00           C
ATOM    914  CD1 TRP A  51      69.030  58.560 121.306  1.00  0.00           C
ATOM    916  NE1 TRP A  51      67.750  58.140 121.546  1.00  0.00           N
ATOM    918  CE2 TRP A  51      67.130  57.870 120.376  1.00  0.00           C
ATOM    919  CD2 TRP A  51      68.070  58.080 119.346  1.00  0.00           C
ATOM    920  CE3 TRP A  51      67.700  57.850 118.026  1.00  0.00           C
ATOM    922  CZ3 TRP A  51      66.400  57.410 117.776  1.00  0.00           C
ATOM    924  CZ2 TRP A  51      65.840  57.430 120.126  1.00  0.00           C
ATOM    926  CH2 TRP A  51      65.480  57.200 118.796  1.00  0.00           C
ATOM    928  C   TRP A  51      72.800  57.820 118.576  1.00  0.00           C
ATOM    929  O   TRP A  51      72.710  58.270 117.425  1.00  0.00           O
ATOM    930  N   LYS A  52      74.000  57.470 119.075  1.00  0.00           N
ATOM    932  CA  LYS A  52      75.240  57.590 118.355  1.00  0.00           C
ATOM    934  CB  LYS A  52      76.460  57.350 119.266  1.00  0.00           C
ATOM    937  CG  LYS A  52      76.570  58.400 120.366  1.00  0.00           C
ATOM    940  CD  LYS A  52      77.890  58.400 121.126  1.00  0.00           C
ATOM    943  CE  LYS A  52      78.160  57.130 121.926  1.00  0.00           C
ATOM    946  NZ  LYS A  52      78.630  56.050 121.046  1.00  0.00           N
ATOM    950  C   LYS A  52      75.400  56.620 117.196  1.00  0.00           C
ATOM    951  O   LYS A  52      75.610  55.430 117.376  1.00  0.00           O
ATOM    952  N   GLY A  53      75.390  57.140 115.956  1.00  0.00           N
ATOM    954  CA  GLY A  53      75.540  56.290 114.776  1.00  0.00           C
ATOM    957  C   GLY A  53      74.210  55.740 114.376  1.00  0.00           C
ATOM    958  O   GLY A  53      74.060  54.610 113.926  1.00  0.00           O
ATOM    959  N   VAL A  54      73.170  56.550 114.556  1.00  0.00           N
ATOM    961  CA  VAL A  54      71.870  56.330 113.965  1.00  0.00           C
ATOM    963  CB  VAL A  54      70.770  56.730 114.946  1.00  0.00           C
ATOM    965  CG1 VAL A  54      69.390  56.660 114.286  1.00  0.00           C
ATOM    969  CG2 VAL A  54      70.820  55.780 116.166  1.00  0.00           C
ATOM    973  C   VAL A  54      71.800  57.120 112.656  1.00  0.00           C
ATOM    974  O   VAL A  54      72.280  58.240 112.556  1.00  0.00           O
ATOM    975  N   ARG A  55      71.260  56.530 111.575  1.00  0.00           N
ATOM    977  CA  ARG A  55      71.130  57.180 110.276  1.00  0.00           C
ATOM    979  CB  ARG A  55      71.020  56.130 109.136  1.00  0.00           C
ATOM    982  CG  ARG A  55      72.310  55.290 108.926  1.00  0.00           C
ATOM    985  CD  ARG A  55      73.550  56.100 108.485  1.00  0.00           C
ATOM    988  NE  ARG A  55      74.690  55.130 108.376  1.00  0.00           N
ATOM    990  CZ  ARG A  55      75.960  55.470 108.226  1.00  0.00           C
ATOM    991  NH1 ARG A  55      76.330  56.710 107.986  1.00  0.00           N
ATOM    994  NH2 ARG A  55      76.910  54.560 108.275  1.00  0.00           N
ATOM    997  C   ARG A  55      70.040  58.260 110.196  1.00  0.00           C
ATOM    998  O   ARG A  55      69.360  58.570 111.175  1.00  0.00           O
ATOM    999  N   TYR A  56      69.850  58.920 109.035  1.00  0.00           N
ATOM   1001  CA  TYR A  56      68.840  59.950 108.886  1.00  0.00           C
ATOM   1003  CB  TYR A  56      69.420  61.070 107.995  1.00  0.00           C
ATOM   1006  CG  TYR A  56      68.590  62.330 108.006  1.00  0.00           C
ATOM   1007  CD1 TYR A  56      68.740  63.240 109.055  1.00  0.00           C
ATOM   1009  CE1 TYR A  56      68.030  64.450 109.055  1.00  0.00           C
ATOM   1011  CZ  TYR A  56      67.180  64.760 107.995  1.00  0.00           C
ATOM   1012  OH  TYR A  56      66.480  65.980 108.006  1.00  0.00           O
ATOM   1014  CD2 TYR A  56      67.750  62.660 106.926  1.00  0.00           C
ATOM   1016  CE2 TYR A  56      67.060  63.880 106.916  1.00  0.00           C
ATOM   1018  C   TYR A  56      67.570  59.390 108.255  1.00  0.00           C
ATOM   1019  O   TYR A  56      67.610  58.800 107.186  1.00  0.00           O
ATOM   1020  N   ARG A  57      66.390  59.550 108.886  1.00  0.00           N
ATOM   1022  CA  ARG A  57      65.140  59.080 108.306  1.00  0.00           C
ATOM   1024  CB  ARG A  57      64.770  57.680 108.846  1.00  0.00           C
ATOM   1027  CG  ARG A  57      63.420  57.070 108.395  1.00  0.00           C
ATOM   1030  CD  ARG A  57      63.340  55.630 108.895  1.00  0.00           C
ATOM   1033  NE  ARG A  57      62.040  54.970 108.485  1.00  0.00           N
ATOM   1035  CZ  ARG A  57      61.960  53.760 107.956  1.00  0.00           C
ATOM   1036  NH1 ARG A  57      63.040  53.050 107.685  1.00  0.00           N
ATOM   1039  NH2 ARG A  57      60.800  53.170 107.746  1.00  0.00           N
ATOM   1042  C   ARG A  57      64.000  60.020 108.626  1.00  0.00           C
ATOM   1043  O   ARG A  57      63.700  60.290 109.785  1.00  0.00           O
ATOM   1044  N   LEU A  58      63.320  60.540 107.596  1.00  0.00           N
ATOM   1046  CA  LEU A  58      62.360  61.610 107.746  1.00  0.00           C
ATOM   1048  CB  LEU A  58      62.260  62.440 106.446  1.00  0.00           C
ATOM   1051  CG  LEU A  58      63.490  63.260 106.066  1.00  0.00           C
ATOM   1053  CD1 LEU A  58      63.340  63.730 104.616  1.00  0.00           C
ATOM   1057  CD2 LEU A  58      63.640  64.490 106.965  1.00  0.00           C
ATOM   1061  C   LEU A  58      60.960  61.140 108.096  1.00  0.00           C
ATOM   1062  O   LEU A  58      60.200  60.730 107.226  1.00  0.00           O
ATOM   1063  N   GLY A  59      60.580  61.230 109.385  1.00  0.00           N
ATOM   1065  CA  GLY A  59      59.210  61.020 109.846  1.00  0.00           C
ATOM   1068  C   GLY A  59      59.040  59.700 110.516  1.00  0.00           C
ATOM   1069  O   GLY A  59      57.990  59.430 111.096  1.00  0.00           O
ATOM   1070  N   GLY A  60      60.090  58.870 110.506  1.00  0.00           N
ATOM   1072  CA  GLY A  60      60.120  57.620 111.236  1.00  0.00           C
ATOM   1075  C   GLY A  60      61.260  57.690 112.196  1.00  0.00           C
ATOM   1076  O   GLY A  60      62.390  57.420 111.825  1.00  0.00           O
ATOM   1077  N   SER A  61      61.000  58.070 113.465  1.00  0.00           N
ATOM   1079  CA  SER A  61      62.070  58.280 114.446  1.00  0.00           C
ATOM   1081  CB  SER A  61      61.660  59.220 115.616  1.00  0.00           C
ATOM   1084  OG  SER A  61      61.640  60.590 115.236  1.00  0.00           O
ATOM   1086  C   SER A  61      62.600  57.020 115.106  1.00  0.00           C
ATOM   1087  O   SER A  61      62.050  56.550 116.105  1.00  0.00           O
ATOM   1088  N   THR A  62      63.710  56.460 114.575  1.00  0.00           N
ATOM   1090  CA  THR A  62      64.220  55.150 114.946  1.00  0.00           C
ATOM   1092  CB  THR A  62      64.100  54.120 113.806  1.00  0.00           C
ATOM   1094  OG1 THR A  62      64.140  52.800 114.315  1.00  0.00           O
ATOM   1096  CG2 THR A  62      62.810  54.280 112.986  1.00  0.00           C
ATOM   1100  C   THR A  62      65.690  55.120 115.276  1.00  0.00           C
ATOM   1101  O   THR A  62      66.490  55.900 114.766  1.00  0.00           O
ATOM   1102  N   LYS A  63      66.130  54.100 116.035  1.00  0.00           N
ATOM   1104  CA  LYS A  63      67.500  53.640 116.056  1.00  0.00           C
ATOM   1106  CB  LYS A  63      67.670  52.500 117.095  1.00  0.00           C
ATOM   1109  CG  LYS A  63      67.440  52.950 118.546  1.00  0.00           C
ATOM   1112  CD  LYS A  63      68.440  54.030 119.005  1.00  0.00           C
ATOM   1115  CE  LYS A  63      68.250  54.500 120.445  1.00  0.00           C
ATOM   1118  NZ  LYS A  63      68.780  53.520 121.415  1.00  0.00           N
ATOM   1122  C   LYS A  63      68.000  53.130 114.706  1.00  0.00           C
ATOM   1123  O   LYS A  63      69.190  53.130 114.435  1.00  0.00           O
ATOM   1124  N   LYS A  64      67.060  52.760 113.806  1.00  0.00           N
ATOM   1126  CA  LYS A  64      67.360  52.480 112.425  1.00  0.00           C
ATOM   1128  CB  LYS A  64      66.390  51.410 111.825  1.00  0.00           C
ATOM   1131  CG  LYS A  64      66.510  50.000 112.446  1.00  0.00           C
ATOM   1134  CD  LYS A  64      65.710  49.760 113.745  1.00  0.00           C
ATOM   1137  CE  LYS A  64      64.190  49.790 113.546  1.00  0.00           C
ATOM   1140  NZ  LYS A  64      63.490  49.750 114.836  1.00  0.00           N
ATOM   1144  C   LYS A  64      67.310  53.730 111.555  1.00  0.00           C
ATOM   1145  O   LYS A  64      67.360  53.660 110.336  1.00  0.00           O
ATOM   1146  N   GLY A  65      67.220  54.940 112.126  1.00  0.00           N
ATOM   1148  CA  GLY A  65      67.240  56.180 111.366  1.00  0.00           C
ATOM   1151  C   GLY A  65      66.300  57.170 111.965  1.00  0.00           C
ATOM   1152  O   GLY A  65      65.160  56.820 112.256  1.00  0.00           O
ATOM   1153  N   ILE A  66      66.730  58.420 112.156  1.00  0.00           N
ATOM   1155  CA  ILE A  66      65.930  59.460 112.785  1.00  0.00           C
ATOM   1157  CB  ILE A  66      66.160  59.480 114.286  1.00  0.00           C
ATOM   1159  CG2 ILE A  66      67.630  59.810 114.636  1.00  0.00           C
ATOM   1163  CG1 ILE A  66      65.210  60.460 115.005  1.00  0.00           C
ATOM   1166  CD  ILE A  66      65.080  60.140 116.496  1.00  0.00           C
ATOM   1170  C   ILE A  66      66.310  60.780 112.176  1.00  0.00           C
ATOM   1171  O   ILE A  66      67.470  61.010 111.825  1.00  0.00           O
ATOM   1172  N   ASP A  67      65.360  61.700 111.965  1.00  0.00           N
ATOM   1174  CA  ASP A  67      65.640  63.000 111.406  1.00  0.00           C
ATOM   1176  CB  ASP A  67      64.440  63.470 110.565  1.00  0.00           C
ATOM   1179  CG  ASP A  67      63.170  63.560 111.376  1.00  0.00           C
ATOM   1180  OD1 ASP A  67      62.690  62.550 111.965  1.00  0.00           O
ATOM   1181  OD2 ASP A  67      62.620  64.690 111.386  1.00  0.00           O
ATOM   1182  C   ASP A  67      66.020  64.010 112.476  1.00  0.00           C
ATOM   1183  O   ASP A  67      66.100  63.740 113.675  1.00  0.00           O
ATOM   1184  N   CYS A  68      66.340  65.250 112.066  1.00  0.00           N
ATOM   1186  CA  CYS A  68      66.680  66.310 112.986  1.00  0.00           C
ATOM   1188  CB  CYS A  68      67.150  67.560 112.215  1.00  0.00           C
ATOM   1191  SG  CYS A  68      65.920  68.170 111.016  1.00  0.00           S
ATOM   1193  C   CYS A  68      65.570  66.700 113.956  1.00  0.00           C
ATOM   1194  O   CYS A  68      65.800  66.870 115.145  1.00  0.00           O
ATOM   1195  N   SER A  69      64.330  66.810 113.436  1.00  0.00           N
ATOM   1197  CA  SER A  69      63.130  67.100 114.206  1.00  0.00           C
ATOM   1199  CB  SER A  69      61.960  67.650 113.366  1.00  0.00           C
ATOM   1202  OG  SER A  69      62.270  68.980 112.925  1.00  0.00           O
ATOM   1204  C   SER A  69      62.720  65.930 115.066  1.00  0.00           C
ATOM   1205  O   SER A  69      62.330  66.100 116.226  1.00  0.00           O
ATOM   1206  N   GLY A  70      62.890  64.690 114.556  1.00  0.00           N
ATOM   1208  CA  GLY A  70      62.860  63.480 115.355  1.00  0.00           C
ATOM   1211  C   GLY A  70      63.820  63.470 116.516  1.00  0.00           C
ATOM   1212  O   GLY A  70      63.430  63.280 117.665  1.00  0.00           O
ATOM   1213  N   PHE A  71      65.120  63.700 116.266  1.00  0.00           N
ATOM   1215  CA  PHE A  71      66.180  63.710 117.256  1.00  0.00           C
ATOM   1217  CB  PHE A  71      67.570  63.810 116.546  1.00  0.00           C
ATOM   1220  CG  PHE A  71      68.720  63.790 117.516  1.00  0.00           C
ATOM   1221  CD1 PHE A  71      68.990  62.620 118.255  1.00  0.00           C
ATOM   1223  CE1 PHE A  71      70.010  62.610 119.216  1.00  0.00           C
ATOM   1225  CZ  PHE A  71      70.790  63.750 119.426  1.00  0.00           C
ATOM   1227  CD2 PHE A  71      69.510  64.940 117.746  1.00  0.00           C
ATOM   1229  CE2 PHE A  71      70.540  64.920 118.696  1.00  0.00           C
ATOM   1231  C   PHE A  71      66.030  64.770 118.336  1.00  0.00           C
ATOM   1232  O   PHE A  71      66.160  64.490 119.525  1.00  0.00           O
ATOM   1233  N   VAL A  72      65.720  66.030 117.976  1.00  0.00           N
ATOM   1235  CA  VAL A  72      65.440  67.090 118.956  1.00  0.00           C
ATOM   1237  CB  VAL A  72      65.440  68.480 118.336  1.00  0.00           C
ATOM   1239  CG1 VAL A  72      64.260  68.670 117.385  1.00  0.00           C
ATOM   1243  CG2 VAL A  72      65.380  69.560 119.416  1.00  0.00           C
ATOM   1247  C   VAL A  72      64.190  66.820 119.766  1.00  0.00           C
ATOM   1248  O   VAL A  72      64.150  67.040 120.985  1.00  0.00           O
ATOM   1249  N   GLN A  73      63.150  66.270 119.126  1.00  0.00           N
ATOM   1251  CA  GLN A  73      61.970  65.800 119.796  1.00  0.00           C
ATOM   1253  CB  GLN A  73      60.910  65.320 118.775  1.00  0.00           C
ATOM   1256  CG  GLN A  73      59.590  64.740 119.325  1.00  0.00           C
ATOM   1259  CD  GLN A  73      59.210  63.420 118.646  1.00  0.00           C
ATOM   1260  OE1 GLN A  73      58.780  62.440 119.266  1.00  0.00           O
ATOM   1261  NE2 GLN A  73      59.400  63.380 117.306  1.00  0.00           N
ATOM   1264  C   GLN A  73      62.300  64.700 120.806  1.00  0.00           C
ATOM   1265  O   GLN A  73      61.890  64.830 121.955  1.00  0.00           O
ATOM   1266  N   ARG A  74      63.120  63.690 120.445  1.00  0.00           N
ATOM   1268  CA  ARG A  74      63.670  62.720 121.395  1.00  0.00           C
ATOM   1270  CB  ARG A  74      64.600  61.690 120.705  1.00  0.00           C
ATOM   1273  CG  ARG A  74      63.890  60.660 119.806  1.00  0.00           C
ATOM   1276  CD  ARG A  74      62.700  59.930 120.425  1.00  0.00           C
ATOM   1279  NE  ARG A  74      63.090  59.370 121.756  1.00  0.00           N
ATOM   1281  CZ  ARG A  74      62.410  58.420 122.366  1.00  0.00           C
ATOM   1282  NH1 ARG A  74      61.350  57.910 121.815  1.00  0.00           N
ATOM   1285  NH2 ARG A  74      62.790  57.960 123.535  1.00  0.00           N
ATOM   1288  C   ARG A  74      64.450  63.340 122.536  1.00  0.00           C
ATOM   1289  O   ARG A  74      64.190  63.060 123.706  1.00  0.00           O
ATOM   1290  N   THR A  75      65.400  64.230 122.256  1.00  0.00           N
ATOM   1292  CA  THR A  75      66.280  64.740 123.306  1.00  0.00           C
ATOM   1294  CB  THR A  75      67.400  65.600 122.746  1.00  0.00           C
ATOM   1296  OG1 THR A  75      68.190  64.810 121.876  1.00  0.00           O
ATOM   1298  CG2 THR A  75      68.330  66.120 123.856  1.00  0.00           C
ATOM   1302  C   THR A  75      65.570  65.470 124.406  1.00  0.00           C
ATOM   1303  O   THR A  75      65.780  65.240 125.596  1.00  0.00           O
ATOM   1304  N   PHE A  76      64.650  66.370 124.046  1.00  0.00           N
ATOM   1306  CA  PHE A  76      64.000  67.200 125.036  1.00  0.00           C
ATOM   1308  CB  PHE A  76      63.550  68.560 124.416  1.00  0.00           C
ATOM   1311  CG  PHE A  76      64.720  69.460 124.086  1.00  0.00           C
ATOM   1312  CD1 PHE A  76      65.660  69.120 123.085  1.00  0.00           C
ATOM   1314  CE1 PHE A  76      66.730  69.970 122.776  1.00  0.00           C
ATOM   1316  CZ  PHE A  76      66.850  71.190 123.426  1.00  0.00           C
ATOM   1318  CD2 PHE A  76      64.860  70.700 124.715  1.00  0.00           C
ATOM   1320  CE2 PHE A  76      65.910  71.570 124.385  1.00  0.00           C
ATOM   1322  C   PHE A  76      62.850  66.460 125.696  1.00  0.00           C
ATOM   1323  O   PHE A  76      62.460  66.770 126.825  1.00  0.00           O
ATOM   1324  N   ARG A  77      62.310  65.420 125.016  1.00  0.00           N
ATOM   1326  CA  ARG A  77      61.080  64.790 125.435  1.00  0.00           C
ATOM   1328  CB  ARG A  77      60.280  64.030 124.346  1.00  0.00           C
ATOM   1331  CG  ARG A  77      60.850  62.720 123.796  1.00  0.00           C
ATOM   1334  CD  ARG A  77      60.160  62.250 122.505  1.00  0.00           C
ATOM   1337  NE  ARG A  77      58.690  62.140 122.706  1.00  0.00           N
ATOM   1339  CZ  ARG A  77      58.150  61.210 123.485  1.00  0.00           C
ATOM   1340  NH1 ARG A  77      58.900  60.290 124.035  1.00  0.00           N
ATOM   1343  NH2 ARG A  77      56.860  61.190 123.696  1.00  0.00           N
ATOM   1346  C   ARG A  77      61.280  63.880 126.626  1.00  0.00           C
ATOM   1347  O   ARG A  77      60.410  63.740 127.476  1.00  0.00           O
ATOM   1348  N   GLU A  78      62.460  63.260 126.726  1.00  0.00           N
ATOM   1350  CA  GLU A  78      62.770  62.380 127.825  1.00  0.00           C
ATOM   1352  CB  GLU A  78      63.230  61.010 127.276  1.00  0.00           C
ATOM   1355  CG  GLU A  78      64.500  60.980 126.386  1.00  0.00           C
ATOM   1358  CD  GLU A  78      64.450  59.890 125.316  1.00  0.00           C
ATOM   1359  OE1 GLU A  78      64.440  58.680 125.656  1.00  0.00           O
ATOM   1360  OE2 GLU A  78      64.350  60.200 124.096  1.00  0.00           O
ATOM   1361  C   GLU A  78      63.700  63.040 128.816  1.00  0.00           C
ATOM   1362  O   GLU A  78      63.630  62.770 130.005  1.00  0.00           O
ATOM   1363  N   GLN A  79      64.550  64.000 128.395  1.00  0.00           N
ATOM   1365  CA  GLN A  79      65.570  64.500 129.306  1.00  0.00           C
ATOM   1367  CB  GLN A  79      66.850  64.860 128.526  1.00  0.00           C
ATOM   1370  CG  GLN A  79      67.530  63.650 127.866  1.00  0.00           C
ATOM   1373  CD  GLN A  79      68.030  62.680 128.926  1.00  0.00           C
ATOM   1374  OE1 GLN A  79      68.140  63.030 130.106  1.00  0.00           O
ATOM   1375  NE2 GLN A  79      68.390  61.450 128.506  1.00  0.00           N
ATOM   1378  C   GLN A  79      65.180  65.760 130.036  1.00  0.00           C
ATOM   1379  O   GLN A  79      65.570  65.980 131.175  1.00  0.00           O
ATOM   1380  N   PHE A  80      64.420  66.630 129.346  1.00  0.00           N
ATOM   1382  CA  PHE A  80      64.080  67.910 129.906  1.00  0.00           C
ATOM   1384  CB  PHE A  80      64.390  69.050 128.886  1.00  0.00           C
ATOM   1387  CG  PHE A  80      65.870  69.180 128.745  1.00  0.00           C
ATOM   1388  CD1 PHE A  80      66.660  69.480 129.876  1.00  0.00           C
ATOM   1390  CE1 PHE A  80      68.050  69.540 129.776  1.00  0.00           C
ATOM   1392  CZ  PHE A  80      68.670  69.310 128.535  1.00  0.00           C
ATOM   1394  CD2 PHE A  80      66.500  69.010 127.505  1.00  0.00           C
ATOM   1396  CE2 PHE A  80      67.890  69.060 127.396  1.00  0.00           C
ATOM   1398  C   PHE A  80      62.640  67.970 130.266  1.00  0.00           C
ATOM   1399  O   PHE A  80      62.210  68.870 130.976  1.00  0.00           O
ATOM   1400  N   GLY A  81      61.830  66.990 129.836  1.00  0.00           N
ATOM   1402  CA  GLY A  81      60.390  67.090 130.016  1.00  0.00           C
ATOM   1405  C   GLY A  81      59.780  68.330 129.385  1.00  0.00           C
ATOM   1406  O   GLY A  81      59.100  69.080 130.056  1.00  0.00           O
ATOM   1407  N   LEU A  82      60.080  68.590 128.085  1.00  0.00           N
ATOM   1409  CA  LEU A  82      59.450  69.620 127.285  1.00  0.00           C
ATOM   1411  CB  LEU A  82      60.550  70.430 126.575  1.00  0.00           C
ATOM   1414  CG  LEU A  82      60.080  71.670 125.796  1.00  0.00           C
ATOM   1416  CD1 LEU A  82      59.420  72.680 126.745  1.00  0.00           C
ATOM   1420  CD2 LEU A  82      61.260  72.280 125.036  1.00  0.00           C
ATOM   1424  C   LEU A  82      58.590  69.010 126.175  1.00  0.00           C
ATOM   1425  O   LEU A  82      59.040  68.140 125.445  1.00  0.00           O
ATOM   1426  N   GLU A  83      57.340  69.440 126.006  1.00  0.00           N
ATOM   1428  CA  GLU A  83      56.460  69.070 124.925  1.00  0.00           C
ATOM   1430  CB  GLU A  83      55.050  69.670 125.196  1.00  0.00           C
ATOM   1433  CG  GLU A  83      54.560  69.550 126.666  1.00  0.00           C
ATOM   1436  CD  GLU A  83      55.050  70.680 127.586  1.00  0.00           C
ATOM   1437  OE1 GLU A  83      54.350  71.710 127.696  1.00  0.00           O
ATOM   1438  OE2 GLU A  83      56.160  70.580 128.166  1.00  0.00           O
ATOM   1439  C   GLU A  83      56.950  69.560 123.566  1.00  0.00           C
ATOM   1440  O   GLU A  83      56.820  70.740 123.246  1.00  0.00           O
ATOM   1441  N   LEU A  84      57.480  68.680 122.685  1.00  0.00           N
ATOM   1443  CA  LEU A  84      57.850  69.080 121.325  1.00  0.00           C
ATOM   1445  CB  LEU A  84      59.370  68.930 121.026  1.00  0.00           C
ATOM   1448  CG  LEU A  84      60.310  69.840 121.835  1.00  0.00           C
ATOM   1450  CD1 LEU A  84      61.760  69.610 121.366  1.00  0.00           C
ATOM   1454  CD2 LEU A  84      59.960  71.330 121.695  1.00  0.00           C
ATOM   1458  C   LEU A  84      57.080  68.310 120.246  1.00  0.00           C
ATOM   1459  O   LEU A  84      56.690  67.160 120.495  1.00  0.00           O
ATOM   1460  N   PRO A  85      56.850  68.890 119.055  1.00  0.00           N
ATOM   1461  CD  PRO A  85      57.030  70.330 118.836  1.00  0.00           C
ATOM   1464  CA  PRO A  85      56.090  68.270 117.976  1.00  0.00           C
ATOM   1466  CB  PRO A  85      55.490  69.490 117.266  1.00  0.00           C
ATOM   1469  CG  PRO A  85      56.530  70.590 117.435  1.00  0.00           C
ATOM   1472  C   PRO A  85      56.980  67.480 117.016  1.00  0.00           C
ATOM   1473  O   PRO A  85      58.140  67.220 117.306  1.00  0.00           O
ATOM   1474  N   ARG A  86      56.440  67.070 115.845  1.00  0.00           N
ATOM   1476  CA  ARG A  86      57.170  66.250 114.906  1.00  0.00           C
ATOM   1478  CB  ARG A  86      56.190  65.230 114.296  1.00  0.00           C
ATOM   1481  CG  ARG A  86      55.890  64.090 115.296  1.00  0.00           C
ATOM   1484  CD  ARG A  86      56.890  62.950 115.156  1.00  0.00           C
ATOM   1487  NE  ARG A  86      56.740  62.070 116.366  1.00  0.00           N
ATOM   1489  CZ  ARG A  86      57.140  60.810 116.356  1.00  0.00           C
ATOM   1490  NH1 ARG A  86      57.890  60.330 115.396  1.00  0.00           N
ATOM   1493  NH2 ARG A  86      56.760  60.000 117.326  1.00  0.00           N
ATOM   1496  C   ARG A  86      57.910  66.990 113.816  1.00  0.00           C
ATOM   1497  O   ARG A  86      58.970  66.540 113.386  1.00  0.00           O
ATOM   1498  N   SER A  87      57.410  68.140 113.336  1.00  0.00           N
ATOM   1500  CA  SER A  87      57.940  68.770 112.136  1.00  0.00           C
ATOM   1502  CB  SER A  87      56.790  69.190 111.185  1.00  0.00           C
ATOM   1505  OG  SER A  87      55.960  68.070 110.855  1.00  0.00           O
ATOM   1507  C   SER A  87      58.780  70.020 112.425  1.00  0.00           C
ATOM   1508  O   SER A  87      58.530  70.730 113.395  1.00  0.00           O
ATOM   1509  N   THR A  88      59.800  70.350 111.596  1.00  0.00           N
ATOM   1511  CA  THR A  88      60.750  71.450 111.866  1.00  0.00           C
ATOM   1513  CB  THR A  88      61.880  71.620 110.845  1.00  0.00           C
ATOM   1515  OG1 THR A  88      62.340  70.360 110.366  1.00  0.00           O
ATOM   1517  CG2 THR A  88      63.070  72.340 111.496  1.00  0.00           C
ATOM   1521  C   THR A  88      60.060  72.800 111.946  1.00  0.00           C
ATOM   1522  O   THR A  88      60.360  73.650 112.776  1.00  0.00           O
ATOM   1523  N   TYR A  89      59.070  72.970 111.066  1.00  0.00           N
ATOM   1525  CA  TYR A  89      58.190  74.110 110.985  1.00  0.00           C
ATOM   1527  CB  TYR A  89      57.290  74.040 109.715  1.00  0.00           C
ATOM   1530  CG  TYR A  89      58.110  74.290 108.465  1.00  0.00           C
ATOM   1531  CD1 TYR A  89      59.120  73.410 108.046  1.00  0.00           C
ATOM   1533  CE1 TYR A  89      59.960  73.740 106.976  1.00  0.00           C
ATOM   1535  CZ  TYR A  89      59.730  74.900 106.245  1.00  0.00           C
ATOM   1536  OH  TYR A  89      60.610  75.270 105.206  1.00  0.00           O
ATOM   1538  CD2 TYR A  89      57.870  75.440 107.696  1.00  0.00           C
ATOM   1540  CE2 TYR A  89      58.660  75.730 106.566  1.00  0.00           C
ATOM   1542  C   TYR A  89      57.360  74.310 112.245  1.00  0.00           C
ATOM   1543  O   TYR A  89      57.140  75.440 112.656  1.00  0.00           O
ATOM   1544  N   GLU A  90      56.900  73.210 112.876  1.00  0.00           N
ATOM   1546  CA  GLU A  90      56.210  73.240 114.156  1.00  0.00           C
ATOM   1548  CB  GLU A  90      55.460  71.910 114.426  1.00  0.00           C
ATOM   1551  CG  GLU A  90      54.360  71.540 113.395  1.00  0.00           C
ATOM   1554  CD  GLU A  90      53.690  70.200 113.716  1.00  0.00           C
ATOM   1555  OE1 GLU A  90      54.400  69.210 114.026  1.00  0.00           O
ATOM   1556  OE2 GLU A  90      52.430  70.150 113.635  1.00  0.00           O
ATOM   1557  C   GLU A  90      57.180  73.490 115.305  1.00  0.00           C
ATOM   1558  O   GLU A  90      56.880  74.200 116.266  1.00  0.00           O
ATOM   1559  N   GLN A  91      58.400  72.900 115.236  1.00  0.00           N
ATOM   1561  CA  GLN A  91      59.480  73.070 116.206  1.00  0.00           C
ATOM   1563  CB  GLN A  91      60.720  72.220 115.816  1.00  0.00           C
ATOM   1566  CG  GLN A  91      60.580  70.690 115.976  1.00  0.00           C
ATOM   1569  CD  GLN A  91      60.670  70.270 117.446  1.00  0.00           C
ATOM   1570  OE1 GLN A  91      60.710  71.060 118.386  1.00  0.00           O
ATOM   1571  NE2 GLN A  91      60.730  68.930 117.656  1.00  0.00           N
ATOM   1574  C   GLN A  91      59.940  74.510 116.386  1.00  0.00           C
ATOM   1575  O   GLN A  91      60.100  75.000 117.505  1.00  0.00           O
ATOM   1576  N   GLN A  92      60.120  75.260 115.285  1.00  0.00           N
ATOM   1578  CA  GLN A  92      60.630  76.620 115.346  1.00  0.00           C
ATOM   1580  CB  GLN A  92      60.980  77.130 113.915  1.00  0.00           C
ATOM   1583  CG  GLN A  92      59.770  77.230 112.966  1.00  0.00           C
ATOM   1586  CD  GLN A  92      60.120  77.800 111.586  1.00  0.00           C
ATOM   1587  OE1 GLN A  92      61.180  78.370 111.346  1.00  0.00           O
ATOM   1588  NE2 GLN A  92      59.210  77.550 110.616  1.00  0.00           N
ATOM   1591  C   GLN A  92      59.660  77.610 115.985  1.00  0.00           C
ATOM   1592  O   GLN A  92      60.060  78.660 116.496  1.00  0.00           O
ATOM   1593  N   GLU A  93      58.350  77.310 115.995  1.00  0.00           N
ATOM   1595  CA  GLU A  93      57.340  78.210 116.505  1.00  0.00           C
ATOM   1597  CB  GLU A  93      56.030  78.050 115.696  1.00  0.00           C
ATOM   1600  CG  GLU A  93      56.190  78.510 114.216  1.00  0.00           C
ATOM   1603  CD  GLU A  93      54.890  78.540 113.415  1.00  0.00           C
ATOM   1604  OE1 GLU A  93      54.260  77.470 113.215  1.00  0.00           O
ATOM   1605  OE2 GLU A  93      54.530  79.640 112.906  1.00  0.00           O
ATOM   1606  C   GLU A  93      57.100  77.990 117.995  1.00  0.00           C
ATOM   1607  O   GLU A  93      56.480  78.830 118.656  1.00  0.00           O
ATOM   1608  N   MET A  94      57.690  76.920 118.566  1.00  0.00           N
ATOM   1610  CA  MET A  94      57.690  76.640 119.995  1.00  0.00           C
ATOM   1612  CB  MET A  94      58.170  75.190 120.305  1.00  0.00           C
ATOM   1615  CG  MET A  94      57.350  74.070 119.645  1.00  0.00           C
ATOM   1618  SD  MET A  94      55.560  74.110 119.956  1.00  0.00           S
ATOM   1619  CE  MET A  94      55.640  73.640 121.706  1.00  0.00           C
ATOM   1623  C   MET A  94      58.590  77.600 120.755  1.00  0.00           C
ATOM   1624  O   MET A  94      58.400  77.830 121.946  1.00  0.00           O
ATOM   1625  N   GLY A  95      59.580  78.180 120.056  1.00  0.00           N
ATOM   1627  CA  GLY A  95      60.530  79.120 120.616  1.00  0.00           C
ATOM   1630  C   GLY A  95      60.480  80.480 119.976  1.00  0.00           C
ATOM   1631  O   GLY A  95      59.880  80.710 118.935  1.00  0.00           O
ATOM   1632  N   LYS A  96      61.180  81.430 120.616  1.00  0.00           N
ATOM   1634  CA  LYS A  96      61.400  82.780 120.156  1.00  0.00           C
ATOM   1636  CB  LYS A  96      61.100  83.830 121.236  1.00  0.00           C
ATOM   1639  CG  LYS A  96      59.660  83.790 121.756  1.00  0.00           C
ATOM   1642  CD  LYS A  96      58.610  83.960 120.646  1.00  0.00           C
ATOM   1645  CE  LYS A  96      57.190  84.000 121.196  1.00  0.00           C
ATOM   1648  NZ  LYS A  96      56.860  82.740 121.896  1.00  0.00           N
ATOM   1652  C   LYS A  96      62.850  82.930 119.806  1.00  0.00           C
ATOM   1653  O   LYS A  96      63.730  82.390 120.486  1.00  0.00           O
ATOM   1654  N   SER A  97      63.150  83.650 118.726  1.00  0.00           N
ATOM   1656  CA  SER A  97      64.460  83.720 118.146  1.00  0.00           C
ATOM   1658  CB  SER A  97      64.390  84.000 116.626  1.00  0.00           C
ATOM   1661  OG  SER A  97      64.010  85.340 116.346  1.00  0.00           O
ATOM   1663  C   SER A  97      65.440  84.650 118.866  1.00  0.00           C
ATOM   1664  O   SER A  97      65.070  85.570 119.595  1.00  0.00           O
ATOM   1665  N   VAL A  98      66.740  84.330 118.696  1.00  0.00           N
ATOM   1667  CA  VAL A  98      67.880  85.030 119.245  1.00  0.00           C
ATOM   1669  CB  VAL A  98      68.420  84.410 120.536  1.00  0.00           C
ATOM   1671  CG1 VAL A  98      67.560  84.890 121.716  1.00  0.00           C
ATOM   1675  CG2 VAL A  98      68.450  82.870 120.425  1.00  0.00           C
ATOM   1679  C   VAL A  98      69.000  85.120 118.215  1.00  0.00           C
ATOM   1680  O   VAL A  98      69.010  84.420 117.206  1.00  0.00           O
ATOM   1681  N   SER A  99      69.980  86.020 118.465  1.00  0.00           N
ATOM   1683  CA  SER A  99      71.170  86.160 117.626  1.00  0.00           C
ATOM   1685  CB  SER A  99      71.520  87.650 117.355  1.00  0.00           C
ATOM   1688  OG  SER A  99      72.420  87.780 116.255  1.00  0.00           O
ATOM   1690  C   SER A  99      72.360  85.520 118.316  1.00  0.00           C
ATOM   1691  O   SER A  99      72.240  84.870 119.346  1.00  0.00           O
ATOM   1692  N   ARG A 100      73.580  85.770 117.796  1.00  0.00           N
ATOM   1694  CA  ARG A 100      74.850  85.280 118.286  1.00  0.00           C
ATOM   1696  CB  ARG A 100      75.990  85.900 117.435  1.00  0.00           C
ATOM   1699  CG  ARG A 100      75.980  85.490 115.956  1.00  0.00           C
ATOM   1702  CD  ARG A 100      76.150  83.980 115.786  1.00  0.00           C
ATOM   1705  NE  ARG A 100      76.380  83.660 114.346  1.00  0.00           N
ATOM   1707  CZ  ARG A 100      77.020  82.570 113.956  1.00  0.00           C
ATOM   1708  NH1 ARG A 100      77.690  81.820 114.806  1.00  0.00           N
ATOM   1711  NH2 ARG A 100      77.040  82.230 112.696  1.00  0.00           N
ATOM   1714  C   ARG A 100      75.120  85.600 119.735  1.00  0.00           C
ATOM   1715  O   ARG A 100      75.650  84.800 120.495  1.00  0.00           O
ATOM   1716  N   SER A 101      74.720  86.800 120.176  1.00  0.00           N
ATOM   1718  CA  SER A 101      74.880  87.250 121.535  1.00  0.00           C
ATOM   1720  CB  SER A 101      74.690  88.780 121.575  1.00  0.00           C
ATOM   1723  OG  SER A 101      73.460  89.140 120.946  1.00  0.00           O
ATOM   1725  C   SER A 101      73.920  86.640 122.536  1.00  0.00           C
ATOM   1726  O   SER A 101      74.170  86.650 123.736  1.00  0.00           O
ATOM   1727  N   ASN A 102      72.790  86.090 122.075  1.00  0.00           N
ATOM   1729  CA  ASN A 102      71.760  85.620 122.966  1.00  0.00           C
ATOM   1731  CB  ASN A 102      70.480  86.490 122.836  1.00  0.00           C
ATOM   1734  CG  ASN A 102      70.740  87.860 123.456  1.00  0.00           C
ATOM   1735  OD1 ASN A 102      70.640  88.010 124.676  1.00  0.00           O
ATOM   1736  ND2 ASN A 102      71.020  88.890 122.636  1.00  0.00           N
ATOM   1739  C   ASN A 102      71.510  84.140 122.755  1.00  0.00           C
ATOM   1740  O   ASN A 102      70.470  83.620 123.146  1.00  0.00           O
ATOM   1741  N   LEU A 103      72.490  83.410 122.186  1.00  0.00           N
ATOM   1743  CA  LEU A 103      72.480  81.960 122.105  1.00  0.00           C
ATOM   1745  CB  LEU A 103      73.680  81.400 121.316  1.00  0.00           C
ATOM   1748  CG  LEU A 103      73.750  81.880 119.855  1.00  0.00           C
ATOM   1750  CD1 LEU A 103      75.000  81.360 119.136  1.00  0.00           C
ATOM   1754  CD2 LEU A 103      72.500  81.460 119.086  1.00  0.00           C
ATOM   1758  C   LEU A 103      72.450  81.320 123.476  1.00  0.00           C
ATOM   1759  O   LEU A 103      73.020  81.830 124.446  1.00  0.00           O
ATOM   1760  N   ARG A 104      71.680  80.240 123.626  1.00  0.00           N
ATOM   1762  CA  ARG A 104      71.420  79.600 124.885  1.00  0.00           C
ATOM   1764  CB  ARG A 104      69.900  79.550 125.185  1.00  0.00           C
ATOM   1767  CG  ARG A 104      69.160  80.890 125.096  1.00  0.00           C
ATOM   1770  CD  ARG A 104      69.480  81.870 126.226  1.00  0.00           C
ATOM   1773  NE  ARG A 104      70.760  82.560 125.965  1.00  0.00           N
ATOM   1775  CZ  ARG A 104      71.200  83.580 126.675  1.00  0.00           C
ATOM   1776  NH1 ARG A 104      70.470  84.160 127.606  1.00  0.00           N
ATOM   1779  NH2 ARG A 104      72.410  84.020 126.406  1.00  0.00           N
ATOM   1782  C   ARG A 104      71.920  78.180 124.776  1.00  0.00           C
ATOM   1783  O   ARG A 104      71.980  77.610 123.696  1.00  0.00           O
ATOM   1784  N   THR A 105      72.310  77.540 125.886  1.00  0.00           N
ATOM   1786  CA  THR A 105      72.540  76.100 125.876  1.00  0.00           C
ATOM   1788  CB  THR A 105      73.290  75.570 127.095  1.00  0.00           C
ATOM   1790  OG1 THR A 105      74.370  76.440 127.416  1.00  0.00           O
ATOM   1792  CG2 THR A 105      73.870  74.170 126.856  1.00  0.00           C
ATOM   1796  C   THR A 105      71.220  75.370 125.676  1.00  0.00           C
ATOM   1797  O   THR A 105      70.220  75.680 126.325  1.00  0.00           O
ATOM   1798  N   GLY A 106      71.170  74.410 124.726  1.00  0.00           N
ATOM   1800  CA  GLY A 106      69.940  73.750 124.306  1.00  0.00           C
ATOM   1803  C   GLY A 106      69.040  74.610 123.446  1.00  0.00           C
ATOM   1804  O   GLY A 106      67.830  74.400 123.426  1.00  0.00           O
ATOM   1805  N   ASP A 107      69.600  75.580 122.706  1.00  0.00           N
ATOM   1807  CA  ASP A 107      68.910  76.390 121.726  1.00  0.00           C
ATOM   1809  CB  ASP A 107      69.700  77.710 121.566  1.00  0.00           C
ATOM   1812  CG  ASP A 107      68.950  78.830 120.886  1.00  0.00           C
ATOM   1813  OD1 ASP A 107      68.390  78.630 119.785  1.00  0.00           O
ATOM   1814  OD2 ASP A 107      68.980  79.950 121.476  1.00  0.00           O
ATOM   1815  C   ASP A 107      68.720  75.640 120.406  1.00  0.00           C
ATOM   1816  O   ASP A 107      69.550  74.820 120.016  1.00  0.00           O
ATOM   1817  N   LEU A 108      67.590  75.900 119.715  1.00  0.00           N
ATOM   1819  CA  LEU A 108      67.290  75.220 118.476  1.00  0.00           C
ATOM   1821  CB  LEU A 108      65.810  74.830 118.355  1.00  0.00           C
ATOM   1824  CG  LEU A 108      65.310  73.890 119.476  1.00  0.00           C
ATOM   1826  CD1 LEU A 108      64.010  73.210 119.016  1.00  0.00           C
ATOM   1830  CD2 LEU A 108      66.340  72.840 119.906  1.00  0.00           C
ATOM   1834  C   LEU A 108      67.720  76.050 117.285  1.00  0.00           C
ATOM   1835  O   LEU A 108      67.000  76.900 116.766  1.00  0.00           O
ATOM   1836  N   VAL A 109      68.940  75.780 116.806  1.00  0.00           N
ATOM   1838  CA  VAL A 109      69.570  76.490 115.715  1.00  0.00           C
ATOM   1840  CB  VAL A 109      71.100  76.450 115.816  1.00  0.00           C
ATOM   1842  CG1 VAL A 109      71.510  77.360 116.996  1.00  0.00           C
ATOM   1846  CG2 VAL A 109      71.620  75.030 116.086  1.00  0.00           C
ATOM   1850  C   VAL A 109      69.040  76.020 114.376  1.00  0.00           C
ATOM   1851  O   VAL A 109      68.970  74.820 114.096  1.00  0.00           O
ATOM   1852  N   LEU A 110      68.580  76.960 113.516  1.00  0.00           N
ATOM   1854  CA  LEU A 110      67.900  76.670 112.256  1.00  0.00           C
ATOM   1856  CB  LEU A 110      66.670  77.590 112.025  1.00  0.00           C
ATOM   1859  CG  LEU A 110      65.550  77.440 113.065  1.00  0.00           C
ATOM   1861  CD1 LEU A 110      64.390  78.390 112.736  1.00  0.00           C
ATOM   1865  CD2 LEU A 110      65.040  76.000 113.126  1.00  0.00           C
ATOM   1869  C   LEU A 110      68.790  76.840 111.046  1.00  0.00           C
ATOM   1870  O   LEU A 110      69.530  77.810 110.895  1.00  0.00           O
ATOM   1871  N   PHE A 111      68.710  75.870 110.116  1.00  0.00           N
ATOM   1873  CA  PHE A 111      69.600  75.780 108.976  1.00  0.00           C
ATOM   1875  CB  PHE A 111      70.530  74.550 109.096  1.00  0.00           C
ATOM   1878  CG  PHE A 111      71.310  74.670 110.376  1.00  0.00           C
ATOM   1879  CD1 PHE A 111      72.360  75.590 110.506  1.00  0.00           C
ATOM   1881  CE1 PHE A 111      73.060  75.720 111.706  1.00  0.00           C
ATOM   1883  CZ  PHE A 111      72.730  74.900 112.796  1.00  0.00           C
ATOM   1885  CD2 PHE A 111      70.980  73.860 111.486  1.00  0.00           C
ATOM   1887  CE2 PHE A 111      71.690  73.980 112.676  1.00  0.00           C
ATOM   1889  C   PHE A 111      68.850  75.750 107.645  1.00  0.00           C
ATOM   1890  O   PHE A 111      67.800  75.140 107.495  1.00  0.00           O
ATOM   1891  N   ARG A 112      69.400  76.460 106.626  1.00  0.00           N
ATOM   1893  CA  ARG A 112      68.840  76.530 105.285  1.00  0.00           C
ATOM   1895  CB  ARG A 112      69.360  77.790 104.536  1.00  0.00           C
ATOM   1898  CG  ARG A 112      69.060  79.130 105.215  1.00  0.00           C
ATOM   1901  CD  ARG A 112      69.860  80.260 104.566  1.00  0.00           C
ATOM   1904  NE  ARG A 112      69.600  81.510 105.346  1.00  0.00           N
ATOM   1906  CZ  ARG A 112      70.550  82.250 105.895  1.00  0.00           C
ATOM   1907  NH1 ARG A 112      71.810  81.890 105.946  1.00  0.00           N
ATOM   1910  NH2 ARG A 112      70.230  83.380 106.486  1.00  0.00           N
ATOM   1913  C   ARG A 112      69.250  75.350 104.416  1.00  0.00           C
ATOM   1914  O   ARG A 112      70.270  75.400 103.736  1.00  0.00           O
ATOM   1915  N   ALA A 113      68.470  74.270 104.416  1.00  0.00           N
ATOM   1917  CA  ALA A 113      68.780  73.070 103.675  1.00  0.00           C
ATOM   1919  CB  ALA A 113      69.090  71.970 104.706  1.00  0.00           C
ATOM   1923  C   ALA A 113      67.590  72.690 102.805  1.00  0.00           C
ATOM   1924  O   ALA A 113      66.470  72.680 103.296  1.00  0.00           O
ATOM   1925  N   GLY A 114      67.790  72.400 101.505  1.00  0.00           N
ATOM   1927  CA  GLY A 114      66.690  72.290 100.526  1.00  0.00           C
ATOM   1930  C   GLY A 114      65.780  71.110 100.705  1.00  0.00           C
ATOM   1931  O   GLY A 114      64.570  71.240 100.616  1.00  0.00           O
ATOM   1932  N   SER A 115      66.350  69.950 101.066  1.00  0.00           N
ATOM   1934  CA  SER A 115      65.710  68.640 101.156  1.00  0.00           C
ATOM   1936  CB  SER A 115      66.740  67.620 101.745  1.00  0.00           C
ATOM   1939  OG  SER A 115      67.940  67.600 100.965  1.00  0.00           O
ATOM   1941  C   SER A 115      64.450  68.620 102.005  1.00  0.00           C
ATOM   1942  O   SER A 115      63.510  67.870 101.776  1.00  0.00           O
ATOM   1943  N   THR A 116      64.440  69.480 103.036  1.00  0.00           N
ATOM   1945  CA  THR A 116      63.390  69.670 104.016  1.00  0.00           C
ATOM   1947  CB  THR A 116      63.860  69.220 105.396  1.00  0.00           C
ATOM   1949  OG1 THR A 116      64.970  69.960 105.895  1.00  0.00           O
ATOM   1951  CG2 THR A 116      64.300  67.750 105.366  1.00  0.00           C
ATOM   1955  C   THR A 116      62.920  71.130 104.156  1.00  0.00           C
ATOM   1956  O   THR A 116      61.950  71.410 104.836  1.00  0.00           O
ATOM   1957  N   GLY A 117      63.600  72.120 103.535  1.00  0.00           N
ATOM   1959  CA  GLY A 117      63.290  73.550 103.685  1.00  0.00           C
ATOM   1962  C   GLY A 117      63.790  74.200 104.976  1.00  0.00           C
ATOM   1963  O   GLY A 117      64.340  75.310 104.986  1.00  0.00           O
ATOM   1964  N   ARG A 118      63.590  73.500 106.105  1.00  0.00           N
ATOM   1966  CA  ARG A 118      64.120  73.860 107.406  1.00  0.00           C
ATOM   1968  CB  ARG A 118      63.050  74.450 108.336  1.00  0.00           C
ATOM   1971  CG  ARG A 118      62.590  75.860 107.925  1.00  0.00           C
ATOM   1974  CD  ARG A 118      63.680  76.910 108.106  1.00  0.00           C
ATOM   1977  NE  ARG A 118      63.060  78.240 107.805  1.00  0.00           N
ATOM   1979  CZ  ARG A 118      63.210  78.950 106.695  1.00  0.00           C
ATOM   1980  NH1 ARG A 118      63.800  78.470 105.626  1.00  0.00           N
ATOM   1983  NH2 ARG A 118      62.720  80.180 106.695  1.00  0.00           N
ATOM   1986  C   ARG A 118      64.720  72.680 108.126  1.00  0.00           C
ATOM   1987  O   ARG A 118      64.040  71.700 108.415  1.00  0.00           O
ATOM   1988  N   HIS A 119      66.000  72.770 108.506  1.00  0.00           N
ATOM   1990  CA  HIS A 119      66.670  71.790 109.335  1.00  0.00           C
ATOM   1992  CB  HIS A 119      67.950  71.320 108.616  1.00  0.00           C
ATOM   1995  ND1 HIS A 119      68.380  68.930 109.066  1.00  0.00           N
ATOM   1996  CG  HIS A 119      68.700  70.240 109.325  1.00  0.00           C
ATOM   1997  CE1 HIS A 119      69.260  68.220 109.745  1.00  0.00           C
ATOM   1999  NE2 HIS A 119      70.120  69.000 110.435  1.00  0.00           N
ATOM   2001  CD2 HIS A 119      69.780  70.300 110.156  1.00  0.00           C
ATOM   2003  C   HIS A 119      67.000  72.410 110.685  1.00  0.00           C
ATOM   2004  O   HIS A 119      66.980  73.630 110.825  1.00  0.00           O
ATOM   2005  N   VAL A 120      67.280  71.600 111.726  1.00  0.00           N
ATOM   2007  CA  VAL A 120      67.420  72.100 113.085  1.00  0.00           C
ATOM   2009  CB  VAL A 120      66.110  72.030 113.886  1.00  0.00           C
ATOM   2011  CG1 VAL A 120      65.550  70.590 113.965  1.00  0.00           C
ATOM   2015  CG2 VAL A 120      66.270  72.630 115.296  1.00  0.00           C
ATOM   2019  C   VAL A 120      68.540  71.360 113.786  1.00  0.00           C
ATOM   2020  O   VAL A 120      68.850  70.210 113.485  1.00  0.00           O
ATOM   2021  N   GLY A 121      69.260  72.010 114.726  1.00  0.00           N
ATOM   2023  CA  GLY A 121      70.220  71.320 115.585  1.00  0.00           C
ATOM   2026  C   GLY A 121      70.120  71.790 116.996  1.00  0.00           C
ATOM   2027  O   GLY A 121      69.580  72.860 117.276  1.00  0.00           O
ATOM   2028  N   ILE A 122      70.700  71.010 117.925  1.00  0.00           N
ATOM   2030  CA  ILE A 122      70.670  71.340 119.335  1.00  0.00           C
ATOM   2032  CB  ILE A 122      70.440  70.130 120.226  1.00  0.00           C
ATOM   2034  CG2 ILE A 122      70.220  70.640 121.666  1.00  0.00           C
ATOM   2038  CG1 ILE A 122      69.250  69.260 119.735  1.00  0.00           C
ATOM   2041  CD  ILE A 122      69.120  67.920 120.486  1.00  0.00           C
ATOM   2045  C   ILE A 122      71.990  71.980 119.686  1.00  0.00           C
ATOM   2046  O   ILE A 122      73.030  71.320 119.745  1.00  0.00           O
ATOM   2047  N   TYR A 123      72.010  73.300 119.906  1.00  0.00           N
ATOM   2049  CA  TYR A 123      73.210  74.020 120.276  1.00  0.00           C
ATOM   2051  CB  TYR A 123      72.990  75.530 120.046  1.00  0.00           C
ATOM   2054  CG  TYR A 123      74.140  76.430 120.416  1.00  0.00           C
ATOM   2055  CD1 TYR A 123      75.020  76.930 119.455  1.00  0.00           C
ATOM   2057  CE1 TYR A 123      75.940  77.930 119.796  1.00  0.00           C
ATOM   2059  CZ  TYR A 123      75.950  78.480 121.086  1.00  0.00           C
ATOM   2060  OH  TYR A 123      76.800  79.560 121.415  1.00  0.00           O
ATOM   2062  CD2 TYR A 123      74.230  76.910 121.736  1.00  0.00           C
ATOM   2064  CE2 TYR A 123      75.100  77.960 122.056  1.00  0.00           C
ATOM   2066  C   TYR A 123      73.750  73.640 121.646  1.00  0.00           C
ATOM   2067  O   TYR A 123      73.040  73.610 122.656  1.00  0.00           O
ATOM   2068  N   ILE A 124      75.060  73.320 121.706  1.00  0.00           N
ATOM   2070  CA  ILE A 124      75.690  72.810 122.916  1.00  0.00           C
ATOM   2072  CB  ILE A 124      76.280  71.410 122.746  1.00  0.00           C
ATOM   2074  CG2 ILE A 124      75.120  70.420 122.495  1.00  0.00           C
ATOM   2078  CG1 ILE A 124      77.350  71.350 121.626  1.00  0.00           C
ATOM   2081  CD  ILE A 124      78.030  69.980 121.476  1.00  0.00           C
ATOM   2085  C   ILE A 124      76.770  73.760 123.426  1.00  0.00           C
ATOM   2086  O   ILE A 124      77.400  73.500 124.446  1.00  0.00           O
ATOM   2087  N   GLY A 125      76.970  74.900 122.736  1.00  0.00           N
ATOM   2089  CA  GLY A 125      77.930  75.920 123.085  1.00  0.00           C
ATOM   2092  C   GLY A 125      78.790  76.340 121.926  1.00  0.00           C
ATOM   2093  O   GLY A 125      79.250  75.520 121.135  1.00  0.00           O
ATOM   2094  N   ASN A 126      79.050  77.660 121.846  1.00  0.00           N
ATOM   2096  CA  ASN A 126      79.900  78.400 120.915  1.00  0.00           C
ATOM   2098  CB  ASN A 126      81.410  78.140 121.096  1.00  0.00           C
ATOM   2101  CG  ASN A 126      81.820  78.130 122.556  1.00  0.00           C
ATOM   2102  OD1 ASN A 126      82.090  79.150 123.196  1.00  0.00           O
ATOM   2103  ND2 ASN A 126      81.940  76.920 123.135  1.00  0.00           N
ATOM   2106  C   ASN A 126      79.490  78.340 119.455  1.00  0.00           C
ATOM   2107  O   ASN A 126      78.820  79.230 118.915  1.00  0.00           O
ATOM   2108  N   ASN A 127      79.870  77.280 118.726  1.00  0.00           N
ATOM   2110  CA  ASN A 127      79.420  77.050 117.366  1.00  0.00           C
ATOM   2112  CB  ASN A 127      80.490  77.350 116.286  1.00  0.00           C
ATOM   2115  CG  ASN A 127      81.100  78.730 116.456  1.00  0.00           C
ATOM   2116  OD1 ASN A 127      82.210  78.870 116.986  1.00  0.00           O
ATOM   2117  ND2 ASN A 127      80.420  79.770 115.915  1.00  0.00           N
ATOM   2120  C   ASN A 127      79.010  75.620 117.145  1.00  0.00           C
ATOM   2121  O   ASN A 127      78.550  75.280 116.066  1.00  0.00           O
ATOM   2122  N   GLN A 128      79.200  74.740 118.146  1.00  0.00           N
ATOM   2124  CA  GLN A 128      78.890  73.340 117.986  1.00  0.00           C
ATOM   2126  CB  GLN A 128      79.860  72.430 118.766  1.00  0.00           C
ATOM   2129  CG  GLN A 128      81.270  72.300 118.146  1.00  0.00           C
ATOM   2132  CD  GLN A 128      82.220  71.630 119.136  1.00  0.00           C
ATOM   2133  OE1 GLN A 128      83.300  72.110 119.496  1.00  0.00           O
ATOM   2134  NE2 GLN A 128      81.790  70.460 119.665  1.00  0.00           N
ATOM   2137  C   GLN A 128      77.460  73.010 118.345  1.00  0.00           C
ATOM   2138  O   GLN A 128      76.820  73.650 119.185  1.00  0.00           O
ATOM   2139  N   PHE A 129      76.930  71.960 117.715  1.00  0.00           N
ATOM   2141  CA  PHE A 129      75.570  71.550 117.956  1.00  0.00           C
ATOM   2143  CB  PHE A 129      74.530  72.460 117.215  1.00  0.00           C
ATOM   2146  CG  PHE A 129      74.940  72.620 115.796  1.00  0.00           C
ATOM   2147  CD1 PHE A 129      75.800  73.670 115.416  1.00  0.00           C
ATOM   2149  CE1 PHE A 129      76.420  73.630 114.166  1.00  0.00           C
ATOM   2151  CZ  PHE A 129      76.160  72.590 113.286  1.00  0.00           C
ATOM   2153  CD2 PHE A 129      74.590  71.640 114.866  1.00  0.00           C
ATOM   2155  CE2 PHE A 129      75.220  71.610 113.626  1.00  0.00           C
ATOM   2157  C   PHE A 129      75.460  70.080 117.575  1.00  0.00           C
ATOM   2158  O   PHE A 129      76.260  69.560 116.796  1.00  0.00           O
ATOM   2159  N   VAL A 130      74.470  69.360 118.135  1.00  0.00           N
ATOM   2161  CA  VAL A 130      74.310  67.930 117.896  1.00  0.00           C
ATOM   2163  CB  VAL A 130      74.390  67.100 119.175  1.00  0.00           C
ATOM   2165  CG1 VAL A 130      73.300  67.470 120.196  1.00  0.00           C
ATOM   2169  CG2 VAL A 130      74.360  65.590 118.846  1.00  0.00           C
ATOM   2173  C   VAL A 130      73.010  67.740 117.156  1.00  0.00           C
ATOM   2174  O   VAL A 130      71.990  68.370 117.456  1.00  0.00           O
ATOM   2175  N   HIS A 131      73.000  66.930 116.086  1.00  0.00           N
ATOM   2177  CA  HIS A 131      71.860  66.890 115.206  1.00  0.00           C
ATOM   2179  CB  HIS A 131      71.800  68.140 114.306  1.00  0.00           C
ATOM   2182  ND1 HIS A 131      72.680  67.920 112.016  1.00  0.00           N
ATOM   2183  CG  HIS A 131      72.930  68.190 113.336  1.00  0.00           C
ATOM   2184  CE1 HIS A 131      73.860  67.840 111.435  1.00  0.00           C
ATOM   2186  NE2 HIS A 131      74.860  68.090 112.316  1.00  0.00           N
ATOM   2188  CD2 HIS A 131      74.270  68.320 113.546  1.00  0.00           C
ATOM   2190  C   HIS A 131      71.990  65.640 114.356  1.00  0.00           C
ATOM   2191  O   HIS A 131      73.040  65.020 114.296  1.00  0.00           O
ATOM   2192  N   ALA A 132      70.900  65.250 113.666  1.00  0.00           N
ATOM   2194  CA  ALA A 132      70.970  64.210 112.676  1.00  0.00           C
ATOM   2196  CB  ALA A 132      69.610  63.480 112.616  1.00  0.00           C
ATOM   2200  C   ALA A 132      71.390  64.730 111.296  1.00  0.00           C
ATOM   2201  O   ALA A 132      70.620  65.360 110.575  1.00  0.00           O
ATOM   2202  N   SER A 133      72.660  64.480 110.886  1.00  0.00           N
ATOM   2204  CA  SER A 133      73.140  64.730 109.536  1.00  0.00           C
ATOM   2206  CB  SER A 133      74.680  64.660 109.396  1.00  0.00           C
ATOM   2209  OG  SER A 133      75.280  65.680 110.176  1.00  0.00           O
ATOM   2211  C   SER A 133      72.590  63.760 108.526  1.00  0.00           C
ATOM   2212  O   SER A 133      72.330  62.610 108.876  1.00  0.00           O
ATOM   2213  N   THR A 134      72.390  64.180 107.266  1.00  0.00           N
ATOM   2215  CA  THR A 134      71.720  63.400 106.216  1.00  0.00           C
ATOM   2217  CB  THR A 134      71.490  64.200 104.946  1.00  0.00           C
ATOM   2219  OG1 THR A 134      72.690  64.790 104.465  1.00  0.00           O
ATOM   2221  CG2 THR A 134      70.540  65.350 105.266  1.00  0.00           C
ATOM   2225  C   THR A 134      72.390  62.080 105.845  1.00  0.00           C
ATOM   2226  O   THR A 134      71.750  61.040 105.715  1.00  0.00           O
ATOM   2227  N   SER A 135      73.720  62.080 105.705  1.00  0.00           N
ATOM   2229  CA  SER A 135      74.490  60.930 105.266  1.00  0.00           C
ATOM   2231  CB  SER A 135      75.600  61.390 104.286  1.00  0.00           C
ATOM   2234  OG  SER A 135      76.350  62.470 104.836  1.00  0.00           O
ATOM   2236  C   SER A 135      75.090  60.170 106.446  1.00  0.00           C
ATOM   2237  O   SER A 135      74.760  59.020 106.726  1.00  0.00           O
ATOM   2238  N   SER A 136      76.010  60.840 107.176  1.00  0.00           N
ATOM   2240  CA  SER A 136      76.740  60.280 108.306  1.00  0.00           C
ATOM   2242  CB  SER A 136      77.780  61.250 108.915  1.00  0.00           C
ATOM   2245  OG  SER A 136      78.690  61.670 107.896  1.00  0.00           O
ATOM   2247  C   SER A 136      75.860  59.800 109.435  1.00  0.00           C
ATOM   2248  O   SER A 136      76.130  58.730 109.976  1.00  0.00           O
ATOM   2249  N   GLY A 137      74.770  60.540 109.766  1.00  0.00           N
ATOM   2251  CA  GLY A 137      73.840  60.160 110.816  1.00  0.00           C
ATOM   2254  C   GLY A 137      74.280  60.510 112.215  1.00  0.00           C
ATOM   2255  O   GLY A 137      75.370  60.150 112.656  1.00  0.00           O
ATOM   2256  N   VAL A 138      73.390  61.210 112.956  1.00  0.00           N
ATOM   2258  CA  VAL A 138      73.520  61.740 114.315  1.00  0.00           C
ATOM   2260  CB  VAL A 138      72.680  60.980 115.346  1.00  0.00           C
ATOM   2262  CG1 VAL A 138      72.460  61.850 116.596  1.00  0.00           C
ATOM   2266  CG2 VAL A 138      71.290  60.650 114.776  1.00  0.00           C
ATOM   2270  C   VAL A 138      74.930  62.040 114.826  1.00  0.00           C
ATOM   2271  O   VAL A 138      75.590  61.190 115.425  1.00  0.00           O
ATOM   2272  N   ILE A 139      75.420  63.270 114.566  1.00  0.00           N
ATOM   2274  CA  ILE A 139      76.770  63.690 114.866  1.00  0.00           C
ATOM   2276  CB  ILE A 139      77.710  63.710 113.656  1.00  0.00           C
ATOM   2278  CG2 ILE A 139      77.920  62.270 113.116  1.00  0.00           C
ATOM   2282  CG1 ILE A 139      77.220  64.670 112.556  1.00  0.00           C
ATOM   2285  CD  ILE A 139      78.250  64.850 111.446  1.00  0.00           C
ATOM   2289  C   ILE A 139      76.750  65.090 115.466  1.00  0.00           C
ATOM   2290  O   ILE A 139      75.740  65.800 115.456  1.00  0.00           O
ATOM   2291  N   ILE A 140      77.900  65.520 116.016  1.00  0.00           N
ATOM   2293  CA  ILE A 140      78.160  66.890 116.456  1.00  0.00           C
ATOM   2295  CB  ILE A 140      78.930  66.920 117.776  1.00  0.00           C
ATOM   2297  CG2 ILE A 140      79.120  68.380 118.246  1.00  0.00           C
ATOM   2301  CG1 ILE A 140      78.180  66.060 118.825  1.00  0.00           C
ATOM   2304  CD  ILE A 140      78.750  66.140 120.246  1.00  0.00           C
ATOM   2308  C   ILE A 140      78.930  67.680 115.406  1.00  0.00           C
ATOM   2309  O   ILE A 140      80.090  67.390 115.126  1.00  0.00           O
ATOM   2310  N   SER A 141      78.330  68.750 114.855  1.00  0.00           N
ATOM   2312  CA  SER A 141      78.910  69.580 113.796  1.00  0.00           C
ATOM   2314  CB  SER A 141      78.040  69.720 112.516  1.00  0.00           C
ATOM   2317  OG  SER A 141      77.970  68.520 111.736  1.00  0.00           O
ATOM   2319  C   SER A 141      79.200  70.970 114.325  1.00  0.00           C
ATOM   2320  O   SER A 141      78.980  71.240 115.506  1.00  0.00           O
ATOM   2321  N   SER A 142      79.750  71.870 113.485  1.00  0.00           N
ATOM   2323  CA  SER A 142      80.180  73.200 113.906  1.00  0.00           C
ATOM   2325  CB  SER A 142      81.700  73.170 114.216  1.00  0.00           C
ATOM   2328  OG  SER A 142      82.250  74.410 114.665  1.00  0.00           O
ATOM   2330  C   SER A 142      79.860  74.260 112.855  1.00  0.00           C
ATOM   2331  O   SER A 142      79.920  74.050 111.646  1.00  0.00           O
ATOM   2332  N   MET A 143      79.490  75.500 113.275  1.00  0.00           N
ATOM   2334  CA  MET A 143      79.110  76.570 112.355  1.00  0.00           C
ATOM   2336  CB  MET A 143      78.150  77.620 112.986  1.00  0.00           C
ATOM   2339  CG  MET A 143      76.830  77.080 113.546  1.00  0.00           C
ATOM   2342  SD  MET A 143      75.750  78.420 114.096  1.00  0.00           S
ATOM   2343  CE  MET A 143      74.850  77.460 115.336  1.00  0.00           C
ATOM   2347  C   MET A 143      80.320  77.360 111.896  1.00  0.00           C
ATOM   2348  O   MET A 143      80.230  78.320 111.146  1.00  0.00           O
ATOM   2349  N   ASN A 144      81.530  76.950 112.316  1.00  0.00           N
ATOM   2351  CA  ASN A 144      82.760  77.340 111.636  1.00  0.00           C
ATOM   2353  CB  ASN A 144      83.970  77.040 112.536  1.00  0.00           C
ATOM   2356  CG  ASN A 144      83.840  77.970 113.745  1.00  0.00           C
ATOM   2357  OD1 ASN A 144      83.830  79.200 113.586  1.00  0.00           O
ATOM   2358  ND2 ASN A 144      83.720  77.400 114.956  1.00  0.00           N
ATOM   2361  C   ASN A 144      82.870  76.660 110.276  1.00  0.00           C
ATOM   2362  O   ASN A 144      83.330  77.250 109.296  1.00  0.00           O
ATOM   2363  N   GLU A 145      82.390  75.400 110.165  1.00  0.00           N
ATOM   2365  CA  GLU A 145      82.390  74.650 108.935  1.00  0.00           C
ATOM   2367  CB  GLU A 145      81.690  73.290 109.146  1.00  0.00           C
ATOM   2370  CG  GLU A 145      82.340  72.520 110.305  1.00  0.00           C
ATOM   2373  CD  GLU A 145      81.840  71.110 110.495  1.00  0.00           C
ATOM   2374  OE1 GLU A 145      82.620  70.170 110.165  1.00  0.00           O
ATOM   2375  OE2 GLU A 145      80.740  70.920 111.066  1.00  0.00           O
ATOM   2376  C   GLU A 145      81.650  75.380 107.816  1.00  0.00           C
ATOM   2377  O   GLU A 145      80.550  75.870 108.065  1.00  0.00           O
ATOM   2378  N   PRO A 146      82.160  75.490 106.596  1.00  0.00           N
ATOM   2379  CD  PRO A 146      83.420  74.880 106.175  1.00  0.00           C
ATOM   2382  CA  PRO A 146      81.740  76.530 105.666  1.00  0.00           C
ATOM   2384  CB  PRO A 146      82.790  76.470 104.536  1.00  0.00           C
ATOM   2387  CG  PRO A 146      83.400  75.080 104.665  1.00  0.00           C
ATOM   2390  C   PRO A 146      80.360  76.250 105.185  1.00  0.00           C
ATOM   2391  O   PRO A 146      79.590  77.190 104.946  1.00  0.00           O
ATOM   2392  N   TYR A 147      80.010  74.960 105.046  1.00  0.00           N
ATOM   2394  CA  TYR A 147      78.690  74.480 104.766  1.00  0.00           C
ATOM   2396  CB  TYR A 147      78.770  72.930 104.676  1.00  0.00           C
ATOM   2399  CG  TYR A 147      77.470  72.360 104.236  1.00  0.00           C
ATOM   2400  CD1 TYR A 147      77.130  72.340 102.876  1.00  0.00           C
ATOM   2402  CE1 TYR A 147      75.870  71.900 102.466  1.00  0.00           C
ATOM   2404  CZ  TYR A 147      74.950  71.480 103.436  1.00  0.00           C
ATOM   2405  OH  TYR A 147      73.650  71.150 103.046  1.00  0.00           O
ATOM   2407  CD2 TYR A 147      76.550  71.880 105.185  1.00  0.00           C
ATOM   2409  CE2 TYR A 147      75.280  71.450 104.776  1.00  0.00           C
ATOM   2411  C   TYR A 147      77.680  74.910 105.836  1.00  0.00           C
ATOM   2412  O   TYR A 147      76.610  75.430 105.516  1.00  0.00           O
ATOM   2413  N   TRP A 148      78.020  74.760 107.126  1.00  0.00           N
ATOM   2415  CA  TRP A 148      77.080  75.060 108.196  1.00  0.00           C
ATOM   2417  CB  TRP A 148      77.410  74.190 109.416  1.00  0.00           C
ATOM   2420  CG  TRP A 148      77.240  72.730 109.136  1.00  0.00           C
ATOM   2421  CD1 TRP A 148      78.170  71.740 109.306  1.00  0.00           C
ATOM   2423  NE1 TRP A 148      77.620  70.520 109.016  1.00  0.00           N
ATOM   2425  CE2 TRP A 148      76.310  70.690 108.675  1.00  0.00           C
ATOM   2426  CD2 TRP A 148      76.040  72.070 108.666  1.00  0.00           C
ATOM   2427  CE3 TRP A 148      74.780  72.530 108.266  1.00  0.00           C
ATOM   2429  CZ3 TRP A 148      73.770  71.590 108.096  1.00  0.00           C
ATOM   2431  CZ2 TRP A 148      75.320  69.760 108.465  1.00  0.00           C
ATOM   2433  CH2 TRP A 148      74.020  70.230 108.205  1.00  0.00           C
ATOM   2435  C   TRP A 148      77.010  76.520 108.586  1.00  0.00           C
ATOM   2436  O   TRP A 148      75.980  77.010 109.046  1.00  0.00           O
ATOM   2437  N   LYS A 149      78.090  77.250 108.316  1.00  0.00           N
ATOM   2439  CA  LYS A 149      78.230  78.680 108.465  1.00  0.00           C
ATOM   2441  CB  LYS A 149      79.680  79.050 108.046  1.00  0.00           C
ATOM   2444  CG  LYS A 149      80.070  80.510 108.345  1.00  0.00           C
ATOM   2447  CD  LYS A 149      81.590  80.710 108.366  1.00  0.00           C
ATOM   2450  CE  LYS A 149      82.350  80.420 107.066  1.00  0.00           C
ATOM   2453  NZ  LYS A 149      83.720  80.950 107.186  1.00  0.00           N
ATOM   2457  C   LYS A 149      77.230  79.470 107.616  1.00  0.00           C
ATOM   2458  O   LYS A 149      76.620  80.430 108.075  1.00  0.00           O
ATOM   2459  N   LYS A 150      77.020  79.030 106.356  1.00  0.00           N
ATOM   2461  CA  LYS A 150      76.120  79.670 105.406  1.00  0.00           C
ATOM   2463  CB  LYS A 150      76.650  79.430 103.965  1.00  0.00           C
ATOM   2466  CG  LYS A 150      76.740  77.940 103.566  1.00  0.00           C
ATOM   2469  CD  LYS A 150      77.370  77.650 102.196  1.00  0.00           C
ATOM   2472  CE  LYS A 150      78.840  78.080 102.025  1.00  0.00           C
ATOM   2475  NZ  LYS A 150      79.190  78.080 100.585  1.00  0.00           N
ATOM   2479  C   LYS A 150      74.710  79.100 105.495  1.00  0.00           C
ATOM   2480  O   LYS A 150      73.720  79.710 105.096  1.00  0.00           O
ATOM   2481  N   ARG A 151      74.580  77.890 106.056  1.00  0.00           N
ATOM   2483  CA  ARG A 151      73.310  77.320 106.426  1.00  0.00           C
ATOM   2485  CB  ARG A 151      73.450  75.800 106.685  1.00  0.00           C
ATOM   2488  CG  ARG A 151      73.020  74.850 105.536  1.00  0.00           C
ATOM   2491  CD  ARG A 151      73.500  75.230 104.116  1.00  0.00           C
ATOM   2494  NE  ARG A 151      73.140  74.090 103.205  1.00  0.00           N
ATOM   2496  CZ  ARG A 151      72.610  74.160 101.986  1.00  0.00           C
ATOM   2497  NH1 ARG A 151      72.260  75.300 101.426  1.00  0.00           N
ATOM   2500  NH2 ARG A 151      72.460  73.060 101.275  1.00  0.00           N
ATOM   2503  C   ARG A 151      72.620  78.070 107.556  1.00  0.00           C
ATOM   2504  O   ARG A 151      71.400  78.220 107.546  1.00  0.00           O
ATOM   2505  N   TYR A 152      73.370  78.560 108.556  1.00  0.00           N
ATOM   2507  CA  TYR A 152      72.810  79.180 109.745  1.00  0.00           C
ATOM   2509  CB  TYR A 152      73.940  79.400 110.786  1.00  0.00           C
ATOM   2512  CG  TYR A 152      73.450  80.070 112.036  1.00  0.00           C
ATOM   2513  CD1 TYR A 152      72.640  79.380 112.956  1.00  0.00           C
ATOM   2515  CE1 TYR A 152      72.210  80.010 114.126  1.00  0.00           C
ATOM   2517  CZ  TYR A 152      72.580  81.330 114.385  1.00  0.00           C
ATOM   2518  OH  TYR A 152      72.170  81.960 115.565  1.00  0.00           O
ATOM   2520  CD2 TYR A 152      73.800  81.410 112.296  1.00  0.00           C
ATOM   2522  CE2 TYR A 152      73.360  82.040 113.465  1.00  0.00           C
ATOM   2524  C   TYR A 152      71.950  80.430 109.525  1.00  0.00           C
ATOM   2525  O   TYR A 152      72.420  81.480 109.086  1.00  0.00           O
ATOM   2526  N   ASN A 153      70.630  80.320 109.826  1.00  0.00           N
ATOM   2528  CA  ASN A 153      69.670  81.360 109.496  1.00  0.00           C
ATOM   2530  CB  ASN A 153      68.410  80.680 108.906  1.00  0.00           C
ATOM   2533  CG  ASN A 153      67.410  81.640 108.246  1.00  0.00           C
ATOM   2534  OD1 ASN A 153      67.370  81.670 107.016  1.00  0.00           O
ATOM   2535  ND2 ASN A 153      66.580  82.370 109.026  1.00  0.00           N
ATOM   2538  C   ASN A 153      69.260  82.190 110.696  1.00  0.00           C
ATOM   2539  O   ASN A 153      69.020  83.380 110.556  1.00  0.00           O
ATOM   2540  N   GLU A 154      69.210  81.580 111.896  1.00  0.00           N
ATOM   2542  CA  GLU A 154      68.670  82.170 113.116  1.00  0.00           C
ATOM   2544  CB  GLU A 154      67.250  82.810 112.976  1.00  0.00           C
ATOM   2547  CG  GLU A 154      66.130  81.780 112.696  1.00  0.00           C
ATOM   2550  CD  GLU A 154      64.750  82.400 112.575  1.00  0.00           C
ATOM   2551  OE1 GLU A 154      64.180  82.380 111.456  1.00  0.00           O
ATOM   2552  OE2 GLU A 154      64.170  82.790 113.626  1.00  0.00           O
ATOM   2553  C   GLU A 154      68.570  81.050 114.126  1.00  0.00           C
ATOM   2554  O   GLU A 154      68.530  79.860 113.786  1.00  0.00           O
ATOM   2555  N   ALA A 155      68.570  81.400 115.425  1.00  0.00           N
ATOM   2557  CA  ALA A 155      68.490  80.470 116.526  1.00  0.00           C
ATOM   2559  CB  ALA A 155      69.740  80.630 117.406  1.00  0.00           C
ATOM   2563  C   ALA A 155      67.250  80.750 117.346  1.00  0.00           C
ATOM   2564  O   ALA A 155      66.820  81.910 117.416  1.00  0.00           O
ATOM   2565  N   ARG A 156      66.600  79.720 117.925  1.00  0.00           N
ATOM   2567  CA  ARG A 156      65.380  79.860 118.696  1.00  0.00           C
ATOM   2569  CB  ARG A 156      64.130  79.480 117.855  1.00  0.00           C
ATOM   2572  CG  ARG A 156      63.980  80.280 116.546  1.00  0.00           C
ATOM   2575  CD  ARG A 156      62.610  80.060 115.915  1.00  0.00           C
ATOM   2578  NE  ARG A 156      62.500  80.910 114.686  1.00  0.00           N
ATOM   2580  CZ  ARG A 156      61.380  81.170 114.026  1.00  0.00           C
ATOM   2581  NH1 ARG A 156      60.260  80.580 114.335  1.00  0.00           N
ATOM   2584  NH2 ARG A 156      61.410  82.080 113.085  1.00  0.00           N
ATOM   2587  C   ARG A 156      65.330  79.000 119.956  1.00  0.00           C
ATOM   2588  O   ARG A 156      65.400  77.780 119.925  1.00  0.00           O
ATOM   2589  N   ARG A 157      65.120  79.630 121.126  1.00  0.00           N
ATOM   2591  CA  ARG A 157      65.070  78.920 122.385  1.00  0.00           C
ATOM   2593  CB  ARG A 157      65.670  79.720 123.596  1.00  0.00           C
ATOM   2596  CG  ARG A 157      65.050  81.110 123.856  1.00  0.00           C
ATOM   2599  CD  ARG A 157      65.740  82.250 123.106  1.00  0.00           C
ATOM   2602  NE  ARG A 157      64.740  83.340 122.866  1.00  0.00           N
ATOM   2604  CZ  ARG A 157      64.520  84.400 123.635  1.00  0.00           C
ATOM   2605  NH1 ARG A 157      64.930  84.500 124.876  1.00  0.00           N
ATOM   2608  NH2 ARG A 157      63.810  85.410 123.166  1.00  0.00           N
ATOM   2611  C   ARG A 157      63.680  78.380 122.715  1.00  0.00           C
ATOM   2612  O   ARG A 157      62.700  79.120 122.825  1.00  0.00           O
ATOM   2613  N   VAL A 158      63.570  77.050 122.906  1.00  0.00           N
ATOM   2615  CA  VAL A 158      62.350  76.350 123.286  1.00  0.00           C
ATOM   2617  CB  VAL A 158      62.200  75.050 122.495  1.00  0.00           C
ATOM   2619  CG1 VAL A 158      62.090  75.400 121.006  1.00  0.00           C
ATOM   2623  CG2 VAL A 158      63.380  74.080 122.746  1.00  0.00           C
ATOM   2627  C   VAL A 158      62.350  76.030 124.776  1.00  0.00           C
ATOM   2628  O   VAL A 158      61.360  75.590 125.346  1.00  0.00           O
ATOM   2629  N   LEU A 159      63.490  76.300 125.445  1.00  0.00           N
ATOM   2631  CA  LEU A 159      63.620  76.170 126.876  1.00  0.00           C
ATOM   2633  CB  LEU A 159      65.040  75.740 127.306  1.00  0.00           C
ATOM   2636  CG  LEU A 159      65.410  74.330 126.815  1.00  0.00           C
ATOM   2638  CD1 LEU A 159      66.920  74.080 126.976  1.00  0.00           C
ATOM   2642  CD2 LEU A 159      64.580  73.260 127.536  1.00  0.00           C
ATOM   2646  C   LEU A 159      63.330  77.490 127.525  1.00  0.00           C
ATOM   2647  O   LEU A 159      64.000  78.490 127.245  1.00  0.00           O
ATOM   2648  N   SER A 160      62.340  77.540 128.436  1.00  0.00           N
ATOM   2650  CA  SER A 160      62.110  78.710 129.256  1.00  0.00           C
ATOM   2652  CB  SER A 160      60.820  78.580 130.106  1.00  0.00           C
ATOM   2655  OG  SER A 160      60.410  79.790 130.755  1.00  0.00           O
ATOM   2657  C   SER A 160      63.270  78.920 130.185  1.00  0.00           C
ATOM   2658  O   SER A 160      63.690  78.020 130.906  1.00  0.00           O
ATOM   2659  N   ARG A 161      63.820  80.140 130.185  1.00  0.00           N
ATOM   2661  CA  ARG A 161      64.720  80.550 131.226  1.00  0.00           C
ATOM   2663  CB  ARG A 161      66.020  81.020 130.565  1.00  0.00           C
ATOM   2666  CG  ARG A 161      67.240  81.230 131.476  1.00  0.00           C
ATOM   2669  CD  ARG A 161      67.130  82.550 132.226  1.00  0.00           C
ATOM   2672  NE  ARG A 161      68.390  82.790 132.976  1.00  0.00           N
ATOM   2674  CZ  ARG A 161      68.640  83.990 133.465  1.00  0.00           C
ATOM   2675  NH1 ARG A 161      67.830  85.000 133.266  1.00  0.00           N
ATOM   2678  NH2 ARG A 161      69.740  84.260 134.126  1.00  0.00           N
ATOM   2681  C   ARG A 161      63.990  81.630 131.996  1.00  0.00           C
ATOM   2682  O   ARG A 161      63.660  82.710 131.505  1.00  0.00           O
ATOM   2683  N   SER A 162      63.700  81.290 133.255  1.00  0.00           N
ATOM   2685  CA  SER A 162      63.140  82.100 134.306  1.00  0.00           C
ATOM   2687  CB  SER A 162      61.590  82.010 134.465  1.00  0.00           C
ATOM   2690  OG  SER A 162      60.870  82.620 133.395  1.00  0.00           O
ATOM   2692  C   SER A 162      63.800  81.530 135.575  1.00  0.00           C
ATOM   2693  OT1 SER A 162      64.760  80.710 135.445  1.00  0.00           O
ATOM   2694  OT2 SER A 162      63.400  81.920 136.706  1.00  0.00           O
ATOM   2695  NH3 POPEB 163      38.480   9.790 105.435  1.00  0.00           N
ATOM   2699  C12 POPEB 163      38.390  10.510 106.745  1.00  0.00           C
ATOM   2702  C11 POPEB 163      37.410   9.780 107.706  1.00  0.00           C
ATOM   2705  P   POPEB 163      38.850   7.610 108.056  1.00  0.00           P
ATOM   2706  O13 POPEB 163      39.680   8.400 108.986  1.00  0.00           O
ATOM   2707  O14 POPEB 163      38.530   6.220 108.406  1.00  0.00           O
ATOM   2708  O11 POPEB 163      39.530   7.650 106.646  1.00  0.00           O
ATOM   2709  O12 POPEB 163      37.510   8.360 107.656  1.00  0.00           O
ATOM   2710  C1  POPEB 163      40.110   6.490 106.056  1.00  0.00           C
ATOM   2713  C2  POPEB 163      39.930   6.530 104.525  1.00  0.00           C
ATOM   2715  O21 POPEB 163      40.250   7.860 104.086  1.00  0.00           O
ATOM   2716  C21 POPEB 163      40.610   8.170 102.846  1.00  0.00           C
ATOM   2717  O22 POPEB 163      40.400   9.280 102.376  1.00  0.00           O
ATOM   2718  C22 POPEB 163      41.390   7.120 102.066  1.00  0.00           C
ATOM   2721  C3  POPEB 163      38.470   6.150 104.136  1.00  0.00           C
ATOM   2724  O31 POPEB 163      38.080   6.590 102.816  1.00  0.00           O
ATOM   2725  C31 POPEB 163      37.260   7.630 102.746  1.00  0.00           C
ATOM   2726  O32 POPEB 163      36.900   8.320 103.685  1.00  0.00           O
ATOM   2727  C32 POPEB 163      36.790   7.870 101.316  1.00  0.00           C
ATOM   2730  C23 POPEB 163      41.060   7.160 100.565  1.00  0.00           C
ATOM   2733  C24 POPEB 163      42.040   6.280  99.806  1.00  0.00           C
ATOM   2736  C25 POPEB 163      41.780   6.250  98.306  1.00  0.00           C
ATOM   2739  C26 POPEB 163      42.870   5.440  97.616  1.00  0.00           C
ATOM   2742  C27 POPEB 163      42.730   5.350  96.096  1.00  0.00           C
ATOM   2745  C28 POPEB 163      43.970   4.670  95.516  1.00  0.00           C
ATOM   2748  C29 POPEB 163      43.990   4.540  94.016  1.00  0.00           C
ATOM   2750 0C21 POPEB 163      44.510   3.500  93.336  1.00  0.00           C
ATOM   2752 1C21 POPEB 163      45.120   2.290  94.005  1.00  0.00           C
ATOM   2755 2C21 POPEB 163      45.880   1.300  93.106  1.00  0.00           C
ATOM   2758 3C21 POPEB 163      47.400   1.520  93.106  1.00  0.00           C
ATOM   2761 4C21 POPEB 163      48.160   0.290  92.575  1.00  0.00           C
ATOM   2764 5C21 POPEB 163      49.680   0.460  92.656  1.00  0.00           C
ATOM   2767 6C21 POPEB 163      50.440  -0.840  92.326  1.00  0.00           C
ATOM   2770 7C21 POPEB 163      51.960  -0.660  92.355  1.00  0.00           C
ATOM   2773 8C21 POPEB 163      52.620  -0.930  91.006  1.00  0.00           C
ATOM   2777  C33 POPEB 163      37.680   8.890 100.575  1.00  0.00           C
ATOM   2780  C34 POPEB 163      37.010   9.430  99.315  1.00  0.00           C
ATOM   2783  C35 POPEB 163      38.000  10.020  98.286  1.00  0.00           C
ATOM   2786  C36 POPEB 163      38.520   8.950  97.316  1.00  0.00           C
ATOM   2789  C37 POPEB 163      39.140   9.510  96.035  1.00  0.00           C
ATOM   2792  C38 POPEB 163      39.340   8.390  94.986  1.00  0.00           C
ATOM   2795  C39 POPEB 163      39.950   8.880  93.666  1.00  0.00           C
ATOM   2798 0C31 POPEB 163      38.940   8.970  92.505  1.00  0.00           C
ATOM   2801 1C31 POPEB 163      39.630   8.950  91.135  1.00  0.00           C
ATOM   2804 2C31 POPEB 163      38.630   8.940  89.956  1.00  0.00           C
ATOM   2807 3C31 POPEB 163      39.300   8.810  88.586  1.00  0.00           C
ATOM   2810 4C31 POPEB 163      39.930   7.440  88.336  1.00  0.00           C
ATOM   2813 5C31 POPEB 163      40.570   7.310  86.946  1.00  0.00           C
ATOM   2816 6C31 POPEB 163      41.320   6.000  86.726  1.00  0.00           C
ATOM   2820  NH3 POPEC 164      -6.250  10.470  63.736  1.00  0.00           N
ATOM   2824  C12 POPEC 164      -5.410   9.390  64.376  1.00  0.00           C
ATOM   2827  C11 POPEC 164      -4.030   9.960  64.716  1.00  0.00           C
ATOM   2830  P   POPEC 164      -2.510  10.120  62.586  1.00  0.00           P
ATOM   2831  O13 POPEC 164      -3.020   8.810  62.156  1.00  0.00           O
ATOM   2832  O14 POPEC 164      -2.240  11.100  61.506  1.00  0.00           O
ATOM   2833  O11 POPEC 164      -1.180   9.890  63.435  1.00  0.00           O
ATOM   2834  O12 POPEC 164      -3.520  10.730  63.626  1.00  0.00           O
ATOM   2835  C1  POPEC 164      -0.760  10.920  64.336  1.00  0.00           C
ATOM   2838  C2  POPEC 164      -0.610  10.330  65.766  1.00  0.00           C
ATOM   2840  O21 POPEC 164      -0.950  11.360  66.716  1.00  0.00           O
ATOM   2841  C21 POPEC 164      -1.970  11.080  67.505  1.00  0.00           C
ATOM   2842  O22 POPEC 164      -2.630  10.060  67.516  1.00  0.00           O
ATOM   2843  C22 POPEC 164      -2.120  12.220  68.516  1.00  0.00           C
ATOM   2846  C3  POPEC 164       0.830   9.830  66.005  1.00  0.00           C
ATOM   2849  O31 POPEC 164       0.990   9.120  67.266  1.00  0.00           O
ATOM   2850  C31 POPEC 164       1.610   9.800  68.226  1.00  0.00           C
ATOM   2851  O32 POPEC 164       2.010  10.950  68.155  1.00  0.00           O
ATOM   2852  C32 POPEC 164       1.700   8.940  69.486  1.00  0.00           C
ATOM   2855  C23 POPEC 164      -0.890  12.380  69.455  1.00  0.00           C
ATOM   2858  C24 POPEC 164      -1.310  12.610  70.906  1.00  0.00           C
ATOM   2861  C25 POPEC 164      -0.190  12.980  71.885  1.00  0.00           C
ATOM   2864  C26 POPEC 164      -0.820  13.530  73.176  1.00  0.00           C
ATOM   2867  C27 POPEC 164       0.090  14.020  74.306  1.00  0.00           C
ATOM   2870  C28 POPEC 164      -0.750  14.680  75.425  1.00  0.00           C
ATOM   2873  C29 POPEC 164       0.110  15.440  76.406  1.00  0.00           C
ATOM   2875 0C21 POPEC 164      -0.150  15.670  77.706  1.00  0.00           C
ATOM   2877 1C21 POPEC 164      -1.380  15.260  78.465  1.00  0.00           C
ATOM   2880 2C21 POPEC 164      -1.490  16.000  79.816  1.00  0.00           C
ATOM   2883 3C21 POPEC 164      -0.630  15.370  80.926  1.00  0.00           C
ATOM   2886 4C21 POPEC 164      -0.390  16.260  82.145  1.00  0.00           C
ATOM   2889 5C21 POPEC 164       0.470  15.580  83.236  1.00  0.00           C
ATOM   2892 6C21 POPEC 164      -0.310  14.550  84.075  1.00  0.00           C
ATOM   2895 7C21 POPEC 164       0.580  13.810  85.075  1.00  0.00           C
ATOM   2898 8C21 POPEC 164      -0.210  12.880  86.016  1.00  0.00           C
ATOM   2902  C33 POPEC 164       2.580   9.610  70.565  1.00  0.00           C
ATOM   2905  C34 POPEC 164       2.540   8.920  71.946  1.00  0.00           C
ATOM   2908  C35 POPEC 164       3.420   7.660  72.056  1.00  0.00           C
ATOM   2911  C36 POPEC 164       3.510   7.130  73.496  1.00  0.00           C
ATOM   2914  C37 POPEC 164       4.400   5.880  73.576  1.00  0.00           C
ATOM   2917  C38 POPEC 164       4.660   5.330  74.986  1.00  0.00           C
ATOM   2920  C39 POPEC 164       3.450   4.620  75.606  1.00  0.00           C
ATOM   2923 0C31 POPEC 164       3.800   3.830  76.876  1.00  0.00           C
ATOM   2926 1C31 POPEC 164       4.040   2.340  76.605  1.00  0.00           C
ATOM   2929 2C31 POPEC 164       4.880   1.630  77.685  1.00  0.00           C
ATOM   2932 3C31 POPEC 164       4.190   1.470  79.055  1.00  0.00           C
ATOM   2935 4C31 POPEC 164       5.130   0.840  80.095  1.00  0.00           C
ATOM   2938 5C31 POPEC 164       4.440   0.540  81.435  1.00  0.00           C
ATOM   2941 6C31 POPEC 164       5.410   0.080  82.525  1.00  0.00           C
ATOM   2945  NH3 POPED 165      -3.900  19.760  61.586  1.00  0.00           N
ATOM   2949  C12 POPED 165      -3.010  19.750  62.796  1.00  0.00           C
ATOM   2952  C11 POPED 165      -1.890  20.750  62.636  1.00  0.00           C
ATOM   2955  P   POPED 165       0.090  21.800  63.825  1.00  0.00           P
ATOM   2956  O13 POPED 165       0.470  22.130  62.435  1.00  0.00           O
ATOM   2957  O14 POPED 165      -0.180  22.900  64.766  1.00  0.00           O
ATOM   2958  O11 POPED 165       1.290  20.950  64.396  1.00  0.00           O
ATOM   2959  O12 POPED 165      -1.110  20.760  63.825  1.00  0.00           O
ATOM   2960  C1  POPED 165       1.180  20.370  65.685  1.00  0.00           C
ATOM   2963  C2  POPED 165       2.530  20.600  66.376  1.00  0.00           C
ATOM   2965  O21 POPED 165       2.910  19.380  67.046  1.00  0.00           O
ATOM   2966  C21 POPED 165       4.050  18.870  66.595  1.00  0.00           C
ATOM   2967  O22 POPED 165       4.870  19.460  65.916  1.00  0.00           O
ATOM   2968  C22 POPED 165       4.120  17.390  66.956  1.00  0.00           C
ATOM   2971  C3  POPED 165       2.580  21.830  67.306  1.00  0.00           C
ATOM   2974  O31 POPED 165       3.890  22.410  67.206  1.00  0.00           O
ATOM   2975  C31 POPED 165       4.630  22.510  68.316  1.00  0.00           C
ATOM   2976  O32 POPED 165       4.210  22.560  69.455  1.00  0.00           O
ATOM   2977  C32 POPED 165       6.090  22.310  67.886  1.00  0.00           C
ATOM   2980  C23 POPED 165       5.230  16.640  66.166  1.00  0.00           C
ATOM   2983  C24 POPED 165       6.650  16.920  66.665  1.00  0.00           C
ATOM   2986  C25 POPED 165       7.050  16.060  67.886  1.00  0.00           C
ATOM   2989  C26 POPED 165       7.500  14.640  67.505  1.00  0.00           C
ATOM   2992  C27 POPED 165       7.850  13.730  68.706  1.00  0.00           C
ATOM   2995  C28 POPED 165       8.850  14.330  69.715  1.00  0.00           C
ATOM   2998  C29 POPED 165       9.230  13.440  70.866  1.00  0.00           C
ATOM   3000 0C21 POPED 165      10.190  12.490  70.886  1.00  0.00           C
ATOM   3002 1C21 POPED 165      11.070  12.060  69.735  1.00  0.00           C
ATOM   3005 2C21 POPED 165      11.050  10.540  69.435  1.00  0.00           C
ATOM   3008 3C21 POPED 165      11.550   9.650  70.585  1.00  0.00           C
ATOM   3011 4C21 POPED 165      11.590   8.160  70.206  1.00  0.00           C
ATOM   3014 5C21 POPED 165      11.290   7.210  71.386  1.00  0.00           C
ATOM   3017 6C21 POPED 165      12.430   7.030  72.396  1.00  0.00           C
ATOM   3020 7C21 POPED 165      12.320   5.690  73.135  1.00  0.00           C
ATOM   3023 8C21 POPED 165      13.410   5.460  74.175  1.00  0.00           C
ATOM   3027  C33 POPED 165       7.170  22.650  68.935  1.00  0.00           C
ATOM   3030  C34 POPED 165       8.510  22.060  68.506  1.00  0.00           C
ATOM   3033  C35 POPED 165       9.710  22.670  69.226  1.00  0.00           C
ATOM   3036  C36 POPED 165       9.790  22.290  70.716  1.00  0.00           C
ATOM   3039  C37 POPED 165      11.210  22.520  71.226  1.00  0.00           C
ATOM   3042  C38 POPED 165      11.410  22.340  72.726  1.00  0.00           C
ATOM   3045  C39 POPED 165      11.000  23.580  73.535  1.00  0.00           C
ATOM   3048 0C31 POPED 165      11.380  23.420  75.016  1.00  0.00           C
ATOM   3051 1C31 POPED 165      10.920  24.590  75.886  1.00  0.00           C
ATOM   3054 2C31 POPED 165      11.990  25.650  76.126  1.00  0.00           C
ATOM   3057 3C31 POPED 165      11.430  26.890  76.835  1.00  0.00           C
ATOM   3060 4C31 POPED 165      10.920  26.650  78.275  1.00  0.00           C
ATOM   3063 5C31 POPED 165      12.040  26.660  79.315  1.00  0.00           C
ATOM   3066 6C31 POPED 165      11.510  26.570  80.755  1.00  0.00           C
ATOM   3070  NH3 POPEE 166      56.080 116.410  66.506  1.00  0.00           N
ATOM   3074  C12 POPEE 166      56.680 115.210  67.206  1.00  0.00           C
ATOM   3077  C11 POPEE 166      56.280 113.900  66.516  1.00  0.00           C
ATOM   3080  P   POPEE 166      53.670 113.710  66.636  1.00  0.00           P
ATOM   3081  O13 POPEE 166      53.680 115.120  66.166  1.00  0.00           O
ATOM   3082  O14 POPEE 166      53.290 112.640  65.676  1.00  0.00           O
ATOM   3083  O11 POPEE 166      52.810 113.540  67.956  1.00  0.00           O
ATOM   3084  O12 POPEE 166      55.120 113.380  67.146  1.00  0.00           O
ATOM   3085  C1  POPEE 166      51.770 114.450  68.316  1.00  0.00           C
ATOM   3088  C2  POPEE 166      52.240 115.410  69.435  1.00  0.00           C
ATOM   3090  O21 POPEE 166      51.390 115.360  70.606  1.00  0.00           O
ATOM   3091  C21 POPEE 166      50.140 115.750  70.506  1.00  0.00           C
ATOM   3092  O22 POPEE 166      49.560 116.130  69.505  1.00  0.00           O
ATOM   3093  C22 POPEE 166      49.520 115.610  71.905  1.00  0.00           C
ATOM   3096  C3  POPEE 166      52.500 116.860  68.926  1.00  0.00           C
ATOM   3099  O31 POPEE 166      53.070 117.720  69.935  1.00  0.00           O
ATOM   3100  C31 POPEE 166      54.380 117.620  70.086  1.00  0.00           C
ATOM   3101  O32 POPEE 166      55.130 116.900  69.446  1.00  0.00           O
ATOM   3102  C32 POPEE 166      54.850 118.580  71.185  1.00  0.00           C
ATOM   3105  C23 POPEE 166      47.980 115.800  71.966  1.00  0.00           C
ATOM   3108  C24 POPEE 166      47.500 115.780  73.426  1.00  0.00           C
ATOM   3111  C25 POPEE 166      45.990 115.560  73.596  1.00  0.00           C
ATOM   3114  C26 POPEE 166      45.580 115.470  75.066  1.00  0.00           C
ATOM   3117  C27 POPEE 166      44.180 114.880  75.276  1.00  0.00           C
ATOM   3120  C28 POPEE 166      43.740 114.900  76.756  1.00  0.00           C
ATOM   3123  C29 POPEE 166      44.530 113.920  77.586  1.00  0.00           C
ATOM   3125 0C21 POPEE 166      44.080 113.200  78.636  1.00  0.00           C
ATOM   3127 1C21 POPEE 166      42.700 113.240  79.236  1.00  0.00           C
ATOM   3130 2C21 POPEE 166      41.940 111.910  79.075  1.00  0.00           C
ATOM   3133 3C21 POPEE 166      41.790 111.460  77.606  1.00  0.00           C
ATOM   3136 4C21 POPEE 166      40.610 110.520  77.355  1.00  0.00           C
ATOM   3139 5C21 POPEE 166      39.310 111.270  77.025  1.00  0.00           C
ATOM   3142 6C21 POPEE 166      38.140 110.340  76.675  1.00  0.00           C
ATOM   3145 7C21 POPEE 166      36.870 111.150  76.356  1.00  0.00           C
ATOM   3148 8C21 POPEE 166      35.720 110.330  75.786  1.00  0.00           C
ATOM   3152  C33 POPEE 166      54.770 117.890  72.566  1.00  0.00           C
ATOM   3155  C34 POPEE 166      55.290 118.750  73.726  1.00  0.00           C
ATOM   3158  C35 POPEE 166      54.210 119.460  74.546  1.00  0.00           C
ATOM   3161  C36 POPEE 166      53.960 120.930  74.146  1.00  0.00           C
ATOM   3164  C37 POPEE 166      52.920 121.590  75.075  1.00  0.00           C
ATOM   3167  C38 POPEE 166      53.100 123.110  75.246  1.00  0.00           C
ATOM   3170  C39 POPEE 166      54.320 123.490  76.096  1.00  0.00           C
ATOM   3173 0C31 POPEE 166      54.260 124.950  76.586  1.00  0.00           C
ATOM   3176 1C31 POPEE 166      55.450 125.310  77.486  1.00  0.00           C
ATOM   3179 2C31 POPEE 166      55.330 126.710  78.126  1.00  0.00           C
ATOM   3182 3C31 POPEE 166      54.880 126.670  79.595  1.00  0.00           C
ATOM   3185 4C31 POPEE 166      53.460 126.130  79.826  1.00  0.00           C
ATOM   3188 5C31 POPEE 166      53.100 125.920  81.306  1.00  0.00           C
ATOM   3191 6C31 POPEE 166      53.220 127.180  82.186  1.00  0.00           C
ATOM   3195  NH3 POPEF 167      34.410  17.400  63.645  1.00  0.00           N
ATOM   3199  C12 POPEF 167      33.390  16.350  63.286  1.00  0.00           C
ATOM   3202  C11 POPEF 167      31.930  16.770  63.596  1.00  0.00           C
ATOM   3205  P   POPEF 167      30.880  14.470  62.656  1.00  0.00           P
ATOM   3206  O13 POPEF 167      29.960  14.160  61.535  1.00  0.00           O
ATOM   3207  O14 POPEF 167      32.250  13.940  62.496  1.00  0.00           O
ATOM   3208  O11 POPEF 167      30.290  13.800  63.956  1.00  0.00           O
ATOM   3209  O12 POPEF 167      30.920  16.010  62.936  1.00  0.00           O
ATOM   3210  C1  POPEF 167      29.760  14.460  65.095  1.00  0.00           C
ATOM   3213  C2  POPEF 167      29.170  13.360  66.026  1.00  0.00           C
ATOM   3215  O21 POPEF 167      28.530  13.830  67.216  1.00  0.00           O
ATOM   3216  C21 POPEF 167      27.550  14.690  67.176  1.00  0.00           C
ATOM   3217  O22 POPEF 167      27.390  15.610  66.395  1.00  0.00           O
ATOM   3218  C22 POPEF 167      26.550  14.310  68.275  1.00  0.00           C
ATOM   3221  C3  POPEF 167      30.280  12.330  66.436  1.00  0.00           C
ATOM   3224  O31 POPEF 167      29.830  11.240  67.255  1.00  0.00           O
ATOM   3225  C31 POPEF 167      29.750  11.430  68.556  1.00  0.00           C
ATOM   3226  O32 POPEF 167      29.950  12.480  69.156  1.00  0.00           O
ATOM   3227  C32 POPEF 167      29.500  10.100  69.265  1.00  0.00           C
ATOM   3230  C23 POPEF 167      25.660  15.500  68.706  1.00  0.00           C
ATOM   3233  C24 POPEF 167      24.360  15.040  69.376  1.00  0.00           C
ATOM   3236  C25 POPEF 167      24.540  14.110  70.585  1.00  0.00           C
ATOM   3239  C26 POPEF 167      25.120  14.790  71.835  1.00  0.00           C
ATOM   3242  C27 POPEF 167      25.220  13.810  73.015  1.00  0.00           C
ATOM   3245  C28 POPEF 167      25.220  14.520  74.385  1.00  0.00           C
ATOM   3248  C29 POPEF 167      23.800  14.750  74.846  1.00  0.00           C
ATOM   3250 0C21 POPEF 167      23.320  14.600  76.096  1.00  0.00           C
ATOM   3252 1C21 POPEF 167      24.110  14.260  77.326  1.00  0.00           C
ATOM   3255 2C21 POPEF 167      24.180  15.450  78.316  1.00  0.00           C
ATOM   3258 3C21 POPEF 167      24.760  16.730  77.696  1.00  0.00           C
ATOM   3261 4C21 POPEF 167      25.430  17.650  78.726  1.00  0.00           C
ATOM   3264 5C21 POPEF 167      26.430  18.630  78.096  1.00  0.00           C
ATOM   3267 6C21 POPEF 167      27.490  19.120  79.086  1.00  0.00           C
ATOM   3270 7C21 POPEF 167      28.700  19.760  78.376  1.00  0.00           C
ATOM   3273 8C21 POPEF 167      29.840  20.120  79.335  1.00  0.00           C
ATOM   3277  C33 POPEF 167      29.310  10.320  70.786  1.00  0.00           C
ATOM   3280  C34 POPEF 167      29.210   9.040  71.625  1.00  0.00           C
ATOM   3283  C35 POPEF 167      28.960   9.400  73.096  1.00  0.00           C
ATOM   3286  C36 POPEF 167      29.010   8.210  74.066  1.00  0.00           C
ATOM   3289  C37 POPEF 167      28.760   8.660  75.506  1.00  0.00           C
ATOM   3292  C38 POPEF 167      28.850   7.540  76.546  1.00  0.00           C
ATOM   3295  C39 POPEF 167      30.270   6.980  76.716  1.00  0.00           C
ATOM   3298 0C31 POPEF 167      30.490   6.330  78.085  1.00  0.00           C
ATOM   3301 1C31 POPEF 167      31.920   5.800  78.266  1.00  0.00           C
ATOM   3304 2C31 POPEF 167      32.270   5.420  79.715  1.00  0.00           C
ATOM   3307 3C31 POPEF 167      32.610   6.620  80.616  1.00  0.00           C
ATOM   3310 4C31 POPEF 167      33.970   7.250  80.305  1.00  0.00           C
ATOM   3313 5C31 POPEF 167      34.210   8.550  81.086  1.00  0.00           C
ATOM   3316 6C31 POPEF 167      35.420   9.350  80.576  1.00  0.00           C
ATOM   3320  NH3 POPEG 168      47.450  94.150  66.005  1.00  0.00           N
ATOM   3324  C12 POPEG 168      48.850  93.670  66.286  1.00  0.00           C
ATOM   3327  C11 POPEG 168      48.930  92.250  66.866  1.00  0.00           C
ATOM   3330  P   POPEG 168      50.760  90.790  68.065  1.00  0.00           P
ATOM   3331  O13 POPEG 168      49.870  89.610  67.976  1.00  0.00           O
ATOM   3332  O14 POPEG 168      52.200  90.560  67.855  1.00  0.00           O
ATOM   3333  O11 POPEG 168      50.540  91.520  69.446  1.00  0.00           O
ATOM   3334  O12 POPEG 168      50.300  91.870  66.986  1.00  0.00           O
ATOM   3335  C1  POPEG 168      50.760  90.770  70.646  1.00  0.00           C
ATOM   3338  C2  POPEG 168      49.900  91.370  71.796  1.00  0.00           C
ATOM   3340  O21 POPEG 168      50.460  90.870  73.036  1.00  0.00           O
ATOM   3341  C21 POPEG 168      49.740  90.680  74.125  1.00  0.00           C
ATOM   3342  O22 POPEG 168      48.550  90.880  74.256  1.00  0.00           O
ATOM   3343  C22 POPEG 168      50.620  90.280  75.325  1.00  0.00           C
ATOM   3346  C3  POPEG 168      48.370  91.140  71.456  1.00  0.00           C
ATOM   3349  O31 POPEG 168      47.490  92.110  72.086  1.00  0.00           O
ATOM   3350  C31 POPEG 168      46.510  92.640  71.316  1.00  0.00           C
ATOM   3351  O32 POPEG 168      46.310  92.340  70.156  1.00  0.00           O
ATOM   3352  C32 POPEG 168      45.680  93.660  72.116  1.00  0.00           C
ATOM   3355  C23 POPEG 168      49.910  89.290  76.296  1.00  0.00           C
ATOM   3358  C24 POPEG 168      50.280  89.490  77.785  1.00  0.00           C
ATOM   3361  C25 POPEG 168      49.590  88.470  78.726  1.00  0.00           C
ATOM   3364  C26 POPEG 168      49.730  88.790  80.226  1.00  0.00           C
ATOM   3367  C27 POPEG 168      48.940  87.810  81.135  1.00  0.00           C
ATOM   3370  C28 POPEG 168      48.210  88.460  82.326  1.00  0.00           C
ATOM   3373  C29 POPEG 168      47.010  89.250  81.856  1.00  0.00           C
ATOM   3375 0C21 POPEG 168      45.870  89.530  82.505  1.00  0.00           C
ATOM   3377 1C21 POPEG 168      45.500  89.170  83.915  1.00  0.00           C
ATOM   3380 2C21 POPEG 168      44.020  89.540  84.195  1.00  0.00           C
ATOM   3383 3C21 POPEG 168      43.650  89.500  85.685  1.00  0.00           C
ATOM   3386 4C21 POPEG 168      42.170  89.800  85.946  1.00  0.00           C
ATOM   3389 5C21 POPEG 168      41.870  90.300  87.376  1.00  0.00           C
ATOM   3392 6C21 POPEG 168      42.550  89.490  88.495  1.00  0.00           C
ATOM   3395 7C21 POPEG 168      42.000  88.070  88.675  1.00  0.00           C
ATOM   3398 8C21 POPEG 168      42.990  87.150  89.396  1.00  0.00           C
ATOM   3402  C33 POPEG 168      44.580  93.100  73.065  1.00  0.00           C
ATOM   3405  C34 POPEG 168      44.540  93.800  74.435  1.00  0.00           C
ATOM   3408  C35 POPEG 168      43.380  93.350  75.336  1.00  0.00           C
ATOM   3411  C36 POPEG 168      43.470  93.880  76.776  1.00  0.00           C
ATOM   3414  C37 POPEG 168      42.350  93.330  77.685  1.00  0.00           C
ATOM   3417  C38 POPEG 168      42.550  93.660  79.175  1.00  0.00           C
ATOM   3420  C39 POPEG 168      41.450  93.090  80.086  1.00  0.00           C
ATOM   3423 0C31 POPEG 168      41.650  93.470  81.566  1.00  0.00           C
ATOM   3426 1C31 POPEG 168      40.550  92.960  82.505  1.00  0.00           C
ATOM   3429 2C31 POPEG 168      40.670  93.550  83.926  1.00  0.00           C
ATOM   3432 3C31 POPEG 168      39.520  93.130  84.846  1.00  0.00           C
ATOM   3435 4C31 POPEG 168      39.530  93.860  86.206  1.00  0.00           C
ATOM   3438 5C31 POPEG 168      38.420  93.360  87.145  1.00  0.00           C
ATOM   3441 6C31 POPEG 168      38.350  94.100  88.485  1.00  0.00           C
ATOM   3445  NH3 POPEH 169     113.100 122.000  64.796  1.00  0.00           N
ATOM   3449  C12 POPEH 169     111.700 122.460  64.446  1.00  0.00           C
ATOM   3452  C11 POPEH 169     111.650 123.950  64.046  1.00  0.00           C
ATOM   3455  P   POPEH 169     112.580 126.290  64.656  1.00  0.00           P
ATOM   3456  O13 POPEH 169     113.460 126.270  63.476  1.00  0.00           O
ATOM   3457  O14 POPEH 169     111.350 127.130  64.636  1.00  0.00           O
ATOM   3458  O11 POPEH 169     113.390 126.820  65.906  1.00  0.00           O
ATOM   3459  O12 POPEH 169     112.220 124.790  65.056  1.00  0.00           O
ATOM   3460  C1  POPEH 169     114.130 125.980  66.786  1.00  0.00           C
ATOM   3463  C2  POPEH 169     113.890 126.450  68.246  1.00  0.00           C
ATOM   3465  O21 POPEH 169     114.980 126.120  69.096  1.00  0.00           O
ATOM   3466  C21 POPEH 169     115.180 124.860  69.416  1.00  0.00           C
ATOM   3467  O22 POPEH 169     114.480 123.910  69.096  1.00  0.00           O
ATOM   3468  C22 POPEH 169     116.480 124.800  70.226  1.00  0.00           C
ATOM   3471  C3  POPEH 169     112.480 126.050  68.796  1.00  0.00           C
ATOM   3474  O31 POPEH 169     111.600 127.170  68.806  1.00  0.00           O
ATOM   3475  C31 POPEH 169     111.690 128.210  69.656  1.00  0.00           C
ATOM   3476  O32 POPEH 169     111.260 129.310  69.366  1.00  0.00           O
ATOM   3477  C32 POPEH 169     112.340 127.940  71.016  1.00  0.00           C
ATOM   3480  C23 POPEH 169     116.340 124.290  71.675  1.00  0.00           C
ATOM   3483  C24 POPEH 169     117.730 124.200  72.316  1.00  0.00           C
ATOM   3486  C25 POPEH 169     117.740 123.960  73.836  1.00  0.00           C
ATOM   3489  C26 POPEH 169     117.540 122.500  74.265  1.00  0.00           C
ATOM   3492  C27 POPEH 169     118.500 122.120  75.406  1.00  0.00           C
ATOM   3495  C28 POPEH 169     118.450 120.630  75.806  1.00  0.00           C
ATOM   3498  C29 POPEH 169     117.240 120.310  76.646  1.00  0.00           C
ATOM   3500 0C21 POPEH 169     117.220 119.970  77.956  1.00  0.00           C
ATOM   3502 1C21 POPEH 169     118.430 119.850  78.856  1.00  0.00           C
ATOM   3505 2C21 POPEH 169     118.310 118.780  79.946  1.00  0.00           C
ATOM   3508 3C21 POPEH 169     119.660 118.610  80.656  1.00  0.00           C
ATOM   3511 4C21 POPEH 169     119.730 117.450  81.656  1.00  0.00           C
ATOM   3514 5C21 POPEH 169     121.030 117.500  82.486  1.00  0.00           C
ATOM   3517 6C21 POPEH 169     122.300 117.220  81.656  1.00  0.00           C
ATOM   3520 7C21 POPEH 169     123.590 117.390  82.466  1.00  0.00           C
ATOM   3523 8C21 POPEH 169     124.870 117.140  81.666  1.00  0.00           C
ATOM   3527  C33 POPEH 169     113.400 129.030  71.325  1.00  0.00           C
ATOM   3530  C34 POPEH 169     114.140 128.800  72.645  1.00  0.00           C
ATOM   3533  C35 POPEH 169     113.370 129.260  73.895  1.00  0.00           C
ATOM   3536  C36 POPEH 169     114.250 129.160  75.145  1.00  0.00           C
ATOM   3539  C37 POPEH 169     113.560 129.600  76.446  1.00  0.00           C
ATOM   3542  C38 POPEH 169     114.410 129.260  77.676  1.00  0.00           C
ATOM   3545  C39 POPEH 169     113.780 129.720  78.996  1.00  0.00           C
ATOM   3548 0C31 POPEH 169     114.220 131.140  79.426  1.00  0.00           C
ATOM   3551 1C31 POPEH 169     113.110 131.880  80.185  1.00  0.00           C
ATOM   3554 2C31 POPEH 169     113.620 133.040  81.046  1.00  0.00           C
ATOM   3557 3C31 POPEH 169     113.940 132.590  82.476  1.00  0.00           C
ATOM   3560 4C31 POPEH 169     114.420 133.740  83.386  1.00  0.00           C
ATOM   3563 5C31 POPEH 169     114.510 133.300  84.855  1.00  0.00           C
ATOM   3566 6C31 POPEH 169     114.980 134.420  85.796  1.00  0.00           C
ATOM   3570  NH3 POPEI 170      49.440  68.110  65.276  1.00  0.00           N
ATOM   3574  C12 POPEI 170      49.480  69.390  64.466  1.00  0.00           C
ATOM   3577  C11 POPEI 170      48.590  70.510  65.095  1.00  0.00           C
ATOM   3580  P   POPEI 170      47.580  72.920  64.755  1.00  0.00           P
ATOM   3581  O13 POPEI 170      48.390  74.080  64.296  1.00  0.00           O
ATOM   3582  O14 POPEI 170      46.130  72.970  64.435  1.00  0.00           O
ATOM   3583  O11 POPEI 170      47.710  72.790  66.336  1.00  0.00           O
ATOM   3584  O12 POPEI 170      48.210  71.560  64.196  1.00  0.00           O
ATOM   3585  C1  POPEI 170      47.880  73.980  67.126  1.00  0.00           C
ATOM   3588  C2  POPEI 170      47.340  73.830  68.586  1.00  0.00           C
ATOM   3590  O21 POPEI 170      47.950  72.650  69.175  1.00  0.00           O
ATOM   3591  C21 POPEI 170      48.100  72.670  70.506  1.00  0.00           C
ATOM   3592  O22 POPEI 170      47.800  73.590  71.236  1.00  0.00           O
ATOM   3593  C22 POPEI 170      48.770  71.370  70.976  1.00  0.00           C
ATOM   3596  C3  POPEI 170      45.780  73.750  68.605  1.00  0.00           C
ATOM   3599  O31 POPEI 170      45.300  73.440  69.925  1.00  0.00           O
ATOM   3600  C31 POPEI 170      44.120  72.860  70.066  1.00  0.00           C
ATOM   3601  O32 POPEI 170      43.330  72.600  69.175  1.00  0.00           O
ATOM   3602  C32 POPEI 170      44.000  72.420  71.526  1.00  0.00           C
ATOM   3605  C23 POPEI 170      48.320  70.860  72.376  1.00  0.00           C
ATOM   3608  C24 POPEI 170      49.450  70.900  73.406  1.00  0.00           C
ATOM   3611  C25 POPEI 170      49.200  70.100  74.686  1.00  0.00           C
ATOM   3614  C26 POPEI 170      48.320  70.820  75.705  1.00  0.00           C
ATOM   3617  C27 POPEI 170      47.990  69.910  76.896  1.00  0.00           C
ATOM   3620  C28 POPEI 170      47.050  70.540  77.945  1.00  0.00           C
ATOM   3623  C29 POPEI 170      47.720  71.490  78.906  1.00  0.00           C
ATOM   3625 0C21 POPEI 170      47.460  71.520  80.226  1.00  0.00           C
ATOM   3627 1C21 POPEI 170      46.480  70.600  80.915  1.00  0.00           C
ATOM   3630 2C21 POPEI 170      46.210  71.030  82.366  1.00  0.00           C
ATOM   3633 3C21 POPEI 170      45.480  69.960  83.176  1.00  0.00           C
ATOM   3636 4C21 POPEI 170      45.260  70.430  84.616  1.00  0.00           C
ATOM   3639 5C21 POPEI 170      44.550  69.400  85.506  1.00  0.00           C
ATOM   3642 6C21 POPEI 170      44.350  69.940  86.926  1.00  0.00           C
ATOM   3645 7C21 POPEI 170      43.320  69.140  87.736  1.00  0.00           C
ATOM   3648 8C21 POPEI 170      42.970  69.770  89.086  1.00  0.00           C
ATOM   3652  C33 POPEI 170      43.830  73.590  72.526  1.00  0.00           C
ATOM   3655  C34 POPEI 170      44.100  73.130  73.965  1.00  0.00           C
ATOM   3658  C35 POPEI 170      43.760  74.180  75.036  1.00  0.00           C
ATOM   3661  C36 POPEI 170      43.840  73.660  76.485  1.00  0.00           C
ATOM   3664  C37 POPEI 170      43.140  74.590  77.486  1.00  0.00           C
ATOM   3667  C38 POPEI 170      43.340  74.190  78.956  1.00  0.00           C
ATOM   3670  C39 POPEI 170      42.440  74.970  79.946  1.00  0.00           C
ATOM   3673 0C31 POPEI 170      42.540  76.500  79.816  1.00  0.00           C
ATOM   3676 1C31 POPEI 170      41.590  77.250  80.755  1.00  0.00           C
ATOM   3679 2C31 POPEI 170      41.880  78.760  80.766  1.00  0.00           C
ATOM   3682 3C31 POPEI 170      41.060  79.550  81.806  1.00  0.00           C
ATOM   3685 4C31 POPEI 170      39.720  80.050  81.266  1.00  0.00           C
ATOM   3688 5C31 POPEI 170      38.940  80.930  82.266  1.00  0.00           C
ATOM   3691 6C31 POPEI 170      37.710  81.590  81.646  1.00  0.00           C
ATOM   3695  NH3 POPEJ 171      98.580 117.800 104.236  1.00  0.00           N
ATOM   3699  C12 POPEJ 171      98.460 119.190 104.796  1.00  0.00           C
ATOM   3702  C11 POPEJ 171      96.980 119.570 105.046  1.00  0.00           C
ATOM   3705  P   POPEJ 171      95.380 117.640 105.915  1.00  0.00           P
ATOM   3706  O13 POPEJ 171      95.470 116.760 107.095  1.00  0.00           O
ATOM   3707  O14 POPEJ 171      94.060 118.170 105.526  1.00  0.00           O
ATOM   3708  O11 POPEJ 171      96.030 116.870 104.686  1.00  0.00           O
ATOM   3709  O12 POPEJ 171      96.420 118.830 106.126  1.00  0.00           O
ATOM   3710  C1  POPEJ 171      95.260 115.770 104.136  1.00  0.00           C
ATOM   3713  C2  POPEJ 171      96.120 114.830 103.246  1.00  0.00           C
ATOM   3715  O21 POPEJ 171      95.800 114.980 101.856  1.00  0.00           O
ATOM   3716  C21 POPEJ 171      96.220 115.990 101.156  1.00  0.00           C
ATOM   3717  O22 POPEJ 171      97.050 116.820 101.486  1.00  0.00           O
ATOM   3718  C22 POPEJ 171      95.530 115.770  99.785  1.00  0.00           C
ATOM   3721  C3  POPEJ 171      95.860 113.340 103.576  1.00  0.00           C
ATOM   3724  O31 POPEJ 171      94.610 112.910 102.995  1.00  0.00           O
ATOM   3725  C31 POPEJ 171      94.690 112.020 102.016  1.00  0.00           C
ATOM   3726  O32 POPEJ 171      95.600 111.230 101.825  1.00  0.00           O
ATOM   3727  C32 POPEJ 171      93.390 112.080 101.196  1.00  0.00           C
ATOM   3730  C23 POPEJ 171      95.660 116.860  98.696  1.00  0.00           C
ATOM   3733  C24 POPEJ 171      94.940 116.410  97.406  1.00  0.00           C
ATOM   3736  C25 POPEJ 171      95.140 117.370  96.226  1.00  0.00           C
ATOM   3739  C26 POPEJ 171      94.500 116.860  94.916  1.00  0.00           C
ATOM   3742  C27 POPEJ 171      94.650 117.870  93.775  1.00  0.00           C
ATOM   3745  C28 POPEJ 171      94.180 117.350  92.396  1.00  0.00           C
ATOM   3748  C29 POPEJ 171      94.270 118.470  91.386  1.00  0.00           C
ATOM   3750 0C21 POPEJ 171      94.070 118.420  90.056  1.00  0.00           C
ATOM   3752 1C21 POPEJ 171      93.710 117.200  89.256  1.00  0.00           C
ATOM   3755 2C21 POPEJ 171      94.580 117.000  87.986  1.00  0.00           C
ATOM   3758 3C21 POPEJ 171      93.810 117.170  86.666  1.00  0.00           C
ATOM   3761 4C21 POPEJ 171      93.170 118.550  86.446  1.00  0.00           C
ATOM   3764 5C21 POPEJ 171      94.170 119.700  86.275  1.00  0.00           C
ATOM   3767 6C21 POPEJ 171      93.460 121.030  85.985  1.00  0.00           C
ATOM   3770 7C21 POPEJ 171      94.400 122.240  85.936  1.00  0.00           C
ATOM   3773 8C21 POPEJ 171      93.670 123.570  85.715  1.00  0.00           C
ATOM   3777  C33 POPEJ 171      93.530 111.550  99.745  1.00  0.00           C
ATOM   3780  C34 POPEJ 171      94.370 112.470  98.836  1.00  0.00           C
ATOM   3783  C35 POPEJ 171      94.390 112.030  97.355  1.00  0.00           C
ATOM   3786  C36 POPEJ 171      93.050 112.220  96.636  1.00  0.00           C
ATOM   3789  C37 POPEJ 171      93.040 111.620  95.215  1.00  0.00           C
ATOM   3792  C38 POPEJ 171      91.730 111.870  94.455  1.00  0.00           C
ATOM   3795  C39 POPEJ 171      91.680 111.110  93.126  1.00  0.00           C
ATOM   3798 0C31 POPEJ 171      90.260 110.790  92.656  1.00  0.00           C
ATOM   3801 1C31 POPEJ 171      90.260 109.800  91.486  1.00  0.00           C
ATOM   3804 2C31 POPEJ 171      88.850 109.410  90.995  1.00  0.00           C
ATOM   3807 3C31 POPEJ 171      88.100 110.540  90.296  1.00  0.00           C
ATOM   3810 4C31 POPEJ 171      87.580 110.130  88.906  1.00  0.00           C
ATOM   3813 5C31 POPEJ 171      86.990 111.310  88.135  1.00  0.00           C
ATOM   3816 6C31 POPEJ 171      86.320 110.920  86.815  1.00  0.00           C
ATOM   3820  NH3 POPEK 172      64.890  38.530  62.536  1.00  0.00           N
ATOM   3824  C12 POPEK 172      65.590  37.260  62.936  1.00  0.00           C
ATOM   3827  C11 POPEK 172      66.880  37.070  62.116  1.00  0.00           C
ATOM   3830  P   POPEK 172      68.240  39.280  62.286  1.00  0.00           P
ATOM   3831  O13 POPEK 172      69.650  39.470  61.836  1.00  0.00           O
ATOM   3832  O14 POPEK 172      67.160  39.670  61.366  1.00  0.00           O
ATOM   3833  O11 POPEK 172      67.950  40.020  63.656  1.00  0.00           O
ATOM   3834  O12 POPEK 172      67.990  37.780  62.676  1.00  0.00           O
ATOM   3835  C1  POPEK 172      68.940  40.870  64.256  1.00  0.00           C
ATOM   3838  C2  POPEK 172      69.420  40.330  65.616  1.00  0.00           C
ATOM   3840  O21 POPEK 172      69.000  41.260  66.616  1.00  0.00           O
ATOM   3841  C21 POPEK 172      68.500  40.760  67.736  1.00  0.00           C
ATOM   3842  O22 POPEK 172      68.350  39.580  67.996  1.00  0.00           O
ATOM   3843  C22 POPEK 172      68.140  41.960  68.626  1.00  0.00           C
ATOM   3846  C3  POPEK 172      70.970  40.230  65.606  1.00  0.00           C
ATOM   3849  O31 POPEK 172      71.420  39.660  66.846  1.00  0.00           O
ATOM   3850  C31 POPEK 172      72.720  39.480  66.935  1.00  0.00           C
ATOM   3851  O32 POPEK 172      73.550  39.750  66.075  1.00  0.00           O
ATOM   3852  C32 POPEK 172      73.020  38.920  68.336  1.00  0.00           C
ATOM   3855  C23 POPEK 172      67.430  41.650  69.966  1.00  0.00           C
ATOM   3858  C24 POPEK 172      67.240  42.950  70.775  1.00  0.00           C
ATOM   3861  C25 POPEK 172      66.500  42.800  72.116  1.00  0.00           C
ATOM   3864  C26 POPEK 172      67.350  42.210  73.246  1.00  0.00           C
ATOM   3867  C27 POPEK 172      66.810  42.580  74.636  1.00  0.00           C
ATOM   3870  C28 POPEK 172      67.550  41.860  75.786  1.00  0.00           C
ATOM   3873  C29 POPEK 172      67.030  40.480  76.066  1.00  0.00           C
ATOM   3875 0C21 POPEK 172      66.420  40.080  77.196  1.00  0.00           C
ATOM   3877 1C21 POPEK 172      66.100  40.940  78.395  1.00  0.00           C
ATOM   3880 2C21 POPEK 172      67.230  40.870  79.446  1.00  0.00           C
ATOM   3883 3C21 POPEK 172      66.800  41.430  80.816  1.00  0.00           C
ATOM   3886 4C21 POPEK 172      67.740  40.970  81.935  1.00  0.00           C
ATOM   3889 5C21 POPEK 172      67.060  40.920  83.306  1.00  0.00           C
ATOM   3892 6C21 POPEK 172      67.830  40.080  84.325  1.00  0.00           C
ATOM   3895 7C21 POPEK 172      66.990  39.720  85.565  1.00  0.00           C
ATOM   3898 8C21 POPEK 172      67.740  38.810  86.546  1.00  0.00           C
ATOM   3902  C33 POPEK 172      74.100  37.820  68.376  1.00  0.00           C
ATOM   3905  C34 POPEK 172      73.880  36.820  69.536  1.00  0.00           C
ATOM   3908  C35 POPEK 172      74.060  37.370  70.965  1.00  0.00           C
ATOM   3911  C36 POPEK 172      75.520  37.600  71.356  1.00  0.00           C
ATOM   3914  C37 POPEK 172      75.760  37.760  72.866  1.00  0.00           C
ATOM   3917  C38 POPEK 172      77.230  38.110  73.146  1.00  0.00           C
ATOM   3920  C39 POPEK 172      77.740  37.720  74.546  1.00  0.00           C
ATOM   3923 0C31 POPEK 172      77.060  38.460  75.696  1.00  0.00           C
ATOM   3926 1C31 POPEK 172      77.700  38.150  77.066  1.00  0.00           C
ATOM   3929 2C31 POPEK 172      77.080  38.930  78.236  1.00  0.00           C
ATOM   3932 3C31 POPEK 172      77.930  38.830  79.505  1.00  0.00           C
ATOM   3935 4C31 POPEK 172      77.480  39.750  80.656  1.00  0.00           C
ATOM   3938 5C31 POPEK 172      76.560  39.070  81.675  1.00  0.00           C
ATOM   3941 6C31 POPEK 172      76.420  39.870  82.976  1.00  0.00           C
ATOM   3945  NH3 POPEL 173      22.840   7.150  62.116  1.00  0.00           N
ATOM   3949  C12 POPEL 173      22.560   6.500  60.796  1.00  0.00           C
ATOM   3952  C11 POPEL 173      22.580   4.970  60.946  1.00  0.00           C
ATOM   3955  P   POPEL 173      20.890   3.080  61.556  1.00  0.00           P
ATOM   3956  O13 POPEL 173      19.470   3.080  61.956  1.00  0.00           O
ATOM   3957  O14 POPEL 173      21.130   2.620  60.176  1.00  0.00           O
ATOM   3958  O11 POPEL 173      21.640   2.060  62.486  1.00  0.00           O
ATOM   3959  O12 POPEL 173      21.580   4.480  61.846  1.00  0.00           O
ATOM   3960  C1  POPEL 173      21.300   1.720  63.825  1.00  0.00           C
ATOM   3963  C2  POPEL 173      21.790   2.770  64.856  1.00  0.00           C
ATOM   3965  O21 POPEL 173      22.430   2.190  65.996  1.00  0.00           O
ATOM   3966  C21 POPEL 173      21.850   1.550  67.026  1.00  0.00           C
ATOM   3967  O22 POPEL 173      22.420   1.440  68.096  1.00  0.00           O
ATOM   3968  C22 POPEL 173      20.520   0.840  66.726  1.00  0.00           C
ATOM   3971  C3  POPEL 173      20.750   3.880  65.196  1.00  0.00           C
ATOM   3974  O31 POPEL 173      21.340   4.940  65.976  1.00  0.00           O
ATOM   3975  C31 POPEL 173      21.110   4.880  67.296  1.00  0.00           C
ATOM   3976  O32 POPEL 173      20.360   4.090  67.845  1.00  0.00           O
ATOM   3977  C32 POPEL 173      22.000   5.920  67.976  1.00  0.00           C
ATOM   3980  C23 POPEL 173      19.930   0.160  67.996  1.00  0.00           C
ATOM   3983  C24 POPEL 173      18.870  -0.910  67.666  1.00  0.00           C
ATOM   3986  C25 POPEL 173      18.740  -2.010  68.736  1.00  0.00           C
ATOM   3989  C26 POPEL 173      17.660  -1.780  69.806  1.00  0.00           C
ATOM   3992  C27 POPEL 173      17.920  -2.610  71.076  1.00  0.00           C
ATOM   3995  C28 POPEL 173      16.650  -2.910  71.905  1.00  0.00           C
ATOM   3998  C29 POPEL 173      15.960  -1.660  72.376  1.00  0.00           C
ATOM   4000 0C21 POPEL 173      16.260  -0.950  73.476  1.00  0.00           C
ATOM   4002 1C21 POPEL 173      17.350  -1.250  74.486  1.00  0.00           C
ATOM   4005 2C21 POPEL 173      16.870  -1.230  75.946  1.00  0.00           C
ATOM   4008 3C21 POPEL 173      16.240   0.100  76.386  1.00  0.00           C
ATOM   4011 4C21 POPEL 173      15.900   0.150  77.886  1.00  0.00           C
ATOM   4014 5C21 POPEL 173      14.910   1.270  78.216  1.00  0.00           C
ATOM   4017 6C21 POPEL 173      14.520   1.330  79.696  1.00  0.00           C
ATOM   4020 7C21 POPEL 173      13.640   2.540  80.016  1.00  0.00           C
ATOM   4023 8C21 POPEL 173      13.120   2.590  81.456  1.00  0.00           C
ATOM   4027  C33 POPEL 173      22.270   5.650  69.476  1.00  0.00           C
ATOM   4030  C34 POPEL 173      21.260   6.310  70.406  1.00  0.00           C
ATOM   4033  C35 POPEL 173      21.690   6.220  71.876  1.00  0.00           C
ATOM   4036  C36 POPEL 173      20.770   7.010  72.816  1.00  0.00           C
ATOM   4039  C37 POPEL 173      20.100   6.100  73.856  1.00  0.00           C
ATOM   4042  C38 POPEL 173      19.360   6.910  74.925  1.00  0.00           C
ATOM   4045  C39 POPEL 173      18.830   6.030  76.066  1.00  0.00           C
ATOM   4048 0C31 POPEL 173      18.370   6.870  77.256  1.00  0.00           C
ATOM   4051 1C31 POPEL 173      17.880   6.030  78.436  1.00  0.00           C
ATOM   4054 2C31 POPEL 173      17.290   6.900  79.556  1.00  0.00           C
ATOM   4057 3C31 POPEL 173      16.700   6.070  80.705  1.00  0.00           C
ATOM   4060 4C31 POPEL 173      16.010   6.960  81.756  1.00  0.00           C
ATOM   4063 5C31 POPEL 173      15.510   6.180  82.976  1.00  0.00           C
ATOM   4066 6C31 POPEL 173      14.930   7.100  84.055  1.00  0.00           C
ATOM   4070  NH3 POPEM 174      81.050   6.050  64.086  1.00  0.00           N
ATOM   4074  C12 POPEM 174      82.500   5.660  64.276  1.00  0.00           C
ATOM   4077  C11 POPEM 174      83.490   6.760  63.866  1.00  0.00           C
ATOM   4080  P   POPEM 174      86.070   7.040  63.685  1.00  0.00           P
ATOM   4081  O13 POPEM 174      87.060   6.590  62.676  1.00  0.00           O
ATOM   4082  O14 POPEM 174      85.690   8.460  63.755  1.00  0.00           O
ATOM   4083  O11 POPEM 174      86.550   6.530  65.106  1.00  0.00           O
ATOM   4084  O12 POPEM 174      84.760   6.160  63.526  1.00  0.00           O
ATOM   4085  C1  POPEM 174      87.660   7.170  65.755  1.00  0.00           C
ATOM   4088  C2  POPEM 174      87.240   7.800  67.116  1.00  0.00           C
ATOM   4090  O21 POPEM 174      88.210   8.610  67.796  1.00  0.00           O
ATOM   4091  C21 POPEM 174      89.460   8.770  67.456  1.00  0.00           C
ATOM   4092  O22 POPEM 174      90.020   8.360  66.456  1.00  0.00           O
ATOM   4093  C22 POPEM 174      90.180   9.580  68.556  1.00  0.00           C
ATOM   4096  C3  POPEM 174      86.710   6.740  68.126  1.00  0.00           C
ATOM   4099  O31 POPEM 174      86.260   7.350  69.366  1.00  0.00           O
ATOM   4100  C31 POPEM 174      87.120   7.340  70.396  1.00  0.00           C
ATOM   4101  O32 POPEM 174      88.250   6.890  70.366  1.00  0.00           O
ATOM   4102  C32 POPEM 174      86.470   8.050  71.586  1.00  0.00           C
ATOM   4105  C23 POPEM 174      91.570   9.030  68.946  1.00  0.00           C
ATOM   4108  C24 POPEM 174      92.350   9.970  69.896  1.00  0.00           C
ATOM   4111  C25 POPEM 174      92.160   9.670  71.395  1.00  0.00           C
ATOM   4114  C26 POPEM 174      92.680  10.800  72.316  1.00  0.00           C
ATOM   4117  C27 POPEM 174      92.570  10.480  73.825  1.00  0.00           C
ATOM   4120  C28 POPEM 174      92.280  11.720  74.715  1.00  0.00           C
ATOM   4123  C29 POPEM 174      90.850  12.170  74.546  1.00  0.00           C
ATOM   4125 0C21 POPEM 174      90.120  13.010  75.305  1.00  0.00           C
ATOM   4127 1C21 POPEM 174      90.570  13.780  76.516  1.00  0.00           C
ATOM   4130 2C21 POPEM 174      90.340  15.290  76.325  1.00  0.00           C
ATOM   4133 3C21 POPEM 174      90.810  15.810  74.966  1.00  0.00           C
ATOM   4136 4C21 POPEM 174      90.920  17.330  74.855  1.00  0.00           C
ATOM   4139 5C21 POPEM 174      91.290  17.740  73.436  1.00  0.00           C
ATOM   4142 6C21 POPEM 174      91.160  19.250  73.236  1.00  0.00           C
ATOM   4145 7C21 POPEM 174      91.210  19.640  71.756  1.00  0.00           C
ATOM   4148 8C21 POPEM 174      90.760  21.080  71.575  1.00  0.00           C
ATOM   4152  C33 POPEM 174      87.470   8.580  72.645  1.00  0.00           C
ATOM   4155  C34 POPEM 174      86.930   9.840  73.345  1.00  0.00           C
ATOM   4158  C35 POPEM 174      87.860  10.400  74.426  1.00  0.00           C
ATOM   4161  C36 POPEM 174      87.780   9.700  75.796  1.00  0.00           C
ATOM   4164  C37 POPEM 174      88.670  10.370  76.846  1.00  0.00           C
ATOM   4167  C38 POPEM 174      88.620   9.750  78.246  1.00  0.00           C
ATOM   4170  C39 POPEM 174      87.260   9.920  78.946  1.00  0.00           C
ATOM   4173 0C31 POPEM 174      87.280   9.430  80.396  1.00  0.00           C
ATOM   4176 1C31 POPEM 174      85.980   9.750  81.146  1.00  0.00           C
ATOM   4179 2C31 POPEM 174      86.000   9.300  82.616  1.00  0.00           C
ATOM   4182 3C31 POPEM 174      84.870   9.920  83.456  1.00  0.00           C
ATOM   4185 4C31 POPEM 174      85.160  11.380  83.825  1.00  0.00           C
ATOM   4188 5C31 POPEM 174      84.090  12.010  84.726  1.00  0.00           C
ATOM   4191 6C31 POPEM 174      84.230  13.530  84.866  1.00  0.00           C
ATOM   4195  NH3 POPEN 175      78.130  19.010 107.825  1.00  0.00           N
ATOM   4199  C12 POPEN 175      78.130  20.490 107.566  1.00  0.00           C
ATOM   4202  C11 POPEN 175      78.590  21.250 108.816  1.00  0.00           C
ATOM   4205  P   POPEN 175      78.550  23.620 109.866  1.00  0.00           P
ATOM   4206  O13 POPEN 175      77.390  24.550 109.906  1.00  0.00           O
ATOM   4207  O14 POPEN 175      78.930  22.910 111.105  1.00  0.00           O
ATOM   4208  O11 POPEN 175      79.800  24.470 109.406  1.00  0.00           O
ATOM   4209  O12 POPEN 175      78.400  22.650 108.626  1.00  0.00           O
ATOM   4210  C1  POPEN 175      79.700  25.430 108.355  1.00  0.00           C
ATOM   4213  C2  POPEN 175      80.760  25.170 107.276  1.00  0.00           C
ATOM   4215  O21 POPEN 175      80.720  26.300 106.376  1.00  0.00           O
ATOM   4216  C21 POPEN 175      81.920  26.820 106.156  1.00  0.00           C
ATOM   4217  O22 POPEN 175      82.950  26.440 106.666  1.00  0.00           O
ATOM   4218  C22 POPEN 175      81.880  27.890 105.056  1.00  0.00           C
ATOM   4221  C3  POPEN 175      80.490  23.850 106.486  1.00  0.00           C
ATOM   4224  O31 POPEN 175      81.210  23.840 105.236  1.00  0.00           O
ATOM   4225  C31 POPEN 175      80.660  24.300 104.096  1.00  0.00           C
ATOM   4226  O32 POPEN 175      81.320  24.840 103.215  1.00  0.00           O
ATOM   4227  C32 POPEN 175      79.170  23.960 103.976  1.00  0.00           C
ATOM   4230  C23 POPEN 175      81.050  29.160 105.386  1.00  0.00           C
ATOM   4233  C24 POPEN 175      80.880  30.060 104.156  1.00  0.00           C
ATOM   4236  C25 POPEN 175      82.160  30.770 103.685  1.00  0.00           C
ATOM   4239  C26 POPEN 175      82.020  31.300 102.245  1.00  0.00           C
ATOM   4242  C27 POPEN 175      83.340  31.830 101.666  1.00  0.00           C
ATOM   4245  C28 POPEN 175      83.260  32.170 100.165  1.00  0.00           C
ATOM   4248  C29 POPEN 175      83.180  30.930  99.335  1.00  0.00           C
ATOM   4250 0C21 POPEN 175      82.330  30.660  98.325  1.00  0.00           C
ATOM   4252 1C21 POPEN 175      81.270  31.540  97.726  1.00  0.00           C
ATOM   4255 2C21 POPEN 175      81.700  32.050  96.346  1.00  0.00           C
ATOM   4258 3C21 POPEN 175      81.760  30.980  95.246  1.00  0.00           C
ATOM   4261 4C21 POPEN 175      82.700  31.370  94.096  1.00  0.00           C
ATOM   4264 5C21 POPEN 175      82.520  30.500  92.846  1.00  0.00           C
ATOM   4267 6C21 POPEN 175      81.540  31.110  91.835  1.00  0.00           C
ATOM   4270 7C21 POPEN 175      81.280  30.190  90.635  1.00  0.00           C
ATOM   4273 8C21 POPEN 175      80.650  30.910  89.446  1.00  0.00           C
ATOM   4277  C33 POPEN 175      78.680  23.850 102.516  1.00  0.00           C
ATOM   4280  C34 POPEN 175      77.200  23.450 102.476  1.00  0.00           C
ATOM   4283  C35 POPEN 175      76.370  24.270 101.476  1.00  0.00           C
ATOM   4286  C36 POPEN 175      76.340  23.700 100.046  1.00  0.00           C
ATOM   4289  C37 POPEN 175      75.390  24.530  99.156  1.00  0.00           C
ATOM   4292  C38 POPEN 175      75.270  24.010  97.715  1.00  0.00           C
ATOM   4295  C39 POPEN 175      74.970  22.510  97.656  1.00  0.00           C
ATOM   4298 0C31 POPEN 175      74.500  22.030  96.275  1.00  0.00           C
ATOM   4301 1C31 POPEN 175      74.720  20.530  96.076  1.00  0.00           C
ATOM   4304 2C31 POPEN 175      73.950  19.940  94.885  1.00  0.00           C
ATOM   4307 3C31 POPEN 175      74.120  20.720  93.566  1.00  0.00           C
ATOM   4310 4C31 POPEN 175      73.320  20.090  92.425  1.00  0.00           C
ATOM   4313 5C31 POPEN 175      73.340  20.920  91.135  1.00  0.00           C
ATOM   4316 6C31 POPEN 175      72.520  20.290  90.005  1.00  0.00           C
ATOM   4320  NH3 POPEO 176      27.650 113.590 106.325  1.00  0.00           N
ATOM   4324  C12 POPEO 176      28.190 113.000 105.036  1.00  0.00           C
ATOM   4327  C11 POPEO 176      29.680 113.360 104.776  1.00  0.00           C
ATOM   4330  P   POPEO 176      31.940 112.400 105.866  1.00  0.00           P
ATOM   4331  O13 POPEO 176      32.200 112.020 107.266  1.00  0.00           O
ATOM   4332  O14 POPEO 176      31.850 111.290 104.876  1.00  0.00           O
ATOM   4333  O11 POPEO 176      32.850 113.600 105.355  1.00  0.00           O
ATOM   4334  O12 POPEO 176      30.500 113.070 105.906  1.00  0.00           O
ATOM   4335  C1  POPEO 176      33.190 113.610 103.965  1.00  0.00           C
ATOM   4338  C2  POPEO 176      34.040 114.850 103.596  1.00  0.00           C
ATOM   4340  O21 POPEO 176      34.190 114.880 102.165  1.00  0.00           O
ATOM   4341  C21 POPEO 176      33.180 115.450 101.535  1.00  0.00           C
ATOM   4342  O22 POPEO 176      32.160 115.900 102.036  1.00  0.00           O
ATOM   4343  C22 POPEO 176      33.580 115.660 100.086  1.00  0.00           C
ATOM   4346  C3  POPEO 176      35.440 114.830 104.276  1.00  0.00           C
ATOM   4349  O31 POPEO 176      36.560 115.060 103.386  1.00  0.00           O
ATOM   4350  C31 POPEO 176      37.000 116.300 103.296  1.00  0.00           C
ATOM   4351  O32 POPEO 176      36.510 117.270 103.856  1.00  0.00           O
ATOM   4352  C32 POPEO 176      38.160 116.360 102.276  1.00  0.00           C
ATOM   4355  C23 POPEO 176      34.430 116.950  99.946  1.00  0.00           C
ATOM   4358  C24 POPEO 176      35.350 116.900  98.726  1.00  0.00           C
ATOM   4361  C25 POPEO 176      36.350 118.050  98.716  1.00  0.00           C
ATOM   4364  C26 POPEO 176      37.400 117.920  97.606  1.00  0.00           C
ATOM   4367  C27 POPEO 176      38.440 119.050  97.636  1.00  0.00           C
ATOM   4370  C28 POPEO 176      39.350 119.140  96.406  1.00  0.00           C
ATOM   4373  C29 POPEO 176      38.540 119.540  95.206  1.00  0.00           C
ATOM   4375 0C21 POPEO 176      38.990 119.530  93.946  1.00  0.00           C
ATOM   4377 1C21 POPEO 176      40.400 119.210  93.526  1.00  0.00           C
ATOM   4380 2C21 POPEO 176      40.830 120.090  92.336  1.00  0.00           C
ATOM   4383 3C21 POPEO 176      40.170 119.650  91.016  1.00  0.00           C
ATOM   4386 4C21 POPEO 176      40.790 120.290  89.766  1.00  0.00           C
ATOM   4389 5C21 POPEO 176      40.330 119.600  88.476  1.00  0.00           C
ATOM   4392 6C21 POPEO 176      38.880 119.900  88.096  1.00  0.00           C
ATOM   4395 7C21 POPEO 176      38.360 118.950  87.016  1.00  0.00           C
ATOM   4398 8C21 POPEO 176      37.000 119.350  86.456  1.00  0.00           C
ATOM   4402  C33 POPEO 176      38.970 117.680 102.206  1.00  0.00           C
ATOM   4405  C34 POPEO 176      40.240 117.600 101.325  1.00  0.00           C
ATOM   4408  C35 POPEO 176      41.070 118.890 101.406  1.00  0.00           C
ATOM   4411  C36 POPEO 176      42.300 118.980 100.476  1.00  0.00           C
ATOM   4414  C37 POPEO 176      42.970 120.370 100.596  1.00  0.00           C
ATOM   4417  C38 POPEO 176      44.390 120.480 100.005  1.00  0.00           C
ATOM   4420  C39 POPEO 176      44.440 120.410  98.476  1.00  0.00           C
ATOM   4423 0C31 POPEO 176      45.700 121.090  97.906  1.00  0.00           C
ATOM   4426 1C31 POPEO 176      45.860 120.910  96.395  1.00  0.00           C
ATOM   4429 2C31 POPEO 176      46.970 121.780  95.786  1.00  0.00           C
ATOM   4432 3C31 POPEO 176      47.120 121.540  94.276  1.00  0.00           C
ATOM   4435 4C31 POPEO 176      48.240 122.370  93.616  1.00  0.00           C
ATOM   4438 5C31 POPEO 176      47.960 123.870  93.566  1.00  0.00           C
ATOM   4441 6C31 POPEO 176      49.050 124.660  92.846  1.00  0.00           C
ATOM   4445  NH3 POPEP 177      60.360 120.710  65.876  1.00  0.00           N
ATOM   4449  C12 POPEP 177      60.910 119.310  65.946  1.00  0.00           C
ATOM   4452  C11 POPEP 177      60.050 118.300  65.206  1.00  0.00           C
ATOM   4455  P   POPEP 177      60.020 115.700  65.136  1.00  0.00           P
ATOM   4456  O13 POPEP 177      58.570 115.990  64.996  1.00  0.00           O
ATOM   4457  O14 POPEP 177      60.590 114.810  64.105  1.00  0.00           O
ATOM   4458  O11 POPEP 177      60.290 115.080  66.566  1.00  0.00           O
ATOM   4459  O12 POPEP 177      60.800 117.080  65.186  1.00  0.00           O
ATOM   4460  C1  POPEP 177      60.730 115.870  67.686  1.00  0.00           C
ATOM   4463  C2  POPEP 177      60.850 114.980  68.956  1.00  0.00           C
ATOM   4465  O21 POPEP 177      60.640 115.690  70.206  1.00  0.00           O
ATOM   4466  C21 POPEP 177      59.380 115.690  70.635  1.00  0.00           C
ATOM   4467  O22 POPEP 177      58.390 115.490  69.946  1.00  0.00           O
ATOM   4468  C22 POPEP 177      59.330 115.850  72.165  1.00  0.00           C
ATOM   4471  C3  POPEP 177      62.280 114.390  68.956  1.00  0.00           C
ATOM   4474  O31 POPEP 177      62.520 113.550  70.106  1.00  0.00           O
ATOM   4475  C31 POPEP 177      63.810 113.420  70.386  1.00  0.00           C
ATOM   4476  O32 POPEP 177      64.720 113.910  69.715  1.00  0.00           O
ATOM   4477  C32 POPEP 177      64.010 112.600  71.646  1.00  0.00           C
ATOM   4480  C23 POPEP 177      58.790 114.560  72.836  1.00  0.00           C
ATOM   4483  C24 POPEP 177      58.890 114.570  74.366  1.00  0.00           C
ATOM   4486  C25 POPEP 177      58.170 113.420  75.075  1.00  0.00           C
ATOM   4489  C26 POPEP 177      58.630 113.250  76.535  1.00  0.00           C
ATOM   4492  C27 POPEP 177      57.930 112.080  77.226  1.00  0.00           C
ATOM   4495  C28 POPEP 177      58.530 111.720  78.596  1.00  0.00           C
ATOM   4498  C29 POPEP 177      57.880 110.460  79.116  1.00  0.00           C
ATOM   4500 0C21 POPEP 177      58.330 109.670  80.095  1.00  0.00           C
ATOM   4502 1C21 POPEP 177      59.580 109.890  80.906  1.00  0.00           C
ATOM   4505 2C21 POPEP 177      59.240 110.320  82.355  1.00  0.00           C
ATOM   4508 3C21 POPEP 177      58.770 111.780  82.456  1.00  0.00           C
ATOM   4511 4C21 POPEP 177      58.560 112.230  83.915  1.00  0.00           C
ATOM   4514 5C21 POPEP 177      58.300 113.740  84.066  1.00  0.00           C
ATOM   4517 6C21 POPEP 177      58.350 114.170  85.546  1.00  0.00           C
ATOM   4520 7C21 POPEP 177      58.200 115.680  85.746  1.00  0.00           C
ATOM   4523 8C21 POPEP 177      58.280 116.100  87.215  1.00  0.00           C
ATOM   4527  C33 POPEP 177      65.410 112.850  72.246  1.00  0.00           C
ATOM   4530  C34 POPEP 177      65.730 111.880  73.386  1.00  0.00           C
ATOM   4533  C35 POPEP 177      65.020 112.200  74.715  1.00  0.00           C
ATOM   4536  C36 POPEP 177      65.960 112.720  75.806  1.00  0.00           C
ATOM   4539  C37 POPEP 177      65.450 112.330  77.196  1.00  0.00           C
ATOM   4542  C38 POPEP 177      66.350 112.740  78.366  1.00  0.00           C
ATOM   4545  C39 POPEP 177      66.350 114.250  78.675  1.00  0.00           C
ATOM   4548 0C31 POPEP 177      66.420 114.520  80.185  1.00  0.00           C
ATOM   4551 1C31 POPEP 177      66.530 116.020  80.515  1.00  0.00           C
ATOM   4554 2C31 POPEP 177      66.440 116.350  82.016  1.00  0.00           C
ATOM   4557 3C31 POPEP 177      65.040 116.170  82.606  1.00  0.00           C
ATOM   4560 4C31 POPEP 177      64.890 116.790  83.996  1.00  0.00           C
ATOM   4563 5C31 POPEP 177      63.590 116.360  84.686  1.00  0.00           C
ATOM   4566 6C31 POPEP 177      63.340 117.020  86.035  1.00  0.00           C
ATOM   4570  NH3 POPEQ 178      63.470 101.600 107.586  1.00  0.00           N
ATOM   4574  C12 POPEQ 178      63.470 102.990 106.996  1.00  0.00           C
ATOM   4577  C11 POPEQ 178      62.200 103.790 107.316  1.00  0.00           C
ATOM   4580  P   POPEQ 178      61.180 106.080 106.516  1.00  0.00           P
ATOM   4581  O13 POPEQ 178      60.050 105.770 107.406  1.00  0.00           O
ATOM   4582  O14 POPEQ 178      61.700 107.460 106.596  1.00  0.00           O
ATOM   4583  O11 POPEQ 178      60.660 105.830 105.056  1.00  0.00           O
ATOM   4584  O12 POPEQ 178      62.370 105.060 106.726  1.00  0.00           O
ATOM   4585  C1  POPEQ 178      61.090 104.750 104.236  1.00  0.00           C
ATOM   4588  C2  POPEQ 178      61.170 105.200 102.766  1.00  0.00           C
ATOM   4590  O21 POPEQ 178      61.930 104.190 102.086  1.00  0.00           O
ATOM   4591  C21 POPEQ 178      61.810 104.130 100.775  1.00  0.00           C
ATOM   4592  O22 POPEQ 178      61.260 104.970 100.066  1.00  0.00           O
ATOM   4593  C22 POPEQ 178      62.540 102.900 100.246  1.00  0.00           C
ATOM   4596  C3  POPEQ 178      61.760 106.630 102.626  1.00  0.00           C
ATOM   4599  O31 POPEQ 178      61.150 107.350 101.526  1.00  0.00           O
ATOM   4600  C31 POPEQ 178      61.810 107.840 100.495  1.00  0.00           C
ATOM   4601  O32 POPEQ 178      61.300 108.480  99.586  1.00  0.00           O
ATOM   4602  C32 POPEQ 178      63.300 107.520 100.495  1.00  0.00           C
ATOM   4605  C23 POPEQ 178      63.230 103.230  98.906  1.00  0.00           C
ATOM   4608  C24 POPEQ 178      64.080 102.080  98.366  1.00  0.00           C
ATOM   4611  C25 POPEQ 178      63.290 101.040  97.566  1.00  0.00           C
ATOM   4614  C26 POPEQ 178      64.200  99.980  96.935  1.00  0.00           C
ATOM   4617  C27 POPEQ 178      63.510  99.130  95.866  1.00  0.00           C
ATOM   4620  C28 POPEQ 178      64.450  98.220  95.066  1.00  0.00           C
ATOM   4623  C29 POPEQ 178      63.800  97.810  93.766  1.00  0.00           C
ATOM   4625 0C21 POPEQ 178      64.410  97.750  92.566  1.00  0.00           C
ATOM   4627 1C21 POPEQ 178      65.870  97.980  92.296  1.00  0.00           C
ATOM   4630 2C21 POPEQ 178      66.600  96.640  92.136  1.00  0.00           C
ATOM   4633 3C21 POPEQ 178      66.150  95.800  90.926  1.00  0.00           C
ATOM   4636 4C21 POPEQ 178      66.120  96.570  89.595  1.00  0.00           C
ATOM   4639 5C21 POPEQ 178      67.490  97.120  89.166  1.00  0.00           C
ATOM   4642 6C21 POPEQ 178      67.350  98.250  88.135  1.00  0.00           C
ATOM   4645 7C21 POPEQ 178      68.690  98.590  87.476  1.00  0.00           C
ATOM   4648 8C21 POPEQ 178      68.580  99.730  86.465  1.00  0.00           C
ATOM   4652  C33 POPEQ 178      63.930 107.870  99.136  1.00  0.00           C
ATOM   4655  C34 POPEQ 178      65.390 107.430  99.105  1.00  0.00           C
ATOM   4658  C35 POPEQ 178      66.040 107.560  97.726  1.00  0.00           C
ATOM   4661  C36 POPEQ 178      67.490 108.000  97.866  1.00  0.00           C
ATOM   4664  C37 POPEQ 178      68.330 107.840  96.605  1.00  0.00           C
ATOM   4667  C38 POPEQ 178      69.770 108.340  96.835  1.00  0.00           C
ATOM   4670  C39 POPEQ 178      70.830 107.670  95.956  1.00  0.00           C
ATOM   4673 0C31 POPEQ 178      70.440 107.600  94.476  1.00  0.00           C
ATOM   4676 1C31 POPEQ 178      71.580 107.030  93.626  1.00  0.00           C
ATOM   4679 2C31 POPEQ 178      71.080 106.550  92.256  1.00  0.00           C
ATOM   4682 3C31 POPEQ 178      70.530 105.120  92.296  1.00  0.00           C
ATOM   4685 4C31 POPEQ 178      69.880 104.710  90.965  1.00  0.00           C
ATOM   4688 5C31 POPEQ 178      69.820 103.190  90.766  1.00  0.00           C
ATOM   4691 6C31 POPEQ 178      69.200 102.790  89.426  1.00  0.00           C
ATOM   4695  NH3 POPER 179       7.770  96.390 103.696  1.00  0.00           N
ATOM   4699  C12 POPER 179       8.350  97.780 103.736  1.00  0.00           C
ATOM   4702  C11 POPER 179       7.690  98.670 104.826  1.00  0.00           C
ATOM   4705  P   POPER 179       5.090  99.090 104.516  1.00  0.00           P
ATOM   4706  O13 POPER 179       4.830  98.840 105.946  1.00  0.00           O
ATOM   4707  O14 POPER 179       4.200 100.070 103.846  1.00  0.00           O
ATOM   4708  O11 POPER 179       5.090  97.740 103.696  1.00  0.00           O
ATOM   4709  O12 POPER 179       6.610  99.500 104.356  1.00  0.00           O
ATOM   4710  C1  POPER 179       5.230  97.800 102.256  1.00  0.00           C
ATOM   4713  C2  POPER 179       4.100  97.050 101.526  1.00  0.00           C
ATOM   4715  O21 POPER 179       4.340  97.250 100.136  1.00  0.00           O
ATOM   4716  C21 POPER 179       4.420  96.170  99.376  1.00  0.00           C
ATOM   4717  O22 POPER 179       4.510  95.020  99.766  1.00  0.00           O
ATOM   4718  C22 POPER 179       4.550  96.670  97.925  1.00  0.00           C
ATOM   4721  C3  POPER 179       2.720  97.660 101.876  1.00  0.00           C
ATOM   4724  O31 POPER 179       1.780  97.380 100.836  1.00  0.00           O
ATOM   4725  C31 POPER 179       1.010  98.370 100.416  1.00  0.00           C
ATOM   4726  O32 POPER 179       0.810  99.400 101.035  1.00  0.00           O
ATOM   4727  C32 POPER 179       0.470  98.020  99.026  1.00  0.00           C
ATOM   4730  C23 POPER 179       4.790  95.580  96.846  1.00  0.00           C
ATOM   4733  C24 POPER 179       3.540  95.280  95.995  1.00  0.00           C
ATOM   4736  C25 POPER 179       2.420  94.580  96.776  1.00  0.00           C
ATOM   4739  C26 POPER 179       1.280  94.150  95.845  1.00  0.00           C
ATOM   4742  C27 POPER 179       0.200  93.350  96.575  1.00  0.00           C
ATOM   4745  C28 POPER 179      -0.960  92.940  95.635  1.00  0.00           C
ATOM   4748  C29 POPER 179      -1.900  91.970  96.316  1.00  0.00           C
ATOM   4750 0C21 POPER 179      -2.490  90.890  95.755  1.00  0.00           C
ATOM   4752 1C21 POPER 179      -2.360  90.420  94.325  1.00  0.00           C
ATOM   4755 2C21 POPER 179      -3.720  90.210  93.605  1.00  0.00           C
ATOM   4758 3C21 POPER 179      -4.650  89.220  94.325  1.00  0.00           C
ATOM   4761 4C21 POPER 179      -5.880  88.830  93.495  1.00  0.00           C
ATOM   4764 5C21 POPER 179      -6.670  87.670  94.126  1.00  0.00           C
ATOM   4767 6C21 POPER 179      -7.450  88.050  95.386  1.00  0.00           C
ATOM   4770 7C21 POPER 179      -7.960  86.820  96.135  1.00  0.00           C
ATOM   4773 8C21 POPER 179      -8.830  87.190  97.336  1.00  0.00           C
ATOM   4777  C33 POPER 179       1.010  98.950  97.916  1.00  0.00           C
ATOM   4780  C34 POPER 179       0.500  98.540  96.516  1.00  0.00           C
ATOM   4783  C35 POPER 179       1.470  98.900  95.386  1.00  0.00           C
ATOM   4786  C36 POPER 179       0.920  98.510  93.996  1.00  0.00           C
ATOM   4789  C37 POPER 179       1.990  98.600  92.906  1.00  0.00           C
ATOM   4792  C38 POPER 179       1.480  98.280  91.496  1.00  0.00           C
ATOM   4795  C39 POPER 179       2.590  98.430  90.445  1.00  0.00           C
ATOM   4798 0C31 POPER 179       2.390  97.580  89.175  1.00  0.00           C
ATOM   4801 1C31 POPER 179       1.170  97.990  88.336  1.00  0.00           C
ATOM   4804 2C31 POPER 179       0.910  97.040  87.145  1.00  0.00           C
ATOM   4807 3C31 POPER 179       1.550  97.440  85.796  1.00  0.00           C
ATOM   4810 4C31 POPER 179       3.050  97.760  85.825  1.00  0.00           C
ATOM   4813 5C31 POPER 179       3.580  98.040  84.406  1.00  0.00           C
ATOM   4816 6C31 POPER 179       5.050  98.470  84.376  1.00  0.00           C
ATOM   4820  NH3 POPES 180       7.990  40.620  60.636  1.00  0.00           N
ATOM   4824  C12 POPES 180       7.820  39.370  59.816  1.00  0.00           C
ATOM   4827  C11 POPES 180       8.370  39.580  58.386  1.00  0.00           C
ATOM   4830  P   POPES 180       7.380  41.480  56.846  1.00  0.00           P
ATOM   4831  O13 POPES 180       8.610  41.560  56.026  1.00  0.00           O
ATOM   4832  O14 POPES 180       6.070  41.870  56.276  1.00  0.00           O
ATOM   4833  O11 POPES 180       7.640  42.300  58.146  1.00  0.00           O
ATOM   4834  O12 POPES 180       7.320  40.070  57.546  1.00  0.00           O
ATOM   4835  C1  POPES 180       7.650  43.730  58.116  1.00  0.00           C
ATOM   4838  C2  POPES 180       7.260  44.220  59.516  1.00  0.00           C
ATOM   4840  O21 POPES 180       8.190  43.600  60.436  1.00  0.00           O
ATOM   4841  C21 POPES 180       8.610  44.390  61.426  1.00  0.00           C
ATOM   4842  O22 POPES 180       8.150  45.470  61.706  1.00  0.00           O
ATOM   4843  C22 POPES 180       9.780  43.680  62.136  1.00  0.00           C
ATOM   4846  C3  POPES 180       5.800  43.740  59.776  1.00  0.00           C
ATOM   4849  O31 POPES 180       5.270  44.130  61.046  1.00  0.00           O
ATOM   4850  C31 POPES 180       5.540  43.350  62.076  1.00  0.00           C
ATOM   4851  O32 POPES 180       6.280  42.370  62.056  1.00  0.00           O
ATOM   4852  C32 POPES 180       4.720  43.830  63.255  1.00  0.00           C
ATOM   4855  C23 POPES 180      10.060  44.170  63.575  1.00  0.00           C
ATOM   4858  C24 POPES 180       8.810  44.080  64.466  1.00  0.00           C
ATOM   4861  C25 POPES 180       8.970  43.490  65.876  1.00  0.00           C
ATOM   4864  C26 POPES 180       9.340  44.550  66.926  1.00  0.00           C
ATOM   4867  C27 POPES 180       8.630  44.300  68.266  1.00  0.00           C
ATOM   4870  C28 POPES 180       8.820  45.420  69.296  1.00  0.00           C
ATOM   4873  C29 POPES 180      10.190  45.430  69.935  1.00  0.00           C
ATOM   4875 0C21 POPES 180      10.470  45.010  71.185  1.00  0.00           C
ATOM   4877 1C21 POPES 180       9.460  44.450  72.156  1.00  0.00           C
ATOM   4880 2C21 POPES 180       9.990  44.240  73.586  1.00  0.00           C
ATOM   4883 3C21 POPES 180      10.260  45.560  74.326  1.00  0.00           C
ATOM   4886 4C21 POPES 180      10.350  45.420  75.856  1.00  0.00           C
ATOM   4889 5C21 POPES 180      11.500  44.550  76.376  1.00  0.00           C
ATOM   4892 6C21 POPES 180      11.630  44.610  77.906  1.00  0.00           C
ATOM   4895 7C21 POPES 180      12.720  43.680  78.456  1.00  0.00           C
ATOM   4898 8C21 POPES 180      13.000  43.890  79.956  1.00  0.00           C
ATOM   4902  C33 POPES 180       4.860  42.900  64.476  1.00  0.00           C
ATOM   4905  C34 POPES 180       4.120  43.460  65.696  1.00  0.00           C
ATOM   4908  C35 POPES 180       2.600  43.370  65.586  1.00  0.00           C
ATOM   4911  C36 POPES 180       2.050  41.970  65.876  1.00  0.00           C
ATOM   4914  C37 POPES 180       0.520  41.930  65.866  1.00  0.00           C
ATOM   4917  C38 POPES 180      -0.050  40.570  66.255  1.00  0.00           C
ATOM   4920  C39 POPES 180       0.260  40.120  67.686  1.00  0.00           C
ATOM   4923 0C31 POPES 180       1.350  39.040  67.726  1.00  0.00           C
ATOM   4926 1C31 POPES 180       1.370  38.280  69.055  1.00  0.00           C
ATOM   4929 2C31 POPES 180       2.460  37.200  69.146  1.00  0.00           C
ATOM   4932 3C31 POPES 180       2.480  36.230  67.946  1.00  0.00           C
ATOM   4935 4C31 POPES 180       2.990  34.840  68.336  1.00  0.00           C
ATOM   4938 5C31 POPES 180       3.430  34.000  67.126  1.00  0.00           C
ATOM   4941 6C31 POPES 180       3.630  32.530  67.476  1.00  0.00           C
ATOM   4945  NH3 POPET 181      17.500  27.920 104.595  1.00  0.00           N
ATOM   4949  C12 POPET 181      18.260  27.770 105.886  1.00  0.00           C
ATOM   4952  C11 POPET 181      19.750  28.120 105.715  1.00  0.00           C
ATOM   4955  P   POPET 181      19.890  30.510 106.666  1.00  0.00           P
ATOM   4956  O13 POPET 181      20.750  29.980 107.746  1.00  0.00           O
ATOM   4957  O14 POPET 181      18.480  30.750 106.996  1.00  0.00           O
ATOM   4958  O11 POPET 181      20.550  31.850 106.135  1.00  0.00           O
ATOM   4959  O12 POPET 181      19.950  29.520 105.416  1.00  0.00           O
ATOM   4960  C1  POPET 181      21.880  31.860 105.606  1.00  0.00           C
ATOM   4963  C2  POPET 181      21.900  31.640 104.075  1.00  0.00           C
ATOM   4965  O21 POPET 181      23.220  31.880 103.546  1.00  0.00           O
ATOM   4966  C21 POPET 181      24.150  31.000 103.876  1.00  0.00           C
ATOM   4967  O22 POPET 181      23.970  29.990 104.546  1.00  0.00           O
ATOM   4968  C22 POPET 181      25.520  31.510 103.406  1.00  0.00           C
ATOM   4971  C3  POPET 181      20.850  32.610 103.436  1.00  0.00           C
ATOM   4974  O31 POPET 181      20.720  32.470 102.005  1.00  0.00           O
ATOM   4975  C31 POPET 181      21.520  33.240 101.275  1.00  0.00           C
ATOM   4976  O32 POPET 181      22.530  32.870 100.715  1.00  0.00           O
ATOM   4977  C32 POPET 181      21.010  34.700 101.185  1.00  0.00           C
ATOM   4980  C23 POPET 181      26.410  30.450 102.715  1.00  0.00           C
ATOM   4983  C24 POPET 181      26.860  30.860 101.296  1.00  0.00           C
ATOM   4986  C25 POPET 181      25.710  30.950 100.285  1.00  0.00           C
ATOM   4989  C26 POPET 181      26.210  31.330  98.886  1.00  0.00           C
ATOM   4992  C27 POPET 181      25.070  31.350  97.846  1.00  0.00           C
ATOM   4995  C28 POPET 181      25.530  31.780  96.435  1.00  0.00           C
ATOM   4998  C29 POPET 181      26.480  30.800  95.806  1.00  0.00           C
ATOM   5000 0C21 POPET 181      26.890  30.830  94.525  1.00  0.00           C
ATOM   5002 1C21 POPET 181      26.490  31.860  93.495  1.00  0.00           C
ATOM   5005 2C21 POPET 181      27.630  32.840  93.146  1.00  0.00           C
ATOM   5008 3C21 POPET 181      28.120  33.650  94.356  1.00  0.00           C
ATOM   5011 4C21 POPET 181      28.640  35.050  93.996  1.00  0.00           C
ATOM   5014 5C21 POPET 181      30.030  35.070  93.355  1.00  0.00           C
ATOM   5017 6C21 POPET 181      30.320  36.400  92.656  1.00  0.00           C
ATOM   5020 7C21 POPET 181      31.760  36.520  92.156  1.00  0.00           C
ATOM   5023 8C21 POPET 181      32.020  37.790  91.346  1.00  0.00           C
ATOM   5027  C33 POPET 181      19.780  34.910 100.266  1.00  0.00           C
ATOM   5030  C34 POPET 181      19.060  36.270 100.435  1.00  0.00           C
ATOM   5033  C35 POPET 181      19.810  37.490  99.876  1.00  0.00           C
ATOM   5036  C36 POPET 181      20.270  38.510 100.936  1.00  0.00           C
ATOM   5039  C37 POPET 181      20.690  39.830 100.285  1.00  0.00           C
ATOM   5042  C38 POPET 181      21.780  40.580 101.076  1.00  0.00           C
ATOM   5045  C39 POPET 181      22.290  41.840 100.355  1.00  0.00           C
ATOM   5048 0C31 POPET 181      23.150  41.540  99.105  1.00  0.00           C
ATOM   5051 1C31 POPET 181      23.700  42.810  98.446  1.00  0.00           C
ATOM   5054 2C31 POPET 181      24.850  42.540  97.476  1.00  0.00           C
ATOM   5057 3C31 POPET 181      24.430  41.970  96.116  1.00  0.00           C
ATOM   5060 4C31 POPET 181      24.170  43.050  95.046  1.00  0.00           C
ATOM   5063 5C31 POPET 181      24.160  42.460  93.635  1.00  0.00           C
ATOM   5066 6C31 POPET 181      24.030  43.520  92.536  1.00  0.00           C
ATOM   5070  NH3 POPEU 182      92.640  71.150  60.056  1.00  0.00           N
ATOM   5074  C12 POPEU 182      91.250  71.580  60.466  1.00  0.00           C
ATOM   5077  C11 POPEU 182      91.240  72.980  61.096  1.00  0.00           C
ATOM   5080  P   POPEU 182      92.640  75.170  61.226  1.00  0.00           P
ATOM   5081  O13 POPEU 182      93.850  75.710  60.555  1.00  0.00           O
ATOM   5082  O14 POPEU 182      91.450  76.030  61.286  1.00  0.00           O
ATOM   5083  O11 POPEU 182      93.030  74.590  62.656  1.00  0.00           O
ATOM   5084  O12 POPEU 182      92.250  73.820  60.496  1.00  0.00           O
ATOM   5085  C1  POPEU 182      93.570  75.440  63.666  1.00  0.00           C
ATOM   5088  C2  POPEU 182      92.500  75.810  64.726  1.00  0.00           C
ATOM   5090  O21 POPEU 182      93.110  76.390  65.886  1.00  0.00           O
ATOM   5091  C21 POPEU 182      93.820  75.550  66.636  1.00  0.00           C
ATOM   5092  O22 POPEU 182      94.060  74.380  66.386  1.00  0.00           O
ATOM   5093  C22 POPEU 182      94.350  76.320  67.845  1.00  0.00           C
ATOM   5096  C3  POPEU 182      91.460  74.740  65.136  1.00  0.00           C
ATOM   5099  O31 POPEU 182      90.470  75.450  65.896  1.00  0.00           O
ATOM   5100  C31 POPEU 182      90.370  75.340  67.196  1.00  0.00           C
ATOM   5101  O32 POPEU 182      91.000  74.590  67.915  1.00  0.00           O
ATOM   5102  C32 POPEU 182      89.350  76.410  67.636  1.00  0.00           C
ATOM   5105  C23 POPEU 182      93.920  75.690  69.186  1.00  0.00           C
ATOM   5108  C24 POPEU 182      94.990  75.880  70.266  1.00  0.00           C
ATOM   5111  C25 POPEU 182      94.630  75.230  71.616  1.00  0.00           C
ATOM   5114  C26 POPEU 182      93.840  76.130  72.575  1.00  0.00           C
ATOM   5117  C27 POPEU 182      94.670  77.320  73.096  1.00  0.00           C
ATOM   5120  C28 POPEU 182      93.940  78.180  74.156  1.00  0.00           C
ATOM   5123  C29 POPEU 182      94.490  79.580  74.166  1.00  0.00           C
ATOM   5125 0C21 POPEU 182      95.180  80.200  75.145  1.00  0.00           C
ATOM   5127 1C21 POPEU 182      95.540  79.680  76.516  1.00  0.00           C
ATOM   5130 2C21 POPEU 182      95.510  80.840  77.526  1.00  0.00           C
ATOM   5133 3C21 POPEU 182      95.920  80.440  78.946  1.00  0.00           C
ATOM   5136 4C21 POPEU 182      95.940  81.640  79.906  1.00  0.00           C
ATOM   5139 5C21 POPEU 182      96.230  81.250  81.366  1.00  0.00           C
ATOM   5142 6C21 POPEU 182      96.160  82.440  82.326  1.00  0.00           C
ATOM   5145 7C21 POPEU 182      95.740  82.050  83.755  1.00  0.00           C
ATOM   5148 8C21 POPEU 182      96.620  81.010  84.446  1.00  0.00           C
ATOM   5152  C33 POPEU 182      89.320  76.670  69.156  1.00  0.00           C
ATOM   5155  C34 POPEU 182      90.360  77.710  69.616  1.00  0.00           C
ATOM   5158  C35 POPEU 182      89.720  78.930  70.296  1.00  0.00           C
ATOM   5161  C36 POPEU 182      89.160  78.580  71.686  1.00  0.00           C
ATOM   5164  C37 POPEU 182      88.380  79.700  72.406  1.00  0.00           C
ATOM   5167  C38 POPEU 182      89.190  80.970  72.706  1.00  0.00           C
ATOM   5170  C39 POPEU 182      88.390  82.140  73.316  1.00  0.00           C
ATOM   5173 0C31 POPEU 182      87.490  81.760  74.486  1.00  0.00           C
ATOM   5176 1C31 POPEU 182      86.920  82.990  75.226  1.00  0.00           C
ATOM   5179 2C31 POPEU 182      85.970  82.580  76.356  1.00  0.00           C
ATOM   5182 3C31 POPEU 182      85.750  83.700  77.386  1.00  0.00           C
ATOM   5185 4C31 POPEU 182      84.790  83.310  78.526  1.00  0.00           C
ATOM   5188 5C31 POPEU 182      85.200  82.040  79.276  1.00  0.00           C
ATOM   5191 6C31 POPEU 182      84.310  81.700  80.476  1.00  0.00           C
ATOM   5195  NH3 POPEV 183       3.850  76.860 104.366  1.00  0.00           N
ATOM   5199  C12 POPEV 183       4.430  77.660 105.506  1.00  0.00           C
ATOM   5202  C11 POPEV 183       5.910  77.290 105.696  1.00  0.00           C
ATOM   5205  P   POPEV 183       6.990  79.440 106.796  1.00  0.00           P
ATOM   5206  O13 POPEV 183       6.350  80.160 105.685  1.00  0.00           O
ATOM   5207  O14 POPEV 183       6.810  79.970 108.166  1.00  0.00           O
ATOM   5208  O11 POPEV 183       8.540  79.300 106.505  1.00  0.00           O
ATOM   5209  O12 POPEV 183       6.470  77.950 106.825  1.00  0.00           O
ATOM   5210  C1  POPEV 183       9.100  78.250 105.726  1.00  0.00           C
ATOM   5213  C2  POPEV 183       9.060  78.520 104.195  1.00  0.00           C
ATOM   5215  O21 POPEV 183       9.800  77.450 103.566  1.00  0.00           O
ATOM   5216  C21 POPEV 183       9.120  76.670 102.746  1.00  0.00           C
ATOM   5217  O22 POPEV 183       7.910  76.630 102.645  1.00  0.00           O
ATOM   5218  C22 POPEV 183      10.110  75.780 101.996  1.00  0.00           C
ATOM   5221  C3  POPEV 183       9.730  79.880 103.836  1.00  0.00           C
ATOM   5224  O31 POPEV 183      10.530  79.820 102.645  1.00  0.00           O
ATOM   5225  C31 POPEV 183       9.960  79.870 101.465  1.00  0.00           C
ATOM   5226  O32 POPEV 183       8.760  79.880 101.226  1.00  0.00           O
ATOM   5227  C32 POPEV 183      11.080  79.970 100.425  1.00  0.00           C
ATOM   5230  C23 POPEV 183       9.650  75.450 100.556  1.00  0.00           C
ATOM   5233  C24 POPEV 183      10.700  74.610  99.806  1.00  0.00           C
ATOM   5236  C25 POPEV 183      10.410  74.430  98.316  1.00  0.00           C
ATOM   5239  C26 POPEV 183       9.090  73.720  97.995  1.00  0.00           C
ATOM   5242  C27 POPEV 183       9.040  73.220  96.535  1.00  0.00           C
ATOM   5245  C28 POPEV 183       7.630  72.960  95.985  1.00  0.00           C
ATOM   5248  C29 POPEV 183       6.800  72.010  96.796  1.00  0.00           C
ATOM   5250 0C21 POPEV 183       6.050  70.970  96.366  1.00  0.00           C
ATOM   5252 1C21 POPEV 183       5.830  70.460  94.966  1.00  0.00           C
ATOM   5255 2C21 POPEV 183       6.560  69.130  94.686  1.00  0.00           C
ATOM   5258 3C21 POPEV 183       5.990  68.400  93.465  1.00  0.00           C
ATOM   5261 4C21 POPEV 183       6.850  67.210  93.006  1.00  0.00           C
ATOM   5264 5C21 POPEV 183       7.830  67.610  91.885  1.00  0.00           C
ATOM   5267 6C21 POPEV 183       8.740  66.470  91.435  1.00  0.00           C
ATOM   5270 7C21 POPEV 183       9.530  66.830  90.165  1.00  0.00           C
ATOM   5273 8C21 POPEV 183      10.460  65.720  89.676  1.00  0.00           C
ATOM   5277  C33 POPEV 183      10.740  79.470  99.005  1.00  0.00           C
ATOM   5280  C34 POPEV 183      11.930  79.740  98.075  1.00  0.00           C
ATOM   5283  C35 POPEV 183      11.790  79.180  96.646  1.00  0.00           C
ATOM   5286  C36 POPEV 183      11.930  77.650  96.566  1.00  0.00           C
ATOM   5289  C37 POPEV 183      12.780  77.210  95.355  1.00  0.00           C
ATOM   5292  C38 POPEV 183      13.000  75.690  95.316  1.00  0.00           C
ATOM   5295  C39 POPEV 183      13.740  75.190  94.055  1.00  0.00           C
ATOM   5298 0C31 POPEV 183      15.110  75.860  93.846  1.00  0.00           C
ATOM   5301 1C31 POPEV 183      16.040  75.060  92.925  1.00  0.00           C
ATOM   5304 2C31 POPEV 183      17.310  75.830  92.525  1.00  0.00           C
ATOM   5307 3C31 POPEV 183      17.080  76.770  91.325  1.00  0.00           C
ATOM   5310 4C31 POPEV 183      18.290  77.660  91.046  1.00  0.00           C
ATOM   5313 5C31 POPEV 183      18.040  78.620  89.876  1.00  0.00           C
ATOM   5316 6C31 POPEV 183      19.170  79.640  89.676  1.00  0.00           C
ATOM   5320  NH3 POPEW 184     128.850  84.020 103.065  1.00  0.00           N
ATOM   5324  C12 POPEW 184     128.730  83.400 104.406  1.00  0.00           C
ATOM   5327  C11 POPEW 184     129.120  84.440 105.445  1.00  0.00           C
ATOM   5330  P   POPEW 184     126.830  85.310 106.356  1.00  0.00           P
ATOM   5331  O13 POPEW 184     127.170  84.340 107.416  1.00  0.00           O
ATOM   5332  O14 POPEW 184     126.370  86.650 106.776  1.00  0.00           O
ATOM   5333  O11 POPEW 184     125.860  84.630 105.285  1.00  0.00           O
ATOM   5334  O12 POPEW 184     128.160  85.500 105.506  1.00  0.00           O
ATOM   5335  C1  POPEW 184     125.540  85.330 104.075  1.00  0.00           C
ATOM   5338  C2  POPEW 184     125.060  84.410 102.906  1.00  0.00           C
ATOM   5340  O21 POPEW 184     125.150  85.140 101.675  1.00  0.00           O
ATOM   5341  C21 POPEW 184     126.130  84.850 100.845  1.00  0.00           C
ATOM   5342  O22 POPEW 184     127.030  84.050 101.076  1.00  0.00           O
ATOM   5343  C22 POPEW 184     125.950  85.600  99.536  1.00  0.00           C
ATOM   5346  C3  POPEW 184     123.570  83.990 103.085  1.00  0.00           C
ATOM   5349  O31 POPEW 184     123.090  83.220 101.955  1.00  0.00           O
ATOM   5350  C31 POPEW 184     122.210  83.800 101.146  1.00  0.00           C
ATOM   5351  O32 POPEW 184     121.710  84.900 101.316  1.00  0.00           O
ATOM   5352  C32 POPEW 184     121.800  82.850 100.005  1.00  0.00           C
ATOM   5355  C23 POPEW 184     126.460  84.860  98.266  1.00  0.00           C
ATOM   5358  C24 POPEW 184     126.280  85.720  97.005  1.00  0.00           C
ATOM   5361  C25 POPEW 184     126.430  84.950  95.685  1.00  0.00           C
ATOM   5364  C26 POPEW 184     127.870  84.830  95.185  1.00  0.00           C
ATOM   5367  C27 POPEW 184     127.940  84.030  93.876  1.00  0.00           C
ATOM   5370  C28 POPEW 184     129.370  83.950  93.316  1.00  0.00           C
ATOM   5373  C29 POPEW 184     129.450  83.030  92.116  1.00  0.00           C
ATOM   5375 0C21 POPEW 184     129.490  83.390  90.816  1.00  0.00           C
ATOM   5377 1C21 POPEW 184     129.430  84.780  90.246  1.00  0.00           C
ATOM   5380 2C21 POPEW 184     128.170  85.020  89.396  1.00  0.00           C
ATOM   5383 3C21 POPEW 184     128.070  84.130  88.156  1.00  0.00           C
ATOM   5386 4C21 POPEW 184     126.790  84.340  87.336  1.00  0.00           C
ATOM   5389 5C21 POPEW 184     126.670  85.740  86.736  1.00  0.00           C
ATOM   5392 6C21 POPEW 184     125.540  85.860  85.715  1.00  0.00           C
ATOM   5395 7C21 POPEW 184     125.610  87.180  84.925  1.00  0.00           C
ATOM   5398 8C21 POPEW 184     124.560  87.290  83.825  1.00  0.00           C
ATOM   5402  C33 POPEW 184     122.540  83.130  98.675  1.00  0.00           C
ATOM   5405  C34 POPEW 184     121.920  82.370  97.495  1.00  0.00           C
ATOM   5408  C35 POPEW 184     122.720  82.530  96.185  1.00  0.00           C
ATOM   5411  C36 POPEW 184     123.880  81.530  96.076  1.00  0.00           C
ATOM   5414  C37 POPEW 184     124.570  81.570  94.696  1.00  0.00           C
ATOM   5417  C38 POPEW 184     125.490  80.370  94.465  1.00  0.00           C
ATOM   5420  C39 POPEW 184     124.890  79.300  93.535  1.00  0.00           C
ATOM   5423 0C31 POPEW 184     124.900  79.720  92.056  1.00  0.00           C
ATOM   5426 1C31 POPEW 184     124.790  78.520  91.105  1.00  0.00           C
ATOM   5429 2C31 POPEW 184     124.800  78.910  89.616  1.00  0.00           C
ATOM   5432 3C31 POPEW 184     125.000  77.670  88.726  1.00  0.00           C
ATOM   5435 4C31 POPEW 184     124.700  77.900  87.226  1.00  0.00           C
ATOM   5438 5C31 POPEW 184     124.770  76.590  86.426  1.00  0.00           C
ATOM   5441 6C31 POPEW 184     124.500  76.700  84.925  1.00  0.00           C
ATOM   5445  NH3 POPEX 185     100.650  76.150 105.886  1.00  0.00           N
ATOM   5449  C12 POPEX 185     100.200  74.770 105.495  1.00  0.00           C
ATOM   5452  C11 POPEX 185      99.980  73.880 106.726  1.00  0.00           C
ATOM   5455  P   POPEX 185     100.370  71.300 106.516  1.00  0.00           P
ATOM   5456  O13 POPEX 185     101.390  71.190 105.456  1.00  0.00           O
ATOM   5457  O14 POPEX 185     100.930  71.340 107.876  1.00  0.00           O
ATOM   5458  O11 POPEX 185      99.340  70.120 106.356  1.00  0.00           O
ATOM   5459  O12 POPEX 185      99.500  72.610 106.286  1.00  0.00           O
ATOM   5460  C1  POPEX 185      99.010  69.630 105.036  1.00  0.00           C
ATOM   5463  C2  POPEX 185     100.110  68.740 104.376  1.00  0.00           C
ATOM   5465  O21 POPEX 185      99.530  68.010 103.275  1.00  0.00           O
ATOM   5466  C21 POPEX 185     100.390  67.760 102.285  1.00  0.00           C
ATOM   5467  O22 POPEX 185     101.570  68.040 102.296  1.00  0.00           O
ATOM   5468  C22 POPEX 185      99.650  67.030 101.166  1.00  0.00           C
ATOM   5471  C3  POPEX 185     100.750  67.750 105.386  1.00  0.00           C
ATOM   5474  O31 POPEX 185     102.150  67.570 105.165  1.00  0.00           O
ATOM   5475  C31 POPEX 185     102.740  66.390 104.876  1.00  0.00           C
ATOM   5476  O32 POPEX 185     103.940  66.200 105.075  1.00  0.00           O
ATOM   5477  C32 POPEX 185     101.880  65.350 104.156  1.00  0.00           C
ATOM   5480  C23 POPEX 185     100.320  67.290  99.806  1.00  0.00           C
ATOM   5483  C24 POPEX 185      99.550  66.670  98.635  1.00  0.00           C
ATOM   5486  C25 POPEX 185     100.190  66.960  97.266  1.00  0.00           C
ATOM   5489  C26 POPEX 185      99.250  66.600  96.116  1.00  0.00           C
ATOM   5492  C27 POPEX 185      99.790  67.050  94.745  1.00  0.00           C
ATOM   5495  C28 POPEX 185      98.740  67.810  93.906  1.00  0.00           C
ATOM   5498  C29 POPEX 185      97.600  66.960  93.415  1.00  0.00           C
ATOM   5500 0C21 POPEX 185      96.960  67.140  92.245  1.00  0.00           C
ATOM   5502 1C21 POPEX 185      97.240  68.240  91.266  1.00  0.00           C
ATOM   5505 2C21 POPEX 185      98.230  67.810  90.165  1.00  0.00           C
ATOM   5508 3C21 POPEX 185      98.440  68.890  89.096  1.00  0.00           C
ATOM   5511 4C21 POPEX 185      99.360  68.390  87.986  1.00  0.00           C
ATOM   5514 5C21 POPEX 185      99.460  69.320  86.766  1.00  0.00           C
ATOM   5517 6C21 POPEX 185      99.840  68.550  85.506  1.00  0.00           C
ATOM   5520 7C21 POPEX 185      99.960  69.420  84.245  1.00  0.00           C
ATOM   5523 8C21 POPEX 185      99.950  68.590  82.956  1.00  0.00           C
ATOM   5527  C33 POPEX 185     102.630  64.770 102.925  1.00  0.00           C
ATOM   5530  C34 POPEX 185     101.760  63.790 102.136  1.00  0.00           C
ATOM   5533  C35 POPEX 185     102.580  62.930 101.146  1.00  0.00           C
ATOM   5536  C36 POPEX 185     102.310  63.270  99.676  1.00  0.00           C
ATOM   5539  C37 POPEX 185     100.910  62.870  99.195  1.00  0.00           C
ATOM   5542  C38 POPEX 185     100.750  62.950  97.665  1.00  0.00           C
ATOM   5545  C39 POPEX 185     101.380  61.760  96.946  1.00  0.00           C
ATOM   5548 0C31 POPEX 185     101.330  61.880  95.425  1.00  0.00           C
ATOM   5551 1C31 POPEX 185     101.940  60.660  94.715  1.00  0.00           C
ATOM   5554 2C31 POPEX 185     102.000  60.830  93.196  1.00  0.00           C
ATOM   5557 3C31 POPEX 185     102.850  59.770  92.495  1.00  0.00           C
ATOM   5560 4C31 POPEX 185     102.940  60.030  90.985  1.00  0.00           C
ATOM   5563 5C31 POPEX 185     103.780  58.990  90.236  1.00  0.00           C
ATOM   5566 6C31 POPEX 185     103.890  59.290  88.745  1.00  0.00           C
ATOM   5570  NH3 POPEY 186      29.060  49.900  64.095  1.00  0.00           N
ATOM   5574  C12 POPEY 186      29.760  50.730  63.055  1.00  0.00           C
ATOM   5577  C11 POPEY 186      28.870  51.060  61.826  1.00  0.00           C
ATOM   5580  P   POPEY 186      26.390  50.670  62.575  1.00  0.00           P
ATOM   5581  O13 POPEY 186      25.150  50.950  61.836  1.00  0.00           O
ATOM   5582  O14 POPEY 186      26.850  49.260  62.606  1.00  0.00           O
ATOM   5583  O11 POPEY 186      26.240  51.120  64.076  1.00  0.00           O
ATOM   5584  O12 POPEY 186      27.600  51.580  62.206  1.00  0.00           O
ATOM   5585  C1  POPEY 186      25.060  51.760  64.586  1.00  0.00           C
ATOM   5588  C2  POPEY 186      24.940  51.520  66.126  1.00  0.00           C
ATOM   5590  O21 POPEY 186      25.950  52.310  66.766  1.00  0.00           O
ATOM   5591  C21 POPEY 186      25.950  52.420  68.085  1.00  0.00           C
ATOM   5592  O22 POPEY 186      25.120  51.970  68.856  1.00  0.00           O
ATOM   5593  C22 POPEY 186      27.170  53.230  68.485  1.00  0.00           C
ATOM   5596  C3  POPEY 186      25.090  49.980  66.336  1.00  0.00           C
ATOM   5599  O31 POPEY 186      25.100  49.480  67.696  1.00  0.00           O
ATOM   5600  C31 POPEY 186      26.330  49.330  68.205  1.00  0.00           C
ATOM   5601  O32 POPEY 186      27.370  49.540  67.616  1.00  0.00           O
ATOM   5602  C32 POPEY 186      26.290  48.880  69.656  1.00  0.00           C
ATOM   5605  C23 POPEY 186      28.360  52.430  69.075  1.00  0.00           C
ATOM   5608  C24 POPEY 186      28.880  53.030  70.386  1.00  0.00           C
ATOM   5611  C25 POPEY 186      28.080  52.590  71.625  1.00  0.00           C
ATOM   5614  C26 POPEY 186      28.950  52.440  72.875  1.00  0.00           C
ATOM   5617  C27 POPEY 186      28.140  52.140  74.146  1.00  0.00           C
ATOM   5620  C28 POPEY 186      29.030  52.210  75.406  1.00  0.00           C
ATOM   5623  C29 POPEY 186      28.330  51.820  76.695  1.00  0.00           C
ATOM   5625 0C21 POPEY 186      27.660  52.650  77.526  1.00  0.00           C
ATOM   5627 1C21 POPEY 186      27.380  54.120  77.306  1.00  0.00           C
ATOM   5630 2C21 POPEY 186      28.120  55.090  78.246  1.00  0.00           C
ATOM   5633 3C21 POPEY 186      27.410  55.400  79.575  1.00  0.00           C
ATOM   5636 4C21 POPEY 186      27.410  54.260  80.606  1.00  0.00           C
ATOM   5639 5C21 POPEY 186      27.090  54.730  82.036  1.00  0.00           C
ATOM   5642 6C21 POPEY 186      25.690  55.350  82.245  1.00  0.00           C
ATOM   5645 7C21 POPEY 186      25.480  55.820  83.685  1.00  0.00           C
ATOM   5648 8C21 POPEY 186      24.100  56.410  83.965  1.00  0.00           C
ATOM   5652  C33 POPEY 186      25.150  47.900  69.995  1.00  0.00           C
ATOM   5655  C34 POPEY 186      25.370  47.120  71.306  1.00  0.00           C
ATOM   5658  C35 POPEY 186      25.660  47.970  72.536  1.00  0.00           C
ATOM   5661  C36 POPEY 186      25.750  47.120  73.816  1.00  0.00           C
ATOM   5664  C37 POPEY 186      25.740  47.970  75.095  1.00  0.00           C
ATOM   5667  C38 POPEY 186      25.810  47.140  76.386  1.00  0.00           C
ATOM   5670  C39 POPEY 186      25.650  48.030  77.616  1.00  0.00           C
ATOM   5673 0C31 POPEY 186      25.490  47.260  78.935  1.00  0.00           C
ATOM   5676 1C31 POPEY 186      25.060  48.210  80.066  1.00  0.00           C
ATOM   5679 2C31 POPEY 186      24.860  47.510  81.426  1.00  0.00           C
ATOM   5682 3C31 POPEY 186      24.230  48.460  82.456  1.00  0.00           C
ATOM   5685 4C31 POPEY 186      24.020  47.840  83.846  1.00  0.00           C
ATOM   5688 5C31 POPEY 186      25.320  47.380  84.525  1.00  0.00           C
ATOM   5691 6C31 POPEY 186      25.140  47.020  86.006  1.00  0.00           C
ATOM   5695  NH3 POPEZ 187     114.710  28.400  63.956  1.00  0.00           N
ATOM   5699  C12 POPEZ 187     116.160  28.830  63.996  1.00  0.00           C
ATOM   5702  C11 POPEZ 187     117.100  27.650  64.296  1.00  0.00           C
ATOM   5705  P   POPEZ 187     118.270  25.920  62.706  1.00  0.00           P
ATOM   5706  O13 POPEZ 187     117.850  24.810  61.836  1.00  0.00           O
ATOM   5707  O14 POPEZ 187     119.180  26.940  62.146  1.00  0.00           O
ATOM   5708  O11 POPEZ 187     119.040  25.390  63.986  1.00  0.00           O
ATOM   5709  O12 POPEZ 187     116.980  26.650  63.286  1.00  0.00           O
ATOM   5710  C1  POPEZ 187     118.590  24.220  64.676  1.00  0.00           C
ATOM   5713  C2  POPEZ 187     119.700  23.670  65.606  1.00  0.00           C
ATOM   5715  O21 POPEZ 187     119.140  23.180  66.836  1.00  0.00           O
ATOM   5716  C21 POPEZ 187     118.750  21.930  66.856  1.00  0.00           C
ATOM   5717  O22 POPEZ 187     118.550  21.210  65.896  1.00  0.00           O
ATOM   5718  C22 POPEZ 187     118.710  21.480  68.316  1.00  0.00           C
ATOM   5721  C3  POPEZ 187     120.740  24.770  65.986  1.00  0.00           C
ATOM   5724  O31 POPEZ 187     121.600  24.330  67.066  1.00  0.00           O
ATOM   5725  C31 POPEZ 187     122.050  25.310  67.845  1.00  0.00           C
ATOM   5726  O32 POPEZ 187     121.900  26.500  67.636  1.00  0.00           O
ATOM   5727  C32 POPEZ 187     122.730  24.730  69.075  1.00  0.00           C
ATOM   5730  C23 POPEZ 187     119.910  21.960  69.156  1.00  0.00           C
ATOM   5733  C24 POPEZ 187     120.170  21.040  70.346  1.00  0.00           C
ATOM   5736  C25 POPEZ 187     121.130  21.690  71.356  1.00  0.00           C
ATOM   5739  C26 POPEZ 187     121.280  20.830  72.606  1.00  0.00           C
ATOM   5742  C27 POPEZ 187     122.120  21.490  73.706  1.00  0.00           C
ATOM   5745  C28 POPEZ 187     122.650  20.480  74.746  1.00  0.00           C
ATOM   5748  C29 POPEZ 187     121.590  19.540  75.246  1.00  0.00           C
ATOM   5750 0C21 POPEZ 187     121.230  19.330  76.516  1.00  0.00           C
ATOM   5752 1C21 POPEZ 187     121.830  20.000  77.715  1.00  0.00           C
ATOM   5755 2C21 POPEZ 187     123.050  19.200  78.216  1.00  0.00           C
ATOM   5758 3C21 POPEZ 187     123.540  19.720  79.575  1.00  0.00           C
ATOM   5761 4C21 POPEZ 187     124.560  18.810  80.276  1.00  0.00           C
ATOM   5764 5C21 POPEZ 187     124.020  17.400  80.565  1.00  0.00           C
ATOM   5767 6C21 POPEZ 187     124.590  16.780  81.856  1.00  0.00           C
ATOM   5770 7C21 POPEZ 187     124.210  15.300  82.036  1.00  0.00           C
ATOM   5773 8C21 POPEZ 187     124.880  14.650  83.246  1.00  0.00           C
ATOM   5777  C33 POPEZ 187     122.150  25.380  70.336  1.00  0.00           C
ATOM   5780  C34 POPEZ 187     122.880  24.960  71.616  1.00  0.00           C
ATOM   5783  C35 POPEZ 187     122.300  25.710  72.805  1.00  0.00           C
ATOM   5786  C36 POPEZ 187     122.880  25.290  74.156  1.00  0.00           C
ATOM   5789  C37 POPEZ 187     122.190  26.050  75.296  1.00  0.00           C
ATOM   5792  C38 POPEZ 187     122.490  25.460  76.675  1.00  0.00           C
ATOM   5795  C39 POPEZ 187     121.620  26.120  77.746  1.00  0.00           C
ATOM   5798 0C31 POPEZ 187     121.930  25.610  79.156  1.00  0.00           C
ATOM   5801 1C31 POPEZ 187     121.300  26.510  80.215  1.00  0.00           C
ATOM   5804 2C31 POPEZ 187     121.720  26.130  81.636  1.00  0.00           C
ATOM   5807 3C31 POPEZ 187     121.480  27.270  82.636  1.00  0.00           C
ATOM   5810 4C31 POPEZ 187     121.740  26.840  84.086  1.00  0.00           C
ATOM   5813 5C31 POPEZ 187     121.700  28.020  85.066  1.00  0.00           C
ATOM   5816 6C31 POPEZ 187     121.770  27.590  86.526  1.00  0.00           C
ATOM   5820  NH3 POPEa 188     108.940  87.050 102.266  1.00  0.00           N
ATOM   5824  C12 POPEa 188     107.600  86.980 102.945  1.00  0.00           C
ATOM   5827  C11 POPEa 188     107.230  85.540 103.296  1.00  0.00           C
ATOM   5830  P   POPEa 188     107.960  83.360 101.926  1.00  0.00           P
ATOM   5831  O13 POPEa 188     107.380  82.440 102.935  1.00  0.00           O
ATOM   5832  O14 POPEa 188     109.440  83.570 101.946  1.00  0.00           O
ATOM   5833  O11 POPEa 188     107.500  83.020 100.466  1.00  0.00           O
ATOM   5834  O12 POPEa 188     107.280  84.780 102.095  1.00  0.00           O
ATOM   5835  C1  POPEa 188     107.590  83.980  99.416  1.00  0.00           C
ATOM   5838  C2  POPEa 188     109.000  83.970  98.775  1.00  0.00           C
ATOM   5840  O21 POPEa 188     109.170  85.050  97.836  1.00  0.00           O
ATOM   5841  C21 POPEa 188     109.300  86.260  98.306  1.00  0.00           C
ATOM   5842  O22 POPEa 188     109.210  86.600  99.476  1.00  0.00           O
ATOM   5843  C22 POPEa 188     109.520  87.180  97.095  1.00  0.00           C
ATOM   5846  C3  POPEa 188     109.250  82.630  98.046  1.00  0.00           C
ATOM   5849  O31 POPEa 188     110.570  82.620  97.435  1.00  0.00           O
ATOM   5850  C31 POPEa 188     110.630  83.080  96.196  1.00  0.00           C
ATOM   5851  O32 POPEa 188     109.690  83.310  95.466  1.00  0.00           O
ATOM   5852  C32 POPEa 188     112.090  83.360  95.876  1.00  0.00           C
ATOM   5855  C23 POPEa 188     109.590  88.690  97.425  1.00  0.00           C
ATOM   5858  C24 POPEa 188     110.160  89.490  96.245  1.00  0.00           C
ATOM   5861  C25 POPEa 188     109.280  89.500  94.986  1.00  0.00           C
ATOM   5864  C26 POPEa 188     110.100  89.760  93.706  1.00  0.00           C
ATOM   5867  C27 POPEa 188     109.250  90.340  92.566  1.00  0.00           C
ATOM   5870  C28 POPEa 188     110.070  90.650  91.296  1.00  0.00           C
ATOM   5873  C29 POPEa 188     110.500  89.410  90.556  1.00  0.00           C
ATOM   5875 0C21 POPEa 188     109.720  88.630  89.796  1.00  0.00           C
ATOM   5877 1C21 POPEa 188     108.260  88.860  89.496  1.00  0.00           C
ATOM   5880 2C21 POPEa 188     107.840  88.300  88.116  1.00  0.00           C
ATOM   5883 3C21 POPEa 188     107.690  86.770  88.126  1.00  0.00           C
ATOM   5886 4C21 POPEa 188     107.200  86.200  86.786  1.00  0.00           C
ATOM   5889 5C21 POPEa 188     106.930  84.690  86.876  1.00  0.00           C
ATOM   5892 6C21 POPEa 188     106.340  84.120  85.585  1.00  0.00           C
ATOM   5895 7C21 POPEa 188     106.060  82.610  85.685  1.00  0.00           C
ATOM   5898 8C21 POPEa 188     105.460  82.020  84.406  1.00  0.00           C
ATOM   5902  C33 POPEa 188     112.290  83.700  94.385  1.00  0.00           C
ATOM   5905  C34 POPEa 188     113.720  84.180  94.136  1.00  0.00           C
ATOM   5908  C35 POPEa 188     113.930  84.690  92.715  1.00  0.00           C
ATOM   5911  C36 POPEa 188     114.460  83.630  91.756  1.00  0.00           C
ATOM   5914  C37 POPEa 188     114.790  84.220  90.376  1.00  0.00           C
ATOM   5917  C38 POPEa 188     115.520  83.240  89.446  1.00  0.00           C
ATOM   5920  C39 POPEa 188     114.730  81.950  89.276  1.00  0.00           C
ATOM   5923 0C31 POPEa 188     115.150  81.110  88.075  1.00  0.00           C
ATOM   5926 1C31 POPEa 188     114.270  79.860  87.976  1.00  0.00           C
ATOM   5929 2C31 POPEa 188     114.780  78.800  87.005  1.00  0.00           C
ATOM   5932 3C31 POPEa 188     114.450  79.110  85.546  1.00  0.00           C
ATOM   5935 4C31 POPEa 188     114.950  78.020  84.595  1.00  0.00           C
ATOM   5938 5C31 POPEa 188     114.310  78.100  83.215  1.00  0.00           C
ATOM   5941 6C31 POPEa 188     114.800  77.010  82.266  1.00  0.00           C
ATOM   5945  NH3 POPEb 189      14.570  84.650 105.766  1.00  0.00           N
ATOM   5949  C12 POPEb 189      13.400  85.280 106.505  1.00  0.00           C
ATOM   5952  C11 POPEb 189      12.020  85.030 105.866  1.00  0.00           C
ATOM   5955  P   POPEb 189       9.620  86.050 105.666  1.00  0.00           P
ATOM   5956  O13 POPEb 189       8.920  87.280 106.105  1.00  0.00           O
ATOM   5957  O14 POPEb 189       8.770  84.840 105.806  1.00  0.00           O
ATOM   5958  O11 POPEb 189      10.100  86.220 104.185  1.00  0.00           O
ATOM   5959  O12 POPEb 189      11.020  85.900 106.435  1.00  0.00           O
ATOM   5960  C1  POPEb 189       9.510  87.090 103.226  1.00  0.00           C
ATOM   5963  C2  POPEb 189      10.610  87.670 102.306  1.00  0.00           C
ATOM   5965  O21 POPEb 189       9.960  88.240 101.146  1.00  0.00           O
ATOM   5966  C21 POPEb 189      10.770  88.780 100.276  1.00  0.00           C
ATOM   5967  O22 POPEb 189      11.920  89.140 100.486  1.00  0.00           O
ATOM   5968  C22 POPEb 189      10.160  88.690  98.886  1.00  0.00           C
ATOM   5971  C3  POPEb 189      11.690  86.600 101.916  1.00  0.00           C
ATOM   5974  O31 POPEb 189      11.260  85.820 100.775  1.00  0.00           O
ATOM   5975  C31 POPEb 189      10.790  84.600 101.016  1.00  0.00           C
ATOM   5976  O32 POPEb 189      11.110  83.880 101.946  1.00  0.00           O
ATOM   5977  C32 POPEb 189       9.800  84.260  99.906  1.00  0.00           C
ATOM   5980  C23 POPEb 189      10.880  89.620  97.876  1.00  0.00           C
ATOM   5983  C24 POPEb 189      10.860  89.070  96.456  1.00  0.00           C
ATOM   5986  C25 POPEb 189      11.100  90.140  95.376  1.00  0.00           C
ATOM   5989  C26 POPEb 189      11.430  89.530  94.016  1.00  0.00           C
ATOM   5992  C27 POPEb 189      11.520  90.570  92.896  1.00  0.00           C
ATOM   5995  C28 POPEb 189      11.550  89.890  91.516  1.00  0.00           C
ATOM   5998  C29 POPEb 189      11.530  90.880  90.376  1.00  0.00           C
ATOM   6000 0C21 POPEb 189      12.450  90.970  89.396  1.00  0.00           C
ATOM   6002 1C21 POPEb 189      13.690  90.130  89.245  1.00  0.00           C
ATOM   6005 2C21 POPEb 189      13.440  88.740  88.616  1.00  0.00           C
ATOM   6008 3C21 POPEb 189      12.810  88.770  87.215  1.00  0.00           C
ATOM   6011 4C21 POPEb 189      12.770  87.380  86.586  1.00  0.00           C
ATOM   6014 5C21 POPEb 189      12.020  87.310  85.255  1.00  0.00           C
ATOM   6017 6C21 POPEb 189      12.730  88.010  84.086  1.00  0.00           C
ATOM   6020 7C21 POPEb 189      12.270  87.490  82.715  1.00  0.00           C
ATOM   6023 8C21 POPEb 189      13.010  88.120  81.535  1.00  0.00           C
ATOM   6027  C33 POPEb 189       8.410  83.830 100.435  1.00  0.00           C
ATOM   6030  C34 POPEb 189       7.260  84.710  99.906  1.00  0.00           C
ATOM   6033  C35 POPEb 189       6.980  84.550  98.395  1.00  0.00           C
ATOM   6036  C36 POPEb 189       7.650  85.630  97.536  1.00  0.00           C
ATOM   6039  C37 POPEb 189       7.030  85.760  96.135  1.00  0.00           C
ATOM   6042  C38 POPEb 189       7.890  86.620  95.215  1.00  0.00           C
ATOM   6045  C39 POPEb 189       7.220  86.850  93.856  1.00  0.00           C
ATOM   6048 0C31 POPEb 189       8.220  87.070  92.715  1.00  0.00           C
ATOM   6051 1C31 POPEb 189       7.490  87.390  91.406  1.00  0.00           C
ATOM   6054 2C31 POPEb 189       8.350  87.280  90.145  1.00  0.00           C
ATOM   6057 3C31 POPEb 189       7.550  87.540  88.856  1.00  0.00           C
ATOM   6060 4C31 POPEb 189       6.810  88.880  88.876  1.00  0.00           C
ATOM   6063 5C31 POPEb 189       6.080  89.190  87.566  1.00  0.00           C
ATOM   6066 6C31 POPEb 189       5.310  90.510  87.645  1.00  0.00           C
ATOM   6070  NH3 POPEc 190     109.570  21.200  65.266  1.00  0.00           N
ATOM   6074  C12 POPEc 190     109.040  22.470  64.656  1.00  0.00           C
ATOM   6077  C11 POPEc 190     109.990  23.010  63.575  1.00  0.00           C
ATOM   6080  P   POPEc 190     110.690  25.280  62.505  1.00  0.00           P
ATOM   6081  O13 POPEc 190     111.330  24.380  61.526  1.00  0.00           O
ATOM   6082  O14 POPEc 190     109.800  26.350  62.036  1.00  0.00           O
ATOM   6083  O11 POPEc 190     111.760  25.950  63.456  1.00  0.00           O
ATOM   6084  O12 POPEc 190     109.850  24.420  63.505  1.00  0.00           O
ATOM   6085  C1  POPEc 190     112.900  25.270  63.976  1.00  0.00           C
ATOM   6088  C2  POPEc 190     112.870  25.280  65.526  1.00  0.00           C
ATOM   6090  O21 POPEc 190     114.100  24.760  66.046  1.00  0.00           O
ATOM   6091  C21 POPEc 190     114.880  25.630  66.656  1.00  0.00           C
ATOM   6092  O22 POPEc 190     114.760  26.840  66.586  1.00  0.00           O
ATOM   6093  C22 POPEc 190     115.920  24.890  67.516  1.00  0.00           C
ATOM   6096  C3  POPEc 190     111.720  24.360  66.026  1.00  0.00           C
ATOM   6099  O31 POPEc 190     111.630  24.200  67.456  1.00  0.00           O
ATOM   6100  C31 POPEc 190     111.060  25.250  68.076  1.00  0.00           C
ATOM   6101  O32 POPEc 190     110.780  26.290  67.526  1.00  0.00           O
ATOM   6102  C32 POPEc 190     110.840  24.910  69.546  1.00  0.00           C
ATOM   6105  C23 POPEc 190     117.000  25.810  68.126  1.00  0.00           C
ATOM   6108  C24 POPEc 190     117.690  25.170  69.346  1.00  0.00           C
ATOM   6111  C25 POPEc 190     116.890  25.310  70.655  1.00  0.00           C
ATOM   6114  C26 POPEc 190     117.430  24.430  71.796  1.00  0.00           C
ATOM   6117  C27 POPEc 190     116.650  24.650  73.106  1.00  0.00           C
ATOM   6120  C28 POPEc 190     116.930  23.600  74.206  1.00  0.00           C
ATOM   6123  C29 POPEc 190     118.330  23.640  74.776  1.00  0.00           C
ATOM   6125 0C21 POPEc 190     118.670  23.360  76.046  1.00  0.00           C
ATOM   6127 1C21 POPEc 190     117.710  22.920  77.126  1.00  0.00           C
ATOM   6130 2C21 POPEc 190     118.390  22.800  78.506  1.00  0.00           C
ATOM   6133 3C21 POPEc 190     117.420  22.290  79.586  1.00  0.00           C
ATOM   6136 4C21 POPEc 190     118.110  21.920  80.915  1.00  0.00           C
ATOM   6139 5C21 POPEc 190     118.710  23.110  81.675  1.00  0.00           C
ATOM   6142 6C21 POPEc 190     117.660  24.070  82.245  1.00  0.00           C
ATOM   6145 7C21 POPEc 190     118.270  25.250  82.995  1.00  0.00           C
ATOM   6148 8C21 POPEc 190     117.240  26.210  83.576  1.00  0.00           C
ATOM   6152  C33 POPEc 190     109.980  25.940  70.316  1.00  0.00           C
ATOM   6155  C34 POPEc 190     110.660  26.400  71.616  1.00  0.00           C
ATOM   6158  C35 POPEc 190     109.820  27.430  72.386  1.00  0.00           C
ATOM   6161  C36 POPEc 190     108.730  26.790  73.255  1.00  0.00           C
ATOM   6164  C37 POPEc 190     107.860  27.830  73.985  1.00  0.00           C
ATOM   6167  C38 POPEc 190     106.920  27.200  75.016  1.00  0.00           C
ATOM   6170  C39 POPEc 190     105.910  28.180  75.626  1.00  0.00           C
ATOM   6173 0C31 POPEc 190     106.450  29.070  76.745  1.00  0.00           C
ATOM   6176 1C31 POPEc 190     105.340  29.940  77.346  1.00  0.00           C
ATOM   6179 2C31 POPEc 190     105.700  30.550  78.716  1.00  0.00           C
ATOM   6182 3C31 POPEc 190     105.410  29.630  79.906  1.00  0.00           C
ATOM   6185 4C31 POPEc 190     103.920  29.310  80.106  1.00  0.00           C
ATOM   6188 5C31 POPEc 190     103.590  28.930  81.555  1.00  0.00           C
ATOM   6191 6C31 POPEc 190     102.150  28.440  81.745  1.00  0.00           C
ATOM   6195  NH3 POPEd 191      94.280  89.890  65.415  1.00  0.00           N
ATOM   6199  C12 POPEd 191      94.720  89.620  63.996  1.00  0.00           C
ATOM   6202  C11 POPEd 191      95.240  88.180  63.776  1.00  0.00           C
ATOM   6205  P   POPEd 191      93.290  86.740  64.746  1.00  0.00           P
ATOM   6206  O13 POPEd 191      92.360  87.830  65.075  1.00  0.00           O
ATOM   6207  O14 POPEd 191      92.710  85.420  64.406  1.00  0.00           O
ATOM   6208  O11 POPEd 191      94.380  86.650  65.876  1.00  0.00           O
ATOM   6209  O12 POPEd 191      94.190  87.230  63.556  1.00  0.00           O
ATOM   6210  C1  POPEd 191      94.730  85.510  66.626  1.00  0.00           C
ATOM   6213  C2  POPEd 191      95.440  85.950  67.936  1.00  0.00           C
ATOM   6215  O21 POPEd 191      94.470  86.200  68.965  1.00  0.00           O
ATOM   6216  C21 POPEd 191      93.820  87.350  68.976  1.00  0.00           C
ATOM   6217  O22 POPEd 191      93.730  88.170  68.076  1.00  0.00           O
ATOM   6218  C22 POPEd 191      93.270  87.520  70.396  1.00  0.00           C
ATOM   6221  C3  POPEd 191      96.470  87.110  67.756  1.00  0.00           C
ATOM   6224  O31 POPEd 191      96.950  87.630  69.035  1.00  0.00           O
ATOM   6225  C31 POPEd 191      96.720  88.930  69.286  1.00  0.00           C
ATOM   6226  O32 POPEd 191      96.130  89.690  68.535  1.00  0.00           O
ATOM   6227  C32 POPEd 191      97.250  89.330  70.666  1.00  0.00           C
ATOM   6230  C23 POPEd 191      93.110  88.990  70.816  1.00  0.00           C
ATOM   6233  C24 POPEd 191      93.010  89.190  72.346  1.00  0.00           C
ATOM   6236  C25 POPEd 191      91.950  88.350  73.056  1.00  0.00           C
ATOM   6239  C26 POPEd 191      92.530  87.180  73.856  1.00  0.00           C
ATOM   6242  C27 POPEd 191      91.440  86.340  74.536  1.00  0.00           C
ATOM   6245  C28 POPEd 191      92.010  85.120  75.276  1.00  0.00           C
ATOM   6248  C29 POPEd 191      90.900  84.200  75.705  1.00  0.00           C
ATOM   6250 0C21 POPEd 191      90.930  83.340  76.736  1.00  0.00           C
ATOM   6252 1C21 POPEd 191      92.110  83.090  77.656  1.00  0.00           C
ATOM   6255 2C21 POPEd 191      91.890  83.700  79.055  1.00  0.00           C
ATOM   6258 3C21 POPEd 191      90.590  83.240  79.726  1.00  0.00           C
ATOM   6261 4C21 POPEd 191      90.670  83.370  81.255  1.00  0.00           C
ATOM   6264 5C21 POPEd 191      89.330  83.100  81.955  1.00  0.00           C
ATOM   6267 6C21 POPEd 191      89.520  83.050  83.476  1.00  0.00           C
ATOM   6270 7C21 POPEd 191      88.230  82.760  84.236  1.00  0.00           C
ATOM   6273 8C21 POPEd 191      88.450  82.740  85.755  1.00  0.00           C
ATOM   6277  C33 POPEd 191      97.700  90.820  70.685  1.00  0.00           C
ATOM   6280  C34 POPEd 191      97.820  91.470  72.066  1.00  0.00           C
ATOM   6283  C35 POPEd 191      99.030  90.990  72.875  1.00  0.00           C
ATOM   6286  C36 POPEd 191      99.150  91.650  74.265  1.00  0.00           C
ATOM   6289  C37 POPEd 191     100.300  91.020  75.066  1.00  0.00           C
ATOM   6292  C38 POPEd 191     100.440  91.340  76.555  1.00  0.00           C
ATOM   6295  C39 POPEd 191     101.720  90.720  77.165  1.00  0.00           C
ATOM   6298 0C31 POPEd 191     101.940  91.130  78.636  1.00  0.00           C
ATOM   6301 1C31 POPEd 191     102.210  89.940  79.575  1.00  0.00           C
ATOM   6304 2C31 POPEd 191     101.920  90.270  81.056  1.00  0.00           C
ATOM   6307 3C31 POPEd 191     103.090  90.890  81.825  1.00  0.00           C
ATOM   6310 4C31 POPEd 191     104.040  89.850  82.446  1.00  0.00           C
ATOM   6313 5C31 POPEd 191     104.890  90.440  83.576  1.00  0.00           C
ATOM   6316 6C31 POPEd 191     105.890  89.440  84.185  1.00  0.00           C
ATOM   6320  NH3 POPEe 192      34.520  83.690  62.966  1.00  0.00           N
ATOM   6324  C12 POPEe 192      36.020  83.810  63.146  1.00  0.00           C
ATOM   6327  C11 POPEe 192      36.510  85.250  63.096  1.00  0.00           C
ATOM   6330  P   POPEe 192      38.940  85.290  62.046  1.00  0.00           P
ATOM   6331  O13 POPEe 192      38.210  85.010  60.786  1.00  0.00           O
ATOM   6332  O14 POPEe 192      39.750  86.540  62.106  1.00  0.00           O
ATOM   6333  O11 POPEe 192      39.850  84.050  62.356  1.00  0.00           O
ATOM   6334  O12 POPEe 192      37.930  85.310  63.276  1.00  0.00           O
ATOM   6335  C1  POPEe 192      40.780  84.110  63.446  1.00  0.00           C
ATOM   6338  C2  POPEe 192      40.590  82.950  64.456  1.00  0.00           C
ATOM   6340  O21 POPEe 192      39.200  82.820  64.806  1.00  0.00           O
ATOM   6341  C21 POPEe 192      38.890  81.660  65.355  1.00  0.00           C
ATOM   6342  O22 POPEe 192      39.530  80.630  65.276  1.00  0.00           O
ATOM   6343  C22 POPEe 192      37.630  81.850  66.196  1.00  0.00           C
ATOM   6346  C3  POPEe 192      41.450  83.210  65.736  1.00  0.00           C
ATOM   6349  O31 POPEe 192      40.930  84.290  66.546  1.00  0.00           O
ATOM   6350  C31 POPEe 192      41.570  85.450  66.535  1.00  0.00           C
ATOM   6351  O32 POPEe 192      42.530  85.730  65.826  1.00  0.00           O
ATOM   6352  C32 POPEe 192      40.890  86.440  67.476  1.00  0.00           C
ATOM   6355  C23 POPEe 192      37.720  81.020  67.496  1.00  0.00           C
ATOM   6358  C24 POPEe 192      38.880  81.420  68.426  1.00  0.00           C
ATOM   6361  C25 POPEe 192      38.750  82.820  69.026  1.00  0.00           C
ATOM   6364  C26 POPEe 192      39.650  82.970  70.266  1.00  0.00           C
ATOM   6367  C27 POPEe 192      39.640  84.370  70.866  1.00  0.00           C
ATOM   6370  C28 POPEe 192      40.110  84.390  72.336  1.00  0.00           C
ATOM   6373  C29 POPEe 192      41.460  83.750  72.575  1.00  0.00           C
ATOM   6375 0C21 POPEe 192      42.470  84.280  73.286  1.00  0.00           C
ATOM   6377 1C21 POPEe 192      42.380  85.610  73.985  1.00  0.00           C
ATOM   6380 2C21 POPEe 192      43.360  85.810  75.156  1.00  0.00           C
ATOM   6383 3C21 POPEe 192      43.140  87.200  75.755  1.00  0.00           C
ATOM   6386 4C21 POPEe 192      44.040  87.550  76.946  1.00  0.00           C
ATOM   6389 5C21 POPEe 192      44.850  88.840  76.695  1.00  0.00           C
ATOM   6392 6C21 POPEe 192      45.430  89.450  77.976  1.00  0.00           C
ATOM   6395 7C21 POPEe 192      46.140  90.780  77.685  1.00  0.00           C
ATOM   6398 8C21 POPEe 192      46.830  91.360  78.915  1.00  0.00           C
ATOM   6402  C33 POPEe 192      40.590  87.790  66.776  1.00  0.00           C
ATOM   6405  C34 POPEe 192      39.990  88.840  67.706  1.00  0.00           C
ATOM   6408  C35 POPEe 192      38.620  88.510  68.325  1.00  0.00           C
ATOM   6411  C36 POPEe 192      38.280  89.460  69.476  1.00  0.00           C
ATOM   6414  C37 POPEe 192      36.990  89.040  70.185  1.00  0.00           C
ATOM   6417  C38 POPEe 192      36.630  89.880  71.426  1.00  0.00           C
ATOM   6420  C39 POPEe 192      36.440  91.370  71.105  1.00  0.00           C
ATOM   6423 0C31 POPEe 192      35.780  92.150  72.266  1.00  0.00           C
ATOM   6426 1C31 POPEe 192      35.880  93.670  72.086  1.00  0.00           C
ATOM   6429 2C31 POPEe 192      35.360  94.180  70.736  1.00  0.00           C
ATOM   6432 3C31 POPEe 192      35.760  95.630  70.466  1.00  0.00           C
ATOM   6435 4C31 POPEe 192      35.760  95.960  68.965  1.00  0.00           C
ATOM   6438 5C31 POPEe 192      36.700  97.120  68.636  1.00  0.00           C
ATOM   6441 6C31 POPEe 192      37.040  97.190  67.146  1.00  0.00           C
ATOM   6445  NH3 POPEf 193      13.520  99.830  61.805  1.00  0.00           N
ATOM   6449  C12 POPEf 193      13.820 100.780  60.685  1.00  0.00           C
ATOM   6452  C11 POPEf 193      14.240 102.190  61.156  1.00  0.00           C
ATOM   6455  P   POPEf 193      12.130 102.790  62.656  1.00  0.00           P
ATOM   6456  O13 POPEf 193      11.500 103.580  61.586  1.00  0.00           O
ATOM   6457  O14 POPEf 193      11.530 101.470  62.946  1.00  0.00           O
ATOM   6458  O11 POPEf 193      12.150 103.700  63.946  1.00  0.00           O
ATOM   6459  O12 POPEf 193      13.660 102.550  62.395  1.00  0.00           O
ATOM   6460  C1  POPEf 193      13.270 104.580  64.165  1.00  0.00           C
ATOM   6463  C2  POPEf 193      13.960 104.210  65.506  1.00  0.00           C
ATOM   6465  O21 POPEf 193      14.690 105.280  66.126  1.00  0.00           O
ATOM   6466  C21 POPEf 193      15.350 106.190  65.446  1.00  0.00           C
ATOM   6467  O22 POPEf 193      15.550 106.270  64.246  1.00  0.00           O
ATOM   6468  C22 POPEf 193      15.840 107.240  66.436  1.00  0.00           C
ATOM   6471  C3  POPEf 193      14.790 102.890  65.386  1.00  0.00           C
ATOM   6474  O31 POPEf 193      15.310 102.460  66.665  1.00  0.00           O
ATOM   6475  C31 POPEf 193      15.810 101.210  66.675  1.00  0.00           C
ATOM   6476  O32 POPEf 193      15.580 100.350  65.846  1.00  0.00           O
ATOM   6477  C32 POPEf 193      16.670 101.030  67.946  1.00  0.00           C
ATOM   6480  C23 POPEf 193      14.690 108.110  67.005  1.00  0.00           C
ATOM   6483  C24 POPEf 193      14.850 108.340  68.506  1.00  0.00           C
ATOM   6486  C25 POPEf 193      13.760 109.270  69.075  1.00  0.00           C
ATOM   6489  C26 POPEf 193      13.870 109.480  70.585  1.00  0.00           C
ATOM   6492  C27 POPEf 193      14.870 110.580  70.956  1.00  0.00           C
ATOM   6495  C28 POPEf 193      15.250 110.550  72.446  1.00  0.00           C
ATOM   6498  C29 POPEf 193      16.380 111.490  72.776  1.00  0.00           C
ATOM   6500 0C21 POPEf 193      16.470 112.270  73.876  1.00  0.00           C
ATOM   6502 1C21 POPEf 193      15.450 112.360  74.976  1.00  0.00           C
ATOM   6505 2C21 POPEf 193      15.250 111.090  75.836  1.00  0.00           C
ATOM   6508 3C21 POPEf 193      16.390 110.790  76.815  1.00  0.00           C
ATOM   6511 4C21 POPEf 193      17.370 109.710  76.325  1.00  0.00           C
ATOM   6514 5C21 POPEf 193      18.550 109.500  77.296  1.00  0.00           C
ATOM   6517 6C21 POPEf 193      18.170 108.900  78.656  1.00  0.00           C
ATOM   6520 7C21 POPEf 193      19.240 109.230  79.706  1.00  0.00           C
ATOM   6523 8C21 POPEf 193      18.950 108.710  81.116  1.00  0.00           C
ATOM   6527  C33 POPEf 193      16.180  99.860  68.856  1.00  0.00           C
ATOM   6530  C34 POPEf 193      16.960  99.690  70.176  1.00  0.00           C
ATOM   6533  C35 POPEf 193      16.410 100.400  71.435  1.00  0.00           C
ATOM   6536  C36 POPEf 193      14.990  99.970  71.835  1.00  0.00           C
ATOM   6539  C37 POPEf 193      14.570 100.440  73.255  1.00  0.00           C
ATOM   6542  C38 POPEf 193      13.050 100.350  73.456  1.00  0.00           C
ATOM   6545  C39 POPEf 193      12.540 100.900  74.796  1.00  0.00           C
ATOM   6548 0C31 POPEf 193      12.840 100.010  76.006  1.00  0.00           C
ATOM   6551 1C31 POPEf 193      12.190 100.550  77.285  1.00  0.00           C
ATOM   6554 2C31 POPEf 193      12.680  99.800  78.526  1.00  0.00           C
ATOM   6557 3C31 POPEf 193      12.110 100.310  79.855  1.00  0.00           C
ATOM   6560 4C31 POPEf 193      12.310 101.820  80.086  1.00  0.00           C
ATOM   6563 5C31 POPEf 193      11.710 102.250  81.426  1.00  0.00           C
ATOM   6566 6C31 POPEf 193      11.650 103.760  81.636  1.00  0.00           C
ATOM   6570  NH3 POPEg 194      71.080 126.740 105.255  1.00  0.00           N
ATOM   6574  C12 POPEg 194      72.350 126.500 106.026  1.00  0.00           C
ATOM   6577  C11 POPEg 194      73.450 125.820 105.196  1.00  0.00           C
ATOM   6580  P   POPEg 194      75.120 123.990 106.126  1.00  0.00           P
ATOM   6581  O13 POPEg 194      76.590 124.150 106.086  1.00  0.00           O
ATOM   6582  O14 POPEg 194      74.540 123.250 107.285  1.00  0.00           O
ATOM   6583  O11 POPEg 194      74.610 123.300 104.816  1.00  0.00           O
ATOM   6584  O12 POPEg 194      74.510 125.460 106.076  1.00  0.00           O
ATOM   6585  C1  POPEg 194      74.820 121.910 104.575  1.00  0.00           C
ATOM   6588  C2  POPEg 194      75.620 121.670 103.275  1.00  0.00           C
ATOM   6590  O21 POPEg 194      74.870 122.190 102.165  1.00  0.00           O
ATOM   6591  C21 POPEg 194      75.070 123.500 101.935  1.00  0.00           C
ATOM   6592  O22 POPEg 194      75.920 124.180 102.466  1.00  0.00           O
ATOM   6593  C22 POPEg 194      74.080 124.000 100.886  1.00  0.00           C
ATOM   6596  C3  POPEg 194      75.900 120.150 103.106  1.00  0.00           C
ATOM   6599  O31 POPEg 194      76.450 119.870 101.806  1.00  0.00           O
ATOM   6600  C31 POPEg 194      75.580 119.520 100.876  1.00  0.00           C
ATOM   6601  O32 POPEg 194      74.420 119.180 101.076  1.00  0.00           O
ATOM   6602  C32 POPEg 194      76.260 119.650  99.516  1.00  0.00           C
ATOM   6605  C23 POPEg 194      74.720 125.060  99.966  1.00  0.00           C
ATOM   6608  C24 POPEg 194      73.690 125.860  99.166  1.00  0.00           C
ATOM   6611  C25 POPEg 194      73.070 125.070  97.995  1.00  0.00           C
ATOM   6614  C26 POPEg 194      71.970 125.830  97.256  1.00  0.00           C
ATOM   6617  C27 POPEg 194      71.440 125.040  96.056  1.00  0.00           C
ATOM   6620  C28 POPEg 194      70.260 125.740  95.336  1.00  0.00           C
ATOM   6623  C29 POPEg 194      69.830 125.000  94.096  1.00  0.00           C
ATOM   6625 0C21 POPEg 194      68.670 125.170  93.436  1.00  0.00           C
ATOM   6627 1C21 POPEg 194      67.580 126.140  93.816  1.00  0.00           C
ATOM   6630 2C21 POPEg 194      67.930 127.590  93.426  1.00  0.00           C
ATOM   6633 3C21 POPEg 194      67.850 127.900  91.926  1.00  0.00           C
ATOM   6636 4C21 POPEg 194      68.510 129.240  91.605  1.00  0.00           C
ATOM   6639 5C21 POPEg 194      67.980 129.910  90.325  1.00  0.00           C
ATOM   6642 6C21 POPEg 194      68.660 131.260  90.066  1.00  0.00           C
ATOM   6645 7C21 POPEg 194      68.410 131.760  88.646  1.00  0.00           C
ATOM   6648 8C21 POPEg 194      69.040 133.130  88.345  1.00  0.00           C
ATOM   6652  C33 POPEg 194      75.380 120.360  98.465  1.00  0.00           C
ATOM   6655  C34 POPEg 194      76.210 120.960  97.316  1.00  0.00           C
ATOM   6658  C35 POPEg 194      76.530 119.960  96.185  1.00  0.00           C
ATOM   6661  C36 POPEg 194      77.620 120.490  95.246  1.00  0.00           C
ATOM   6664  C37 POPEg 194      77.760 119.680  93.946  1.00  0.00           C
ATOM   6667  C38 POPEg 194      79.200 119.370  93.495  1.00  0.00           C
ATOM   6670  C39 POPEg 194      79.770 118.120  94.166  1.00  0.00           C
ATOM   6673 0C31 POPEg 194      81.230 117.770  93.806  1.00  0.00           C
ATOM   6676 1C31 POPEg 194      81.690 116.530  94.566  1.00  0.00           C
ATOM   6679 2C31 POPEg 194      83.140 116.090  94.286  1.00  0.00           C
ATOM   6682 3C31 POPEg 194      83.380 114.650  94.766  1.00  0.00           C
ATOM   6685 4C31 POPEg 194      84.840 114.190  94.656  1.00  0.00           C
ATOM   6688 5C31 POPEg 194      85.010 112.700  94.956  1.00  0.00           C
ATOM   6691 6C31 POPEg 194      86.460 112.220  94.866  1.00  0.00           C
ATOM   6695  NH3 POPEh 195      26.440  25.440 107.316  1.00  0.00           N
ATOM   6699  C12 POPEh 195      26.490  25.160 108.806  1.00  0.00           C
ATOM   6702  C11 POPEh 195      26.940  26.380 109.656  1.00  0.00           C
ATOM   6705  P   POPEh 195      29.190  27.720 109.745  1.00  0.00           P
ATOM   6706  O13 POPEh 195      28.510  28.780 110.526  1.00  0.00           O
ATOM   6707  O14 POPEh 195      30.640  27.500 110.036  1.00  0.00           O
ATOM   6708  O11 POPEh 195      29.060  28.030 108.196  1.00  0.00           O
ATOM   6709  O12 POPEh 195      28.360  26.370 109.846  1.00  0.00           O
ATOM   6710  C1  POPEh 195      29.630  27.050 107.326  1.00  0.00           C
ATOM   6713  C2  POPEh 195      29.990  27.680 105.965  1.00  0.00           C
ATOM   6715  O21 POPEh 195      28.880  27.810 105.036  1.00  0.00           O
ATOM   6716  C21 POPEh 195      28.350  26.690 104.566  1.00  0.00           C
ATOM   6717  O22 POPEh 195      28.520  25.580 105.046  1.00  0.00           O
ATOM   6718  C22 POPEh 195      27.500  26.960 103.316  1.00  0.00           C
ATOM   6721  C3  POPEh 195      31.230  26.980 105.346  1.00  0.00           C
ATOM   6724  O31 POPEh 195      31.720  27.790 104.276  1.00  0.00           O
ATOM   6725  C31 POPEh 195      31.240  27.540 103.075  1.00  0.00           C
ATOM   6726  O32 POPEh 195      30.670  26.520 102.715  1.00  0.00           O
ATOM   6727  C32 POPEh 195      31.410  28.830 102.285  1.00  0.00           C
ATOM   6730  C23 POPEh 195      27.390  25.730 102.385  1.00  0.00           C
ATOM   6733  C24 POPEh 195      26.960  26.090 100.946  1.00  0.00           C
ATOM   6736  C25 POPEh 195      28.170  26.390 100.046  1.00  0.00           C
ATOM   6739  C26 POPEh 195      27.850  27.170  98.755  1.00  0.00           C
ATOM   6742  C27 POPEh 195      27.320  26.320  97.596  1.00  0.00           C
ATOM   6745  C28 POPEh 195      26.960  27.130  96.336  1.00  0.00           C
ATOM   6748  C29 POPEh 195      26.570  26.220  95.196  1.00  0.00           C
ATOM   6750 0C21 POPEh 195      25.430  26.240  94.486  1.00  0.00           C
ATOM   6752 1C21 POPEh 195      24.280  27.220  94.616  1.00  0.00           C
ATOM   6755 2C21 POPEh 195      23.950  27.860  93.255  1.00  0.00           C
ATOM   6758 3C21 POPEh 195      22.730  28.800  93.325  1.00  0.00           C
ATOM   6761 4C21 POPEh 195      22.790  29.920  92.285  1.00  0.00           C
ATOM   6764 5C21 POPEh 195      21.570  30.860  92.355  1.00  0.00           C
ATOM   6767 6C21 POPEh 195      21.770  32.150  91.535  1.00  0.00           C
ATOM   6770 7C21 POPEh 195      20.460  32.930  91.356  1.00  0.00           C
ATOM   6773 8C21 POPEh 195      20.660  34.270  90.646  1.00  0.00           C
ATOM   6777  C33 POPEh 195      30.830  28.750 100.876  1.00  0.00           C
ATOM   6780  C34 POPEh 195      31.110  30.010 100.066  1.00  0.00           C
ATOM   6783  C35 POPEh 195      30.490  29.950  98.666  1.00  0.00           C
ATOM   6786  C36 POPEh 195      31.170  28.930  97.746  1.00  0.00           C
ATOM   6789  C37 POPEh 195      30.690  29.100  96.306  1.00  0.00           C
ATOM   6792  C38 POPEh 195      30.920  27.890  95.396  1.00  0.00           C
ATOM   6795  C39 POPEh 195      30.610  28.240  93.946  1.00  0.00           C
ATOM   6798 0C31 POPEh 195      30.560  27.050  92.986  1.00  0.00           C
ATOM   6801 1C31 POPEh 195      30.150  27.500  91.575  1.00  0.00           C
ATOM   6804 2C31 POPEh 195      29.830  26.360  90.585  1.00  0.00           C
ATOM   6807 3C31 POPEh 195      28.640  25.500  91.035  1.00  0.00           C
ATOM   6810 4C31 POPEh 195      28.120  24.520  89.976  1.00  0.00           C
ATOM   6813 5C31 POPEh 195      27.220  25.160  88.915  1.00  0.00           C
ATOM   6816 6C31 POPEh 195      26.470  24.130  88.075  1.00  0.00           C
ATOM   6820  NH3 POPEi 196      44.540   0.960  64.406  1.00  0.00           N
ATOM   6824  C12 POPEi 196      45.740   1.750  63.956  1.00  0.00           C
ATOM   6827  C11 POPEi 196      45.430   3.250  63.936  1.00  0.00           C
ATOM   6830  P   POPEi 196      46.270   5.470  62.826  1.00  0.00           P
ATOM   6831  O13 POPEi 196      47.610   6.090  62.766  1.00  0.00           O
ATOM   6832  O14 POPEi 196      45.490   5.440  61.586  1.00  0.00           O
ATOM   6833  O11 POPEi 196      45.400   6.100  64.016  1.00  0.00           O
ATOM   6834  O12 POPEi 196      46.480   3.960  63.296  1.00  0.00           O
ATOM   6835  C1  POPEi 196      46.070   6.810  65.075  1.00  0.00           C
ATOM   6838  C2  POPEi 196      45.250   8.030  65.566  1.00  0.00           C
ATOM   6840  O21 POPEi 196      45.850   8.600  66.746  1.00  0.00           O
ATOM   6841  C21 POPEi 196      46.840   9.430  66.516  1.00  0.00           C
ATOM   6842  O22 POPEi 196      47.300   9.720  65.425  1.00  0.00           O
ATOM   6843  C22 POPEi 196      47.340  10.040  67.836  1.00  0.00           C
ATOM   6846  C3  POPEi 196      43.800   7.610  65.935  1.00  0.00           C
ATOM   6849  O31 POPEi 196      43.100   8.670  66.626  1.00  0.00           O
ATOM   6850  C31 POPEi 196      42.460   9.540  65.856  1.00  0.00           C
ATOM   6851  O32 POPEi 196      42.280   9.410  64.656  1.00  0.00           O
ATOM   6852  C32 POPEi 196      41.990  10.710  66.726  1.00  0.00           C
ATOM   6855  C23 POPEi 196      47.110   9.130  69.066  1.00  0.00           C
ATOM   6858  C24 POPEi 196      47.760   9.720  70.316  1.00  0.00           C
ATOM   6861  C25 POPEi 196      47.690   8.780  71.526  1.00  0.00           C
ATOM   6864  C26 POPEi 196      48.230   9.470  72.785  1.00  0.00           C
ATOM   6867  C27 POPEi 196      48.110   8.610  74.055  1.00  0.00           C
ATOM   6870  C28 POPEi 196      48.660   9.350  75.276  1.00  0.00           C
ATOM   6873  C29 POPEi 196      48.440   8.550  76.535  1.00  0.00           C
ATOM   6875 0C21 POPEi 196      48.210   9.040  77.755  1.00  0.00           C
ATOM   6877 1C21 POPEi 196      48.180  10.490  78.176  1.00  0.00           C
ATOM   6880 2C21 POPEi 196      47.800  10.570  79.665  1.00  0.00           C
ATOM   6883 3C21 POPEi 196      48.020  11.950  80.316  1.00  0.00           C
ATOM   6886 4C21 POPEi 196      47.510  12.010  81.766  1.00  0.00           C
ATOM   6889 5C21 POPEi 196      48.110  10.960  82.706  1.00  0.00           C
ATOM   6892 6C21 POPEi 196      47.410  10.900  84.066  1.00  0.00           C
ATOM   6895 7C21 POPEi 196      47.970   9.800  84.986  1.00  0.00           C
ATOM   6898 8C21 POPEi 196      47.090   9.510  86.206  1.00  0.00           C
ATOM   6902  C33 POPEi 196      43.090  11.230  67.686  1.00  0.00           C
ATOM   6905  C34 POPEi 196      42.670  12.460  68.496  1.00  0.00           C
ATOM   6908  C35 POPEi 196      43.860  13.180  69.156  1.00  0.00           C
ATOM   6911  C36 POPEi 196      43.440  14.400  69.995  1.00  0.00           C
ATOM   6914  C37 POPEi 196      44.610  15.150  70.655  1.00  0.00           C
ATOM   6917  C38 POPEi 196      44.170  16.160  71.736  1.00  0.00           C
ATOM   6920  C39 POPEi 196      43.380  17.360  71.196  1.00  0.00           C
ATOM   6923 0C31 POPEi 196      42.940  18.300  72.336  1.00  0.00           C
ATOM   6926 1C31 POPEi 196      41.950  19.390  71.885  1.00  0.00           C
ATOM   6929 2C31 POPEi 196      40.890  19.730  72.936  1.00  0.00           C
ATOM   6932 3C31 POPEi 196      39.790  20.660  72.396  1.00  0.00           C
ATOM   6935 4C31 POPEi 196      38.680  20.900  73.426  1.00  0.00           C
ATOM   6938 5C31 POPEi 196      37.510  21.700  72.846  1.00  0.00           C
ATOM   6941 6C31 POPEi 196      36.460  22.160  73.866  1.00  0.00           C
ATOM   6945  NH3 POPEj 197      28.760  73.410  62.806  1.00  0.00           N
ATOM   6949  C12 POPEj 197      27.510  74.120  63.306  1.00  0.00           C
ATOM   6952  C11 POPEj 197      27.780  75.270  64.316  1.00  0.00           C
ATOM   6955  P   POPEj 197      27.210  77.460  62.925  1.00  0.00           P
ATOM   6956  O13 POPEj 197      27.670  78.840  63.226  1.00  0.00           O
ATOM   6957  O14 POPEj 197      27.170  77.070  61.496  1.00  0.00           O
ATOM   6958  O11 POPEj 197      25.790  77.150  63.575  1.00  0.00           O
ATOM   6959  O12 POPEj 197      28.210  76.480  63.676  1.00  0.00           O
ATOM   6960  C1  POPEj 197      25.040  78.110  64.326  1.00  0.00           C
ATOM   6963  C2  POPEj 197      23.690  77.490  64.796  1.00  0.00           C
ATOM   6965  O21 POPEj 197      23.040  78.350  65.755  1.00  0.00           O
ATOM   6966  C21 POPEj 197      21.700  78.250  65.826  1.00  0.00           C
ATOM   6967  O22 POPEj 197      21.020  77.580  65.056  1.00  0.00           O
ATOM   6968  C22 POPEj 197      21.200  79.050  67.046  1.00  0.00           C
ATOM   6971  C3  POPEj 197      23.970  76.110  65.446  1.00  0.00           C
ATOM   6974  O31 POPEj 197      22.800  75.590  66.116  1.00  0.00           O
ATOM   6975  C31 POPEj 197      22.030  74.780  65.396  1.00  0.00           C
ATOM   6976  O32 POPEj 197      22.250  74.440  64.246  1.00  0.00           O
ATOM   6977  C32 POPEj 197      20.800  74.380  66.206  1.00  0.00           C
ATOM   6980  C23 POPEj 197      20.010  78.470  67.855  1.00  0.00           C
ATOM   6983  C24 POPEj 197      20.310  78.230  69.346  1.00  0.00           C
ATOM   6986  C25 POPEj 197      20.520  79.500  70.196  1.00  0.00           C
ATOM   6989  C26 POPEj 197      20.400  79.200  71.706  1.00  0.00           C
ATOM   6992  C27 POPEj 197      20.500  80.410  72.645  1.00  0.00           C
ATOM   6995  C28 POPEj 197      20.360  80.040  74.146  1.00  0.00           C
ATOM   6998  C29 POPEj 197      18.980  79.540  74.516  1.00  0.00           C
ATOM   7000 0C21 POPEj 197      18.460  79.460  75.755  1.00  0.00           C
ATOM   7002 1C21 POPEj 197      19.140  79.790  77.066  1.00  0.00           C
ATOM   7005 2C21 POPEj 197      19.070  78.600  78.036  1.00  0.00           C
ATOM   7008 3C21 POPEj 197      19.620  78.880  79.435  1.00  0.00           C
ATOM   7011 4C21 POPEj 197      19.630  77.590  80.266  1.00  0.00           C
ATOM   7014 5C21 POPEj 197      20.110  77.740  81.716  1.00  0.00           C
ATOM   7017 6C21 POPEj 197      21.540  78.280  81.835  1.00  0.00           C
ATOM   7020 7C21 POPEj 197      22.280  77.710  83.056  1.00  0.00           C
ATOM   7023 8C21 POPEj 197      23.570  78.470  83.386  1.00  0.00           C
ATOM   7027  C33 POPEj 197      20.200  73.030  65.776  1.00  0.00           C
ATOM   7030  C34 POPEj 197      19.470  72.320  66.926  1.00  0.00           C
ATOM   7033  C35 POPEj 197      20.400  71.600  67.915  1.00  0.00           C
ATOM   7036  C36 POPEj 197      20.510  70.090  67.626  1.00  0.00           C
ATOM   7039  C37 POPEj 197      21.370  69.330  68.646  1.00  0.00           C
ATOM   7042  C38 POPEj 197      21.460  67.830  68.325  1.00  0.00           C
ATOM   7045  C39 POPEj 197      22.590  67.100  69.075  1.00  0.00           C
ATOM   7048 0C31 POPEj 197      22.540  67.260  70.606  1.00  0.00           C
ATOM   7051 1C31 POPEj 197      23.590  66.400  71.336  1.00  0.00           C
ATOM   7054 2C31 POPEj 197      23.530  66.590  72.866  1.00  0.00           C
ATOM   7057 3C31 POPEj 197      24.740  67.350  73.446  1.00  0.00           C
ATOM   7060 4C31 POPEj 197      25.930  66.440  73.766  1.00  0.00           C
ATOM   7063 5C31 POPEj 197      26.180  66.300  75.276  1.00  0.00           C
ATOM   7066 6C31 POPEj 197      27.280  65.290  75.616  1.00  0.00           C
ATOM   7070  NH3 POPEk 198      91.230  77.730 106.395  1.00  0.00           N
ATOM   7074  C12 POPEk 198      92.700  77.610 106.086  1.00  0.00           C
ATOM   7077  C11 POPEk 198      93.350  76.490 106.916  1.00  0.00           C
ATOM   7080  P   POPEk 198      92.160  74.410 105.855  1.00  0.00           P
ATOM   7081  O13 POPEk 198      91.270  73.320 106.316  1.00  0.00           O
ATOM   7082  O14 POPEk 198      91.600  75.250 104.776  1.00  0.00           O
ATOM   7083  O11 POPEk 198      93.520  73.780 105.355  1.00  0.00           O
ATOM   7084  O12 POPEk 198      92.530  75.330 107.095  1.00  0.00           O
ATOM   7085  C1  POPEk 198      94.140  74.170 104.136  1.00  0.00           C
ATOM   7088  C2  POPEk 198      94.270  72.980 103.116  1.00  0.00           C
ATOM   7090  O21 POPEk 198      94.950  73.350 101.885  1.00  0.00           O
ATOM   7091  C21 POPEk 198      95.140  74.630 101.666  1.00  0.00           C
ATOM   7092  O22 POPEk 198      96.130  75.280 101.955  1.00  0.00           O
ATOM   7093  C22 POPEk 198      93.850  75.200 101.046  1.00  0.00           C
ATOM   7096  C3  POPEk 198      92.910  72.280 102.785  1.00  0.00           C
ATOM   7099  O31 POPEk 198      92.900  71.660 101.476  1.00  0.00           O
ATOM   7100  C31 POPEk 198      93.610  70.530 101.376  1.00  0.00           C
ATOM   7101  O32 POPEk 198      94.060  69.890 102.306  1.00  0.00           O
ATOM   7102  C32 POPEk 198      93.770  70.130  99.916  1.00  0.00           C
ATOM   7105  C23 POPEk 198      93.970  75.400  99.536  1.00  0.00           C
ATOM   7108  C24 POPEk 198      92.620  75.810  98.926  1.00  0.00           C
ATOM   7111  C25 POPEk 198      92.720  76.040  97.425  1.00  0.00           C
ATOM   7114  C26 POPEk 198      91.390  76.320  96.716  1.00  0.00           C
ATOM   7117  C27 POPEk 198      91.690  76.560  95.226  1.00  0.00           C
ATOM   7120  C28 POPEk 198      90.450  76.640  94.315  1.00  0.00           C
ATOM   7123  C29 POPEk 198      90.880  76.210  92.935  1.00  0.00           C
ATOM   7125 0C21 POPEk 198      91.330  76.990  91.946  1.00  0.00           C
ATOM   7127 1C21 POPEk 198      91.370  78.490  91.916  1.00  0.00           C
ATOM   7130 2C21 POPEk 198      91.130  78.990  90.476  1.00  0.00           C
ATOM   7133 3C21 POPEk 198      89.800  78.510  89.876  1.00  0.00           C
ATOM   7136 4C21 POPEk 198      89.620  78.920  88.415  1.00  0.00           C
ATOM   7139 5C21 POPEk 198      88.330  78.340  87.825  1.00  0.00           C
ATOM   7142 6C21 POPEk 198      88.030  78.890  86.435  1.00  0.00           C
ATOM   7145 7C21 POPEk 198      86.710  78.360  85.886  1.00  0.00           C
ATOM   7148 8C21 POPEk 198      86.610  78.450  84.356  1.00  0.00           C
ATOM   7152  C33 POPEk 198      94.660  71.110  99.126  1.00  0.00           C
ATOM   7155  C34 POPEk 198      94.130  71.360  97.715  1.00  0.00           C
ATOM   7158  C35 POPEk 198      94.620  70.370  96.656  1.00  0.00           C
ATOM   7161  C36 POPEk 198      94.560  71.000  95.255  1.00  0.00           C
ATOM   7164  C37 POPEk 198      95.360  70.250  94.175  1.00  0.00           C
ATOM   7167  C38 POPEk 198      95.760  71.170  93.006  1.00  0.00           C
ATOM   7170  C39 POPEk 198      94.770  71.210  91.825  1.00  0.00           C
ATOM   7173 0C31 POPEk 198      93.380  71.770  92.165  1.00  0.00           C
ATOM   7176 1C31 POPEk 198      92.600  72.140  90.906  1.00  0.00           C
ATOM   7179 2C31 POPEk 198      91.170  72.610  91.196  1.00  0.00           C
ATOM   7182 3C31 POPEk 198      90.560  73.450  90.066  1.00  0.00           C
ATOM   7185 4C31 POPEk 198      90.210  72.610  88.825  1.00  0.00           C
ATOM   7188 5C31 POPEk 198      89.680  73.460  87.665  1.00  0.00           C
ATOM   7191 6C31 POPEk 198      89.460  72.620  86.415  1.00  0.00           C
ATOM   7195  NH3 POPEl 199     121.780  27.250  63.166  1.00  0.00           N
ATOM   7199  C12 POPEl 199     122.690  27.360  61.976  1.00  0.00           C
ATOM   7202  C11 POPEl 199     122.620  26.120  61.066  1.00  0.00           C
ATOM   7205  P   POPEl 199     123.330  23.640  61.706  1.00  0.00           P
ATOM   7206  O13 POPEl 199     124.560  22.830  61.486  1.00  0.00           O
ATOM   7207  O14 POPEl 199     122.110  23.260  60.956  1.00  0.00           O
ATOM   7208  O11 POPEl 199     123.010  23.700  63.266  1.00  0.00           O
ATOM   7209  O12 POPEl 199     123.630  25.160  61.426  1.00  0.00           O
ATOM   7210  C1  POPEl 199     123.610  22.770  64.175  1.00  0.00           C
ATOM   7213  C2  POPEl 199     125.040  23.230  64.596  1.00  0.00           C
ATOM   7215  O21 POPEl 199     125.680  22.280  65.466  1.00  0.00           O
ATOM   7216  C21 POPEl 199     125.310  22.240  66.726  1.00  0.00           C
ATOM   7217  O22 POPEl 199     124.230  22.570  67.176  1.00  0.00           O
ATOM   7218  C22 POPEl 199     126.470  21.720  67.575  1.00  0.00           C
ATOM   7221  C3  POPEl 199     125.070  24.680  65.166  1.00  0.00           C
ATOM   7224  O31 POPEl 199     126.410  25.030  65.576  1.00  0.00           O
ATOM   7225  C31 POPEl 199     126.530  26.340  65.826  1.00  0.00           C
ATOM   7226  O32 POPEl 199     125.620  27.140  65.736  1.00  0.00           O
ATOM   7227  C32 POPEl 199     127.940  26.680  66.276  1.00  0.00           C
ATOM   7230  C23 POPEl 199     126.220  21.870  69.096  1.00  0.00           C
ATOM   7233  C24 POPEl 199     127.390  21.330  69.916  1.00  0.00           C
ATOM   7236  C25 POPEl 199     127.060  21.000  71.386  1.00  0.00           C
ATOM   7239  C26 POPEl 199     126.600  22.190  72.235  1.00  0.00           C
ATOM   7242  C27 POPEl 199     126.290  21.760  73.675  1.00  0.00           C
ATOM   7245  C28 POPEl 199     125.660  22.870  74.536  1.00  0.00           C
ATOM   7248  C29 POPEl 199     126.670  23.860  75.066  1.00  0.00           C
ATOM   7250 0C21 POPEl 199     126.810  24.250  76.345  1.00  0.00           C
ATOM   7252 1C21 POPEl 199     125.960  23.800  77.516  1.00  0.00           C
ATOM   7255 2C21 POPEl 199     126.390  22.460  78.135  1.00  0.00           C
ATOM   7258 3C21 POPEl 199     127.810  22.470  78.716  1.00  0.00           C
ATOM   7261 4C21 POPEl 199     128.160  21.180  79.476  1.00  0.00           C
ATOM   7264 5C21 POPEl 199     129.630  21.160  79.896  1.00  0.00           C
ATOM   7267 6C21 POPEl 199     129.950  20.110  80.965  1.00  0.00           C
ATOM   7270 7C21 POPEl 199     131.460  19.960  81.196  1.00  0.00           C
ATOM   7273 8C21 POPEl 199     131.830  19.370  82.556  1.00  0.00           C
ATOM   7277  C33 POPEl 199     128.000  26.970  67.806  1.00  0.00           C
ATOM   7280  C34 POPEl 199     129.210  27.830  68.185  1.00  0.00           C
ATOM   7283  C35 POPEl 199     129.390  28.190  69.665  1.00  0.00           C
ATOM   7286  C36 POPEl 199     130.680  29.020  69.826  1.00  0.00           C
ATOM   7289  C37 POPEl 199     131.100  29.250  71.286  1.00  0.00           C
ATOM   7292  C38 POPEl 199     132.430  30.010  71.415  1.00  0.00           C
ATOM   7295  C39 POPEl 199     132.340  31.530  71.206  1.00  0.00           C
ATOM   7298 0C31 POPEl 199     131.560  32.270  72.306  1.00  0.00           C
ATOM   7301 1C31 POPEl 199     131.910  33.770  72.366  1.00  0.00           C
ATOM   7304 2C31 POPEl 199     130.900  34.630  73.155  1.00  0.00           C
ATOM   7307 3C31 POPEl 199     130.800  34.340  74.656  1.00  0.00           C
ATOM   7310 4C31 POPEl 199     131.980  34.910  75.466  1.00  0.00           C
ATOM   7313 5C31 POPEl 199     131.650  35.120  76.946  1.00  0.00           C
ATOM   7316 6C31 POPEl 199     132.700  35.940  77.696  1.00  0.00           C
ATOM   7320  NH3 POPEm 200      24.720  47.510 101.786  1.00  0.00           N
ATOM   7324  C12 POPEm 200      24.640  47.170 103.255  1.00  0.00           C
ATOM   7327  C11 POPEm 200      24.870  45.670 103.506  1.00  0.00           C
ATOM   7330  P   POPEm 200      23.130  44.650 105.176  1.00  0.00           P
ATOM   7331  O13 POPEm 200      22.870  43.570 104.206  1.00  0.00           O
ATOM   7332  O14 POPEm 200      22.940  44.370 106.616  1.00  0.00           O
ATOM   7333  O11 POPEm 200      22.180  45.870 104.796  1.00  0.00           O
ATOM   7334  O12 POPEm 200      24.540  45.310 104.866  1.00  0.00           O
ATOM   7335  C1  POPEm 200      20.890  45.690 104.206  1.00  0.00           C
ATOM   7338  C2  POPEm 200      20.900  46.090 102.715  1.00  0.00           C
ATOM   7340  O21 POPEm 200      19.690  46.850 102.425  1.00  0.00           O
ATOM   7341  C21 POPEm 200      19.940  47.790 101.526  1.00  0.00           C
ATOM   7342  O22 POPEm 200      21.040  48.180 101.185  1.00  0.00           O
ATOM   7343  C22 POPEm 200      18.660  48.250 100.836  1.00  0.00           C
ATOM   7346  C3  POPEm 200      21.020  44.860 101.756  1.00  0.00           C
ATOM   7349  O31 POPEm 200      20.900  45.190 100.346  1.00  0.00           O
ATOM   7350  C31 POPEm 200      22.000  45.680  99.785  1.00  0.00           C
ATOM   7351  O32 POPEm 200      23.050  45.920 100.366  1.00  0.00           O
ATOM   7352  C32 POPEm 200      21.730  45.940  98.296  1.00  0.00           C
ATOM   7355  C23 POPEm 200      18.920  48.120  99.315  1.00  0.00           C
ATOM   7358  C24 POPEm 200      17.760  48.470  98.395  1.00  0.00           C
ATOM   7361  C25 POPEm 200      18.170  48.330  96.926  1.00  0.00           C
ATOM   7364  C26 POPEm 200      17.000  48.620  95.985  1.00  0.00           C
ATOM   7367  C27 POPEm 200      17.370  48.350  94.525  1.00  0.00           C
ATOM   7370  C28 POPEm 200      16.210  48.570  93.546  1.00  0.00           C
ATOM   7373  C29 POPEm 200      16.780  48.440  92.165  1.00  0.00           C
ATOM   7375 0C21 POPEm 200      16.470  47.530  91.226  1.00  0.00           C
ATOM   7377 1C21 POPEm 200      15.410  46.460  91.275  1.00  0.00           C
ATOM   7380 2C21 POPEm 200      14.510  46.550  90.036  1.00  0.00           C
ATOM   7383 3C21 POPEm 200      15.210  46.140  88.726  1.00  0.00           C
ATOM   7386 4C21 POPEm 200      14.760  46.980  87.525  1.00  0.00           C
ATOM   7389 5C21 POPEm 200      15.640  46.730  86.296  1.00  0.00           C
ATOM   7392 6C21 POPEm 200      15.340  47.710  85.145  1.00  0.00           C
ATOM   7395 7C21 POPEm 200      16.350  47.570  83.996  1.00  0.00           C
ATOM   7398 8C21 POPEm 200      16.190  48.630  82.896  1.00  0.00           C
ATOM   7402  C33 POPEm 200      22.710  46.980  97.736  1.00  0.00           C
ATOM   7405  C34 POPEm 200      22.220  47.700  96.465  1.00  0.00           C
ATOM   7408  C35 POPEm 200      22.300  46.860  95.196  1.00  0.00           C
ATOM   7411  C36 POPEm 200      22.070  47.710  93.935  1.00  0.00           C
ATOM   7414  C37 POPEm 200      22.160  46.860  92.676  1.00  0.00           C
ATOM   7417  C38 POPEm 200      21.780  47.620  91.395  1.00  0.00           C
ATOM   7420  C39 POPEm 200      21.580  46.670  90.206  1.00  0.00           C
ATOM   7423 0C31 POPEm 200      22.890  46.030  89.696  1.00  0.00           C
ATOM   7426 1C31 POPEm 200      22.660  44.660  89.046  1.00  0.00           C
ATOM   7429 2C31 POPEm 200      23.970  43.980  88.626  1.00  0.00           C
ATOM   7432 3C31 POPEm 200      23.720  42.580  88.036  1.00  0.00           C
ATOM   7435 4C31 POPEm 200      25.020  41.840  87.685  1.00  0.00           C
ATOM   7438 5C31 POPEm 200      24.770  40.580  86.846  1.00  0.00           C
ATOM   7441 6C31 POPEm 200      26.040  39.790  86.535  1.00  0.00           C
ATOM   7445  NH3 POPEn 201       8.460 102.660  60.896  1.00  0.00           N
ATOM   7449  C12 POPEn 201       8.060 101.250  60.526  1.00  0.00           C
ATOM   7452  C11 POPEn 201       8.070 100.190  61.656  1.00  0.00           C
ATOM   7455  P   POPEn 201       5.620  99.040  61.906  1.00  0.00           P
ATOM   7456  O13 POPEn 201       4.350  99.750  62.146  1.00  0.00           O
ATOM   7457  O14 POPEn 201       5.720  98.370  60.586  1.00  0.00           O
ATOM   7458  O11 POPEn 201       5.760  97.900  62.985  1.00  0.00           O
ATOM   7459  O12 POPEn 201       6.800 100.000  62.246  1.00  0.00           O
ATOM   7460  C1  POPEn 201       5.550  98.240  64.366  1.00  0.00           C
ATOM   7463  C2  POPEn 201       4.070  98.020  64.766  1.00  0.00           C
ATOM   7465  O21 POPEn 201       4.050  97.810  66.185  1.00  0.00           O
ATOM   7466  C21 POPEn 201       2.880  97.900  66.776  1.00  0.00           C
ATOM   7467  O22 POPEn 201       1.850  98.330  66.266  1.00  0.00           O
ATOM   7468  C22 POPEn 201       3.030  97.300  68.176  1.00  0.00           C
ATOM   7471  C3  POPEn 201       3.530  96.780  63.996  1.00  0.00           C
ATOM   7474  O31 POPEn 201       2.220  96.350  64.386  1.00  0.00           O
ATOM   7475  C31 POPEn 201       1.750  95.370  63.616  1.00  0.00           C
ATOM   7476  O32 POPEn 201       2.330  94.920  62.645  1.00  0.00           O
ATOM   7477  C32 POPEn 201       0.390  94.930  64.156  1.00  0.00           C
ATOM   7480  C23 POPEn 201       1.950  97.680  69.226  1.00  0.00           C
ATOM   7483  C24 POPEn 201       2.190  98.970  70.026  1.00  0.00           C
ATOM   7486  C25 POPEn 201       3.620  99.110  70.596  1.00  0.00           C
ATOM   7489  C26 POPEn 201       3.730 100.080  71.786  1.00  0.00           C
ATOM   7492  C27 POPEn 201       3.280  99.430  73.106  1.00  0.00           C
ATOM   7495  C28 POPEn 201       3.380 100.360  74.346  1.00  0.00           C
ATOM   7498  C29 POPEn 201       4.790 100.660  74.776  1.00  0.00           C
ATOM   7500 0C21 POPEn 201       5.140 101.470  75.796  1.00  0.00           C
ATOM   7502 1C21 POPEn 201       4.200 102.220  76.706  1.00  0.00           C
ATOM   7505 2C21 POPEn 201       4.490 102.020  78.205  1.00  0.00           C
ATOM   7508 3C21 POPEn 201       3.580 102.870  79.105  1.00  0.00           C
ATOM   7511 4C21 POPEn 201       4.090 104.290  79.346  1.00  0.00           C
ATOM   7514 5C21 POPEn 201       2.980 105.270  79.756  1.00  0.00           C
ATOM   7517 6C21 POPEn 201       2.130 105.770  78.576  1.00  0.00           C
ATOM   7520 7C21 POPEn 201       1.380 107.070  78.886  1.00  0.00           C
ATOM   7523 8C21 POPEn 201       0.740 107.720  77.645  1.00  0.00           C
ATOM   7527  C33 POPEn 201       0.350  94.910  65.696  1.00  0.00           C
ATOM   7530  C34 POPEn 201      -1.040  94.550  66.226  1.00  0.00           C
ATOM   7533  C35 POPEn 201      -1.100  94.550  67.766  1.00  0.00           C
ATOM   7536  C36 POPEn 201      -2.500  94.190  68.286  1.00  0.00           C
ATOM   7539  C37 POPEn 201      -3.510  95.340  68.135  1.00  0.00           C
ATOM   7542  C38 POPEn 201      -4.950  94.940  68.535  1.00  0.00           C
ATOM   7545  C39 POPEn 201      -5.080  94.380  69.966  1.00  0.00           C
ATOM   7548 0C31 POPEn 201      -4.770  95.410  71.056  1.00  0.00           C
ATOM   7551 1C31 POPEn 201      -4.940  94.830  72.476  1.00  0.00           C
ATOM   7554 2C31 POPEn 201      -5.060  95.910  73.576  1.00  0.00           C
ATOM   7557 3C31 POPEn 201      -6.360  96.740  73.516  1.00  0.00           C
ATOM   7560 4C31 POPEn 201      -7.640  95.930  73.766  1.00  0.00           C
ATOM   7563 5C31 POPEn 201      -8.910  96.790  73.675  1.00  0.00           C
ATOM   7566 6C31 POPEn 201     -10.180  96.040  74.086  1.00  0.00           C
ATOM   7570  NH3 POPEo 202      80.820  94.860  63.726  1.00  0.00           N
ATOM   7574  C12 POPEo 202      81.780  94.380  62.666  1.00  0.00           C
ATOM   7577  C11 POPEo 202      81.370  93.020  62.076  1.00  0.00           C
ATOM   7580  P   POPEo 202      81.130  90.540  62.666  1.00  0.00           P
ATOM   7581  O13 POPEo 202      79.690  90.430  62.976  1.00  0.00           O
ATOM   7582  O14 POPEo 202      81.550  90.200  61.286  1.00  0.00           O
ATOM   7583  O11 POPEo 202      82.010  89.620  63.616  1.00  0.00           O
ATOM   7584  O12 POPEo 202      81.590  92.010  63.055  1.00  0.00           O
ATOM   7585  C1  POPEo 202      81.460  88.690  64.556  1.00  0.00           C
ATOM   7588  C2  POPEo 202      82.400  88.680  65.786  1.00  0.00           C
ATOM   7590  O21 POPEo 202      81.990  87.700  66.746  1.00  0.00           O
ATOM   7591  C21 POPEo 202      80.930  87.870  67.486  1.00  0.00           C
ATOM   7592  O22 POPEo 202      80.270  88.900  67.586  1.00  0.00           O
ATOM   7593  C22 POPEo 202      80.560  86.580  68.226  1.00  0.00           C
ATOM   7596  C3  POPEo 202      82.580  90.150  66.306  1.00  0.00           C
ATOM   7599  O31 POPEo 202      83.200  90.290  67.586  1.00  0.00           O
ATOM   7600  C31 POPEo 202      84.500  89.990  67.616  1.00  0.00           C
ATOM   7601  O32 POPEo 202      85.140  89.510  66.696  1.00  0.00           O
ATOM   7602  C32 POPEo 202      85.120  90.400  68.956  1.00  0.00           C
ATOM   7605  C23 POPEo 202      80.690  86.760  69.746  1.00  0.00           C
ATOM   7608  C24 POPEo 202      79.940  85.690  70.546  1.00  0.00           C
ATOM   7611  C25 POPEo 202      79.850  86.050  72.036  1.00  0.00           C
ATOM   7614  C26 POPEo 202      78.530  85.630  72.696  1.00  0.00           C
ATOM   7617  C27 POPEo 202      78.340  86.330  74.055  1.00  0.00           C
ATOM   7620  C28 POPEo 202      77.070  85.880  74.796  1.00  0.00           C
ATOM   7623  C29 POPEo 202      77.260  84.670  75.676  1.00  0.00           C
ATOM   7625 0C21 POPEo 202      77.220  84.680  77.025  1.00  0.00           C
ATOM   7627 1C21 POPEo 202      77.020  85.890  77.896  1.00  0.00           C
ATOM   7630 2C21 POPEo 202      75.530  86.230  78.146  1.00  0.00           C
ATOM   7633 3C21 POPEo 202      74.860  85.320  79.195  1.00  0.00           C
ATOM   7636 4C21 POPEo 202      73.410  85.740  79.455  1.00  0.00           C
ATOM   7639 5C21 POPEo 202      72.820  85.170  80.755  1.00  0.00           C
ATOM   7642 6C21 POPEo 202      72.710  83.640  80.806  1.00  0.00           C
ATOM   7645 7C21 POPEo 202      71.960  83.160  82.056  1.00  0.00           C
ATOM   7648 8C21 POPEo 202      71.660  81.660  82.066  1.00  0.00           C
ATOM   7652  C33 POPEo 202      84.180  90.430  70.185  1.00  0.00           C
ATOM   7655  C34 POPEo 202      84.530  91.600  71.116  1.00  0.00           C
ATOM   7658  C35 POPEo 202      83.880  91.460  72.495  1.00  0.00           C
ATOM   7661  C36 POPEo 202      84.100  92.680  73.406  1.00  0.00           C
ATOM   7664  C37 POPEo 202      83.690  92.370  74.866  1.00  0.00           C
ATOM   7667  C38 POPEo 202      84.410  93.230  75.915  1.00  0.00           C
ATOM   7670  C39 POPEo 202      84.690  92.450  77.206  1.00  0.00           C
ATOM   7673 0C31 POPEo 202      85.690  93.150  78.135  1.00  0.00           C
ATOM   7676 1C31 POPEo 202      86.040  92.300  79.366  1.00  0.00           C
ATOM   7679 2C31 POPEo 202      87.150  92.910  80.235  1.00  0.00           C
ATOM   7682 3C31 POPEo 202      87.640  91.960  81.336  1.00  0.00           C
ATOM   7685 4C31 POPEo 202      86.620  91.720  82.456  1.00  0.00           C
ATOM   7688 5C31 POPEo 202      86.980  90.520  83.336  1.00  0.00           C
ATOM   7691 6C31 POPEo 202      85.950  90.230  84.426  1.00  0.00           C
ATOM   7695  NH3 POPEp 203      56.950  51.540  64.996  1.00  0.00           N
ATOM   7699  C12 POPEp 203      57.580  50.320  64.366  1.00  0.00           C
ATOM   7702  C11 POPEp 203      58.820  50.720  63.556  1.00  0.00           C
ATOM   7705  P   POPEp 203      61.110  50.950  64.806  1.00  0.00           P
ATOM   7706  O13 POPEp 203      61.660  51.920  65.766  1.00  0.00           O
ATOM   7707  O14 POPEp 203      61.890  50.680  63.566  1.00  0.00           O
ATOM   7708  O11 POPEp 203      60.750  49.600  65.546  1.00  0.00           O
ATOM   7709  O12 POPEp 203      59.690  51.480  64.386  1.00  0.00           O
ATOM   7710  C1  POPEp 203      61.560  49.050  66.586  1.00  0.00           C
ATOM   7713  C2  POPEp 203      61.120  49.580  67.976  1.00  0.00           C
ATOM   7715  O21 POPEp 203      61.960  49.220  69.105  1.00  0.00           O
ATOM   7716  C21 POPEp 203      62.040  47.950  69.426  1.00  0.00           C
ATOM   7717  O22 POPEp 203      62.050  47.000  68.666  1.00  0.00           O
ATOM   7718  C22 POPEp 203      62.060  47.800  70.946  1.00  0.00           C
ATOM   7721  C3  POPEp 203      59.630  49.270  68.286  1.00  0.00           C
ATOM   7724  O31 POPEp 203      59.230  49.910  69.525  1.00  0.00           O
ATOM   7725  C31 POPEp 203      59.070  51.220  69.405  1.00  0.00           C
ATOM   7726  O32 POPEp 203      59.000  51.830  68.356  1.00  0.00           O
ATOM   7727  C32 POPEp 203      59.060  51.910  70.775  1.00  0.00           C
ATOM   7730  C23 POPEp 203      60.630  47.550  71.485  1.00  0.00           C
ATOM   7733  C24 POPEp 203      60.390  48.100  72.896  1.00  0.00           C
ATOM   7736  C25 POPEp 203      60.720  47.120  74.016  1.00  0.00           C
ATOM   7739  C26 POPEp 203      59.740  45.940  74.026  1.00  0.00           C
ATOM   7742  C27 POPEp 203      59.860  45.020  75.235  1.00  0.00           C
ATOM   7745  C28 POPEp 203      58.940  43.810  75.036  1.00  0.00           C
ATOM   7748  C29 POPEp 203      58.940  42.850  76.206  1.00  0.00           C
ATOM   7750 0C21 POPEp 203      58.040  42.860  77.196  1.00  0.00           C
ATOM   7752 1C21 POPEp 203      56.950  43.890  77.386  1.00  0.00           C
ATOM   7755 2C21 POPEp 203      56.580  44.080  78.876  1.00  0.00           C
ATOM   7758 3C21 POPEp 203      55.210  43.490  79.236  1.00  0.00           C
ATOM   7761 4C21 POPEp 203      55.000  43.400  80.755  1.00  0.00           C
ATOM   7764 5C21 POPEp 203      55.750  42.210  81.376  1.00  0.00           C
ATOM   7767 6C21 POPEp 203      55.570  42.130  82.886  1.00  0.00           C
ATOM   7770 7C21 POPEp 203      56.310  40.940  83.485  1.00  0.00           C
ATOM   7773 8C21 POPEp 203      56.240  40.920  85.016  1.00  0.00           C
ATOM   7777  C33 POPEp 203      59.570  53.360  70.596  1.00  0.00           C
ATOM   7780  C34 POPEp 203      59.340  54.270  71.806  1.00  0.00           C
ATOM   7783  C35 POPEp 203      60.110  53.850  73.056  1.00  0.00           C
ATOM   7786  C36 POPEp 203      59.990  54.920  74.146  1.00  0.00           C
ATOM   7789  C37 POPEp 203      59.970  54.350  75.565  1.00  0.00           C
ATOM   7792  C38 POPEp 203      59.380  55.360  76.566  1.00  0.00           C
ATOM   7795  C39 POPEp 203      57.990  54.960  77.066  1.00  0.00           C
ATOM   7798 0C31 POPEp 203      58.010  53.790  78.056  1.00  0.00           C
ATOM   7801 1C31 POPEp 203      58.630  54.150  79.405  1.00  0.00           C
ATOM   7804 2C31 POPEp 203      58.610  52.980  80.396  1.00  0.00           C
ATOM   7807 3C31 POPEp 203      57.430  53.000  81.366  1.00  0.00           C
ATOM   7810 4C31 POPEp 203      57.660  53.980  82.516  1.00  0.00           C
ATOM   7813 5C31 POPEp 203      56.540  53.970  83.556  1.00  0.00           C
ATOM   7816 6C31 POPEp 203      56.860  54.850  84.745  1.00  0.00           C
ATOM   7820  NH3 POPEq 204      36.280 121.530  63.916  1.00  0.00           N
ATOM   7824  C12 POPEq 204      37.320 121.480  62.836  1.00  0.00           C
ATOM   7827  C11 POPEq 204      38.220 122.740  62.845  1.00  0.00           C
ATOM   7830  P   POPEq 204      39.860 124.090  64.366  1.00  0.00           P
ATOM   7831  O13 POPEq 204      40.570 123.820  65.636  1.00  0.00           O
ATOM   7832  O14 POPEq 204      40.720 124.270  63.166  1.00  0.00           O
ATOM   7833  O11 POPEq 204      38.910 125.340  64.505  1.00  0.00           O
ATOM   7834  O12 POPEq 204      38.810 122.920  64.136  1.00  0.00           O
ATOM   7835  C1  POPEq 204      38.630 125.880  65.806  1.00  0.00           C
ATOM   7838  C2  POPEq 204      37.610 127.070  65.726  1.00  0.00           C
ATOM   7840  O21 POPEq 204      37.210 127.690  66.976  1.00  0.00           O
ATOM   7841  C21 POPEq 204      37.790 127.440  68.135  1.00  0.00           C
ATOM   7842  O22 POPEq 204      38.910 127.030  68.336  1.00  0.00           O
ATOM   7843  C22 POPEq 204      36.760 127.650  69.256  1.00  0.00           C
ATOM   7846  C3  POPEq 204      36.300 126.650  64.965  1.00  0.00           C
ATOM   7849  O31 POPEq 204      35.230 126.380  65.906  1.00  0.00           O
ATOM   7850  C31 POPEq 204      33.990 126.590  65.526  1.00  0.00           C
ATOM   7851  O32 POPEq 204      33.560 126.610  64.376  1.00  0.00           O
ATOM   7852  C32 POPEq 204      33.210 127.150  66.735  1.00  0.00           C
ATOM   7855  C23 POPEq 204      36.450 129.110  69.665  1.00  0.00           C
ATOM   7858  C24 POPEq 204      35.370 129.180  70.766  1.00  0.00           C
ATOM   7861  C25 POPEq 204      35.030 130.610  71.196  1.00  0.00           C
ATOM   7864  C26 POPEq 204      33.930 130.690  72.276  1.00  0.00           C
ATOM   7867  C27 POPEq 204      33.620 132.140  72.685  1.00  0.00           C
ATOM   7870  C28 POPEq 204      32.230 132.340  73.325  1.00  0.00           C
ATOM   7873  C29 POPEq 204      32.060 131.740  74.696  1.00  0.00           C
ATOM   7875 0C21 POPEq 204      30.910 131.740  75.386  1.00  0.00           C
ATOM   7877 1C21 POPEq 204      29.610 132.290  74.866  1.00  0.00           C
ATOM   7880 2C21 POPEq 204      28.360 131.640  75.476  1.00  0.00           C
ATOM   7883 3C21 POPEq 204      27.870 132.260  76.796  1.00  0.00           C
ATOM   7886 4C21 POPEq 204      28.580 131.720  78.046  1.00  0.00           C
ATOM   7889 5C21 POPEq 204      27.870 132.140  79.346  1.00  0.00           C
ATOM   7892 6C21 POPEq 204      26.590 131.350  79.595  1.00  0.00           C
ATOM   7895 7C21 POPEq 204      25.810 131.860  80.816  1.00  0.00           C
ATOM   7898 8C21 POPEq 204      24.440 131.190  80.936  1.00  0.00           C
ATOM   7902  C33 POPEq 204      31.990 126.360  67.286  1.00  0.00           C
ATOM   7905  C34 POPEq 204      32.190 125.500  68.535  1.00  0.00           C
ATOM   7908  C35 POPEq 204      32.950 126.200  69.676  1.00  0.00           C
ATOM   7911  C36 POPEq 204      33.170 125.320  70.915  1.00  0.00           C
ATOM   7914  C37 POPEq 204      34.440 125.710  71.686  1.00  0.00           C
ATOM   7917  C38 POPEq 204      34.980 124.610  72.606  1.00  0.00           C
ATOM   7920  C39 POPEq 204      34.100 124.290  73.825  1.00  0.00           C
ATOM   7923 0C31 POPEq 204      34.890 124.210  75.136  1.00  0.00           C
ATOM   7926 1C31 POPEq 204      34.840 125.530  75.915  1.00  0.00           C
ATOM   7929 2C31 POPEq 204      35.800 125.610  77.116  1.00  0.00           C
ATOM   7932 3C31 POPEq 204      35.520 126.860  77.966  1.00  0.00           C
ATOM   7935 4C31 POPEq 204      36.500 127.070  79.125  1.00  0.00           C
ATOM   7938 5C31 POPEq 204      36.040 128.210  80.046  1.00  0.00           C
ATOM   7941 6C31 POPEq 204      36.910 128.410  81.286  1.00  0.00           C
ATOM   7945  NH3 POPEr 205      16.090  44.630  62.116  1.00  0.00           N
ATOM   7949  C12 POPEr 205      15.800  45.910  61.325  1.00  0.00           C
ATOM   7952  C11 POPEr 205      14.340  46.190  60.886  1.00  0.00           C
ATOM   7955  P   POPEr 205      13.020  47.940  59.356  1.00  0.00           P
ATOM   7956  O13 POPEr 205      13.410  49.050  58.446  1.00  0.00           O
ATOM   7957  O14 POPEr 205      12.470  46.720  58.755  1.00  0.00           O
ATOM   7958  O11 POPEr 205      11.970  48.570  60.336  1.00  0.00           O
ATOM   7959  O12 POPEr 205      14.240  47.530  60.326  1.00  0.00           O
ATOM   7960  C1  POPEr 205      12.060  48.690  61.746  1.00  0.00           C
ATOM   7963  C2  POPEr 205      10.670  49.100  62.286  1.00  0.00           C
ATOM   7965  O21 POPEr 205      10.570  48.830  63.676  1.00  0.00           O
ATOM   7966  C21 POPEr 205      11.110  49.670  64.526  1.00  0.00           C
ATOM   7967  O22 POPEr 205      11.740  50.680  64.276  1.00  0.00           O
ATOM   7968  C22 POPEr 205      10.590  49.250  65.906  1.00  0.00           C
ATOM   7971  C3  POPEr 205       9.580  48.260  61.566  1.00  0.00           C
ATOM   7974  O31 POPEr 205       8.280  48.280  62.206  1.00  0.00           O
ATOM   7975  C31 POPEr 205       7.500  49.290  61.846  1.00  0.00           C
ATOM   7976  O32 POPEr 205       7.850  50.250  61.176  1.00  0.00           O
ATOM   7977  C32 POPEr 205       6.090  49.090  62.435  1.00  0.00           C
ATOM   7980  C23 POPEr 205      11.610  49.340  67.066  1.00  0.00           C
ATOM   7983  C24 POPEr 205      10.980  48.790  68.366  1.00  0.00           C
ATOM   7986  C25 POPEr 205       9.940  49.730  68.996  1.00  0.00           C
ATOM   7989  C26 POPEr 205       9.100  49.090  70.106  1.00  0.00           C
ATOM   7992  C27 POPEr 205       8.340  50.120  70.946  1.00  0.00           C
ATOM   7995  C28 POPEr 205       7.510  49.470  72.066  1.00  0.00           C
ATOM   7998  C29 POPEr 205       6.950  50.480  73.046  1.00  0.00           C
ATOM   8000 0C21 POPEr 205       6.840  50.310  74.376  1.00  0.00           C
ATOM   8002 1C21 POPEr 205       7.260  49.070  75.136  1.00  0.00           C
ATOM   8005 2C21 POPEr 205       7.110  49.220  76.666  1.00  0.00           C
ATOM   8008 3C21 POPEr 205       7.840  48.130  77.456  1.00  0.00           C
ATOM   8011 4C21 POPEr 205       7.080  46.800  77.566  1.00  0.00           C
ATOM   8014 5C21 POPEr 205       5.960  46.800  78.626  1.00  0.00           C
ATOM   8017 6C21 POPEr 205       6.480  46.810  80.075  1.00  0.00           C
ATOM   8020 7C21 POPEr 205       5.350  46.720  81.105  1.00  0.00           C
ATOM   8023 8C21 POPEr 205       5.820  46.530  82.546  1.00  0.00           C
ATOM   8027  C33 POPEr 205       6.020  49.400  63.956  1.00  0.00           C
ATOM   8030  C34 POPEr 205       4.880  48.670  64.685  1.00  0.00           C
ATOM   8033  C35 POPEr 205       5.060  48.610  66.215  1.00  0.00           C
ATOM   8036  C36 POPEr 205       4.650  47.260  66.846  1.00  0.00           C
ATOM   8039  C37 POPEr 205       4.830  47.250  68.376  1.00  0.00           C
ATOM   8042  C38 POPEr 205       4.650  45.880  69.046  1.00  0.00           C
ATOM   8045  C39 POPEr 205       3.190  45.370  69.086  1.00  0.00           C
ATOM   8048 0C31 POPEr 205       3.090  43.950  69.676  1.00  0.00           C
ATOM   8051 1C31 POPEr 205       1.670  43.350  69.656  1.00  0.00           C
ATOM   8054 2C31 POPEr 205       0.830  43.620  70.915  1.00  0.00           C
ATOM   8057 3C31 POPEr 205       1.300  42.910  72.206  1.00  0.00           C
ATOM   8060 4C31 POPEr 205       1.470  41.380  72.056  1.00  0.00           C
ATOM   8063 5C31 POPEr 205       1.630  40.660  73.406  1.00  0.00           C
ATOM   8066 6C31 POPEr 205       2.030  39.190  73.255  1.00  0.00           C
ATOM   8070  NH3 POPEs 206      54.870  78.620 103.036  1.00  0.00           N
ATOM   8074  C12 POPEs 206      54.510  80.080 103.116  1.00  0.00           C
ATOM   8077  C11 POPEs 206      54.340  80.580 104.546  1.00  0.00           C
ATOM   8080  P   POPEs 206      52.640  78.890 105.696  1.00  0.00           P
ATOM   8081  O13 POPEs 206      53.820  78.040 105.976  1.00  0.00           O
ATOM   8082  O14 POPEs 206      51.690  79.140 106.776  1.00  0.00           O
ATOM   8083  O11 POPEs 206      51.940  78.220 104.446  1.00  0.00           O
ATOM   8084  O12 POPEs 206      53.080  80.270 105.096  1.00  0.00           O
ATOM   8085  C1  POPEs 206      50.780  78.890 103.956  1.00  0.00           C
ATOM   8088  C2  POPEs 206      50.160  78.120 102.766  1.00  0.00           C
ATOM   8090  O21 POPEs 206      50.480  78.760 101.516  1.00  0.00           O
ATOM   8091  C21 POPEs 206      51.720  78.730 101.096  1.00  0.00           C
ATOM   8092  O22 POPEs 206      52.630  78.030 101.516  1.00  0.00           O
ATOM   8093  C22 POPEs 206      51.860  79.760  99.986  1.00  0.00           C
ATOM   8096  C3  POPEs 206      48.610  78.100 102.925  1.00  0.00           C
ATOM   8099  O31 POPEs 206      48.000  77.280 101.916  1.00  0.00           O
ATOM   8100  C31 POPEs 206      47.420  77.920 100.915  1.00  0.00           C
ATOM   8101  O32 POPEs 206      47.090  79.090 100.906  1.00  0.00           O
ATOM   8102  C32 POPEs 206      47.260  76.930  99.766  1.00  0.00           C
ATOM   8105  C23 POPEs 206      52.770  79.300  98.825  1.00  0.00           C
ATOM   8108  C24 POPEs 206      52.700  80.300  97.676  1.00  0.00           C
ATOM   8111  C25 POPEs 206      51.720  79.920  96.555  1.00  0.00           C
ATOM   8114  C26 POPEs 206      52.380  79.100  95.435  1.00  0.00           C
ATOM   8117  C27 POPEs 206      51.560  79.140  94.126  1.00  0.00           C
ATOM   8120  C28 POPEs 206      52.020  78.120  93.065  1.00  0.00           C
ATOM   8123  C29 POPEs 206      53.450  78.360  92.676  1.00  0.00           C
ATOM   8125 0C21 POPEs 206      53.900  78.830  91.496  1.00  0.00           C
ATOM   8127 1C21 POPEs 206      53.060  79.260  90.325  1.00  0.00           C
ATOM   8130 2C21 POPEs 206      53.800  80.300  89.455  1.00  0.00           C
ATOM   8133 3C21 POPEs 206      54.290  81.540  90.226  1.00  0.00           C
ATOM   8136 4C21 POPEs 206      54.860  82.600  89.286  1.00  0.00           C
ATOM   8139 5C21 POPEs 206      55.480  83.820  89.986  1.00  0.00           C
ATOM   8142 6C21 POPEs 206      56.760  83.500  90.766  1.00  0.00           C
ATOM   8145 7C21 POPEs 206      57.450  84.770  91.275  1.00  0.00           C
ATOM   8148 8C21 POPEs 206      58.720  84.490  92.086  1.00  0.00           C
ATOM   8152  C33 POPEs 206      47.310  77.620  98.386  1.00  0.00           C
ATOM   8155  C34 POPEs 206      47.430  76.600  97.245  1.00  0.00           C
ATOM   8158  C35 POPEs 206      47.290  77.250  95.855  1.00  0.00           C
ATOM   8161  C36 POPEs 206      45.830  77.480  95.456  1.00  0.00           C
ATOM   8164  C37 POPEs 206      45.650  78.700  94.546  1.00  0.00           C
ATOM   8167  C38 POPEs 206      44.170  79.060  94.356  1.00  0.00           C
ATOM   8170  C39 POPEs 206      43.410  78.120  93.406  1.00  0.00           C
ATOM   8173 0C31 POPEs 206      43.440  78.570  91.935  1.00  0.00           C
ATOM   8176 1C31 POPEs 206      42.270  77.970  91.146  1.00  0.00           C
ATOM   8179 2C31 POPEs 206      42.230  78.400  89.676  1.00  0.00           C
ATOM   8182 3C31 POPEs 206      43.260  77.690  88.786  1.00  0.00           C
ATOM   8185 4C31 POPEs 206      43.070  78.020  87.296  1.00  0.00           C
ATOM   8188 5C31 POPEs 206      43.830  77.050  86.376  1.00  0.00           C
ATOM   8191 6C31 POPEs 206      43.540  77.290  84.896  1.00  0.00           C
ATOM   8195  NH3 POPEt 207      76.770  99.300  64.305  1.00  0.00           N
ATOM   8199  C12 POPEt 207      75.780  98.360  64.926  1.00  0.00           C
ATOM   8202  C11 POPEt 207      75.580  97.160  64.006  1.00  0.00           C
ATOM   8205  P   POPEt 207      76.820  95.040  63.196  1.00  0.00           P
ATOM   8206  O13 POPEt 207      75.810  95.030  62.116  1.00  0.00           O
ATOM   8207  O14 POPEt 207      78.220  94.690  62.866  1.00  0.00           O
ATOM   8208  O11 POPEt 207      76.360  94.060  64.336  1.00  0.00           O
ATOM   8209  O12 POPEt 207      76.820  96.460  63.906  1.00  0.00           O
ATOM   8210  C1  POPEt 207      76.360  94.440  65.716  1.00  0.00           C
ATOM   8213  C2  POPEt 207      76.700  93.220  66.595  1.00  0.00           C
ATOM   8215  O21 POPEt 207      76.840  93.580  67.985  1.00  0.00           O
ATOM   8216  C21 POPEt 207      75.730  93.880  68.656  1.00  0.00           C
ATOM   8217  O22 POPEt 207      74.660  94.230  68.185  1.00  0.00           O
ATOM   8218  C22 POPEt 207      76.060  93.740  70.145  1.00  0.00           C
ATOM   8221  C3  POPEt 207      78.020  92.560  66.056  1.00  0.00           C
ATOM   8224  O31 POPEt 207      78.880  92.040  67.106  1.00  0.00           O
ATOM   8225  C31 POPEt 207      79.990  92.720  67.316  1.00  0.00           C
ATOM   8226  O32 POPEt 207      80.440  93.620  66.616  1.00  0.00           O
ATOM   8227  C32 POPEt 207      80.630  92.270  68.626  1.00  0.00           C
ATOM   8230  C23 POPEt 207      74.870  93.820  71.146  1.00  0.00           C
ATOM   8233  C24 POPEt 207      75.360  93.520  72.575  1.00  0.00           C
ATOM   8236  C25 POPEt 207      74.270  93.490  73.666  1.00  0.00           C
ATOM   8239  C26 POPEt 207      73.990  94.850  74.326  1.00  0.00           C
ATOM   8242  C27 POPEt 207      73.040  94.730  75.546  1.00  0.00           C
ATOM   8245  C28 POPEt 207      73.670  95.090  76.905  1.00  0.00           C
ATOM   8248  C29 POPEt 207      74.810  94.190  77.316  1.00  0.00           C
ATOM   8250 0C21 POPEt 207      74.920  93.440  78.436  1.00  0.00           C
ATOM   8252 1C21 POPEt 207      73.900  93.270  79.525  1.00  0.00           C
ATOM   8255 2C21 POPEt 207      74.120  91.950  80.316  1.00  0.00           C
ATOM   8258 3C21 POPEt 207      75.230  92.030  81.376  1.00  0.00           C
ATOM   8261 4C21 POPEt 207      75.750  90.640  81.806  1.00  0.00           C
ATOM   8264 5C21 POPEt 207      76.470  90.650  83.166  1.00  0.00           C
ATOM   8267 6C21 POPEt 207      75.510  90.300  84.315  1.00  0.00           C
ATOM   8270 7C21 POPEt 207      76.090  90.480  85.736  1.00  0.00           C
ATOM   8273 8C21 POPEt 207      77.240  89.540  86.096  1.00  0.00           C
ATOM   8277  C33 POPEt 207      79.760  92.660  69.855  1.00  0.00           C
ATOM   8280  C34 POPEt 207      80.010  91.770  71.076  1.00  0.00           C
ATOM   8283  C35 POPEt 207      79.530  90.320  70.895  1.00  0.00           C
ATOM   8286  C36 POPEt 207      78.010  90.190  70.755  1.00  0.00           C
ATOM   8289  C37 POPEt 207      77.540  88.720  70.716  1.00  0.00           C
ATOM   8292  C38 POPEt 207      76.060  88.580  70.346  1.00  0.00           C
ATOM   8295  C39 POPEt 207      75.110  88.990  71.476  1.00  0.00           C
ATOM   8298 0C31 POPEt 207      74.970  87.930  72.575  1.00  0.00           C
ATOM   8301 1C31 POPEt 207      73.600  88.010  73.255  1.00  0.00           C
ATOM   8304 2C31 POPEt 207      73.410  87.030  74.405  1.00  0.00           C
ATOM   8307 3C31 POPEt 207      73.260  85.550  74.026  1.00  0.00           C
ATOM   8310 4C31 POPEt 207      72.690  84.800  75.226  1.00  0.00           C
ATOM   8313 5C31 POPEt 207      72.910  83.300  75.255  1.00  0.00           C
ATOM   8316 6C31 POPEt 207      72.260  82.720  76.516  1.00  0.00           C
ATOM   8320  NH3 POPEu 208       9.380  94.310  61.766  1.00  0.00           N
ATOM   8324  C12 POPEu 208       9.020  94.390  60.306  1.00  0.00           C
ATOM   8327  C11 POPEu 208       9.310  95.770  59.676  1.00  0.00           C
ATOM   8330  P   POPEu 208      11.250  97.460  60.086  1.00  0.00           P
ATOM   8331  O13 POPEu 208      12.720  97.460  60.215  1.00  0.00           O
ATOM   8332  O14 POPEu 208      10.640  98.540  59.266  1.00  0.00           O
ATOM   8333  O11 POPEu 208      10.670  97.530  61.546  1.00  0.00           O
ATOM   8334  O12 POPEu 208      10.720  96.050  59.636  1.00  0.00           O
ATOM   8335  C1  POPEu 208      11.470  97.000  62.626  1.00  0.00           C
ATOM   8338  C2  POPEu 208      10.680  97.160  63.936  1.00  0.00           C
ATOM   8340  O21 POPEu 208       9.770  96.030  63.996  1.00  0.00           O
ATOM   8341  C21 POPEu 208       8.730  96.040  64.836  1.00  0.00           C
ATOM   8342  O22 POPEu 208       7.630  95.590  64.516  1.00  0.00           O
ATOM   8343  C22 POPEu 208       9.110  96.410  66.266  1.00  0.00           C
ATOM   8346  C3  POPEu 208       9.950  98.540  63.906  1.00  0.00           C
ATOM   8349  O31 POPEu 208       9.650  99.180  65.166  1.00  0.00           O
ATOM   8350  C31 POPEu 208      10.700  99.820  65.685  1.00  0.00           C
ATOM   8351  O32 POPEu 208      11.860  99.540  65.476  1.00  0.00           O
ATOM   8352  C32 POPEu 208      10.190 101.000  66.516  1.00  0.00           C
ATOM   8355  C23 POPEu 208       8.080  97.300  67.005  1.00  0.00           C
ATOM   8358  C24 POPEu 208       8.670  97.870  68.306  1.00  0.00           C
ATOM   8361  C25 POPEu 208       7.880  97.480  69.556  1.00  0.00           C
ATOM   8364  C26 POPEu 208       8.510  98.040  70.845  1.00  0.00           C
ATOM   8367  C27 POPEu 208       7.610  97.820  72.066  1.00  0.00           C
ATOM   8370  C28 POPEu 208       8.230  98.300  73.386  1.00  0.00           C
ATOM   8373  C29 POPEu 208       7.340  97.960  74.556  1.00  0.00           C
ATOM   8375 0C21 POPEu 208       7.750  97.640  75.796  1.00  0.00           C
ATOM   8377 1C21 POPEu 208       9.180  97.650  76.276  1.00  0.00           C
ATOM   8380 2C21 POPEu 208       9.310  98.050  77.766  1.00  0.00           C
ATOM   8383 3C21 POPEu 208       8.600  97.090  78.726  1.00  0.00           C
ATOM   8386 4C21 POPEu 208       9.040  97.290  80.185  1.00  0.00           C
ATOM   8389 5C21 POPEu 208      10.080  96.280  80.666  1.00  0.00           C
ATOM   8392 6C21 POPEu 208      10.580  96.580  82.075  1.00  0.00           C
ATOM   8395 7C21 POPEu 208      11.620  95.560  82.546  1.00  0.00           C
ATOM   8398 8C21 POPEu 208      12.130  95.830  83.965  1.00  0.00           C
ATOM   8402  C33 POPEu 208      11.140 101.450  67.645  1.00  0.00           C
ATOM   8405  C34 POPEu 208      10.410 101.520  68.996  1.00  0.00           C
ATOM   8408  C35 POPEu 208      11.320 101.890  70.176  1.00  0.00           C
ATOM   8411  C36 POPEu 208      11.690 103.380  70.266  1.00  0.00           C
ATOM   8414  C37 POPEu 208      12.680 103.670  71.406  1.00  0.00           C
ATOM   8417  C38 POPEu 208      13.370 105.030  71.286  1.00  0.00           C
ATOM   8420  C39 POPEu 208      14.060 105.430  72.595  1.00  0.00           C
ATOM   8423 0C31 POPEu 208      13.060 106.000  73.605  1.00  0.00           C
ATOM   8426 1C31 POPEu 208      13.500 105.800  75.066  1.00  0.00           C
ATOM   8429 2C31 POPEu 208      12.580 106.570  76.026  1.00  0.00           C
ATOM   8432 3C31 POPEu 208      12.660 106.100  77.486  1.00  0.00           C
ATOM   8435 4C31 POPEu 208      14.080 106.020  78.065  1.00  0.00           C
ATOM   8438 5C31 POPEu 208      14.040 105.600  79.536  1.00  0.00           C
ATOM   8441 6C31 POPEu 208      15.410 105.260  80.126  1.00  0.00           C
ATOM   8445  NH3 POPEv 209      65.990  86.580 102.836  1.00  0.00           N
ATOM   8449  C12 POPEv 209      66.930  86.810 103.976  1.00  0.00           C
ATOM   8452  C11 POPEv 209      67.440  85.480 104.595  1.00  0.00           C
ATOM   8455  P   POPEv 209      69.460  86.710 105.715  1.00  0.00           P
ATOM   8456  O13 POPEv 209      68.890  88.060 105.575  1.00  0.00           O
ATOM   8457  O14 POPEv 209      70.430  86.470 106.806  1.00  0.00           O
ATOM   8458  O11 POPEv 209      70.140  86.280 104.356  1.00  0.00           O
ATOM   8459  O12 POPEv 209      68.290  85.640 105.746  1.00  0.00           O
ATOM   8460  C1  POPEv 209      71.530  86.000 104.195  1.00  0.00           C
ATOM   8463  C2  POPEv 209      71.680  85.050 102.976  1.00  0.00           C
ATOM   8465  O21 POPEv 209      73.050  84.800 102.586  1.00  0.00           O
ATOM   8466  C21 POPEv 209      73.420  83.530 102.776  1.00  0.00           C
ATOM   8467  O22 POPEv 209      73.600  83.020 103.856  1.00  0.00           O
ATOM   8468  C22 POPEv 209      73.460  82.760 101.446  1.00  0.00           C
ATOM   8471  C3  POPEv 209      70.920  85.650 101.766  1.00  0.00           C
ATOM   8474  O31 POPEv 209      71.240  84.970 100.526  1.00  0.00           O
ATOM   8475  C31 POPEv 209      71.340  85.770  99.455  1.00  0.00           C
ATOM   8476  O32 POPEv 209      71.000  86.940  99.426  1.00  0.00           O
ATOM   8477  C32 POPEv 209      72.010  85.000  98.316  1.00  0.00           C
ATOM   8480  C23 POPEv 209      73.840  81.270 101.656  1.00  0.00           C
ATOM   8483  C24 POPEv 209      73.470  80.360 100.466  1.00  0.00           C
ATOM   8486  C25 POPEv 209      74.690  79.870  99.686  1.00  0.00           C
ATOM   8489  C26 POPEv 209      74.440  78.820  98.596  1.00  0.00           C
ATOM   8492  C27 POPEv 209      75.700  77.980  98.306  1.00  0.00           C
ATOM   8495  C28 POPEv 209      75.440  76.590  97.665  1.00  0.00           C
ATOM   8498  C29 POPEv 209      75.210  76.650  96.175  1.00  0.00           C
ATOM   8500 0C21 POPEv 209      75.200  75.590  95.346  1.00  0.00           C
ATOM   8502 1C21 POPEv 209      75.430  74.140  95.696  1.00  0.00           C
ATOM   8505 2C21 POPEv 209      74.170  73.240  95.696  1.00  0.00           C
ATOM   8508 3C21 POPEv 209      73.500  73.080  97.075  1.00  0.00           C
ATOM   8511 4C21 POPEv 209      72.120  72.410  96.935  1.00  0.00           C
ATOM   8514 5C21 POPEv 209      71.130  72.580  98.106  1.00  0.00           C
ATOM   8517 6C21 POPEv 209      70.710  74.040  98.325  1.00  0.00           C
ATOM   8520 7C21 POPEv 209      69.620  74.210  99.376  1.00  0.00           C
ATOM   8523 8C21 POPEv 209      69.200  75.660  99.595  1.00  0.00           C
ATOM   8527  C33 POPEv 209      71.320  85.110  96.935  1.00  0.00           C
ATOM   8530  C34 POPEv 209      72.100  84.370  95.836  1.00  0.00           C
ATOM   8533  C35 POPEv 209      71.750  84.730  94.385  1.00  0.00           C
ATOM   8536  C36 POPEv 209      72.790  84.140  93.415  1.00  0.00           C
ATOM   8539  C37 POPEv 209      72.660  84.660  91.976  1.00  0.00           C
ATOM   8542  C38 POPEv 209      73.480  83.830  90.956  1.00  0.00           C
ATOM   8545  C39 POPEv 209      74.990  83.800  91.206  1.00  0.00           C
ATOM   8548 0C31 POPEv 209      75.700  82.850  90.236  1.00  0.00           C
ATOM   8551 1C31 POPEv 209      77.180  82.610  90.585  1.00  0.00           C
ATOM   8554 2C31 POPEv 209      77.840  81.500  89.756  1.00  0.00           C
ATOM   8557 3C31 POPEv 209      77.980  81.790  88.255  1.00  0.00           C
ATOM   8560 4C31 POPEv 209      78.850  83.020  87.956  1.00  0.00           C
ATOM   8563 5C31 POPEv 209      79.260  83.110  86.476  1.00  0.00           C
ATOM   8566 6C31 POPEv 209      80.130  84.320  86.166  1.00  0.00           C
ATOM   8570  NH3 POPEw 210     110.390  17.980 104.876  1.00  0.00           N
ATOM   8574  C12 POPEw 210     109.410  18.990 104.366  1.00  0.00           C
ATOM   8577  C11 POPEw 210     108.980  19.910 105.506  1.00  0.00           C
ATOM   8580  P   POPEw 210     106.400  20.120 105.556  1.00  0.00           P
ATOM   8581  O13 POPEw 210     106.100  18.870 104.826  1.00  0.00           O
ATOM   8582  O14 POPEw 210     106.260  20.050 107.025  1.00  0.00           O
ATOM   8583  O11 POPEw 210     105.490  21.300 105.056  1.00  0.00           O
ATOM   8584  O12 POPEw 210     107.820  20.650 105.136  1.00  0.00           O
ATOM   8585  C1  POPEw 210     105.120  21.520 103.696  1.00  0.00           C
ATOM   8588  C2  POPEw 210     106.070  22.450 102.866  1.00  0.00           C
ATOM   8590  O21 POPEw 210     105.260  23.270 101.986  1.00  0.00           O
ATOM   8591  C21 POPEw 210     105.810  24.460 101.685  1.00  0.00           C
ATOM   8592  O22 POPEw 210     106.770  24.950 102.245  1.00  0.00           O
ATOM   8593  C22 POPEw 210     105.090  25.110 100.486  1.00  0.00           C
ATOM   8596  C3  POPEw 210     107.080  21.640 101.996  1.00  0.00           C
ATOM   8599  O31 POPEw 210     107.910  22.540 101.245  1.00  0.00           O
ATOM   8600  C31 POPEw 210     108.610  21.990 100.266  1.00  0.00           C
ATOM   8601  O32 POPEw 210     108.530  20.830  99.906  1.00  0.00           O
ATOM   8602  C32 POPEw 210     109.510  23.050  99.645  1.00  0.00           C
ATOM   8605  C23 POPEw 210     105.080  26.660 100.556  1.00  0.00           C
ATOM   8608  C24 POPEw 210     105.250  27.360  99.195  1.00  0.00           C
ATOM   8611  C25 POPEw 210     104.260  26.910  98.116  1.00  0.00           C
ATOM   8614  C26 POPEw 210     104.270  27.830  96.896  1.00  0.00           C
ATOM   8617  C27 POPEw 210     103.210  27.420  95.845  1.00  0.00           C
ATOM   8620  C28 POPEw 210     102.650  28.600  95.016  1.00  0.00           C
ATOM   8623  C29 POPEw 210     101.930  29.590  95.895  1.00  0.00           C
ATOM   8625 0C21 POPEw 210     101.740  30.900  95.646  1.00  0.00           C
ATOM   8627 1C21 POPEw 210     102.140  31.620  94.385  1.00  0.00           C
ATOM   8630 2C21 POPEw 210     101.190  31.250  93.226  1.00  0.00           C
ATOM   8633 3C21 POPEw 210      99.740  31.700  93.446  1.00  0.00           C
ATOM   8636 4C21 POPEw 210      98.800  31.170  92.346  1.00  0.00           C
ATOM   8639 5C21 POPEw 210      97.350  31.640  92.525  1.00  0.00           C
ATOM   8642 6C21 POPEw 210      96.410  30.930  91.535  1.00  0.00           C
ATOM   8645 7C21 POPEw 210      94.940  31.320  91.726  1.00  0.00           C
ATOM   8648 8C21 POPEw 210      94.010  30.630  90.726  1.00  0.00           C
ATOM   8652  C33 POPEw 210     108.780  23.880  98.586  1.00  0.00           C
ATOM   8655  C34 POPEw 210     109.480  25.220  98.366  1.00  0.00           C
ATOM   8658  C35 POPEw 210     109.020  25.980  97.116  1.00  0.00           C
ATOM   8661  C36 POPEw 210     109.600  25.400  95.825  1.00  0.00           C
ATOM   8664  C37 POPEw 210     109.260  26.280  94.616  1.00  0.00           C
ATOM   8667  C38 POPEw 210     110.060  25.910  93.366  1.00  0.00           C
ATOM   8670  C39 POPEw 210     109.710  26.780  92.156  1.00  0.00           C
ATOM   8673 0C31 POPEw 210     108.360  26.420  91.535  1.00  0.00           C
ATOM   8676 1C31 POPEw 210     108.030  27.250  90.285  1.00  0.00           C
ATOM   8679 2C31 POPEw 210     106.790  26.710  89.566  1.00  0.00           C
ATOM   8682 3C31 POPEw 210     106.580  27.340  88.185  1.00  0.00           C
ATOM   8685 4C31 POPEw 210     105.590  26.560  87.316  1.00  0.00           C
ATOM   8688 5C31 POPEw 210     105.550  27.050  85.866  1.00  0.00           C
ATOM   8691 6C31 POPEw 210     104.650  26.200  84.966  1.00  0.00           C
ATOM   8695  NH3 POPEx 211      81.210  39.860 106.185  1.00  0.00           N
ATOM   8699  C12 POPEx 211      81.110  40.940 107.235  1.00  0.00           C
ATOM   8702  C11 POPEx 211      79.660  41.190 107.746  1.00  0.00           C
ATOM   8705  P   POPEx 211      78.030  40.880 105.736  1.00  0.00           P
ATOM   8706  O13 POPEx 211      77.390  39.770 106.476  1.00  0.00           O
ATOM   8707  O14 POPEx 211      79.050  40.530 104.735  1.00  0.00           O
ATOM   8708  O11 POPEx 211      76.930  41.830 105.136  1.00  0.00           O
ATOM   8709  O12 POPEx 211      78.780  41.810 106.786  1.00  0.00           O
ATOM   8710  C1  POPEx 211      77.260  42.910 104.286  1.00  0.00           C
ATOM   8713  C2  POPEx 211      77.430  42.530 102.785  1.00  0.00           C
ATOM   8715  O21 POPEx 211      77.090  43.610 101.916  1.00  0.00           O
ATOM   8716  C21 POPEx 211      77.450  44.840 102.186  1.00  0.00           C
ATOM   8717  O22 POPEx 211      78.160  45.220 103.096  1.00  0.00           O
ATOM   8718  C22 POPEx 211      76.970  45.730 101.035  1.00  0.00           C
ATOM   8721  C3  POPEx 211      76.610  41.280 102.326  1.00  0.00           C
ATOM   8724  O31 POPEx 211      77.470  40.290 101.706  1.00  0.00           O
ATOM   8725  C31 POPEx 211      77.740  40.480 100.416  1.00  0.00           C
ATOM   8726  O32 POPEx 211      77.240  41.340  99.696  1.00  0.00           O
ATOM   8727  C32 POPEx 211      78.950  39.620 100.066  1.00  0.00           C
ATOM   8730  C23 POPEx 211      77.870  46.970 100.816  1.00  0.00           C
ATOM   8733  C24 POPEx 211      78.440  47.080  99.385  1.00  0.00           C
ATOM   8736  C25 POPEx 211      77.370  47.180  98.296  1.00  0.00           C
ATOM   8739  C26 POPEx 211      77.980  47.400  96.906  1.00  0.00           C
ATOM   8742  C27 POPEx 211      76.950  47.380  95.766  1.00  0.00           C
ATOM   8745  C28 POPEx 211      77.620  47.560  94.385  1.00  0.00           C
ATOM   8748  C29 POPEx 211      76.780  47.160  93.205  1.00  0.00           C
ATOM   8750 0C21 POPEx 211      75.710  47.820  92.715  1.00  0.00           C
ATOM   8752 1C21 POPEx 211      75.150  49.100  93.266  1.00  0.00           C
ATOM   8755 2C21 POPEx 211      74.600  50.070  92.196  1.00  0.00           C
ATOM   8758 3C21 POPEx 211      73.840  51.240  92.836  1.00  0.00           C
ATOM   8761 4C21 POPEx 211      73.050  52.100  91.835  1.00  0.00           C
ATOM   8764 5C21 POPEx 211      73.930  52.870  90.845  1.00  0.00           C
ATOM   8767 6C21 POPEx 211      73.150  54.000  90.145  1.00  0.00           C
ATOM   8770 7C21 POPEx 211      73.960  54.660  89.026  1.00  0.00           C
ATOM   8773 8C21 POPEx 211      73.110  55.590  88.146  1.00  0.00           C
ATOM   8777  C33 POPEx 211      79.280  39.600  98.556  1.00  0.00           C
ATOM   8780  C34 POPEx 211      78.510  38.530  97.766  1.00  0.00           C
ATOM   8783  C35 POPEx 211      78.700  38.710  96.255  1.00  0.00           C
ATOM   8786  C36 POPEx 211      78.260  37.480  95.456  1.00  0.00           C
ATOM   8789  C37 POPEx 211      78.300  37.740  93.956  1.00  0.00           C
ATOM   8792  C38 POPEx 211      78.180  36.450  93.135  1.00  0.00           C
ATOM   8795  C39 POPEx 211      78.160  36.730  91.626  1.00  0.00           C
ATOM   8798 0C31 POPEx 211      78.040  35.450  90.786  1.00  0.00           C
ATOM   8801 1C31 POPEx 211      76.860  35.520  89.806  1.00  0.00           C
ATOM   8804 2C31 POPEx 211      76.690  34.280  88.926  1.00  0.00           C
ATOM   8807 3C31 POPEx 211      77.950  33.880  88.156  1.00  0.00           C
ATOM   8810 4C31 POPEx 211      77.650  33.000  86.935  1.00  0.00           C
ATOM   8813 5C31 POPEx 211      78.930  32.450  86.286  1.00  0.00           C
ATOM   8816 6C31 POPEx 211      78.670  31.570  85.066  1.00  0.00           C
ATOM   8820  NH3 POPEy 212      29.160  81.960 104.416  1.00  0.00           N
ATOM   8824  C12 POPEy 212      27.970  81.490 105.215  1.00  0.00           C
ATOM   8827  C11 POPEy 212      26.920  82.590 105.416  1.00  0.00           C
ATOM   8830  P   POPEy 212      24.710  81.190 105.325  1.00  0.00           P
ATOM   8831  O13 POPEy 212      24.920  79.810 105.816  1.00  0.00           O
ATOM   8832  O14 POPEy 212      23.340  81.750 105.445  1.00  0.00           O
ATOM   8833  O11 POPEy 212      25.210  81.270 103.836  1.00  0.00           O
ATOM   8834  O12 POPEy 212      25.760  82.090 106.096  1.00  0.00           O
ATOM   8835  C1  POPEy 212      24.440  80.780 102.736  1.00  0.00           C
ATOM   8838  C2  POPEy 212      25.370  80.270 101.605  1.00  0.00           C
ATOM   8840  O21 POPEy 212      24.560  80.090 100.416  1.00  0.00           O
ATOM   8841  C21 POPEy 212      25.160  80.410  99.276  1.00  0.00           C
ATOM   8842  O22 POPEy 212      26.350  80.640  99.146  1.00  0.00           O
ATOM   8843  C22 POPEy 212      24.130  80.560  98.166  1.00  0.00           C
ATOM   8846  C3  POPEy 212      26.070  78.960 102.056  1.00  0.00           C
ATOM   8849  O31 POPEy 212      26.940  78.360 101.086  1.00  0.00           O
ATOM   8850  C31 POPEy 212      28.160  78.890 100.995  1.00  0.00           C
ATOM   8851  O32 POPEy 212      28.560  79.870 101.626  1.00  0.00           O
ATOM   8852  C32 POPEy 212      28.960  77.980 100.056  1.00  0.00           C
ATOM   8855  C23 POPEy 212      24.340  81.890  97.396  1.00  0.00           C
ATOM   8858  C24 POPEy 212      23.150  82.300  96.526  1.00  0.00           C
ATOM   8861  C25 POPEy 212      23.260  81.960  95.025  1.00  0.00           C
ATOM   8864  C26 POPEy 212      23.370  80.470  94.676  1.00  0.00           C
ATOM   8867  C27 POPEy 212      22.860  80.210  93.246  1.00  0.00           C
ATOM   8870  C28 POPEy 212      22.630  78.730  92.916  1.00  0.00           C
ATOM   8873  C29 POPEy 212      23.880  77.990  92.525  1.00  0.00           C
ATOM   8875 0C21 POPEy 212      23.940  76.680  92.235  1.00  0.00           C
ATOM   8877 1C21 POPEy 212      22.780  75.720  92.285  1.00  0.00           C
ATOM   8880 2C21 POPEy 212      22.380  75.260  90.876  1.00  0.00           C
ATOM   8883 3C21 POPEy 212      21.220  74.260  90.886  1.00  0.00           C
ATOM   8886 4C21 POPEy 212      20.950  73.710  89.486  1.00  0.00           C
ATOM   8889 5C21 POPEy 212      19.890  72.600  89.435  1.00  0.00           C
ATOM   8892 6C21 POPEy 212      18.470  73.100  89.735  1.00  0.00           C
ATOM   8895 7C21 POPEy 212      17.390  72.120  89.245  1.00  0.00           C
ATOM   8898 8C21 POPEy 212      15.970  72.630  89.476  1.00  0.00           C
ATOM   8902  C33 POPEy 212      30.150  78.640  99.346  1.00  0.00           C
ATOM   8905  C34 POPEy 212      29.750  79.540  98.156  1.00  0.00           C
ATOM   8908  C35 POPEy 212      29.370  78.780  96.866  1.00  0.00           C
ATOM   8911  C36 POPEy 212      30.580  78.110  96.185  1.00  0.00           C
ATOM   8914  C37 POPEy 212      30.290  77.680  94.735  1.00  0.00           C
ATOM   8917  C38 POPEy 212      31.340  76.700  94.195  1.00  0.00           C
ATOM   8920  C39 POPEy 212      30.970  76.110  92.825  1.00  0.00           C
ATOM   8923 0C31 POPEy 212      31.230  77.100  91.685  1.00  0.00           C
ATOM   8926 1C31 POPEy 212      31.230  76.460  90.296  1.00  0.00           C
ATOM   8929 2C31 POPEy 212      31.420  77.500  89.195  1.00  0.00           C
ATOM   8932 3C31 POPEy 212      31.740  76.880  87.825  1.00  0.00           C
ATOM   8935 4C31 POPEy 212      31.770  77.920  86.706  1.00  0.00           C
ATOM   8938 5C31 POPEy 212      32.270  77.350  85.366  1.00  0.00           C
ATOM   8941 6C31 POPEy 212      31.310  77.550  84.185  1.00  0.00           C
ATOM   8945  NH3 POPEz 213      28.520 105.100 104.435  1.00  0.00           N
ATOM   8949  C12 POPEz 213      27.380 105.780 103.726  1.00  0.00           C
ATOM   8952  C11 POPEz 213      26.060 105.580 104.496  1.00  0.00           C
ATOM   8955  P   POPEz 213      24.840 103.370 103.736  1.00  0.00           P
ATOM   8956  O13 POPEz 213      24.350 102.220 104.505  1.00  0.00           O
ATOM   8957  O14 POPEz 213      23.830 104.280 103.126  1.00  0.00           O
ATOM   8958  O11 POPEz 213      25.820 102.810 102.636  1.00  0.00           O
ATOM   8959  O12 POPEz 213      25.770 104.200 104.706  1.00  0.00           O
ATOM   8960  C1  POPEz 213      25.240 102.370 101.395  1.00  0.00           C
ATOM   8963  C2  POPEz 213      26.060 101.210 100.755  1.00  0.00           C
ATOM   8965  O21 POPEz 213      25.220 100.350  99.966  1.00  0.00           O
ATOM   8966  C21 POPEz 213      24.610 100.700  98.825  1.00  0.00           C
ATOM   8967  O22 POPEz 213      23.860  99.950  98.226  1.00  0.00           O
ATOM   8968  C22 POPEz 213      24.920 102.110  98.325  1.00  0.00           C
ATOM   8971  C3  POPEz 213      26.700 100.330 101.866  1.00  0.00           C
ATOM   8974  O31 POPEz 213      27.460  99.230 101.325  1.00  0.00           O
ATOM   8975  C31 POPEz 213      27.500  98.130 102.086  1.00  0.00           C
ATOM   8976  O32 POPEz 213      26.940  98.000 103.166  1.00  0.00           O
ATOM   8977  C32 POPEz 213      28.330  97.050 101.406  1.00  0.00           C
ATOM   8980  C23 POPEz 213      24.460 102.390  96.866  1.00  0.00           C
ATOM   8983  C24 POPEz 213      24.310 103.900  96.636  1.00  0.00           C
ATOM   8986  C25 POPEz 213      23.760 104.280  95.255  1.00  0.00           C
ATOM   8989  C26 POPEz 213      24.860 104.650  94.256  1.00  0.00           C
ATOM   8992  C27 POPEz 213      24.290 105.310  92.995  1.00  0.00           C
ATOM   8995  C28 POPEz 213      25.370 105.870  92.056  1.00  0.00           C
ATOM   8998  C29 POPEz 213      26.020 104.810  91.206  1.00  0.00           C
ATOM   9000 0C21 POPEz 213      25.560 104.390  90.016  1.00  0.00           C
ATOM   9002 1C21 POPEz 213      24.280 104.860  89.366  1.00  0.00           C
ATOM   9005 2C21 POPEz 213      23.500 103.720  88.675  1.00  0.00           C
ATOM   9008 3C21 POPEz 213      22.090 104.170  88.266  1.00  0.00           C
ATOM   9011 4C21 POPEz 213      21.330 103.130  87.425  1.00  0.00           C
ATOM   9014 5C21 POPEz 213      21.020 101.830  88.176  1.00  0.00           C
ATOM   9017 6C21 POPEz 213      20.170 100.850  87.355  1.00  0.00           C
ATOM   9020 7C21 POPEz 213      19.640  99.680  88.185  1.00  0.00           C
ATOM   9023 8C21 POPEz 213      18.770  98.700  87.385  1.00  0.00           C
ATOM   9027  C33 POPEz 213      27.500  95.760 101.166  1.00  0.00           C
ATOM   9030  C34 POPEz 213      28.330  94.610 100.585  1.00  0.00           C
ATOM   9033  C35 POPEz 213      27.460  93.470 100.036  1.00  0.00           C
ATOM   9036  C36 POPEz 213      28.290  92.230  99.645  1.00  0.00           C
ATOM   9039  C37 POPEz 213      27.440  91.050  99.146  1.00  0.00           C
ATOM   9042  C38 POPEz 213      26.820  91.230  97.755  1.00  0.00           C
ATOM   9045  C39 POPEz 213      27.860  91.170  96.636  1.00  0.00           C
ATOM   9048 0C31 POPEz 213      27.230  91.170  95.246  1.00  0.00           C
ATOM   9051 1C31 POPEz 213      28.270  91.120  94.116  1.00  0.00           C
ATOM   9054 2C31 POPEz 213      27.650  91.360  92.736  1.00  0.00           C
ATOM   9057 3C31 POPEz 213      26.610  90.300  92.346  1.00  0.00           C
ATOM   9060 4C31 POPEz 213      26.060  90.530  90.936  1.00  0.00           C
ATOM   9063 5C31 POPEz 213      25.030  89.470  90.526  1.00  0.00           C
ATOM   9066 6C31 POPEz 213      24.400  89.750  89.156  1.00  0.00           C
ATOM   9070  NH3 POPE0 214      42.270   7.980  62.266  1.00  0.00           N
ATOM   9074  C12 POPE0 214      41.440   6.720  62.386  1.00  0.00           C
ATOM   9077  C11 POPE0 214      42.290   5.450  62.185  1.00  0.00           C
ATOM   9080  P   POPE0 214      41.630   2.970  61.766  1.00  0.00           P
ATOM   9081  O13 POPE0 214      41.040   3.280  60.456  1.00  0.00           O
ATOM   9082  O14 POPE0 214      43.010   2.460  61.796  1.00  0.00           O
ATOM   9083  O11 POPE0 214      40.760   1.870  62.496  1.00  0.00           O
ATOM   9084  O12 POPE0 214      41.610   4.280  62.676  1.00  0.00           O
ATOM   9085  C1  POPE0 214      39.690   2.210  63.366  1.00  0.00           C
ATOM   9088  C2  POPE0 214      40.220   2.610  64.766  1.00  0.00           C
ATOM   9090  O21 POPE0 214      40.020   1.530  65.696  1.00  0.00           O
ATOM   9091  C21 POPE0 214      41.090   1.060  66.286  1.00  0.00           C
ATOM   9092  O22 POPE0 214      42.250   1.280  65.976  1.00  0.00           O
ATOM   9093  C22 POPE0 214      40.660   0.140  67.426  1.00  0.00           C
ATOM   9096  C3  POPE0 214      39.500   3.880  65.296  1.00  0.00           C
ATOM   9099  O31 POPE0 214      40.360   4.630  66.166  1.00  0.00           O
ATOM   9100  C31 POPE0 214      40.370   4.330  67.446  1.00  0.00           C
ATOM   9101  O32 POPE0 214      39.610   3.570  68.016  1.00  0.00           O
ATOM   9102  C32 POPE0 214      41.590   5.000  68.085  1.00  0.00           C
ATOM   9105  C23 POPE0 214      41.450   0.380  68.726  1.00  0.00           C
ATOM   9108  C24 POPE0 214      40.550   0.240  69.966  1.00  0.00           C
ATOM   9111  C25 POPE0 214      41.150   0.920  71.206  1.00  0.00           C
ATOM   9114  C26 POPE0 214      40.190   1.000  72.396  1.00  0.00           C
ATOM   9117  C27 POPE0 214      40.370  -0.100  73.456  1.00  0.00           C
ATOM   9120  C28 POPE0 214      39.580   0.230  74.735  1.00  0.00           C
ATOM   9123  C29 POPE0 214      39.840  -0.660  75.926  1.00  0.00           C
ATOM   9125 0C21 POPE0 214      40.640  -0.360  76.966  1.00  0.00           C
ATOM   9127 1C21 POPE0 214      41.500   0.870  77.116  1.00  0.00           C
ATOM   9130 2C21 POPE0 214      40.810   2.120  77.715  1.00  0.00           C
ATOM   9133 3C21 POPE0 214      40.420   1.960  79.186  1.00  0.00           C
ATOM   9136 4C21 POPE0 214      39.970   3.280  79.826  1.00  0.00           C
ATOM   9139 5C21 POPE0 214      39.400   3.080  81.236  1.00  0.00           C
ATOM   9142 6C21 POPE0 214      38.890   4.390  81.866  1.00  0.00           C
ATOM   9145 7C21 POPE0 214      38.190   4.170  83.205  1.00  0.00           C
ATOM   9148 8C21 POPE0 214      37.470   5.410  83.736  1.00  0.00           C
ATOM   9152  C33 POPE0 214      41.230   6.170  69.026  1.00  0.00           C
ATOM   9155  C34 POPE0 214      42.480   6.850  69.575  1.00  0.00           C
ATOM   9158  C35 POPE0 214      42.170   7.890  70.655  1.00  0.00           C
ATOM   9161  C36 POPE0 214      43.450   8.410  71.336  1.00  0.00           C
ATOM   9164  C37 POPE0 214      43.140   9.170  72.636  1.00  0.00           C
ATOM   9167  C38 POPE0 214      44.420   9.520  73.415  1.00  0.00           C
ATOM   9170  C39 POPE0 214      44.190   9.730  74.925  1.00  0.00           C
ATOM   9173 0C31 POPE0 214      44.050   8.410  75.696  1.00  0.00           C
ATOM   9176 1C31 POPE0 214      43.900   8.630  77.215  1.00  0.00           C
ATOM   9179 2C31 POPE0 214      43.770   7.310  77.995  1.00  0.00           C
ATOM   9182 3C31 POPE0 214      43.740   7.510  79.525  1.00  0.00           C
ATOM   9185 4C31 POPE0 214      42.570   8.360  80.026  1.00  0.00           C
ATOM   9188 5C31 POPE0 214      42.540   8.470  81.555  1.00  0.00           C
ATOM   9191 6C31 POPE0 214      41.530   9.500  82.056  1.00  0.00           C
ATOM   9195  NH3 POPE1 215      87.360  44.390  64.435  1.00  0.00           N
ATOM   9199  C12 POPE1 215      87.220  45.390  65.546  1.00  0.00           C
ATOM   9202  C11 POPE1 215      86.990  46.840  65.046  1.00  0.00           C
ATOM   9205  P   POPE1 215      84.590  46.340  64.026  1.00  0.00           P
ATOM   9206  O13 POPE1 215      83.570  47.200  63.386  1.00  0.00           O
ATOM   9207  O14 POPE1 215      84.780  44.960  63.516  1.00  0.00           O
ATOM   9208  O11 POPE1 215      84.260  46.210  65.546  1.00  0.00           O
ATOM   9209  O12 POPE1 215      86.020  46.980  64.006  1.00  0.00           O
ATOM   9210  C1  POPE1 215      83.500  45.090  65.996  1.00  0.00           C
ATOM   9213  C2  POPE1 215      83.260  45.260  67.496  1.00  0.00           C
ATOM   9215  O21 POPE1 215      84.340  44.610  68.176  1.00  0.00           O
ATOM   9216  C21 POPE1 215      85.350  45.380  68.535  1.00  0.00           C
ATOM   9217  O22 POPE1 215      85.370  46.590  68.546  1.00  0.00           O
ATOM   9218  C22 POPE1 215      86.530  44.480  68.876  1.00  0.00           C
ATOM   9221  C3  POPE1 215      81.900  44.660  67.966  1.00  0.00           C
ATOM   9224  O31 POPE1 215      81.460  45.270  69.206  1.00  0.00           O
ATOM   9225  C31 POPE1 215      81.060  46.530  69.035  1.00  0.00           C
ATOM   9226  O32 POPE1 215      80.820  47.060  67.966  1.00  0.00           O
ATOM   9227  C32 POPE1 215      81.080  47.260  70.375  1.00  0.00           C
ATOM   9230  C23 POPE1 215      87.400  45.040  70.016  1.00  0.00           C
ATOM   9233  C24 POPE1 215      86.740  44.720  71.356  1.00  0.00           C
ATOM   9236  C25 POPE1 215      87.630  44.970  72.556  1.00  0.00           C
ATOM   9239  C26 POPE1 215      87.070  44.260  73.796  1.00  0.00           C
ATOM   9242  C27 POPE1 215      87.380  45.030  75.075  1.00  0.00           C
ATOM   9245  C28 POPE1 215      86.830  44.320  76.316  1.00  0.00           C
ATOM   9248  C29 POPE1 215      87.290  45.010  77.575  1.00  0.00           C
ATOM   9250 0C21 POPE1 215      86.590  45.130  78.716  1.00  0.00           C
ATOM   9252 1C21 POPE1 215      85.220  44.570  79.005  1.00  0.00           C
ATOM   9255 2C21 POPE1 215      85.310  43.410  80.016  1.00  0.00           C
ATOM   9258 3C21 POPE1 215      84.080  43.330  80.926  1.00  0.00           C
ATOM   9261 4C21 POPE1 215      84.170  42.180  81.935  1.00  0.00           C
ATOM   9264 5C21 POPE1 215      83.130  42.300  83.056  1.00  0.00           C
ATOM   9267 6C21 POPE1 215      83.260  41.150  84.066  1.00  0.00           C
ATOM   9270 7C21 POPE1 215      82.170  41.180  85.145  1.00  0.00           C
ATOM   9273 8C21 POPE1 215      82.360  40.110  86.226  1.00  0.00           C
ATOM   9277  C33 POPE1 215      82.460  47.260  71.076  1.00  0.00           C
ATOM   9280  C34 POPE1 215      82.530  46.280  72.246  1.00  0.00           C
ATOM   9283  C35 POPE1 215      81.700  46.720  73.456  1.00  0.00           C
ATOM   9286  C36 POPE1 215      81.660  45.690  74.606  1.00  0.00           C
ATOM   9289  C37 POPE1 215      80.660  46.100  75.685  1.00  0.00           C
ATOM   9292  C38 POPE1 215      80.600  45.160  76.896  1.00  0.00           C
ATOM   9295  C39 POPE1 215      79.410  45.540  77.796  1.00  0.00           C
ATOM   9298 0C31 POPE1 215      79.210  44.630  79.016  1.00  0.00           C
ATOM   9301 1C31 POPE1 215      77.950  45.030  79.785  1.00  0.00           C
ATOM   9304 2C31 POPE1 215      77.640  44.130  80.985  1.00  0.00           C
ATOM   9307 3C31 POPE1 215      78.730  44.170  82.066  1.00  0.00           C
ATOM   9310 4C31 POPE1 215      78.260  43.620  83.415  1.00  0.00           C
ATOM   9313 5C31 POPE1 215      79.330  43.780  84.505  1.00  0.00           C
ATOM   9316 6C31 POPE1 215      78.830  43.390  85.906  1.00  0.00           C
ATOM   9320  NH3 POPE2 216      -6.820 117.360 103.085  1.00  0.00           N
ATOM   9324  C12 POPE2 216      -5.520 118.090 103.006  1.00  0.00           C
ATOM   9327  C11 POPE2 216      -4.780 118.050 104.346  1.00  0.00           C
ATOM   9330  P   POPE2 216      -3.130 120.020 105.075  1.00  0.00           P
ATOM   9331  O13 POPE2 216      -3.410 119.770 106.505  1.00  0.00           O
ATOM   9332  O14 POPE2 216      -3.660 121.260 104.465  1.00  0.00           O
ATOM   9333  O11 POPE2 216      -1.560 120.000 104.866  1.00  0.00           O
ATOM   9334  O12 POPE2 216      -3.570 118.780 104.195  1.00  0.00           O
ATOM   9335  C1  POPE2 216      -0.850 118.780 104.575  1.00  0.00           C
ATOM   9338  C2  POPE2 216      -0.870 118.360 103.085  1.00  0.00           C
ATOM   9340  O21 POPE2 216       0.180 117.420 102.785  1.00  0.00           O
ATOM   9341  C21 POPE2 216       1.410 117.890 102.676  1.00  0.00           C
ATOM   9342  O22 POPE2 216       1.810 118.970 103.036  1.00  0.00           O
ATOM   9343  C22 POPE2 216       2.260 116.910 101.856  1.00  0.00           C
ATOM   9346  C3  POPE2 216      -0.900 119.540 102.075  1.00  0.00           C
ATOM   9349  O31 POPE2 216      -0.870 118.980 100.755  1.00  0.00           O
ATOM   9350  C31 POPE2 216      -0.220 119.660  99.826  1.00  0.00           C
ATOM   9351  O32 POPE2 216       0.360 120.710  99.986  1.00  0.00           O
ATOM   9352  C32 POPE2 216      -0.380 118.880  98.516  1.00  0.00           C
ATOM   9355  C23 POPE2 216       3.380 117.670 101.105  1.00  0.00           C
ATOM   9358  C24 POPE2 216       4.040 116.790 100.046  1.00  0.00           C
ATOM   9361  C25 POPE2 216       5.150 117.480  99.245  1.00  0.00           C
ATOM   9364  C26 POPE2 216       6.420 117.750 100.066  1.00  0.00           C
ATOM   9367  C27 POPE2 216       7.680 117.770  99.195  1.00  0.00           C
ATOM   9370  C28 POPE2 216       8.990 118.000  99.976  1.00  0.00           C
ATOM   9373  C29 POPE2 216       9.120 119.430 100.456  1.00  0.00           C
ATOM   9375 0C21 POPE2 216       9.980 120.360 100.005  1.00  0.00           C
ATOM   9377 1C21 POPE2 216      11.010 120.200  98.926  1.00  0.00           C
ATOM   9380 2C21 POPE2 216      12.420 119.990  99.516  1.00  0.00           C
ATOM   9383 3C21 POPE2 216      13.480 119.850  98.415  1.00  0.00           C
ATOM   9386 4C21 POPE2 216      14.890 119.620  98.976  1.00  0.00           C
ATOM   9389 5C21 POPE2 216      15.730 120.890  99.066  1.00  0.00           C
ATOM   9392 6C21 POPE2 216      17.090 120.590  99.715  1.00  0.00           C
ATOM   9395 7C21 POPE2 216      18.130 121.680  99.476  1.00  0.00           C
ATOM   9398 8C21 POPE2 216      19.450 121.320 100.136  1.00  0.00           C
ATOM   9402  C33 POPE2 216      -0.030 119.730  97.276  1.00  0.00           C
ATOM   9405  C34 POPE2 216       1.440 119.630  96.866  1.00  0.00           C
ATOM   9408  C35 POPE2 216       1.690 118.470  95.895  1.00  0.00           C
ATOM   9411  C36 POPE2 216       3.130 117.970  96.016  1.00  0.00           C
ATOM   9414  C37 POPE2 216       3.530 116.970  94.935  1.00  0.00           C
ATOM   9417  C38 POPE2 216       4.050 117.590  93.626  1.00  0.00           C
ATOM   9420  C39 POPE2 216       2.940 117.850  92.596  1.00  0.00           C
ATOM   9423 0C31 POPE2 216       3.440 117.700  91.156  1.00  0.00           C
ATOM   9426 1C31 POPE2 216       2.330 117.950  90.136  1.00  0.00           C
ATOM   9429 2C31 POPE2 216       2.670 119.030  89.096  1.00  0.00           C
ATOM   9432 3C31 POPE2 216       3.890 118.710  88.215  1.00  0.00           C
ATOM   9435 4C31 POPE2 216       3.790 117.350  87.505  1.00  0.00           C
ATOM   9438 5C31 POPE2 216       4.950 117.080  86.546  1.00  0.00           C
ATOM   9441 6C31 POPE2 216       4.920 115.660  85.995  1.00  0.00           C
ATOM   9445  NH3 POPE3 217      53.110  75.270 106.586  1.00  0.00           N
ATOM   9449  C12 POPE3 217      53.860  74.690 107.766  1.00  0.00           C
ATOM   9452  C11 POPE3 217      53.610  73.170 107.976  1.00  0.00           C
ATOM   9455  P   POPE3 217      51.190  72.590 107.075  1.00  0.00           P
ATOM   9456  O13 POPE3 217      50.110  71.680 107.505  1.00  0.00           O
ATOM   9457  O14 POPE3 217      50.770  73.920 106.586  1.00  0.00           O
ATOM   9458  O11 POPE3 217      52.070  71.970 105.915  1.00  0.00           O
ATOM   9459  O12 POPE3 217      52.240  72.850 108.236  1.00  0.00           O
ATOM   9460  C1  POPE3 217      51.570  71.120 104.885  1.00  0.00           C
ATOM   9463  C2  POPE3 217      51.530  71.800 103.476  1.00  0.00           C
ATOM   9465  O21 POPE3 217      52.840  71.670 102.855  1.00  0.00           O
ATOM   9466  C21 POPE3 217      52.820  71.500 101.535  1.00  0.00           C
ATOM   9467  O22 POPE3 217      51.820  71.450 100.845  1.00  0.00           O
ATOM   9468  C22 POPE3 217      54.240  71.380 101.016  1.00  0.00           C
ATOM   9471  C3  POPE3 217      51.070  73.290 103.566  1.00  0.00           C
ATOM   9474  O31 POPE3 217      50.920  73.930 102.276  1.00  0.00           O
ATOM   9475  C31 POPE3 217      52.020  74.540 101.835  1.00  0.00           C
ATOM   9476  O32 POPE3 217      53.020  74.760 102.486  1.00  0.00           O
ATOM   9477  C32 POPE3 217      51.830  74.870 100.346  1.00  0.00           C
ATOM   9480  C23 POPE3 217      54.300  70.810  99.566  1.00  0.00           C
ATOM   9483  C24 POPE3 217      55.730  70.650  99.026  1.00  0.00           C
ATOM   9486  C25 POPE3 217      55.810  69.980  97.645  1.00  0.00           C
ATOM   9489  C26 POPE3 217      55.800  70.970  96.465  1.00  0.00           C
ATOM   9492  C27 POPE3 217      55.780  70.250  95.106  1.00  0.00           C
ATOM   9495  C28 POPE3 217      55.630  71.210  93.895  1.00  0.00           C
ATOM   9498  C29 POPE3 217      56.960  71.510  93.246  1.00  0.00           C
ATOM   9500 0C21 POPE3 217      57.170  71.770  91.946  1.00  0.00           C
ATOM   9502 1C21 POPE3 217      56.170  71.910  90.836  1.00  0.00           C
ATOM   9505 2C21 POPE3 217      56.440  70.980  89.645  1.00  0.00           C
ATOM   9508 3C21 POPE3 217      56.000  69.530  89.906  1.00  0.00           C
ATOM   9511 4C21 POPE3 217      56.100  68.670  88.635  1.00  0.00           C
ATOM   9514 5C21 POPE3 217      55.590  67.240  88.816  1.00  0.00           C
ATOM   9517 6C21 POPE3 217      54.070  67.140  89.075  1.00  0.00           C
ATOM   9520 7C21 POPE3 217      53.640  65.760  89.616  1.00  0.00           C
ATOM   9523 8C21 POPE3 217      52.140  65.680  89.916  1.00  0.00           C
ATOM   9527  C33 POPE3 217      53.110  74.630  99.516  1.00  0.00           C
ATOM   9530  C34 POPE3 217      52.930  74.840  98.006  1.00  0.00           C
ATOM   9533  C35 POPE3 217      54.190  75.460  97.406  1.00  0.00           C
ATOM   9536  C36 POPE3 217      54.340  75.270  95.886  1.00  0.00           C
ATOM   9539  C37 POPE3 217      55.510  76.100  95.346  1.00  0.00           C
ATOM   9542  C38 POPE3 217      56.200  75.510  94.096  1.00  0.00           C
ATOM   9545  C39 POPE3 217      55.260  75.270  92.906  1.00  0.00           C
ATOM   9548 0C31 POPE3 217      55.860  75.730  91.566  1.00  0.00           C
ATOM   9551 1C31 POPE3 217      54.880  75.490  90.416  1.00  0.00           C
ATOM   9554 2C31 POPE3 217      55.410  75.890  89.026  1.00  0.00           C
ATOM   9557 3C31 POPE3 217      54.430  75.480  87.916  1.00  0.00           C
ATOM   9560 4C31 POPE3 217      54.890  75.880  86.516  1.00  0.00           C
ATOM   9563 5C31 POPE3 217      53.840  75.580  85.445  1.00  0.00           C
ATOM   9566 6C31 POPE3 217      54.250  76.020  84.035  1.00  0.00           C
ATOM   9570  NH3 POPE4 218     108.720 127.800 106.006  1.00  0.00           N
ATOM   9574  C12 POPE4 218     109.020 127.230 107.366  1.00  0.00           C
ATOM   9577  C11 POPE4 218     109.820 128.230 108.215  1.00  0.00           C
ATOM   9580  P   POPE4 218     112.220 128.720 107.245  1.00  0.00           P
ATOM   9581  O13 POPE4 218     112.640 129.440 106.035  1.00  0.00           O
ATOM   9582  O14 POPE4 218     112.900 129.110 108.495  1.00  0.00           O
ATOM   9583  O11 POPE4 218     112.290 127.150 107.075  1.00  0.00           O
ATOM   9584  O12 POPE4 218     110.680 129.010 107.396  1.00  0.00           O
ATOM   9585  C1  POPE4 218     113.440 126.530 106.496  1.00  0.00           C
ATOM   9588  C2  POPE4 218     113.100 126.030 105.075  1.00  0.00           C
ATOM   9590  O21 POPE4 218     113.230 127.120 104.166  1.00  0.00           O
ATOM   9591  C21 POPE4 218     113.680 126.870 102.956  1.00  0.00           C
ATOM   9592  O22 POPE4 218     114.190 125.830 102.566  1.00  0.00           O
ATOM   9593  C22 POPE4 218     113.390 128.110 102.126  1.00  0.00           C
ATOM   9596  C3  POPE4 218     111.640 125.520 105.056  1.00  0.00           C
ATOM   9599  O31 POPE4 218     111.290 124.940 103.786  1.00  0.00           O
ATOM   9600  C31 POPE4 218     110.100 125.260 103.296  1.00  0.00           C
ATOM   9601  O32 POPE4 218     109.270 125.970 103.846  1.00  0.00           O
ATOM   9602  C32 POPE4 218     109.940 124.570 101.926  1.00  0.00           C
ATOM   9605  C23 POPE4 218     113.520 127.900 100.606  1.00  0.00           C
ATOM   9608  C24 POPE4 218     113.210 129.210  99.885  1.00  0.00           C
ATOM   9611  C25 POPE4 218     113.520 129.170  98.386  1.00  0.00           C
ATOM   9614  C26 POPE4 218     112.530 128.330  97.575  1.00  0.00           C
ATOM   9617  C27 POPE4 218     112.490 128.800  96.116  1.00  0.00           C
ATOM   9620  C28 POPE4 218     111.230 128.400  95.336  1.00  0.00           C
ATOM   9623  C29 POPE4 218     111.000 129.370  94.206  1.00  0.00           C
ATOM   9625 0C21 POPE4 218     111.240 129.160  92.896  1.00  0.00           C
ATOM   9627 1C21 POPE4 218     111.780 127.890  92.296  1.00  0.00           C
ATOM   9630 2C21 POPE4 218     110.690 126.810  92.116  1.00  0.00           C
ATOM   9633 3C21 POPE4 218     109.480 127.260  91.275  1.00  0.00           C
ATOM   9636 4C21 POPE4 218     109.320 126.500  89.956  1.00  0.00           C
ATOM   9639 5C21 POPE4 218     110.340 126.930  88.886  1.00  0.00           C
ATOM   9642 6C21 POPE4 218     110.340 125.970  87.685  1.00  0.00           C
ATOM   9645 7C21 POPE4 218     111.430 126.300  86.666  1.00  0.00           C
ATOM   9648 8C21 POPE4 218     111.460 125.310  85.506  1.00  0.00           C
ATOM   9652  C33 POPE4 218     111.200 124.550 101.006  1.00  0.00           C
ATOM   9655  C34 POPE4 218     111.360 123.230 100.236  1.00  0.00           C
ATOM   9658  C35 POPE4 218     112.510 123.220  99.216  1.00  0.00           C
ATOM   9661  C36 POPE4 218     112.200 124.010  97.935  1.00  0.00           C
ATOM   9664  C37 POPE4 218     113.340 123.970  96.916  1.00  0.00           C
ATOM   9667  C38 POPE4 218     112.950 124.590  95.565  1.00  0.00           C
ATOM   9670  C39 POPE4 218     114.130 124.680  94.575  1.00  0.00           C
ATOM   9673 0C31 POPE4 218     114.810 123.340  94.296  1.00  0.00           C
ATOM   9676 1C31 POPE4 218     115.880 123.440  93.196  1.00  0.00           C
ATOM   9679 2C31 POPE4 218     116.560 122.090  92.925  1.00  0.00           C
ATOM   9682 3C31 POPE4 218     117.100 121.960  91.496  1.00  0.00           C
ATOM   9685 4C31 POPE4 218     118.420 122.710  91.236  1.00  0.00           C
ATOM   9688 5C31 POPE4 218     118.830 122.610  89.756  1.00  0.00           C
ATOM   9691 6C31 POPE4 218     120.340 122.550  89.546  1.00  0.00           C
ATOM   9695  NH3 POPE5 219      95.590  49.610 105.705  1.00  0.00           N
ATOM   9699  C12 POPE5 219      95.630  50.270 107.056  1.00  0.00           C
ATOM   9702  C11 POPE5 219      94.310  50.040 107.816  1.00  0.00           C
ATOM   9705  P   POPE5 219      93.330  52.160 108.996  1.00  0.00           P
ATOM   9706  O13 POPE5 219      92.070  51.860 108.275  1.00  0.00           O
ATOM   9707  O14 POPE5 219      93.160  52.700 110.355  1.00  0.00           O
ATOM   9708  O11 POPE5 219      94.150  53.210 108.156  1.00  0.00           O
ATOM   9709  O12 POPE5 219      94.250  50.880 108.965  1.00  0.00           O
ATOM   9710  C1  POPE5 219      93.510  54.030 107.165  1.00  0.00           C
ATOM   9713  C2  POPE5 219      93.720  53.410 105.755  1.00  0.00           C
ATOM   9715  O21 POPE5 219      94.410  54.380 104.925  1.00  0.00           O
ATOM   9716  C21 POPE5 219      95.390  53.820 104.216  1.00  0.00           C
ATOM   9717  O22 POPE5 219      95.670  52.630 104.245  1.00  0.00           O
ATOM   9718  C22 POPE5 219      96.100  54.810 103.316  1.00  0.00           C
ATOM   9721  C3  POPE5 219      92.400  52.920 105.106  1.00  0.00           C
ATOM   9724  O31 POPE5 219      92.590  52.500 103.726  1.00  0.00           O
ATOM   9725  C31 POPE5 219      92.990  51.240 103.546  1.00  0.00           C
ATOM   9726  O32 POPE5 219      93.260  50.460 104.435  1.00  0.00           O
ATOM   9727  C32 POPE5 219      93.140  51.000 102.036  1.00  0.00           C
ATOM   9730  C23 POPE5 219      96.660  54.130 102.036  1.00  0.00           C
ATOM   9733  C24 POPE5 219      95.630  53.930 100.915  1.00  0.00           C
ATOM   9736  C25 POPE5 219      95.260  55.280 100.285  1.00  0.00           C
ATOM   9739  C26 POPE5 219      94.330  55.210  99.075  1.00  0.00           C
ATOM   9742  C27 POPE5 219      94.150  56.610  98.465  1.00  0.00           C
ATOM   9745  C28 POPE5 219      92.800  56.820  97.766  1.00  0.00           C
ATOM   9748  C29 POPE5 219      92.650  55.970  96.535  1.00  0.00           C
ATOM   9750 0C21 POPE5 219      92.530  56.400  95.266  1.00  0.00           C
ATOM   9752 1C21 POPE5 219      92.570  57.840  94.806  1.00  0.00           C
ATOM   9755 2C21 POPE5 219      93.330  57.930  93.465  1.00  0.00           C
ATOM   9758 3C21 POPE5 219      93.480  59.370  92.976  1.00  0.00           C
ATOM   9761 4C21 POPE5 219      94.160  59.440  91.605  1.00  0.00           C
ATOM   9764 5C21 POPE5 219      94.260  60.880  91.076  1.00  0.00           C
ATOM   9767 6C21 POPE5 219      94.770  60.930  89.636  1.00  0.00           C
ATOM   9770 7C21 POPE5 219      95.020  62.370  89.175  1.00  0.00           C
ATOM   9773 8C21 POPE5 219      95.000  62.520  87.656  1.00  0.00           C
ATOM   9777  C33 POPE5 219      92.730  49.590 101.505  1.00  0.00           C
ATOM   9780  C34 POPE5 219      92.180  49.670 100.075  1.00  0.00           C
ATOM   9783  C35 POPE5 219      92.120  48.350  99.296  1.00  0.00           C
ATOM   9786  C36 POPE5 219      91.330  48.580  97.995  1.00  0.00           C
ATOM   9789  C37 POPE5 219      91.390  47.440  96.976  1.00  0.00           C
ATOM   9792  C38 POPE5 219      90.440  47.740  95.816  1.00  0.00           C
ATOM   9795  C39 POPE5 219      90.560  46.790  94.626  1.00  0.00           C
ATOM   9798 0C31 POPE5 219      90.200  45.340  94.925  1.00  0.00           C
ATOM   9801 1C31 POPE5 219      90.210  44.520  93.626  1.00  0.00           C
ATOM   9804 2C31 POPE5 219      89.860  43.040  93.825  1.00  0.00           C
ATOM   9807 3C31 POPE5 219      90.160  42.200  92.575  1.00  0.00           C
ATOM   9810 4C31 POPE5 219      89.420  42.670  91.316  1.00  0.00           C
ATOM   9813 5C31 POPE5 219      89.760  41.820  90.086  1.00  0.00           C
ATOM   9816 6C31 POPE5 219      89.000  42.230  88.836  1.00  0.00           C
ATOM   9820  NH3 POPE6 220      19.090 129.630  61.246  1.00  0.00           N
ATOM   9824  C12 POPE6 220      19.910 128.380  61.306  1.00  0.00           C
ATOM   9827  C11 POPE6 220      20.180 127.900  59.886  1.00  0.00           C
ATOM   9830  P   POPE6 220      21.690 125.920  59.186  1.00  0.00           P
ATOM   9831  O13 POPE6 220      21.480 124.470  59.035  1.00  0.00           O
ATOM   9832  O14 POPE6 220      21.860 126.740  57.956  1.00  0.00           O
ATOM   9833  O11 POPE6 220      22.840 126.240  60.246  1.00  0.00           O
ATOM   9834  O12 POPE6 220      20.420 126.500  59.935  1.00  0.00           O
ATOM   9835  C1  POPE6 220      23.120 125.300  61.296  1.00  0.00           C
ATOM   9838  C2  POPE6 220      22.060 125.330  62.435  1.00  0.00           C
ATOM   9840  O21 POPE6 220      22.720 125.500  63.706  1.00  0.00           O
ATOM   9841  C21 POPE6 220      22.020 126.140  64.626  1.00  0.00           C
ATOM   9842  O22 POPE6 220      20.980 126.750  64.446  1.00  0.00           O
ATOM   9843  C22 POPE6 220      22.740 125.990  65.956  1.00  0.00           C
ATOM   9846  C3  POPE6 220      21.190 124.040  62.465  1.00  0.00           C
ATOM   9849  O31 POPE6 220      19.790 124.310  62.255  1.00  0.00           O
ATOM   9850  C31 POPE6 220      18.980 124.240  63.296  1.00  0.00           C
ATOM   9851  O32 POPE6 220      19.300 124.020  64.446  1.00  0.00           O
ATOM   9852  C32 POPE6 220      17.570 124.570  62.816  1.00  0.00           C
ATOM   9855  C23 POPE6 220      21.790 126.300  67.126  1.00  0.00           C
ATOM   9858  C24 POPE6 220      22.230 125.730  68.485  1.00  0.00           C
ATOM   9861  C25 POPE6 220      23.400 126.450  69.156  1.00  0.00           C
ATOM   9864  C26 POPE6 220      23.300 126.240  70.676  1.00  0.00           C
ATOM   9867  C27 POPE6 220      24.570 126.610  71.435  1.00  0.00           C
ATOM   9870  C28 POPE6 220      24.420 126.350  72.945  1.00  0.00           C
ATOM   9873  C29 POPE6 220      25.730 126.410  73.696  1.00  0.00           C
ATOM   9875 0C21 POPE6 220      25.970 127.100  74.816  1.00  0.00           C
ATOM   9877 1C21 POPE6 220      24.990 127.970  75.556  1.00  0.00           C
ATOM   9880 2C21 POPE6 220      24.180 127.200  76.616  1.00  0.00           C
ATOM   9883 3C21 POPE6 220      25.050 126.560  77.696  1.00  0.00           C
ATOM   9886 4C21 POPE6 220      24.240 126.050  78.895  1.00  0.00           C
ATOM   9889 5C21 POPE6 220      23.650 127.180  79.746  1.00  0.00           C
ATOM   9892 6C21 POPE6 220      23.120 126.690  81.105  1.00  0.00           C
ATOM   9895 7C21 POPE6 220      22.770 127.880  82.005  1.00  0.00           C
ATOM   9898 8C21 POPE6 220      22.520 127.520  83.465  1.00  0.00           C
ATOM   9902  C33 POPE6 220      16.540 124.620  63.956  1.00  0.00           C
ATOM   9905  C34 POPE6 220      15.190 125.250  63.566  1.00  0.00           C
ATOM   9908  C35 POPE6 220      14.100 124.960  64.606  1.00  0.00           C
ATOM   9911  C36 POPE6 220      14.310 125.670  65.956  1.00  0.00           C
ATOM   9914  C37 POPE6 220      13.700 124.900  67.146  1.00  0.00           C
ATOM   9917  C38 POPE6 220      13.570 125.740  68.426  1.00  0.00           C
ATOM   9920  C39 POPE6 220      12.810 124.990  69.536  1.00  0.00           C
ATOM   9923 0C31 POPE6 220      12.470 125.860  70.755  1.00  0.00           C
ATOM   9926 1C31 POPE6 220      11.950 125.020  71.935  1.00  0.00           C
ATOM   9929 2C31 POPE6 220      10.490 125.290  72.326  1.00  0.00           C
ATOM   9932 3C31 POPE6 220       9.800 124.040  72.906  1.00  0.00           C
ATOM   9935 4C31 POPE6 220      10.450 123.450  74.175  1.00  0.00           C
ATOM   9938 5C31 POPE6 220      10.180 121.950  74.366  1.00  0.00           C
ATOM   9941 6C31 POPE6 220      10.830 121.330  75.606  1.00  0.00           C
ATOM   9945  NH3 POPE7 221      22.830  84.450 105.705  1.00  0.00           N
ATOM   9949  C12 POPE7 221      22.430  85.310 106.876  1.00  0.00           C
ATOM   9952  C11 POPE7 221      21.230  86.250 106.555  1.00  0.00           C
ATOM   9955  P   POPE7 221      19.320  84.680 105.616  1.00  0.00           P
ATOM   9956  O13 POPE7 221      20.220  83.530 105.425  1.00  0.00           O
ATOM   9957  O14 POPE7 221      17.890  84.430 105.936  1.00  0.00           O
ATOM   9958  O11 POPE7 221      19.430  85.620 104.376  1.00  0.00           O
ATOM   9959  O12 POPE7 221      19.960  85.600 106.716  1.00  0.00           O
ATOM   9960  C1  POPE7 221      19.150  85.220 103.036  1.00  0.00           C
ATOM   9963  C2  POPE7 221      17.950  86.040 102.495  1.00  0.00           C
ATOM   9965  O21 POPE7 221      17.840  85.880 101.056  1.00  0.00           O
ATOM   9966  C21 POPE7 221      18.630  86.640 100.316  1.00  0.00           C
ATOM   9967  O22 POPE7 221      19.540  87.330 100.715  1.00  0.00           O
ATOM   9968  C22 POPE7 221      18.280  86.530  98.836  1.00  0.00           C
ATOM   9971  C3  POPE7 221      18.010  87.520 103.026  1.00  0.00           C
ATOM   9974  O31 POPE7 221      17.280  88.420 102.176  1.00  0.00           O
ATOM   9975  C31 POPE7 221      16.020  88.680 102.495  1.00  0.00           C
ATOM   9976  O32 POPE7 221      15.440  88.290 103.495  1.00  0.00           O
ATOM   9977  C32 POPE7 221      15.430  89.580 101.435  1.00  0.00           C
ATOM   9980  C23 POPE7 221      19.430  86.990  97.916  1.00  0.00           C
ATOM   9983  C24 POPE7 221      18.920  87.450  96.546  1.00  0.00           C
ATOM   9986  C25 POPE7 221      18.550  86.310  95.606  1.00  0.00           C
ATOM   9989  C26 POPE7 221      18.240  86.830  94.195  1.00  0.00           C
ATOM   9992  C27 POPE7 221      17.980  85.690  93.205  1.00  0.00           C
ATOM   9995  C28 POPE7 221      17.950  86.160  91.745  1.00  0.00           C
ATOM   9998  C29 POPE7 221      16.620  86.790  91.415  1.00  0.00           C
ATOM  10000 0C21 POPE7 221      15.680  86.230  90.626  1.00  0.00           C
ATOM  10002 1C21 POPE7 221      15.840  84.920  89.906  1.00  0.00           C
ATOM  10005 2C21 POPE7 221      14.850  84.780  88.726  1.00  0.00           C
ATOM  10008 3C21 POPE7 221      14.960  83.410  88.046  1.00  0.00           C
ATOM  10011 4C21 POPE7 221      14.160  83.350  86.736  1.00  0.00           C
ATOM  10014 5C21 POPE7 221      13.900  81.920  86.226  1.00  0.00           C
ATOM  10017 6C21 POPE7 221      15.180  81.100  85.956  1.00  0.00           C
ATOM  10020 7C21 POPE7 221      15.170  79.740  86.666  1.00  0.00           C
ATOM  10023 8C21 POPE7 221      16.420  78.900  86.395  1.00  0.00           C
ATOM  10027  C33 POPE7 221      15.030  88.790 100.176  1.00  0.00           C
ATOM  10030  C34 POPE7 221      14.700  89.710  98.986  1.00  0.00           C
ATOM  10033  C35 POPE7 221      15.960  90.220  98.296  1.00  0.00           C
ATOM  10036  C36 POPE7 221      15.680  91.000  97.005  1.00  0.00           C
ATOM  10039  C37 POPE7 221      16.980  91.320  96.275  1.00  0.00           C
ATOM  10042  C38 POPE7 221      16.850  92.430  95.236  1.00  0.00           C
ATOM  10045  C39 POPE7 221      16.210  92.010  93.906  1.00  0.00           C
ATOM  10048 0C31 POPE7 221      17.140  91.140  93.056  1.00  0.00           C
ATOM  10051 1C31 POPE7 221      16.700  91.080  91.586  1.00  0.00           C
ATOM  10054 2C31 POPE7 221      17.750  90.470  90.635  1.00  0.00           C
ATOM  10057 3C31 POPE7 221      19.100  91.220  90.585  1.00  0.00           C
ATOM  10060 4C31 POPE7 221      18.980  92.690  90.165  1.00  0.00           C
ATOM  10063 5C31 POPE7 221      20.310  93.440  90.226  1.00  0.00           C
ATOM  10066 6C31 POPE7 221      20.250  94.820  89.556  1.00  0.00           C
ATOM  10070  NH3 POPE8 222      48.810  77.000  63.825  1.00  0.00           N
ATOM  10074  C12 POPE8 222      49.850  78.080  63.986  1.00  0.00           C
ATOM  10077  C11 POPE8 222      49.240  79.500  64.076  1.00  0.00           C
ATOM  10080  P   POPE8 222      50.020  82.020  63.856  1.00  0.00           P
ATOM  10081  O13 POPE8 222      51.300  82.750  63.926  1.00  0.00           O
ATOM  10082  O14 POPE8 222      49.260  82.080  62.595  1.00  0.00           O
ATOM  10083  O11 POPE8 222      49.090  82.450  65.086  1.00  0.00           O
ATOM  10084  O12 POPE8 222      50.290  80.480  64.165  1.00  0.00           O
ATOM  10085  C1  POPE8 222      49.430  82.090  66.436  1.00  0.00           C
ATOM  10088  C2  POPE8 222      50.470  83.050  67.076  1.00  0.00           C
ATOM  10090  O21 POPE8 222      51.190  82.410  68.146  1.00  0.00           O
ATOM  10091  C21 POPE8 222      50.610  82.220  69.315  1.00  0.00           C
ATOM  10092  O22 POPE8 222      49.440  82.410  69.595  1.00  0.00           O
ATOM  10093  C22 POPE8 222      51.670  81.680  70.285  1.00  0.00           C
ATOM  10096  C3  POPE8 222      49.860  84.450  67.426  1.00  0.00           C
ATOM  10099  O31 POPE8 222      50.890  85.340  67.906  1.00  0.00           O
ATOM  10100  C31 POPE8 222      50.660  86.030  69.005  1.00  0.00           C
ATOM  10101  O32 POPE8 222      49.630  86.030  69.665  1.00  0.00           O
ATOM  10102  C32 POPE8 222      51.910  86.850  69.306  1.00  0.00           C
ATOM  10105  C23 POPE8 222      51.490  82.030  71.786  1.00  0.00           C
ATOM  10108  C24 POPE8 222      52.750  81.660  72.575  1.00  0.00           C
ATOM  10111  C25 POPE8 222      52.680  81.990  74.075  1.00  0.00           C
ATOM  10114  C26 POPE8 222      52.190  80.840  74.986  1.00  0.00           C
ATOM  10117  C27 POPE8 222      52.730  81.040  76.415  1.00  0.00           C
ATOM  10120  C28 POPE8 222      52.430  79.920  77.425  1.00  0.00           C
ATOM  10123  C29 POPE8 222      53.290  78.680  77.296  1.00  0.00           C
ATOM  10125 0C21 POPE8 222      54.210  78.260  78.185  1.00  0.00           C
ATOM  10127 1C21 POPE8 222      54.560  78.960  79.466  1.00  0.00           C
ATOM  10130 2C21 POPE8 222      55.260  78.100  80.536  1.00  0.00           C
ATOM  10133 3C21 POPE8 222      56.710  77.760  80.185  1.00  0.00           C
ATOM  10136 4C21 POPE8 222      57.490  77.030  81.296  1.00  0.00           C
ATOM  10139 5C21 POPE8 222      57.420  77.740  82.656  1.00  0.00           C
ATOM  10142 6C21 POPE8 222      58.480  77.240  83.646  1.00  0.00           C
ATOM  10145 7C21 POPE8 222      58.330  77.880  85.036  1.00  0.00           C
ATOM  10148 8C21 POPE8 222      59.440  77.490  86.006  1.00  0.00           C
ATOM  10152  C33 POPE8 222      52.260  86.940  70.806  1.00  0.00           C
ATOM  10155  C34 POPE8 222      52.380  85.550  71.435  1.00  0.00           C
ATOM  10158  C35 POPE8 222      53.260  85.480  72.696  1.00  0.00           C
ATOM  10161  C36 POPE8 222      52.950  86.530  73.776  1.00  0.00           C
ATOM  10164  C37 POPE8 222      53.290  85.980  75.165  1.00  0.00           C
ATOM  10167  C38 POPE8 222      53.300  87.010  76.306  1.00  0.00           C
ATOM  10170  C39 POPE8 222      53.130  86.310  77.656  1.00  0.00           C
ATOM  10173 0C31 POPE8 222      53.440  87.170  78.886  1.00  0.00           C
ATOM  10176 1C31 POPE8 222      52.980  86.440  80.156  1.00  0.00           C
ATOM  10179 2C31 POPE8 222      53.250  87.200  81.465  1.00  0.00           C
ATOM  10182 3C31 POPE8 222      52.520  86.540  82.645  1.00  0.00           C
ATOM  10185 4C31 POPE8 222      52.370  87.470  83.866  1.00  0.00           C
ATOM  10188 5C31 POPE8 222      51.340  86.960  84.876  1.00  0.00           C
ATOM  10191 6C31 POPE8 222      51.060  87.950  86.016  1.00  0.00           C
ATOM  10195  NH3 POPE9 223     128.590  56.890 102.326  1.00  0.00           N
ATOM  10199  C12 POPE9 223     128.880  55.420 102.186  1.00  0.00           C
ATOM  10202  C11 POPE9 223     128.150  54.820 100.976  1.00  0.00           C
ATOM  10205  P   POPE9 223     127.690  52.280 101.346  1.00  0.00           P
ATOM  10206  O13 POPE9 223     128.350  50.970 101.175  1.00  0.00           O
ATOM  10207  O14 POPE9 223     127.230  52.640 102.715  1.00  0.00           O
ATOM  10208  O11 POPE9 223     126.450  52.370 100.355  1.00  0.00           O
ATOM  10209  O12 POPE9 223     128.580  53.470 100.796  1.00  0.00           O
ATOM  10210  C1  POPE9 223     126.670  51.900  99.005  1.00  0.00           C
ATOM  10213  C2  POPE9 223     125.780  52.600  97.945  1.00  0.00           C
ATOM  10215  O21 POPE9 223     126.340  52.270  96.666  1.00  0.00           O
ATOM  10216  C21 POPE9 223     125.550  52.260  95.606  1.00  0.00           C
ATOM  10217  O22 POPE9 223     124.340  52.270  95.606  1.00  0.00           O
ATOM  10218  C22 POPE9 223     126.440  52.320  94.376  1.00  0.00           C
ATOM  10221  C3  POPE9 223     125.760  54.150  98.146  1.00  0.00           C
ATOM  10224  O31 POPE9 223     125.120  54.860  97.066  1.00  0.00           O
ATOM  10225  C31 POPE9 223     123.800  54.740  97.005  1.00  0.00           C
ATOM  10226  O32 POPE9 223     123.100  54.290  97.906  1.00  0.00           O
ATOM  10227  C32 POPE9 223     123.330  55.160  95.606  1.00  0.00           C
ATOM  10230  C23 POPE9 223     125.660  52.210  93.056  1.00  0.00           C
ATOM  10233  C24 POPE9 223     126.610  52.380  91.866  1.00  0.00           C
ATOM  10236  C25 POPE9 223     126.020  51.980  90.516  1.00  0.00           C
ATOM  10239  C26 POPE9 223     127.090  52.060  89.426  1.00  0.00           C
ATOM  10242  C27 POPE9 223     126.620  51.610  88.036  1.00  0.00           C
ATOM  10245  C28 POPE9 223     127.720  51.710  86.965  1.00  0.00           C
ATOM  10248  C29 POPE9 223     128.930  50.870  87.285  1.00  0.00           C
ATOM  10250 0C21 POPE9 223     129.270  49.710  86.695  1.00  0.00           C
ATOM  10252 1C21 POPE9 223     128.510  49.050  85.575  1.00  0.00           C
ATOM  10255 2C21 POPE9 223     129.240  47.830  84.976  1.00  0.00           C
ATOM  10258 3C21 POPE9 223     128.980  46.530  85.755  1.00  0.00           C
ATOM  10261 4C21 POPE9 223     129.880  45.380  85.276  1.00  0.00           C
ATOM  10264 5C21 POPE9 223     129.500  44.030  85.886  1.00  0.00           C
ATOM  10267 6C21 POPE9 223     128.290  43.400  85.196  1.00  0.00           C
ATOM  10270 7C21 POPE9 223     127.780  42.130  85.886  1.00  0.00           C
ATOM  10273 8C21 POPE9 223     126.620  41.490  85.116  1.00  0.00           C
ATOM  10277  C33 POPE9 223     123.040  56.670  95.456  1.00  0.00           C
ATOM  10280  C34 POPE9 223     122.500  57.060  94.066  1.00  0.00           C
ATOM  10283  C35 POPE9 223     122.200  58.560  93.915  1.00  0.00           C
ATOM  10286  C36 POPE9 223     121.830  58.950  92.466  1.00  0.00           C
ATOM  10289  C37 POPE9 223     121.600  60.460  92.296  1.00  0.00           C
ATOM  10292  C38 POPE9 223     121.420  60.890  90.836  1.00  0.00           C
ATOM  10295  C39 POPE9 223     119.950  60.930  90.396  1.00  0.00           C
ATOM  10298 0C31 POPE9 223     119.740  61.480  88.976  1.00  0.00           C
ATOM  10301 1C31 POPE9 223     118.270  61.840  88.726  1.00  0.00           C
ATOM  10304 2C31 POPE9 223     117.920  62.110  87.256  1.00  0.00           C
ATOM  10307 3C31 POPE9 223     116.460  62.530  87.116  1.00  0.00           C
ATOM  10310 4C31 POPE9 223     115.970  62.640  85.666  1.00  0.00           C
ATOM  10313 5C31 POPE9 223     114.510  63.110  85.606  1.00  0.00           C
ATOM  10316 6C31 POPE9 223     113.990  63.310  84.185  1.00  0.00           C
ATOM  10320  NH3 POPE  224      15.710   7.990 104.745  1.00  0.00           N
ATOM  10324  C12 POPE  224      15.630   6.480 104.806  1.00  0.00           C
ATOM  10327  C11 POPE  224      16.540   5.820 105.855  1.00  0.00           C
ATOM  10330  P   POPE  224      18.770   4.420 105.506  1.00  0.00           P
ATOM  10331  O13 POPE  224      19.400   4.330 106.846  1.00  0.00           O
ATOM  10332  O14 POPE  224      18.050   3.210 105.036  1.00  0.00           O
ATOM  10333  O11 POPE  224      19.910   4.780 104.465  1.00  0.00           O
ATOM  10334  O12 POPE  224      17.880   5.720 105.376  1.00  0.00           O
ATOM  10335  C1  POPE  224      19.580   5.450 103.246  1.00  0.00           C
ATOM  10338  C2  POPE  224      18.890   4.560 102.176  1.00  0.00           C
ATOM  10340  O21 POPE  224      19.870   4.110 101.226  1.00  0.00           O
ATOM  10341  C21 POPE  224      20.610   3.080 101.626  1.00  0.00           C
ATOM  10342  O22 POPE  224      20.540   2.500 102.696  1.00  0.00           O
ATOM  10343  C22 POPE  224      21.480   2.670 100.445  1.00  0.00           C
ATOM  10346  C3  POPE  224      17.760   5.390 101.465  1.00  0.00           C
ATOM  10349  O31 POPE  224      17.380   4.880 100.156  1.00  0.00           O
ATOM  10350  C31 POPE  224      18.060   5.440  99.146  1.00  0.00           C
ATOM  10351  O32 POPE  224      18.860   6.340  99.276  1.00  0.00           O
ATOM  10352  C32 POPE  224      17.650   4.780  97.825  1.00  0.00           C
ATOM  10355  C23 POPE  224      20.610   2.050  99.335  1.00  0.00           C
ATOM  10358  C24 POPE  224      21.370   1.920  98.006  1.00  0.00           C
ATOM  10361  C25 POPE  224      22.640   1.060  98.116  1.00  0.00           C
ATOM  10364  C26 POPE  224      22.340  -0.390  98.535  1.00  0.00           C
ATOM  10367  C27 POPE  224      23.560  -1.320  98.456  1.00  0.00           C
ATOM  10370  C28 POPE  224      23.580  -2.220  97.196  1.00  0.00           C
ATOM  10373  C29 POPE  224      23.750  -1.450  95.906  1.00  0.00           C
ATOM  10375 0C21 POPE  224      24.420  -1.850  94.816  1.00  0.00           C
ATOM  10377 1C21 POPE  224      25.110  -3.170  94.616  1.00  0.00           C
ATOM  10380 2C21 POPE  224      26.560  -3.020  94.146  1.00  0.00           C
ATOM  10383 3C21 POPE  224      27.150  -4.390  93.755  1.00  0.00           C
ATOM  10386 4C21 POPE  224      28.540  -4.290  93.096  1.00  0.00           C
ATOM  10389 5C21 POPE  224      29.590  -3.630  93.996  1.00  0.00           C
ATOM  10392 6C21 POPE  224      30.950  -3.480  93.316  1.00  0.00           C
ATOM  10395 7C21 POPE  224      31.840  -2.490  94.075  1.00  0.00           C
ATOM  10398 8C21 POPE  224      33.200  -2.260  93.436  1.00  0.00           C
ATOM  10402  C33 POPE  224      18.440   5.330  96.616  1.00  0.00           C
ATOM  10405  C34 POPE  224      17.840   6.570  95.936  1.00  0.00           C
ATOM  10408  C35 POPE  224      17.720   7.810  96.835  1.00  0.00           C
ATOM  10411  C36 POPE  224      17.460   9.100  96.056  1.00  0.00           C
ATOM  10414  C37 POPE  224      18.750   9.670  95.445  1.00  0.00           C
ATOM  10417  C38 POPE  224      18.590  10.110  93.986  1.00  0.00           C
ATOM  10420  C39 POPE  224      17.880  11.460  93.806  1.00  0.00           C
ATOM  10423 0C31 POPE  224      18.100  11.970  92.376  1.00  0.00           C
ATOM  10426 1C31 POPE  224      17.730  13.440  92.186  1.00  0.00           C
ATOM  10429 2C31 POPE  224      18.250  14.050  90.866  1.00  0.00           C
ATOM  10432 3C31 POPE  224      17.740  13.330  89.605  1.00  0.00           C
ATOM  10435 4C31 POPE  224      16.250  13.520  89.306  1.00  0.00           C
ATOM  10438 5C31 POPE  224      15.800  12.620  88.146  1.00  0.00           C
ATOM  10441 6C31 POPE  224      14.350  12.850  87.715  1.00  0.00           C
ATOM  10445  NH3 POPE  225     128.940  98.920  64.636  1.00  0.00           N
ATOM  10449  C12 POPE  225     129.120  98.910  63.146  1.00  0.00           C
ATOM  10452  C11 POPE  225     127.780  98.550  62.476  1.00  0.00           C
ATOM  10455  P   POPE  225     125.820  96.840  62.435  1.00  0.00           P
ATOM  10456  O13 POPE  225     125.390  95.630  63.176  1.00  0.00           O
ATOM  10457  O14 POPE  225     126.010  96.670  60.976  1.00  0.00           O
ATOM  10458  O11 POPE  225     124.910  98.090  62.736  1.00  0.00           O
ATOM  10459  O12 POPE  225     127.210  97.360  63.066  1.00  0.00           O
ATOM  10460  C1  POPE  225     123.710  98.100  63.505  1.00  0.00           C
ATOM  10463  C2  POPE  225     123.970  98.490  64.986  1.00  0.00           C
ATOM  10465  O21 POPE  225     122.820  99.090  65.616  1.00  0.00           O
ATOM  10466  C21 POPE  225     122.000  98.210  66.196  1.00  0.00           C
ATOM  10467  O22 POPE  225     121.990  97.020  65.976  1.00  0.00           O
ATOM  10468  C22 POPE  225     121.200  98.910  67.296  1.00  0.00           C
ATOM  10471  C3  POPE  225     125.140  99.510  65.086  1.00  0.00           C
ATOM  10474  O31 POPE  225     125.330  99.950  66.446  1.00  0.00           O
ATOM  10475  C31 POPE  225     126.460 100.610  66.636  1.00  0.00           C
ATOM  10476  O32 POPE  225     127.270 100.860  65.755  1.00  0.00           O
ATOM  10477  C32 POPE  225     126.760 100.850  68.126  1.00  0.00           C
ATOM  10480  C23 POPE  225     122.040  99.070  68.596  1.00  0.00           C
ATOM  10483  C24 POPE  225     121.840 100.420  69.306  1.00  0.00           C
ATOM  10486  C25 POPE  225     120.590 100.500  70.196  1.00  0.00           C
ATOM  10489  C26 POPE  225     120.810 100.030  71.646  1.00  0.00           C
ATOM  10492  C27 POPE  225     121.660 100.990  72.495  1.00  0.00           C
ATOM  10495  C28 POPE  225     121.700 100.600  73.985  1.00  0.00           C
ATOM  10498  C29 POPE  225     120.410 100.850  74.726  1.00  0.00           C
ATOM  10500 0C21 POPE  225     120.270 100.850  76.066  1.00  0.00           C
ATOM  10502 1C21 POPE  225     121.380 100.590  77.066  1.00  0.00           C
ATOM  10505 2C21 POPE  225     121.290  99.190  77.706  1.00  0.00           C
ATOM  10508 3C21 POPE  225     120.090  99.010  78.656  1.00  0.00           C
ATOM  10511 4C21 POPE  225     120.490  98.380  79.995  1.00  0.00           C
ATOM  10514 5C21 POPE  225     119.350  98.330  81.026  1.00  0.00           C
ATOM  10517 6C21 POPE  225     118.230  97.340  80.646  1.00  0.00           C
ATOM  10520 7C21 POPE  225     117.190  97.190  81.766  1.00  0.00           C
ATOM  10523 8C21 POPE  225     116.070  96.190  81.456  1.00  0.00           C
ATOM  10527  C33 POPE  225     125.720 100.280  69.125  1.00  0.00           C
ATOM  10530  C34 POPE  225     126.330  99.990  70.506  1.00  0.00           C
ATOM  10533  C35 POPE  225     127.070  98.650  70.506  1.00  0.00           C
ATOM  10536  C36 POPE  225     127.680  98.260  71.866  1.00  0.00           C
ATOM  10539  C37 POPE  225     128.360  96.880  71.796  1.00  0.00           C
ATOM  10542  C38 POPE  225     128.910  96.370  73.135  1.00  0.00           C
ATOM  10545  C39 POPE  225     127.800  95.950  74.105  1.00  0.00           C
ATOM  10548 0C31 POPE  225     128.340  95.220  75.346  1.00  0.00           C
ATOM  10551 1C31 POPE  225     127.230  94.810  76.325  1.00  0.00           C
ATOM  10554 2C31 POPE  225     127.330  95.470  77.706  1.00  0.00           C
ATOM  10557 3C31 POPE  225     128.580  95.050  78.496  1.00  0.00           C
ATOM  10560 4C31 POPE  225     128.640  95.720  79.876  1.00  0.00           C
ATOM  10563 5C31 POPE  225     129.910  95.350  80.646  1.00  0.00           C
ATOM  10566 6C31 POPE  225     130.030  96.010  82.025  1.00  0.00           C
ATOM  10570  NH3 POPE  226      95.150  72.350  64.825  1.00  0.00           N
ATOM  10574  C12 POPE  226      94.400  71.090  64.456  1.00  0.00           C
ATOM  10577  C11 POPE  226      93.440  71.350  63.286  1.00  0.00           C
ATOM  10580  P   POPE  226      93.050  68.760  62.595  1.00  0.00           P
ATOM  10581  O13 POPE  226      92.520  68.360  61.266  1.00  0.00           O
ATOM  10582  O14 POPE  226      94.470  68.500  62.855  1.00  0.00           O
ATOM  10583  O11 POPE  226      92.240  67.890  63.606  1.00  0.00           O
ATOM  10584  O12 POPE  226      92.640  70.240  62.896  1.00  0.00           O
ATOM  10585  C1  POPE  226      91.630  68.430  64.766  1.00  0.00           C
ATOM  10588  C2  POPE  226      90.200  68.970  64.486  1.00  0.00           C
ATOM  10590  O21 POPE  226      89.780  69.610  65.696  1.00  0.00           O
ATOM  10591  C21 POPE  226      90.250  70.840  65.806  1.00  0.00           C
ATOM  10592  O22 POPE  226      90.660  71.540  64.895  1.00  0.00           O
ATOM  10593  C22 POPE  226      90.370  71.180  67.276  1.00  0.00           C
ATOM  10596  C3  POPE  226      89.200  67.860  64.066  1.00  0.00           C
ATOM  10599  O31 POPE  226      89.130  66.790  65.026  1.00  0.00           O
ATOM  10600  C31 POPE  226      89.740  65.670  64.746  1.00  0.00           C
ATOM  10601  O32 POPE  226      90.420  65.410  63.766  1.00  0.00           O
ATOM  10602  C32 POPE  226      89.570  64.720  65.935  1.00  0.00           C
ATOM  10605  C23 POPE  226      89.050  71.020  68.036  1.00  0.00           C
ATOM  10608  C24 POPE  226      89.220  71.490  69.486  1.00  0.00           C
ATOM  10611  C25 POPE  226      87.920  71.440  70.296  1.00  0.00           C
ATOM  10614  C26 POPE  226      88.130  72.140  71.646  1.00  0.00           C
ATOM  10617  C27 POPE  226      86.840  72.510  72.376  1.00  0.00           C
ATOM  10620  C28 POPE  226      87.090  73.450  73.576  1.00  0.00           C
ATOM  10623  C29 POPE  226      87.670  74.760  73.106  1.00  0.00           C
ATOM  10625 0C21 POPE  226      88.510  75.560  73.776  1.00  0.00           C
ATOM  10627 1C21 POPE  226      88.980  75.400  75.196  1.00  0.00           C
ATOM  10630 2C21 POPE  226      89.170  76.750  75.895  1.00  0.00           C
ATOM  10633 3C21 POPE  226      87.900  77.620  75.965  1.00  0.00           C
ATOM  10636 4C21 POPE  226      88.030  78.860  76.866  1.00  0.00           C
ATOM  10639 5C21 POPE  226      88.320  78.500  78.336  1.00  0.00           C
ATOM  10642 6C21 POPE  226      88.060  79.650  79.315  1.00  0.00           C
ATOM  10645 7C21 POPE  226      88.450  79.310  80.755  1.00  0.00           C
ATOM  10648 8C21 POPE  226      89.960  79.250  80.995  1.00  0.00           C
ATOM  10652  C33 POPE  226      90.450  65.150  67.136  1.00  0.00           C
ATOM  10655  C34 POPE  226      89.840  66.290  67.966  1.00  0.00           C
ATOM  10658  C35 POPE  226      90.830  66.900  68.956  1.00  0.00           C
ATOM  10661  C36 POPE  226      90.180  67.810  70.005  1.00  0.00           C
ATOM  10664  C37 POPE  226      89.670  66.980  71.196  1.00  0.00           C
ATOM  10667  C38 POPE  226      89.120  67.820  72.346  1.00  0.00           C
ATOM  10670  C39 POPE  226      90.190  68.690  73.026  1.00  0.00           C
ATOM  10673 0C31 POPE  226      89.700  69.290  74.346  1.00  0.00           C
ATOM  10676 1C31 POPE  226      90.780  70.130  75.036  1.00  0.00           C
ATOM  10679 2C31 POPE  226      90.330  70.660  76.406  1.00  0.00           C
ATOM  10682 3C31 POPE  226      91.500  70.950  77.355  1.00  0.00           C
ATOM  10685 4C31 POPE  226      92.550  71.920  76.786  1.00  0.00           C
ATOM  10688 5C31 POPE  226      93.740  72.100  77.735  1.00  0.00           C
ATOM  10691 6C31 POPE  226      94.890  72.900  77.126  1.00  0.00           C
ATOM  10695  NH3 POPE  227      89.740  50.680 108.895  1.00  0.00           N
ATOM  10699  C12 POPE  227      89.760  49.200 108.626  1.00  0.00           C
ATOM  10702  C11 POPE  227      90.260  48.400 109.846  1.00  0.00           C
ATOM  10705  P   POPE  227      90.150  45.900 108.986  1.00  0.00           P
ATOM  10706  O13 POPE  227      91.500  45.520 109.416  1.00  0.00           O
ATOM  10707  O14 POPE  227      89.100  44.860 108.996  1.00  0.00           O
ATOM  10708  O11 POPE  227      90.180  46.450 107.495  1.00  0.00           O
ATOM  10709  O12 POPE  227      89.650  47.110 109.846  1.00  0.00           O
ATOM  10710  C1  POPE  227      91.350  46.380 106.685  1.00  0.00           C
ATOM  10713  C2  POPE  227      91.590  44.960 106.076  1.00  0.00           C
ATOM  10715  O21 POPE  227      92.900  44.850 105.516  1.00  0.00           O
ATOM  10716  C21 POPE  227      93.100  45.380 104.335  1.00  0.00           C
ATOM  10717  O22 POPE  227      92.480  46.320 103.846  1.00  0.00           O
ATOM  10718  C22 POPE  227      94.210  44.650 103.605  1.00  0.00           C
ATOM  10721  C3  POPE  227      90.470  44.530 105.066  1.00  0.00           C
ATOM  10724  O31 POPE  227      90.950  43.550 104.116  1.00  0.00           O
ATOM  10725  C31 POPE  227      90.150  42.570 103.736  1.00  0.00           C
ATOM  10726  O32 POPE  227      89.010  42.390 104.136  1.00  0.00           O
ATOM  10727  C32 POPE  227      90.890  41.710 102.726  1.00  0.00           C
ATOM  10730  C23 POPE  227      94.160  44.840 102.075  1.00  0.00           C
ATOM  10733  C24 POPE  227      95.170  43.920 101.366  1.00  0.00           C
ATOM  10736  C25 POPE  227      95.470  44.320  99.916  1.00  0.00           C
ATOM  10739  C26 POPE  227      94.260  44.210  98.965  1.00  0.00           C
ATOM  10742  C27 POPE  227      94.280  45.210  97.796  1.00  0.00           C
ATOM  10745  C28 POPE  227      95.150  44.820  96.586  1.00  0.00           C
ATOM  10748  C29 POPE  227      96.630  45.050  96.736  1.00  0.00           C
ATOM  10750 0C21 POPE  227      97.350  46.000  96.105  1.00  0.00           C
ATOM  10752 1C21 POPE  227      96.780  47.050  95.196  1.00  0.00           C
ATOM  10755 2C21 POPE  227      97.780  48.000  94.486  1.00  0.00           C
ATOM  10758 3C21 POPE  227      97.990  47.700  92.995  1.00  0.00           C
ATOM  10761 4C21 POPE  227      99.050  46.630  92.685  1.00  0.00           C
ATOM  10764 5C21 POPE  227     100.490  47.150  92.626  1.00  0.00           C
ATOM  10767 6C21 POPE  227     100.820  47.960  91.356  1.00  0.00           C
ATOM  10770 7C21 POPE  227     102.330  48.180  91.166  1.00  0.00           C
ATOM  10773 8C21 POPE  227     102.680  49.000  89.916  1.00  0.00           C
ATOM  10777  C33 POPE  227      90.850  42.300 101.296  1.00  0.00           C
ATOM  10780  C34 POPE  227      91.590  41.400 100.305  1.00  0.00           C
ATOM  10783  C35 POPE  227      91.200  41.600  98.825  1.00  0.00           C
ATOM  10786  C36 POPE  227      91.700  40.410  98.006  1.00  0.00           C
ATOM  10789  C37 POPE  227      91.200  40.320  96.555  1.00  0.00           C
ATOM  10792  C38 POPE  227      91.790  39.070  95.866  1.00  0.00           C
ATOM  10795  C39 POPE  227      91.060  38.640  94.586  1.00  0.00           C
ATOM  10798 0C31 POPE  227      89.750  37.890  94.876  1.00  0.00           C
ATOM  10801 1C31 POPE  227      89.140  37.260  93.616  1.00  0.00           C
ATOM  10804 2C31 POPE  227      87.780  36.590  93.886  1.00  0.00           C
ATOM  10807 3C31 POPE  227      87.280  35.670  92.755  1.00  0.00           C
ATOM  10810 4C31 POPE  227      87.270  36.310  91.366  1.00  0.00           C
ATOM  10813 5C31 POPE  227      86.650  35.390  90.316  1.00  0.00           C
ATOM  10816 6C31 POPE  227      86.770  35.910  88.876  1.00  0.00           C
ATOM  10820  NH3 POPE  228      72.300  93.850 105.536  1.00  0.00           N
ATOM  10824  C12 POPE  228      73.680  93.460 105.976  1.00  0.00           C
ATOM  10827  C11 POPE  228      74.670  94.620 105.766  1.00  0.00           C
ATOM  10830  P   POPE  228      74.960  97.050 106.695  1.00  0.00           P
ATOM  10831  O13 POPE  228      73.800  97.640 105.995  1.00  0.00           O
ATOM  10832  O14 POPE  228      75.310  97.630 108.006  1.00  0.00           O
ATOM  10833  O11 POPE  228      76.190  97.020 105.736  1.00  0.00           O
ATOM  10834  O12 POPE  228      74.640  95.510 106.896  1.00  0.00           O
ATOM  10835  C1  POPE  228      76.400  97.920 104.645  1.00  0.00           C
ATOM  10838  C2  POPE  228      76.600  97.130 103.325  1.00  0.00           C
ATOM  10840  O21 POPE  228      77.750  97.560 102.556  1.00  0.00           O
ATOM  10841  C21 POPE  228      77.690  98.770 102.016  1.00  0.00           C
ATOM  10842  O22 POPE  228      76.880  99.640 102.285  1.00  0.00           O
ATOM  10843  C22 POPE  228      78.700  98.840 100.866  1.00  0.00           C
ATOM  10846  C3  POPE  228      75.320  97.070 102.446  1.00  0.00           C
ATOM  10849  O31 POPE  228      75.600  96.460 101.156  1.00  0.00           O
ATOM  10850  C31 POPE  228      75.760  95.140 101.216  1.00  0.00           C
ATOM  10851  O32 POPE  228      75.290  94.410 102.066  1.00  0.00           O
ATOM  10852  C32 POPE  228      76.720  94.730 100.106  1.00  0.00           C
ATOM  10855  C23 POPE  228      78.060  98.450  99.505  1.00  0.00           C
ATOM  10858  C24 POPE  228      79.070  97.920  98.476  1.00  0.00           C
ATOM  10861  C25 POPE  228      79.960  98.990  97.836  1.00  0.00           C
ATOM  10864  C26 POPE  228      79.260  99.720  96.675  1.00  0.00           C
ATOM  10867  C27 POPE  228      80.140 100.800  96.026  1.00  0.00           C
ATOM  10870  C28 POPE  228      79.410 101.600  94.935  1.00  0.00           C
ATOM  10873  C29 POPE  228      79.250 100.850  93.635  1.00  0.00           C
ATOM  10875 0C21 POPE  228      79.270 101.400  92.406  1.00  0.00           C
ATOM  10877 1C21 POPE  228      79.450 102.870  92.095  1.00  0.00           C
ATOM  10880 2C21 POPE  228      78.200 103.710  92.416  1.00  0.00           C
ATOM  10883 3C21 POPE  228      78.370 105.210  92.116  1.00  0.00           C
ATOM  10886 4C21 POPE  228      77.090 106.010  92.425  1.00  0.00           C
ATOM  10889 5C21 POPE  228      77.220 107.510  92.105  1.00  0.00           C
ATOM  10892 6C21 POPE  228      75.860 108.230  92.126  1.00  0.00           C
ATOM  10895 7C21 POPE  228      75.940 109.720  91.756  1.00  0.00           C
ATOM  10898 8C21 POPE  228      76.300 110.630  92.935  1.00  0.00           C
ATOM  10902  C33 POPE  228      77.040  93.210 100.086  1.00  0.00           C
ATOM  10905  C34 POPE  228      78.530  92.880  99.836  1.00  0.00           C
ATOM  10908  C35 POPE  228      79.290  93.740  98.806  1.00  0.00           C
ATOM  10911  C36 POPE  228      78.710  93.740  97.396  1.00  0.00           C
ATOM  10914  C37 POPE  228      79.540  94.590  96.426  1.00  0.00           C
ATOM  10917  C38 POPE  228      79.010  94.540  94.986  1.00  0.00           C
ATOM  10920  C39 POPE  228      79.250  95.850  94.236  1.00  0.00           C
ATOM  10923 0C31 POPE  228      78.770  95.800  92.776  1.00  0.00           C
ATOM  10926 1C31 POPE  228      78.850  97.170  92.105  1.00  0.00           C
ATOM  10929 2C31 POPE  228      78.490  97.170  90.606  1.00  0.00           C
ATOM  10932 3C31 POPE  228      77.060  96.700  90.305  1.00  0.00           C
ATOM  10935 4C31 POPE  228      77.000  95.300  89.676  1.00  0.00           C
ATOM  10938 5C31 POPE  228      75.570  94.860  89.346  1.00  0.00           C
ATOM  10941 6C31 POPE  228      75.490  93.470  88.706  1.00  0.00           C
ATOM  10945  NH3 POPE  229     116.450  55.520  62.066  1.00  0.00           N
ATOM  10949  C12 POPE  229     116.050  56.890  62.486  1.00  0.00           C
ATOM  10952  C11 POPE  229     116.180  57.890  61.356  1.00  0.00           C
ATOM  10955  P   POPE  229     115.040  60.200  60.866  1.00  0.00           P
ATOM  10956  O13 POPE  229     115.690  60.070  59.536  1.00  0.00           O
ATOM  10957  O14 POPE  229     113.570  60.350  60.886  1.00  0.00           O
ATOM  10958  O11 POPE  229     115.650  61.420  61.646  1.00  0.00           O
ATOM  10959  O12 POPE  229     115.390  58.980  61.776  1.00  0.00           O
ATOM  10960  C1  POPE  229     116.110  61.350  62.996  1.00  0.00           C
ATOM  10963  C2  POPE  229     114.970  61.680  64.016  1.00  0.00           C
ATOM  10965  O21 POPE  229     115.470  62.550  65.056  1.00  0.00           O
ATOM  10966  C21 POPE  229     116.410  62.090  65.866  1.00  0.00           C
ATOM  10967  O22 POPE  229     116.800  60.940  65.916  1.00  0.00           O
ATOM  10968  C22 POPE  229     116.950  63.210  66.735  1.00  0.00           C
ATOM  10971  C3  POPE  229     114.200  60.400  64.526  1.00  0.00           C
ATOM  10974  O31 POPE  229     112.870  60.640  65.056  1.00  0.00           O
ATOM  10975  C31 POPE  229     112.830  61.470  66.106  1.00  0.00           C
ATOM  10976  O32 POPE  229     112.610  62.660  66.066  1.00  0.00           O
ATOM  10977  C32 POPE  229     113.170  60.630  67.346  1.00  0.00           C
ATOM  10980  C23 POPE  229     117.000  62.860  68.236  1.00  0.00           C
ATOM  10983  C24 POPE  229     117.170  64.150  69.046  1.00  0.00           C
ATOM  10986  C25 POPE  229     117.600  63.960  70.495  1.00  0.00           C
ATOM  10989  C26 POPE  229     116.610  63.200  71.376  1.00  0.00           C
ATOM  10992  C27 POPE  229     117.130  63.090  72.805  1.00  0.00           C
ATOM  10995  C28 POPE  229     116.140  62.410  73.755  1.00  0.00           C
ATOM  10998  C29 POPE  229     116.760  62.220  75.116  1.00  0.00           C
ATOM  11000 0C21 POPE  229     116.800  61.090  75.836  1.00  0.00           C
ATOM  11002 1C21 POPE  229     116.220  59.760  75.416  1.00  0.00           C
ATOM  11005 2C21 POPE  229     116.840  58.580  76.185  1.00  0.00           C
ATOM  11008 3C21 POPE  229     118.320  58.340  75.866  1.00  0.00           C
ATOM  11011 4C21 POPE  229     119.000  57.270  76.745  1.00  0.00           C
ATOM  11014 5C21 POPE  229     119.090  57.670  78.226  1.00  0.00           C
ATOM  11017 6C21 POPE  229     119.830  56.630  79.066  1.00  0.00           C
ATOM  11020 7C21 POPE  229     119.850  56.990  80.565  1.00  0.00           C
ATOM  11023 8C21 POPE  229     120.490  55.910  81.426  1.00  0.00           C
ATOM  11027  C33 POPE  229     112.730  61.220  68.696  1.00  0.00           C
ATOM  11030  C34 POPE  229     113.020  60.240  69.846  1.00  0.00           C
ATOM  11033  C35 POPE  229     113.310  60.930  71.185  1.00  0.00           C
ATOM  11036  C36 POPE  229     112.180  61.850  71.675  1.00  0.00           C
ATOM  11039  C37 POPE  229     110.930  61.100  72.156  1.00  0.00           C
ATOM  11042  C38 POPE  229     110.900  60.850  73.666  1.00  0.00           C
ATOM  11045  C39 POPE  229     110.580  62.130  74.455  1.00  0.00           C
ATOM  11048 0C31 POPE  229     110.510  61.930  75.976  1.00  0.00           C
ATOM  11051 1C31 POPE  229     110.250  63.260  76.706  1.00  0.00           C
ATOM  11054 2C31 POPE  229     110.680  63.220  78.166  1.00  0.00           C
ATOM  11057 3C31 POPE  229     109.750  62.420  79.086  1.00  0.00           C
ATOM  11060 4C31 POPE  229     110.360  62.270  80.486  1.00  0.00           C
ATOM  11063 5C31 POPE  229     109.390  61.740  81.546  1.00  0.00           C
ATOM  11066 6C31 POPE  229     110.070  61.540  82.906  1.00  0.00           C
ATOM  11070  NH3 POPE  230       2.310 111.760 103.635  1.00  0.00           N
ATOM  11074  C12 POPE  230       2.180 110.530 102.776  1.00  0.00           C
ATOM  11077  C11 POPE  230       3.500 109.780 102.505  1.00  0.00           C
ATOM  11080  P   POPE  230       5.530 111.280 103.135  1.00  0.00           P
ATOM  11081  O13 POPE  230       5.110 112.670 103.366  1.00  0.00           O
ATOM  11082  O14 POPE  230       5.630 110.410 104.325  1.00  0.00           O
ATOM  11083  O11 POPE  230       6.890 111.210 102.346  1.00  0.00           O
ATOM  11084  O12 POPE  230       4.540 110.650 102.075  1.00  0.00           O
ATOM  11085  C1  POPE  230       7.470 109.900 102.196  1.00  0.00           C
ATOM  11088  C2  POPE  230       8.530 109.970 101.086  1.00  0.00           C
ATOM  11090  O21 POPE  230       8.810 108.630 100.626  1.00  0.00           O
ATOM  11091  C21 POPE  230       7.940 108.040  99.796  1.00  0.00           C
ATOM  11092  O22 POPE  230       7.730 106.840  99.796  1.00  0.00           O
ATOM  11093  C22 POPE  230       7.360 108.970  98.726  1.00  0.00           C
ATOM  11096  C3  POPE  230       9.820 110.670 101.605  1.00  0.00           C
ATOM  11099  O31 POPE  230      10.990 110.380 100.796  1.00  0.00           O
ATOM  11100  C31 POPE  230      10.910 110.920  99.575  1.00  0.00           C
ATOM  11101  O32 POPE  230      10.110 111.770  99.236  1.00  0.00           O
ATOM  11102  C32 POPE  230      11.970 110.260  98.696  1.00  0.00           C
ATOM  11105  C23 POPE  230       6.810 108.180  97.516  1.00  0.00           C
ATOM  11108  C24 POPE  230       6.390 109.080  96.336  1.00  0.00           C
ATOM  11111  C25 POPE  230       7.580 109.700  95.585  1.00  0.00           C
ATOM  11114  C26 POPE  230       7.230 110.080  94.136  1.00  0.00           C
ATOM  11117  C27 POPE  230       8.480 110.270  93.266  1.00  0.00           C
ATOM  11120  C28 POPE  230       8.170 110.740  91.835  1.00  0.00           C
ATOM  11123  C29 POPE  230       9.380 110.600  90.926  1.00  0.00           C
ATOM  11125 0C21 POPE  230      10.050 111.590  90.305  1.00  0.00           C
ATOM  11127 1C21 POPE  230       9.790 113.070  90.386  1.00  0.00           C
ATOM  11130 2C21 POPE  230      11.080 113.920  90.296  1.00  0.00           C
ATOM  11133 3C21 POPE  230      11.750 113.890  88.906  1.00  0.00           C
ATOM  11136 4C21 POPE  230      12.910 114.880  88.755  1.00  0.00           C
ATOM  11139 5C21 POPE  230      13.370 115.020  87.296  1.00  0.00           C
ATOM  11142 6C21 POPE  230      14.540 115.990  87.105  1.00  0.00           C
ATOM  11145 7C21 POPE  230      14.780 116.290  85.626  1.00  0.00           C
ATOM  11148 8C21 POPE  230      16.060 117.090  85.346  1.00  0.00           C
ATOM  11152  C33 POPE  230      11.840 110.660  97.215  1.00  0.00           C
ATOM  11155  C34 POPE  230      12.470 109.610  96.296  1.00  0.00           C
ATOM  11158  C35 POPE  230      12.510 110.050  94.826  1.00  0.00           C
ATOM  11161  C36 POPE  230      12.720 108.860  93.895  1.00  0.00           C
ATOM  11164  C37 POPE  230      12.950 109.240  92.435  1.00  0.00           C
ATOM  11167  C38 POPE  230      13.120 107.980  91.586  1.00  0.00           C
ATOM  11170  C39 POPE  230      13.740 108.230  90.206  1.00  0.00           C
ATOM  11173 0C31 POPE  230      12.840 109.060  89.286  1.00  0.00           C
ATOM  11176 1C31 POPE  230      13.350 109.030  87.836  1.00  0.00           C
ATOM  11179 2C31 POPE  230      12.440 109.780  86.866  1.00  0.00           C
ATOM  11182 3C31 POPE  230      12.900 109.720  85.396  1.00  0.00           C
ATOM  11185 4C31 POPE  230      12.500 108.430  84.656  1.00  0.00           C
ATOM  11188 5C31 POPE  230      13.540 107.300  84.726  1.00  0.00           C
ATOM  11191 6C31 POPE  230      13.150 106.070  83.895  1.00  0.00           C
ATOM  11195  NH3 POPE  231      48.650 110.930 108.516  1.00  0.00           N
ATOM  11199  C12 POPE  231      48.670 111.710 109.796  1.00  0.00           C
ATOM  11202  C11 POPE  231      47.630 112.840 109.776  1.00  0.00           C
ATOM  11205  P   POPE  231      44.980 112.900 109.645  1.00  0.00           P
ATOM  11206  O13 POPE  231      44.830 114.360 109.416  1.00  0.00           O
ATOM  11207  O14 POPE  231      44.670 112.440 111.006  1.00  0.00           O
ATOM  11208  O11 POPE  231      44.160 112.120 108.556  1.00  0.00           O
ATOM  11209  O12 POPE  231      46.410 112.380 109.236  1.00  0.00           O
ATOM  11210  C1  POPE  231      43.560 112.770 107.435  1.00  0.00           C
ATOM  11213  C2  POPE  231      44.560 113.320 106.366  1.00  0.00           C
ATOM  11215  O21 POPE  231      43.820 113.580 105.165  1.00  0.00           O
ATOM  11216  C21 POPE  231      43.250 114.750 105.036  1.00  0.00           C
ATOM  11217  O22 POPE  231      43.400 115.720 105.775  1.00  0.00           O
ATOM  11218  C22 POPE  231      42.330 114.750 103.816  1.00  0.00           C
ATOM  11221  C3  POPE  231      45.640 112.280 105.995  1.00  0.00           C
ATOM  11224  O31 POPE  231      46.530 112.800 104.986  1.00  0.00           O
ATOM  11225  C31 POPE  231      47.810 112.900 105.276  1.00  0.00           C
ATOM  11226  O32 POPE  231      48.320 112.650 106.366  1.00  0.00           O
ATOM  11227  C32 POPE  231      48.610 113.270 104.005  1.00  0.00           C
ATOM  11230  C23 POPE  231      43.050 114.450 102.495  1.00  0.00           C
ATOM  11233  C24 POPE  231      43.990 115.570 102.056  1.00  0.00           C
ATOM  11236  C25 POPE  231      44.710 115.250 100.746  1.00  0.00           C
ATOM  11239  C26 POPE  231      45.500 116.400 100.116  1.00  0.00           C
ATOM  11242  C27 POPE  231      46.200 115.920  98.825  1.00  0.00           C
ATOM  11245  C28 POPE  231      46.960 117.020  98.065  1.00  0.00           C
ATOM  11248  C29 POPE  231      47.990 117.700  98.926  1.00  0.00           C
ATOM  11250 0C21 POPE  231      49.320 117.710  98.755  1.00  0.00           C
ATOM  11252 1C21 POPE  231      50.090 117.040  97.636  1.00  0.00           C
ATOM  11255 2C21 POPE  231      49.940 117.720  96.266  1.00  0.00           C
ATOM  11258 3C21 POPE  231      50.290 119.220  96.296  1.00  0.00           C
ATOM  11261 4C21 POPE  231      50.630 119.830  94.925  1.00  0.00           C
ATOM  11264 5C21 POPE  231      51.800 119.180  94.175  1.00  0.00           C
ATOM  11267 6C21 POPE  231      53.030 118.830  95.046  1.00  0.00           C
ATOM  11270 7C21 POPE  231      53.650 119.990  95.825  1.00  0.00           C
ATOM  11273 8C21 POPE  231      54.550 119.520  96.976  1.00  0.00           C
ATOM  11277  C33 POPE  231      47.800 114.010 102.906  1.00  0.00           C
ATOM  11280  C34 POPE  231      48.630 114.300 101.636  1.00  0.00           C
ATOM  11283  C35 POPE  231      48.470 113.240 100.526  1.00  0.00           C
ATOM  11286  C36 POPE  231      49.380 113.470  99.315  1.00  0.00           C
ATOM  11289  C37 POPE  231      49.120 112.460  98.185  1.00  0.00           C
ATOM  11292  C38 POPE  231      50.040 112.640  96.965  1.00  0.00           C
ATOM  11295  C39 POPE  231      49.590 111.810  95.746  1.00  0.00           C
ATOM  11298 0C31 POPE  231      48.450 112.480  94.956  1.00  0.00           C
ATOM  11301 1C31 POPE  231      47.760 111.530  93.976  1.00  0.00           C
ATOM  11304 2C31 POPE  231      46.560 112.170  93.246  1.00  0.00           C
ATOM  11307 3C31 POPE  231      46.930 112.860  91.926  1.00  0.00           C
ATOM  11310 4C31 POPE  231      46.700 112.000  90.676  1.00  0.00           C
ATOM  11313 5C31 POPE  231      47.380 110.630  90.705  1.00  0.00           C
ATOM  11316 6C31 POPE  231      47.290 109.870  89.376  1.00  0.00           C
ATOM  11320  NH3 POPE  232      80.540  30.490  61.556  1.00  0.00           N
ATOM  11324  C12 POPE  232      79.470  31.430  61.096  1.00  0.00           C
ATOM  11327  C11 POPE  232      78.860  30.930  59.786  1.00  0.00           C
ATOM  11330  P   POPE  232      77.310  28.890  60.336  1.00  0.00           P
ATOM  11331  O13 POPE  232      77.560  27.460  60.576  1.00  0.00           O
ATOM  11332  O14 POPE  232      76.250  29.280  59.376  1.00  0.00           O
ATOM  11333  O11 POPE  232      77.140  29.590  61.746  1.00  0.00           O
ATOM  11334  O12 POPE  232      78.680  29.520  59.856  1.00  0.00           O
ATOM  11335  C1  POPE  232      76.280  28.980  62.726  1.00  0.00           C
ATOM  11338  C2  POPE  232      76.840  29.010  64.175  1.00  0.00           C
ATOM  11340  O21 POPE  232      76.600  30.310  64.746  1.00  0.00           O
ATOM  11341  C21 POPE  232      75.880  30.290  65.866  1.00  0.00           C
ATOM  11342  O22 POPE  232      75.410  29.300  66.395  1.00  0.00           O
ATOM  11343  C22 POPE  232      75.740  31.710  66.426  1.00  0.00           C
ATOM  11346  C3  POPE  232      78.350  28.650  64.276  1.00  0.00           C
ATOM  11349  O31 POPE  232      78.930  29.120  65.516  1.00  0.00           O
ATOM  11350  C31 POPE  232      80.060  29.800  65.406  1.00  0.00           C
ATOM  11351  O32 POPE  232      80.650  30.050  64.366  1.00  0.00           O
ATOM  11352  C32 POPE  232      80.580  30.150  66.805  1.00  0.00           C
ATOM  11355  C23 POPE  232      75.020  31.710  67.796  1.00  0.00           C
ATOM  11358  C24 POPE  232      74.610  33.120  68.236  1.00  0.00           C
ATOM  11361  C25 POPE  232      73.860  33.110  69.575  1.00  0.00           C
ATOM  11364  C26 POPE  232      74.800  33.280  70.786  1.00  0.00           C
ATOM  11367  C27 POPE  232      74.040  33.150  72.106  1.00  0.00           C
ATOM  11370  C28 POPE  232      74.880  33.540  73.336  1.00  0.00           C
ATOM  11373  C29 POPE  232      74.240  33.030  74.595  1.00  0.00           C
ATOM  11375 0C21 POPE  232      73.710  33.750  75.606  1.00  0.00           C
ATOM  11377 1C21 POPE  232      73.670  35.260  75.726  1.00  0.00           C
ATOM  11380 2C21 POPE  232      72.250  35.840  75.655  1.00  0.00           C
ATOM  11383 3C21 POPE  232      72.130  36.910  74.566  1.00  0.00           C
ATOM  11386 4C21 POPE  232      70.700  37.440  74.426  1.00  0.00           C
ATOM  11389 5C21 POPE  232      70.380  37.960  73.026  1.00  0.00           C
ATOM  11392 6C21 POPE  232      70.890  39.370  72.726  1.00  0.00           C
ATOM  11395 7C21 POPE  232      70.730  39.700  71.236  1.00  0.00           C
ATOM  11398 8C21 POPE  232      71.150  41.120  70.845  1.00  0.00           C
ATOM  11402  C33 POPE  232      79.850  31.300  67.546  1.00  0.00           C
ATOM  11405  C34 POPE  232      78.810  30.810  68.576  1.00  0.00           C
ATOM  11408  C35 POPE  232      79.380  30.120  69.826  1.00  0.00           C
ATOM  11411  C36 POPE  232      80.200  31.060  70.736  1.00  0.00           C
ATOM  11414  C37 POPE  232      80.610  30.410  72.066  1.00  0.00           C
ATOM  11417  C38 POPE  232      81.250  31.410  73.046  1.00  0.00           C
ATOM  11420  C39 POPE  232      80.230  32.320  73.755  1.00  0.00           C
ATOM  11423 0C31 POPE  232      79.470  31.610  74.886  1.00  0.00           C
ATOM  11426 1C31 POPE  232      78.470  32.550  75.576  1.00  0.00           C
ATOM  11429 2C31 POPE  232      77.810  31.960  76.835  1.00  0.00           C
ATOM  11432 3C31 POPE  232      77.060  30.650  76.546  1.00  0.00           C
ATOM  11435 4C31 POPE  232      75.990  30.320  77.606  1.00  0.00           C
ATOM  11438 5C31 POPE  232      75.290  28.980  77.336  1.00  0.00           C
ATOM  11441 6C31 POPE  232      73.920  28.860  77.995  1.00  0.00           C
ATOM  11445  NH3 POPE  233     121.720 115.360  64.026  1.00  0.00           N
ATOM  11449  C12 POPE  233     122.570 114.120  64.146  1.00  0.00           C
ATOM  11452  C11 POPE  233     123.200 113.650  62.806  1.00  0.00           C
ATOM  11455  P   POPE  233     124.050 115.870  61.696  1.00  0.00           P
ATOM  11456  O13 POPE  233     124.450 116.110  60.296  1.00  0.00           O
ATOM  11457  O14 POPE  233     123.280 116.910  62.416  1.00  0.00           O
ATOM  11458  O11 POPE  233     125.340 115.440  62.505  1.00  0.00           O
ATOM  11459  O12 POPE  233     123.120 114.600  61.735  1.00  0.00           O
ATOM  11460  C1  POPE  233     126.010 116.250  63.476  1.00  0.00           C
ATOM  11463  C2  POPE  233     126.230 115.410  64.766  1.00  0.00           C
ATOM  11465  O21 POPE  233     126.490 116.260  65.896  1.00  0.00           O
ATOM  11466  C21 POPE  233     127.700 116.480  66.345  1.00  0.00           C
ATOM  11467  O22 POPE  233     128.760 116.180  65.826  1.00  0.00           O
ATOM  11468  C22 POPE  233     127.550 117.260  67.666  1.00  0.00           C
ATOM  11471  C3  POPE  233     127.130 114.140  64.606  1.00  0.00           C
ATOM  11474  O31 POPE  233     127.210 113.380  65.836  1.00  0.00           O
ATOM  11475  C31 POPE  233     127.210 112.040  65.716  1.00  0.00           C
ATOM  11476  O32 POPE  233     126.980 111.430  64.685  1.00  0.00           O
ATOM  11477  C32 POPE  233     127.520 111.400  67.056  1.00  0.00           C
ATOM  11480  C23 POPE  233     127.840 116.480  68.976  1.00  0.00           C
ATOM  11483  C24 POPE  233     126.790 115.410  69.296  1.00  0.00           C
ATOM  11486  C25 POPE  233     126.830 114.850  70.726  1.00  0.00           C
ATOM  11489  C26 POPE  233     128.150 114.180  71.096  1.00  0.00           C
ATOM  11492  C27 POPE  233     128.040 113.260  72.326  1.00  0.00           C
ATOM  11495  C28 POPE  233     129.430 112.810  72.816  1.00  0.00           C
ATOM  11498  C29 POPE  233     129.410 111.870  73.996  1.00  0.00           C
ATOM  11500 0C21 POPE  233     130.520 111.400  74.595  1.00  0.00           C
ATOM  11502 1C21 POPE  233     131.940 111.690  74.175  1.00  0.00           C
ATOM  11505 2C21 POPE  233     132.540 112.990  74.776  1.00  0.00           C
ATOM  11508 3C21 POPE  233     132.710 112.960  76.296  1.00  0.00           C
ATOM  11511 4C21 POPE  233     133.120 114.320  76.876  1.00  0.00           C
ATOM  11514 5C21 POPE  233     133.090 114.280  78.406  1.00  0.00           C
ATOM  11517 6C21 POPE  233     133.120 115.650  79.075  1.00  0.00           C
ATOM  11520 7C21 POPE  233     132.970 115.550  80.606  1.00  0.00           C
ATOM  11523 8C21 POPE  233     132.430 116.820  81.266  1.00  0.00           C
ATOM  11527  C33 POPE  233     127.900 109.910  66.876  1.00  0.00           C
ATOM  11530  C34 POPE  233     128.260 109.220  68.196  1.00  0.00           C
ATOM  11533  C35 POPE  233     127.060 108.860  69.066  1.00  0.00           C
ATOM  11536  C36 POPE  233     127.490 107.980  70.255  1.00  0.00           C
ATOM  11539  C37 POPE  233     126.700 108.260  71.546  1.00  0.00           C
ATOM  11542  C38 POPE  233     127.380 107.620  72.766  1.00  0.00           C
ATOM  11545  C39 POPE  233     127.190 108.430  74.055  1.00  0.00           C
ATOM  11548 0C31 POPE  233     125.780 108.360  74.656  1.00  0.00           C
ATOM  11551 1C31 POPE  233     125.710 109.190  75.936  1.00  0.00           C
ATOM  11554 2C31 POPE  233     124.330 109.250  76.596  1.00  0.00           C
ATOM  11557 3C31 POPE  233     124.360 110.210  77.785  1.00  0.00           C
ATOM  11560 4C31 POPE  233     123.000 110.410  78.456  1.00  0.00           C
ATOM  11563 5C31 POPE  233     123.040 111.580  79.446  1.00  0.00           C
ATOM  11566 6C31 POPE  233     121.710 111.820  80.145  1.00  0.00           C
ATOM  11570  NH3 POPE  234      76.030  41.120  64.965  1.00  0.00           N
ATOM  11574  C12 POPE  234      77.260  40.320  64.646  1.00  0.00           C
ATOM  11577  C11 POPE  234      76.950  38.820  64.446  1.00  0.00           C
ATOM  11580  P   POPE  234      79.310  37.640  64.796  1.00  0.00           P
ATOM  11581  O13 POPE  234      79.400  36.170  64.696  1.00  0.00           O
ATOM  11582  O14 POPE  234      80.490  38.490  64.456  1.00  0.00           O
ATOM  11583  O11 POPE  234      78.790  38.040  66.226  1.00  0.00           O
ATOM  11584  O12 POPE  234      78.070  38.120  63.916  1.00  0.00           O
ATOM  11585  C1  POPE  234      79.720  38.600  67.156  1.00  0.00           C
ATOM  11588  C2  POPE  234      78.960  38.870  68.456  1.00  0.00           C
ATOM  11590  O21 POPE  234      79.770  39.720  69.276  1.00  0.00           O
ATOM  11591  C21 POPE  234      79.130  40.230  70.305  1.00  0.00           C
ATOM  11592  O22 POPE  234      77.920  40.260  70.466  1.00  0.00           O
ATOM  11593  C22 POPE  234      80.170  40.810  71.255  1.00  0.00           C
ATOM  11596  C3  POPE  234      78.530  37.530  69.125  1.00  0.00           C
ATOM  11599  O31 POPE  234      79.430  37.110  70.185  1.00  0.00           O
ATOM  11600  C31 POPE  234      79.300  35.820  70.506  1.00  0.00           C
ATOM  11601  O32 POPE  234      78.580  35.020  69.925  1.00  0.00           O
ATOM  11602  C32 POPE  234      80.140  35.510  71.745  1.00  0.00           C
ATOM  11605  C23 POPE  234      79.720  40.690  72.726  1.00  0.00           C
ATOM  11608  C24 POPE  234      80.800  41.080  73.736  1.00  0.00           C
ATOM  11611  C25 POPE  234      80.260  40.990  75.165  1.00  0.00           C
ATOM  11614  C26 POPE  234      81.350  41.080  76.236  1.00  0.00           C
ATOM  11617  C27 POPE  234      80.750  41.060  77.645  1.00  0.00           C
ATOM  11620  C28 POPE  234      81.800  40.910  78.755  1.00  0.00           C
ATOM  11623  C29 POPE  234      81.160  41.040  80.116  1.00  0.00           C
ATOM  11625 0C21 POPE  234      81.140  40.130  81.105  1.00  0.00           C
ATOM  11627 1C21 POPE  234      81.740  38.740  81.086  1.00  0.00           C
ATOM  11630 2C21 POPE  234      80.880  37.670  81.786  1.00  0.00           C
ATOM  11633 3C21 POPE  234      80.750  37.880  83.306  1.00  0.00           C
ATOM  11636 4C21 POPE  234      79.960  36.740  83.976  1.00  0.00           C
ATOM  11639 5C21 POPE  234      79.800  36.910  85.495  1.00  0.00           C
ATOM  11642 6C21 POPE  234      79.100  38.210  85.906  1.00  0.00           C
ATOM  11645 7C21 POPE  234      78.770  38.260  87.396  1.00  0.00           C
ATOM  11648 8C21 POPE  234      78.010  39.530  87.816  1.00  0.00           C
ATOM  11652  C33 POPE  234      81.210  36.580  72.095  1.00  0.00           C
ATOM  11655  C34 POPE  234      82.190  36.120  73.185  1.00  0.00           C
ATOM  11658  C35 POPE  234      81.620  36.200  74.616  1.00  0.00           C
ATOM  11661  C36 POPE  234      82.490  35.410  75.596  1.00  0.00           C
ATOM  11664  C37 POPE  234      82.130  35.640  77.066  1.00  0.00           C
ATOM  11667  C38 POPE  234      82.810  34.610  77.976  1.00  0.00           C
ATOM  11670  C39 POPE  234      82.590  34.880  79.466  1.00  0.00           C
ATOM  11673 0C31 POPE  234      83.060  33.690  80.305  1.00  0.00           C
ATOM  11676 1C31 POPE  234      82.880  33.870  81.815  1.00  0.00           C
ATOM  11679 2C31 POPE  234      83.170  32.570  82.575  1.00  0.00           C
ATOM  11682 3C31 POPE  234      83.130  32.710  84.096  1.00  0.00           C
ATOM  11685 4C31 POPE  234      83.320  31.350  84.785  1.00  0.00           C
ATOM  11688 5C31 POPE  234      83.380  31.450  86.306  1.00  0.00           C
ATOM  11691 6C31 POPE  234      83.460  30.080  86.986  1.00  0.00           C
ATOM  11695  NH3 POPE  235      18.890  62.840  62.456  1.00  0.00           N
ATOM  11699  C12 POPE  235      18.990  64.240  61.886  1.00  0.00           C
ATOM  11702  C11 POPE  235      18.890  64.280  60.355  1.00  0.00           C
ATOM  11705  P   POPE  235      16.720  64.760  58.866  1.00  0.00           P
ATOM  11706  O13 POPE  235      15.930  63.800  58.055  1.00  0.00           O
ATOM  11707  O14 POPE  235      17.590  65.710  58.146  1.00  0.00           O
ATOM  11708  O11 POPE  235      15.720  65.590  59.755  1.00  0.00           O
ATOM  11709  O12 POPE  235      17.560  63.940  59.946  1.00  0.00           O
ATOM  11710  C1  POPE  235      16.090  66.480  60.806  1.00  0.00           C
ATOM  11713  C2  POPE  235      15.120  66.310  62.005  1.00  0.00           C
ATOM  11715  O21 POPE  235      15.340  67.310  63.016  1.00  0.00           O
ATOM  11716  C21 POPE  235      16.400  67.210  63.786  1.00  0.00           C
ATOM  11717  O22 POPE  235      17.370  66.500  63.626  1.00  0.00           O
ATOM  11718  C22 POPE  235      16.330  68.230  64.926  1.00  0.00           C
ATOM  11721  C3  POPE  235      15.090  64.850  62.566  1.00  0.00           C
ATOM  11724  O31 POPE  235      14.550  64.820  63.916  1.00  0.00           O
ATOM  11725  C31 POPE  235      14.430  63.580  64.406  1.00  0.00           C
ATOM  11726  O32 POPE  235      14.570  62.570  63.736  1.00  0.00           O
ATOM  11727  C32 POPE  235      14.060  63.630  65.896  1.00  0.00           C
ATOM  11730  C23 POPE  235      16.700  67.640  66.316  1.00  0.00           C
ATOM  11733  C24 POPE  235      16.710  68.700  67.435  1.00  0.00           C
ATOM  11736  C25 POPE  235      17.250  68.160  68.776  1.00  0.00           C
ATOM  11739  C26 POPE  235      17.460  69.240  69.846  1.00  0.00           C
ATOM  11742  C27 POPE  235      17.990  68.650  71.166  1.00  0.00           C
ATOM  11745  C28 POPE  235      18.240  69.690  72.276  1.00  0.00           C
ATOM  11748  C29 POPE  235      19.440  70.570  72.005  1.00  0.00           C
ATOM  11750 0C21 POPE  235      20.650  70.470  72.595  1.00  0.00           C
ATOM  11752 1C21 POPE  235      21.070  69.430  73.605  1.00  0.00           C
ATOM  11755 2C21 POPE  235      20.730  69.750  75.075  1.00  0.00           C
ATOM  11758 3C21 POPE  235      21.370  68.730  76.035  1.00  0.00           C
ATOM  11761 4C21 POPE  235      20.380  68.150  77.066  1.00  0.00           C
ATOM  11764 5C21 POPE  235      19.870  69.180  78.076  1.00  0.00           C
ATOM  11767 6C21 POPE  235      20.650  69.200  79.385  1.00  0.00           C
ATOM  11770 7C21 POPE  235      20.020  70.150  80.406  1.00  0.00           C
ATOM  11773 8C21 POPE  235      20.560  69.970  81.825  1.00  0.00           C
ATOM  11777  C33 POPE  235      13.030  62.540  66.296  1.00  0.00           C
ATOM  11780  C34 POPE  235      12.490  62.690  67.726  1.00  0.00           C
ATOM  11783  C35 POPE  235      13.510  62.500  68.856  1.00  0.00           C
ATOM  11786  C36 POPE  235      12.840  62.060  70.176  1.00  0.00           C
ATOM  11789  C37 POPE  235      13.710  62.250  71.415  1.00  0.00           C
ATOM  11792  C38 POPE  235      13.080  61.670  72.696  1.00  0.00           C
ATOM  11795  C39 POPE  235      13.830  62.130  73.946  1.00  0.00           C
ATOM  11798 0C31 POPE  235      13.210  61.620  75.266  1.00  0.00           C
ATOM  11801 1C31 POPE  235      13.800  62.390  76.456  1.00  0.00           C
ATOM  11804 2C31 POPE  235      13.370  61.880  77.836  1.00  0.00           C
ATOM  11807 3C31 POPE  235      11.870  62.030  78.126  1.00  0.00           C
ATOM  11810 4C31 POPE  235      11.580  62.240  79.616  1.00  0.00           C
ATOM  11813 5C31 POPE  235      10.090  62.230  79.946  1.00  0.00           C
ATOM  11816 6C31 POPE  235       9.770  62.770  81.336  1.00  0.00           C
ATOM  11820  NH3 POPE  236      84.660 118.190  65.246  1.00  0.00           N
ATOM  11824  C12 POPE  236      85.450 119.380  64.755  1.00  0.00           C
ATOM  11827  C11 POPE  236      84.590 120.670  64.696  1.00  0.00           C
ATOM  11830  P   POPE  236      86.010 122.820  64.136  1.00  0.00           P
ATOM  11831  O13 POPE  236      86.950 123.210  63.046  1.00  0.00           O
ATOM  11832  O14 POPE  236      85.170 123.910  64.696  1.00  0.00           O
ATOM  11833  O11 POPE  236      86.830 122.180  65.316  1.00  0.00           O
ATOM  11834  O12 POPE  236      85.090 121.590  63.715  1.00  0.00           O
ATOM  11835  C1  POPE  236      88.250 122.070  65.276  1.00  0.00           C
ATOM  11838  C2  POPE  236      88.800 121.010  66.266  1.00  0.00           C
ATOM  11840  O21 POPE  236      88.520 121.390  67.616  1.00  0.00           O
ATOM  11841  C21 POPE  236      87.570 120.770  68.255  1.00  0.00           C
ATOM  11842  O22 POPE  236      86.750 119.980  67.826  1.00  0.00           O
ATOM  11843  C22 POPE  236      87.760 121.170  69.726  1.00  0.00           C
ATOM  11846  C3  POPE  236      90.340 120.830  66.116  1.00  0.00           C
ATOM  11849  O31 POPE  236      91.130 121.830  66.816  1.00  0.00           O
ATOM  11850  C31 POPE  236      91.460 121.480  68.065  1.00  0.00           C
ATOM  11851  O32 POPE  236      91.090 120.470  68.636  1.00  0.00           O
ATOM  11852  C32 POPE  236      92.520 122.430  68.616  1.00  0.00           C
ATOM  11855  C23 POPE  236      87.280 120.100  70.705  1.00  0.00           C
ATOM  11858  C24 POPE  236      87.880 120.330  72.086  1.00  0.00           C
ATOM  11861  C25 POPE  236      87.510 119.230  73.065  1.00  0.00           C
ATOM  11864  C26 POPE  236      88.260 119.380  74.396  1.00  0.00           C
ATOM  11867  C27 POPE  236      88.170 118.080  75.196  1.00  0.00           C
ATOM  11870  C28 POPE  236      88.780 118.120  76.596  1.00  0.00           C
ATOM  11873  C29 POPE  236      90.290 118.120  76.555  1.00  0.00           C
ATOM  11875 0C21 POPE  236      91.090 117.910  77.616  1.00  0.00           C
ATOM  11877 1C21 POPE  236      90.630 117.680  79.035  1.00  0.00           C
ATOM  11880 2C21 POPE  236      90.830 116.230  79.516  1.00  0.00           C
ATOM  11883 3C21 POPE  236      89.790 115.240  78.965  1.00  0.00           C
ATOM  11886 4C21 POPE  236      89.940 113.820  79.536  1.00  0.00           C
ATOM  11889 5C21 POPE  236      91.210 113.100  79.055  1.00  0.00           C
ATOM  11892 6C21 POPE  236      91.270 111.650  79.556  1.00  0.00           C
ATOM  11895 7C21 POPE  236      92.660 111.020  79.435  1.00  0.00           C
ATOM  11898 8C21 POPE  236      92.650 109.510  79.676  1.00  0.00           C
ATOM  11902  C33 POPE  236      92.820 122.130  70.095  1.00  0.00           C
ATOM  11905  C34 POPE  236      91.720 122.690  71.016  1.00  0.00           C
ATOM  11908  C35 POPE  236      91.820 122.230  72.466  1.00  0.00           C
ATOM  11911  C36 POPE  236      90.650 122.790  73.275  1.00  0.00           C
ATOM  11914  C37 POPE  236      90.570 122.250  74.706  1.00  0.00           C
ATOM  11917  C38 POPE  236      89.240 122.660  75.355  1.00  0.00           C
ATOM  11920  C39 POPE  236      89.010 122.050  76.745  1.00  0.00           C
ATOM  11923 0C31 POPE  236      89.600 122.880  77.886  1.00  0.00           C
ATOM  11926 1C31 POPE  236      89.270 122.260  79.245  1.00  0.00           C
ATOM  11929 2C31 POPE  236      90.100 122.830  80.396  1.00  0.00           C
ATOM  11932 3C31 POPE  236      89.960 122.040  81.706  1.00  0.00           C
ATOM  11935 4C31 POPE  236      90.520 120.610  81.616  1.00  0.00           C
ATOM  11938 5C31 POPE  236      90.490 119.870  82.956  1.00  0.00           C
ATOM  11941 6C31 POPE  236      90.950 118.410  82.846  1.00  0.00           C
ATOM  11945  NH3 POPE  237      40.230 103.430 105.046  1.00  0.00           N
ATOM  11949  C12 POPE  237      38.900 104.090 104.766  1.00  0.00           C
ATOM  11952  C11 POPE  237      38.530 105.170 105.825  1.00  0.00           C
ATOM  11955  P   POPE  237      40.630 106.670 106.316  1.00  0.00           P
ATOM  11956  O13 POPE  237      40.520 106.500 107.776  1.00  0.00           O
ATOM  11957  O14 POPE  237      41.580 105.810 105.585  1.00  0.00           O
ATOM  11958  O11 POPE  237      40.910 108.190 105.995  1.00  0.00           O
ATOM  11959  O12 POPE  237      39.230 106.400 105.646  1.00  0.00           O
ATOM  11960  C1  POPE  237      41.290 108.590 104.676  1.00  0.00           C
ATOM  11963  C2  POPE  237      40.040 108.820 103.786  1.00  0.00           C
ATOM  11965  O21 POPE  237      40.470 109.150 102.456  1.00  0.00           O
ATOM  11966  C21 POPE  237      41.030 110.320 102.245  1.00  0.00           C
ATOM  11967  O22 POPE  237      41.220 111.220 103.046  1.00  0.00           O
ATOM  11968  C22 POPE  237      41.400 110.390 100.766  1.00  0.00           C
ATOM  11971  C3  POPE  237      39.050 109.830 104.435  1.00  0.00           C
ATOM  11974  O31 POPE  237      38.450 110.760 103.506  1.00  0.00           O
ATOM  11975  C31 POPE  237      37.380 110.310 102.876  1.00  0.00           C
ATOM  11976  O32 POPE  237      36.890 109.210 103.046  1.00  0.00           O
ATOM  11977  C32 POPE  237      36.860 111.360 101.906  1.00  0.00           C
ATOM  11980  C23 POPE  237      41.810 111.820 100.376  1.00  0.00           C
ATOM  11983  C24 POPE  237      42.320 111.950  98.946  1.00  0.00           C
ATOM  11986  C25 POPE  237      42.210 113.380  98.395  1.00  0.00           C
ATOM  11989  C26 POPE  237      40.940 113.610  97.556  1.00  0.00           C
ATOM  11992  C27 POPE  237      41.080 113.220  96.086  1.00  0.00           C
ATOM  11995  C28 POPE  237      39.760 113.380  95.305  1.00  0.00           C
ATOM  11998  C29 POPE  237      39.880 112.750  93.935  1.00  0.00           C
ATOM  12000 0C21 POPE  237      40.270 113.370  92.816  1.00  0.00           C
ATOM  12002 1C21 POPE  237      40.640 114.830  92.685  1.00  0.00           C
ATOM  12005 2C21 POPE  237      39.980 115.520  91.486  1.00  0.00           C
ATOM  12008 3C21 POPE  237      38.440 115.590  91.555  1.00  0.00           C
ATOM  12011 4C21 POPE  237      37.850 116.580  90.546  1.00  0.00           C
ATOM  12014 5C21 POPE  237      36.320 116.610  90.565  1.00  0.00           C
ATOM  12017 6C21 POPE  237      35.760 117.760  89.706  1.00  0.00           C
ATOM  12020 7C21 POPE  237      34.250 117.960  89.866  1.00  0.00           C
ATOM  12023 8C21 POPE  237      33.750 119.220  89.156  1.00  0.00           C
ATOM  12027  C33 POPE  237      37.650 111.330 100.585  1.00  0.00           C
ATOM  12030  C34 POPE  237      37.250 112.450  99.616  1.00  0.00           C
ATOM  12033  C35 POPE  237      35.820 112.350  99.086  1.00  0.00           C
ATOM  12036  C36 POPE  237      35.650 113.010  97.715  1.00  0.00           C
ATOM  12039  C37 POPE  237      34.200 112.970  97.235  1.00  0.00           C
ATOM  12042  C38 POPE  237      34.010 113.660  95.886  1.00  0.00           C
ATOM  12045  C39 POPE  237      32.600 113.490  95.325  1.00  0.00           C
ATOM  12048 0C31 POPE  237      32.480 113.830  93.836  1.00  0.00           C
ATOM  12051 1C31 POPE  237      31.170 113.310  93.226  1.00  0.00           C
ATOM  12054 2C31 POPE  237      31.040 113.540  91.706  1.00  0.00           C
ATOM  12057 3C31 POPE  237      32.240 113.010  90.895  1.00  0.00           C
ATOM  12060 4C31 POPE  237      31.920 112.850  89.406  1.00  0.00           C
ATOM  12063 5C31 POPE  237      33.160 112.530  88.566  1.00  0.00           C
ATOM  12066 6C31 POPE  237      32.850 112.290  87.086  1.00  0.00           C
ATOM  12070  NH3 POPE  238      42.350  17.780 107.896  1.00  0.00           N
ATOM  12074  C12 POPE  238      41.650  18.670 108.886  1.00  0.00           C
ATOM  12077  C11 POPE  238      40.130  18.400 108.986  1.00  0.00           C
ATOM  12080  P   POPE  238      40.030  15.730 109.216  1.00  0.00           P
ATOM  12081  O13 POPE  238      39.400  15.740 110.565  1.00  0.00           O
ATOM  12082  O14 POPE  238      41.500  15.570 109.195  1.00  0.00           O
ATOM  12083  O11 POPE  238      39.360  14.770 108.146  1.00  0.00           O
ATOM  12084  O12 POPE  238      39.710  17.110 108.556  1.00  0.00           O
ATOM  12085  C1  POPE  238      38.210  15.140 107.366  1.00  0.00           C
ATOM  12088  C2  POPE  238      38.420  15.410 105.825  1.00  0.00           C
ATOM  12090  O21 POPE  238      37.900  14.310 105.025  1.00  0.00           O
ATOM  12091  C21 POPE  238      37.470  14.650 103.816  1.00  0.00           C
ATOM  12092  O22 POPE  238      37.610  15.740 103.286  1.00  0.00           O
ATOM  12093  C22 POPE  238      36.690  13.510 103.146  1.00  0.00           C
ATOM  12096  C3  POPE  238      39.880  15.760 105.376  1.00  0.00           C
ATOM  12099  O31 POPE  238      40.340  17.120 105.585  1.00  0.00           O
ATOM  12100  C31 POPE  238      39.760  18.030 104.796  1.00  0.00           C
ATOM  12101  O32 POPE  238      38.550  18.190 104.676  1.00  0.00           O
ATOM  12102  C32 POPE  238      40.820  18.620 103.856  1.00  0.00           C
ATOM  12105  C23 POPE  238      36.010  13.900 101.806  1.00  0.00           C
ATOM  12108  C24 POPE  238      35.610  12.740 100.895  1.00  0.00           C
ATOM  12111  C25 POPE  238      34.860  13.190  99.616  1.00  0.00           C
ATOM  12114  C26 POPE  238      35.630  14.180  98.716  1.00  0.00           C
ATOM  12117  C27 POPE  238      34.940  14.380  97.355  1.00  0.00           C
ATOM  12120  C28 POPE  238      35.620  15.420  96.426  1.00  0.00           C
ATOM  12123  C29 POPE  238      37.050  15.080  96.086  1.00  0.00           C
ATOM  12125 0C21 POPE  238      37.510  14.490  94.966  1.00  0.00           C
ATOM  12127 1C21 POPE  238      36.730  14.000  93.766  1.00  0.00           C
ATOM  12130 2C21 POPE  238      37.560  14.140  92.476  1.00  0.00           C
ATOM  12133 3C21 POPE  238      36.970  13.400  91.266  1.00  0.00           C
ATOM  12136 4C21 POPE  238      38.040  12.920  90.266  1.00  0.00           C
ATOM  12139 5C21 POPE  238      38.840  14.040  89.595  1.00  0.00           C
ATOM  12142 6C21 POPE  238      40.030  13.520  88.766  1.00  0.00           C
ATOM  12145 7C21 POPE  238      40.940  14.650  88.255  1.00  0.00           C
ATOM  12148 8C21 POPE  238      42.140  14.150  87.446  1.00  0.00           C
ATOM  12152  C33 POPE  238      40.330  18.600 102.376  1.00  0.00           C
ATOM  12155  C34 POPE  238      41.310  19.200 101.346  1.00  0.00           C
ATOM  12158  C35 POPE  238      42.330  18.200 100.746  1.00  0.00           C
ATOM  12161  C36 POPE  238      42.850  18.610  99.346  1.00  0.00           C
ATOM  12164  C37 POPE  238      44.000  17.710  98.836  1.00  0.00           C
ATOM  12167  C38 POPE  238      44.430  18.000  97.385  1.00  0.00           C
ATOM  12170  C39 POPE  238      45.750  17.330  96.946  1.00  0.00           C
ATOM  12173 0C31 POPE  238      47.010  17.880  97.656  1.00  0.00           C
ATOM  12176 1C31 POPE  238      48.320  17.210  97.196  1.00  0.00           C
ATOM  12179 2C31 POPE  238      49.560  17.750  97.925  1.00  0.00           C
[truncated: 1,739,829 more chars]
