# Supplementary material for: Characterizing Membrane Association and Periplasmic Transfer of Bacterial Lipoproteins through Molecular Dynamics Simulations
Source: Structure. 2020 Apr 7;28(4):475–487.e3. doi: 10.1016/j.str.2020.01.012 (PMC7139219; doi:10.1016/j.str.2020.01.012)
Supplement: Data S3. Final Coordinates from Simulations (M–X), Related to Figure 3 [file mmc5.zip › M-X/METQ-1-atomistic.pdb]

TITLE     Protein
REMARK    THIS IS A SIMULATION BOX
CRYST1  129.206  129.206  138.795  90.00  90.00  90.00 P 1           1
MODEL        1
ATOM      1  N   CYSTA   1      45.350  75.951  70.705  1.00  0.00           N
ATOM      3  CA  CYSTA   1      46.650  76.611  70.585  1.00  0.00           C
ATOM      5  C   CYSTA   1      47.080  77.311  71.845  1.00  0.00           C
ATOM      6  O   CYSTA   1      47.690  76.691  72.685  1.00  0.00           O
ATOM      7  CB  CYSTA   1      47.640  76.691  69.345  1.00  0.00           C
ATOM     10  SG  CYSTA   1      48.820  78.091  69.455  1.00  0.00           S
ATOM     11  C1  CYSTA   1      49.480  78.311  67.795  1.00  0.00           C
ATOM     14  CA1 CYSTA   1      44.250  75.781  70.005  1.00  0.00           C
ATOM     15  OA1 CYSTA   1      43.330  75.271  70.635  1.00  0.00           O
ATOM     16  CA2 CYSTA   1      44.040  76.031  68.555  1.00  0.00           C
ATOM     19  C11 CYSTA   1      50.100  79.711  67.595  1.00  0.00           C
ATOM     21  O11 CYSTA   1      51.150  79.901  68.555  1.00  0.00           O
ATOM     22  CX1 CYSTA   1      52.460  79.811  68.355  1.00  0.00           C
ATOM     23  OX1 CYSTA   1      53.280  79.831  69.255  1.00  0.00           O
ATOM     24  CX2 CYSTA   1      52.840  79.691  66.875  1.00  0.00           C
ATOM     27  C12 CYSTA   1      49.060  80.871  67.775  1.00  0.00           C
ATOM     30  O12 CYSTA   1      49.660  82.151  67.925  1.00  0.00           O
ATOM     31  CD1 CYSTA   1      50.220  82.881  66.955  1.00  0.00           C
ATOM     32  OD1 CYSTA   1      50.950  83.821  67.185  1.00  0.00           O
ATOM     33  CD2 CYSTA   1      49.840  82.431  65.535  1.00  0.00           C
ATOM     36  CA3 CYSTA   1      43.700  74.651  67.955  1.00  0.00           C
ATOM     39  CA4 CYSTA   1      43.470  74.621  66.445  1.00  0.00           C
ATOM     42  CA5 CYSTA   1      44.720  74.111  65.725  1.00  0.00           C
ATOM     45  CA6 CYSTA   1      45.880  75.111  65.735  1.00  0.00           C
ATOM     48  CA7 CYSTA   1      47.130  74.591  65.015  1.00  0.00           C
ATOM     51  CA8 CYSTA   1      46.910  74.481  63.505  1.00  0.00           C
ATOM     54  CA9 CYSTA   1      48.120  73.871  62.785  1.00  0.00           C
ATOM     57 0CA1 CYSTA   1      47.910  73.801  61.265  1.00  0.00           C
ATOM     60 1CA1 CYSTA   1      48.070  75.171  60.595  1.00  0.00           C
ATOM     63 2CA1 CYSTA   1      48.120  75.111  59.065  1.00  0.00           C
ATOM     66 3CA1 CYSTA   1      48.120  76.521  58.465  1.00  0.00           C
ATOM     69 4CA1 CYSTA   1      48.380  76.591  56.955  1.00  0.00           C
ATOM     72 5CA1 CYSTA   1      47.250  75.981  56.125  1.00  0.00           C
ATOM     75 6CA1 CYSTA   1      47.380  76.211  54.625  1.00  0.00           C
ATOM     79  CD3 CYSTA   1      50.610  83.201  64.435  1.00  0.00           C
ATOM     82  CD4 CYSTA   1      50.220  84.691  64.345  1.00  0.00           C
ATOM     85  CD5 CYSTA   1      50.850  85.411  63.155  1.00  0.00           C
ATOM     88  CD6 CYSTA   1      50.430  84.911  61.765  1.00  0.00           C
ATOM     91  CD7 CYSTA   1      48.940  85.111  61.445  1.00  0.00           C
ATOM     94  CD8 CYSTA   1      48.030  83.911  61.785  1.00  0.00           C
ATOM     97  CD9 CYSTA   1      46.570  84.141  61.345  1.00  0.00           C
ATOM    100 0CD1 CYSTA   1      46.340  83.901  59.845  1.00  0.00           C
ATOM    103 1CD1 CYSTA   1      45.080  84.611  59.335  1.00  0.00           C
ATOM    106 2CD1 CYSTA   1      44.750  84.331  57.865  1.00  0.00           C
ATOM    109 3CD1 CYSTA   1      43.820  85.371  57.225  1.00  0.00           C
ATOM    112 4CD1 CYSTA   1      42.490  85.611  57.965  1.00  0.00           C
ATOM    115 5CD1 CYSTA   1      41.530  84.421  57.955  1.00  0.00           C
ATOM    118 6CD1 CYSTA   1      40.170  84.761  58.565  1.00  0.00           C
ATOM    122  CX3 CYSTA   1      54.360  79.901  66.745  1.00  0.00           C
ATOM    125  CX4 CYSTA   1      54.900  79.511  65.375  1.00  0.00           C
ATOM    128  CX5 CYSTA   1      56.420  79.671  65.185  1.00  0.00           C
ATOM    131  CX6 CYSTA   1      56.910  81.071  64.795  1.00  0.00           C
ATOM    134  CX7 CYSTA   1      57.030  82.081  65.935  1.00  0.00           C
ATOM    137  CX8 CYSTA   1      57.640  83.411  65.425  1.00  0.00           C
ATOM    140  CX9 CYSTA   1      59.080  83.331  65.015  1.00  0.00           C
ATOM    142 0CX1 CYSTA   1      59.680  84.111  64.115  1.00  0.00           C
ATOM    144 1CX1 CYSTA   1      59.070  85.261  63.355  1.00  0.00           C
ATOM    147 2CX1 CYSTA   1      58.720  84.801  61.925  1.00  0.00           C
ATOM    150 3CX1 CYSTA   1      58.130  85.941  61.075  1.00  0.00           C
ATOM    153 4CX1 CYSTA   1      57.410  85.421  59.815  1.00  0.00           C
ATOM    156 5CX1 CYSTA   1      58.380  84.871  58.765  1.00  0.00           C
ATOM    159 6CX1 CYSTA   1      57.670  84.181  57.595  1.00  0.00           C
ATOM    162 7CX1 CYSTA   1      58.640  83.421  56.685  1.00  0.00           C
ATOM    165 8CX1 CYSTA   1      57.970  82.401  55.755  1.00  0.00           C
ATOM    169  N   GLY A   2      46.850  78.611  72.055  1.00  0.00           N
ATOM    171  CA  GLY A   2      45.890  79.421  71.325  1.00  0.00           C
ATOM    174  C   GLY A   2      44.470  79.011  71.645  1.00  0.00           C
ATOM    175  O   GLY A   2      43.730  78.521  70.805  1.00  0.00           O
ATOM    176  N   GLN A   3      44.050  79.101  72.915  1.00  0.00           N
ATOM    178  CA  GLN A   3      44.480  80.081  73.875  1.00  0.00           C
ATOM    180  CB  GLN A   3      43.630  81.351  73.805  1.00  0.00           C
ATOM    183  CG  GLN A   3      42.170  81.341  74.365  1.00  0.00           C
ATOM    186  CD  GLN A   3      41.290  80.071  74.395  1.00  0.00           C
ATOM    187  OE1 GLN A   3      40.650  79.811  75.415  1.00  0.00           O
ATOM    188  NE2 GLN A   3      41.150  79.351  73.255  1.00  0.00           N
ATOM    191  C   GLN A   3      44.390  79.581  75.305  1.00  0.00           C
ATOM    192  O   GLN A   3      43.630  78.681  75.645  1.00  0.00           O
ATOM    193  N   ASP A   4      45.150  80.181  76.245  1.00  0.00           N
ATOM    195  CA  ASP A   4      46.510  80.641  76.025  1.00  0.00           C
ATOM    197  CB  ASP A   4      46.860  81.911  76.855  1.00  0.00           C
ATOM    200  CG  ASP A   4      48.190  82.541  76.495  1.00  0.00           C
ATOM    201  OD1 ASP A   4      48.660  83.421  77.265  1.00  0.00           O
ATOM    202  OD2 ASP A   4      48.730  82.251  75.405  1.00  0.00           O
ATOM    203  C   ASP A   4      47.330  79.421  76.375  1.00  0.00           C
ATOM    204  O   ASP A   4      47.890  79.331  77.465  1.00  0.00           O
ATOM    205  N   GLU A   5      47.180  78.381  75.525  1.00  0.00           N
ATOM    207  CA  GLU A   5      47.180  76.981  75.915  1.00  0.00           C
ATOM    209  CB  GLU A   5      45.970  76.271  75.225  1.00  0.00           C
ATOM    212  CG  GLU A   5      45.980  74.741  74.965  1.00  0.00           C
ATOM    215  CD  GLU A   5      44.720  74.261  74.225  1.00  0.00           C
ATOM    216  OE1 GLU A   5      44.550  73.021  74.045  1.00  0.00           O
ATOM    217  OE2 GLU A   5      43.860  75.111  73.845  1.00  0.00           O
ATOM    218  C   GLU A   5      48.560  76.371  75.765  1.00  0.00           C
ATOM    219  O   GLU A   5      48.930  75.681  74.825  1.00  0.00           O
ATOM    220  N   LYS A   6      49.500  76.671  76.645  1.00  0.00           N
ATOM    222  CA  LYS A   6      49.420  76.601  78.085  1.00  0.00           C
ATOM    224  CB  LYS A   6      49.740  75.121  78.445  1.00  0.00           C
ATOM    227  CG  LYS A   6      50.460  74.751  79.735  1.00  0.00           C
ATOM    230  CD  LYS A   6      50.470  73.211  79.905  1.00  0.00           C
ATOM    233  CE  LYS A   6      51.480  72.711  80.925  1.00  0.00           C
ATOM    236  NZ  LYS A   6      51.260  71.281  81.225  1.00  0.00           N
ATOM    240  C   LYS A   6      50.310  77.741  78.545  1.00  0.00           C
ATOM    241  O   LYS A   6      50.740  78.471  77.665  1.00  0.00           O
ATOM    242  N   ASP A   7      50.660  78.051  79.845  1.00  0.00           N
ATOM    244  CA  ASP A   7      51.780  79.011  79.995  1.00  0.00           C
ATOM    246  CB  ASP A   7      52.140  79.631  81.395  1.00  0.00           C
ATOM    249  CG  ASP A   7      53.340  80.591  81.305  1.00  0.00           C
ATOM    250  OD1 ASP A   7      53.150  81.821  81.525  1.00  0.00           O
ATOM    251  OD2 ASP A   7      54.470  80.131  80.955  1.00  0.00           O
ATOM    252  C   ASP A   7      53.010  78.381  79.335  1.00  0.00           C
ATOM    253  O   ASP A   7      53.450  77.321  79.775  1.00  0.00           O
ATOM    254  N   PRO A   8      53.560  78.861  78.235  1.00  0.00           N
ATOM    255  CD  PRO A   8      53.280  80.191  77.655  1.00  0.00           C
ATOM    258  CA  PRO A   8      53.870  77.881  77.215  1.00  0.00           C
ATOM    260  CB  PRO A   8      53.480  78.581  75.905  1.00  0.00           C
ATOM    263  CG  PRO A   8      53.620  80.071  76.165  1.00  0.00           C
ATOM    266  C   PRO A   8      55.330  77.561  77.335  1.00  0.00           C
ATOM    267  O   PRO A   8      55.840  76.811  76.505  1.00  0.00           O
ATOM    268  N   ASN A   9      56.010  78.121  78.335  1.00  0.00           N
ATOM    270  CA  ASN A   9      57.450  78.071  78.345  1.00  0.00           C
ATOM    272  CB  ASN A   9      57.950  79.191  77.385  1.00  0.00           C
ATOM    275  CG  ASN A   9      59.390  78.931  76.975  1.00  0.00           C
ATOM    276  OD1 ASN A   9      59.710  77.801  76.585  1.00  0.00           O
ATOM    277  ND2 ASN A   9      60.260  79.951  77.125  1.00  0.00           N
ATOM    280  C   ASN A   9      58.060  78.221  79.735  1.00  0.00           C
ATOM    281  O   ASN A   9      59.280  78.111  79.895  1.00  0.00           O
ATOM    282  N   HIS A  10      57.250  78.381  80.805  1.00  0.00           N
ATOM    284  CA  HIS A  10      57.750  78.361  82.165  1.00  0.00           C
ATOM    286  CB  HIS A  10      56.980  79.411  82.995  1.00  0.00           C
ATOM    289  ND1 HIS A  10      58.420  80.731  84.555  1.00  0.00           N
ATOM    290  CG  HIS A  10      57.510  79.701  84.365  1.00  0.00           C
ATOM    291  CE1 HIS A  10      58.610  80.781  85.855  1.00  0.00           C
ATOM    293  NE2 HIS A  10      57.850  79.881  86.505  1.00  0.00           N
ATOM    295  CD2 HIS A  10      57.130  79.181  85.565  1.00  0.00           C
ATOM    297  C   HIS A  10      57.620  76.951  82.735  1.00  0.00           C
ATOM    298  O   HIS A  10      56.690  76.211  82.435  1.00  0.00           O
ATOM    299  N   ILE A  11      58.580  76.501  83.565  1.00  0.00           N
ATOM    301  CA  ILE A  11      58.420  75.271  84.335  1.00  0.00           C
ATOM    303  CB  ILE A  11      59.050  74.011  83.695  1.00  0.00           C
ATOM    305  CG2 ILE A  11      60.550  74.241  83.395  1.00  0.00           C
ATOM    309  CG1 ILE A  11      58.830  72.731  84.555  1.00  0.00           C
ATOM    312  CD  ILE A  11      59.410  71.451  83.935  1.00  0.00           C
ATOM    316  C   ILE A  11      58.980  75.481  85.725  1.00  0.00           C
ATOM    317  O   ILE A  11      60.050  76.041  85.915  1.00  0.00           O
ATOM    318  N   LYS A  12      58.260  75.031  86.775  1.00  0.00           N
ATOM    320  CA  LYS A  12      58.760  75.091  88.135  1.00  0.00           C
ATOM    322  CB  LYS A  12      57.590  75.421  89.075  1.00  0.00           C
ATOM    325  CG  LYS A  12      57.110  76.881  88.975  1.00  0.00           C
ATOM    328  CD  LYS A  12      55.710  77.061  89.575  1.00  0.00           C
ATOM    331  CE  LYS A  12      55.290  78.501  89.925  1.00  0.00           C
ATOM    334  NZ  LYS A  12      55.960  78.971  91.155  1.00  0.00           N
ATOM    338  C   LYS A  12      59.430  73.811  88.605  1.00  0.00           C
ATOM    339  O   LYS A  12      58.820  72.741  88.575  1.00  0.00           O
ATOM    340  N   VAL A  13      60.690  73.871  89.085  1.00  0.00           N
ATOM    342  CA  VAL A  13      61.420  72.691  89.505  1.00  0.00           C
ATOM    344  CB  VAL A  13      62.580  72.341  88.585  1.00  0.00           C
ATOM    346  CG1 VAL A  13      63.240  71.021  89.055  1.00  0.00           C
ATOM    350  CG2 VAL A  13      62.060  72.191  87.135  1.00  0.00           C
ATOM    354  C   VAL A  13      61.900  72.851  90.935  1.00  0.00           C
ATOM    355  O   VAL A  13      62.670  73.761  91.265  1.00  0.00           O
ATOM    356  N   GLY A  14      61.430  71.971  91.845  1.00  0.00           N
ATOM    358  CA  GLY A  14      61.900  71.911  93.225  1.00  0.00           C
ATOM    361  C   GLY A  14      63.250  71.251  93.395  1.00  0.00           C
ATOM    362  O   GLY A  14      63.400  70.091  93.025  1.00  0.00           O
ATOM    363  N   VAL A  15      64.250  71.951  93.975  1.00  0.00           N
ATOM    365  CA  VAL A  15      65.590  71.421  94.185  1.00  0.00           C
ATOM    367  CB  VAL A  15      66.590  71.851  93.115  1.00  0.00           C
ATOM    369  CG1 VAL A  15      66.240  71.141  91.795  1.00  0.00           C
ATOM    373  CG2 VAL A  15      66.580  73.381  92.935  1.00  0.00           C
ATOM    377  C   VAL A  15      66.140  71.771  95.575  1.00  0.00           C
ATOM    378  O   VAL A  15      65.640  72.651  96.275  1.00  0.00           O
ATOM    379  N   ILE A  16      67.180  71.041  96.015  1.00  0.00           N
ATOM    381  CA  ILE A  16      67.780  71.211  97.335  1.00  0.00           C
ATOM    383  CB  ILE A  16      68.290  69.901  97.935  1.00  0.00           C
ATOM    385  CG2 ILE A  16      68.610  70.121  99.435  1.00  0.00           C
ATOM    389  CG1 ILE A  16      67.190  68.841  97.735  1.00  0.00           C
ATOM    392  CD  ILE A  16      67.370  67.491  98.415  1.00  0.00           C
ATOM    396  C   ILE A  16      68.920  72.191  97.275  1.00  0.00           C
ATOM    397  O   ILE A  16      69.740  72.161  96.355  1.00  0.00           O
ATOM    398  N   VAL A  17      69.030  73.091  98.265  1.00  0.00           N
ATOM    400  CA  VAL A  17      70.160  73.971  98.445  1.00  0.00           C
ATOM    402  CB  VAL A  17      69.950  74.971  99.585  1.00  0.00           C
ATOM    404  CG1 VAL A  17      68.760  75.891  99.255  1.00  0.00           C
ATOM    408  CG2 VAL A  17      69.720  74.241 100.925  1.00  0.00           C
ATOM    412  C   VAL A  17      71.510  73.251  98.605  1.00  0.00           C
ATOM    413  O   VAL A  17      71.620  72.151  99.155  1.00  0.00           O
ATOM    414  N   GLY A  18      72.580  73.881  98.095  1.00  0.00           N
ATOM    416  CA  GLY A  18      73.910  73.281  98.015  1.00  0.00           C
ATOM    419  C   GLY A  18      74.260  72.831  96.625  1.00  0.00           C
ATOM    420  O   GLY A  18      73.880  73.401  95.605  1.00  0.00           O
ATOM    421  N   ALA A  19      75.090  71.771  96.525  1.00  0.00           N
ATOM    423  CA  ALA A  19      75.670  71.351  95.275  1.00  0.00           C
ATOM    425  CB  ALA A  19      76.750  70.311  95.545  1.00  0.00           C
ATOM    429  C   ALA A  19      74.670  70.881  94.215  1.00  0.00           C
ATOM    430  O   ALA A  19      74.910  71.111  93.025  1.00  0.00           O
ATOM    431  N   GLU A  20      73.570  70.231  94.635  1.00  0.00           N
ATOM    433  CA  GLU A  20      72.420  69.841  93.825  1.00  0.00           C
ATOM    435  CB  GLU A  20      71.470  68.921  94.635  1.00  0.00           C
ATOM    438  CG  GLU A  20      72.080  67.501  94.815  1.00  0.00           C
ATOM    441  CD  GLU A  20      71.190  66.501  95.525  1.00  0.00           C
ATOM    442  OE1 GLU A  20      71.740  65.551  96.145  1.00  0.00           O
ATOM    443  OE2 GLU A  20      69.950  66.601  95.415  1.00  0.00           O
ATOM    444  C   GLU A  20      71.640  70.981  93.165  1.00  0.00           C
ATOM    445  O   GLU A  20      71.290  70.901  91.985  1.00  0.00           O
ATOM    446  N   GLN A  21      71.390  72.101  93.875  1.00  0.00           N
ATOM    448  CA  GLN A  21      70.890  73.341  93.285  1.00  0.00           C
ATOM    450  CB  GLN A  21      70.750  74.461  94.355  1.00  0.00           C
ATOM    453  CG  GLN A  21      70.220  75.821  93.815  1.00  0.00           C
ATOM    456  CD  GLN A  21      70.330  76.911  94.885  1.00  0.00           C
ATOM    457  OE1 GLN A  21      70.260  76.681  96.095  1.00  0.00           O
ATOM    458  NE2 GLN A  21      70.520  78.161  94.415  1.00  0.00           N
ATOM    461  C   GLN A  21      71.780  73.871  92.175  1.00  0.00           C
ATOM    462  O   GLN A  21      71.330  74.151  91.075  1.00  0.00           O
ATOM    463  N   GLN A  22      73.100  73.931  92.405  1.00  0.00           N
ATOM    465  CA  GLN A  22      74.070  74.331  91.395  1.00  0.00           C
ATOM    467  CB  GLN A  22      75.490  74.281  91.995  1.00  0.00           C
ATOM    470  CG  GLN A  22      75.780  75.251  93.165  1.00  0.00           C
ATOM    473  CD  GLN A  22      77.060  74.781  93.855  1.00  0.00           C
ATOM    474  OE1 GLN A  22      77.690  73.821  93.375  1.00  0.00           O
ATOM    475  NE2 GLN A  22      77.410  75.391  94.995  1.00  0.00           N
ATOM    478  C   GLN A  22      74.100  73.441  90.155  1.00  0.00           C
ATOM    479  O   GLN A  22      74.270  73.911  89.045  1.00  0.00           O
ATOM    480  N   VAL A  23      73.930  72.111  90.315  1.00  0.00           N
ATOM    482  CA  VAL A  23      73.720  71.171  89.225  1.00  0.00           C
ATOM    484  CB  VAL A  23      73.720  69.741  89.775  1.00  0.00           C
ATOM    486  CG1 VAL A  23      73.290  68.691  88.745  1.00  0.00           C
ATOM    490  CG2 VAL A  23      75.140  69.341  90.235  1.00  0.00           C
ATOM    494  C   VAL A  23      72.450  71.481  88.425  1.00  0.00           C
ATOM    495  O   VAL A  23      72.440  71.511  87.195  1.00  0.00           O
ATOM    496  N   ALA A  24      71.350  71.801  89.125  1.00  0.00           N
ATOM    498  CA  ALA A  24      70.110  72.271  88.545  1.00  0.00           C
ATOM    500  CB  ALA A  24      69.020  72.331  89.625  1.00  0.00           C
ATOM    504  C   ALA A  24      70.200  73.601  87.795  1.00  0.00           C
ATOM    505  O   ALA A  24      69.570  73.791  86.755  1.00  0.00           O
ATOM    506  N   GLU A  25      71.000  74.561  88.295  1.00  0.00           N
ATOM    508  CA  GLU A  25      71.320  75.821  87.635  1.00  0.00           C
ATOM    510  CB  GLU A  25      72.140  76.741  88.565  1.00  0.00           C
ATOM    513  CG  GLU A  25      71.330  77.251  89.785  1.00  0.00           C
ATOM    516  CD  GLU A  25      72.130  78.091  90.765  1.00  0.00           C
ATOM    517  OE1 GLU A  25      73.280  78.481  90.435  1.00  0.00           O
ATOM    518  OE2 GLU A  25      71.630  78.351  91.895  1.00  0.00           O
ATOM    519  C   GLU A  25      72.010  75.671  86.285  1.00  0.00           C
ATOM    520  O   GLU A  25      71.660  76.331  85.305  1.00  0.00           O
ATOM    521  N   VAL A  26      72.980  74.741  86.175  1.00  0.00           N
ATOM    523  CA  VAL A  26      73.540  74.291  84.915  1.00  0.00           C
ATOM    525  CB  VAL A  26      74.680  73.301  85.145  1.00  0.00           C
ATOM    527  CG1 VAL A  26      75.260  72.801  83.815  1.00  0.00           C
ATOM    531  CG2 VAL A  26      75.780  74.011  85.945  1.00  0.00           C
ATOM    535  C   VAL A  26      72.500  73.681  84.005  1.00  0.00           C
ATOM    536  O   VAL A  26      72.430  73.991  82.825  1.00  0.00           O
ATOM    537  N   ALA A  27      71.600  72.821  84.535  1.00  0.00           N
ATOM    539  CA  ALA A  27      70.470  72.301  83.785  1.00  0.00           C
ATOM    541  CB  ALA A  27      69.750  71.221  84.625  1.00  0.00           C
ATOM    545  C   ALA A  27      69.500  73.371  83.305  1.00  0.00           C
ATOM    546  O   ALA A  27      69.070  73.371  82.155  1.00  0.00           O
ATOM    547  N   GLN A  28      69.140  74.361  84.135  1.00  0.00           N
ATOM    549  CA  GLN A  28      68.400  75.551  83.745  1.00  0.00           C
ATOM    551  CB  GLN A  28      68.140  76.411  85.005  1.00  0.00           C
ATOM    554  CG  GLN A  28      67.730  77.901  84.825  1.00  0.00           C
ATOM    557  CD  GLN A  28      68.120  78.661  86.095  1.00  0.00           C
ATOM    558  OE1 GLN A  28      69.310  78.751  86.405  1.00  0.00           O
ATOM    559  NE2 GLN A  28      67.150  79.191  86.855  1.00  0.00           N
ATOM    562  C   GLN A  28      69.070  76.371  82.655  1.00  0.00           C
ATOM    563  O   GLN A  28      68.430  76.831  81.705  1.00  0.00           O
ATOM    564  N   LYS A  29      70.410  76.541  82.745  1.00  0.00           N
ATOM    566  CA  LYS A  29      71.220  77.091  81.665  1.00  0.00           C
ATOM    568  CB  LYS A  29      72.670  77.341  82.155  1.00  0.00           C
ATOM    571  CG  LYS A  29      73.630  77.971  81.135  1.00  0.00           C
ATOM    574  CD  LYS A  29      74.700  77.001  80.615  1.00  0.00           C
ATOM    577  CE  LYS A  29      75.390  77.501  79.335  1.00  0.00           C
ATOM    580  NZ  LYS A  29      76.680  76.811  79.095  1.00  0.00           N
ATOM    584  C   LYS A  29      71.160  76.291  80.375  1.00  0.00           C
ATOM    585  O   LYS A  29      70.910  76.821  79.305  1.00  0.00           O
ATOM    586  N   VAL A  30      71.290  74.951  80.435  1.00  0.00           N
ATOM    588  CA  VAL A  30      71.080  74.091  79.275  1.00  0.00           C
ATOM    590  CB  VAL A  30      71.480  72.641  79.555  1.00  0.00           C
ATOM    592  CG1 VAL A  30      71.170  71.721  78.355  1.00  0.00           C
ATOM    596  CG2 VAL A  30      73.000  72.581  79.845  1.00  0.00           C
ATOM    600  C   VAL A  30      69.660  74.181  78.715  1.00  0.00           C
ATOM    601  O   VAL A  30      69.470  74.331  77.515  1.00  0.00           O
ATOM    602  N   ALA A  31      68.620  74.161  79.565  1.00  0.00           N
ATOM    604  CA  ALA A  31      67.240  74.261  79.125  1.00  0.00           C
ATOM    606  CB  ALA A  31      66.280  74.141  80.325  1.00  0.00           C
ATOM    610  C   ALA A  31      66.920  75.551  78.395  1.00  0.00           C
ATOM    611  O   ALA A  31      66.330  75.531  77.315  1.00  0.00           O
ATOM    612  N   LYS A  32      67.370  76.691  78.935  1.00  0.00           N
ATOM    614  CA  LYS A  32      67.300  77.971  78.285  1.00  0.00           C
ATOM    616  CB  LYS A  32      67.860  79.011  79.275  1.00  0.00           C
ATOM    619  CG  LYS A  32      68.150  80.411  78.725  1.00  0.00           C
ATOM    622  CD  LYS A  32      68.680  81.321  79.845  1.00  0.00           C
ATOM    625  CE  LYS A  32      70.100  81.011  80.325  1.00  0.00           C
ATOM    628  NZ  LYS A  32      71.070  81.221  79.235  1.00  0.00           N
ATOM    632  C   LYS A  32      68.010  78.071  76.955  1.00  0.00           C
ATOM    633  O   LYS A  32      67.440  78.531  75.965  1.00  0.00           O
ATOM    634  N   ASP A  33      69.270  77.591  76.865  1.00  0.00           N
ATOM    636  CA  ASP A  33      70.040  77.821  75.675  1.00  0.00           C
ATOM    638  CB  ASP A  33      71.540  77.901  76.075  1.00  0.00           C
ATOM    641  CG  ASP A  33      71.760  79.071  77.025  1.00  0.00           C
ATOM    642  OD1 ASP A  33      70.990  80.061  76.935  1.00  0.00           O
ATOM    643  OD2 ASP A  33      72.700  79.031  77.865  1.00  0.00           O
ATOM    644  C   ASP A  33      69.730  76.761  74.615  1.00  0.00           C
ATOM    645  O   ASP A  33      69.850  76.951  73.405  1.00  0.00           O
ATOM    646  N   LYS A  34      69.270  75.561  75.025  1.00  0.00           N
ATOM    648  CA  LYS A  34      68.900  74.541  74.075  1.00  0.00           C
ATOM    650  CB  LYS A  34      69.070  73.141  74.715  1.00  0.00           C
ATOM    653  CG  LYS A  34      69.030  71.981  73.715  1.00  0.00           C
ATOM    656  CD  LYS A  34      69.190  70.611  74.395  1.00  0.00           C
ATOM    659  CE  LYS A  34      69.230  69.461  73.385  1.00  0.00           C
ATOM    662  NZ  LYS A  34      69.000  68.161  74.055  1.00  0.00           N
ATOM    666  C   LYS A  34      67.480  74.741  73.575  1.00  0.00           C
ATOM    667  O   LYS A  34      67.200  74.581  72.385  1.00  0.00           O
ATOM    668  N   TYR A  35      66.520  75.141  74.445  1.00  0.00           N
ATOM    670  CA  TYR A  35      65.100  75.151  74.115  1.00  0.00           C
ATOM    672  CB  TYR A  35      64.300  74.221  75.085  1.00  0.00           C
ATOM    675  CG  TYR A  35      64.840  72.841  74.995  1.00  0.00           C
ATOM    676  CD1 TYR A  35      64.760  72.161  73.785  1.00  0.00           C
ATOM    678  CE1 TYR A  35      65.290  70.881  73.665  1.00  0.00           C
ATOM    680  CZ  TYR A  35      65.820  70.241  74.785  1.00  0.00           C
ATOM    681  OH  TYR A  35      66.300  68.931  74.685  1.00  0.00           O
ATOM    683  CD2 TYR A  35      65.400  72.211  76.115  1.00  0.00           C
ATOM    685  CE2 TYR A  35      65.880  70.901  76.015  1.00  0.00           C
ATOM    687  C   TYR A  35      64.380  76.471  74.265  1.00  0.00           C
ATOM    688  O   TYR A  35      63.170  76.521  74.015  1.00  0.00           O
ATOM    689  N   GLY A  36      65.040  77.541  74.735  1.00  0.00           N
ATOM    691  CA  GLY A  36      64.390  78.831  74.995  1.00  0.00           C
ATOM    694  C   GLY A  36      63.540  78.831  76.235  1.00  0.00           C
ATOM    695  O   GLY A  36      63.020  79.861  76.655  1.00  0.00           O
ATOM    696  N   LEU A  37      63.410  77.661  76.885  1.00  0.00           N
ATOM    698  CA  LEU A  37      62.680  77.361  78.095  1.00  0.00           C
ATOM    700  CB  LEU A  37      62.820  75.841  78.425  1.00  0.00           C
ATOM    703  CG  LEU A  37      61.890  75.301  79.535  1.00  0.00           C
ATOM    705  CD1 LEU A  37      60.420  75.341  79.085  1.00  0.00           C
ATOM    709  CD2 LEU A  37      62.240  73.861  79.945  1.00  0.00           C
ATOM    713  C   LEU A  37      63.150  78.191  79.265  1.00  0.00           C
ATOM    714  O   LEU A  37      64.320  78.521  79.365  1.00  0.00           O
ATOM    715  N   ASP A  38      62.260  78.541  80.205  1.00  0.00           N
ATOM    717  CA  ASP A  38      62.680  79.161  81.435  1.00  0.00           C
ATOM    719  CB  ASP A  38      62.020  80.551  81.555  1.00  0.00           C
ATOM    722  CG  ASP A  38      62.830  81.571  82.325  1.00  0.00           C
ATOM    723  OD1 ASP A  38      63.630  81.221  83.225  1.00  0.00           O
ATOM    724  OD2 ASP A  38      62.530  82.781  82.105  1.00  0.00           O
ATOM    725  C   ASP A  38      62.330  78.211  82.565  1.00  0.00           C
ATOM    726  O   ASP A  38      61.310  77.521  82.535  1.00  0.00           O
ATOM    727  N   VAL A  39      63.230  78.101  83.545  1.00  0.00           N
ATOM    729  CA  VAL A  39      63.130  77.091  84.575  1.00  0.00           C
ATOM    731  CB  VAL A  39      64.220  76.041  84.515  1.00  0.00           C
ATOM    733  CG1 VAL A  39      64.010  75.001  85.635  1.00  0.00           C
ATOM    737  CG2 VAL A  39      64.210  75.371  83.115  1.00  0.00           C
ATOM    741  C   VAL A  39      63.170  77.791  85.905  1.00  0.00           C
ATOM    742  O   VAL A  39      64.160  78.411  86.295  1.00  0.00           O
ATOM    743  N   GLU A  40      62.070  77.691  86.655  1.00  0.00           N
ATOM    745  CA  GLU A  40      61.990  78.301  87.945  1.00  0.00           C
ATOM    747  CB  GLU A  40      60.540  78.731  88.245  1.00  0.00           C
ATOM    750  CG  GLU A  40      60.360  79.511  89.565  1.00  0.00           C
ATOM    753  CD  GLU A  40      58.900  79.711  89.945  1.00  0.00           C
ATOM    754  OE1 GLU A  40      58.090  80.241  89.145  1.00  0.00           O
ATOM    755  OE2 GLU A  40      58.520  79.291  91.075  1.00  0.00           O
ATOM    756  C   GLU A  40      62.540  77.341  88.975  1.00  0.00           C
ATOM    757  O   GLU A  40      61.900  76.371  89.385  1.00  0.00           O
ATOM    758  N   LEU A  41      63.790  77.571  89.425  1.00  0.00           N
ATOM    760  CA  LEU A  41      64.400  76.751  90.445  1.00  0.00           C
ATOM    762  CB  LEU A  41      65.940  76.731  90.325  1.00  0.00           C
ATOM    765  CG  LEU A  41      66.430  76.081  89.005  1.00  0.00           C
ATOM    767  CD1 LEU A  41      67.940  76.281  88.845  1.00  0.00           C
ATOM    771  CD2 LEU A  41      66.090  74.591  88.955  1.00  0.00           C
ATOM    775  C   LEU A  41      63.940  77.161  91.825  1.00  0.00           C
ATOM    776  O   LEU A  41      64.390  78.151  92.415  1.00  0.00           O
ATOM    777  N   VAL A  42      62.990  76.391  92.375  1.00  0.00           N
ATOM    779  CA  VAL A  42      62.360  76.621  93.655  1.00  0.00           C
ATOM    781  CB  VAL A  42      60.900  76.171  93.615  1.00  0.00           C
ATOM    783  CG1 VAL A  42      60.200  76.361  94.975  1.00  0.00           C
ATOM    787  CG2 VAL A  42      60.160  76.991  92.535  1.00  0.00           C
ATOM    791  C   VAL A  42      63.140  75.831  94.675  1.00  0.00           C
ATOM    792  O   VAL A  42      63.290  74.611  94.545  1.00  0.00           O
ATOM    793  N   THR A  43      63.730  76.481  95.685  1.00  0.00           N
ATOM    795  CA  THR A  43      64.680  75.811  96.565  1.00  0.00           C
ATOM    797  CB  THR A  43      66.030  76.501  96.765  1.00  0.00           C
ATOM    799  OG1 THR A  43      65.880  77.831  97.225  1.00  0.00           O
ATOM    801  CG2 THR A  43      66.760  76.571  95.425  1.00  0.00           C
ATOM    805  C   THR A  43      64.090  75.441  97.905  1.00  0.00           C
ATOM    806  O   THR A  43      63.220  76.101  98.455  1.00  0.00           O
ATOM    807  N   PHE A  44      64.570  74.311  98.435  1.00  0.00           N
ATOM    809  CA  PHE A  44      64.090  73.681  99.635  1.00  0.00           C
ATOM    811  CB  PHE A  44      63.190  72.471  99.285  1.00  0.00           C
ATOM    814  CG  PHE A  44      61.920  72.841  98.565  1.00  0.00           C
ATOM    815  CD1 PHE A  44      60.710  72.961  99.265  1.00  0.00           C
ATOM    817  CE1 PHE A  44      59.500  73.141  98.585  1.00  0.00           C
ATOM    819  CZ  PHE A  44      59.490  73.211  97.195  1.00  0.00           C
ATOM    821  CD2 PHE A  44      61.890  72.891  97.155  1.00  0.00           C
ATOM    823  CE2 PHE A  44      60.680  73.081  96.475  1.00  0.00           C
ATOM    825  C   PHE A  44      65.350  73.241 100.395  1.00  0.00           C
ATOM    826  O   PHE A  44      66.460  73.331  99.885  1.00  0.00           O
ATOM    827  N   ASN A  45      65.210  72.801 101.665  1.00  0.00           N
ATOM    829  CA  ASN A  45      66.340  72.201 102.375  1.00  0.00           C
ATOM    831  CB  ASN A  45      66.970  73.231 103.375  1.00  0.00           C
ATOM    834  CG  ASN A  45      68.230  72.791 104.145  1.00  0.00           C
ATOM    835  OD1 ASN A  45      69.090  72.061 103.645  1.00  0.00           O
ATOM    836  ND2 ASN A  45      68.340  73.281 105.405  1.00  0.00           N
ATOM    839  C   ASN A  45      65.880  70.911 103.065  1.00  0.00           C
ATOM    840  O   ASN A  45      66.560  70.391 103.935  1.00  0.00           O
ATOM    841  N   ASP A  46      64.710  70.351 102.735  1.00  0.00           N
ATOM    843  CA  ASP A  46      64.210  69.111 103.305  1.00  0.00           C
ATOM    845  CB  ASP A  46      63.020  69.411 104.235  1.00  0.00           C
ATOM    848  CG  ASP A  46      61.820  69.901 103.455  1.00  0.00           C
ATOM    849  OD1 ASP A  46      61.930  70.991 102.855  1.00  0.00           O
ATOM    850  OD2 ASP A  46      60.770  69.191 103.465  1.00  0.00           O
ATOM    851  C   ASP A  46      63.790  68.101 102.245  1.00  0.00           C
ATOM    852  O   ASP A  46      64.000  68.281 101.055  1.00  0.00           O
ATOM    853  N   TYR A  47      63.160  66.991 102.655  1.00  0.00           N
ATOM    855  CA  TYR A  47      62.720  65.971 101.735  1.00  0.00           C
ATOM    857  CB  TYR A  47      63.380  64.631 102.165  1.00  0.00           C
ATOM    860  CG  TYR A  47      64.880  64.601 101.955  1.00  0.00           C
ATOM    861  CD1 TYR A  47      65.490  65.141 100.805  1.00  0.00           C
ATOM    863  CE1 TYR A  47      66.790  64.771 100.445  1.00  0.00           C
ATOM    865  CZ  TYR A  47      67.500  63.881 101.245  1.00  0.00           C
ATOM    866  OH  TYR A  47      68.750  63.411 100.825  1.00  0.00           O
ATOM    868  CD2 TYR A  47      65.660  63.811 102.815  1.00  0.00           C
ATOM    870  CE2 TYR A  47      66.950  63.421 102.435  1.00  0.00           C
ATOM    872  C   TYR A  47      61.210  65.811 101.645  1.00  0.00           C
ATOM    873  O   TYR A  47      60.720  64.901 100.965  1.00  0.00           O
ATOM    874  N   VAL A  48      60.410  66.671 102.295  1.00  0.00           N
ATOM    876  CA  VAL A  48      58.970  66.481 102.375  1.00  0.00           C
ATOM    878  CB  VAL A  48      58.510  66.531 103.835  1.00  0.00           C
ATOM    880  CG1 VAL A  48      56.990  66.351 103.915  1.00  0.00           C
ATOM    884  CG2 VAL A  48      59.240  65.391 104.565  1.00  0.00           C
ATOM    888  C   VAL A  48      58.250  67.521 101.555  1.00  0.00           C
ATOM    889  O   VAL A  48      57.480  67.221 100.635  1.00  0.00           O
ATOM    890  N   LEU A  49      58.560  68.801 101.815  1.00  0.00           N
ATOM    892  CA  LEU A  49      58.000  69.951 101.145  1.00  0.00           C
ATOM    894  CB  LEU A  49      58.510  71.261 101.785  1.00  0.00           C
ATOM    897  CG  LEU A  49      58.130  71.411 103.265  1.00  0.00           C
ATOM    899  CD1 LEU A  49      58.820  72.651 103.865  1.00  0.00           C
ATOM    903  CD2 LEU A  49      56.620  71.541 103.465  1.00  0.00           C
ATOM    907  C   LEU A  49      58.120  69.951  99.615  1.00  0.00           C
ATOM    908  O   LEU A  49      57.150  70.351  98.975  1.00  0.00           O
ATOM    909  N   PRO A  50      59.160  69.471  98.945  1.00  0.00           N
ATOM    910  CD  PRO A  50      60.490  69.331  99.525  1.00  0.00           C
ATOM    913  CA  PRO A  50      59.190  69.451  97.475  1.00  0.00           C
ATOM    915  CB  PRO A  50      60.600  68.981  97.105  1.00  0.00           C
ATOM    918  CG  PRO A  50      61.460  69.161  98.365  1.00  0.00           C
ATOM    921  C   PRO A  50      58.180  68.481  96.895  1.00  0.00           C
ATOM    922  O   PRO A  50      57.630  68.721  95.825  1.00  0.00           O
ATOM    923  N   ASN A  51      57.960  67.331  97.555  1.00  0.00           N
ATOM    925  CA  ASN A  51      56.840  66.461  97.245  1.00  0.00           C
ATOM    927  CB  ASN A  51      56.940  65.091  97.965  1.00  0.00           C
ATOM    930  CG  ASN A  51      57.900  64.181  97.205  1.00  0.00           C
ATOM    931  OD1 ASN A  51      58.200  64.421  96.035  1.00  0.00           O
ATOM    932  ND2 ASN A  51      58.380  63.111  97.875  1.00  0.00           N
ATOM    935  C   ASN A  51      55.500  67.121  97.535  1.00  0.00           C
ATOM    936  O   ASN A  51      54.580  67.031  96.705  1.00  0.00           O
ATOM    937  N   GLU A  52      55.350  67.821  98.685  1.00  0.00           N
ATOM    939  CA  GLU A  52      54.180  68.641  98.995  1.00  0.00           C
ATOM    941  CB  GLU A  52      54.190  69.241 100.415  1.00  0.00           C
ATOM    944  CG  GLU A  52      54.080  68.131 101.495  1.00  0.00           C
ATOM    947  CD  GLU A  52      53.300  68.501 102.735  1.00  0.00           C
ATOM    948  OE1 GLU A  52      52.430  69.401 102.675  1.00  0.00           O
ATOM    949  OE2 GLU A  52      53.480  67.851 103.795  1.00  0.00           O
ATOM    950  C   GLU A  52      53.840  69.671  97.945  1.00  0.00           C
ATOM    951  O   GLU A  52      52.740  69.681  97.395  1.00  0.00           O
ATOM    952  N   ALA A  53      54.820  70.481  97.545  1.00  0.00           N
ATOM    954  CA  ALA A  53      54.710  71.411  96.465  1.00  0.00           C
ATOM    956  CB  ALA A  53      56.040  72.171  96.435  1.00  0.00           C
ATOM    960  C   ALA A  53      54.370  70.781  95.115  1.00  0.00           C
ATOM    961  O   ALA A  53      53.550  71.291  94.355  1.00  0.00           O
ATOM    962  N   LEU A  54      54.980  69.631  94.755  1.00  0.00           N
ATOM    964  CA  LEU A  54      54.680  68.961  93.505  1.00  0.00           C
ATOM    966  CB  LEU A  54      55.670  67.791  93.335  1.00  0.00           C
ATOM    969  CG  LEU A  54      55.530  66.991  92.015  1.00  0.00           C
ATOM    971  CD1 LEU A  54      55.700  67.911  90.815  1.00  0.00           C
ATOM    975  CD2 LEU A  54      56.550  65.851  91.945  1.00  0.00           C
ATOM    979  C   LEU A  54      53.240  68.471  93.335  1.00  0.00           C
ATOM    980  O   LEU A  54      52.620  68.661  92.285  1.00  0.00           O
ATOM    981  N   SER A  55      52.670  67.841  94.385  1.00  0.00           N
ATOM    983  CA  SER A  55      51.330  67.251  94.405  1.00  0.00           C
ATOM    985  CB  SER A  55      51.170  66.251  95.585  1.00  0.00           C
ATOM    988  OG  SER A  55      49.950  65.491  95.565  1.00  0.00           O
ATOM    990  C   SER A  55      50.230  68.271  94.655  1.00  0.00           C
ATOM    991  O   SER A  55      49.060  68.041  94.345  1.00  0.00           O
ATOM    992  N   LYS A  56      50.560  69.401  95.295  1.00  0.00           N
ATOM    994  CA  LYS A  56      49.650  70.531  95.425  1.00  0.00           C
ATOM    996  CB  LYS A  56      50.030  71.411  96.625  1.00  0.00           C
ATOM    999  CG  LYS A  56      49.900  70.811  98.035  1.00  0.00           C
ATOM   1002  CD  LYS A  56      50.730  71.641  99.045  1.00  0.00           C
ATOM   1005  CE  LYS A  56      50.290  73.111  99.175  1.00  0.00           C
ATOM   1008  NZ  LYS A  56      51.420  74.041  99.325  1.00  0.00           N
ATOM   1012  C   LYS A  56      49.610  71.421  94.205  1.00  0.00           C
ATOM   1013  O   LYS A  56      48.630  72.131  93.985  1.00  0.00           O
ATOM   1014  N   GLY A  57      50.680  71.381  93.375  1.00  0.00           N
ATOM   1016  CA  GLY A  57      50.770  72.191  92.155  1.00  0.00           C
ATOM   1019  C   GLY A  57      51.450  73.521  92.355  1.00  0.00           C
ATOM   1020  O   GLY A  57      51.300  74.431  91.555  1.00  0.00           O
ATOM   1021  N   ASP A  58      52.240  73.661  93.425  1.00  0.00           N
ATOM   1023  CA  ASP A  58      53.050  74.831  93.725  1.00  0.00           C
ATOM   1025  CB  ASP A  58      53.580  74.821  95.195  1.00  0.00           C
ATOM   1028  CG  ASP A  58      52.660  74.351  96.305  1.00  0.00           C
ATOM   1029  OD1 ASP A  58      51.470  74.031  96.125  1.00  0.00           O
ATOM   1030  OD2 ASP A  58      53.180  74.351  97.455  1.00  0.00           O
ATOM   1031  C   ASP A  58      54.290  74.881  92.835  1.00  0.00           C
ATOM   1032  O   ASP A  58      54.870  75.941  92.585  1.00  0.00           O
ATOM   1033  N   ILE A  59      54.700  73.691  92.345  1.00  0.00           N
ATOM   1035  CA  ILE A  59      55.750  73.451  91.385  1.00  0.00           C
ATOM   1037  CB  ILE A  59      57.100  73.061  92.015  1.00  0.00           C
ATOM   1039  CG2 ILE A  59      57.620  74.271  92.845  1.00  0.00           C
ATOM   1043  CG1 ILE A  59      56.990  71.791  92.895  1.00  0.00           C
ATOM   1046  CD  ILE A  59      58.270  71.451  93.665  1.00  0.00           C
ATOM   1050  C   ILE A  59      55.270  72.361  90.425  1.00  0.00           C
ATOM   1051  O   ILE A  59      54.350  71.601  90.745  1.00  0.00           O
ATOM   1052  N   ASP A  60      55.850  72.271  89.215  1.00  0.00           N
ATOM   1054  CA  ASP A  60      55.440  71.321  88.195  1.00  0.00           C
ATOM   1056  CB  ASP A  60      55.620  71.961  86.785  1.00  0.00           C
ATOM   1059  CG  ASP A  60      54.610  73.051  86.535  1.00  0.00           C
ATOM   1060  OD1 ASP A  60      54.950  74.241  86.745  1.00  0.00           O
ATOM   1061  OD2 ASP A  60      53.470  72.711  86.105  1.00  0.00           O
ATOM   1062  C   ASP A  60      56.270  70.041  88.225  1.00  0.00           C
ATOM   1063  O   ASP A  60      55.780  68.971  87.895  1.00  0.00           O
ATOM   1064  N   ALA A  61      57.540  70.141  88.645  1.00  0.00           N
ATOM   1066  CA  ALA A  61      58.440  69.021  88.775  1.00  0.00           C
ATOM   1068  CB  ALA A  61      59.340  68.901  87.525  1.00  0.00           C
ATOM   1072  C   ALA A  61      59.290  69.181  90.025  1.00  0.00           C
ATOM   1073  O   ALA A  61      59.410  70.271  90.605  1.00  0.00           O
ATOM   1074  N   ASN A  62      59.940  68.101  90.495  1.00  0.00           N
ATOM   1076  CA  ASN A  62      61.030  68.201  91.435  1.00  0.00           C
ATOM   1078  CB  ASN A  62      60.560  68.051  92.915  1.00  0.00           C
ATOM   1081  CG  ASN A  62      60.010  66.671  93.295  1.00  0.00           C
ATOM   1082  OD1 ASN A  62      60.520  65.621  92.895  1.00  0.00           O
ATOM   1083  ND2 ASN A  62      58.950  66.651  94.135  1.00  0.00           N
ATOM   1086  C   ASN A  62      62.150  67.271  90.995  1.00  0.00           C
ATOM   1087  O   ASN A  62      61.970  66.411  90.135  1.00  0.00           O
ATOM   1088  N   ALA A  63      63.380  67.501  91.515  1.00  0.00           N
ATOM   1090  CA  ALA A  63      64.530  66.791  91.015  1.00  0.00           C
ATOM   1092  CB  ALA A  63      65.290  67.661  89.985  1.00  0.00           C
ATOM   1096  C   ALA A  63      65.440  66.381  92.155  1.00  0.00           C
ATOM   1097  O   ALA A  63      66.660  66.391  92.015  1.00  0.00           O
ATOM   1098  N   PHE A  64      64.850  65.951  93.275  1.00  0.00           N
ATOM   1100  CA  PHE A  64      65.530  65.211  94.315  1.00  0.00           C
ATOM   1102  CB  PHE A  64      65.350  65.871  95.725  1.00  0.00           C
ATOM   1105  CG  PHE A  64      64.050  65.551  96.435  1.00  0.00           C
ATOM   1106  CD1 PHE A  64      64.060  64.881  97.665  1.00  0.00           C
ATOM   1108  CE1 PHE A  64      62.870  64.531  98.315  1.00  0.00           C
ATOM   1110  CZ  PHE A  64      61.650  64.831  97.715  1.00  0.00           C
ATOM   1112  CD2 PHE A  64      62.810  65.871  95.865  1.00  0.00           C
ATOM   1114  CE2 PHE A  64      61.610  65.501  96.485  1.00  0.00           C
ATOM   1116  C   PHE A  64      64.900  63.831  94.255  1.00  0.00           C
ATOM   1117  O   PHE A  64      63.890  63.661  93.585  1.00  0.00           O
ATOM   1118  N   GLN A  65      65.460  62.851  94.985  1.00  0.00           N
ATOM   1120  CA  GLN A  65      64.760  61.701  95.545  1.00  0.00           C
ATOM   1122  CB  GLN A  65      63.240  61.851  95.865  1.00  0.00           C
ATOM   1125  CG  GLN A  65      62.160  61.461  94.815  1.00  0.00           C
ATOM   1128  CD  GLN A  65      60.770  61.951  95.255  1.00  0.00           C
ATOM   1129  OE1 GLN A  65      60.120  61.411  96.155  1.00  0.00           O
ATOM   1130  NE2 GLN A  65      60.280  63.041  94.615  1.00  0.00           N
ATOM   1133  C   GLN A  65      65.070  60.451  94.755  1.00  0.00           C
ATOM   1134  O   GLN A  65      64.990  60.401  93.535  1.00  0.00           O
ATOM   1135  N   HIS A  66      65.470  59.391  95.455  1.00  0.00           N
ATOM   1137  CA  HIS A  66      65.670  58.101  94.835  1.00  0.00           C
ATOM   1139  CB  HIS A  66      66.720  57.261  95.605  1.00  0.00           C
ATOM   1142  ND1 HIS A  66      65.710  56.331  97.705  1.00  0.00           N
ATOM   1143  CG  HIS A  66      66.570  57.241  97.095  1.00  0.00           C
ATOM   1144  CE1 HIS A  66      66.000  56.401  98.995  1.00  0.00           C
ATOM   1146  NE2 HIS A  66      66.970  57.311  99.245  1.00  0.00           N
ATOM   1148  CD2 HIS A  66      67.350  57.841  98.035  1.00  0.00           C
ATOM   1150  C   HIS A  66      64.350  57.381  94.685  1.00  0.00           C
ATOM   1151  O   HIS A  66      63.370  57.711  95.345  1.00  0.00           O
ATOM   1152  N   LYS A  67      64.260  56.381  93.765  1.00  0.00           N
ATOM   1154  CA  LYS A  67      63.010  55.651  93.605  1.00  0.00           C
ATOM   1156  CB  LYS A  67      63.000  54.641  92.425  1.00  0.00           C
ATOM   1159  CG  LYS A  67      61.550  54.261  92.045  1.00  0.00           C
ATOM   1162  CD  LYS A  67      61.460  53.061  91.105  1.00  0.00           C
ATOM   1165  CE  LYS A  67      60.040  52.521  90.885  1.00  0.00           C
ATOM   1168  NZ  LYS A  67      59.590  51.731  92.045  1.00  0.00           N
ATOM   1172  C   LYS A  67      62.480  54.961  94.865  1.00  0.00           C
ATOM   1173  O   LYS A  67      61.270  55.061  95.065  1.00  0.00           O
ATOM   1174  N   PRO A  68      63.250  54.331  95.755  1.00  0.00           N
ATOM   1175  CD  PRO A  68      64.590  53.791  95.505  1.00  0.00           C
ATOM   1178  CA  PRO A  68      62.660  53.781  96.965  1.00  0.00           C
ATOM   1180  CB  PRO A  68      63.830  53.031  97.625  1.00  0.00           C
ATOM   1183  CG  PRO A  68      64.710  52.601  96.455  1.00  0.00           C
ATOM   1186  C   PRO A  68      62.070  54.841  97.875  1.00  0.00           C
ATOM   1187  O   PRO A  68      61.000  54.611  98.445  1.00  0.00           O
ATOM   1188  N   TYR A  69      62.690  56.031  98.025  1.00  0.00           N
ATOM   1190  CA  TYR A  69      62.040  57.131  98.735  1.00  0.00           C
ATOM   1192  CB  TYR A  69      62.990  58.351  98.875  1.00  0.00           C
ATOM   1195  CG  TYR A  69      62.360  59.431  99.725  1.00  0.00           C
ATOM   1196  CD1 TYR A  69      62.360  59.311 101.115  1.00  0.00           C
ATOM   1198  CE1 TYR A  69      61.780  60.311 101.915  1.00  0.00           C
ATOM   1200  CZ  TYR A  69      61.260  61.461 101.325  1.00  0.00           C
ATOM   1201  OH  TYR A  69      60.720  62.481 102.135  1.00  0.00           O
ATOM   1203  CD2 TYR A  69      61.770  60.561  99.135  1.00  0.00           C
ATOM   1205  CE2 TYR A  69      61.260  61.601  99.935  1.00  0.00           C
ATOM   1207  C   TYR A  69      60.720  57.531  98.095  1.00  0.00           C
ATOM   1208  O   TYR A  69      59.710  57.661  98.765  1.00  0.00           O
ATOM   1209  N   LEU A  70      60.690  57.641  96.745  1.00  0.00           N
ATOM   1211  CA  LEU A  70      59.460  57.881  96.025  1.00  0.00           C
ATOM   1213  CB  LEU A  70      59.750  58.031  94.505  1.00  0.00           C
ATOM   1216  CG  LEU A  70      58.540  58.431  93.625  1.00  0.00           C
ATOM   1218  CD1 LEU A  70      58.040  59.831  93.985  1.00  0.00           C
ATOM   1222  CD2 LEU A  70      58.880  58.381  92.135  1.00  0.00           C
ATOM   1226  C   LEU A  70      58.410  56.811  96.275  1.00  0.00           C
ATOM   1227  O   LEU A  70      57.280  57.131  96.645  1.00  0.00           O
ATOM   1228  N   ASP A  71      58.760  55.511  96.205  1.00  0.00           N
ATOM   1230  CA  ASP A  71      57.880  54.371  96.465  1.00  0.00           C
ATOM   1232  CB  ASP A  71      58.720  53.051  96.395  1.00  0.00           C
ATOM   1235  CG  ASP A  71      59.190  52.661  95.015  1.00  0.00           C
ATOM   1236  OD1 ASP A  71      58.600  53.121  93.995  1.00  0.00           O
ATOM   1237  OD2 ASP A  71      60.100  51.781  94.905  1.00  0.00           O
ATOM   1238  C   ASP A  71      57.240  54.431  97.845  1.00  0.00           C
ATOM   1239  O   ASP A  71      56.020  54.281  98.025  1.00  0.00           O
ATOM   1240  N   GLN A  72      58.070  54.721  98.875  1.00  0.00           N
ATOM   1242  CA  GLN A  72      57.670  54.931 100.255  1.00  0.00           C
ATOM   1244  CB  GLN A  72      58.980  55.111 101.075  1.00  0.00           C
ATOM   1247  CG  GLN A  72      58.850  55.141 102.615  1.00  0.00           C
ATOM   1250  CD  GLN A  72      58.150  53.901 103.165  1.00  0.00           C
ATOM   1251  OE1 GLN A  72      58.590  52.761 102.945  1.00  0.00           O
ATOM   1252  NE2 GLN A  72      57.040  54.071 103.905  1.00  0.00           N
ATOM   1255  C   GLN A  72      56.750  56.131 100.425  1.00  0.00           C
ATOM   1256  O   GLN A  72      55.660  56.021 100.985  1.00  0.00           O
ATOM   1257  N   GLN A  73      57.100  57.291  99.855  1.00  0.00           N
ATOM   1259  CA  GLN A  73      56.310  58.511  99.875  1.00  0.00           C
ATOM   1261  CB  GLN A  73      57.040  59.651  99.135  1.00  0.00           C
ATOM   1264  CG  GLN A  73      58.240  60.261  99.895  1.00  0.00           C
ATOM   1267  CD  GLN A  73      57.810  61.241 100.975  1.00  0.00           C
ATOM   1268  OE1 GLN A  73      57.480  62.401 100.685  1.00  0.00           O
ATOM   1269  NE2 GLN A  73      57.800  60.791 102.245  1.00  0.00           N
ATOM   1272  C   GLN A  73      54.910  58.351  99.305  1.00  0.00           C
ATOM   1273  O   GLN A  73      53.940  58.861  99.855  1.00  0.00           O
ATOM   1274  N   LEU A  74      54.790  57.601  98.185  1.00  0.00           N
ATOM   1276  CA  LEU A  74      53.510  57.271  97.575  1.00  0.00           C
ATOM   1278  CB  LEU A  74      53.710  56.411  96.295  1.00  0.00           C
ATOM   1281  CG  LEU A  74      54.420  57.121  95.135  1.00  0.00           C
ATOM   1283  CD1 LEU A  74      54.860  56.111  94.085  1.00  0.00           C
ATOM   1287  CD2 LEU A  74      53.560  58.221  94.495  1.00  0.00           C
ATOM   1291  C   LEU A  74      52.560  56.541  98.495  1.00  0.00           C
ATOM   1292  O   LEU A  74      51.370  56.871  98.535  1.00  0.00           O
ATOM   1293  N   LYS A  75      53.050  55.561  99.285  1.00  0.00           N
ATOM   1295  CA  LYS A  75      52.270  54.901 100.315  1.00  0.00           C
ATOM   1297  CB  LYS A  75      53.110  53.771 100.955  1.00  0.00           C
ATOM   1300  CG  LYS A  75      53.550  52.681  99.985  1.00  0.00           C
ATOM   1303  CD  LYS A  75      54.500  51.711 100.675  1.00  0.00           C
ATOM   1306  CE  LYS A  75      54.790  50.481  99.825  1.00  0.00           C
ATOM   1309  NZ  LYS A  75      55.410  49.451 100.675  1.00  0.00           N
ATOM   1313  C   LYS A  75      51.850  55.791 101.465  1.00  0.00           C
ATOM   1314  O   LYS A  75      50.680  55.911 101.835  1.00  0.00           O
ATOM   1315  N   ASP A  76      52.860  56.471 102.055  1.00  0.00           N
ATOM   1317  CA  ASP A  76      52.770  57.181 103.305  1.00  0.00           C
ATOM   1319  CB  ASP A  76      54.160  57.701 103.715  1.00  0.00           C
ATOM   1322  CG  ASP A  76      55.100  56.561 103.955  1.00  0.00           C
ATOM   1323  OD1 ASP A  76      54.630  55.441 104.245  1.00  0.00           O
ATOM   1324  OD2 ASP A  76      56.330  56.821 103.985  1.00  0.00           O
ATOM   1325  C   ASP A  76      51.860  58.381 103.255  1.00  0.00           C
ATOM   1326  O   ASP A  76      51.210  58.731 104.245  1.00  0.00           O
ATOM   1327  N   ARG A  77      51.890  59.071 102.105  1.00  0.00           N
ATOM   1329  CA  ARG A  77      51.260  60.341 101.945  1.00  0.00           C
ATOM   1331  CB  ARG A  77      52.320  61.361 101.505  1.00  0.00           C
ATOM   1334  CG  ARG A  77      53.470  61.671 102.485  1.00  0.00           C
ATOM   1337  CD  ARG A  77      53.050  62.301 103.815  1.00  0.00           C
ATOM   1340  NE  ARG A  77      52.230  63.521 103.545  1.00  0.00           N
ATOM   1342  CZ  ARG A  77      52.650  64.771 103.585  1.00  0.00           C
ATOM   1343  NH1 ARG A  77      53.870  65.171 103.875  1.00  0.00           N
ATOM   1346  NH2 ARG A  77      51.780  65.731 103.355  1.00  0.00           N
ATOM   1349  C   ARG A  77      50.140  60.331 100.915  1.00  0.00           C
ATOM   1350  O   ARG A  77      49.420  61.311 100.745  1.00  0.00           O
ATOM   1351  N   GLY A  78      49.940  59.201 100.195  1.00  0.00           N
ATOM   1353  CA  GLY A  78      48.920  59.041  99.165  1.00  0.00           C
ATOM   1356  C   GLY A  78      49.040  59.921  97.935  1.00  0.00           C
ATOM   1357  O   GLY A  78      48.070  60.471  97.405  1.00  0.00           O
ATOM   1358  N   TYR A  79      50.270  60.091  97.425  1.00  0.00           N
ATOM   1360  CA  TYR A  79      50.500  60.941  96.265  1.00  0.00           C
ATOM   1362  CB  TYR A  79      51.900  61.611  96.315  1.00  0.00           C
ATOM   1365  CG  TYR A  79      52.310  62.221  97.615  1.00  0.00           C
ATOM   1366  CD1 TYR A  79      51.440  63.001  98.405  1.00  0.00           C
ATOM   1368  CE1 TYR A  79      51.960  63.781  99.455  1.00  0.00           C
ATOM   1370  CZ  TYR A  79      53.340  63.781  99.705  1.00  0.00           C
ATOM   1371  OH  TYR A  79      53.900  64.751 100.545  1.00  0.00           O
ATOM   1373  CD2 TYR A  79      53.680  62.181  97.955  1.00  0.00           C
ATOM   1375  CE2 TYR A  79      54.190  62.941  99.005  1.00  0.00           C
ATOM   1377  C   TYR A  79      50.380  60.191  94.925  1.00  0.00           C
ATOM   1378  O   TYR A  79      50.500  58.971  94.835  1.00  0.00           O
ATOM   1379  N   LYS A  80      50.130  60.931  93.825  1.00  0.00           N
ATOM   1381  CA  LYS A  80      50.190  60.411  92.465  1.00  0.00           C
ATOM   1383  CB  LYS A  80      48.860  60.631  91.695  1.00  0.00           C
ATOM   1386  CG  LYS A  80      47.660  59.861  92.275  1.00  0.00           C
ATOM   1389  CD  LYS A  80      47.930  58.351  92.305  1.00  0.00           C
ATOM   1392  CE  LYS A  80      46.790  57.471  92.815  1.00  0.00           C
ATOM   1395  NZ  LYS A  80      45.690  57.391  91.845  1.00  0.00           N
ATOM   1399  C   LYS A  80      51.370  61.011  91.715  1.00  0.00           C
ATOM   1400  O   LYS A  80      51.240  61.841  90.815  1.00  0.00           O
ATOM   1401  N   LEU A  81      52.590  60.591  92.105  1.00  0.00           N
ATOM   1403  CA  LEU A  81      53.830  61.131  91.575  1.00  0.00           C
ATOM   1405  CB  LEU A  81      54.740  61.751  92.665  1.00  0.00           C
ATOM   1408  CG  LEU A  81      54.040  62.741  93.615  1.00  0.00           C
ATOM   1410  CD1 LEU A  81      55.020  63.231  94.705  1.00  0.00           C
ATOM   1414  CD2 LEU A  81      53.410  63.921  92.865  1.00  0.00           C
ATOM   1418  C   LEU A  81      54.590  60.031  90.885  1.00  0.00           C
ATOM   1419  O   LEU A  81      54.560  58.871  91.295  1.00  0.00           O
ATOM   1420  N   VAL A  82      55.260  60.391  89.775  1.00  0.00           N
ATOM   1422  CA  VAL A  82      55.840  59.471  88.825  1.00  0.00           C
ATOM   1424  CB  VAL A  82      54.940  59.201  87.625  1.00  0.00           C
ATOM   1426  CG1 VAL A  82      53.720  58.381  88.065  1.00  0.00           C
ATOM   1430  CG2 VAL A  82      54.480  60.521  86.985  1.00  0.00           C
ATOM   1434  C   VAL A  82      57.170  60.031  88.335  1.00  0.00           C
ATOM   1435  O   VAL A  82      57.350  61.231  88.175  1.00  0.00           O
ATOM   1436  N   ALA A  83      58.160  59.141  88.135  1.00  0.00           N
ATOM   1438  CA  ALA A  83      59.480  59.511  87.695  1.00  0.00           C
ATOM   1440  CB  ALA A  83      60.470  58.451  88.185  1.00  0.00           C
ATOM   1444  C   ALA A  83      59.590  59.641  86.185  1.00  0.00           C
ATOM   1445  O   ALA A  83      59.370  58.691  85.445  1.00  0.00           O
ATOM   1446  N   VAL A  84      60.000  60.841  85.705  1.00  0.00           N
ATOM   1448  CA  VAL A  84      60.120  61.141  84.285  1.00  0.00           C
ATOM   1450  CB  VAL A  84      59.480  62.481  83.935  1.00  0.00           C
ATOM   1452  CG1 VAL A  84      57.960  62.281  83.955  1.00  0.00           C
ATOM   1456  CG2 VAL A  84      59.920  63.571  84.925  1.00  0.00           C
ATOM   1460  C   VAL A  84      61.560  61.131  83.795  1.00  0.00           C
ATOM   1461  O   VAL A  84      61.840  61.221  82.595  1.00  0.00           O
ATOM   1462  N   GLY A  85      62.540  60.961  84.695  1.00  0.00           N
ATOM   1464  CA  GLY A  85      63.920  60.781  84.275  1.00  0.00           C
ATOM   1467  C   GLY A  85      64.750  60.511  85.485  1.00  0.00           C
ATOM   1468  O   GLY A  85      64.340  60.761  86.605  1.00  0.00           O
ATOM   1469  N   ASN A  86      65.970  60.001  85.275  1.00  0.00           N
ATOM   1471  CA  ASN A  86      66.910  59.741  86.335  1.00  0.00           C
ATOM   1473  CB  ASN A  86      67.550  58.351  86.205  1.00  0.00           C
ATOM   1476  CG  ASN A  86      66.550  57.201  86.125  1.00  0.00           C
ATOM   1477  OD1 ASN A  86      65.320  57.281  86.205  1.00  0.00           O
ATOM   1478  ND2 ASN A  86      67.160  56.011  85.935  1.00  0.00           N
ATOM   1481  C   ASN A  86      68.040  60.741  86.225  1.00  0.00           C
ATOM   1482  O   ASN A  86      68.380  61.221  85.145  1.00  0.00           O
ATOM   1483  N   THR A  87      68.660  61.081  87.355  1.00  0.00           N
ATOM   1485  CA  THR A  87      69.730  62.061  87.385  1.00  0.00           C
ATOM   1487  CB  THR A  87      69.430  63.181  88.365  1.00  0.00           C
ATOM   1489  OG1 THR A  87      69.110  62.701  89.665  1.00  0.00           O
ATOM   1491  CG2 THR A  87      68.180  63.921  87.845  1.00  0.00           C
ATOM   1495  C   THR A  87      71.040  61.371  87.685  1.00  0.00           C
ATOM   1496  O   THR A  87      71.820  61.041  86.795  1.00  0.00           O
ATOM   1497  N   PHE A  88      71.310  61.121  88.965  1.00  0.00           N
ATOM   1499  CA  PHE A  88      72.610  60.701  89.425  1.00  0.00           C
ATOM   1501  CB  PHE A  88      73.430  61.901  89.975  1.00  0.00           C
ATOM   1504  CG  PHE A  88      73.730  62.901  88.875  1.00  0.00           C
ATOM   1505  CD1 PHE A  88      74.570  62.531  87.815  1.00  0.00           C
ATOM   1507  CE1 PHE A  88      74.860  63.431  86.785  1.00  0.00           C
ATOM   1509  CZ  PHE A  88      74.330  64.721  86.815  1.00  0.00           C
ATOM   1511  CD2 PHE A  88      73.190  64.191  88.895  1.00  0.00           C
ATOM   1513  CE2 PHE A  88      73.500  65.101  87.875  1.00  0.00           C
ATOM   1515  C   PHE A  88      72.470  59.661  90.515  1.00  0.00           C
ATOM   1516  O   PHE A  88      71.550  59.691  91.325  1.00  0.00           O
ATOM   1517  N   VAL A  89      73.410  58.691  90.565  1.00  0.00           N
ATOM   1519  CA  VAL A  89      73.600  57.871  91.745  1.00  0.00           C
ATOM   1521  CB  VAL A  89      74.050  56.441  91.475  1.00  0.00           C
ATOM   1523  CG1 VAL A  89      73.810  55.561  92.725  1.00  0.00           C
ATOM   1527  CG2 VAL A  89      73.250  55.891  90.295  1.00  0.00           C
ATOM   1531  C   VAL A  89      74.630  58.581  92.585  1.00  0.00           C
ATOM   1532  O   VAL A  89      75.760  58.791  92.155  1.00  0.00           O
ATOM   1533  N   TYR A  90      74.250  58.991  93.805  1.00  0.00           N
ATOM   1535  CA  TYR A  90      75.170  59.541  94.775  1.00  0.00           C
ATOM   1537  CB  TYR A  90      74.640  60.831  95.445  1.00  0.00           C
ATOM   1540  CG  TYR A  90      74.180  61.871  94.455  1.00  0.00           C
ATOM   1541  CD1 TYR A  90      75.110  62.701  93.805  1.00  0.00           C
ATOM   1543  CE1 TYR A  90      74.660  63.771  93.015  1.00  0.00           C
ATOM   1545  CZ  TYR A  90      73.290  64.021  92.885  1.00  0.00           C
ATOM   1546  OH  TYR A  90      72.820  65.121  92.145  1.00  0.00           O
ATOM   1548  CD2 TYR A  90      72.810  62.111  94.295  1.00  0.00           C
ATOM   1550  CE2 TYR A  90      72.360  63.181  93.515  1.00  0.00           C
ATOM   1552  C   TYR A  90      75.330  58.491  95.875  1.00  0.00           C
ATOM   1553  O   TYR A  90      74.390  58.321  96.655  1.00  0.00           O
ATOM   1554  N   PRO A  91      76.450  57.781  95.975  1.00  0.00           N
ATOM   1555  CD  PRO A  91      77.480  57.641  94.955  1.00  0.00           C
ATOM   1558  CA  PRO A  91      76.750  56.921  97.105  1.00  0.00           C
ATOM   1560  CB  PRO A  91      78.040  56.191  96.735  1.00  0.00           C
ATOM   1563  CG  PRO A  91      78.060  56.251  95.215  1.00  0.00           C
ATOM   1566  C   PRO A  91      76.840  57.651  98.415  1.00  0.00           C
ATOM   1567  O   PRO A  91      77.600  58.621  98.525  1.00  0.00           O
ATOM   1568  N   ILE A  92      76.050  57.221  99.405  1.00  0.00           N
ATOM   1570  CA  ILE A  92      76.050  57.761 100.755  1.00  0.00           C
ATOM   1572  CB  ILE A  92      74.730  57.401 101.455  1.00  0.00           C
ATOM   1574  CG2 ILE A  92      74.670  55.901 101.785  1.00  0.00           C
ATOM   1578  CG1 ILE A  92      74.450  58.271 102.695  1.00  0.00           C
ATOM   1581  CD  ILE A  92      73.070  58.011 103.325  1.00  0.00           C
ATOM   1585  C   ILE A  92      77.310  57.331 101.505  1.00  0.00           C
ATOM   1586  O   ILE A  92      77.920  56.301 101.205  1.00  0.00           O
ATOM   1587  N   ALA A  93      77.790  58.141 102.475  1.00  0.00           N
ATOM   1589  CA  ALA A  93      79.040  57.861 103.155  1.00  0.00           C
ATOM   1591  CB  ALA A  93      80.170  58.721 102.555  1.00  0.00           C
ATOM   1595  C   ALA A  93      78.940  58.141 104.635  1.00  0.00           C
ATOM   1596  O   ALA A  93      78.110  58.931 105.095  1.00  0.00           O
ATOM   1597  N   GLY A  94      79.810  57.481 105.415  1.00  0.00           N
ATOM   1599  CA  GLY A  94      79.980  57.681 106.845  1.00  0.00           C
ATOM   1602  C   GLY A  94      81.060  58.691 107.115  1.00  0.00           C
ATOM   1603  O   GLY A  94      82.190  58.531 106.675  1.00  0.00           O
ATOM   1604  N   TYR A  95      80.740  59.761 107.855  1.00  0.00           N
ATOM   1606  CA  TYR A  95      81.590  60.901 108.085  1.00  0.00           C
ATOM   1608  CB  TYR A  95      80.930  62.211 107.565  1.00  0.00           C
ATOM   1611  CG  TYR A  95      80.760  62.191 106.065  1.00  0.00           C
ATOM   1612  CD1 TYR A  95      81.830  62.551 105.225  1.00  0.00           C
ATOM   1614  CE1 TYR A  95      81.650  62.641 103.835  1.00  0.00           C
ATOM   1616  CZ  TYR A  95      80.390  62.401 103.275  1.00  0.00           C
ATOM   1617  OH  TYR A  95      80.230  62.531 101.885  1.00  0.00           O
ATOM   1619  CD2 TYR A  95      79.520  61.911 105.485  1.00  0.00           C
ATOM   1621  CE2 TYR A  95      79.320  62.031 104.095  1.00  0.00           C
ATOM   1623  C   TYR A  95      81.820  61.051 109.575  1.00  0.00           C
ATOM   1624  O   TYR A  95      81.010  60.641 110.395  1.00  0.00           O
ATOM   1625  N   SER A  96      82.940  61.671 109.985  1.00  0.00           N
ATOM   1627  CA  SER A  96      83.110  62.041 111.375  1.00  0.00           C
ATOM   1629  CB  SER A  96      83.670  60.891 112.235  1.00  0.00           C
ATOM   1632  OG  SER A  96      83.710  61.241 113.625  1.00  0.00           O
ATOM   1634  C   SER A  96      84.000  63.261 111.445  1.00  0.00           C
ATOM   1635  O   SER A  96      84.930  63.431 110.655  1.00  0.00           O
ATOM   1636  N   LYS A  97      83.750  64.171 112.405  1.00  0.00           N
ATOM   1638  CA  LYS A  97      84.650  65.251 112.715  1.00  0.00           C
ATOM   1640  CB  LYS A  97      83.910  66.591 112.945  1.00  0.00           C
ATOM   1643  CG  LYS A  97      83.260  67.131 111.655  1.00  0.00           C
ATOM   1646  CD  LYS A  97      82.470  68.451 111.845  1.00  0.00           C
ATOM   1649  CE  LYS A  97      83.340  69.681 112.155  1.00  0.00           C
ATOM   1652  NZ  LYS A  97      82.520  70.881 112.355  1.00  0.00           N
ATOM   1656  C   LYS A  97      85.480  64.901 113.945  1.00  0.00           C
ATOM   1657  O   LYS A  97      86.240  65.741 114.435  1.00  0.00           O
ATOM   1658  N   LYS A  98      85.330  63.671 114.465  1.00  0.00           N
ATOM   1660  CA  LYS A  98      85.980  63.151 115.655  1.00  0.00           C
ATOM   1662  CB  LYS A  98      84.940  62.681 116.685  1.00  0.00           C
ATOM   1665  CG  LYS A  98      84.210  63.851 117.365  1.00  0.00           C
ATOM   1668  CD  LYS A  98      83.180  63.391 118.385  1.00  0.00           C
ATOM   1671  CE  LYS A  98      82.310  64.501 118.985  1.00  0.00           C
ATOM   1674  NZ  LYS A  98      81.590  65.221 117.925  1.00  0.00           N
ATOM   1678  C   LYS A  98      86.970  62.031 115.375  1.00  0.00           C
ATOM   1679  O   LYS A  98      88.100  62.081 115.855  1.00  0.00           O
ATOM   1680  N   ILE A  99      86.600  61.001 114.595  1.00  0.00           N
ATOM   1682  CA  ILE A  99      87.440  59.841 114.305  1.00  0.00           C
ATOM   1684  CB  ILE A  99      86.780  58.531 114.745  1.00  0.00           C
ATOM   1686  CG2 ILE A  99      86.720  58.531 116.285  1.00  0.00           C
ATOM   1690  CG1 ILE A  99      85.380  58.321 114.115  1.00  0.00           C
ATOM   1693  CD  ILE A  99      84.750  56.981 114.465  1.00  0.00           C
ATOM   1697  C   ILE A  99      87.760  59.801 112.825  1.00  0.00           C
ATOM   1698  O   ILE A  99      87.080  60.441 112.035  1.00  0.00           O
ATOM   1699  N   LYS A 100      88.830  59.081 112.395  1.00  0.00           N
ATOM   1701  CA  LYS A 100      89.160  58.961 110.985  1.00  0.00           C
ATOM   1703  CB  LYS A 100      90.540  59.591 110.635  1.00  0.00           C
ATOM   1706  CG  LYS A 100      90.770  61.031 111.145  1.00  0.00           C
ATOM   1709  CD  LYS A 100      91.230  61.151 112.615  1.00  0.00           C
ATOM   1712  CE  LYS A 100      92.560  60.441 112.915  1.00  0.00           C
ATOM   1715  NZ  LYS A 100      92.810  60.371 114.375  1.00  0.00           N
ATOM   1719  C   LYS A 100      89.220  57.501 110.565  1.00  0.00           C
ATOM   1720  O   LYS A 100      89.390  57.181 109.385  1.00  0.00           O
ATOM   1721  N   SER A 101      89.070  56.571 111.515  1.00  0.00           N
ATOM   1723  CA  SER A 101      89.030  55.161 111.235  1.00  0.00           C
ATOM   1725  CB  SER A 101      90.370  54.421 111.475  1.00  0.00           C
ATOM   1728  OG  SER A 101      90.350  53.121 110.865  1.00  0.00           O
ATOM   1730  C   SER A 101      87.970  54.541 112.115  1.00  0.00           C
ATOM   1731  O   SER A 101      87.480  55.151 113.055  1.00  0.00           O
ATOM   1732  N   LEU A 102      87.600  53.291 111.825  1.00  0.00           N
ATOM   1734  CA  LEU A 102      86.640  52.551 112.625  1.00  0.00           C
ATOM   1736  CB  LEU A 102      85.980  51.491 111.715  1.00  0.00           C
ATOM   1739  CG  LEU A 102      85.000  52.091 110.675  1.00  0.00           C
ATOM   1741  CD1 LEU A 102      84.380  50.981 109.815  1.00  0.00           C
ATOM   1745  CD2 LEU A 102      83.890  52.961 111.275  1.00  0.00           C
ATOM   1749  C   LEU A 102      87.230  52.001 113.925  1.00  0.00           C
ATOM   1750  O   LEU A 102      86.510  51.881 114.915  1.00  0.00           O
ATOM   1751  N   ASP A 103      88.560  51.771 114.015  1.00  0.00           N
ATOM   1753  CA  ASP A 103      89.260  51.371 115.225  1.00  0.00           C
ATOM   1755  CB  ASP A 103      90.760  51.091 114.925  1.00  0.00           C
ATOM   1758  CG  ASP A 103      90.960  50.411 113.595  1.00  0.00           C
ATOM   1759  OD1 ASP A 103      90.770  49.171 113.505  1.00  0.00           O
ATOM   1760  OD2 ASP A 103      91.310  51.151 112.625  1.00  0.00           O
ATOM   1761  C   ASP A 103      89.230  52.451 116.325  1.00  0.00           C
ATOM   1762  O   ASP A 103      89.370  52.181 117.515  1.00  0.00           O
ATOM   1763  N   GLU A 104      89.070  53.721 115.905  1.00  0.00           N
ATOM   1765  CA  GLU A 104      88.940  54.881 116.765  1.00  0.00           C
ATOM   1767  CB  GLU A 104      89.320  56.161 115.985  1.00  0.00           C
ATOM   1770  CG  GLU A 104      90.800  56.271 115.565  1.00  0.00           C
ATOM   1773  CD  GLU A 104      91.100  57.611 114.915  1.00  0.00           C
ATOM   1774  OE1 GLU A 104      91.420  58.571 115.645  1.00  0.00           O
ATOM   1775  OE2 GLU A 104      91.030  57.741 113.665  1.00  0.00           O
ATOM   1776  C   GLU A 104      87.520  55.081 117.285  1.00  0.00           C
ATOM   1777  O   GLU A 104      87.300  55.831 118.245  1.00  0.00           O
ATOM   1778  N   LEU A 105      86.520  54.421 116.655  1.00  0.00           N
ATOM   1780  CA  LEU A 105      85.130  54.441 117.115  1.00  0.00           C
ATOM   1782  CB  LEU A 105      84.160  53.811 116.075  1.00  0.00           C
ATOM   1785  CG  LEU A 105      82.640  53.921 116.385  1.00  0.00           C
ATOM   1787  CD1 LEU A 105      82.150  55.371 116.375  1.00  0.00           C
ATOM   1791  CD2 LEU A 105      81.810  53.111 115.385  1.00  0.00           C
ATOM   1795  C   LEU A 105      84.970  53.701 118.425  1.00  0.00           C
ATOM   1796  O   LEU A 105      84.890  52.471 118.465  1.00  0.00           O
ATOM   1797  N   GLN A 106      84.920  54.431 119.545  1.00  0.00           N
ATOM   1799  CA  GLN A 106      84.700  53.861 120.850  1.00  0.00           C
ATOM   1801  CB  GLN A 106      84.930  54.911 121.950  1.00  0.00           C
ATOM   1804  CG  GLN A 106      86.400  55.421 121.960  1.00  0.00           C
ATOM   1807  CD  GLN A 106      86.630  56.481 123.030  1.00  0.00           C
ATOM   1808  OE1 GLN A 106      87.190  56.221 124.100  1.00  0.00           O
ATOM   1809  NE2 GLN A 106      86.180  57.731 122.760  1.00  0.00           N
ATOM   1812  C   GLN A 106      83.340  53.181 120.990  1.00  0.00           C
ATOM   1813  O   GLN A 106      82.320  53.681 120.510  1.00  0.00           O
ATOM   1814  N   ASP A 107      83.310  52.021 121.640  1.00  0.00           N
ATOM   1816  CA  ASP A 107      82.100  51.301 121.960  1.00  0.00           C
ATOM   1818  CB  ASP A 107      82.410  49.951 122.650  1.00  0.00           C
ATOM   1821  CG  ASP A 107      83.210  48.981 121.780  1.00  0.00           C
ATOM   1822  OD1 ASP A 107      84.090  49.411 120.980  1.00  0.00           O
ATOM   1823  OD2 ASP A 107      83.060  47.761 122.020  1.00  0.00           O
ATOM   1824  C   ASP A 107      81.120  52.141 122.780  1.00  0.00           C
ATOM   1825  O   ASP A 107      81.470  53.051 123.540  1.00  0.00           O
ATOM   1826  N   GLY A 108      79.820  51.901 122.530  1.00  0.00           N
ATOM   1828  CA  GLY A 108      78.720  52.691 123.080  1.00  0.00           C
ATOM   1831  C   GLY A 108      78.540  54.041 122.430  1.00  0.00           C
ATOM   1832  O   GLY A 108      77.710  54.821 122.880  1.00  0.00           O
ATOM   1833  N   SER A 109      79.320  54.331 121.360  1.00  0.00           N
ATOM   1835  CA  SER A 109      79.220  55.571 120.600  1.00  0.00           C
ATOM   1837  CB  SER A 109      80.310  55.781 119.515  1.00  0.00           C
ATOM   1840  OG  SER A 109      81.530  56.251 120.095  1.00  0.00           O
ATOM   1842  C   SER A 109      77.870  55.861 119.985  1.00  0.00           C
ATOM   1843  O   SER A 109      77.090  54.971 119.645  1.00  0.00           O
ATOM   1844  N   GLN A 110      77.570  57.161 119.805  1.00  0.00           N
ATOM   1846  CA  GLN A 110      76.400  57.591 119.095  1.00  0.00           C
ATOM   1848  CB  GLN A 110      75.790  58.841 119.755  1.00  0.00           C
ATOM   1851  CG  GLN A 110      75.350  58.581 121.220  1.00  0.00           C
ATOM   1854  CD  GLN A 110      74.530  59.761 121.730  1.00  0.00           C
ATOM   1855  OE1 GLN A 110      73.860  60.421 120.950  1.00  0.00           O
ATOM   1856  NE2 GLN A 110      74.520  60.021 123.060  1.00  0.00           N
ATOM   1859  C   GLN A 110      76.690  57.791 117.615  1.00  0.00           C
ATOM   1860  O   GLN A 110      77.650  58.471 117.225  1.00  0.00           O
ATOM   1861  N   VAL A 111      75.870  57.121 116.785  1.00  0.00           N
ATOM   1863  CA  VAL A 111      75.980  57.021 115.345  1.00  0.00           C
ATOM   1865  CB  VAL A 111      76.170  55.581 114.885  1.00  0.00           C
ATOM   1867  CG1 VAL A 111      76.320  55.511 113.355  1.00  0.00           C
ATOM   1871  CG2 VAL A 111      77.420  54.981 115.575  1.00  0.00           C
ATOM   1875  C   VAL A 111      74.700  57.591 114.755  1.00  0.00           C
ATOM   1876  O   VAL A 111      73.610  57.031 114.925  1.00  0.00           O
ATOM   1877  N   ALA A 112      74.790  58.731 114.055  1.00  0.00           N
ATOM   1879  CA  ALA A 112      73.650  59.431 113.515  1.00  0.00           C
ATOM   1881  CB  ALA A 112      73.870  60.951 113.545  1.00  0.00           C
ATOM   1885  C   ALA A 112      73.300  58.991 112.095  1.00  0.00           C
ATOM   1886  O   ALA A 112      74.170  58.781 111.255  1.00  0.00           O
ATOM   1887  N   VAL A 113      72.000  58.851 111.815  1.00  0.00           N
ATOM   1889  CA  VAL A 113      71.490  58.301 110.575  1.00  0.00           C
ATOM   1891  CB  VAL A 113      71.140  56.821 110.705  1.00  0.00           C
ATOM   1893  CG1 VAL A 113      72.450  56.021 110.905  1.00  0.00           C
ATOM   1897  CG2 VAL A 113      70.170  56.621 111.885  1.00  0.00           C
ATOM   1901  C   VAL A 113      70.240  59.091 110.185  1.00  0.00           C
ATOM   1902  O   VAL A 113      69.570  59.601 111.075  1.00  0.00           O
ATOM   1903  N   PRO A 114      69.890  59.281 108.905  1.00  0.00           N
ATOM   1904  CD  PRO A 114      70.800  59.091 107.785  1.00  0.00           C
ATOM   1907  CA  PRO A 114      68.550  59.661 108.455  1.00  0.00           C
ATOM   1909  CB  PRO A 114      68.630  59.591 106.915  1.00  0.00           C
ATOM   1912  CG  PRO A 114      70.120  59.791 106.615  1.00  0.00           C
ATOM   1915  C   PRO A 114      67.420  58.821 109.005  1.00  0.00           C
ATOM   1916  O   PRO A 114      67.580  57.601 109.095  1.00  0.00           O
ATOM   1917  N   ASN A 115      66.280  59.441 109.355  1.00  0.00           N
ATOM   1919  CA  ASN A 115      65.130  58.811 109.975  1.00  0.00           C
ATOM   1921  CB  ASN A 115      64.520  59.771 111.045  1.00  0.00           C
ATOM   1924  CG  ASN A 115      64.080  61.151 110.535  1.00  0.00           C
ATOM   1925  OD1 ASN A 115      64.370  61.571 109.405  1.00  0.00           O
ATOM   1926  ND2 ASN A 115      63.370  61.911 111.395  1.00  0.00           N
ATOM   1929  C   ASN A 115      64.050  58.391 108.975  1.00  0.00           C
ATOM   1930  O   ASN A 115      63.220  57.531 109.275  1.00  0.00           O
ATOM   1931  N   ASP A 116      64.060  58.951 107.745  1.00  0.00           N
ATOM   1933  CA  ASP A 116      63.150  58.551 106.675  1.00  0.00           C
ATOM   1935  CB  ASP A 116      63.340  59.481 105.435  1.00  0.00           C
ATOM   1938  CG  ASP A 116      64.520  59.191 104.515  1.00  0.00           C
ATOM   1939  OD1 ASP A 116      65.370  60.101 104.355  1.00  0.00           O
ATOM   1940  OD2 ASP A 116      64.560  58.121 103.865  1.00  0.00           O
ATOM   1941  C   ASP A 116      63.310  57.071 106.345  1.00  0.00           C
ATOM   1942  O   ASP A 116      64.450  56.601 106.405  1.00  0.00           O
ATOM   1943  N   PRO A 117      62.320  56.241 105.995  1.00  0.00           N
ATOM   1944  CD  PRO A 117      60.900  56.621 106.075  1.00  0.00           C
ATOM   1947  CA  PRO A 117      62.500  54.801 106.095  1.00  0.00           C
ATOM   1949  CB  PRO A 117      61.100  54.221 105.815  1.00  0.00           C
ATOM   1952  CG  PRO A 117      60.140  55.311 106.295  1.00  0.00           C
ATOM   1955  C   PRO A 117      63.550  54.261 105.125  1.00  0.00           C
ATOM   1956  O   PRO A 117      64.190  53.251 105.415  1.00  0.00           O
ATOM   1957  N   THR A 118      63.730  54.901 103.965  1.00  0.00           N
ATOM   1959  CA  THR A 118      64.560  54.351 102.905  1.00  0.00           C
ATOM   1961  CB  THR A 118      64.030  54.651 101.515  1.00  0.00           C
ATOM   1963  OG1 THR A 118      63.720  56.021 101.315  1.00  0.00           O
ATOM   1965  CG2 THR A 118      62.700  53.891 101.355  1.00  0.00           C
ATOM   1969  C   THR A 118      66.000  54.771 103.055  1.00  0.00           C
ATOM   1970  O   THR A 118      66.910  53.971 102.875  1.00  0.00           O
ATOM   1971  N   ASN A 119      66.290  56.021 103.495  1.00  0.00           N
ATOM   1973  CA  ASN A 119      67.640  56.401 103.855  1.00  0.00           C
ATOM   1975  CB  ASN A 119      67.880  57.921 103.725  1.00  0.00           C
ATOM   1978  CG  ASN A 119      67.660  58.351 102.285  1.00  0.00           C
ATOM   1979  OD1 ASN A 119      68.550  58.181 101.435  1.00  0.00           O
ATOM   1980  ND2 ASN A 119      66.490  58.941 101.985  1.00  0.00           N
ATOM   1983  C   ASN A 119      68.050  55.911 105.245  1.00  0.00           C
ATOM   1984  O   ASN A 119      69.240  55.661 105.485  1.00  0.00           O
ATOM   1985  N   LEU A 120      67.080  55.671 106.155  1.00  0.00           N
ATOM   1987  CA  LEU A 120      67.300  54.891 107.365  1.00  0.00           C
ATOM   1989  CB  LEU A 120      65.990  54.841 108.205  1.00  0.00           C
ATOM   1992  CG  LEU A 120      66.020  54.001 109.495  1.00  0.00           C
ATOM   1994  CD1 LEU A 120      67.070  54.581 110.445  1.00  0.00           C
ATOM   1998  CD2 LEU A 120      64.640  54.001 110.165  1.00  0.00           C
ATOM   2002  C   LEU A 120      67.720  53.461 107.095  1.00  0.00           C
ATOM   2003  O   LEU A 120      68.740  52.991 107.595  1.00  0.00           O
ATOM   2004  N   GLY A 121      66.960  52.751 106.235  1.00  0.00           N
ATOM   2006  CA  GLY A 121      67.210  51.371 105.865  1.00  0.00           C
ATOM   2009  C   GLY A 121      68.520  51.211 105.155  1.00  0.00           C
ATOM   2010  O   GLY A 121      69.350  50.371 105.495  1.00  0.00           O
ATOM   2011  N   ARG A 122      68.790  52.111 104.195  1.00  0.00           N
ATOM   2013  CA  ARG A 122      70.050  52.241 103.505  1.00  0.00           C
ATOM   2015  CB  ARG A 122      69.900  53.441 102.535  1.00  0.00           C
ATOM   2018  CG  ARG A 122      71.120  53.901 101.715  1.00  0.00           C
ATOM   2021  CD  ARG A 122      70.730  55.141 100.915  1.00  0.00           C
ATOM   2024  NE  ARG A 122      71.800  55.441  99.925  1.00  0.00           N
ATOM   2026  CZ  ARG A 122      71.770  56.521  99.145  1.00  0.00           C
ATOM   2027  NH1 ARG A 122      70.850  57.451  99.255  1.00  0.00           N
ATOM   2030  NH2 ARG A 122      72.710  56.671  98.245  1.00  0.00           N
ATOM   2033  C   ARG A 122      71.260  52.491 104.395  1.00  0.00           C
ATOM   2034  O   ARG A 122      72.300  51.861 104.235  1.00  0.00           O
ATOM   2035  N   SER A 123      71.130  53.381 105.395  1.00  0.00           N
ATOM   2037  CA  SER A 123      72.180  53.601 106.385  1.00  0.00           C
ATOM   2039  CB  SER A 123      71.870  54.771 107.345  1.00  0.00           C
ATOM   2042  OG  SER A 123      71.800  55.971 106.585  1.00  0.00           O
ATOM   2044  C   SER A 123      72.530  52.391 107.205  1.00  0.00           C
ATOM   2045  O   SER A 123      73.710  52.061 107.375  1.00  0.00           O
ATOM   2046  N   LEU A 124      71.530  51.631 107.695  1.00  0.00           N
ATOM   2048  CA  LEU A 124      71.730  50.361 108.365  1.00  0.00           C
ATOM   2050  CB  LEU A 124      70.380  49.791 108.855  1.00  0.00           C
ATOM   2053  CG  LEU A 124      69.700  50.671 109.915  1.00  0.00           C
ATOM   2055  CD1 LEU A 124      68.230  50.261 110.095  1.00  0.00           C
ATOM   2059  CD2 LEU A 124      70.450  50.631 111.245  1.00  0.00           C
ATOM   2063  C   LEU A 124      72.390  49.301 107.505  1.00  0.00           C
ATOM   2064  O   LEU A 124      73.310  48.601 107.935  1.00  0.00           O
ATOM   2065  N   LEU A 125      71.970  49.181 106.235  1.00  0.00           N
ATOM   2067  CA  LEU A 125      72.600  48.341 105.235  1.00  0.00           C
ATOM   2069  CB  LEU A 125      71.810  48.371 103.905  1.00  0.00           C
ATOM   2072  CG  LEU A 125      70.400  47.751 103.975  1.00  0.00           C
ATOM   2074  CD1 LEU A 125      69.600  48.121 102.715  1.00  0.00           C
ATOM   2078  CD2 LEU A 125      70.420  46.231 104.155  1.00  0.00           C
ATOM   2082  C   LEU A 125      74.040  48.721 104.965  1.00  0.00           C
ATOM   2083  O   LEU A 125      74.920  47.851 104.875  1.00  0.00           O
ATOM   2084  N   LEU A 126      74.340  50.031 104.855  1.00  0.00           N
ATOM   2086  CA  LEU A 126      75.710  50.521 104.795  1.00  0.00           C
ATOM   2088  CB  LEU A 126      75.720  52.061 104.575  1.00  0.00           C
ATOM   2091  CG  LEU A 126      77.130  52.671 104.405  1.00  0.00           C
ATOM   2093  CD1 LEU A 126      77.750  52.241 103.075  1.00  0.00           C
ATOM   2097  CD2 LEU A 126      77.110  54.201 104.435  1.00  0.00           C
ATOM   2101  C   LEU A 126      76.540  50.171 106.025  1.00  0.00           C
ATOM   2102  O   LEU A 126      77.660  49.671 105.905  1.00  0.00           O
ATOM   2103  N   LEU A 127      76.020  50.381 107.245  1.00  0.00           N
ATOM   2105  CA  LEU A 127      76.670  50.021 108.495  1.00  0.00           C
ATOM   2107  CB  LEU A 127      75.840  50.541 109.695  1.00  0.00           C
ATOM   2110  CG  LEU A 127      75.770  52.071 109.845  1.00  0.00           C
ATOM   2112  CD1 LEU A 127      74.650  52.451 110.815  1.00  0.00           C
ATOM   2116  CD2 LEU A 127      77.110  52.681 110.295  1.00  0.00           C
ATOM   2120  C   LEU A 127      76.930  48.531 108.665  1.00  0.00           C
ATOM   2121  O   LEU A 127      77.960  48.101 109.205  1.00  0.00           O
ATOM   2122  N   GLN A 128      76.000  47.681 108.195  1.00  0.00           N
ATOM   2124  CA  GLN A 128      76.190  46.251 108.005  1.00  0.00           C
ATOM   2126  CB  GLN A 128      74.850  45.581 107.605  1.00  0.00           C
ATOM   2129  CG  GLN A 128      74.960  44.071 107.275  1.00  0.00           C
ATOM   2132  CD  GLN A 128      73.590  43.451 106.995  1.00  0.00           C
ATOM   2133  OE1 GLN A 128      73.070  42.731 107.845  1.00  0.00           O
ATOM   2134  NE2 GLN A 128      73.020  43.711 105.785  1.00  0.00           N
ATOM   2137  C   GLN A 128      77.300  45.881 107.015  1.00  0.00           C
ATOM   2138  O   GLN A 128      78.100  44.981 107.265  1.00  0.00           O
ATOM   2139  N   LYS A 129      77.380  46.591 105.875  1.00  0.00           N
ATOM   2141  CA  LYS A 129      78.430  46.451 104.875  1.00  0.00           C
ATOM   2143  CB  LYS A 129      78.120  47.281 103.595  1.00  0.00           C
ATOM   2146  CG  LYS A 129      79.270  47.461 102.575  1.00  0.00           C
ATOM   2149  CD  LYS A 129      78.950  48.511 101.495  1.00  0.00           C
ATOM   2152  CE  LYS A 129      80.200  49.111 100.815  1.00  0.00           C
ATOM   2155  NZ  LYS A 129      80.810  48.171  99.855  1.00  0.00           N
ATOM   2159  C   LYS A 129      79.840  46.661 105.395  1.00  0.00           C
ATOM   2160  O   LYS A 129      80.770  46.031 104.915  1.00  0.00           O
ATOM   2161  N   VAL A 130      80.030  47.561 106.395  1.00  0.00           N
ATOM   2163  CA  VAL A 130      81.310  47.761 107.085  1.00  0.00           C
ATOM   2165  CB  VAL A 130      81.690  49.231 107.245  1.00  0.00           C
ATOM   2167  CG1 VAL A 130      82.210  49.731 105.885  1.00  0.00           C
ATOM   2171  CG2 VAL A 130      80.510  50.061 107.795  1.00  0.00           C
ATOM   2175  C   VAL A 130      81.440  47.051 108.425  1.00  0.00           C
ATOM   2176  O   VAL A 130      82.330  47.351 109.225  1.00  0.00           O
ATOM   2177  N   GLY A 131      80.570  46.051 108.725  1.00  0.00           N
ATOM   2179  CA  GLY A 131      80.780  45.161 109.865  1.00  0.00           C
ATOM   2182  C   GLY A 131      80.600  45.731 111.235  1.00  0.00           C
ATOM   2183  O   GLY A 131      81.220  45.311 112.205  1.00  0.00           O
ATOM   2184  N   LEU A 132      79.740  46.751 111.355  1.00  0.00           N
ATOM   2186  CA  LEU A 132      79.520  47.391 112.635  1.00  0.00           C
ATOM   2188  CB  LEU A 132      79.350  48.911 112.415  1.00  0.00           C
ATOM   2191  CG  LEU A 132      80.620  49.611 111.905  1.00  0.00           C
ATOM   2193  CD1 LEU A 132      80.350  51.081 111.595  1.00  0.00           C
ATOM   2197  CD2 LEU A 132      81.740  49.511 112.945  1.00  0.00           C
ATOM   2201  C   LEU A 132      78.290  46.841 113.325  1.00  0.00           C
ATOM   2202  O   LEU A 132      78.170  46.891 114.545  1.00  0.00           O
ATOM   2203  N   ILE A 133      77.380  46.241 112.545  1.00  0.00           N
ATOM   2205  CA  ILE A 133      76.150  45.651 113.015  1.00  0.00           C
ATOM   2207  CB  ILE A 133      74.930  46.591 113.075  1.00  0.00           C
ATOM   2209  CG2 ILE A 133      75.030  47.411 114.395  1.00  0.00           C
ATOM   2213  CG1 ILE A 133      74.760  47.441 111.785  1.00  0.00           C
ATOM   2216  CD  ILE A 133      73.620  48.461 111.855  1.00  0.00           C
ATOM   2220  C   ILE A 133      75.860  44.551 112.025  1.00  0.00           C
ATOM   2221  O   ILE A 133      76.310  44.601 110.885  1.00  0.00           O
ATOM   2222  N   LYS A 134      75.060  43.541 112.425  1.00  0.00           N
ATOM   2224  CA  LYS A 134      74.350  42.691 111.495  1.00  0.00           C
ATOM   2226  CB  LYS A 134      74.830  41.201 111.455  1.00  0.00           C
ATOM   2229  CG  LYS A 134      73.860  40.211 110.765  1.00  0.00           C
ATOM   2232  CD  LYS A 134      74.370  38.761 110.705  1.00  0.00           C
ATOM   2235  CE  LYS A 134      73.270  37.711 110.925  1.00  0.00           C
ATOM   2238  NZ  LYS A 134      72.190  37.901 109.935  1.00  0.00           N
ATOM   2242  C   LYS A 134      72.860  42.781 111.705  1.00  0.00           C
ATOM   2243  O   LYS A 134      72.350  42.931 112.815  1.00  0.00           O
ATOM   2244  N   LEU A 135      72.120  42.711 110.585  1.00  0.00           N
ATOM   2246  CA  LEU A 135      70.680  42.771 110.525  1.00  0.00           C
ATOM   2248  CB  LEU A 135      70.240  43.731 109.395  1.00  0.00           C
ATOM   2251  CG  LEU A 135      70.770  45.181 109.555  1.00  0.00           C
ATOM   2253  CD1 LEU A 135      70.810  45.891 108.195  1.00  0.00           C
ATOM   2257  CD2 LEU A 135      69.950  45.981 110.585  1.00  0.00           C
ATOM   2261  C   LEU A 135      70.070  41.371 110.345  1.00  0.00           C
ATOM   2262  O   LEU A 135      70.730  40.391 109.975  1.00  0.00           O
ATOM   2263  N   LYS A 136      68.770  41.221 110.645  1.00  0.00           N
ATOM   2265  CA  LYS A 136      67.980  40.061 110.285  1.00  0.00           C
ATOM   2267  CB  LYS A 136      66.500  40.241 110.705  1.00  0.00           C
ATOM   2270  CG  LYS A 136      66.290  40.421 112.215  1.00  0.00           C
ATOM   2273  CD  LYS A 136      64.830  40.771 112.525  1.00  0.00           C
ATOM   2276  CE  LYS A 136      64.590  41.101 114.005  1.00  0.00           C
ATOM   2279  NZ  LYS A 136      63.530  42.111 114.175  1.00  0.00           N
ATOM   2283  C   LYS A 136      67.950  39.801 108.785  1.00  0.00           C
ATOM   2284  O   LYS A 136      67.780  40.701 107.975  1.00  0.00           O
ATOM   2285  N   ASP A 137      68.120  38.551 108.355  1.00  0.00           N
ATOM   2287  CA  ASP A 137      68.080  38.241 106.945  1.00  0.00           C
ATOM   2289  CB  ASP A 137      68.820  36.921 106.675  1.00  0.00           C
ATOM   2292  CG  ASP A 137      70.170  36.991 107.365  1.00  0.00           C
ATOM   2293  OD1 ASP A 137      71.140  37.451 106.715  1.00  0.00           O
ATOM   2294  OD2 ASP A 137      70.240  36.711 108.585  1.00  0.00           O
ATOM   2295  C   ASP A 137      66.650  38.301 106.385  1.00  0.00           C
ATOM   2296  O   ASP A 137      65.680  37.921 107.055  1.00  0.00           O
ATOM   2297  N   GLY A 138      66.500  38.841 105.165  1.00  0.00           N
ATOM   2299  CA  GLY A 138      65.210  39.041 104.515  1.00  0.00           C
ATOM   2302  C   GLY A 138      64.630  40.431 104.655  1.00  0.00           C
ATOM   2303  O   GLY A 138      63.520  40.681 104.205  1.00  0.00           O
ATOM   2304  N   VAL A 139      65.380  41.391 105.235  1.00  0.00           N
ATOM   2306  CA  VAL A 139      64.920  42.771 105.435  1.00  0.00           C
ATOM   2308  CB  VAL A 139      65.780  43.501 106.475  1.00  0.00           C
ATOM   2310  CG1 VAL A 139      65.460  42.941 107.875  1.00  0.00           C
ATOM   2314  CG2 VAL A 139      67.280  43.421 106.125  1.00  0.00           C
ATOM   2318  C   VAL A 139      64.870  43.621 104.175  1.00  0.00           C
ATOM   2319  O   VAL A 139      64.160  44.621 104.095  1.00  0.00           O
ATOM   2320  N   GLY A 140      65.590  43.221 103.105  1.00  0.00           N
ATOM   2322  CA  GLY A 140      65.700  43.981 101.865  1.00  0.00           C
ATOM   2325  C   GLY A 140      66.260  45.371 102.015  1.00  0.00           C
ATOM   2326  O   GLY A 140      67.330  45.571 102.585  1.00  0.00           O
ATOM   2327  N   LEU A 141      65.540  46.371 101.465  1.00  0.00           N
ATOM   2329  CA  LEU A 141      65.910  47.771 101.485  1.00  0.00           C
ATOM   2331  CB  LEU A 141      65.390  48.481 100.205  1.00  0.00           C
ATOM   2334  CG  LEU A 141      65.950  47.961  98.865  1.00  0.00           C
ATOM   2336  CD1 LEU A 141      65.320  48.761  97.715  1.00  0.00           C
ATOM   2340  CD2 LEU A 141      67.480  48.081  98.805  1.00  0.00           C
ATOM   2344  C   LEU A 141      65.330  48.551 102.665  1.00  0.00           C
ATOM   2345  O   LEU A 141      65.600  49.741 102.825  1.00  0.00           O
ATOM   2346  N   LEU A 142      64.540  47.891 103.535  1.00  0.00           N
ATOM   2348  CA  LEU A 142      63.940  48.511 104.705  1.00  0.00           C
ATOM   2350  CB  LEU A 142      62.430  48.751 104.455  1.00  0.00           C
ATOM   2353  CG  LEU A 142      62.070  49.721 103.315  1.00  0.00           C
ATOM   2355  CD1 LEU A 142      60.620  49.551 102.825  1.00  0.00           C
ATOM   2359  CD2 LEU A 142      62.280  51.171 103.755  1.00  0.00           C
ATOM   2363  C   LEU A 142      64.150  47.671 105.965  1.00  0.00           C
ATOM   2364  O   LEU A 142      63.200  47.051 106.455  1.00  0.00           O
ATOM   2365  N   PRO A 143      65.340  47.611 106.545  1.00  0.00           N
ATOM   2366  CD  PRO A 143      66.620  47.741 105.835  1.00  0.00           C
ATOM   2369  CA  PRO A 143      65.520  47.191 107.935  1.00  0.00           C
ATOM   2371  CB  PRO A 143      67.000  46.791 107.995  1.00  0.00           C
ATOM   2374  CG  PRO A 143      67.680  47.651 106.925  1.00  0.00           C
ATOM   2377  C   PRO A 143      65.270  48.341 108.885  1.00  0.00           C
ATOM   2378  O   PRO A 143      65.320  49.511 108.475  1.00  0.00           O
ATOM   2379  N   THR A 144      65.010  48.041 110.165  1.00  0.00           N
ATOM   2381  CA  THR A 144      64.900  49.031 111.235  1.00  0.00           C
ATOM   2383  CB  THR A 144      63.520  49.051 111.905  1.00  0.00           C
ATOM   2385  OG1 THR A 144      63.260  47.861 112.625  1.00  0.00           O
ATOM   2387  CG2 THR A 144      62.410  49.231 110.865  1.00  0.00           C
ATOM   2391  C   THR A 144      65.970  48.741 112.285  1.00  0.00           C
ATOM   2392  O   THR A 144      66.720  47.771 112.215  1.00  0.00           O
ATOM   2393  N   VAL A 145      66.040  49.581 113.345  1.00  0.00           N
ATOM   2395  CA  VAL A 145      66.890  49.361 114.515  1.00  0.00           C
ATOM   2397  CB  VAL A 145      67.010  50.651 115.355  1.00  0.00           C
ATOM   2399  CG1 VAL A 145      67.750  50.431 116.695  1.00  0.00           C
ATOM   2403  CG2 VAL A 145      67.710  51.751 114.535  1.00  0.00           C
ATOM   2407  C   VAL A 145      66.460  48.111 115.325  1.00  0.00           C
ATOM   2408  O   VAL A 145      67.270  47.481 116.005  1.00  0.00           O
ATOM   2409  N   LEU A 146      65.190  47.651 115.185  1.00  0.00           N
ATOM   2411  CA  LEU A 146      64.670  46.421 115.775  1.00  0.00           C
ATOM   2413  CB  LEU A 146      63.120  46.321 115.665  1.00  0.00           C
ATOM   2416  CG  LEU A 146      62.320  47.521 116.195  1.00  0.00           C
ATOM   2418  CD1 LEU A 146      60.830  47.361 115.875  1.00  0.00           C
ATOM   2422  CD2 LEU A 146      62.550  47.801 117.695  1.00  0.00           C
ATOM   2426  C   LEU A 146      65.220  45.191 115.075  1.00  0.00           C
ATOM   2427  O   LEU A 146      65.140  44.061 115.575  1.00  0.00           O
ATOM   2428  N   ASP A 147      65.820  45.371 113.875  1.00  0.00           N
ATOM   2430  CA  ASP A 147      66.300  44.301 113.045  1.00  0.00           C
ATOM   2432  CB  ASP A 147      65.920  44.571 111.575  1.00  0.00           C
ATOM   2435  CG  ASP A 147      64.420  44.621 111.485  1.00  0.00           C
ATOM   2436  OD1 ASP A 147      63.750  43.931 112.305  1.00  0.00           O
ATOM   2437  OD2 ASP A 147      63.900  45.211 110.515  1.00  0.00           O
ATOM   2438  C   ASP A 147      67.790  44.121 113.205  1.00  0.00           C
ATOM   2439  O   ASP A 147      68.380  43.191 112.675  1.00  0.00           O
ATOM   2440  N   VAL A 148      68.430  44.961 114.035  1.00  0.00           N
ATOM   2442  CA  VAL A 148      69.790  44.741 114.485  1.00  0.00           C
ATOM   2444  CB  VAL A 148      70.400  45.981 115.125  1.00  0.00           C
ATOM   2446  CG1 VAL A 148      71.860  45.711 115.555  1.00  0.00           C
ATOM   2450  CG2 VAL A 148      70.370  47.141 114.105  1.00  0.00           C
ATOM   2454  C   VAL A 148      69.840  43.561 115.445  1.00  0.00           C
ATOM   2455  O   VAL A 148      69.290  43.611 116.545  1.00  0.00           O
ATOM   2456  N   VAL A 149      70.470  42.451 115.025  1.00  0.00           N
ATOM   2458  CA  VAL A 149      70.590  41.231 115.825  1.00  0.00           C
ATOM   2460  CB  VAL A 149      70.250  39.961 115.035  1.00  0.00           C
ATOM   2462  CG1 VAL A 149      68.730  39.901 114.815  1.00  0.00           C
ATOM   2466  CG2 VAL A 149      70.990  39.911 113.685  1.00  0.00           C
ATOM   2470  C   VAL A 149      71.970  41.101 116.415  1.00  0.00           C
ATOM   2471  O   VAL A 149      72.140  40.491 117.475  1.00  0.00           O
ATOM   2472  N   GLU A 150      72.980  41.721 115.785  1.00  0.00           N
ATOM   2474  CA  GLU A 150      74.340  41.731 116.295  1.00  0.00           C
ATOM   2476  CB  GLU A 150      75.310  40.881 115.425  1.00  0.00           C
ATOM   2479  CG  GLU A 150      74.870  39.401 115.305  1.00  0.00           C
ATOM   2482  CD  GLU A 150      75.470  38.671 114.115  1.00  0.00           C
ATOM   2483  OE1 GLU A 150      74.800  37.701 113.665  1.00  0.00           O
ATOM   2484  OE2 GLU A 150      76.550  39.091 113.585  1.00  0.00           O
ATOM   2485  C   GLU A 150      74.850  43.151 116.295  1.00  0.00           C
ATOM   2486  O   GLU A 150      74.700  43.881 115.315  1.00  0.00           O
ATOM   2487  N   ASN A 151      75.460  43.581 117.415  1.00  0.00           N
ATOM   2489  CA  ASN A 151      76.000  44.921 117.535  1.00  0.00           C
ATOM   2491  CB  ASN A 151      74.880  45.921 117.985  1.00  0.00           C
ATOM   2494  CG  ASN A 151      75.310  47.391 118.015  1.00  0.00           C
ATOM   2495  OD1 ASN A 151      76.480  47.761 117.895  1.00  0.00           O
ATOM   2496  ND2 ASN A 151      74.290  48.281 118.145  1.00  0.00           N
ATOM   2499  C   ASN A 151      77.160  44.891 118.525  1.00  0.00           C
ATOM   2500  O   ASN A 151      76.980  45.271 119.675  1.00  0.00           O
ATOM   2501  N   PRO A 152      78.360  44.431 118.155  1.00  0.00           N
ATOM   2502  CD  PRO A 152      78.740  44.131 116.765  1.00  0.00           C
ATOM   2505  CA  PRO A 152      79.410  44.041 119.095  1.00  0.00           C
ATOM   2507  CB  PRO A 152      80.480  43.391 118.195  1.00  0.00           C
ATOM   2510  CG  PRO A 152      80.260  44.021 116.825  1.00  0.00           C
ATOM   2513  C   PRO A 152      79.990  45.231 119.835  1.00  0.00           C
ATOM   2514  O   PRO A 152      80.550  45.071 120.910  1.00  0.00           O
ATOM   2515  N   LYS A 153      79.880  46.431 119.255  1.00  0.00           N
ATOM   2517  CA  LYS A 153      80.370  47.651 119.845  1.00  0.00           C
ATOM   2519  CB  LYS A 153      80.970  48.581 118.755  1.00  0.00           C
ATOM   2522  CG  LYS A 153      82.390  48.161 118.315  1.00  0.00           C
ATOM   2525  CD  LYS A 153      83.030  49.211 117.385  1.00  0.00           C
ATOM   2528  CE  LYS A 153      84.570  49.161 117.345  1.00  0.00           C
ATOM   2531  NZ  LYS A 153      85.170  49.761 118.555  1.00  0.00           N
ATOM   2535  C   LYS A 153      79.310  48.391 120.630  1.00  0.00           C
ATOM   2536  O   LYS A 153      79.560  49.471 121.150  1.00  0.00           O
ATOM   2537  N   ASN A 154      78.080  47.811 120.770  1.00  0.00           N
ATOM   2539  CA  ASN A 154      77.010  48.391 121.580  1.00  0.00           C
ATOM   2541  CB  ASN A 154      77.330  48.491 123.100  1.00  0.00           C
ATOM   2544  CG  ASN A 154      77.470  47.111 123.750  1.00  0.00           C
ATOM   2545  OD1 ASN A 154      76.560  46.671 124.450  1.00  0.00           O
ATOM   2546  ND2 ASN A 154      78.630  46.431 123.550  1.00  0.00           N
ATOM   2549  C   ASN A 154      76.550  49.741 121.030  1.00  0.00           C
ATOM   2550  O   ASN A 154      76.150  50.641 121.770  1.00  0.00           O
ATOM   2551  N   LEU A 155      76.670  49.941 119.705  1.00  0.00           N
ATOM   2553  CA  LEU A 155      76.510  51.231 119.075  1.00  0.00           C
ATOM   2555  CB  LEU A 155      76.960  51.211 117.605  1.00  0.00           C
ATOM   2558  CG  LEU A 155      78.470  50.961 117.445  1.00  0.00           C
ATOM   2560  CD1 LEU A 155      78.810  50.681 115.975  1.00  0.00           C
ATOM   2564  CD2 LEU A 155      79.310  52.141 117.985  1.00  0.00           C
ATOM   2568  C   LEU A 155      75.100  51.761 119.155  1.00  0.00           C
ATOM   2569  O   LEU A 155      74.130  51.041 118.955  1.00  0.00           O
ATOM   2570  N   LYS A 156      75.000  53.061 119.465  1.00  0.00           N
ATOM   2572  CA  LYS A 156      73.770  53.751 119.715  1.00  0.00           C
ATOM   2574  CB  LYS A 156      73.970  54.811 120.820  1.00  0.00           C
ATOM   2577  CG  LYS A 156      74.640  54.321 122.120  1.00  0.00           C
ATOM   2580  CD  LYS A 156      73.760  53.351 122.900  1.00  0.00           C
ATOM   2583  CE  LYS A 156      74.380  52.701 124.150  1.00  0.00           C
ATOM   2586  NZ  LYS A 156      74.850  53.701 125.130  1.00  0.00           N
ATOM   2590  C   LYS A 156      73.350  54.381 118.395  1.00  0.00           C
ATOM   2591  O   LYS A 156      73.970  55.321 117.895  1.00  0.00           O
ATOM   2592  N   ILE A 157      72.280  53.861 117.795  1.00  0.00           N
ATOM   2594  CA  ILE A 157      71.790  54.341 116.525  1.00  0.00           C
ATOM   2596  CB  ILE A 157      71.150  53.251 115.665  1.00  0.00           C
ATOM   2598  CG2 ILE A 157      70.770  53.851 114.285  1.00  0.00           C
ATOM   2602  CG1 ILE A 157      72.130  52.061 115.525  1.00  0.00           C
ATOM   2605  CD  ILE A 157      71.550  50.841 114.805  1.00  0.00           C
ATOM   2609  C   ILE A 157      70.850  55.481 116.845  1.00  0.00           C
ATOM   2610  O   ILE A 157      69.970  55.371 117.705  1.00  0.00           O
ATOM   2611  N   VAL A 158      71.120  56.651 116.245  1.00  0.00           N
ATOM   2613  CA  VAL A 158      70.460  57.901 116.545  1.00  0.00           C
ATOM   2615  CB  VAL A 158      71.480  58.971 116.955  1.00  0.00           C
ATOM   2617  CG1 VAL A 158      70.750  60.261 117.365  1.00  0.00           C
ATOM   2621  CG2 VAL A 158      72.320  58.521 118.165  1.00  0.00           C
ATOM   2625  C   VAL A 158      69.740  58.321 115.285  1.00  0.00           C
ATOM   2626  O   VAL A 158      70.360  58.811 114.335  1.00  0.00           O
ATOM   2627  N   GLU A 159      68.410  58.151 115.235  1.00  0.00           N
ATOM   2629  CA  GLU A 159      67.620  58.531 114.085  1.00  0.00           C
ATOM   2631  CB  GLU A 159      66.280  57.751 113.995  1.00  0.00           C
ATOM   2634  CG  GLU A 159      66.480  56.231 113.725  1.00  0.00           C
ATOM   2637  CD  GLU A 159      65.190  55.421 113.775  1.00  0.00           C
ATOM   2638  OE1 GLU A 159      64.230  55.721 113.035  1.00  0.00           O
ATOM   2639  OE2 GLU A 159      65.130  54.451 114.595  1.00  0.00           O
ATOM   2640  C   GLU A 159      67.390  60.031 114.095  1.00  0.00           C
ATOM   2641  O   GLU A 159      66.930  60.611 115.075  1.00  0.00           O
ATOM   2642  N   LEU A 160      67.760  60.711 113.005  1.00  0.00           N
ATOM   2644  CA  LEU A 160      67.640  62.151 112.935  1.00  0.00           C
ATOM   2646  CB  LEU A 160      68.980  62.871 113.225  1.00  0.00           C
ATOM   2649  CG  LEU A 160      69.480  62.741 114.685  1.00  0.00           C
ATOM   2651  CD1 LEU A 160      70.940  63.151 114.905  1.00  0.00           C
ATOM   2655  CD2 LEU A 160      68.590  63.561 115.625  1.00  0.00           C
ATOM   2659  C   LEU A 160      67.160  62.551 111.575  1.00  0.00           C
ATOM   2660  O   LEU A 160      67.320  61.861 110.575  1.00  0.00           O
ATOM   2661  N   GLU A 161      66.570  63.751 111.495  1.00  0.00           N
ATOM   2663  CA  GLU A 161      66.280  64.391 110.235  1.00  0.00           C
ATOM   2665  CB  GLU A 161      65.710  65.791 110.535  1.00  0.00           C
ATOM   2668  CG  GLU A 161      64.270  65.761 111.065  1.00  0.00           C
ATOM   2671  CD  GLU A 161      63.320  65.361 109.965  1.00  0.00           C
ATOM   2672  OE1 GLU A 161      63.580  65.671 108.775  1.00  0.00           O
ATOM   2673  OE2 GLU A 161      62.230  64.871 110.325  1.00  0.00           O
ATOM   2674  C   GLU A 161      67.470  64.591 109.315  1.00  0.00           C
ATOM   2675  O   GLU A 161      68.490  65.161 109.705  1.00  0.00           O
ATOM   2676  N   ALA A 162      67.320  64.191 108.035  1.00  0.00           N
ATOM   2678  CA  ALA A 162      68.340  64.351 107.015  1.00  0.00           C
ATOM   2680  CB  ALA A 162      67.880  63.771 105.665  1.00  0.00           C
ATOM   2684  C   ALA A 162      68.940  65.761 106.885  1.00  0.00           C
ATOM   2685  O   ALA A 162      70.170  65.861 106.805  1.00  0.00           O
ATOM   2686  N   PRO A 163      68.190  66.881 106.935  1.00  0.00           N
ATOM   2687  CD  PRO A 163      66.740  66.911 106.685  1.00  0.00           C
ATOM   2690  CA  PRO A 163      68.770  68.221 106.925  1.00  0.00           C
ATOM   2692  CB  PRO A 163      67.550  69.161 106.895  1.00  0.00           C
ATOM   2695  CG  PRO A 163      66.440  68.341 106.255  1.00  0.00           C
ATOM   2698  C   PRO A 163      69.620  68.561 108.125  1.00  0.00           C
ATOM   2699  O   PRO A 163      70.320  69.571 108.095  1.00  0.00           O
ATOM   2700  N   GLN A 164      69.530  67.791 109.225  1.00  0.00           N
ATOM   2702  CA  GLN A 164      70.270  68.061 110.435  1.00  0.00           C
ATOM   2704  CB  GLN A 164      69.380  67.771 111.675  1.00  0.00           C
ATOM   2707  CG  GLN A 164      67.980  68.431 111.645  1.00  0.00           C
ATOM   2710  CD  GLN A 164      67.980  69.961 111.575  1.00  0.00           C
ATOM   2711  OE1 GLN A 164      68.560  70.671 112.405  1.00  0.00           O
ATOM   2712  NE2 GLN A 164      67.200  70.511 110.615  1.00  0.00           N
ATOM   2715  C   GLN A 164      71.500  67.161 110.495  1.00  0.00           C
ATOM   2716  O   GLN A 164      72.360  67.341 111.375  1.00  0.00           O
ATOM   2717  N   LEU A 165      71.670  66.191 109.575  1.00  0.00           N
ATOM   2719  CA  LEU A 165      72.850  65.321 109.525  1.00  0.00           C
ATOM   2721  CB  LEU A 165      72.720  64.151 108.495  1.00  0.00           C
ATOM   2724  CG  LEU A 165      72.160  62.801 109.015  1.00  0.00           C
ATOM   2726  CD1 LEU A 165      73.130  62.111 109.985  1.00  0.00           C
ATOM   2730  CD2 LEU A 165      70.770  62.901 109.645  1.00  0.00           C
ATOM   2734  C   LEU A 165      74.200  66.041 109.355  1.00  0.00           C
ATOM   2735  O   LEU A 165      75.210  65.491 109.795  1.00  0.00           O
ATOM   2736  N   PRO A 166      74.340  67.241 108.795  1.00  0.00           N
ATOM   2737  CD  PRO A 166      73.530  67.691 107.665  1.00  0.00           C
ATOM   2740  CA  PRO A 166      75.630  67.941 108.835  1.00  0.00           C
ATOM   2742  CB  PRO A 166      75.390  69.151 107.925  1.00  0.00           C
ATOM   2745  CG  PRO A 166      74.470  68.581 106.855  1.00  0.00           C
ATOM   2748  C   PRO A 166      76.050  68.421 110.205  1.00  0.00           C
ATOM   2749  O   PRO A 166      77.230  68.321 110.545  1.00  0.00           O
ATOM   2750  N   ARG A 167      75.140  69.001 111.015  1.00  0.00           N
ATOM   2752  CA  ARG A 167      75.460  69.611 112.295  1.00  0.00           C
ATOM   2754  CB  ARG A 167      74.380  70.641 112.705  1.00  0.00           C
ATOM   2757  CG  ARG A 167      72.980  70.071 113.015  1.00  0.00           C
ATOM   2760  CD  ARG A 167      71.920  71.091 113.435  1.00  0.00           C
ATOM   2763  NE  ARG A 167      71.540  71.861 112.205  1.00  0.00           N
ATOM   2765  CZ  ARG A 167      70.630  72.811 112.205  1.00  0.00           C
ATOM   2766  NH1 ARG A 167      70.030  73.211 113.315  1.00  0.00           N
ATOM   2769  NH2 ARG A 167      70.330  73.411 111.085  1.00  0.00           N
ATOM   2772  C   ARG A 167      75.590  68.551 113.375  1.00  0.00           C
ATOM   2773  O   ARG A 167      76.120  68.791 114.465  1.00  0.00           O
ATOM   2774  N   SER A 168      75.120  67.321 113.065  1.00  0.00           N
ATOM   2776  CA  SER A 168      75.150  66.151 113.935  1.00  0.00           C
ATOM   2778  CB  SER A 168      74.350  64.951 113.365  1.00  0.00           C
ATOM   2781  OG  SER A 168      75.030  64.241 112.335  1.00  0.00           O
ATOM   2783  C   SER A 168      76.570  65.811 114.325  1.00  0.00           C
ATOM   2784  O   SER A 168      76.890  65.591 115.495  1.00  0.00           O
ATOM   2785  N   LEU A 169      77.500  65.951 113.375  1.00  0.00           N
ATOM   2787  CA  LEU A 169      78.920  65.761 113.565  1.00  0.00           C
ATOM   2789  CB  LEU A 169      79.650  66.161 112.255  1.00  0.00           C
ATOM   2792  CG  LEU A 169      79.300  65.291 111.025  1.00  0.00           C
ATOM   2794  CD1 LEU A 169      79.870  65.901 109.735  1.00  0.00           C
ATOM   2798  CD2 LEU A 169      79.850  63.871 111.185  1.00  0.00           C
ATOM   2802  C   LEU A 169      79.520  66.551 114.735  1.00  0.00           C
ATOM   2803  O   LEU A 169      80.380  66.041 115.455  1.00  0.00           O
ATOM   2804  N   ASP A 170      79.080  67.791 114.975  1.00  0.00           N
ATOM   2806  CA  ASP A 170      79.620  68.631 116.025  1.00  0.00           C
ATOM   2808  CB  ASP A 170      79.340  70.121 115.685  1.00  0.00           C
ATOM   2811  CG  ASP A 170      80.190  70.491 114.515  1.00  0.00           C
ATOM   2812  OD1 ASP A 170      81.430  70.671 114.705  1.00  0.00           O
ATOM   2813  OD2 ASP A 170      79.660  70.541 113.375  1.00  0.00           O
ATOM   2814  C   ASP A 170      79.160  68.341 117.445  1.00  0.00           C
ATOM   2815  O   ASP A 170      79.810  68.811 118.385  1.00  0.00           O
ATOM   2816  N   ASP A 171      78.050  67.581 117.685  1.00  0.00           N
ATOM   2818  CA  ASP A 171      77.600  67.281 119.045  1.00  0.00           C
ATOM   2820  CB  ASP A 171      76.200  66.561 119.115  1.00  0.00           C
ATOM   2823  CG  ASP A 171      75.840  65.931 120.460  1.00  0.00           C
ATOM   2824  OD1 ASP A 171      75.560  66.681 121.440  1.00  0.00           O
ATOM   2825  OD2 ASP A 171      76.000  64.691 120.570  1.00  0.00           O
ATOM   2826  C   ASP A 171      78.670  66.631 119.915  1.00  0.00           C
ATOM   2827  O   ASP A 171      79.640  66.051 119.445  1.00  0.00           O
ATOM   2828  N   ALA A 172      78.510  66.711 121.250  1.00  0.00           N
ATOM   2830  CA  ALA A 172      79.350  66.041 122.210  1.00  0.00           C
ATOM   2832  CB  ALA A 172      78.720  66.291 123.590  1.00  0.00           C
ATOM   2836  C   ALA A 172      79.470  64.531 122.010  1.00  0.00           C
ATOM   2837  O   ALA A 172      80.570  63.981 122.050  1.00  0.00           O
ATOM   2838  N   GLN A 173      78.360  63.811 121.770  1.00  0.00           N
ATOM   2840  CA  GLN A 173      78.350  62.361 121.850  1.00  0.00           C
ATOM   2842  CB  GLN A 173      77.040  61.901 122.550  1.00  0.00           C
ATOM   2845  CG  GLN A 173      76.760  62.471 123.960  1.00  0.00           C
ATOM   2848  CD  GLN A 173      77.650  61.871 125.060  1.00  0.00           C
ATOM   2849  OE1 GLN A 173      77.410  60.771 125.570  1.00  0.00           O
ATOM   2850  NE2 GLN A 173      78.660  62.641 125.510  1.00  0.00           N
ATOM   2853  C   GLN A 173      78.390  61.701 120.480  1.00  0.00           C
ATOM   2854  O   GLN A 173      78.810  60.551 120.355  1.00  0.00           O
ATOM   2855  N   ILE A 174      77.950  62.411 119.415  1.00  0.00           N
ATOM   2857  CA  ILE A 174      77.960  61.911 118.045  1.00  0.00           C
ATOM   2859  CB  ILE A 174      77.060  62.731 117.125  1.00  0.00           C
ATOM   2861  CG2 ILE A 174      77.120  62.191 115.675  1.00  0.00           C
ATOM   2865  CG1 ILE A 174      75.600  62.711 117.675  1.00  0.00           C
ATOM   2868  CD  ILE A 174      74.580  63.481 116.825  1.00  0.00           C
ATOM   2872  C   ILE A 174      79.380  61.741 117.495  1.00  0.00           C
ATOM   2873  O   ILE A 174      80.110  62.701 117.235  1.00  0.00           O
ATOM   2874  N   ALA A 175      79.790  60.471 117.315  1.00  0.00           N
ATOM   2876  CA  ALA A 175      81.130  60.081 116.945  1.00  0.00           C
ATOM   2878  CB  ALA A 175      81.630  59.001 117.925  1.00  0.00           C
ATOM   2882  C   ALA A 175      81.200  59.501 115.545  1.00  0.00           C
ATOM   2883  O   ALA A 175      82.280  59.341 114.985  1.00  0.00           O
ATOM   2884  N   LEU A 176      80.050  59.261 114.905  1.00  0.00           N
ATOM   2886  CA  LEU A 176      79.980  58.881 113.515  1.00  0.00           C
ATOM   2888  CB  LEU A 176      80.110  57.341 113.385  1.00  0.00           C
ATOM   2891  CG  LEU A 176      80.080  56.731 111.975  1.00  0.00           C
ATOM   2893  CD1 LEU A 176      81.260  57.211 111.115  1.00  0.00           C
ATOM   2897  CD2 LEU A 176      80.070  55.191 112.085  1.00  0.00           C
ATOM   2901  C   LEU A 176      78.630  59.351 113.005  1.00  0.00           C
ATOM   2902  O   LEU A 176      77.670  59.431 113.775  1.00  0.00           O
ATOM   2903  N   ALA A 177      78.510  59.691 111.705  1.00  0.00           N
ATOM   2905  CA  ALA A 177      77.240  60.011 111.095  1.00  0.00           C
ATOM   2907  CB  ALA A 177      76.990  61.531 111.135  1.00  0.00           C
ATOM   2911  C   ALA A 177      77.210  59.541 109.645  1.00  0.00           C
ATOM   2912  O   ALA A 177      78.220  59.611 108.945  1.00  0.00           O
ATOM   2913  N   VAL A 178      76.060  59.041 109.155  1.00  0.00           N
ATOM   2915  CA  VAL A 178      75.920  58.631 107.765  1.00  0.00           C
ATOM   2917  CB  VAL A 178      75.230  57.271 107.635  1.00  0.00           C
ATOM   2919  CG1 VAL A 178      75.120  56.871 106.155  1.00  0.00           C
ATOM   2923  CG2 VAL A 178      76.030  56.211 108.415  1.00  0.00           C
ATOM   2927  C   VAL A 178      75.130  59.711 107.045  1.00  0.00           C
ATOM   2928  O   VAL A 178      73.940  59.881 107.285  1.00  0.00           O
ATOM   2929  N   ILE A 179      75.760  60.501 106.165  1.00  0.00           N
ATOM   2931  CA  ILE A 179      75.160  61.751 105.705  1.00  0.00           C
ATOM   2933  CB  ILE A 179      76.040  62.971 105.995  1.00  0.00           C
ATOM   2935  CG2 ILE A 179      75.290  64.281 105.635  1.00  0.00           C
ATOM   2939  CG1 ILE A 179      76.530  62.971 107.465  1.00  0.00           C
ATOM   2942  CD  ILE A 179      77.430  64.151 107.815  1.00  0.00           C
ATOM   2946  C   ILE A 179      74.880  61.631 104.215  1.00  0.00           C
ATOM   2947  O   ILE A 179      75.740  61.241 103.435  1.00  0.00           O
ATOM   2948  N   ASN A 180      73.650  61.991 103.765  1.00  0.00           N
ATOM   2950  CA  ASN A 180      73.360  62.161 102.355  1.00  0.00           C
ATOM   2952  CB  ASN A 180      71.910  62.641 102.065  1.00  0.00           C
ATOM   2955  CG  ASN A 180      70.870  61.641 102.575  1.00  0.00           C
ATOM   2956  OD1 ASN A 180      70.580  61.601 103.765  1.00  0.00           O
ATOM   2957  ND2 ASN A 180      70.230  60.891 101.655  1.00  0.00           N
ATOM   2960  C   ASN A 180      74.290  63.161 101.705  1.00  0.00           C
ATOM   2961  O   ASN A 180      74.580  64.231 102.245  1.00  0.00           O
ATOM   2962  N   THR A 181      74.770  62.831 100.495  1.00  0.00           N
ATOM   2964  CA  THR A 181      75.740  63.581  99.715  1.00  0.00           C
ATOM   2966  CB  THR A 181      75.960  62.841  98.395  1.00  0.00           C
ATOM   2968  OG1 THR A 181      76.190  61.471  98.685  1.00  0.00           O
ATOM   2970  CG2 THR A 181      77.170  63.391  97.625  1.00  0.00           C
ATOM   2974  C   THR A 181      75.300  65.021  99.495  1.00  0.00           C
ATOM   2975  O   THR A 181      76.080  65.971  99.635  1.00  0.00           O
ATOM   2976  N   THR A 182      73.980  65.191  99.265  1.00  0.00           N
ATOM   2978  CA  THR A 182      73.130  66.371  99.355  1.00  0.00           C
ATOM   2980  CB  THR A 182      71.680  65.931  99.635  1.00  0.00           C
ATOM   2982  OG1 THR A 182      71.390  64.691  99.015  1.00  0.00           O
ATOM   2984  CG2 THR A 182      70.710  67.001  99.145  1.00  0.00           C
ATOM   2988  C   THR A 182      73.530  67.351 100.445  1.00  0.00           C
ATOM   2989  O   THR A 182      73.970  68.471 100.195  1.00  0.00           O
ATOM   2990  N   TYR A 183      73.410  66.921 101.705  1.00  0.00           N
ATOM   2992  CA  TYR A 183      73.540  67.741 102.885  1.00  0.00           C
ATOM   2994  CB  TYR A 183      72.680  67.171 104.035  1.00  0.00           C
ATOM   2997  CG  TYR A 183      71.230  67.311 103.685  1.00  0.00           C
ATOM   2998  CD1 TYR A 183      70.380  66.201 103.585  1.00  0.00           C
ATOM   3000  CE1 TYR A 183      69.030  66.381 103.255  1.00  0.00           C
ATOM   3002  CZ  TYR A 183      68.520  67.671 103.045  1.00  0.00           C
ATOM   3003  OH  TYR A 183      67.170  67.891 102.765  1.00  0.00           O
ATOM   3005  CD2 TYR A 183      70.700  68.591 103.525  1.00  0.00           C
ATOM   3007  CE2 TYR A 183      69.360  68.771 103.195  1.00  0.00           C
ATOM   3009  C   TYR A 183      74.980  67.841 103.325  1.00  0.00           C
ATOM   3010  O   TYR A 183      75.440  68.871 103.795  1.00  0.00           O
ATOM   3011  N   ALA A 184      75.770  66.781 103.095  1.00  0.00           N
ATOM   3013  CA  ALA A 184      77.200  66.791 103.275  1.00  0.00           C
ATOM   3015  CB  ALA A 184      77.720  65.371 102.965  1.00  0.00           C
ATOM   3019  C   ALA A 184      77.900  67.851 102.435  1.00  0.00           C
ATOM   3020  O   ALA A 184      78.800  68.551 102.895  1.00  0.00           O
ATOM   3021  N   SER A 185      77.430  68.051 101.175  1.00  0.00           N
ATOM   3023  CA  SER A 185      77.920  69.071 100.245  1.00  0.00           C
ATOM   3025  CB  SER A 185      77.200  69.041  98.855  1.00  0.00           C
ATOM   3028  OG  SER A 185      75.910  69.671  98.775  1.00  0.00           O
ATOM   3030  C   SER A 185      77.840  70.481 100.815  1.00  0.00           C
ATOM   3031  O   SER A 185      78.740  71.291 100.615  1.00  0.00           O
ATOM   3032  N   GLN A 186      76.770  70.781 101.575  1.00  0.00           N
ATOM   3034  CA  GLN A 186      76.500  72.051 102.195  1.00  0.00           C
ATOM   3036  CB  GLN A 186      75.150  72.031 102.945  1.00  0.00           C
ATOM   3039  CG  GLN A 186      73.960  71.641 102.035  1.00  0.00           C
ATOM   3042  CD  GLN A 186      72.640  71.751 102.785  1.00  0.00           C
ATOM   3043  OE1 GLN A 186      72.590  72.021 103.985  1.00  0.00           O
ATOM   3044  NE2 GLN A 186      71.520  71.541 102.075  1.00  0.00           N
ATOM   3047  C   GLN A 186      77.590  72.511 103.135  1.00  0.00           C
ATOM   3048  O   GLN A 186      77.830  73.711 103.245  1.00  0.00           O
ATOM   3049  N   ILE A 187      78.290  71.571 103.825  1.00  0.00           N
ATOM   3051  CA  ILE A 187      79.420  71.871 104.695  1.00  0.00           C
ATOM   3053  CB  ILE A 187      79.220  71.341 106.115  1.00  0.00           C
ATOM   3055  CG2 ILE A 187      78.110  72.201 106.775  1.00  0.00           C
ATOM   3059  CG1 ILE A 187      78.890  69.831 106.165  1.00  0.00           C
ATOM   3062  CD  ILE A 187      79.070  69.231 107.565  1.00  0.00           C
ATOM   3066  C   ILE A 187      80.730  71.381 104.095  1.00  0.00           C
ATOM   3067  O   ILE A 187      81.740  71.261 104.765  1.00  0.00           O
ATOM   3068  N   GLY A 188      80.760  71.121 102.775  1.00  0.00           N
ATOM   3070  CA  GLY A 188      81.970  70.801 102.015  1.00  0.00           C
ATOM   3073  C   GLY A 188      82.460  69.401 102.055  1.00  0.00           C
ATOM   3074  O   GLY A 188      83.580  69.141 101.625  1.00  0.00           O
ATOM   3075  N   LEU A 189      81.670  68.431 102.525  1.00  0.00           N
ATOM   3077  CA  LEU A 189      82.160  67.071 102.665  1.00  0.00           C
ATOM   3079  CB  LEU A 189      81.610  66.411 103.945  1.00  0.00           C
ATOM   3082  CG  LEU A 189      81.940  67.201 105.245  1.00  0.00           C
ATOM   3084  CD1 LEU A 189      81.360  66.471 106.465  1.00  0.00           C
ATOM   3088  CD2 LEU A 189      83.450  67.431 105.425  1.00  0.00           C
ATOM   3092  C   LEU A 189      81.800  66.281 101.425  1.00  0.00           C
ATOM   3093  O   LEU A 189      80.650  66.301 100.975  1.00  0.00           O
ATOM   3094  N   THR A 190      82.760  65.581 100.805  1.00  0.00           N
ATOM   3096  CA  THR A 190      82.500  64.741  99.635  1.00  0.00           C
ATOM   3098  CB  THR A 190      83.180  65.181  98.335  1.00  0.00           C
ATOM   3100  OG1 THR A 190      84.590  65.321  98.455  1.00  0.00           O
ATOM   3102  CG2 THR A 190      82.620  66.541  97.905  1.00  0.00           C
ATOM   3106  C   THR A 190      82.870  63.311  99.955  1.00  0.00           C
ATOM   3107  O   THR A 190      83.770  63.121 100.765  1.00  0.00           O
ATOM   3108  N   PRO A 191      82.280  62.241  99.375  1.00  0.00           N
ATOM   3109  CD  PRO A 191      81.100  62.311  98.495  1.00  0.00           C
ATOM   3112  CA  PRO A 191      82.470  60.881  99.895  1.00  0.00           C
ATOM   3114  CB  PRO A 191      81.480  60.031  99.065  1.00  0.00           C
ATOM   3117  CG  PRO A 191      80.340  61.001  98.755  1.00  0.00           C
ATOM   3120  C   PRO A 191      83.880  60.431  99.655  1.00  0.00           C
ATOM   3121  O   PRO A 191      84.420  59.631 100.415  1.00  0.00           O
ATOM   3122  N   ALA A 192      84.470  60.921  98.555  1.00  0.00           N
ATOM   3124  CA  ALA A 192      85.790  60.621  98.065  1.00  0.00           C
ATOM   3126  CB  ALA A 192      85.860  61.171  96.625  1.00  0.00           C
ATOM   3130  C   ALA A 192      86.930  61.161  98.925  1.00  0.00           C
ATOM   3131  O   ALA A 192      87.990  60.551  98.975  1.00  0.00           O
ATOM   3132  N   LYS A 193      86.730  62.321  99.585  1.00  0.00           N
ATOM   3134  CA  LYS A 193      87.800  63.061 100.245  1.00  0.00           C
ATOM   3136  CB  LYS A 193      87.920  64.451  99.535  1.00  0.00           C
ATOM   3139  CG  LYS A 193      88.450  65.661 100.315  1.00  0.00           C
ATOM   3142  CD  LYS A 193      89.890  65.551 100.825  1.00  0.00           C
ATOM   3145  CE  LYS A 193      90.160  66.321 102.135  1.00  0.00           C
ATOM   3148  NZ  LYS A 193      89.400  65.761 103.265  1.00  0.00           N
ATOM   3152  C   LYS A 193      87.630  63.121 101.765  1.00  0.00           C
ATOM   3153  O   LYS A 193      88.590  63.261 102.515  1.00  0.00           O
ATOM   3154  N   ASP A 194      86.390  62.941 102.275  1.00  0.00           N
ATOM   3156  CA  ASP A 194      86.080  63.191 103.665  1.00  0.00           C
ATOM   3158  CB  ASP A 194      85.160  64.431 103.725  1.00  0.00           C
ATOM   3161  CG  ASP A 194      85.840  65.601 103.055  1.00  0.00           C
ATOM   3162  OD1 ASP A 194      86.830  66.121 103.655  1.00  0.00           O
ATOM   3163  OD2 ASP A 194      85.460  65.931 101.895  1.00  0.00           O
ATOM   3164  C   ASP A 194      85.390  62.011 104.345  1.00  0.00           C
ATOM   3165  O   ASP A 194      85.310  61.971 105.575  1.00  0.00           O
ATOM   3166  N   GLY A 195      84.880  61.021 103.585  1.00  0.00           N
ATOM   3168  CA  GLY A 195      84.160  59.871 104.135  1.00  0.00           C
ATOM   3171  C   GLY A 195      85.070  58.771 104.595  1.00  0.00           C
ATOM   3172  O   GLY A 195      85.980  58.361 103.885  1.00  0.00           O
ATOM   3173  N   ILE A 196      84.840  58.221 105.805  1.00  0.00           N
ATOM   3175  CA  ILE A 196      85.500  57.041 106.335  1.00  0.00           C
ATOM   3177  CB  ILE A 196      85.150  56.871 107.825  1.00  0.00           C
ATOM   3179  CG2 ILE A 196      85.810  55.601 108.395  1.00  0.00           C
ATOM   3183  CG1 ILE A 196      85.590  58.121 108.635  1.00  0.00           C
ATOM   3186  CD  ILE A 196      85.300  58.031 110.145  1.00  0.00           C
ATOM   3190  C   ILE A 196      85.160  55.781 105.515  1.00  0.00           C
ATOM   3191  O   ILE A 196      86.030  54.991 105.145  1.00  0.00           O
ATOM   3192  N   PHE A 197      83.870  55.601 105.175  1.00  0.00           N
ATOM   3194  CA  PHE A 197      83.380  54.461 104.425  1.00  0.00           C
ATOM   3196  CB  PHE A 197      82.960  53.281 105.345  1.00  0.00           C
ATOM   3199  CG  PHE A 197      81.920  53.641 106.375  1.00  0.00           C
ATOM   3200  CD1 PHE A 197      82.290  53.991 107.685  1.00  0.00           C
ATOM   3202  CE1 PHE A 197      81.330  54.311 108.645  1.00  0.00           C
ATOM   3204  CZ  PHE A 197      79.970  54.261 108.315  1.00  0.00           C
ATOM   3206  CD2 PHE A 197      80.540  53.581 106.065  1.00  0.00           C
ATOM   3208  CE2 PHE A 197      79.580  53.901 107.025  1.00  0.00           C
ATOM   3210  C   PHE A 197      82.220  54.901 103.555  1.00  0.00           C
ATOM   3211  O   PHE A 197      81.500  55.841 103.885  1.00  0.00           O
ATOM   3212  N   VAL A 198      82.020  54.261 102.395  1.00  0.00           N
ATOM   3214  CA  VAL A 198      81.160  54.801 101.365  1.00  0.00           C
ATOM   3216  CB  VAL A 198      81.930  55.521 100.245  1.00  0.00           C
ATOM   3218  CG1 VAL A 198      80.960  56.191  99.255  1.00  0.00           C
ATOM   3222  CG2 VAL A 198      82.890  56.581 100.835  1.00  0.00           C
ATOM   3226  C   VAL A 198      80.410  53.621 100.785  1.00  0.00           C
ATOM   3227  O   VAL A 198      80.960  52.531 100.615  1.00  0.00           O
ATOM   3228  N   GLU A 199      79.120  53.811 100.475  1.00  0.00           N
ATOM   3230  CA  GLU A 199      78.300  52.901  99.695  1.00  0.00           C
ATOM   3232  CB  GLU A 199      76.910  53.561  99.585  1.00  0.00           C
ATOM   3235  CG  GLU A 199      75.810  52.841  98.785  1.00  0.00           C
ATOM   3238  CD  GLU A 199      74.560  53.711  98.785  1.00  0.00           C
ATOM   3239  OE1 GLU A 199      74.670  54.911  98.425  1.00  0.00           O
ATOM   3240  OE2 GLU A 199      73.460  53.251  99.195  1.00  0.00           O
ATOM   3241  C   GLU A 199      78.900  52.511  98.325  1.00  0.00           C
ATOM   3242  O   GLU A 199      79.660  53.261  97.725  1.00  0.00           O
ATOM   3243  N   ASP A 200      78.620  51.311  97.785  1.00  0.00           N
ATOM   3245  CA  ASP A 200      79.010  50.971  96.425  1.00  0.00           C
ATOM   3247  CB  ASP A 200      78.780  49.471  96.095  1.00  0.00           C
ATOM   3250  CG  ASP A 200      79.490  48.611  97.115  1.00  0.00           C
ATOM   3251  OD1 ASP A 200      78.810  48.151  98.075  1.00  0.00           O
ATOM   3252  OD2 ASP A 200      80.740  48.491  97.045  1.00  0.00           O
ATOM   3253  C   ASP A 200      78.360  51.861  95.355  1.00  0.00           C
ATOM   3254  O   ASP A 200      77.250  52.371  95.525  1.00  0.00           O
ATOM   3255  N   LYS A 201      79.020  52.071  94.195  1.00  0.00           N
ATOM   3257  CA  LYS A 201      78.510  52.931  93.135  1.00  0.00           C
ATOM   3259  CB  LYS A 201      79.630  53.271  92.105  1.00  0.00           C
ATOM   3262  CG  LYS A 201      80.760  54.131  92.675  1.00  0.00           C
ATOM   3265  CD  LYS A 201      81.790  54.511  91.595  1.00  0.00           C
ATOM   3268  CE  LYS A 201      82.870  55.501  92.065  1.00  0.00           C
ATOM   3271  NZ  LYS A 201      82.360  56.881  92.055  1.00  0.00           N
ATOM   3275  C   LYS A 201      77.320  52.371  92.375  1.00  0.00           C
ATOM   3276  O   LYS A 201      76.660  53.071  91.605  1.00  0.00           O
ATOM   3277  N   GLU A 202      77.040  51.071  92.585  1.00  0.00           N
ATOM   3279  CA  GLU A 202      75.870  50.371  92.095  1.00  0.00           C
ATOM   3281  CB  GLU A 202      76.300  49.081  91.365  1.00  0.00           C
ATOM   3284  CG  GLU A 202      75.150  48.111  90.995  1.00  0.00           C
ATOM   3287  CD  GLU A 202      74.170  48.681  89.975  1.00  0.00           C
ATOM   3288  OE1 GLU A 202      74.450  48.511  88.755  1.00  0.00           O
ATOM   3289  OE2 GLU A 202      73.140  49.271  90.375  1.00  0.00           O
ATOM   3290  C   GLU A 202      74.920  50.041  93.245  1.00  0.00           C
ATOM   3291  O   GLU A 202      75.220  49.261  94.145  1.00  0.00           O
ATOM   3292  N   SER A 203      73.750  50.691  93.225  1.00  0.00           N
ATOM   3294  CA  SER A 203      72.740  50.571  94.245  1.00  0.00           C
ATOM   3296  CB  SER A 203      73.120  51.411  95.505  1.00  0.00           C
ATOM   3299  OG  SER A 203      73.140  52.811  95.225  1.00  0.00           O
ATOM   3301  C   SER A 203      71.430  51.081  93.645  1.00  0.00           C
ATOM   3302  O   SER A 203      71.470  51.821  92.655  1.00  0.00           O
ATOM   3303  N   PRO A 204      70.250  50.751  94.185  1.00  0.00           N
ATOM   3304  CD  PRO A 204      70.080  49.741  95.235  1.00  0.00           C
ATOM   3307  CA  PRO A 204      68.980  51.321  93.745  1.00  0.00           C
ATOM   3309  CB  PRO A 204      67.950  50.331  94.345  1.00  0.00           C
ATOM   3312  CG  PRO A 204      68.610  49.851  95.635  1.00  0.00           C
ATOM   3315  C   PRO A 204      68.740  52.741  94.235  1.00  0.00           C
ATOM   3316  O   PRO A 204      67.580  53.111  94.425  1.00  0.00           O
ATOM   3317  N   TYR A 205      69.780  53.581  94.395  1.00  0.00           N
ATOM   3319  CA  TYR A 205      69.630  54.911  94.935  1.00  0.00           C
ATOM   3321  CB  TYR A 205      70.410  55.101  96.245  1.00  0.00           C
ATOM   3324  CG  TYR A 205      69.910  54.091  97.245  1.00  0.00           C
ATOM   3325  CD1 TYR A 205      68.570  54.081  97.675  1.00  0.00           C
ATOM   3327  CE1 TYR A 205      68.130  53.121  98.595  1.00  0.00           C
ATOM   3329  CZ  TYR A 205      69.020  52.181  99.115  1.00  0.00           C
ATOM   3330  OH  TYR A 205      68.600  51.251 100.085  1.00  0.00           O
ATOM   3332  CD2 TYR A 205      70.790  53.141  97.775  1.00  0.00           C
ATOM   3334  CE2 TYR A 205      70.360  52.191  98.705  1.00  0.00           C
ATOM   3336  C   TYR A 205      69.960  55.961  93.895  1.00  0.00           C
ATOM   3337  O   TYR A 205      70.360  57.091  94.205  1.00  0.00           O
ATOM   3338  N   VAL A 206      69.750  55.621  92.605  1.00  0.00           N
ATOM   3340  CA  VAL A 206      69.630  56.601  91.545  1.00  0.00           C
ATOM   3342  CB  VAL A 206      69.500  55.971  90.165  1.00  0.00           C
ATOM   3344  CG1 VAL A 206      68.180  55.201  89.945  1.00  0.00           C
ATOM   3348  CG2 VAL A 206      69.720  57.051  89.095  1.00  0.00           C
ATOM   3352  C   VAL A 206      68.510  57.601  91.835  1.00  0.00           C
ATOM   3353  O   VAL A 206      67.380  57.241  92.175  1.00  0.00           O
ATOM   3354  N   ASN A 207      68.850  58.911  91.775  1.00  0.00           N
ATOM   3356  CA  ASN A 207      67.930  60.001  92.025  1.00  0.00           C
ATOM   3358  CB  ASN A 207      68.660  61.251  92.595  1.00  0.00           C
ATOM   3361  CG  ASN A 207      68.940  61.071  94.085  1.00  0.00           C
ATOM   3362  OD1 ASN A 207      68.380  61.791  94.925  1.00  0.00           O
ATOM   3363  ND2 ASN A 207      69.830  60.131  94.465  1.00  0.00           N
ATOM   3366  C   ASN A 207      67.180  60.341  90.755  1.00  0.00           C
ATOM   3367  O   ASN A 207      67.570  59.941  89.645  1.00  0.00           O
ATOM   3368  N   LEU A 208      66.050  61.051  90.895  1.00  0.00           N
ATOM   3370  CA  LEU A 208      65.070  61.141  89.835  1.00  0.00           C
ATOM   3372  CB  LEU A 208      63.830  60.281  90.175  1.00  0.00           C
ATOM   3375  CG  LEU A 208      64.100  58.811  90.545  1.00  0.00           C
ATOM   3377  CD1 LEU A 208      62.830  58.181  91.125  1.00  0.00           C
ATOM   3381  CD2 LEU A 208      64.620  57.981  89.355  1.00  0.00           C
ATOM   3385  C   LEU A 208      64.630  62.571  89.605  1.00  0.00           C
ATOM   3386  O   LEU A 208      64.750  63.441  90.465  1.00  0.00           O
ATOM   3387  N   ILE A 209      64.060  62.821  88.415  1.00  0.00           N
ATOM   3389  CA  ILE A 209      63.180  63.941  88.145  1.00  0.00           C
ATOM   3391  CB  ILE A 209      63.420  64.591  86.775  1.00  0.00           C
ATOM   3393  CG2 ILE A 209      62.450  65.781  86.585  1.00  0.00           C
ATOM   3397  CG1 ILE A 209      64.890  65.041  86.635  1.00  0.00           C
ATOM   3400  CD  ILE A 209      65.250  65.561  85.245  1.00  0.00           C
ATOM   3404  C   ILE A 209      61.780  63.371  88.235  1.00  0.00           C
ATOM   3405  O   ILE A 209      61.480  62.361  87.605  1.00  0.00           O
ATOM   3406  N   VAL A 210      60.920  63.961  89.085  1.00  0.00           N
ATOM   3408  CA  VAL A 210      59.620  63.421  89.435  1.00  0.00           C
ATOM   3410  CB  VAL A 210      59.550  62.981  90.895  1.00  0.00           C
ATOM   3412  CG1 VAL A 210      58.180  62.381  91.255  1.00  0.00           C
ATOM   3416  CG2 VAL A 210      60.640  61.931  91.175  1.00  0.00           C
ATOM   3420  C   VAL A 210      58.570  64.471  89.135  1.00  0.00           C
ATOM   3421  O   VAL A 210      58.730  65.661  89.405  1.00  0.00           O
ATOM   3422  N   THR A 211      57.440  64.051  88.565  1.00  0.00           N
ATOM   3424  CA  THR A 211      56.310  64.901  88.225  1.00  0.00           C
ATOM   3426  CB  THR A 211      56.130  65.141  86.735  1.00  0.00           C
ATOM   3428  OG1 THR A 211      56.380  63.941  86.025  1.00  0.00           O
ATOM   3430  CG2 THR A 211      57.180  66.161  86.285  1.00  0.00           C
ATOM   3434  C   THR A 211      55.050  64.281  88.775  1.00  0.00           C
ATOM   3435  O   THR A 211      55.040  63.161  89.265  1.00  0.00           O
ATOM   3436  N   ARG A 212      53.920  65.001  88.715  1.00  0.00           N
ATOM   3438  CA  ARG A 212      52.640  64.361  88.905  1.00  0.00           C
ATOM   3440  CB  ARG A 212      51.490  65.371  89.125  1.00  0.00           C
ATOM   3443  CG  ARG A 212      51.680  66.341  90.315  1.00  0.00           C
ATOM   3446  CD  ARG A 212      50.450  67.241  90.545  1.00  0.00           C
ATOM   3449  NE  ARG A 212      50.250  68.071  89.325  1.00  0.00           N
ATOM   3451  CZ  ARG A 212      50.990  69.121  88.955  1.00  0.00           C
ATOM   3452  NH1 ARG A 212      51.940  69.641  89.695  1.00  0.00           N
ATOM   3455  NH2 ARG A 212      50.740  69.631  87.775  1.00  0.00           N
ATOM   3458  C   ARG A 212      52.290  63.481  87.725  1.00  0.00           C
ATOM   3459  O   ARG A 212      52.790  63.641  86.605  1.00  0.00           O
ATOM   3460  N   GLU A 213      51.350  62.551  87.945  1.00  0.00           N
ATOM   3462  CA  GLU A 213      50.720  61.771  86.905  1.00  0.00           C
ATOM   3464  CB  GLU A 213      49.800  60.711  87.585  1.00  0.00           C
ATOM   3467  CG  GLU A 213      48.850  59.911  86.665  1.00  0.00           C
ATOM   3470  CD  GLU A 213      49.500  58.851  85.795  1.00  0.00           C
ATOM   3471  OE1 GLU A 213      50.730  58.601  85.865  1.00  0.00           O
ATOM   3472  OE2 GLU A 213      48.740  58.171  85.045  1.00  0.00           O
ATOM   3473  C   GLU A 213      50.020  62.601  85.815  1.00  0.00           C
ATOM   3474  O   GLU A 213      50.000  62.201  84.655  1.00  0.00           O
ATOM   3475  N   ASP A 214      49.430  63.781  86.135  1.00  0.00           N
ATOM   3477  CA  ASP A 214      48.750  64.621  85.155  1.00  0.00           C
ATOM   3479  CB  ASP A 214      47.750  65.581  85.875  1.00  0.00           C
ATOM   3482  CG  ASP A 214      48.400  66.481  86.905  1.00  0.00           C
ATOM   3483  OD1 ASP A 214      48.930  67.581  86.555  1.00  0.00           O
ATOM   3484  OD2 ASP A 214      48.410  66.081  88.095  1.00  0.00           O
ATOM   3485  C   ASP A 214      49.650  65.421  84.225  1.00  0.00           C
ATOM   3486  O   ASP A 214      49.230  65.841  83.145  1.00  0.00           O
ATOM   3487  N   ASN A 215      50.910  65.711  84.635  1.00  0.00           N
ATOM   3489  CA  ASN A 215      51.740  66.621  83.865  1.00  0.00           C
ATOM   3491  CB  ASN A 215      51.970  67.951  84.635  1.00  0.00           C
ATOM   3494  CG  ASN A 215      52.950  67.851  85.805  1.00  0.00           C
ATOM   3495  OD1 ASN A 215      53.060  66.841  86.505  1.00  0.00           O
ATOM   3496  ND2 ASN A 215      53.730  68.941  86.005  1.00  0.00           N
ATOM   3499  C   ASN A 215      53.040  65.981  83.435  1.00  0.00           C
ATOM   3500  O   ASN A 215      53.900  66.651  82.865  1.00  0.00           O
ATOM   3501  N   LYS A 216      53.210  64.661  83.645  1.00  0.00           N
ATOM   3503  CA  LYS A 216      54.410  63.901  83.335  1.00  0.00           C
ATOM   3505  CB  LYS A 216      54.210  62.411  83.725  1.00  0.00           C
ATOM   3508  CG  LYS A 216      52.980  61.751  83.065  1.00  0.00           C
ATOM   3511  CD  LYS A 216      52.700  60.311  83.505  1.00  0.00           C
ATOM   3514  CE  LYS A 216      51.510  59.741  82.715  1.00  0.00           C
ATOM   3517  NZ  LYS A 216      51.110  58.421  83.215  1.00  0.00           N
ATOM   3521  C   LYS A 216      54.850  64.001  81.895  1.00  0.00           C
ATOM   3522  O   LYS A 216      56.030  64.171  81.585  1.00  0.00           O
ATOM   3523  N   ASP A 217      53.880  63.981  80.975  1.00  0.00           N
ATOM   3525  CA  ASP A 217      54.110  64.001  79.555  1.00  0.00           C
ATOM   3527  CB  ASP A 217      53.110  63.031  78.875  1.00  0.00           C
ATOM   3530  CG  ASP A 217      53.450  61.571  79.145  1.00  0.00           C
ATOM   3531  OD1 ASP A 217      54.650  61.181  79.135  1.00  0.00           O
ATOM   3532  OD2 ASP A 217      52.480  60.771  79.245  1.00  0.00           O
ATOM   3533  C   ASP A 217      53.970  65.421  79.025  1.00  0.00           C
ATOM   3534  O   ASP A 217      53.770  65.611  77.825  1.00  0.00           O
ATOM   3535  N   ALA A 218      54.080  66.471  79.875  1.00  0.00           N
ATOM   3537  CA  ALA A 218      54.300  67.821  79.395  1.00  0.00           C
ATOM   3539  CB  ALA A 218      54.210  68.821  80.565  1.00  0.00           C
ATOM   3543  C   ALA A 218      55.630  68.041  78.645  1.00  0.00           C
ATOM   3544  O   ALA A 218      56.700  67.631  79.095  1.00  0.00           O
ATOM   3545  N   GLU A 219      55.590  68.751  77.505  1.00  0.00           N
ATOM   3547  CA  GLU A 219      56.770  69.061  76.715  1.00  0.00           C
ATOM   3549  CB  GLU A 219      56.360  69.691  75.365  1.00  0.00           C
ATOM   3552  CG  GLU A 219      55.390  68.831  74.495  1.00  0.00           C
ATOM   3555  CD  GLU A 219      55.770  67.361  74.415  1.00  0.00           C
ATOM   3556  OE1 GLU A 219      56.960  67.111  74.105  1.00  0.00           O
ATOM   3557  OE2 GLU A 219      54.930  66.451  74.675  1.00  0.00           O
ATOM   3558  C   GLU A 219      57.850  69.871  77.455  1.00  0.00           C
ATOM   3559  O   GLU A 219      59.040  69.581  77.355  1.00  0.00           O
ATOM   3560  N   ASN A 220      57.490  70.881  78.285  1.00  0.00           N
ATOM   3562  CA  ASN A 220      58.440  71.551  79.195  1.00  0.00           C
ATOM   3564  CB  ASN A 220      57.820  72.751  79.975  1.00  0.00           C
ATOM   3567  CG  ASN A 220      57.410  73.911  79.055  1.00  0.00           C
ATOM   3568  OD1 ASN A 220      57.720  73.931  77.855  1.00  0.00           O
ATOM   3569  ND2 ASN A 220      56.730  74.931  79.635  1.00  0.00           N
ATOM   3572  C   ASN A 220      59.140  70.631  80.195  1.00  0.00           C
ATOM   3573  O   ASN A 220      60.320  70.811  80.485  1.00  0.00           O
ATOM   3574  N   VAL A 221      58.430  69.611  80.745  1.00  0.00           N
ATOM   3576  CA  VAL A 221      59.040  68.531  81.525  1.00  0.00           C
ATOM   3578  CB  VAL A 221      57.970  67.621  82.145  1.00  0.00           C
ATOM   3580  CG1 VAL A 221      58.580  66.391  82.825  1.00  0.00           C
ATOM   3584  CG2 VAL A 221      57.120  68.421  83.155  1.00  0.00           C
ATOM   3588  C   VAL A 221      60.040  67.711  80.705  1.00  0.00           C
ATOM   3589  O   VAL A 221      61.180  67.501  81.105  1.00  0.00           O
ATOM   3590  N   LYS A 222      59.660  67.291  79.485  1.00  0.00           N
ATOM   3592  CA  LYS A 222      60.510  66.591  78.535  1.00  0.00           C
ATOM   3594  CB  LYS A 222      59.720  66.171  77.275  1.00  0.00           C
ATOM   3597  CG  LYS A 222      58.610  65.141  77.565  1.00  0.00           C
ATOM   3600  CD  LYS A 222      57.720  64.911  76.335  1.00  0.00           C
ATOM   3603  CE  LYS A 222      56.530  63.991  76.605  1.00  0.00           C
ATOM   3606  NZ  LYS A 222      55.600  64.011  75.465  1.00  0.00           N
ATOM   3610  C   LYS A 222      61.740  67.371  78.105  1.00  0.00           C
ATOM   3611  O   LYS A 222      62.850  66.841  78.065  1.00  0.00           O
ATOM   3612  N   LYS A 223      61.600  68.681  77.845  1.00  0.00           N
ATOM   3614  CA  LYS A 223      62.710  69.601  77.635  1.00  0.00           C
ATOM   3616  CB  LYS A 223      62.190  71.061  77.425  1.00  0.00           C
ATOM   3619  CG  LYS A 223      61.500  71.411  76.085  1.00  0.00           C
ATOM   3622  CD  LYS A 223      60.880  72.831  76.175  1.00  0.00           C
ATOM   3625  CE  LYS A 223      60.040  73.281  74.975  1.00  0.00           C
ATOM   3628  NZ  LYS A 223      59.370  74.591  75.235  1.00  0.00           N
ATOM   3632  C   LYS A 223      63.680  69.661  78.815  1.00  0.00           C
ATOM   3633  O   LYS A 223      64.890  69.551  78.635  1.00  0.00           O
ATOM   3634  N   PHE A 224      63.160  69.801  80.055  1.00  0.00           N
ATOM   3636  CA  PHE A 224      63.910  69.831  81.295  1.00  0.00           C
ATOM   3638  CB  PHE A 224      62.960  70.221  82.485  1.00  0.00           C
ATOM   3641  CG  PHE A 224      63.690  70.291  83.805  1.00  0.00           C
ATOM   3642  CD1 PHE A 224      64.400  71.461  84.155  1.00  0.00           C
ATOM   3644  CE1 PHE A 224      65.200  71.491  85.305  1.00  0.00           C
ATOM   3646  CZ  PHE A 224      65.270  70.381  86.135  1.00  0.00           C
ATOM   3648  CD2 PHE A 224      63.720  69.201  84.685  1.00  0.00           C
ATOM   3650  CE2 PHE A 224      64.510  69.241  85.845  1.00  0.00           C
ATOM   3652  C   PHE A 224      64.670  68.531  81.555  1.00  0.00           C
ATOM   3653  O   PHE A 224      65.850  68.521  81.915  1.00  0.00           O
ATOM   3654  N   VAL A 225      64.010  67.371  81.315  1.00  0.00           N
ATOM   3656  CA  VAL A 225      64.620  66.061  81.435  1.00  0.00           C
ATOM   3658  CB  VAL A 225      63.570  64.951  81.275  1.00  0.00           C
ATOM   3660  CG1 VAL A 225      64.210  63.551  81.175  1.00  0.00           C
ATOM   3664  CG2 VAL A 225      62.620  64.981  82.485  1.00  0.00           C
ATOM   3668  C   VAL A 225      65.800  65.871  80.495  1.00  0.00           C
ATOM   3669  O   VAL A 225      66.880  65.461  80.915  1.00  0.00           O
ATOM   3670  N   GLN A 226      65.650  66.251  79.205  1.00  0.00           N
ATOM   3672  CA  GLN A 226      66.750  66.301  78.255  1.00  0.00           C
ATOM   3674  CB  GLN A 226      66.200  66.671  76.835  1.00  0.00           C
ATOM   3677  CG  GLN A 226      65.290  65.601  76.165  1.00  0.00           C
ATOM   3680  CD  GLN A 226      64.570  66.111  74.905  1.00  0.00           C
ATOM   3681  OE1 GLN A 226      65.180  66.521  73.915  1.00  0.00           O
ATOM   3682  NE2 GLN A 226      63.210  66.101  74.925  1.00  0.00           N
ATOM   3685  C   GLN A 226      67.890  67.261  78.645  1.00  0.00           C
ATOM   3686  O   GLN A 226      69.070  66.951  78.515  1.00  0.00           O
ATOM   3687  N   ALA A 227      67.560  68.471  79.135  1.00  0.00           N
ATOM   3689  CA  ALA A 227      68.530  69.451  79.595  1.00  0.00           C
ATOM   3691  CB  ALA A 227      67.780  70.751  79.905  1.00  0.00           C
ATOM   3695  C   ALA A 227      69.390  69.071  80.805  1.00  0.00           C
ATOM   3696  O   ALA A 227      70.590  69.321  80.855  1.00  0.00           O
ATOM   3697  N   TYR A 228      68.760  68.471  81.835  1.00  0.00           N
ATOM   3699  CA  TYR A 228      69.420  67.931  83.015  1.00  0.00           C
ATOM   3701  CB  TYR A 228      68.340  67.521  84.055  1.00  0.00           C
ATOM   3704  CG  TYR A 228      68.860  67.491  85.475  1.00  0.00           C
ATOM   3705  CD1 TYR A 228      68.380  68.411  86.425  1.00  0.00           C
ATOM   3707  CE1 TYR A 228      68.830  68.381  87.755  1.00  0.00           C
ATOM   3709  CZ  TYR A 228      69.760  67.431  88.155  1.00  0.00           C
ATOM   3710  OH  TYR A 228      70.220  67.411  89.485  1.00  0.00           O
ATOM   3712  CD2 TYR A 228      69.790  66.521  85.895  1.00  0.00           C
ATOM   3714  CE2 TYR A 228      70.250  66.501  87.225  1.00  0.00           C
ATOM   3716  C   TYR A 228      70.320  66.751  82.645  1.00  0.00           C
ATOM   3717  O   TYR A 228      71.450  66.611  83.115  1.00  0.00           O
ATOM   3718  N   GLN A 229      69.830  65.891  81.745  1.00  0.00           N
ATOM   3720  CA  GLN A 229      70.540  64.751  81.225  1.00  0.00           C
ATOM   3722  CB  GLN A 229      69.550  63.641  80.815  1.00  0.00           C
ATOM   3725  CG  GLN A 229      68.750  63.121  82.035  1.00  0.00           C
ATOM   3728  CD  GLN A 229      67.780  62.011  81.675  1.00  0.00           C
ATOM   3729  OE1 GLN A 229      67.640  61.551  80.545  1.00  0.00           O
ATOM   3730  NE2 GLN A 229      67.070  61.481  82.695  1.00  0.00           N
ATOM   3733  C   GLN A 229      71.480  65.161  80.095  1.00  0.00           C
ATOM   3734  O   GLN A 229      71.390  64.721  78.955  1.00  0.00           O
ATOM   3735  N   SER A 230      72.460  66.021  80.435  1.00  0.00           N
ATOM   3737  CA  SER A 230      73.460  66.481  79.485  1.00  0.00           C
ATOM   3739  CB  SER A 230      73.190  67.911  78.925  1.00  0.00           C
ATOM   3742  OG  SER A 230      73.370  68.941  79.905  1.00  0.00           O
ATOM   3744  C   SER A 230      74.830  66.481  80.125  1.00  0.00           C
ATOM   3745  O   SER A 230      75.000  66.541  81.345  1.00  0.00           O
ATOM   3746  N   ASP A 231      75.890  66.411  79.305  1.00  0.00           N
ATOM   3748  CA  ASP A 231      77.240  66.211  79.765  1.00  0.00           C
ATOM   3750  CB  ASP A 231      78.130  65.751  78.585  1.00  0.00           C
ATOM   3753  CG  ASP A 231      77.550  64.461  78.035  1.00  0.00           C
ATOM   3754  OD1 ASP A 231      77.910  63.361  78.545  1.00  0.00           O
ATOM   3755  OD2 ASP A 231      76.580  64.581  77.245  1.00  0.00           O
ATOM   3756  C   ASP A 231      77.810  67.441  80.475  1.00  0.00           C
ATOM   3757  O   ASP A 231      78.650  67.321  81.375  1.00  0.00           O
ATOM   3758  N   GLU A 232      77.270  68.641  80.165  1.00  0.00           N
ATOM   3760  CA  GLU A 232      77.520  69.851  80.925  1.00  0.00           C
ATOM   3762  CB  GLU A 232      76.860  71.071  80.205  1.00  0.00           C
ATOM   3765  CG  GLU A 232      77.390  72.421  80.735  1.00  0.00           C
ATOM   3768  CD  GLU A 232      76.910  73.671  80.005  1.00  0.00           C
ATOM   3769  OE1 GLU A 232      77.180  73.831  78.795  1.00  0.00           O
ATOM   3770  OE2 GLU A 232      76.380  74.581  80.695  1.00  0.00           O
ATOM   3771  C   GLU A 232      77.040  69.761  82.375  1.00  0.00           C
ATOM   3772  O   GLU A 232      77.750  70.091  83.325  1.00  0.00           O
ATOM   3773  N   VAL A 233      75.810  69.231  82.585  1.00  0.00           N
ATOM   3775  CA  VAL A 233      75.260  68.951  83.905  1.00  0.00           C
ATOM   3777  CB  VAL A 233      73.770  68.641  83.815  1.00  0.00           C
ATOM   3779  CG1 VAL A 233      73.170  68.381  85.215  1.00  0.00           C
ATOM   3783  CG2 VAL A 233      73.040  69.841  83.205  1.00  0.00           C
ATOM   3787  C   VAL A 233      76.020  67.851  84.635  1.00  0.00           C
ATOM   3788  O   VAL A 233      76.370  67.971  85.805  1.00  0.00           O
ATOM   3789  N   TYR A 234      76.340  66.741  83.915  1.00  0.00           N
ATOM   3791  CA  TYR A 234      77.180  65.661  84.435  1.00  0.00           C
ATOM   3793  CB  TYR A 234      77.320  64.461  83.435  1.00  0.00           C
ATOM   3796  CG  TYR A 234      78.420  63.471  83.805  1.00  0.00           C
ATOM   3797  CD1 TYR A 234      78.320  62.701  84.975  1.00  0.00           C
ATOM   3799  CE1 TYR A 234      79.400  61.911  85.405  1.00  0.00           C
ATOM   3801  CZ  TYR A 234      80.590  61.891  84.675  1.00  0.00           C
ATOM   3802  OH  TYR A 234      81.710  61.161  85.125  1.00  0.00           O
ATOM   3804  CD2 TYR A 234      79.610  63.421  83.065  1.00  0.00           C
ATOM   3806  CE2 TYR A 234      80.690  62.641  83.495  1.00  0.00           C
ATOM   3808  C   TYR A 234      78.550  66.121  84.885  1.00  0.00           C
ATOM   3809  O   TYR A 234      78.950  65.831  86.005  1.00  0.00           O
ATOM   3810  N   GLU A 235      79.290  66.871  84.055  1.00  0.00           N
ATOM   3812  CA  GLU A 235      80.600  67.321  84.485  1.00  0.00           C
ATOM   3814  CB  GLU A 235      81.490  67.741  83.295  1.00  0.00           C
ATOM   3817  CG  GLU A 235      81.960  66.551  82.415  1.00  0.00           C
ATOM   3820  CD  GLU A 235      82.840  65.501  83.105  1.00  0.00           C
ATOM   3821  OE1 GLU A 235      83.330  65.701  84.255  1.00  0.00           O
ATOM   3822  OE2 GLU A 235      83.110  64.481  82.435  1.00  0.00           O
ATOM   3823  C   GLU A 235      80.530  68.391  85.545  1.00  0.00           C
ATOM   3824  O   GLU A 235      81.420  68.511  86.375  1.00  0.00           O
ATOM   3825  N   ALA A 236      79.430  69.161  85.625  1.00  0.00           N
ATOM   3827  CA  ALA A 236      79.140  70.011  86.765  1.00  0.00           C
ATOM   3829  CB  ALA A 236      77.900  70.881  86.475  1.00  0.00           C
ATOM   3833  C   ALA A 236      78.940  69.251  88.065  1.00  0.00           C
ATOM   3834  O   ALA A 236      79.540  69.581  89.085  1.00  0.00           O
ATOM   3835  N   ALA A 237      78.130  68.171  88.035  1.00  0.00           N
ATOM   3837  CA  ALA A 237      77.930  67.261  89.145  1.00  0.00           C
ATOM   3839  CB  ALA A 237      76.820  66.251  88.775  1.00  0.00           C
ATOM   3843  C   ALA A 237      79.180  66.501  89.565  1.00  0.00           C
ATOM   3844  O   ALA A 237      79.530  66.451  90.745  1.00  0.00           O
ATOM   3845  N   ASN A 238      79.930  65.941  88.605  1.00  0.00           N
ATOM   3847  CA  ASN A 238      81.180  65.231  88.835  1.00  0.00           C
ATOM   3849  CB  ASN A 238      81.650  64.661  87.465  1.00  0.00           C
ATOM   3852  CG  ASN A 238      82.960  63.861  87.495  1.00  0.00           C
ATOM   3853  OD1 ASN A 238      83.340  63.221  88.465  1.00  0.00           O
ATOM   3854  ND2 ASN A 238      83.710  63.931  86.365  1.00  0.00           N
ATOM   3857  C   ASN A 238      82.220  66.141  89.485  1.00  0.00           C
ATOM   3858  O   ASN A 238      82.850  65.781  90.485  1.00  0.00           O
ATOM   3859  N   LYS A 239      82.360  67.381  88.955  1.00  0.00           N
ATOM   3861  CA  LYS A 239      83.270  68.381  89.445  1.00  0.00           C
ATOM   3863  CB  LYS A 239      83.250  69.621  88.505  1.00  0.00           C
ATOM   3866  CG  LYS A 239      84.240  70.741  88.865  1.00  0.00           C
ATOM   3869  CD  LYS A 239      85.700  70.261  88.805  1.00  0.00           C
ATOM   3872  CE  LYS A 239      86.710  71.301  89.265  1.00  0.00           C
ATOM   3875  NZ  LYS A 239      86.450  71.641  90.665  1.00  0.00           N
ATOM   3879  C   LYS A 239      83.020  68.831  90.885  1.00  0.00           C
ATOM   3880  O   LYS A 239      83.960  69.081  91.635  1.00  0.00           O
ATOM   3881  N   VAL A 240      81.730  68.961  91.285  1.00  0.00           N
ATOM   3883  CA  VAL A 240      81.340  69.541  92.565  1.00  0.00           C
ATOM   3885  CB  VAL A 240      80.080  70.401  92.385  1.00  0.00           C
ATOM   3887  CG1 VAL A 240      78.830  69.501  92.195  1.00  0.00           C
ATOM   3891  CG2 VAL A 240      79.980  71.361  93.585  1.00  0.00           C
ATOM   3895  C   VAL A 240      81.060  68.491  93.625  1.00  0.00           C
ATOM   3896  O   VAL A 240      81.090  68.751  94.835  1.00  0.00           O
ATOM   3897  N   PHE A 241      80.810  67.231  93.205  1.00  0.00           N
ATOM   3899  CA  PHE A 241      80.630  66.121  94.125  1.00  0.00           C
ATOM   3901  CB  PHE A 241      79.430  65.211  93.745  1.00  0.00           C
ATOM   3904  CG  PHE A 241      78.170  65.941  94.035  1.00  0.00           C
ATOM   3905  CD1 PHE A 241      77.830  66.191  95.375  1.00  0.00           C
ATOM   3907  CE1 PHE A 241      76.640  66.851  95.695  1.00  0.00           C
ATOM   3909  CZ  PHE A 241      75.790  67.281  94.665  1.00  0.00           C
ATOM   3911  CD2 PHE A 241      77.290  66.341  93.025  1.00  0.00           C
ATOM   3913  CE2 PHE A 241      76.110  67.021  93.335  1.00  0.00           C
ATOM   3915  C   PHE A 241      81.840  65.231  94.205  1.00  0.00           C
ATOM   3916  O   PHE A 241      81.860  64.281  94.985  1.00  0.00           O
ATOM   3917  N   ASN A 242      82.900  65.541  93.425  1.00  0.00           N
ATOM   3919  CA  ASN A 242      84.230  64.991  93.585  1.00  0.00           C
ATOM   3921  CB  ASN A 242      84.740  65.201  95.035  1.00  0.00           C
ATOM   3924  CG  ASN A 242      86.230  64.931  95.125  1.00  0.00           C
ATOM   3925  OD1 ASN A 242      86.960  64.981  94.135  1.00  0.00           O
ATOM   3926  ND2 ASN A 242      86.720  64.661  96.355  1.00  0.00           N
ATOM   3929  C   ASN A 242      84.330  63.541  93.085  1.00  0.00           C
ATOM   3930  O   ASN A 242      84.990  62.671  93.655  1.00  0.00           O
ATOM   3931  N   GLY A 243      83.620  63.241  91.985  1.00  0.00           N
ATOM   3933  CA  GLY A 243      83.480  61.871  91.495  1.00  0.00           C
ATOM   3936  C   GLY A 243      82.560  61.011  92.335  1.00  0.00           C
ATOM   3937  O   GLY A 243      82.640  59.781  92.285  1.00  0.00           O
ATOM   3938  N   GLY A 244      81.650  61.651  93.105  1.00  0.00           N
ATOM   3940  CA  GLY A 244      80.540  60.991  93.805  1.00  0.00           C
ATOM   3943  C   GLY A 244      79.290  60.841  92.975  1.00  0.00           C
ATOM   3944  O   GLY A 244      78.540  59.891  93.135  1.00  0.00           O
ATOM   3945  N   ALA A 245      79.040  61.761  92.035  1.00  0.00           N
ATOM   3947  CA  ALA A 245      77.850  61.741  91.205  1.00  0.00           C
ATOM   3949  CB  ALA A 245      77.500  63.181  90.755  1.00  0.00           C
ATOM   3953  C   ALA A 245      78.000  60.851  89.965  1.00  0.00           C
ATOM   3954  O   ALA A 245      78.540  61.251  88.945  1.00  0.00           O
ATOM   3955  N   VAL A 246      77.490  59.611  90.015  1.00  0.00           N
ATOM   3957  CA  VAL A 246      77.470  58.701  88.865  1.00  0.00           C
ATOM   3959  CB  VAL A 246      77.230  57.241  89.265  1.00  0.00           C
ATOM   3961  CG1 VAL A 246      77.440  56.301  88.065  1.00  0.00           C
ATOM   3965  CG2 VAL A 246      78.150  56.841  90.435  1.00  0.00           C
ATOM   3969  C   VAL A 246      76.340  59.101  87.945  1.00  0.00           C
ATOM   3970  O   VAL A 246      75.190  59.171  88.385  1.00  0.00           O
ATOM   3971  N   LYS A 247      76.620  59.361  86.635  1.00  0.00           N
ATOM   3973  CA  LYS A 247      75.640  59.561  85.575  1.00  0.00           C
ATOM   3975  CB  LYS A 247      76.350  59.641  84.185  1.00  0.00           C
ATOM   3978  CG  LYS A 247      75.460  59.991  82.985  1.00  0.00           C
ATOM   3981  CD  LYS A 247      76.180  60.001  81.605  1.00  0.00           C
ATOM   3984  CE  LYS A 247      77.230  61.111  81.375  1.00  0.00           C
ATOM   3987  NZ  LYS A 247      77.760  61.061  79.995  1.00  0.00           N
ATOM   3991  C   LYS A 247      74.580  58.461  85.575  1.00  0.00           C
ATOM   3992  O   LYS A 247      74.910  57.271  85.615  1.00  0.00           O
ATOM   3993  N   GLY A 248      73.270  58.811  85.605  1.00  0.00           N
ATOM   3995  CA  GLY A 248      72.210  57.831  85.875  1.00  0.00           C
ATOM   3998  C   GLY A 248      71.210  57.671  84.775  1.00  0.00           C
ATOM   3999  O   GLY A 248      70.140  57.071  84.965  1.00  0.00           O
ATOM   4000  N   TRP A 249      71.510  58.211  83.585  1.00  0.00           N
ATOM   4002  CA  TRP A 249      70.670  58.171  82.415  1.00  0.00           C
ATOM   4004  CB  TRP A 249      70.330  59.611  81.915  1.00  0.00           C
ATOM   4007  CG  TRP A 249      71.460  60.561  81.665  1.00  0.00           C
ATOM   4008  CD1 TRP A 249      72.040  60.771  80.445  1.00  0.00           C
ATOM   4010  NE1 TRP A 249      72.980  61.761  80.535  1.00  0.00           N
ATOM   4012  CE2 TRP A 249      73.000  62.261  81.785  1.00  0.00           C
ATOM   4013  CD2 TRP A 249      72.050  61.541  82.545  1.00  0.00           C
ATOM   4014  CE3 TRP A 249      71.820  61.901  83.865  1.00  0.00           C
ATOM   4016  CZ3 TRP A 249      72.500  63.011  84.385  1.00  0.00           C
ATOM   4018  CZ2 TRP A 249      73.720  63.321  82.305  1.00  0.00           C
ATOM   4020  CH2 TRP A 249      73.430  63.701  83.615  1.00  0.00           C
ATOM   4022  C   TRP A 249      71.340  57.311  81.355  1.00  0.00           C
ATOM   4023  O   TRP A 249      72.530  57.001  81.455  1.00  0.00           O
ATOM   4024  N   LEU A 250      70.550  56.851  80.345  1.00  0.00           N
ATOM   4026  CA  LEU A 250      71.050  56.221  79.115  1.00  0.00           C
ATOM   4028  CB  LEU A 250      69.910  55.821  78.135  1.00  0.00           C
ATOM   4031  CG  LEU A 250      70.340  54.991  76.895  1.00  0.00           C
ATOM   4033  CD1 LEU A 250      70.760  53.571  77.305  1.00  0.00           C
ATOM   4037  CD2 LEU A 250      69.250  54.971  75.815  1.00  0.00           C
ATOM   4041  C   LEU A 250      71.990  57.161  78.385  1.00  0.00           C
ATOM   4042  O   LEU A 250      71.790  58.371  78.445  1.00  0.00           O
ATOM   4043  N   GLU A 251      73.030  56.671  77.725  1.00  0.00           N
ATOM   4045  CA  GLU A 251      74.070  57.511  77.175  1.00  0.00           C
ATOM   4047  CB  GLU A 251      75.310  56.621  76.975  1.00  0.00           C
ATOM   4050  CG  GLU A 251      76.650  57.381  77.025  1.00  0.00           C
ATOM   4053  CD  GLU A 251      76.980  57.961  78.385  1.00  0.00           C
ATOM   4054  OE1 GLU A 251      76.770  59.181  78.595  1.00  0.00           O
ATOM   4055  OE2 GLU A 251      77.560  57.201  79.225  1.00  0.00           O
ATOM   4056  C   GLU A 251      73.670  58.181  75.835  1.00  0.00           C
ATOM   4057  OT1 GLU A 251      72.530  58.021  75.335  1.00  0.00           O
ATOM   4058  OT2 GLU A 251      74.530  58.911  75.285  1.00  0.00           O
ATOM   4059  NH3 POPEB 252     100.180  76.531  67.865  1.00  0.00           N
ATOM   4063  C12 POPEB 252     101.160  76.261  68.985  1.00  0.00           C
ATOM   4066  C11 POPEB 252     101.530  74.771  69.055  1.00  0.00           C
ATOM   4069  P   POPEB 252     103.930  74.701  70.235  1.00  0.00           P
ATOM   4070  O13 POPEB 252     104.230  75.721  71.255  1.00  0.00           O
ATOM   4071  O14 POPEB 252     104.660  73.411  70.295  1.00  0.00           O
ATOM   4072  O11 POPEB 252     104.310  75.391  68.875  1.00  0.00           O
ATOM   4073  O12 POPEB 252     102.370  74.491  70.175  1.00  0.00           O
ATOM   4074  C1  POPEB 252     104.570  74.611  67.715  1.00  0.00           C
ATOM   4077  C2  POPEB 252     104.120  75.411  66.485  1.00  0.00           C
ATOM   4079  O21 POPEB 252     103.830  74.451  65.455  1.00  0.00           O
ATOM   4080  C21 POPEB 252     102.610  74.501  64.955  1.00  0.00           C
ATOM   4081  O22 POPEB 252     101.760  75.341  65.215  1.00  0.00           O
ATOM   4082  C22 POPEB 252     102.480  73.311  63.985  1.00  0.00           C
ATOM   4085  C3  POPEB 252     105.220  76.391  66.025  1.00  0.00           C
ATOM   4088  O31 POPEB 252     104.830  77.071  64.815  1.00  0.00           O
ATOM   4089  C31 POPEB 252     104.170  78.201  65.015  1.00  0.00           C
ATOM   4090  O32 POPEB 252     103.980  78.731  66.095  1.00  0.00           O
ATOM   4091  C32 POPEB 252     103.680  78.761  63.685  1.00  0.00           C
ATOM   4094  C23 POPEB 252     101.240  73.451  63.085  1.00  0.00           C
ATOM   4097  C24 POPEB 252     101.000  72.321  62.075  1.00  0.00           C
ATOM   4100  C25 POPEB 252      99.690  72.571  61.315  1.00  0.00           C
ATOM   4103  C26 POPEB 252      99.670  72.031  59.875  1.00  0.00           C
ATOM   4106  C27 POPEB 252     100.620  72.751  58.905  1.00  0.00           C
ATOM   4109  C28 POPEB 252     100.200  72.651  57.425  1.00  0.00           C
ATOM   4112  C29 POPEB 252      99.960  71.241  56.945  1.00  0.00           C
ATOM   4114 0C21 POPEB 252      98.930  70.791  56.215  1.00  0.00           C
ATOM   4116 1C21 POPEB 252      97.780  71.611  55.675  1.00  0.00           C
ATOM   4119 2C21 POPEB 252      96.570  71.601  56.625  1.00  0.00           C
ATOM   4122 3C21 POPEB 252      95.890  70.231  56.775  1.00  0.00           C
ATOM   4125 4C21 POPEB 252      95.460  69.941  58.225  1.00  0.00           C
ATOM   4128 5C21 POPEB 252      96.650  69.531  59.095  1.00  0.00           C
ATOM   4131 6C21 POPEB 252      96.350  69.531  60.605  1.00  0.00           C
ATOM   4134 7C21 POPEB 252      97.560  69.091  61.435  1.00  0.00           C
ATOM   4137 8C21 POPEB 252      97.320  69.151  62.935  1.00  0.00           C
ATOM   4141  C33 POPEB 252     102.800  80.031  63.845  1.00  0.00           C
ATOM   4144  C34 POPEB 252     102.390  80.611  62.485  1.00  0.00           C
ATOM   4147  C35 POPEB 252     101.360  79.731  61.745  1.00  0.00           C
ATOM   4150  C36 POPEB 252     101.180  80.141  60.275  1.00  0.00           C
ATOM   4153  C37 POPEB 252     100.140  79.281  59.535  1.00  0.00           C
ATOM   4156  C38 POPEB 252     100.400  79.121  58.035  1.00  0.00           C
ATOM   4159  C39 POPEB 252     100.160  80.361  57.155  1.00  0.00           C
ATOM   4162 0C31 POPEB 252      98.680  80.611  56.815  1.00  0.00           C
ATOM   4165 1C31 POPEB 252      98.500  81.511  55.575  1.00  0.00           C
ATOM   4168 2C31 POPEB 252      97.030  81.691  55.145  1.00  0.00           C
ATOM   4171 3C31 POPEB 252      96.440  80.441  54.475  1.00  0.00           C
ATOM   4174 4C31 POPEB 252      94.990  80.611  54.025  1.00  0.00           C
ATOM   4177 5C31 POPEB 252      94.480  79.401  53.225  1.00  0.00           C
ATOM   4180 6C31 POPEB 252      92.960  79.371  53.015  1.00  0.00           C
ATOM   4184  NH3 POPEC 253      81.510  33.151  27.245  1.00  0.00           N
ATOM   4188  C12 POPEC 253      82.940  32.871  26.905  1.00  0.00           C
ATOM   4191  C11 POPEC 253      83.010  32.091  25.585  1.00  0.00           C
ATOM   4194  P   POPEC 253      85.090  30.641  26.145  1.00  0.00           P
ATOM   4195  O13 POPEC 253      84.100  29.981  27.055  1.00  0.00           O
ATOM   4196  O14 POPEC 253      85.840  29.741  25.255  1.00  0.00           O
ATOM   4197  O11 POPEC 253      86.100  31.511  26.955  1.00  0.00           O
ATOM   4198  O12 POPEC 253      84.360  31.741  25.275  1.00  0.00           O
ATOM   4199  C1  POPEC 253      87.300  31.001  27.525  1.00  0.00           C
ATOM   4202  C2  POPEC 253      87.370  31.351  29.025  1.00  0.00           C
ATOM   4204  O21 POPEC 253      88.560  30.741  29.585  1.00  0.00           O
ATOM   4205  C21 POPEC 253      88.960  31.321  30.705  1.00  0.00           C
ATOM   4206  O22 POPEC 253      88.550  32.401  31.105  1.00  0.00           O
ATOM   4207  C22 POPEC 253      89.850  30.381  31.515  1.00  0.00           C
ATOM   4210  C3  POPEC 253      86.120  30.831  29.795  1.00  0.00           C
ATOM   4213  O31 POPEC 253      85.070  31.821  29.845  1.00  0.00           O
ATOM   4214  C31 POPEC 253      84.640  32.431  30.945  1.00  0.00           C
ATOM   4215  O32 POPEC 253      83.820  33.331  30.925  1.00  0.00           O
ATOM   4216  C32 POPEC 253      85.340  32.011  32.235  1.00  0.00           C
ATOM   4219  C23 POPEC 253      90.020  30.881  32.975  1.00  0.00           C
ATOM   4222  C24 POPEC 253      90.460  29.801  33.975  1.00  0.00           C
ATOM   4225  C25 POPEC 253      90.490  30.281  35.435  1.00  0.00           C
ATOM   4228  C26 POPEC 253      91.670  31.151  35.915  1.00  0.00           C
ATOM   4231  C27 POPEC 253      91.520  31.381  37.425  1.00  0.00           C
ATOM   4234  C28 POPEC 253      92.450  32.431  38.045  1.00  0.00           C
ATOM   4237  C29 POPEC 253      91.950  32.751  39.435  1.00  0.00           C
ATOM   4239 0C21 POPEC 253      92.630  32.851  40.595  1.00  0.00           C
ATOM   4241 1C21 POPEC 253      94.100  32.661  40.845  1.00  0.00           C
ATOM   4244 2C21 POPEC 253      94.360  32.151  42.275  1.00  0.00           C
ATOM   4247 3C21 POPEC 253      93.800  30.741  42.545  1.00  0.00           C
ATOM   4250 4C21 POPEC 253      93.870  30.331  44.025  1.00  0.00           C
ATOM   4253 5C21 POPEC 253      93.440  28.871  44.215  1.00  0.00           C
ATOM   4256 6C21 POPEC 253      93.310  28.461  45.695  1.00  0.00           C
ATOM   4259 7C21 POPEC 253      93.200  26.941  45.855  1.00  0.00           C
ATOM   4262 8C21 POPEC 253      92.910  26.511  47.295  1.00  0.00           C
ATOM   4266  C33 POPEC 253      84.800  32.811  33.445  1.00  0.00           C
ATOM   4269  C34 POPEC 253      85.390  32.351  34.765  1.00  0.00           C
ATOM   4272  C35 POPEC 253      84.910  33.191  35.955  1.00  0.00           C
ATOM   4275  C36 POPEC 253      85.110  32.491  37.305  1.00  0.00           C
ATOM   4278  C37 POPEC 253      84.680  33.331  38.505  1.00  0.00           C
ATOM   4281  C38 POPEC 253      84.450  32.501  39.775  1.00  0.00           C
ATOM   4284  C39 POPEC 253      84.770  33.301  41.045  1.00  0.00           C
ATOM   4287 0C31 POPEC 253      84.280  32.631  42.335  1.00  0.00           C
ATOM   4290 1C31 POPEC 253      84.920  33.281  43.565  1.00  0.00           C
ATOM   4293 2C31 POPEC 253      84.230  32.961  44.895  1.00  0.00           C
ATOM   4296 3C31 POPEC 253      84.260  31.481  45.265  1.00  0.00           C
ATOM   4299 4C31 POPEC 253      83.750  31.231  46.695  1.00  0.00           C
ATOM   4302 5C31 POPEC 253      83.970  29.791  47.155  1.00  0.00           C
ATOM   4305 6C31 POPEC 253      83.260  29.461  48.475  1.00  0.00           C
ATOM   4309  NH3 POPED 254      51.200 108.881  31.205  1.00  0.00           N
ATOM   4313  C12 POPED 254      51.330 107.411  31.535  1.00  0.00           C
ATOM   4316  C11 POPED 254      50.010 106.821  32.095  1.00  0.00           C
ATOM   4319  P   POPED 254      49.160 104.491  32.935  1.00  0.00           P
ATOM   4320  O13 POPED 254      47.900 105.051  33.455  1.00  0.00           O
ATOM   4321  O14 POPED 254      49.090 103.721  31.675  1.00  0.00           O
ATOM   4322  O11 POPED 254      49.760 103.461  33.975  1.00  0.00           O
ATOM   4323  O12 POPED 254      50.270 105.621  32.835  1.00  0.00           O
ATOM   4324  C1  POPED 254      49.690 103.591  35.385  1.00  0.00           C
ATOM   4327  C2  POPED 254      48.720 102.541  36.005  1.00  0.00           C
ATOM   4329  O21 POPED 254      48.580 102.741  37.425  1.00  0.00           O
ATOM   4330  C21 POPED 254      49.630 102.591  38.205  1.00  0.00           C
ATOM   4331  O22 POPED 254      50.730 102.161  37.885  1.00  0.00           O
ATOM   4332  C22 POPED 254      49.240 102.961  39.635  1.00  0.00           C
ATOM   4335  C3  POPED 254      49.130 101.091  35.585  1.00  0.00           C
ATOM   4338  O31 POPED 254      48.240 100.071  36.075  1.00  0.00           O
ATOM   4339  C31 POPED 254      48.840  98.961  36.505  1.00  0.00           C
ATOM   4340  O32 POPED 254      48.720  97.851  35.995  1.00  0.00           O
ATOM   4341  C32 POPED 254      49.530  99.231  37.835  1.00  0.00           C
ATOM   4344  C23 POPED 254      50.350 103.811  40.295  1.00  0.00           C
ATOM   4347  C24 POPED 254      50.160 103.981  41.805  1.00  0.00           C
ATOM   4350  C25 POPED 254      51.290 104.831  42.405  1.00  0.00           C
ATOM   4353  C26 POPED 254      51.100 105.191  43.875  1.00  0.00           C
ATOM   4356  C27 POPED 254      51.020 103.981  44.815  1.00  0.00           C
ATOM   4359  C28 POPED 254      50.980 104.351  46.305  1.00  0.00           C
ATOM   4362  C29 POPED 254      49.880 105.341  46.585  1.00  0.00           C
ATOM   4364 0C21 POPED 254      49.930 106.421  47.385  1.00  0.00           C
ATOM   4366 1C21 POPED 254      51.070 106.841  48.275  1.00  0.00           C
ATOM   4369 2C21 POPED 254      50.770 106.491  49.745  1.00  0.00           C
ATOM   4372 3C21 POPED 254      49.600 107.281  50.345  1.00  0.00           C
ATOM   4375 4C21 POPED 254      49.270 106.841  51.785  1.00  0.00           C
ATOM   4378 5C21 POPED 254      48.180 107.691  52.455  1.00  0.00           C
ATOM   4381 6C21 POPED 254      46.910 107.851  51.605  1.00  0.00           C
ATOM   4384 7C21 POPED 254      45.680 108.271  52.405  1.00  0.00           C
ATOM   4387 8C21 POPED 254      44.420 108.381  51.535  1.00  0.00           C
ATOM   4391  C33 POPED 254      49.470  98.041  38.815  1.00  0.00           C
ATOM   4394  C34 POPED 254      49.190  98.511  40.245  1.00  0.00           C
ATOM   4397  C35 POPED 254      50.370  99.231  40.875  1.00  0.00           C
ATOM   4400  C36 POPED 254      50.100  99.551  42.355  1.00  0.00           C
ATOM   4403  C37 POPED 254      51.370 100.041  43.035  1.00  0.00           C
ATOM   4406  C38 POPED 254      51.430  99.721  44.525  1.00  0.00           C
ATOM   4409  C39 POPED 254      52.840  99.921  45.085  1.00  0.00           C
ATOM   4412 0C31 POPED 254      53.870  98.891  44.595  1.00  0.00           C
ATOM   4415 1C31 POPED 254      55.280  99.331  44.985  1.00  0.00           C
ATOM   4418 2C31 POPED 254      56.410  98.421  44.495  1.00  0.00           C
ATOM   4421 3C31 POPED 254      57.770  99.021  44.855  1.00  0.00           C
ATOM   4424 4C31 POPED 254      58.990  98.301  44.265  1.00  0.00           C
ATOM   4427 5C31 POPED 254      59.010  98.281  42.725  1.00  0.00           C
ATOM   4430 6C31 POPED 254      60.330  97.761  42.165  1.00  0.00           C
ATOM   4434  NH3 POPEE 255      22.630 102.811  26.695  1.00  0.00           N
ATOM   4438  C12 POPEE 255      23.600 103.741  26.015  1.00  0.00           C
ATOM   4441  C11 POPEE 255      23.520 105.171  26.615  1.00  0.00           C
ATOM   4444  P   POPEE 255      26.010 106.001  26.315  1.00  0.00           P
ATOM   4445  O13 POPEE 255      26.600 105.151  25.255  1.00  0.00           O
ATOM   4446  O14 POPEE 255      26.440 107.421  26.385  1.00  0.00           O
ATOM   4447  O11 POPEE 255      26.060 105.311  27.735  1.00  0.00           O
ATOM   4448  O12 POPEE 255      24.460 106.061  26.005  1.00  0.00           O
ATOM   4449  C1  POPEE 255      26.950 105.761  28.775  1.00  0.00           C
ATOM   4452  C2  POPEE 255      26.300 106.841  29.675  1.00  0.00           C
ATOM   4454  O21 POPEE 255      27.260 107.681  30.365  1.00  0.00           O
ATOM   4455  C21 POPEE 255      28.210 107.141  31.125  1.00  0.00           C
ATOM   4456  O22 POPEE 255      28.270 105.981  31.465  1.00  0.00           O
ATOM   4457  C22 POPEE 255      29.140 108.291  31.585  1.00  0.00           C
ATOM   4460  C3  POPEE 255      25.100 106.331  30.555  1.00  0.00           C
ATOM   4463  O31 POPEE 255      25.410 105.231  31.425  1.00  0.00           O
ATOM   4464  C31 POPEE 255      25.310 105.451  32.735  1.00  0.00           C
ATOM   4465  O32 POPEE 255      24.970 106.491  33.255  1.00  0.00           O
ATOM   4466  C32 POPEE 255      25.700 104.171  33.475  1.00  0.00           C
ATOM   4469  C23 POPEE 255      30.600 107.911  31.995  1.00  0.00           C
ATOM   4472  C24 POPEE 255      31.030 108.361  33.415  1.00  0.00           C
ATOM   4475  C25 POPEE 255      30.380 107.491  34.495  1.00  0.00           C
ATOM   4478  C26 POPEE 255      30.900 107.631  35.935  1.00  0.00           C
ATOM   4481  C27 POPEE 255      30.160 106.671  36.875  1.00  0.00           C
ATOM   4484  C28 POPEE 255      30.530 106.841  38.355  1.00  0.00           C
ATOM   4487  C29 POPEE 255      29.700 105.971  39.275  1.00  0.00           C
ATOM   4489 0C21 POPEE 255      28.880 106.381  40.265  1.00  0.00           C
ATOM   4491 1C21 POPEE 255      28.590 107.801  40.675  1.00  0.00           C
ATOM   4494 2C21 POPEE 255      29.130 108.171  42.065  1.00  0.00           C
ATOM   4497 3C21 POPEE 255      30.620 108.551  42.105  1.00  0.00           C
ATOM   4500 4C21 POPEE 255      31.600 107.391  42.275  1.00  0.00           C
ATOM   4503 5C21 POPEE 255      33.030 107.911  42.535  1.00  0.00           C
ATOM   4506 6C21 POPEE 255      33.980 106.821  43.055  1.00  0.00           C
ATOM   4509 7C21 POPEE 255      35.350 107.401  43.445  1.00  0.00           C
ATOM   4512 8C21 POPEE 255      36.290 106.351  44.055  1.00  0.00           C
ATOM   4516  C33 POPEE 255      25.680 104.291  35.025  1.00  0.00           C
ATOM   4519  C34 POPEE 255      26.610 103.271  35.715  1.00  0.00           C
ATOM   4522  C35 POPEE 255      27.170 103.711  37.065  1.00  0.00           C
ATOM   4525  C36 POPEE 255      26.110 103.961  38.135  1.00  0.00           C
ATOM   4528  C37 POPEE 255      25.460 102.671  38.645  1.00  0.00           C
ATOM   4531  C38 POPEE 255      24.330 102.941  39.665  1.00  0.00           C
ATOM   4534  C39 POPEE 255      24.730 103.871  40.815  1.00  0.00           C
ATOM   4537 0C31 POPEE 255      25.910 103.401  41.675  1.00  0.00           C
ATOM   4540 1C31 POPEE 255      26.280 104.451  42.725  1.00  0.00           C
ATOM   4543 2C31 POPEE 255      27.410 104.031  43.665  1.00  0.00           C
ATOM   4546 3C31 POPEE 255      26.930 103.071  44.765  1.00  0.00           C
ATOM   4549 4C31 POPEE 255      27.830 103.101  46.015  1.00  0.00           C
ATOM   4552 5C31 POPEE 255      27.120 102.521  47.245  1.00  0.00           C
ATOM   4555 6C31 POPEE 255      28.020 102.431  48.475  1.00  0.00           C
ATOM   4559  NH3 POPEF 256      39.240  22.501  27.985  1.00  0.00           N
ATOM   4563  C12 POPEF 256      37.960  22.611  27.175  1.00  0.00           C
ATOM   4566  C11 POPEF 256      36.710  22.611  28.065  1.00  0.00           C
ATOM   4569  P   POPEF 256      34.280  22.841  27.005  1.00  0.00           P
ATOM   4570  O13 POPEF 256      33.600  23.861  26.185  1.00  0.00           O
ATOM   4571  O14 POPEF 256      34.510  21.521  26.365  1.00  0.00           O
ATOM   4572  O11 POPEF 256      33.480  22.641  28.375  1.00  0.00           O
ATOM   4573  O12 POPEF 256      35.680  23.411  27.475  1.00  0.00           O
ATOM   4574  C1  POPEF 256      33.910  21.741  29.415  1.00  0.00           C
ATOM   4577  C2  POPEF 256      32.830  21.511  30.535  1.00  0.00           C
ATOM   4579  O21 POPEF 256      32.640  22.751  31.235  1.00  0.00           O
ATOM   4580  C21 POPEF 256      31.430  22.951  31.705  1.00  0.00           C
ATOM   4581  O22 POPEF 256      30.460  22.231  31.485  1.00  0.00           O
ATOM   4582  C22 POPEF 256      31.380  24.241  32.515  1.00  0.00           C
ATOM   4585  C3  POPEF 256      33.220  20.351  31.535  1.00  0.00           C
ATOM   4588  O31 POPEF 256      32.990  20.671  32.945  1.00  0.00           O
ATOM   4589  C31 POPEF 256      32.000  20.031  33.585  1.00  0.00           C
ATOM   4590  O32 POPEF 256      31.300  19.151  33.105  1.00  0.00           O
ATOM   4591  C32 POPEF 256      31.890  20.571  35.025  1.00  0.00           C
ATOM   4594  C23 POPEF 256      29.970  24.491  33.085  1.00  0.00           C
ATOM   4597  C24 POPEF 256      29.840  25.851  33.775  1.00  0.00           C
ATOM   4600  C25 POPEF 256      28.370  26.191  34.045  1.00  0.00           C
ATOM   4603  C26 POPEF 256      28.180  27.551  34.725  1.00  0.00           C
ATOM   4606  C27 POPEF 256      26.690  27.931  34.765  1.00  0.00           C
ATOM   4609  C28 POPEF 256      26.370  29.031  35.795  1.00  0.00           C
ATOM   4612  C29 POPEF 256      26.470  28.561  37.225  1.00  0.00           C
ATOM   4614 0C21 POPEF 256      25.610  27.711  37.815  1.00  0.00           C
ATOM   4616 1C21 POPEF 256      24.420  27.081  37.125  1.00  0.00           C
ATOM   4619 2C21 POPEF 256      23.350  26.541  38.075  1.00  0.00           C
ATOM   4622 3C21 POPEF 256      22.210  25.861  37.305  1.00  0.00           C
ATOM   4625 4C21 POPEF 256      21.200  25.091  38.175  1.00  0.00           C
ATOM   4628 5C21 POPEF 256      20.610  25.921  39.335  1.00  0.00           C
ATOM   4631 6C21 POPEF 256      21.240  25.581  40.695  1.00  0.00           C
ATOM   4634 7C21 POPEF 256      20.750  26.501  41.815  1.00  0.00           C
ATOM   4637 8C21 POPEF 256      21.270  26.111  43.205  1.00  0.00           C
ATOM   4641  C33 POPEF 256      30.660  20.041  35.815  1.00  0.00           C
ATOM   4644  C34 POPEF 256      30.550  20.561  37.265  1.00  0.00           C
ATOM   4647  C35 POPEF 256      29.200  20.221  37.945  1.00  0.00           C
ATOM   4650  C36 POPEF 256      29.220  19.011  38.915  1.00  0.00           C
ATOM   4653  C37 POPEF 256      27.990  19.041  39.835  1.00  0.00           C
ATOM   4656  C38 POPEF 256      27.850  17.821  40.765  1.00  0.00           C
ATOM   4659  C39 POPEF 256      26.840  18.051  41.905  1.00  0.00           C
ATOM   4662 0C31 POPEF 256      27.480  18.761  43.115  1.00  0.00           C
ATOM   4665 1C31 POPEF 256      26.510  18.961  44.295  1.00  0.00           C
ATOM   4668 2C31 POPEF 256      27.240  19.481  45.545  1.00  0.00           C
ATOM   4671 3C31 POPEF 256      26.380  19.441  46.815  1.00  0.00           C
ATOM   4674 4C31 POPEF 256      27.180  19.911  48.045  1.00  0.00           C
ATOM   4677 5C31 POPEF 256      26.370  19.921  49.345  1.00  0.00           C
ATOM   4680 6C31 POPEF 256      27.230  20.291  50.555  1.00  0.00           C
ATOM   4684  NH3 POPEG 257       1.500  34.171  23.835  1.00  0.00           N
ATOM   4688  C12 POPEG 257       2.020  32.781  24.075  1.00  0.00           C
ATOM   4691  C11 POPEG 257       2.630  32.101  22.835  1.00  0.00           C
ATOM   4694  P   POPEG 257       4.170  30.101  23.645  1.00  0.00           P
ATOM   4695  O13 POPEG 257       5.320  30.241  22.725  1.00  0.00           O
ATOM   4696  O14 POPEG 257       3.870  28.721  24.135  1.00  0.00           O
ATOM   4697  O11 POPEG 257       4.430  31.011  24.885  1.00  0.00           O
ATOM   4698  O12 POPEG 257       2.850  30.711  23.065  1.00  0.00           O
ATOM   4699  C1  POPEG 257       4.600  30.531  26.215  1.00  0.00           C
ATOM   4702  C2  POPEG 257       3.370  30.951  27.035  1.00  0.00           C
ATOM   4704  O21 POPEG 257       3.740  30.911  28.435  1.00  0.00           O
ATOM   4705  C21 POPEG 257       2.950  31.711  29.155  1.00  0.00           C
ATOM   4706  O22 POPEG 257       2.030  32.371  28.705  1.00  0.00           O
ATOM   4707  C22 POPEG 257       3.370  31.671  30.605  1.00  0.00           C
ATOM   4710  C3  POPEG 257       2.120  30.071  26.665  1.00  0.00           C
ATOM   4713  O31 POPEG 257       1.330  29.681  27.805  1.00  0.00           O
ATOM   4714  C31 POPEG 257       1.720  28.551  28.385  1.00  0.00           C
ATOM   4715  O32 POPEG 257       2.660  27.861  28.025  1.00  0.00           O
ATOM   4716  C32 POPEG 257       0.910  28.401  29.665  1.00  0.00           C
ATOM   4719  C23 POPEG 257       2.570  32.691  31.435  1.00  0.00           C
ATOM   4722  C24 POPEG 257       2.580  32.331  32.915  1.00  0.00           C
ATOM   4725  C25 POPEG 257       1.760  33.311  33.775  1.00  0.00           C
ATOM   4728  C26 POPEG 257       2.130  33.201  35.245  1.00  0.00           C
ATOM   4731  C27 POPEG 257       1.690  34.381  36.105  1.00  0.00           C
ATOM   4734  C28 POPEG 257       2.620  34.581  37.315  1.00  0.00           C
ATOM   4737  C29 POPEG 257       2.460  33.551  38.415  1.00  0.00           C
ATOM   4739 0C21 POPEG 257       2.740  33.751  39.715  1.00  0.00           C
ATOM   4741 1C21 POPEG 257       3.280  35.041  40.315  1.00  0.00           C
ATOM   4744 2C21 POPEG 257       4.790  35.011  40.595  1.00  0.00           C
ATOM   4747 3C21 POPEG 257       5.170  34.361  41.935  1.00  0.00           C
ATOM   4750 4C21 POPEG 257       6.680  34.391  42.155  1.00  0.00           C
ATOM   4753 5C21 POPEG 257       7.070  34.411  43.645  1.00  0.00           C
ATOM   4756 6C21 POPEG 257       6.780  33.101  44.395  1.00  0.00           C
ATOM   4759 7C21 POPEG 257       7.130  33.241  45.885  1.00  0.00           C
ATOM   4762 8C21 POPEG 257       6.970  31.941  46.665  1.00  0.00           C
ATOM   4766  C33 POPEG 257       0.760  26.991  30.275  1.00  0.00           C
ATOM   4769  C34 POPEG 257      -0.280  26.991  31.405  1.00  0.00           C
ATOM   4772  C35 POPEG 257       0.030  27.941  32.575  1.00  0.00           C
ATOM   4775  C36 POPEG 257      -1.170  28.161  33.515  1.00  0.00           C
ATOM   4778  C37 POPEG 257      -0.840  29.151  34.635  1.00  0.00           C
ATOM   4781  C38 POPEG 257      -2.050  29.481  35.515  1.00  0.00           C
ATOM   4784  C39 POPEG 257      -1.700  30.361  36.725  1.00  0.00           C
ATOM   4787 0C31 POPEG 257      -0.900  29.621  37.805  1.00  0.00           C
ATOM   4790 1C31 POPEG 257      -0.840  30.381  39.135  1.00  0.00           C
ATOM   4793 2C31 POPEG 257      -0.200  29.551  40.255  1.00  0.00           C
ATOM   4796 3C31 POPEG 257       1.330  29.411  40.115  1.00  0.00           C
ATOM   4799 4C31 POPEG 257       2.040  29.831  41.405  1.00  0.00           C
ATOM   4802 5C31 POPEG 257       3.560  29.631  41.385  1.00  0.00           C
ATOM   4805 6C31 POPEG 257       4.180  30.001  42.725  1.00  0.00           C
ATOM   4809  NH3 POPEH 258      62.410  47.761  29.135  1.00  0.00           N
ATOM   4813  C12 POPEH 258      61.090  47.451  28.495  1.00  0.00           C
ATOM   4816  C11 POPEH 258      60.840  45.941  28.535  1.00  0.00           C
ATOM   4819  P   POPEH 258      58.440  45.501  29.465  1.00  0.00           P
ATOM   4820  O13 POPEH 258      57.190  46.171  29.075  1.00  0.00           O
ATOM   4821  O14 POPEH 258      58.410  44.071  29.855  1.00  0.00           O
ATOM   4822  O11 POPEH 258      59.120  46.341  30.645  1.00  0.00           O
ATOM   4823  O12 POPEH 258      59.470  45.671  28.275  1.00  0.00           O
ATOM   4824  C1  POPEH 258      58.300  47.001  31.615  1.00  0.00           C
ATOM   4827  C2  POPEH 258      57.630  46.001  32.605  1.00  0.00           C
ATOM   4829  O21 POPEH 258      57.010  46.691  33.715  1.00  0.00           O
ATOM   4830  C21 POPEH 258      57.730  46.921  34.795  1.00  0.00           C
ATOM   4831  O22 POPEH 258      58.930  47.111  34.845  1.00  0.00           O
ATOM   4832  C22 POPEH 258      56.800  46.971  35.995  1.00  0.00           C
ATOM   4835  C3  POPEH 258      58.590  44.861  33.075  1.00  0.00           C
ATOM   4838  O31 POPEH 258      57.940  44.081  34.085  1.00  0.00           O
ATOM   4839  C31 POPEH 258      58.580  43.221  34.885  1.00  0.00           C
ATOM   4840  O32 POPEH 258      58.000  42.531  35.715  1.00  0.00           O
ATOM   4841  C32 POPEH 258      60.100  43.141  34.685  1.00  0.00           C
ATOM   4844  C23 POPEH 258      57.190  45.951  37.085  1.00  0.00           C
ATOM   4847  C24 POPEH 258      56.370  46.211  38.355  1.00  0.00           C
ATOM   4850  C25 POPEH 258      56.590  45.221  39.495  1.00  0.00           C
ATOM   4853  C26 POPEH 258      56.040  45.811  40.805  1.00  0.00           C
ATOM   4856  C27 POPEH 258      56.100  44.891  42.025  1.00  0.00           C
ATOM   4859  C28 POPEH 258      55.620  45.661  43.275  1.00  0.00           C
ATOM   4862  C29 POPEH 258      55.660  44.851  44.535  1.00  0.00           C
ATOM   4864 0C21 POPEH 258      55.610  45.351  45.785  1.00  0.00           C
ATOM   4866 1C21 POPEH 258      55.460  46.811  46.135  1.00  0.00           C
ATOM   4869 2C21 POPEH 258      54.530  47.071  47.345  1.00  0.00           C
ATOM   4872 3C21 POPEH 258      53.040  46.831  47.055  1.00  0.00           C
ATOM   4875 4C21 POPEH 258      52.160  47.161  48.265  1.00  0.00           C
ATOM   4878 5C21 POPEH 258      50.660  46.931  48.015  1.00  0.00           C
ATOM   4881 6C21 POPEH 258      49.830  47.031  49.305  1.00  0.00           C
ATOM   4884 7C21 POPEH 258      48.360  46.651  49.105  1.00  0.00           C
ATOM   4887 8C21 POPEH 258      47.530  46.721  50.395  1.00  0.00           C
ATOM   4891  C33 POPEH 258      60.870  43.821  35.845  1.00  0.00           C
ATOM   4894  C34 POPEH 258      60.960  42.881  37.055  1.00  0.00           C
ATOM   4897  C35 POPEH 258      61.320  43.581  38.375  1.00  0.00           C
ATOM   4900  C36 POPEH 258      62.780  44.041  38.425  1.00  0.00           C
ATOM   4903  C37 POPEH 258      63.180  44.541  39.815  1.00  0.00           C
ATOM   4906  C38 POPEH 258      64.630  45.051  39.865  1.00  0.00           C
ATOM   4909  C39 POPEH 258      65.020  45.671  41.205  1.00  0.00           C
ATOM   4912 0C31 POPEH 258      64.950  44.721  42.415  1.00  0.00           C
ATOM   4915 1C31 POPEH 258      65.600  45.341  43.675  1.00  0.00           C
ATOM   4918 2C31 POPEH 258      65.570  44.381  44.875  1.00  0.00           C
ATOM   4921 3C31 POPEH 258      66.520  44.761  46.025  1.00  0.00           C
ATOM   4924 4C31 POPEH 258      66.010  45.861  46.975  1.00  0.00           C
ATOM   4927 5C31 POPEH 258      66.860  45.911  48.255  1.00  0.00           C
ATOM   4930 6C31 POPEH 258      66.620  47.131  49.155  1.00  0.00           C
ATOM   4934  NH3 POPEI 259      52.060  94.551  29.125  1.00  0.00           N
ATOM   4938  C12 POPEI 259      53.400  95.221  29.055  1.00  0.00           C
ATOM   4941  C11 POPEI 259      53.650  96.041  30.335  1.00  0.00           C
ATOM   4944  P   POPEI 259      52.790  98.451  30.975  1.00  0.00           P
ATOM   4945  O13 POPEI 259      53.560  99.131  29.915  1.00  0.00           O
ATOM   4946  O14 POPEI 259      51.480  99.051  31.305  1.00  0.00           O
ATOM   4947  O11 POPEI 259      53.700  98.391  32.255  1.00  0.00           O
ATOM   4948  O12 POPEI 259      52.570  96.931  30.595  1.00  0.00           O
ATOM   4949  C1  POPEI 259      53.450  97.521  33.355  1.00  0.00           C
ATOM   4952  C2  POPEI 259      54.020  98.141  34.645  1.00  0.00           C
ATOM   4954  O21 POPEI 259      53.730  97.261  35.745  1.00  0.00           O
ATOM   4955  C21 POPEI 259      54.760  96.911  36.485  1.00  0.00           C
ATOM   4956  O22 POPEI 259      55.940  97.131  36.255  1.00  0.00           O
ATOM   4957  C22 POPEI 259      54.300  96.291  37.795  1.00  0.00           C
ATOM   4960  C3  POPEI 259      53.350  99.531  34.905  1.00  0.00           C
ATOM   4963  O31 POPEI 259      54.080 100.431  35.765  1.00  0.00           O
ATOM   4964  C31 POPEI 259      53.830 100.341  37.065  1.00  0.00           C
ATOM   4965  O32 POPEI 259      53.240  99.431  37.615  1.00  0.00           O
ATOM   4966  C32 POPEI 259      54.370 101.601  37.745  1.00  0.00           C
ATOM   4969  C23 POPEI 259      53.270  95.141  37.695  1.00  0.00           C
ATOM   4972  C24 POPEI 259      53.150  94.401  39.045  1.00  0.00           C
ATOM   4975  C25 POPEI 259      52.780  95.311  40.225  1.00  0.00           C
ATOM   4978  C26 POPEI 259      52.810  94.581  41.575  1.00  0.00           C
ATOM   4981  C27 POPEI 259      52.220  95.451  42.705  1.00  0.00           C
ATOM   4984  C28 POPEI 259      52.010  94.681  44.015  1.00  0.00           C
ATOM   4987  C29 POPEI 259      50.980  95.361  44.895  1.00  0.00           C
ATOM   4989 0C21 POPEI 259      51.120  95.801  46.155  1.00  0.00           C
ATOM   4991 1C21 POPEI 259      52.350  95.751  47.015  1.00  0.00           C
ATOM   4994 2C21 POPEI 259      52.600  97.071  47.775  1.00  0.00           C
ATOM   4997 3C21 POPEI 259      53.730  96.921  48.805  1.00  0.00           C
ATOM   5000 4C21 POPEI 259      54.080  98.201  49.575  1.00  0.00           C
ATOM   5003 5C21 POPEI 259      55.070  97.891  50.705  1.00  0.00           C
ATOM   5006 6C21 POPEI 259      55.540  99.091  51.535  1.00  0.00           C
ATOM   5009 7C21 POPEI 259      56.480  98.641  52.665  1.00  0.00           C
ATOM   5012 8C21 POPEI 259      57.000  99.771  53.555  1.00  0.00           C
ATOM   5016  C33 POPEI 259      54.020 101.731  39.245  1.00  0.00           C
ATOM   5019  C34 POPEI 259      54.590 103.011  39.865  1.00  0.00           C
ATOM   5022  C35 POPEI 259      54.070 104.311  39.215  1.00  0.00           C
ATOM   5025  C36 POPEI 259      54.250 105.551  40.095  1.00  0.00           C
ATOM   5028  C37 POPEI 259      53.520 106.781  39.525  1.00  0.00           C
ATOM   5031  C38 POPEI 259      53.320 107.901  40.555  1.00  0.00           C
ATOM   5034  C39 POPEI 259      52.570 109.111  39.975  1.00  0.00           C
ATOM   5037 0C31 POPEI 259      51.510 109.691  40.925  1.00  0.00           C
ATOM   5040 1C31 POPEI 259      52.100 110.411  42.145  1.00  0.00           C
ATOM   5043 2C31 POPEI 259      51.020 110.861  43.135  1.00  0.00           C
ATOM   5046 3C31 POPEI 259      51.440 112.051  44.005  1.00  0.00           C
ATOM   5049 4C31 POPEI 259      50.290 112.611  44.855  1.00  0.00           C
ATOM   5052 5C31 POPEI 259      50.450 114.101  45.165  1.00  0.00           C
ATOM   5055 6C31 POPEI 259      49.290 114.691  45.975  1.00  0.00           C
ATOM   5059  NH3 POPEJ 260     113.450  81.751  66.135  1.00  0.00           N
ATOM   5063  C12 POPEJ 260     113.630  82.981  66.955  1.00  0.00           C
ATOM   5066  C11 POPEJ 260     115.080  82.971  67.425  1.00  0.00           C
ATOM   5069  P   POPEJ 260     117.466  83.401  66.515  1.00  0.00           P
ATOM   5070  O13 POPEJ 260     117.486  84.601  67.375  1.00  0.00           O
ATOM   5071  O14 POPEJ 260     118.346  82.261  66.825  1.00  0.00           O
ATOM   5072  O11 POPEJ 260     117.906  83.851  65.075  1.00  0.00           O
ATOM   5073  O12 POPEJ 260     115.970  82.911  66.295  1.00  0.00           O
ATOM   5074  C1  POPEJ 260     117.236  84.891  64.365  1.00  0.00           C
ATOM   5077  C2  POPEJ 260     117.836  85.051  62.945  1.00  0.00           C
ATOM   5079  O21 POPEJ 260     117.776  83.811  62.205  1.00  0.00           O
ATOM   5080  C21 POPEJ 260     116.686  83.601  61.515  1.00  0.00           C
ATOM   5081  O22 POPEJ 260     115.610  84.151  61.665  1.00  0.00           O
ATOM   5082  C22 POPEJ 260     117.006  82.541  60.455  1.00  0.00           C
ATOM   5085  C3  POPEJ 260     119.316  85.511  62.995  1.00  0.00           C
ATOM   5088  O31 POPEJ 260     119.876  85.561  61.665  1.00  0.00           O
ATOM   5089  C31 POPEJ 260     120.446  84.461  61.205  1.00  0.00           C
ATOM   5090  O32 POPEJ 260     120.656  83.441  61.855  1.00  0.00           O
ATOM   5091  C32 POPEJ 260     120.716  84.621  59.715  1.00  0.00           C
ATOM   5094  C23 POPEJ 260     116.856  82.941  58.965  1.00  0.00           C
ATOM   5097  C24 POPEJ 260     116.180  81.781  58.215  1.00  0.00           C
ATOM   5100  C25 POPEJ 260     115.870  82.021  56.745  1.00  0.00           C
ATOM   5103  C26 POPEJ 260     115.340  80.721  56.115  1.00  0.00           C
ATOM   5106  C27 POPEJ 260     114.800  80.851  54.685  1.00  0.00           C
ATOM   5109  C28 POPEJ 260     114.150  79.521  54.235  1.00  0.00           C
ATOM   5112  C29 POPEJ 260     113.520  79.281  52.875  1.00  0.00           C
ATOM   5114 0C21 POPEJ 260     113.350  80.081  51.805  1.00  0.00           C
ATOM   5116 1C21 POPEJ 260     113.770  81.511  51.605  1.00  0.00           C
ATOM   5119 2C21 POPEJ 260     114.640  81.631  50.345  1.00  0.00           C
ATOM   5122 3C21 POPEJ 260     115.350  82.991  50.225  1.00  0.00           C
ATOM   5125 4C21 POPEJ 260     116.080  83.131  48.885  1.00  0.00           C
ATOM   5128 5C21 POPEJ 260     117.256  82.181  48.635  1.00  0.00           C
ATOM   5131 6C21 POPEJ 260     118.646  82.801  48.805  1.00  0.00           C
ATOM   5134 7C21 POPEJ 260     119.686  81.911  48.105  1.00  0.00           C
ATOM   5137 8C21 POPEJ 260     121.136  82.301  48.375  1.00  0.00           C
ATOM   5141  C33 POPEJ 260     121.096  83.301  59.025  1.00  0.00           C
ATOM   5144  C34 POPEJ 260     121.316  83.451  57.515  1.00  0.00           C
ATOM   5147  C35 POPEJ 260     122.596  84.231  57.155  1.00  0.00           C
ATOM   5150  C36 POPEJ 260     122.416  85.271  56.045  1.00  0.00           C
ATOM   5153  C37 POPEJ 260     123.746  85.961  55.675  1.00  0.00           C
ATOM   5156  C38 POPEJ 260     123.546  87.361  55.085  1.00  0.00           C
ATOM   5159  C39 POPEJ 260     124.516  87.701  53.935  1.00  0.00           C
ATOM   5162 0C31 POPEJ 260     126.006  87.661  54.305  1.00  0.00           C
ATOM   5165 1C31 POPEJ 260     126.886  88.101  53.125  1.00  0.00           C
ATOM   5168 2C31 POPEJ 260     128.346  87.651  53.245  1.00  0.00           C
ATOM   5171 3C31 POPEJ 260     129.116  87.801  51.925  1.00  0.00           C
ATOM   5174 4C31 POPEJ 260     130.336  86.871  51.835  1.00  0.00           C
ATOM   5177 5C31 POPEJ 260     131.006  86.881  50.455  1.00  0.00           C
ATOM   5180 6C31 POPEJ 260     131.916  85.671  50.225  1.00  0.00           C
ATOM   5184  NH3 POPEK 261     101.210  79.971  23.435  1.00  0.00           N
ATOM   5188  C12 POPEK 261      99.930  80.061  24.205  1.00  0.00           C
ATOM   5191  C11 POPEK 261     100.000  81.111  25.315  1.00  0.00           C
ATOM   5194  P   POPEK 261      97.670  80.621  26.325  1.00  0.00           P
ATOM   5195  O13 POPEK 261      97.070  81.321  27.495  1.00  0.00           O
ATOM   5196  O14 POPEK 261      97.240  81.121  25.005  1.00  0.00           O
ATOM   5197  O11 POPEK 261      97.240  79.111  26.395  1.00  0.00           O
ATOM   5198  O12 POPEK 261      99.240  80.671  26.435  1.00  0.00           O
ATOM   5199  C1  POPEK 261      98.050  78.111  27.015  1.00  0.00           C
ATOM   5202  C2  POPEK 261      97.970  78.181  28.565  1.00  0.00           C
ATOM   5204  O21 POPEK 261      99.020  77.391  29.145  1.00  0.00           O
ATOM   5205  C21 POPEK 261      99.000  76.091  28.935  1.00  0.00           C
ATOM   5206  O22 POPEK 261      98.150  75.461  28.325  1.00  0.00           O
ATOM   5207  C22 POPEK 261     100.270  75.491  29.525  1.00  0.00           C
ATOM   5210  C3  POPEK 261      96.570  77.841  29.185  1.00  0.00           C
ATOM   5213  O31 POPEK 261      96.680  77.541  30.585  1.00  0.00           O
ATOM   5214  C31 POPEK 261      96.740  78.471  31.545  1.00  0.00           C
ATOM   5215  O32 POPEK 261      97.310  78.281  32.615  1.00  0.00           O
ATOM   5216  C32 POPEK 261      96.000  79.771  31.185  1.00  0.00           C
ATOM   5219  C23 POPEK 261     100.090  75.031  30.985  1.00  0.00           C
ATOM   5222  C24 POPEK 261     101.450  74.931  31.685  1.00  0.00           C
ATOM   5225  C25 POPEK 261     101.440  74.061  32.935  1.00  0.00           C
ATOM   5228  C26 POPEK 261     101.510  72.551  32.635  1.00  0.00           C
ATOM   5231  C27 POPEK 261     101.860  71.701  33.875  1.00  0.00           C
ATOM   5234  C28 POPEK 261     102.530  70.361  33.515  1.00  0.00           C
ATOM   5237  C29 POPEK 261     103.540  69.911  34.545  1.00  0.00           C
ATOM   5239 0C21 POPEK 261     103.460  68.851  35.365  1.00  0.00           C
ATOM   5241 1C21 POPEK 261     102.340  67.841  35.475  1.00  0.00           C
ATOM   5244 2C21 POPEK 261     101.740  67.841  36.885  1.00  0.00           C
ATOM   5247 3C21 POPEK 261     100.780  66.661  37.115  1.00  0.00           C
ATOM   5250 4C21 POPEK 261      99.830  66.861  38.315  1.00  0.00           C
ATOM   5253 5C21 POPEK 261     100.500  67.061  39.685  1.00  0.00           C
ATOM   5256 6C21 POPEK 261     101.160  65.801  40.245  1.00  0.00           C
ATOM   5259 7C21 POPEK 261     101.650  66.001  41.685  1.00  0.00           C
ATOM   5262 8C21 POPEK 261     102.390  64.791  42.255  1.00  0.00           C
ATOM   5266  C33 POPEK 261      96.030  80.871  32.275  1.00  0.00           C
ATOM   5269  C34 POPEK 261      94.900  81.891  32.055  1.00  0.00           C
ATOM   5272  C35 POPEK 261      94.830  83.011  33.105  1.00  0.00           C
ATOM   5275  C36 POPEK 261      94.560  82.511  34.535  1.00  0.00           C
ATOM   5278  C37 POPEK 261      93.760  83.531  35.375  1.00  0.00           C
ATOM   5281  C38 POPEK 261      93.340  82.971  36.745  1.00  0.00           C
ATOM   5284  C39 POPEK 261      94.460  83.021  37.795  1.00  0.00           C
ATOM   5287 0C31 POPEK 261      94.590  84.371  38.515  1.00  0.00           C
ATOM   5290 1C31 POPEK 261      93.630  84.521  39.705  1.00  0.00           C
ATOM   5293 2C31 POPEK 261      93.920  85.751  40.565  1.00  0.00           C
ATOM   5296 3C31 POPEK 261      93.160  85.771  41.905  1.00  0.00           C
ATOM   5299 4C31 POPEK 261      91.680  86.121  41.745  1.00  0.00           C
ATOM   5302 5C31 POPEK 261      90.910  86.151  43.075  1.00  0.00           C
ATOM   5305 6C31 POPEK 261      89.410  86.401  42.885  1.00  0.00           C
ATOM   5309  NH3 POPEL 262     110.200  49.321  20.955  1.00  0.00           N
ATOM   5313  C12 POPEL 262     110.970  50.181  19.995  1.00  0.00           C
ATOM   5316  C11 POPEL 262     111.200  49.391  18.705  1.00  0.00           C
ATOM   5319  P   POPEL 262     112.340  47.091  18.055  1.00  0.00           P
ATOM   5320  O13 POPEL 262     111.580  45.831  17.905  1.00  0.00           O
ATOM   5321  O14 POPEL 262     112.800  47.791  16.825  1.00  0.00           O
ATOM   5322  O11 POPEL 262     113.620  46.751  18.915  1.00  0.00           O
ATOM   5323  O12 POPEL 262     111.610  48.061  19.035  1.00  0.00           O
ATOM   5324  C1  POPEL 262     113.500  46.211  20.235  1.00  0.00           C
ATOM   5327  C2  POPEL 262     114.430  46.971  21.225  1.00  0.00           C
ATOM   5329  O21 POPEL 262     114.460  46.301  22.505  1.00  0.00           O
ATOM   5330  C21 POPEL 262     113.420  46.481  23.305  1.00  0.00           C
ATOM   5331  O22 POPEL 262     112.380  47.061  23.015  1.00  0.00           O
ATOM   5332  C22 POPEL 262     113.720  45.841  24.655  1.00  0.00           C
ATOM   5335  C3  POPEL 262     114.120  48.501  21.285  1.00  0.00           C
ATOM   5338  O31 POPEL 262     114.850  49.121  22.375  1.00  0.00           O
ATOM   5339  C31 POPEL 262     114.190  50.061  23.055  1.00  0.00           C
ATOM   5340  O32 POPEL 262     113.040  50.421  22.855  1.00  0.00           O
ATOM   5341  C32 POPEL 262     115.100  50.591  24.165  1.00  0.00           C
ATOM   5344  C23 POPEL 262     112.640  46.151  25.715  1.00  0.00           C
ATOM   5347  C24 POPEL 262     113.040  45.671  27.115  1.00  0.00           C
ATOM   5350  C25 POPEL 262     111.930  45.911  28.145  1.00  0.00           C
ATOM   5353  C26 POPEL 262     111.800  47.361  28.605  1.00  0.00           C
ATOM   5356  C27 POPEL 262     110.590  47.541  29.525  1.00  0.00           C
ATOM   5359  C28 POPEL 262     110.820  48.491  30.715  1.00  0.00           C
ATOM   5362  C29 POPEL 262     111.780  47.891  31.715  1.00  0.00           C
ATOM   5364 0C21 POPEL 262     112.360  48.591  32.715  1.00  0.00           C
ATOM   5366 1C21 POPEL 262     112.090  50.051  32.945  1.00  0.00           C
ATOM   5369 2C21 POPEL 262     112.870  50.661  34.125  1.00  0.00           C
ATOM   5372 3C21 POPEL 262     112.880  52.181  33.985  1.00  0.00           C
ATOM   5375 4C21 POPEL 262     113.480  52.931  35.185  1.00  0.00           C
ATOM   5378 5C21 POPEL 262     113.680  54.411  34.835  1.00  0.00           C
ATOM   5381 6C21 POPEL 262     114.120  55.251  36.025  1.00  0.00           C
ATOM   5384 7C21 POPEL 262     114.370  56.711  35.655  1.00  0.00           C
ATOM   5387 8C21 POPEL 262     114.710  57.611  36.835  1.00  0.00           C
ATOM   5391  C33 POPEL 262     115.040  49.731  25.465  1.00  0.00           C
ATOM   5394  C34 POPEL 262     116.426  49.261  25.935  1.00  0.00           C
ATOM   5397  C35 POPEL 262     116.380  48.191  27.045  1.00  0.00           C
ATOM   5400  C36 POPEL 262     115.650  48.601  28.325  1.00  0.00           C
ATOM   5403  C37 POPEL 262     116.390  49.621  29.195  1.00  0.00           C
ATOM   5406  C38 POPEL 262     115.490  50.121  30.325  1.00  0.00           C
ATOM   5409  C39 POPEL 262     116.150  51.121  31.285  1.00  0.00           C
ATOM   5412 0C31 POPEL 262     116.686  50.461  32.565  1.00  0.00           C
ATOM   5415 1C31 POPEL 262     116.956  51.491  33.675  1.00  0.00           C
ATOM   5418 2C31 POPEL 262     117.176  50.821  35.035  1.00  0.00           C
ATOM   5421 3C31 POPEL 262     117.366  51.801  36.215  1.00  0.00           C
ATOM   5424 4C31 POPEL 262     117.276  51.041  37.535  1.00  0.00           C
ATOM   5427 5C31 POPEL 262     117.506  51.871  38.805  1.00  0.00           C
ATOM   5430 6C31 POPEL 262     118.906  52.461  38.925  1.00  0.00           C
ATOM   5434  NH3 POPEM 263     103.590 101.151  25.365  1.00  0.00           N
ATOM   5438  C12 POPEM 263     102.380 101.821  25.985  1.00  0.00           C
ATOM   5441  C11 POPEM 263     102.000 103.191  25.365  1.00  0.00           C
ATOM   5444  P   POPEM 263      99.430 102.921  24.725  1.00  0.00           P
ATOM   5445  O13 POPEM 263      98.640 103.981  24.075  1.00  0.00           O
ATOM   5446  O14 POPEM 263      99.060 101.521  24.455  1.00  0.00           O
ATOM   5447  O11 POPEM 263      99.400 103.111  26.295  1.00  0.00           O
ATOM   5448  O12 POPEM 263     100.970 103.091  24.395  1.00  0.00           O
ATOM   5449  C1  POPEM 263      98.360 103.821  26.985  1.00  0.00           C
ATOM   5452  C2  POPEM 263      98.850 104.291  28.375  1.00  0.00           C
ATOM   5454  O21 POPEM 263      99.200 105.691  28.335  1.00  0.00           O
ATOM   5455  C21 POPEM 263      98.700 106.461  29.285  1.00  0.00           C
ATOM   5456  O22 POPEM 263      97.880 106.141  30.125  1.00  0.00           O
ATOM   5457  C22 POPEM 263      99.250 107.881  29.115  1.00  0.00           C
ATOM   5460  C3  POPEM 263     100.110 103.501  28.755  1.00  0.00           C
ATOM   5463  O31 POPEM 263     100.530 103.791  30.095  1.00  0.00           O
ATOM   5464  C31 POPEM 263     100.630 102.781  30.935  1.00  0.00           C
ATOM   5465  O32 POPEM 263     100.350 101.621  30.695  1.00  0.00           O
ATOM   5466  C32 POPEM 263     101.150 103.301  32.275  1.00  0.00           C
ATOM   5469  C23 POPEM 263      99.380 108.641  30.455  1.00  0.00           C
ATOM   5472  C24 POPEM 263     100.780 108.481  31.075  1.00  0.00           C
ATOM   5475  C25 POPEM 263     100.920 109.271  32.375  1.00  0.00           C
ATOM   5478  C26 POPEM 263     102.350 109.291  32.935  1.00  0.00           C
ATOM   5481  C27 POPEM 263     102.440 110.191  34.175  1.00  0.00           C
ATOM   5484  C28 POPEM 263     103.880 110.381  34.685  1.00  0.00           C
ATOM   5487  C29 POPEM 263     103.920 111.391  35.815  1.00  0.00           C
ATOM   5489 0C21 POPEM 263     104.830 112.381  35.975  1.00  0.00           C
ATOM   5491 1C21 POPEM 263     106.030 112.651  35.115  1.00  0.00           C
ATOM   5494 2C21 POPEM 263     105.910 113.811  34.105  1.00  0.00           C
ATOM   5497 3C21 POPEM 263     106.000 115.211  34.725  1.00  0.00           C
ATOM   5500 4C21 POPEM 263     106.240 116.301  33.665  1.00  0.00           C
ATOM   5503 5C21 POPEM 263     106.230 117.731  34.225  1.00  0.00           C
ATOM   5506 6C21 POPEM 263     107.370 118.041  35.205  1.00  0.00           C
ATOM   5509 7C21 POPEM 263     108.750 118.021  34.565  1.00  0.00           C
ATOM   5512 8C21 POPEM 263     109.740 118.941  35.275  1.00  0.00           C
ATOM   5516  C33 POPEM 263     102.030 104.561  32.115  1.00  0.00           C
ATOM   5519  C34 POPEM 263     102.530 105.201  33.415  1.00  0.00           C
ATOM   5522  C35 POPEM 263     103.230 104.241  34.375  1.00  0.00           C
ATOM   5525  C36 POPEM 263     104.170 104.991  35.325  1.00  0.00           C
ATOM   5528  C37 POPEM 263     104.710 104.111  36.455  1.00  0.00           C
ATOM   5531  C38 POPEM 263     106.150 104.471  36.825  1.00  0.00           C
ATOM   5534  C39 POPEM 263     106.590 103.891  38.175  1.00  0.00           C
ATOM   5537 0C31 POPEM 263     106.370 104.871  39.335  1.00  0.00           C
ATOM   5540 1C31 POPEM 263     106.890 104.321  40.675  1.00  0.00           C
ATOM   5543 2C31 POPEM 263     107.010 105.381  41.775  1.00  0.00           C
ATOM   5546 3C31 POPEM 263     108.230 106.281  41.565  1.00  0.00           C
ATOM   5549 4C31 POPEM 263     108.520 107.251  42.725  1.00  0.00           C
ATOM   5552 5C31 POPEM 263     109.880 107.951  42.525  1.00  0.00           C
ATOM   5555 6C31 POPEM 263     110.280 108.881  43.665  1.00  0.00           C
ATOM   5559  NH3 POPEN 264      68.880  -0.665  74.135  1.00  0.00           N
ATOM   5563  C12 POPEN 264      70.290  -1.045  73.765  1.00  0.00           C
ATOM   5566  C11 POPEN 264      71.340  -0.015  74.255  1.00  0.00           C
ATOM   5569  P   POPEN 264      70.290   2.135  75.345  1.00  0.00           P
ATOM   5570  O13 POPEN 264      69.440   1.155  76.055  1.00  0.00           O
ATOM   5571  O14 POPEN 264      71.330   2.855  76.115  1.00  0.00           O
ATOM   5572  O11 POPEN 264      69.360   3.195  74.655  1.00  0.00           O
ATOM   5573  O12 POPEN 264      70.920   1.355  74.115  1.00  0.00           O
ATOM   5574  C1  POPEN 264      68.870   3.115  73.315  1.00  0.00           C
ATOM   5577  C2  POPEN 264      67.370   2.735  73.305  1.00  0.00           C
ATOM   5579  O21 POPEN 264      66.900   2.625  71.945  1.00  0.00           O
ATOM   5580  C21 POPEN 264      67.050   1.445  71.375  1.00  0.00           C
ATOM   5581  O22 POPEN 264      67.620   0.485  71.875  1.00  0.00           O
ATOM   5582  C22 POPEN 264      66.370   1.485  70.005  1.00  0.00           C
ATOM   5585  C3  POPEN 264      66.530   3.815  74.035  1.00  0.00           C
ATOM   5588  O31 POPEN 264      66.540   5.055  73.305  1.00  0.00           O
ATOM   5589  C31 POPEN 264      65.490   5.315  72.545  1.00  0.00           C
ATOM   5590  O32 POPEN 264      64.440   4.705  72.545  1.00  0.00           O
ATOM   5591  C32 POPEN 264      65.820   6.465  71.605  1.00  0.00           C
ATOM   5594  C23 POPEN 264      67.300   1.475  68.775  1.00  0.00           C
ATOM   5597  C24 POPEN 264      66.500   1.725  67.485  1.00  0.00           C
ATOM   5600  C25 POPEN 264      67.180   1.285  66.185  1.00  0.00           C
ATOM   5603  C26 POPEN 264      68.440   2.065  65.795  1.00  0.00           C
ATOM   5606  C27 POPEN 264      69.010   1.545  64.465  1.00  0.00           C
ATOM   5609  C28 POPEN 264      70.200   2.375  63.935  1.00  0.00           C
ATOM   5612  C29 POPEN 264      70.620   1.925  62.555  1.00  0.00           C
ATOM   5614 0C21 POPEN 264      69.900   2.135  61.425  1.00  0.00           C
ATOM   5616 1C21 POPEN 264      68.590   2.875  61.355  1.00  0.00           C
ATOM   5619 2C21 POPEN 264      68.330   3.485  59.965  1.00  0.00           C
ATOM   5622 3C21 POPEN 264      67.940   2.435  58.925  1.00  0.00           C
ATOM   5625 4C21 POPEN 264      68.090   2.945  57.485  1.00  0.00           C
ATOM   5628 5C21 POPEN 264      68.040   1.835  56.435  1.00  0.00           C
ATOM   5631 6C21 POPEN 264      69.370   1.065  56.365  1.00  0.00           C
ATOM   5634 7C21 POPEN 264      69.380  -0.045  55.305  1.00  0.00           C
ATOM   5637 8C21 POPEN 264      70.740  -0.735  55.185  1.00  0.00           C
ATOM   5641  C33 POPEN 264      65.530   6.095  70.135  1.00  0.00           C
ATOM   5644  C34 POPEN 264      65.990   7.195  69.165  1.00  0.00           C
ATOM   5647  C35 POPEN 264      66.130   6.725  67.715  1.00  0.00           C
ATOM   5650  C36 POPEN 264      64.810   6.225  67.095  1.00  0.00           C
ATOM   5653  C37 POPEN 264      63.770   7.325  66.925  1.00  0.00           C
ATOM   5656  C38 POPEN 264      62.440   6.825  66.345  1.00  0.00           C
ATOM   5659  C39 POPEN 264      62.310   7.075  64.845  1.00  0.00           C
ATOM   5662 0C31 POPEN 264      60.940   6.645  64.295  1.00  0.00           C
ATOM   5665 1C31 POPEN 264      60.720   7.075  62.845  1.00  0.00           C
ATOM   5668 2C31 POPEN 264      59.230   7.305  62.535  1.00  0.00           C
ATOM   5671 3C31 POPEN 264      58.990   7.785  61.095  1.00  0.00           C
ATOM   5674 4C31 POPEN 264      59.150   6.675  60.055  1.00  0.00           C
ATOM   5677 5C31 POPEN 264      59.170   7.215  58.625  1.00  0.00           C
ATOM   5680 6C31 POPEN 264      59.480   6.145  57.575  1.00  0.00           C
ATOM   5684  NH3 POPEO 265      80.300  31.141  69.555  1.00  0.00           N
ATOM   5688  C12 POPEO 265      79.370  30.841  68.425  1.00  0.00           C
ATOM   5691  C11 POPEO 265      78.420  29.701  68.845  1.00  0.00           C
ATOM   5694  P   POPEO 265      80.130  27.721  68.805  1.00  0.00           P
ATOM   5695  O13 POPEO 265      81.450  28.251  69.215  1.00  0.00           O
ATOM   5696  O14 POPEO 265      79.750  26.311  69.065  1.00  0.00           O
ATOM   5697  O11 POPEO 265      79.940  28.041  67.265  1.00  0.00           O
ATOM   5698  O12 POPEO 265      79.090  28.641  69.535  1.00  0.00           O
ATOM   5699  C1  POPEO 265      80.400  27.061  66.325  1.00  0.00           C
ATOM   5702  C2  POPEO 265      80.480  27.651  64.885  1.00  0.00           C
ATOM   5704  O21 POPEO 265      80.950  26.641  63.965  1.00  0.00           O
ATOM   5705  C21 POPEO 265      80.100  26.171  63.065  1.00  0.00           C
ATOM   5706  O22 POPEO 265      78.890  26.331  63.075  1.00  0.00           O
ATOM   5707  C22 POPEO 265      80.830  25.261  62.085  1.00  0.00           C
ATOM   5710  C3  POPEO 265      81.490  28.821  64.855  1.00  0.00           C
ATOM   5713  O31 POPEO 265      80.970  30.001  64.215  1.00  0.00           O
ATOM   5714  C31 POPEO 265      80.910  29.971  62.895  1.00  0.00           C
ATOM   5715  O32 POPEO 265      81.190  29.021  62.185  1.00  0.00           O
ATOM   5716  C32 POPEO 265      80.470  31.341  62.405  1.00  0.00           C
ATOM   5719  C23 POPEO 265      80.290  25.431  60.645  1.00  0.00           C
ATOM   5722  C24 POPEO 265      80.810  24.361  59.675  1.00  0.00           C
ATOM   5725  C25 POPEO 265      82.180  24.691  59.075  1.00  0.00           C
ATOM   5728  C26 POPEO 265      82.510  23.801  57.865  1.00  0.00           C
ATOM   5731  C27 POPEO 265      83.890  24.121  57.245  1.00  0.00           C
ATOM   5734  C28 POPEO 265      83.940  24.041  55.705  1.00  0.00           C
ATOM   5737  C29 POPEO 265      83.070  25.101  55.065  1.00  0.00           C
ATOM   5739 0C21 POPEO 265      82.330  24.971  53.955  1.00  0.00           C
ATOM   5741 1C21 POPEO 265      82.240  23.761  53.055  1.00  0.00           C
ATOM   5744 2C21 POPEO 265      80.830  23.141  53.005  1.00  0.00           C
ATOM   5747 3C21 POPEO 265      80.760  21.901  52.095  1.00  0.00           C
ATOM   5750 4C21 POPEO 265      79.380  21.231  52.075  1.00  0.00           C
ATOM   5753 5C21 POPEO 265      78.290  22.031  51.335  1.00  0.00           C
ATOM   5756 6C21 POPEO 265      78.380  21.981  49.805  1.00  0.00           C
ATOM   5759 7C21 POPEO 265      77.280  22.821  49.145  1.00  0.00           C
ATOM   5762 8C21 POPEO 265      77.320  22.821  47.615  1.00  0.00           C
ATOM   5766  C33 POPEO 265      80.150  31.361  60.895  1.00  0.00           C
ATOM   5769  C34 POPEO 265      80.180  32.781  60.335  1.00  0.00           C
ATOM   5772  C35 POPEO 265      79.840  32.871  58.845  1.00  0.00           C
ATOM   5775  C36 POPEO 265      78.380  32.501  58.555  1.00  0.00           C
ATOM   5778  C37 POPEO 265      77.970  32.771  57.105  1.00  0.00           C
ATOM   5781  C38 POPEO 265      76.510  32.361  56.845  1.00  0.00           C
ATOM   5784  C39 POPEO 265      76.050  32.521  55.385  1.00  0.00           C
ATOM   5787 0C31 POPEO 265      76.880  31.701  54.385  1.00  0.00           C
ATOM   5790 1C31 POPEO 265      76.210  31.611  53.015  1.00  0.00           C
ATOM   5793 2C31 POPEO 265      77.100  30.941  51.955  1.00  0.00           C
ATOM   5796 3C31 POPEO 265      76.320  30.461  50.725  1.00  0.00           C
ATOM   5799 4C31 POPEO 265      75.580  31.571  49.965  1.00  0.00           C
ATOM   5802 5C31 POPEO 265      74.760  31.031  48.785  1.00  0.00           C
ATOM   5805 6C31 POPEO 265      74.050  32.121  47.985  1.00  0.00           C
ATOM   5809  NH3 POPEP 266     117.376  74.561  25.105  1.00  0.00           N
ATOM   5813  C12 POPEP 266     116.370  74.681  23.985  1.00  0.00           C
ATOM   5816  C11 POPEP 266     117.036  74.861  22.605  1.00  0.00           C
ATOM   5819  P   POPEP 266     119.496  75.801  22.795  1.00  0.00           P
ATOM   5820  O13 POPEP 266     118.806  77.041  22.415  1.00  0.00           O
ATOM   5821  O14 POPEP 266     120.786  75.481  22.145  1.00  0.00           O
ATOM   5822  O11 POPEP 266     119.676  75.761  24.375  1.00  0.00           O
ATOM   5823  O12 POPEP 266     118.446  74.621  22.615  1.00  0.00           O
ATOM   5824  C1  POPEP 266     120.706  76.541  25.005  1.00  0.00           C
ATOM   5827  C2  POPEP 266     121.396  75.811  26.205  1.00  0.00           C
ATOM   5829  O21 POPEP 266     120.426  75.231  27.095  1.00  0.00           O
ATOM   5830  C21 POPEP 266     119.796  76.051  27.915  1.00  0.00           C
ATOM   5831  O22 POPEP 266     119.826  77.271  27.905  1.00  0.00           O
ATOM   5832  C22 POPEP 266     118.906  75.251  28.865  1.00  0.00           C
ATOM   5835  C3  POPEP 266     122.486  76.681  26.945  1.00  0.00           C
ATOM   5838  O31 POPEP 266     122.886  76.041  28.175  1.00  0.00           O
ATOM   5839  C31 POPEP 266     123.836  76.641  28.865  1.00  0.00           C
ATOM   5840  O32 POPEP 266     124.346  77.721  28.615  1.00  0.00           O
ATOM   5841  C32 POPEP 266     124.186  75.731  30.055  1.00  0.00           C
ATOM   5844  C23 POPEP 266     118.276  76.141  29.975  1.00  0.00           C
ATOM   5847  C24 POPEP 266     117.536  75.281  31.015  1.00  0.00           C
ATOM   5850  C25 POPEP 266     117.536  75.821  32.455  1.00  0.00           C
ATOM   5853  C26 POPEP 266     117.016  74.771  33.445  1.00  0.00           C
ATOM   5856  C27 POPEP 266     117.356  75.091  34.915  1.00  0.00           C
ATOM   5859  C28 POPEP 266     116.876  74.011  35.915  1.00  0.00           C
ATOM   5862  C29 POPEP 266     115.380  73.991  36.075  1.00  0.00           C
ATOM   5864 0C21 POPEP 266     114.700  73.841  37.225  1.00  0.00           C
ATOM   5866 1C21 POPEP 266     115.300  73.641  38.595  1.00  0.00           C
ATOM   5869 2C21 POPEP 266     115.440  74.971  39.365  1.00  0.00           C
ATOM   5872 3C21 POPEP 266     114.480  75.071  40.555  1.00  0.00           C
ATOM   5875 4C21 POPEP 266     114.390  76.481  41.155  1.00  0.00           C
ATOM   5878 5C21 POPEP 266     115.750  77.031  41.615  1.00  0.00           C
ATOM   5881 6C21 POPEP 266     115.610  78.151  42.645  1.00  0.00           C
ATOM   5884 7C21 POPEP 266     116.966  78.681  43.125  1.00  0.00           C
ATOM   5887 8C21 POPEP 266     116.846  79.591  44.345  1.00  0.00           C
ATOM   5891  C33 POPEP 266     125.586  75.991  30.665  1.00  0.00           C
ATOM   5894  C34 POPEP 266     125.796  75.261  31.995  1.00  0.00           C
ATOM   5897  C35 POPEP 266     127.196  75.501  32.565  1.00  0.00           C
ATOM   5900  C36 POPEP 266     127.256  75.101  34.035  1.00  0.00           C
ATOM   5903  C37 POPEP 266     128.576  75.441  34.725  1.00  0.00           C
ATOM   5906  C38 POPEP 266     128.446  75.311  36.245  1.00  0.00           C
ATOM   5909  C39 POPEP 266     129.726  75.691  36.995  1.00  0.00           C
ATOM   5912 0C31 POPEP 266     129.456  76.731  38.095  1.00  0.00           C
ATOM   5915 1C31 POPEP 266     130.746  77.341  38.665  1.00  0.00           C
ATOM   5918 2C31 POPEP 266     131.676  76.291  39.285  1.00  0.00           C
ATOM   5921 3C31 POPEP 266     132.946  76.901  39.905  1.00  0.00           C
ATOM   5924 4C31 POPEP 266     133.716  75.841  40.695  1.00  0.00           C
ATOM   5927 5C31 POPEP 266     135.046  76.331  41.255  1.00  0.00           C
ATOM   5930 6C31 POPEP 266     135.776  75.201  41.985  1.00  0.00           C
ATOM   5934  NH3 POPEQ 267       8.310  76.741  64.855  1.00  0.00           N
ATOM   5938  C12 POPEQ 267       7.890  75.321  65.145  1.00  0.00           C
ATOM   5941  C11 POPEQ 267       6.390  75.191  65.455  1.00  0.00           C
ATOM   5944  P   POPEQ 267       4.640  73.271  65.615  1.00  0.00           P
ATOM   5945  O13 POPEQ 267       4.750  71.891  66.135  1.00  0.00           O
ATOM   5946  O14 POPEQ 267       3.920  74.291  66.385  1.00  0.00           O
ATOM   5947  O11 POPEQ 267       4.060  73.101  64.145  1.00  0.00           O
ATOM   5948  O12 POPEQ 267       6.090  73.801  65.385  1.00  0.00           O
ATOM   5949  C1  POPEQ 267       4.170  74.101  63.115  1.00  0.00           C
ATOM   5952  C2  POPEQ 267       3.770  73.531  61.715  1.00  0.00           C
ATOM   5954  O21 POPEQ 267       3.560  74.581  60.745  1.00  0.00           O
ATOM   5955  C21 POPEQ 267       4.590  74.941  60.005  1.00  0.00           C
ATOM   5956  O22 POPEQ 267       5.760  74.711  60.285  1.00  0.00           O
ATOM   5957  C22 POPEQ 267       4.110  75.611  58.705  1.00  0.00           C
ATOM   5960  C3  POPEQ 267       2.460  72.691  61.775  1.00  0.00           C
ATOM   5963  O31 POPEQ 267       2.190  72.081  60.495  1.00  0.00           O
ATOM   5964  C31 POPEQ 267       1.450  72.831  59.675  1.00  0.00           C
ATOM   5965  O32 POPEQ 267       0.890  73.871  59.995  1.00  0.00           O
ATOM   5966  C32 POPEQ 267       1.440  72.251  58.265  1.00  0.00           C
ATOM   5969  C23 POPEQ 267       5.210  75.711  57.615  1.00  0.00           C
ATOM   5972  C24 POPEQ 267       4.640  76.051  56.225  1.00  0.00           C
ATOM   5975  C25 POPEQ 267       5.580  75.701  55.045  1.00  0.00           C
ATOM   5978  C26 POPEQ 267       6.810  76.611  54.895  1.00  0.00           C
ATOM   5981  C27 POPEQ 267       7.710  76.171  53.715  1.00  0.00           C
ATOM   5984  C28 POPEQ 267       7.920  77.201  52.585  1.00  0.00           C
ATOM   5987  C29 POPEQ 267       6.630  77.611  51.915  1.00  0.00           C
ATOM   5989 0C21 POPEQ 267       6.220  77.361  50.655  1.00  0.00           C
ATOM   5991 1C21 POPEQ 267       6.930  76.601  49.555  1.00  0.00           C
ATOM   5994 2C21 POPEQ 267       7.080  77.481  48.295  1.00  0.00           C
ATOM   5997 3C21 POPEQ 267       7.610  76.751  47.055  1.00  0.00           C
ATOM   6000 4C21 POPEQ 267       7.940  77.701  45.885  1.00  0.00           C
ATOM   6003 5C21 POPEQ 267       6.780  78.641  45.495  1.00  0.00           C
ATOM   6006 6C21 POPEQ 267       7.070  79.551  44.285  1.00  0.00           C
ATOM   6009 7C21 POPEQ 267       8.280  80.481  44.485  1.00  0.00           C
ATOM   6012 8C21 POPEQ 267       8.380  81.561  43.405  1.00  0.00           C
ATOM   6016  C33 POPEQ 267       0.810  73.221  57.225  1.00  0.00           C
ATOM   6019  C34 POPEQ 267       1.160  72.851  55.775  1.00  0.00           C
ATOM   6022  C35 POPEQ 267       0.490  73.741  54.715  1.00  0.00           C
ATOM   6025  C36 POPEQ 267       1.050  75.171  54.625  1.00  0.00           C
ATOM   6028  C37 POPEQ 267       0.480  75.981  53.445  1.00  0.00           C
ATOM   6031  C38 POPEQ 267       1.100  77.381  53.305  1.00  0.00           C
ATOM   6034  C39 POPEQ 267       0.600  78.201  52.115  1.00  0.00           C
ATOM   6037 0C31 POPEQ 267       0.970  77.581  50.775  1.00  0.00           C
ATOM   6040 1C31 POPEQ 267       0.740  78.511  49.585  1.00  0.00           C
ATOM   6043 2C31 POPEQ 267       1.130  77.801  48.285  1.00  0.00           C
ATOM   6046 3C31 POPEQ 267       1.140  78.711  47.055  1.00  0.00           C
ATOM   6049 4C31 POPEQ 267       1.760  77.971  45.855  1.00  0.00           C
ATOM   6052 5C31 POPEQ 267       2.020  78.901  44.675  1.00  0.00           C
ATOM   6055 6C31 POPEQ 267       2.730  78.241  43.495  1.00  0.00           C
ATOM   6059  NH3 POPER 268      23.320 118.701  70.915  1.00  0.00           N
ATOM   6063  C12 POPER 268      24.040 117.371  70.895  1.00  0.00           C
ATOM   6066  C11 POPER 268      23.100 116.151  70.855  1.00  0.00           C
ATOM   6069  P   POPER 268      24.800 114.341  69.975  1.00  0.00           P
ATOM   6070  O13 POPER 268      26.130 114.901  70.295  1.00  0.00           O
ATOM   6071  O14 POPER 268      24.640 112.871  69.945  1.00  0.00           O
ATOM   6072  O11 POPER 268      24.300 115.021  68.655  1.00  0.00           O
ATOM   6073  O12 POPER 268      23.820 114.921  71.085  1.00  0.00           O
ATOM   6074  C1  POPER 268      23.800 114.261  67.565  1.00  0.00           C
ATOM   6077  C2  POPER 268      23.480 115.231  66.405  1.00  0.00           C
ATOM   6079  O21 POPER 268      22.770 114.561  65.355  1.00  0.00           O
ATOM   6080  C21 POPER 268      21.540 114.211  65.655  1.00  0.00           C
ATOM   6081  O22 POPER 268      20.930 114.581  66.635  1.00  0.00           O
ATOM   6082  C22 POPER 268      21.020 113.241  64.595  1.00  0.00           C
ATOM   6085  C3  POPER 268      24.770 115.831  65.795  1.00  0.00           C
ATOM   6088  O31 POPER 268      24.460 117.011  65.025  1.00  0.00           O
ATOM   6089  C31 POPER 268      24.250 116.801  63.735  1.00  0.00           C
ATOM   6090  O32 POPER 268      24.300 115.731  63.155  1.00  0.00           O
ATOM   6091  C32 POPER 268      23.890 118.121  63.045  1.00  0.00           C
ATOM   6094  C23 POPER 268      21.370 113.641  63.145  1.00  0.00           C
ATOM   6097  C24 POPER 268      20.700 112.741  62.095  1.00  0.00           C
ATOM   6100  C25 POPER 268      21.280 112.961  60.695  1.00  0.00           C
ATOM   6103  C26 POPER 268      20.550 112.191  59.585  1.00  0.00           C
ATOM   6106  C27 POPER 268      19.240 112.871  59.165  1.00  0.00           C
ATOM   6109  C28 POPER 268      18.720 112.361  57.805  1.00  0.00           C
ATOM   6112  C29 POPER 268      17.720 113.311  57.215  1.00  0.00           C
ATOM   6114 0C21 POPER 268      17.820 113.951  56.025  1.00  0.00           C
ATOM   6116 1C21 POPER 268      18.940 113.801  55.035  1.00  0.00           C
ATOM   6119 2C21 POPER 268      19.170 115.051  54.155  1.00  0.00           C
ATOM   6122 3C21 POPER 268      19.840 116.221  54.885  1.00  0.00           C
ATOM   6125 4C21 POPER 268      21.020 116.811  54.095  1.00  0.00           C
ATOM   6128 5C21 POPER 268      22.270 115.931  54.155  1.00  0.00           C
ATOM   6131 6C21 POPER 268      23.450 116.431  53.315  1.00  0.00           C
ATOM   6134 7C21 POPER 268      24.770 115.821  53.815  1.00  0.00           C
ATOM   6137 8C21 POPER 268      25.980 116.091  52.915  1.00  0.00           C
ATOM   6141  C33 POPER 268      24.970 118.571  62.035  1.00  0.00           C
ATOM   6144  C34 POPER 268      24.560 119.821  61.245  1.00  0.00           C
ATOM   6147  C35 POPER 268      25.640 120.341  60.285  1.00  0.00           C
ATOM   6150  C36 POPER 268      25.820 119.511  59.005  1.00  0.00           C
ATOM   6153  C37 POPER 268      27.050 119.961  58.185  1.00  0.00           C
ATOM   6156  C38 POPER 268      27.330 119.051  56.985  1.00  0.00           C
ATOM   6159  C39 POPER 268      26.370 119.261  55.805  1.00  0.00           C
ATOM   6162 0C31 POPER 268      27.040 119.941  54.595  1.00  0.00           C
ATOM   6165 1C31 POPER 268      26.030 120.291  53.495  1.00  0.00           C
ATOM   6168 2C31 POPER 268      26.670 120.761  52.175  1.00  0.00           C
ATOM   6171 3C31 POPER 268      27.480 122.061  52.255  1.00  0.00           C
ATOM   6174 4C31 POPER 268      26.640 123.291  52.645  1.00  0.00           C
ATOM   6177 5C31 POPER 268      27.290 124.621  52.235  1.00  0.00           C
ATOM   6180 6C31 POPER 268      26.430 125.841  52.575  1.00  0.00           C
ATOM   6184  NH3 POPES 269      51.720 124.141  30.835  1.00  0.00           N
ATOM   6188  C12 POPES 269      53.040 124.301  31.535  1.00  0.00           C
ATOM   6191  C11 POPES 269      53.140 125.671  32.235  1.00  0.00           C
ATOM   6194  P   POPES 269      55.310 125.641  33.675  1.00  0.00           P
ATOM   6195  O13 POPES 269      54.650 126.291  34.805  1.00  0.00           O
ATOM   6196  O14 POPES 269      55.350 124.161  33.635  1.00  0.00           O
ATOM   6197  O11 POPES 269      56.670 126.381  33.325  1.00  0.00           O
ATOM   6198  O12 POPES 269      54.490 126.091  32.395  1.00  0.00           O
ATOM   6199  C1  POPES 269      57.930 125.851  33.725  1.00  0.00           C
ATOM   6202  C2  POPES 269      58.370 126.271  35.155  1.00  0.00           C
ATOM   6204  O21 POPES 269      57.680 125.461  36.125  1.00  0.00           O
ATOM   6205  C21 POPES 269      58.390 125.181  37.215  1.00  0.00           C
ATOM   6206  O22 POPES 269      59.520 125.571  37.455  1.00  0.00           O
ATOM   6207  C22 POPES 269      57.620 124.221  38.135  1.00  0.00           C
ATOM   6210  C3  POPES 269      58.100 127.791  35.385  1.00  0.00           C
ATOM   6213  O31 POPES 269      58.240 128.181  36.765  1.00  0.00           O
ATOM   6214  C31 POPES 269      57.710 129.361  37.015  1.00  0.00           C
ATOM   6215  O32 POPES 269      57.320 130.161  36.175  1.00  0.00           O
ATOM   6216  C32 POPES 269      57.510 129.501  38.525  1.00  0.00           C
ATOM   6219  C23 POPES 269      58.370 123.991  39.475  1.00  0.00           C
ATOM   6222  C24 POPES 269      57.830 122.871  40.365  1.00  0.00           C
ATOM   6225  C25 POPES 269      56.440 123.121  40.995  1.00  0.00           C
ATOM   6228  C26 POPES 269      56.330 122.421  42.365  1.00  0.00           C
ATOM   6231  C27 POPES 269      54.950 122.421  43.065  1.00  0.00           C
ATOM   6234  C28 POPES 269      55.060 121.791  44.475  1.00  0.00           C
ATOM   6237  C29 POPES 269      53.790 121.701  45.275  1.00  0.00           C
ATOM   6239 0C21 POPES 269      53.680 121.841  46.615  1.00  0.00           C
ATOM   6241 1C21 POPES 269      54.790 122.101  47.605  1.00  0.00           C
ATOM   6244 2C21 POPES 269      54.710 121.221  48.875  1.00  0.00           C
ATOM   6247 3C21 POPES 269      55.730 121.611  49.955  1.00  0.00           C
ATOM   6250 4C21 POPES 269      55.540 120.781  51.245  1.00  0.00           C
ATOM   6253 5C21 POPES 269      56.290 121.301  52.485  1.00  0.00           C
ATOM   6256 6C21 POPES 269      55.980 120.421  53.715  1.00  0.00           C
ATOM   6259 7C21 POPES 269      56.960 120.631  54.875  1.00  0.00           C
ATOM   6262 8C21 POPES 269      56.610 119.761  56.085  1.00  0.00           C
ATOM   6266  C33 POPES 269      56.860 130.841  38.945  1.00  0.00           C
ATOM   6269  C34 POPES 269      56.160 130.751  40.305  1.00  0.00           C
ATOM   6272  C35 POPES 269      57.070 130.141  41.375  1.00  0.00           C
ATOM   6275  C36 POPES 269      56.750 130.591  42.805  1.00  0.00           C
ATOM   6278  C37 POPES 269      57.730 129.931  43.785  1.00  0.00           C
ATOM   6281  C38 POPES 269      57.770 130.541  45.185  1.00  0.00           C
ATOM   6284  C39 POPES 269      56.440 130.421  45.935  1.00  0.00           C
ATOM   6287 0C31 POPES 269      56.610 130.481  47.455  1.00  0.00           C
ATOM   6290 1C31 POPES 269      55.320 130.071  48.175  1.00  0.00           C
ATOM   6293 2C31 POPES 269      55.490 129.901  49.685  1.00  0.00           C
ATOM   6296 3C31 POPES 269      54.290 129.191  50.325  1.00  0.00           C
ATOM   6299 4C31 POPES 269      54.310 129.281  51.855  1.00  0.00           C
ATOM   6302 5C31 POPES 269      53.280 128.361  52.515  1.00  0.00           C
ATOM   6305 6C31 POPES 269      53.340 128.401  54.035  1.00  0.00           C
ATOM   6309  NH3 POPET 270      92.840 123.891  69.555  1.00  0.00           N
ATOM   6313  C12 POPET 270      91.730 124.741  70.095  1.00  0.00           C
ATOM   6316  C11 POPET 270      90.410 123.981  70.065  1.00  0.00           C
ATOM   6319  P   POPET 270      88.070 124.271  71.185  1.00  0.00           P
ATOM   6320  O13 POPET 270      88.360 123.031  71.925  1.00  0.00           O
ATOM   6321  O14 POPET 270      87.320 125.301  71.915  1.00  0.00           O
ATOM   6322  O11 POPET 270      87.210 123.871  69.955  1.00  0.00           O
ATOM   6323  O12 POPET 270      89.380 124.861  70.495  1.00  0.00           O
ATOM   6324  C1  POPET 270      87.330 122.591  69.335  1.00  0.00           C
ATOM   6327  C2  POPET 270      86.980 122.711  67.825  1.00  0.00           C
ATOM   6329  O21 POPET 270      88.210 122.791  67.075  1.00  0.00           O
ATOM   6330  C21 POPET 270      88.170 122.341  65.815  1.00  0.00           C
ATOM   6331  O22 POPET 270      87.190 121.891  65.265  1.00  0.00           O
ATOM   6332  C22 POPET 270      89.520 122.661  65.165  1.00  0.00           C
ATOM   6335  C3  POPET 270      86.110 123.971  67.625  1.00  0.00           C
ATOM   6338  O31 POPET 270      85.290 123.881  66.445  1.00  0.00           O
ATOM   6339  C31 POPET 270      84.200 123.141  66.615  1.00  0.00           C
ATOM   6340  O32 POPET 270      83.790 122.711  67.685  1.00  0.00           O
ATOM   6341  C32 POPET 270      83.530 122.891  65.275  1.00  0.00           C
ATOM   6344  C23 POPET 270      89.880 121.731  63.995  1.00  0.00           C
ATOM   6347  C24 POPET 270      91.210 122.141  63.345  1.00  0.00           C
ATOM   6350  C25 POPET 270      91.920 121.011  62.605  1.00  0.00           C
ATOM   6353  C26 POPET 270      91.070 120.391  61.495  1.00  0.00           C
ATOM   6356  C27 POPET 270      91.770 119.181  60.845  1.00  0.00           C
ATOM   6359  C28 POPET 270      90.820 118.351  59.975  1.00  0.00           C
ATOM   6362  C29 POPET 270      90.650 119.061  58.675  1.00  0.00           C
ATOM   6364 0C21 POPET 270      90.200 118.541  57.525  1.00  0.00           C
ATOM   6366 1C21 POPET 270      89.670 117.171  57.285  1.00  0.00           C
ATOM   6369 2C21 POPET 270      89.320 116.971  55.785  1.00  0.00           C
ATOM   6372 3C21 POPET 270      88.480 118.101  55.145  1.00  0.00           C
ATOM   6375 4C21 POPET 270      87.740 117.631  53.885  1.00  0.00           C
ATOM   6378 5C21 POPET 270      88.710 117.311  52.745  1.00  0.00           C
ATOM   6381 6C21 POPET 270      88.060 116.531  51.585  1.00  0.00           C
ATOM   6384 7C21 POPET 270      89.120 115.971  50.635  1.00  0.00           C
ATOM   6387 8C21 POPET 270      88.560 115.051  49.555  1.00  0.00           C
ATOM   6391  C33 POPET 270      84.190 123.681  64.125  1.00  0.00           C
ATOM   6394  C34 POPET 270      83.630 123.221  62.785  1.00  0.00           C
ATOM   6397  C35 POPET 270      84.110 124.071  61.605  1.00  0.00           C
ATOM   6400  C36 POPET 270      85.580 123.841  61.235  1.00  0.00           C
ATOM   6403  C37 POPET 270      85.940 124.611  59.955  1.00  0.00           C
ATOM   6406  C38 POPET 270      87.130 124.021  59.195  1.00  0.00           C
ATOM   6409  C39 POPET 270      87.220 124.601  57.775  1.00  0.00           C
ATOM   6412 0C31 POPET 270      87.810 123.591  56.785  1.00  0.00           C
ATOM   6415 1C31 POPET 270      87.690 123.991  55.305  1.00  0.00           C
ATOM   6418 2C31 POPET 270      87.790 122.811  54.325  1.00  0.00           C
ATOM   6421 3C31 POPET 270      87.120 123.111  52.975  1.00  0.00           C
ATOM   6424 4C31 POPET 270      87.030 121.891  52.055  1.00  0.00           C
ATOM   6427 5C31 POPET 270      86.050 122.151  50.895  1.00  0.00           C
ATOM   6430 6C31 POPET 270      85.950 121.001  49.895  1.00  0.00           C
ATOM   6434  NH3 POPEU 271     105.140  27.911  27.165  1.00  0.00           N
ATOM   6438  C12 POPEU 271     105.380  28.391  25.775  1.00  0.00           C
ATOM   6441  C11 POPEU 271     104.180  29.261  25.385  1.00  0.00           C
ATOM   6444  P   POPEU 271     104.330  31.851  25.735  1.00  0.00           P
ATOM   6445  O13 POPEU 271     105.350  31.721  24.655  1.00  0.00           O
ATOM   6446  O14 POPEU 271     103.040  32.481  25.385  1.00  0.00           O
ATOM   6447  O11 POPEU 271     104.910  32.591  26.995  1.00  0.00           O
ATOM   6448  O12 POPEU 271     104.070  30.391  26.275  1.00  0.00           O
ATOM   6449  C1  POPEU 271     105.550  31.931  28.095  1.00  0.00           C
ATOM   6452  C2  POPEU 271     104.670  31.931  29.375  1.00  0.00           C
ATOM   6454  O21 POPEU 271     104.650  33.211  30.025  1.00  0.00           O
ATOM   6455  C21 POPEU 271     105.720  33.561  30.715  1.00  0.00           C
ATOM   6456  O22 POPEU 271     106.780  32.951  30.775  1.00  0.00           O
ATOM   6457  C22 POPEU 271     105.460  34.901  31.415  1.00  0.00           C
ATOM   6460  C3  POPEU 271     105.000  30.741  30.355  1.00  0.00           C
ATOM   6463  O31 POPEU 271     104.560  30.931  31.715  1.00  0.00           O
ATOM   6464  C31 POPEU 271     103.260  30.801  31.915  1.00  0.00           C
ATOM   6465  O32 POPEU 271     102.420  30.731  31.045  1.00  0.00           O
ATOM   6466  C32 POPEU 271     102.980  30.641  33.415  1.00  0.00           C
ATOM   6469  C23 POPEU 271     106.320  35.061  32.695  1.00  0.00           C
ATOM   6472  C24 POPEU 271     105.940  36.301  33.495  1.00  0.00           C
ATOM   6475  C25 POPEU 271     106.950  36.651  34.605  1.00  0.00           C
ATOM   6478  C26 POPEU 271     106.980  35.631  35.755  1.00  0.00           C
ATOM   6481  C27 POPEU 271     107.790  36.161  36.955  1.00  0.00           C
ATOM   6484  C28 POPEU 271     107.940  35.121  38.085  1.00  0.00           C
ATOM   6487  C29 POPEU 271     108.850  35.631  39.175  1.00  0.00           C
ATOM   6489 0C21 POPEU 271     108.500  36.031  40.405  1.00  0.00           C
ATOM   6491 1C21 POPEU 271     107.110  36.011  41.005  1.00  0.00           C
ATOM   6494 2C21 POPEU 271     107.150  35.691  42.515  1.00  0.00           C
ATOM   6497 3C21 POPEU 271     107.700  36.841  43.385  1.00  0.00           C
ATOM   6500 4C21 POPEU 271     108.560  36.361  44.565  1.00  0.00           C
ATOM   6503 5C21 POPEU 271     107.840  35.471  45.585  1.00  0.00           C
ATOM   6506 6C21 POPEU 271     106.670  36.161  46.295  1.00  0.00           C
ATOM   6509 7C21 POPEU 271     106.110  35.331  47.455  1.00  0.00           C
ATOM   6512 8C21 POPEU 271     104.940  36.011  48.175  1.00  0.00           C
ATOM   6516  C33 POPEU 271     103.810  31.561  34.335  1.00  0.00           C
ATOM   6519  C34 POPEU 271     103.600  31.271  35.835  1.00  0.00           C
ATOM   6522  C35 POPEU 271     104.240  29.971  36.335  1.00  0.00           C
ATOM   6525  C36 POPEU 271     103.340  28.721  36.365  1.00  0.00           C
ATOM   6528  C37 POPEU 271     103.240  28.091  37.775  1.00  0.00           C
ATOM   6531  C38 POPEU 271     102.400  26.801  37.835  1.00  0.00           C
ATOM   6534  C39 POPEU 271     103.180  25.531  37.445  1.00  0.00           C
ATOM   6537 0C31 POPEU 271     102.320  24.251  37.555  1.00  0.00           C
ATOM   6540 1C31 POPEU 271     103.130  22.961  37.335  1.00  0.00           C
ATOM   6543 2C31 POPEU 271     102.370  21.671  37.695  1.00  0.00           C
ATOM   6546 3C31 POPEU 271     101.100  21.411  36.865  1.00  0.00           C
ATOM   6549 4C31 POPEU 271     101.360  21.211  35.365  1.00  0.00           C
ATOM   6552 5C31 POPEU 271     100.150  20.601  34.645  1.00  0.00           C
ATOM   6555 6C31 POPEU 271     100.380  20.391  33.145  1.00  0.00           C
ATOM   6559  NH3 POPEV 272     112.010  76.851  60.365  1.00  0.00           N
ATOM   6563  C12 POPEV 272     112.260  76.451  61.805  1.00  0.00           C
ATOM   6566  C11 POPEV 272     113.700  76.781  62.235  1.00  0.00           C
ATOM   6569  P   POPEV 272     114.400  78.051  64.395  1.00  0.00           P
ATOM   6570  O13 POPEV 272     113.660  79.251  63.975  1.00  0.00           O
ATOM   6571  O14 POPEV 272     114.510  77.821  65.845  1.00  0.00           O
ATOM   6572  O11 POPEV 272     115.830  78.161  63.765  1.00  0.00           O
ATOM   6573  O12 POPEV 272     113.780  76.821  63.655  1.00  0.00           O
ATOM   6574  C1  POPEV 272     116.676  77.041  63.515  1.00  0.00           C
ATOM   6577  C2  POPEV 272     117.466  77.291  62.205  1.00  0.00           C
ATOM   6579  O21 POPEV 272     116.536  77.451  61.105  1.00  0.00           O
ATOM   6580  C21 POPEV 272     116.976  78.231  60.115  1.00  0.00           C
ATOM   6581  O22 POPEV 272     117.916  79.011  60.195  1.00  0.00           O
ATOM   6582  C22 POPEV 272     116.170  77.941  58.855  1.00  0.00           C
ATOM   6585  C3  POPEV 272     118.406  76.111  61.875  1.00  0.00           C
ATOM   6588  O31 POPEV 272     119.036  76.301  60.595  1.00  0.00           O
ATOM   6589  C31 POPEV 272     120.296  76.691  60.605  1.00  0.00           C
ATOM   6590  O32 POPEV 272     120.976  76.921  61.595  1.00  0.00           O
ATOM   6591  C32 POPEV 272     120.796  76.541  59.155  1.00  0.00           C
ATOM   6594  C23 POPEV 272     117.136  77.331  57.825  1.00  0.00           C
ATOM   6597  C24 POPEV 272     116.466  76.841  56.545  1.00  0.00           C
ATOM   6600  C25 POPEV 272     117.556  76.481  55.525  1.00  0.00           C
ATOM   6603  C26 POPEV 272     117.076  75.601  54.365  1.00  0.00           C
ATOM   6606  C27 POPEV 272     115.910  76.201  53.575  1.00  0.00           C
ATOM   6609  C28 POPEV 272     115.660  75.521  52.205  1.00  0.00           C
ATOM   6612  C29 POPEV 272     116.836  75.521  51.255  1.00  0.00           C
ATOM   6614 0C21 POPEV 272     117.546  76.571  50.805  1.00  0.00           C
ATOM   6616 1C21 POPEV 272     117.326  78.041  51.095  1.00  0.00           C
ATOM   6619 2C21 POPEV 272     118.376  78.611  52.065  1.00  0.00           C
ATOM   6622 3C21 POPEV 272     118.296  80.141  52.185  1.00  0.00           C
ATOM   6625 4C21 POPEV 272     119.236  80.681  53.275  1.00  0.00           C
ATOM   6628 5C21 POPEV 272     119.406  82.201  53.275  1.00  0.00           C
ATOM   6631 6C21 POPEV 272     118.086  82.971  53.465  1.00  0.00           C
ATOM   6634 7C21 POPEV 272     118.286  84.471  53.695  1.00  0.00           C
ATOM   6637 8C21 POPEV 272     116.966  85.241  53.775  1.00  0.00           C
ATOM   6641  C33 POPEV 272     122.006  77.431  58.785  1.00  0.00           C
ATOM   6644  C34 POPEV 272     121.596  78.681  58.005  1.00  0.00           C
ATOM   6647  C35 POPEV 272     121.206  78.431  56.535  1.00  0.00           C
ATOM   6650  C36 POPEV 272     122.366  77.891  55.695  1.00  0.00           C
ATOM   6653  C37 POPEV 272     122.156  78.001  54.175  1.00  0.00           C
ATOM   6656  C38 POPEV 272     123.406  77.561  53.395  1.00  0.00           C
ATOM   6659  C39 POPEV 272     123.306  77.691  51.865  1.00  0.00           C
ATOM   6662 0C31 POPEV 272     123.966  78.961  51.285  1.00  0.00           C
ATOM   6665 1C31 POPEV 272     124.446  78.761  49.835  1.00  0.00           C
ATOM   6668 2C31 POPEV 272     125.346  79.891  49.325  1.00  0.00           C
ATOM   6671 3C31 POPEV 272     126.206  79.501  48.105  1.00  0.00           C
ATOM   6674 4C31 POPEV 272     125.486  79.561  46.745  1.00  0.00           C
ATOM   6677 5C31 POPEV 272     126.466  79.321  45.585  1.00  0.00           C
ATOM   6680 6C31 POPEV 272     125.856  79.391  44.185  1.00  0.00           C
ATOM   6684  NH3 POPEW 273      44.990 107.011  72.475  1.00  0.00           N
ATOM   6688  C12 POPEW 273      45.970 107.661  73.405  1.00  0.00           C
ATOM   6691  C11 POPEW 273      47.350 106.961  73.305  1.00  0.00           C
ATOM   6694  P   POPEW 273      46.580 104.401  73.675  1.00  0.00           P
ATOM   6695  O13 POPEW 273      47.140 103.261  74.435  1.00  0.00           O
ATOM   6696  O14 POPEW 273      45.200 104.801  73.965  1.00  0.00           O
ATOM   6697  O11 POPEW 273      46.670 104.191  72.115  1.00  0.00           O
ATOM   6698  O12 POPEW 273      47.480 105.681  73.935  1.00  0.00           O
ATOM   6699  C1  POPEW 273      45.500 103.851  71.345  1.00  0.00           C
ATOM   6702  C2  POPEW 273      45.600 104.331  69.855  1.00  0.00           C
ATOM   6704  O21 POPEW 273      44.850 103.511  68.925  1.00  0.00           O
ATOM   6705  C21 POPEW 273      45.260 102.271  68.735  1.00  0.00           C
ATOM   6706  O22 POPEW 273      46.060 101.671  69.435  1.00  0.00           O
ATOM   6707  C22 POPEW 273      44.860 101.761  67.355  1.00  0.00           C
ATOM   6710  C3  POPEW 273      47.070 104.531  69.375  1.00  0.00           C
ATOM   6713  O31 POPEW 273      47.220 105.571  68.385  1.00  0.00           O
ATOM   6714  C31 POPEW 273      47.270 106.801  68.895  1.00  0.00           C
ATOM   6715  O32 POPEW 273      46.990 107.091  70.045  1.00  0.00           O
ATOM   6716  C32 POPEW 273      47.940 107.741  67.905  1.00  0.00           C
ATOM   6719  C23 POPEW 273      46.040 102.081  66.415  1.00  0.00           C
ATOM   6722  C24 POPEW 273      46.180 101.171  65.185  1.00  0.00           C
ATOM   6725  C25 POPEW 273      47.590 101.341  64.595  1.00  0.00           C
ATOM   6728  C26 POPEW 273      47.670 101.231  63.075  1.00  0.00           C
ATOM   6731  C27 POPEW 273      47.530  99.801  62.545  1.00  0.00           C
ATOM   6734  C28 POPEW 273      47.770  99.771  61.025  1.00  0.00           C
ATOM   6737  C29 POPEW 273      47.830  98.381  60.445  1.00  0.00           C
ATOM   6739 0C21 POPEW 273      48.570  98.021  59.385  1.00  0.00           C
ATOM   6741 1C21 POPEW 273      49.410  98.971  58.555  1.00  0.00           C
ATOM   6744 2C21 POPEW 273      49.680  98.481  57.115  1.00  0.00           C
ATOM   6747 3C21 POPEW 273      48.430  98.421  56.205  1.00  0.00           C
ATOM   6750 4C21 POPEW 273      47.920  99.811  55.775  1.00  0.00           C
ATOM   6753 5C21 POPEW 273      46.650  99.781  54.915  1.00  0.00           C
ATOM   6756 6C21 POPEW 273      46.760  98.931  53.635  1.00  0.00           C
ATOM   6759 7C21 POPEW 273      45.750  99.361  52.555  1.00  0.00           C
ATOM   6762 8C21 POPEW 273      45.760  98.471  51.305  1.00  0.00           C
ATOM   6766  C33 POPEW 273      48.410 109.041  68.575  1.00  0.00           C
ATOM   6769  C34 POPEW 273      48.600 110.151  67.555  1.00  0.00           C
ATOM   6772  C35 POPEW 273      49.580 109.821  66.425  1.00  0.00           C
ATOM   6775  C36 POPEW 273      50.140 111.121  65.835  1.00  0.00           C
ATOM   6778  C37 POPEW 273      51.010 110.951  64.595  1.00  0.00           C
ATOM   6781  C38 POPEW 273      50.250 110.741  63.285  1.00  0.00           C
ATOM   6784  C39 POPEW 273      51.200 110.511  62.095  1.00  0.00           C
ATOM   6787 0C31 POPEW 273      52.240 111.621  61.885  1.00  0.00           C
ATOM   6790 1C31 POPEW 273      51.640 113.021  61.675  1.00  0.00           C
ATOM   6793 2C31 POPEW 273      52.720 114.091  61.475  1.00  0.00           C
ATOM   6796 3C31 POPEW 273      53.460 113.991  60.135  1.00  0.00           C
ATOM   6799 4C31 POPEW 273      52.740 114.731  58.995  1.00  0.00           C
ATOM   6802 5C31 POPEW 273      53.500 114.631  57.665  1.00  0.00           C
ATOM   6805 6C31 POPEW 273      52.850 115.441  56.545  1.00  0.00           C
ATOM   6809  NH3 POPEX 274      74.030  94.941  73.005  1.00  0.00           N
ATOM   6813  C12 POPEX 274      74.910  96.141  73.245  1.00  0.00           C
ATOM   6816  C11 POPEX 274      74.160  97.481  73.075  1.00  0.00           C
ATOM   6819  P   POPEX 274      71.710  97.271  73.995  1.00  0.00           P
ATOM   6820  O13 POPEX 274      71.700  95.801  73.955  1.00  0.00           O
ATOM   6821  O14 POPEX 274      70.970  97.931  75.085  1.00  0.00           O
ATOM   6822  O11 POPEX 274      71.340  97.841  72.565  1.00  0.00           O
ATOM   6823  O12 POPEX 274      73.230  97.681  74.145  1.00  0.00           O
ATOM   6824  C1  POPEX 274      71.090  96.921  71.495  1.00  0.00           C
ATOM   6827  C2  POPEX 274      70.970  97.671  70.135  1.00  0.00           C
ATOM   6829  O21 POPEX 274      71.240  96.811  69.015  1.00  0.00           O
ATOM   6830  C21 POPEX 274      72.450  96.351  68.775  1.00  0.00           C
ATOM   6831  O22 POPEX 274      73.440  96.471  69.475  1.00  0.00           O
ATOM   6832  C22 POPEX 274      72.450  95.711  67.395  1.00  0.00           C
ATOM   6835  C3  POPEX 274      71.830  98.971  70.145  1.00  0.00           C
ATOM   6838  O31 POPEX 274      71.990  99.581  68.835  1.00  0.00           O
ATOM   6839  C31 POPEX 274      71.510 100.801  68.665  1.00  0.00           C
ATOM   6840  O32 POPEX 274      70.850 101.461  69.465  1.00  0.00           O
ATOM   6841  C32 POPEX 274      71.900 101.321  67.285  1.00  0.00           C
ATOM   6844  C23 POPEX 274      72.550  96.781  66.285  1.00  0.00           C
ATOM   6847  C24 POPEX 274      72.880  96.201  64.905  1.00  0.00           C
ATOM   6850  C25 POPEX 274      72.980  97.281  63.805  1.00  0.00           C
ATOM   6853  C26 POPEX 274      72.120  96.961  62.585  1.00  0.00           C
ATOM   6856  C27 POPEX 274      72.430  97.831  61.345  1.00  0.00           C
ATOM   6859  C28 POPEX 274      71.990  97.131  60.045  1.00  0.00           C
ATOM   6862  C29 POPEX 274      72.360  97.841  58.765  1.00  0.00           C
ATOM   6864 0C21 POPEX 274      71.530  98.221  57.785  1.00  0.00           C
ATOM   6866 1C21 POPEX 274      70.030  98.061  57.785  1.00  0.00           C
ATOM   6869 2C21 POPEX 274      69.530  96.721  57.205  1.00  0.00           C
ATOM   6872 3C21 POPEX 274      69.700  96.581  55.685  1.00  0.00           C
ATOM   6875 4C21 POPEX 274      68.880  95.421  55.115  1.00  0.00           C
ATOM   6878 5C21 POPEX 274      69.180  95.101  53.645  1.00  0.00           C
ATOM   6881 6C21 POPEX 274      69.860  93.731  53.465  1.00  0.00           C
ATOM   6884 7C21 POPEX 274      69.990  93.281  52.005  1.00  0.00           C
ATOM   6887 8C21 POPEX 274      70.670  91.911  51.855  1.00  0.00           C
ATOM   6891  C33 POPEX 274      70.710 101.431  66.325  1.00  0.00           C
ATOM   6894  C34 POPEX 274      70.250 100.061  65.845  1.00  0.00           C
ATOM   6897  C35 POPEX 274      69.070 100.171  64.885  1.00  0.00           C
ATOM   6900  C36 POPEX 274      69.450 100.581  63.455  1.00  0.00           C
ATOM   6903  C37 POPEX 274      68.280 100.351  62.495  1.00  0.00           C
ATOM   6906  C38 POPEX 274      68.660 100.441  61.015  1.00  0.00           C
ATOM   6909  C39 POPEX 274      67.430 100.371  60.095  1.00  0.00           C
ATOM   6912 0C31 POPEX 274      66.480  99.171  60.325  1.00  0.00           C
ATOM   6915 1C31 POPEX 274      67.090  97.821  59.935  1.00  0.00           C
ATOM   6918 2C31 POPEX 274      66.100  96.641  59.975  1.00  0.00           C
ATOM   6921 3C31 POPEX 274      64.880  96.771  59.055  1.00  0.00           C
ATOM   6924 4C31 POPEX 274      65.230  96.821  57.565  1.00  0.00           C
ATOM   6927 5C31 POPEX 274      64.040  97.181  56.685  1.00  0.00           C
ATOM   6930 6C31 POPEX 274      64.400  97.351  55.205  1.00  0.00           C
ATOM   6934  NH3 POPEY 275     118.426 110.671  25.765  1.00  0.00           N
ATOM   6938  C12 POPEY 275     119.466 109.661  26.175  1.00  0.00           C
ATOM   6941  C11 POPEY 275     120.656 109.621  25.195  1.00  0.00           C
ATOM   6944  P   POPEY 275     122.136 107.871  23.965  1.00  0.00           P
ATOM   6945  O13 POPEY 275     122.036 106.451  23.595  1.00  0.00           O
ATOM   6946  O14 POPEY 275     122.546 108.811  22.885  1.00  0.00           O
ATOM   6947  O11 POPEY 275     123.126 107.981  25.215  1.00  0.00           O
ATOM   6948  O12 POPEY 275     120.726 108.351  24.545  1.00  0.00           O
ATOM   6949  C1  POPEY 275     123.596 106.801  25.875  1.00  0.00           C
ATOM   6952  C2  POPEY 275     123.956 107.041  27.375  1.00  0.00           C
ATOM   6954  O21 POPEY 275     124.586 105.841  27.875  1.00  0.00           O
ATOM   6955  C21 POPEY 275     125.476 106.001  28.855  1.00  0.00           C
ATOM   6956  O22 POPEY 275     125.946 107.071  29.215  1.00  0.00           O
ATOM   6957  C22 POPEY 275     125.756 104.621  29.465  1.00  0.00           C
ATOM   6960  C3  POPEY 275     122.666 107.331  28.205  1.00  0.00           C
ATOM   6963  O31 POPEY 275     122.916 107.551  29.605  1.00  0.00           O
ATOM   6964  C31 POPEY 275     122.846 108.801  30.065  1.00  0.00           C
ATOM   6965  O32 POPEY 275     122.656 109.791  29.375  1.00  0.00           O
ATOM   6966  C32 POPEY 275     123.006 108.811  31.605  1.00  0.00           C
ATOM   6969  C23 POPEY 275     126.536 104.631  30.795  1.00  0.00           C
ATOM   6972  C24 POPEY 275     126.986 103.221  31.215  1.00  0.00           C
ATOM   6975  C25 POPEY 275     128.106 102.671  30.325  1.00  0.00           C
ATOM   6978  C26 POPEY 275     129.166 101.811  31.025  1.00  0.00           C
ATOM   6981  C27 POPEY 275     128.626 100.621  31.825  1.00  0.00           C
ATOM   6984  C28 POPEY 275     129.776  99.831  32.475  1.00  0.00           C
ATOM   6987  C29 POPEY 275     129.276  98.731  33.375  1.00  0.00           C
ATOM   6989 0C21 POPEY 275     129.876  97.541  33.585  1.00  0.00           C
ATOM   6991 1C21 POPEY 275     131.196  97.081  33.015  1.00  0.00           C
ATOM   6994 2C21 POPEY 275     132.246  96.811  34.125  1.00  0.00           C
ATOM   6997 3C21 POPEY 275     132.486  98.041  35.015  1.00  0.00           C
ATOM   7000 4C21 POPEY 275     133.916  98.161  35.565  1.00  0.00           C
ATOM   7003 5C21 POPEY 275     134.326  97.041  36.525  1.00  0.00           C
ATOM   7006 6C21 POPEY 275     135.656  97.331  37.235  1.00  0.00           C
ATOM   7009 7C21 POPEY 275     136.086  96.241  38.225  1.00  0.00           C
ATOM   7012 8C21 POPEY 275     137.436  96.551  38.865  1.00  0.00           C
ATOM   7016  C33 POPEY 275     123.366 107.441  32.245  1.00  0.00           C
ATOM   7019  C34 POPEY 275     123.316 107.431  33.795  1.00  0.00           C
ATOM   7022  C35 POPEY 275     123.896 106.141  34.405  1.00  0.00           C
ATOM   7025  C36 POPEY 275     124.106 106.161  35.935  1.00  0.00           C
ATOM   7028  C37 POPEY 275     125.386 105.411  36.345  1.00  0.00           C
ATOM   7031  C38 POPEY 275     125.626 105.281  37.855  1.00  0.00           C
ATOM   7034  C39 POPEY 275     127.096 104.981  38.185  1.00  0.00           C
ATOM   7037 0C31 POPEY 275     127.336 104.511  39.625  1.00  0.00           C
ATOM   7040 1C31 POPEY 275     128.816 104.531  40.045  1.00  0.00           C
ATOM   7043 2C31 POPEY 275     129.056 104.161  41.525  1.00  0.00           C
ATOM   7046 3C31 POPEY 275     129.536 102.711  41.725  1.00  0.00           C
ATOM   7049 4C31 POPEY 275     129.616 102.331  43.205  1.00  0.00           C
ATOM   7052 5C31 POPEY 275     130.216 100.941  43.435  1.00  0.00           C
ATOM   7055 6C31 POPEY 275     130.196 100.461  44.885  1.00  0.00           C
ATOM   7059  NH3 POPEZ 276      47.720 101.451  31.375  1.00  0.00           N
ATOM   7063  C12 POPEZ 276      47.110 101.341  29.995  1.00  0.00           C
ATOM   7066  C11 POPEZ 276      46.850 102.711  29.365  1.00  0.00           C
ATOM   7069  P   POPEZ 276      44.710 103.591  27.995  1.00  0.00           P
ATOM   7070  O13 POPEZ 276      45.320 104.901  27.715  1.00  0.00           O
ATOM   7071  O14 POPEZ 276      43.840 102.981  26.955  1.00  0.00           O
ATOM   7072  O11 POPEZ 276      43.880 103.721  29.345  1.00  0.00           O
ATOM   7073  O12 POPEZ 276      45.860 102.561  28.345  1.00  0.00           O
ATOM   7074  C1  POPEZ 276      44.150 104.741  30.325  1.00  0.00           C
ATOM   7077  C2  POPEZ 276      43.720 104.211  31.715  1.00  0.00           C
ATOM   7079  O21 POPEZ 276      44.460 104.871  32.775  1.00  0.00           O
ATOM   7080  C21 POPEZ 276      43.810 104.921  33.935  1.00  0.00           C
ATOM   7081  O22 POPEZ 276      42.610 104.741  34.065  1.00  0.00           O
ATOM   7082  C22 POPEZ 276      44.770 105.191  35.095  1.00  0.00           C
ATOM   7085  C3  POPEZ 276      43.960 102.681  31.745  1.00  0.00           C
ATOM   7088  O31 POPEZ 276      43.630 102.091  32.995  1.00  0.00           O
ATOM   7089  C31 POPEZ 276      44.640 101.751  33.775  1.00  0.00           C
ATOM   7090  O32 POPEZ 276      45.830 101.851  33.495  1.00  0.00           O
ATOM   7091  C32 POPEZ 276      44.030 101.201  35.035  1.00  0.00           C
ATOM   7094  C23 POPEZ 276      44.140 104.961  36.495  1.00  0.00           C
ATOM   7097  C24 POPEZ 276      45.190 105.041  37.615  1.00  0.00           C
ATOM   7100  C25 POPEZ 276      44.760 104.471  38.985  1.00  0.00           C
ATOM   7103  C26 POPEZ 276      43.720 105.281  39.775  1.00  0.00           C
ATOM   7106  C27 POPEZ 276      43.960 105.211  41.295  1.00  0.00           C
ATOM   7109  C28 POPEZ 276      42.680 105.481  42.115  1.00  0.00           C
ATOM   7112  C29 POPEZ 276      42.870 105.431  43.615  1.00  0.00           C
ATOM   7114 0C21 POPEZ 276      41.860 105.481  44.505  1.00  0.00           C
ATOM   7116 1C21 POPEZ 276      40.400 105.581  44.155  1.00  0.00           C
ATOM   7119 2C21 POPEZ 276      39.500 104.591  44.915  1.00  0.00           C
ATOM   7122 3C21 POPEZ 276      39.140 105.061  46.335  1.00  0.00           C
ATOM   7125 4C21 POPEZ 276      37.950 104.311  46.955  1.00  0.00           C
ATOM   7128 5C21 POPEZ 276      38.130 102.781  47.005  1.00  0.00           C
ATOM   7131 6C21 POPEZ 276      36.960 102.091  47.725  1.00  0.00           C
ATOM   7134 7C21 POPEZ 276      37.090 100.561  47.705  1.00  0.00           C
ATOM   7137 8C21 POPEZ 276      35.870  99.841  48.285  1.00  0.00           C
ATOM   7141  C33 POPEZ 276      44.960 101.131  36.245  1.00  0.00           C
ATOM   7144  C34 POPEZ 276      44.530  99.911  37.045  1.00  0.00           C
ATOM   7147  C35 POPEZ 276      45.210  99.741  38.385  1.00  0.00           C
ATOM   7150  C36 POPEZ 276      44.790 100.751  39.445  1.00  0.00           C
ATOM   7153  C37 POPEZ 276      45.100 100.281  40.865  1.00  0.00           C
ATOM   7156  C38 POPEZ 276      44.660 101.331  41.875  1.00  0.00           C
ATOM   7159  C39 POPEZ 276      45.050 101.031  43.325  1.00  0.00           C
ATOM   7162 0C31 POPEZ 276      46.510 101.381  43.625  1.00  0.00           C
ATOM   7165 1C31 POPEZ 276      46.770 101.681  45.115  1.00  0.00           C
ATOM   7168 2C31 POPEZ 276      47.640 100.641  45.825  1.00  0.00           C
ATOM   7171 3C31 POPEZ 276      48.090 101.141  47.205  1.00  0.00           C
ATOM   7174 4C31 POPEZ 276      48.910 100.121  48.005  1.00  0.00           C
ATOM   7177 5C31 POPEZ 276      49.430 100.721  49.315  1.00  0.00           C
ATOM   7180 6C31 POPEZ 276      50.060  99.701  50.265  1.00  0.00           C
ATOM   7184  NH3 POPEa 277      71.130  51.011  69.815  1.00  0.00           N
ATOM   7188  C12 POPEa 277      71.240  51.921  71.005  1.00  0.00           C
ATOM   7191  C11 POPEa 277      72.680  52.191  71.425  1.00  0.00           C
ATOM   7194  P   POPEa 277      73.220  54.771  71.405  1.00  0.00           P
ATOM   7195  O13 POPEa 277      73.320  55.891  72.355  1.00  0.00           O
ATOM   7196  O14 POPEa 277      74.440  54.431  70.635  1.00  0.00           O
ATOM   7197  O11 POPEa 277      72.020  55.061  70.385  1.00  0.00           O
ATOM   7198  O12 POPEa 277      72.720  53.441  72.115  1.00  0.00           O
ATOM   7199  C1  POPEa 277      72.100  54.991  68.965  1.00  0.00           C
ATOM   7202  C2  POPEa 277      72.010  56.381  68.275  1.00  0.00           C
ATOM   7204  O21 POPEa 277      72.480  56.271  66.905  1.00  0.00           O
ATOM   7205  C21 POPEa 277      72.200  57.321  66.145  1.00  0.00           C
ATOM   7206  O22 POPEa 277      71.270  58.091  66.315  1.00  0.00           O
ATOM   7207  C22 POPEa 277      73.170  57.391  64.965  1.00  0.00           C
ATOM   7210  C3  POPEa 277      72.840  57.451  69.075  1.00  0.00           C
ATOM   7213  O31 POPEa 277      72.890  58.721  68.385  1.00  0.00           O
ATOM   7214  C31 POPEa 277      73.530  59.651  69.075  1.00  0.00           C
ATOM   7215  O32 POPEa 277      73.960  59.521  70.205  1.00  0.00           O
ATOM   7216  C32 POPEa 277      73.620  60.931  68.235  1.00  0.00           C
ATOM   7219  C23 POPEa 277      73.440  58.831  64.445  1.00  0.00           C
ATOM   7222  C24 POPEa 277      74.290  58.841  63.155  1.00  0.00           C
ATOM   7225  C25 POPEa 277      74.760  60.221  62.665  1.00  0.00           C
ATOM   7228  C26 POPEa 277      75.230  60.131  61.205  1.00  0.00           C
ATOM   7231  C27 POPEa 277      75.890  61.421  60.685  1.00  0.00           C
ATOM   7234  C28 POPEa 277      76.340  61.301  59.215  1.00  0.00           C
ATOM   7237  C29 POPEa 277      77.520  62.171  58.895  1.00  0.00           C
ATOM   7239 0C21 POPEa 277      77.730  62.861  57.755  1.00  0.00           C
ATOM   7241 1C21 POPEa 277      76.850  62.901  56.535  1.00  0.00           C
ATOM   7244 2C21 POPEa 277      76.250  64.291  56.265  1.00  0.00           C
ATOM   7247 3C21 POPEa 277      75.280  64.771  57.355  1.00  0.00           C
ATOM   7250 4C21 POPEa 277      74.570  66.081  56.965  1.00  0.00           C
ATOM   7253 5C21 POPEa 277      74.360  67.041  58.145  1.00  0.00           C
ATOM   7256 6C21 POPEa 277      75.650  67.771  58.535  1.00  0.00           C
ATOM   7259 7C21 POPEa 277      75.480  68.631  59.795  1.00  0.00           C
ATOM   7262 8C21 POPEa 277      76.720  69.471  60.125  1.00  0.00           C
ATOM   7266  C33 POPEa 277      74.940  61.041  67.445  1.00  0.00           C
ATOM   7269  C34 POPEa 277      74.910  62.221  66.475  1.00  0.00           C
ATOM   7272  C35 POPEa 277      76.190  62.431  65.655  1.00  0.00           C
ATOM   7275  C36 POPEa 277      76.060  63.581  64.645  1.00  0.00           C
ATOM   7278  C37 POPEa 277      77.260  63.681  63.695  1.00  0.00           C
ATOM   7281  C38 POPEa 277      77.080  64.651  62.525  1.00  0.00           C
ATOM   7284  C39 POPEa 277      78.380  64.861  61.745  1.00  0.00           C
ATOM   7287 0C31 POPEa 277      78.210  65.651  60.435  1.00  0.00           C
ATOM   7290 1C31 POPEa 277      79.550  65.861  59.715  1.00  0.00           C
ATOM   7293 2C31 POPEa 277      79.430  66.331  58.255  1.00  0.00           C
ATOM   7296 3C31 POPEa 277      80.770  66.191  57.505  1.00  0.00           C
ATOM   7299 4C31 POPEa 277      80.720  66.561  56.025  1.00  0.00           C
ATOM   7302 5C31 POPEa 277      82.070  66.351  55.335  1.00  0.00           C
ATOM   7305 6C31 POPEa 277      82.130  66.841  53.885  1.00  0.00           C
ATOM   7309  NH3 POPEb 278      16.560  60.231  63.925  1.00  0.00           N
ATOM   7313  C12 POPEb 278      17.060  59.171  64.875  1.00  0.00           C
ATOM   7316  C11 POPEb 278      17.400  57.861  64.145  1.00  0.00           C
ATOM   7319  P   POPEb 278      18.930  55.921  65.095  1.00  0.00           P
ATOM   7320  O13 POPEb 278      20.110  56.741  65.465  1.00  0.00           O
ATOM   7321  O14 POPEb 278      18.660  54.741  65.935  1.00  0.00           O
ATOM   7322  O11 POPEb 278      19.130  55.491  63.585  1.00  0.00           O
ATOM   7323  O12 POPEb 278      17.670  56.851  65.105  1.00  0.00           O
ATOM   7324  C1  POPEb 278      18.240  54.581  62.915  1.00  0.00           C
ATOM   7327  C2  POPEb 278      19.000  53.771  61.815  1.00  0.00           C
ATOM   7329  O21 POPEb 278      18.040  53.071  60.985  1.00  0.00           O
ATOM   7330  C21 POPEb 278      18.060  53.431  59.695  1.00  0.00           C
ATOM   7331  O22 POPEb 278      18.880  54.171  59.175  1.00  0.00           O
ATOM   7332  C22 POPEb 278      16.870  52.811  58.955  1.00  0.00           C
ATOM   7335  C3  POPEb 278      20.020  52.781  62.455  1.00  0.00           C
ATOM   7338  O31 POPEb 278      20.690  51.931  61.495  1.00  0.00           O
ATOM   7339  C31 POPEb 278      20.310  50.661  61.475  1.00  0.00           C
ATOM   7340  O32 POPEb 278      19.450  50.151  62.175  1.00  0.00           O
ATOM   7341  C32 POPEb 278      21.100  49.911  60.405  1.00  0.00           C
ATOM   7344  C23 POPEb 278      16.520  53.551  57.635  1.00  0.00           C
ATOM   7347  C24 POPEb 278      17.440  53.201  56.455  1.00  0.00           C
ATOM   7350  C25 POPEb 278      17.140  54.011  55.175  1.00  0.00           C
ATOM   7353  C26 POPEb 278      17.750  53.391  53.915  1.00  0.00           C
ATOM   7356  C27 POPEb 278      17.510  54.231  52.645  1.00  0.00           C
ATOM   7359  C28 POPEb 278      18.130  53.631  51.365  1.00  0.00           C
ATOM   7362  C29 POPEb 278      19.640  53.641  51.355  1.00  0.00           C
ATOM   7364 0C21 POPEb 278      20.410  53.111  50.385  1.00  0.00           C
ATOM   7366 1C21 POPEb 278      19.890  52.411  49.155  1.00  0.00           C
ATOM   7369 2C21 POPEb 278      19.910  53.341  47.925  1.00  0.00           C
ATOM   7372 3C21 POPEb 278      21.320  53.641  47.415  1.00  0.00           C
ATOM   7375 4C21 POPEb 278      21.330  54.731  46.325  1.00  0.00           C
ATOM   7378 5C21 POPEb 278      22.740  55.001  45.785  1.00  0.00           C
ATOM   7381 6C21 POPEb 278      22.750  55.981  44.605  1.00  0.00           C
ATOM   7384 7C21 POPEb 278      24.150  56.071  43.965  1.00  0.00           C
ATOM   7387 8C21 POPEb 278      24.230  56.911  42.695  1.00  0.00           C
ATOM   7391  C33 POPEb 278      20.200  48.881  59.695  1.00  0.00           C
ATOM   7394  C34 POPEb 278      20.800  48.261  58.425  1.00  0.00           C
ATOM   7397  C35 POPEb 278      21.860  47.191  58.675  1.00  0.00           C
ATOM   7400  C36 POPEb 278      21.880  46.111  57.585  1.00  0.00           C
ATOM   7403  C37 POPEb 278      23.020  45.101  57.775  1.00  0.00           C
ATOM   7406  C38 POPEb 278      22.760  43.721  57.135  1.00  0.00           C
ATOM   7409  C39 POPEb 278      22.790  43.761  55.595  1.00  0.00           C
ATOM   7412 0C31 POPEb 278      22.750  42.361  54.955  1.00  0.00           C
ATOM   7415 1C31 POPEb 278      22.600  42.411  53.425  1.00  0.00           C
ATOM   7418 2C31 POPEb 278      22.670  41.011  52.795  1.00  0.00           C
ATOM   7421 3C31 POPEb 278      22.080  40.921  51.375  1.00  0.00           C
ATOM   7424 4C31 POPEb 278      20.670  40.321  51.375  1.00  0.00           C
ATOM   7427 5C31 POPEb 278      20.190  39.871  49.995  1.00  0.00           C
ATOM   7430 6C31 POPEb 278      18.840  39.161  50.035  1.00  0.00           C
ATOM   7434  NH3 POPEc 279      86.580  79.041  27.025  1.00  0.00           N
ATOM   7438  C12 POPEc 279      86.370  79.731  25.705  1.00  0.00           C
ATOM   7441  C11 POPEc 279      87.690  79.881  24.915  1.00  0.00           C
ATOM   7444  P   POPEc 279      88.140  82.501  24.845  1.00  0.00           P
ATOM   7445  O13 POPEc 279      89.010  83.231  23.895  1.00  0.00           O
ATOM   7446  O14 POPEc 279      86.930  83.221  25.295  1.00  0.00           O
ATOM   7447  O11 POPEc 279      88.990  82.191  26.155  1.00  0.00           O
ATOM   7448  O12 POPEc 279      87.710  81.111  24.195  1.00  0.00           O
ATOM   7449  C1  POPEc 279      88.340  81.761  27.355  1.00  0.00           C
ATOM   7452  C2  POPEc 279      88.580  82.621  28.645  1.00  0.00           C
ATOM   7454  O21 POPEc 279      88.330  81.901  29.865  1.00  0.00           O
ATOM   7455  C21 POPEc 279      87.480  80.881  29.895  1.00  0.00           C
ATOM   7456  O22 POPEc 279      86.520  80.721  29.165  1.00  0.00           O
ATOM   7457  C22 POPEc 279      87.940  79.851  30.905  1.00  0.00           C
ATOM   7460  C3  POPEc 279      87.820  83.981  28.635  1.00  0.00           C
ATOM   7463  O31 POPEc 279      88.460  84.981  29.465  1.00  0.00           O
ATOM   7464  C31 POPEc 279      87.920  85.221  30.655  1.00  0.00           C
ATOM   7465  O32 POPEc 279      86.880  84.731  31.075  1.00  0.00           O
ATOM   7466  C32 POPEc 279      88.750  86.271  31.415  1.00  0.00           C
ATOM   7469  C23 POPEc 279      87.480  80.141  32.335  1.00  0.00           C
ATOM   7472  C24 POPEc 279      88.270  81.301  32.955  1.00  0.00           C
ATOM   7475  C25 POPEc 279      88.200  81.271  34.485  1.00  0.00           C
ATOM   7478  C26 POPEc 279      89.290  80.391  35.095  1.00  0.00           C
ATOM   7481  C27 POPEc 279      89.120  80.181  36.605  1.00  0.00           C
ATOM   7484  C28 POPEc 279      90.440  79.791  37.285  1.00  0.00           C
ATOM   7487  C29 POPEc 279      90.260  79.331  38.705  1.00  0.00           C
ATOM   7489 0C21 POPEc 279      90.210  80.141  39.785  1.00  0.00           C
ATOM   7491 1C21 POPEc 279      90.340  81.641  39.765  1.00  0.00           C
ATOM   7494 2C21 POPEc 279      90.810  82.251  41.095  1.00  0.00           C
ATOM   7497 3C21 POPEc 279      89.700  82.491  42.135  1.00  0.00           C
ATOM   7500 4C21 POPEc 279      89.290  81.241  42.925  1.00  0.00           C
ATOM   7503 5C21 POPEc 279      88.310  81.521  44.085  1.00  0.00           C
ATOM   7506 6C21 POPEc 279      88.840  82.531  45.105  1.00  0.00           C
ATOM   7509 7C21 POPEc 279      88.110  82.461  46.455  1.00  0.00           C
ATOM   7512 8C21 POPEc 279      88.470  83.591  47.415  1.00  0.00           C
ATOM   7516  C33 POPEc 279      89.860  85.631  32.285  1.00  0.00           C
ATOM   7519  C34 POPEc 279      90.190  86.401  33.575  1.00  0.00           C
ATOM   7522  C35 POPEc 279      89.080  86.331  34.635  1.00  0.00           C
ATOM   7525  C36 POPEc 279      89.390  87.101  35.935  1.00  0.00           C
ATOM   7528  C37 POPEc 279      88.130  87.271  36.815  1.00  0.00           C
ATOM   7531  C38 POPEc 279      88.320  88.161  38.055  1.00  0.00           C
ATOM   7534  C39 POPEc 279      87.010  88.811  38.555  1.00  0.00           C
ATOM   7537 0C31 POPEc 279      85.900  87.811  38.895  1.00  0.00           C
ATOM   7540 1C31 POPEc 279      84.550  88.461  39.275  1.00  0.00           C
ATOM   7543 2C31 POPEc 279      83.550  87.431  39.805  1.00  0.00           C
ATOM   7546 3C31 POPEc 279      82.200  87.991  40.295  1.00  0.00           C
ATOM   7549 4C31 POPEc 279      82.320  88.951  41.485  1.00  0.00           C
ATOM   7552 5C31 POPEc 279      80.960  89.311  42.085  1.00  0.00           C
ATOM   7555 6C31 POPEc 279      81.050  90.381  43.175  1.00  0.00           C
ATOM   7559  NH3 POPEd 280      34.590  91.651  24.675  1.00  0.00           N
ATOM   7563  C12 POPEd 280      34.390  93.131  24.575  1.00  0.00           C
ATOM   7566  C11 POPEd 280      35.760  93.781  24.325  1.00  0.00           C
ATOM   7569  P   POPEd 280      38.130  93.891  25.375  1.00  0.00           P
ATOM   7570  O13 POPEd 280      39.040  92.951  26.055  1.00  0.00           O
ATOM   7571  O14 POPEd 280      38.530  94.421  24.055  1.00  0.00           O
ATOM   7572  O11 POPEd 280      37.770  95.081  26.375  1.00  0.00           O
ATOM   7573  O12 POPEd 280      36.730  93.191  25.205  1.00  0.00           O
ATOM   7574  C1  POPEd 280      36.790  94.881  27.405  1.00  0.00           C
ATOM   7577  C2  POPEd 280      36.510  96.181  28.225  1.00  0.00           C
ATOM   7579  O21 POPEd 280      35.410  95.981  29.135  1.00  0.00           O
ATOM   7580  C21 POPEd 280      35.700  96.071  30.415  1.00  0.00           C
ATOM   7581  O22 POPEd 280      36.800  95.971  30.925  1.00  0.00           O
ATOM   7582  C22 POPEd 280      34.430  96.401  31.185  1.00  0.00           C
ATOM   7585  C3  POPEd 280      36.120  97.381  27.315  1.00  0.00           C
ATOM   7588  O31 POPEd 280      35.770  98.521  28.135  1.00  0.00           O
ATOM   7589  C31 POPEd 280      35.290  99.581  27.505  1.00  0.00           C
ATOM   7590  O32 POPEd 280      35.100  99.661  26.305  1.00  0.00           O
ATOM   7591  C32 POPEd 280      34.820 100.591  28.565  1.00  0.00           C
ATOM   7594  C23 POPEd 280      34.640  97.421  32.325  1.00  0.00           C
ATOM   7597  C24 POPEd 280      33.450  97.471  33.285  1.00  0.00           C
ATOM   7600  C25 POPEd 280      33.850  98.071  34.645  1.00  0.00           C
ATOM   7603  C26 POPEd 280      32.850  97.771  35.765  1.00  0.00           C
ATOM   7606  C27 POPEd 280      33.390  98.271  37.125  1.00  0.00           C
ATOM   7609  C28 POPEd 280      32.550  97.841  38.335  1.00  0.00           C
ATOM   7612  C29 POPEd 280      32.780  96.391  38.675  1.00  0.00           C
ATOM   7614 0C21 POPEd 280      32.220  95.721  39.695  1.00  0.00           C
ATOM   7616 1C21 POPEd 280      31.230  96.261  40.695  1.00  0.00           C
ATOM   7619 2C21 POPEd 280      31.510  95.761  42.115  1.00  0.00           C
ATOM   7622 3C21 POPEd 280      32.700  96.461  42.785  1.00  0.00           C
ATOM   7625 4C21 POPEd 280      32.880  96.061  44.255  1.00  0.00           C
ATOM   7628 5C21 POPEd 280      33.750  94.811  44.475  1.00  0.00           C
ATOM   7631 6C21 POPEd 280      35.240  95.161  44.435  1.00  0.00           C
ATOM   7634 7C21 POPEd 280      36.170  94.021  44.855  1.00  0.00           C
ATOM   7637 8C21 POPEd 280      37.590  94.531  45.105  1.00  0.00           C
ATOM   7641  C33 POPEd 280      33.370 101.101  28.385  1.00  0.00           C
ATOM   7644  C34 POPEd 280      32.730 101.551  29.715  1.00  0.00           C
ATOM   7647  C35 POPEd 280      33.330 102.831  30.305  1.00  0.00           C
ATOM   7650  C36 POPEd 280      32.730 103.271  31.655  1.00  0.00           C
ATOM   7653  C37 POPEd 280      33.410 104.521  32.225  1.00  0.00           C
ATOM   7656  C38 POPEd 280      33.040 104.841  33.695  1.00  0.00           C
ATOM   7659  C39 POPEd 280      33.930 104.141  34.735  1.00  0.00           C
ATOM   7662 0C31 POPEd 280      33.650 104.611  36.175  1.00  0.00           C
ATOM   7665 1C31 POPEd 280      34.570 103.911  37.195  1.00  0.00           C
ATOM   7668 2C31 POPEd 280      34.300 104.301  38.665  1.00  0.00           C
ATOM   7671 3C31 POPEd 280      35.140 105.471  39.215  1.00  0.00           C
ATOM   7674 4C31 POPEd 280      36.640 105.151  39.405  1.00  0.00           C
ATOM   7677 5C31 POPEd 280      37.380 106.241  40.195  1.00  0.00           C
ATOM   7680 6C31 POPEd 280      38.900 106.211  40.065  1.00  0.00           C
ATOM   7684  NH3 POPEe 281      69.050  59.861  32.225  1.00  0.00           N
ATOM   7688  C12 POPEe 281      69.600  60.481  30.965  1.00  0.00           C
ATOM   7691  C11 POPEe 281      71.110  60.761  30.995  1.00  0.00           C
ATOM   7694  P   POPEe 281      72.860  62.491  31.765  1.00  0.00           P
ATOM   7695  O13 POPEe 281      73.870  61.541  32.295  1.00  0.00           O
ATOM   7696  O14 POPEe 281      73.150  62.931  30.395  1.00  0.00           O
ATOM   7697  O11 POPEe 281      72.730  63.781  32.675  1.00  0.00           O
ATOM   7698  O12 POPEe 281      71.410  61.871  31.845  1.00  0.00           O
ATOM   7699  C1  POPEe 281      73.950  64.411  33.115  1.00  0.00           C
ATOM   7702  C2  POPEe 281      74.220  64.221  34.635  1.00  0.00           C
ATOM   7704  O21 POPEe 281      75.660  64.271  34.805  1.00  0.00           O
ATOM   7705  C21 POPEe 281      76.000  64.591  36.035  1.00  0.00           C
ATOM   7706  O22 POPEe 281      75.250  65.051  36.875  1.00  0.00           O
ATOM   7707  C22 POPEe 281      77.480  64.251  36.255  1.00  0.00           C
ATOM   7710  C3  POPEe 281      73.660  62.911  35.275  1.00  0.00           C
ATOM   7713  O31 POPEe 281      73.040  63.171  36.545  1.00  0.00           O
ATOM   7714  C31 POPEe 281      73.680  62.791  37.645  1.00  0.00           C
ATOM   7715  O32 POPEe 281      74.690  62.111  37.675  1.00  0.00           O
ATOM   7716  C32 POPEe 281      72.970  63.381  38.875  1.00  0.00           C
ATOM   7719  C23 POPEe 281      77.650  63.351  37.495  1.00  0.00           C
ATOM   7722  C24 POPEe 281      79.090  63.281  38.025  1.00  0.00           C
ATOM   7725  C25 POPEe 281      79.200  62.311  39.205  1.00  0.00           C
ATOM   7728  C26 POPEe 281      78.700  62.871  40.555  1.00  0.00           C
ATOM   7731  C27 POPEe 281      79.830  63.391  41.455  1.00  0.00           C
ATOM   7734  C28 POPEe 281      79.360  63.631  42.905  1.00  0.00           C
ATOM   7737  C29 POPEe 281      80.500  63.931  43.855  1.00  0.00           C
ATOM   7739 0C21 POPEe 281      80.760  63.301  45.025  1.00  0.00           C
ATOM   7741 1C21 POPEe 281      79.970  62.151  45.605  1.00  0.00           C
ATOM   7744 2C21 POPEe 281      80.790  61.391  46.675  1.00  0.00           C
ATOM   7747 3C21 POPEe 281      80.060  60.171  47.255  1.00  0.00           C
ATOM   7750 4C21 POPEe 281      80.950  59.391  48.225  1.00  0.00           C
ATOM   7753 5C21 POPEe 281      80.360  58.071  48.735  1.00  0.00           C
ATOM   7756 6C21 POPEe 281      80.850  57.761  50.155  1.00  0.00           C
ATOM   7759 7C21 POPEe 281      80.300  56.461  50.755  1.00  0.00           C
ATOM   7762 8C21 POPEe 281      80.890  56.151  52.135  1.00  0.00           C
ATOM   7766  C33 POPEe 281      73.950  64.061  39.865  1.00  0.00           C
ATOM   7769  C34 POPEe 281      74.220  63.261  41.145  1.00  0.00           C
ATOM   7772  C35 POPEe 281      75.050  64.071  42.175  1.00  0.00           C
ATOM   7775  C36 POPEe 281      74.800  63.651  43.635  1.00  0.00           C
ATOM   7778  C37 POPEe 281      75.640  62.461  44.115  1.00  0.00           C
ATOM   7781  C38 POPEe 281      75.020  61.701  45.305  1.00  0.00           C
ATOM   7784  C39 POPEe 281      74.420  62.551  46.435  1.00  0.00           C
ATOM   7787 0C31 POPEe 281      75.430  63.321  47.305  1.00  0.00           C
ATOM   7790 1C31 POPEe 281      74.710  64.131  48.395  1.00  0.00           C
ATOM   7793 2C31 POPEe 281      75.640  64.771  49.435  1.00  0.00           C
ATOM   7796 3C31 POPEe 281      76.200  63.761  50.455  1.00  0.00           C
ATOM   7799 4C31 POPEe 281      77.030  64.431  51.565  1.00  0.00           C
ATOM   7802 5C31 POPEe 281      77.780  63.421  52.445  1.00  0.00           C
ATOM   7805 6C31 POPEe 281      78.710  64.071  53.475  1.00  0.00           C
ATOM   7809  NH3 POPEf 282      80.220  65.421  27.145  1.00  0.00           N
ATOM   7813  C12 POPEf 282      80.280  64.401  26.025  1.00  0.00           C
ATOM   7816  C11 POPEf 282      81.700  63.811  25.855  1.00  0.00           C
ATOM   7819  P   POPEf 282      82.780  61.471  25.515  1.00  0.00           P
ATOM   7820  O13 POPEf 282      82.540  60.181  24.815  1.00  0.00           O
ATOM   7821  O14 POPEf 282      84.110  62.081  25.355  1.00  0.00           O
ATOM   7822  O11 POPEf 282      82.500  61.221  27.055  1.00  0.00           O
ATOM   7823  O12 POPEf 282      81.650  62.541  25.175  1.00  0.00           O
ATOM   7824  C1  POPEf 282      81.690  60.131  27.495  1.00  0.00           C
ATOM   7827  C2  POPEf 282      81.070  60.401  28.905  1.00  0.00           C
ATOM   7829  O21 POPEf 282      82.000  60.861  29.905  1.00  0.00           O
ATOM   7830  C21 POPEf 282      82.960  60.031  30.235  1.00  0.00           C
ATOM   7831  O22 POPEf 282      83.210  58.961  29.705  1.00  0.00           O
ATOM   7832  C22 POPEf 282      83.720  60.591  31.445  1.00  0.00           C
ATOM   7835  C3  POPEf 282      80.160  59.271  29.475  1.00  0.00           C
ATOM   7838  O31 POPEf 282      79.470  59.751  30.645  1.00  0.00           O
ATOM   7839  C31 POPEf 282      79.310  58.911  31.655  1.00  0.00           C
ATOM   7840  O32 POPEf 282      79.570  57.711  31.615  1.00  0.00           O
ATOM   7841  C32 POPEf 282      78.760  59.661  32.865  1.00  0.00           C
ATOM   7844  C23 POPEf 282      83.980  59.521  32.525  1.00  0.00           C
ATOM   7847  C24 POPEf 282      84.830  60.041  33.695  1.00  0.00           C
ATOM   7850  C25 POPEf 282      84.960  59.001  34.825  1.00  0.00           C
ATOM   7853  C26 POPEf 282      85.960  59.431  35.905  1.00  0.00           C
ATOM   7856  C27 POPEf 282      86.380  58.251  36.805  1.00  0.00           C
ATOM   7859  C28 POPEf 282      87.380  58.641  37.915  1.00  0.00           C
ATOM   7862  C29 POPEf 282      88.670  59.201  37.365  1.00  0.00           C
ATOM   7864 0C21 POPEf 282      89.630  59.811  38.075  1.00  0.00           C
ATOM   7866 1C21 POPEf 282      89.580  60.071  39.565  1.00  0.00           C
ATOM   7869 2C21 POPEf 282      90.460  59.141  40.435  1.00  0.00           C
ATOM   7872 3C21 POPEf 282      91.740  59.821  40.935  1.00  0.00           C
ATOM   7875 4C21 POPEf 282      92.540  58.991  41.945  1.00  0.00           C
ATOM   7878 5C21 POPEf 282      91.890  58.841  43.335  1.00  0.00           C
ATOM   7881 6C21 POPEf 282      92.930  58.441  44.395  1.00  0.00           C
ATOM   7884 7C21 POPEf 282      92.310  58.101  45.755  1.00  0.00           C
ATOM   7887 8C21 POPEf 282      93.360  58.021  46.875  1.00  0.00           C
ATOM   7891  C33 POPEf 282      79.530  59.341  34.155  1.00  0.00           C
ATOM   7894  C34 POPEf 282      78.990  60.061  35.395  1.00  0.00           C
ATOM   7897  C35 POPEf 282      79.710  59.591  36.665  1.00  0.00           C
ATOM   7900  C36 POPEf 282      78.920  58.511  37.405  1.00  0.00           C
ATOM   7903  C37 POPEf 282      79.760  57.771  38.455  1.00  0.00           C
ATOM   7906  C38 POPEf 282      80.400  56.481  37.925  1.00  0.00           C
ATOM   7909  C39 POPEf 282      81.210  55.711  38.975  1.00  0.00           C
ATOM   7912 0C31 POPEf 282      82.620  56.291  39.215  1.00  0.00           C
ATOM   7915 1C31 POPEf 282      82.830  56.781  40.655  1.00  0.00           C
ATOM   7918 2C31 POPEf 282      84.260  57.291  40.915  1.00  0.00           C
ATOM   7921 3C31 POPEf 282      85.360  56.221  40.915  1.00  0.00           C
ATOM   7924 4C31 POPEf 282      86.570  56.691  41.745  1.00  0.00           C
ATOM   7927 5C31 POPEf 282      87.830  55.841  41.565  1.00  0.00           C
ATOM   7930 6C31 POPEf 282      88.900  56.171  42.605  1.00  0.00           C
ATOM   7934  NH3 POPEg 283      17.780  85.751  61.015  1.00  0.00           N
ATOM   7938  C12 POPEg 283      18.200  84.331  61.275  1.00  0.00           C
ATOM   7941  C11 POPEg 283      17.060  83.341  61.025  1.00  0.00           C
ATOM   7944  P   POPEg 283      18.770  81.261  61.175  1.00  0.00           P
ATOM   7945  O13 POPEg 283      18.570  79.811  61.435  1.00  0.00           O
ATOM   7946  O14 POPEg 283      19.780  81.981  61.985  1.00  0.00           O
ATOM   7947  O11 POPEg 283      19.000  81.501  59.635  1.00  0.00           O
ATOM   7948  O12 POPEg 283      17.380  81.991  61.365  1.00  0.00           O
ATOM   7949  C1  POPEg 283      18.170  80.871  58.655  1.00  0.00           C
ATOM   7952  C2  POPEg 283      17.470  81.931  57.755  1.00  0.00           C
ATOM   7954  O21 POPEg 283      16.970  81.421  56.495  1.00  0.00           O
ATOM   7955  C21 POPEg 283      17.840  81.041  55.595  1.00  0.00           C
ATOM   7956  O22 POPEg 283      19.000  80.701  55.795  1.00  0.00           O
ATOM   7957  C22 POPEg 283      17.230  81.071  54.195  1.00  0.00           C
ATOM   7960  C3  POPEg 283      18.360  83.181  57.525  1.00  0.00           C
ATOM   7963  O31 POPEg 283      17.770  84.061  56.555  1.00  0.00           O
ATOM   7964  C31 POPEg 283      17.040  85.061  57.005  1.00  0.00           C
ATOM   7965  O32 POPEg 283      16.830  85.361  58.175  1.00  0.00           O
ATOM   7966  C32 POPEg 283      16.630  85.861  55.765  1.00  0.00           C
ATOM   7969  C23 POPEg 283      17.880  80.011  53.265  1.00  0.00           C
ATOM   7972  C24 POPEg 283      17.770  80.331  51.775  1.00  0.00           C
ATOM   7975  C25 POPEg 283      18.230  79.161  50.885  1.00  0.00           C
ATOM   7978  C26 POPEg 283      17.120  78.131  50.645  1.00  0.00           C
ATOM   7981  C27 POPEg 283      17.650  76.781  50.125  1.00  0.00           C
ATOM   7984  C28 POPEg 283      16.510  75.821  49.715  1.00  0.00           C
ATOM   7987  C29 POPEg 283      16.250  75.771  48.225  1.00  0.00           C
ATOM   7989 0C21 POPEg 283      16.270  74.661  47.445  1.00  0.00           C
ATOM   7991 1C21 POPEg 283      16.550  73.251  47.895  1.00  0.00           C
ATOM   7994 2C21 POPEg 283      15.290  72.371  48.075  1.00  0.00           C
ATOM   7997 3C21 POPEg 283      14.160  73.021  48.885  1.00  0.00           C
ATOM   8000 4C21 POPEg 283      13.130  72.001  49.375  1.00  0.00           C
ATOM   8003 5C21 POPEg 283      11.790  72.641  49.775  1.00  0.00           C
ATOM   8006 6C21 POPEg 283      11.010  71.771  50.775  1.00  0.00           C
ATOM   8009 7C21 POPEg 283       9.590  72.281  51.025  1.00  0.00           C
ATOM   8012 8C21 POPEg 283       8.830  71.431  52.035  1.00  0.00           C
ATOM   8016  C33 POPEg 283      15.560  86.941  55.985  1.00  0.00           C
ATOM   8019  C34 POPEg 283      15.490  87.891  54.785  1.00  0.00           C
ATOM   8022  C35 POPEg 283      16.640  88.921  54.755  1.00  0.00           C
ATOM   8025  C36 POPEg 283      16.580  89.931  53.585  1.00  0.00           C
ATOM   8028  C37 POPEg 283      17.920  90.641  53.335  1.00  0.00           C
ATOM   8031  C38 POPEg 283      17.980  91.421  52.015  1.00  0.00           C
ATOM   8034  C39 POPEg 283      17.270  92.771  52.075  1.00  0.00           C
ATOM   8037 0C31 POPEg 283      16.760  93.271  50.715  1.00  0.00           C
ATOM   8040 1C31 POPEg 283      16.090  94.641  50.855  1.00  0.00           C
ATOM   8043 2C31 POPEg 283      15.710  95.311  49.525  1.00  0.00           C
ATOM   8046 3C31 POPEg 283      14.640  96.401  49.705  1.00  0.00           C
ATOM   8049 4C31 POPEg 283      14.970  97.431  50.795  1.00  0.00           C
ATOM   8052 5C31 POPEg 283      13.800  98.391  51.035  1.00  0.00           C
ATOM   8055 6C31 POPEg 283      14.120  99.491  52.055  1.00  0.00           C
ATOM   8059  NH3 POPEh 284     107.070  13.125  67.055  1.00  0.00           N
ATOM   8063  C12 POPEh 284     107.600  13.975  68.175  1.00  0.00           C
ATOM   8066  C11 POPEh 284     109.100  13.735  68.475  1.00  0.00           C
ATOM   8069  P   POPEh 284     110.460  12.645  66.515  1.00  0.00           P
ATOM   8070  O13 POPEh 284     111.320  13.835  66.565  1.00  0.00           O
ATOM   8071  O14 POPEh 284     111.080  11.325  66.245  1.00  0.00           O
ATOM   8072  O11 POPEh 284     109.320  12.955  65.445  1.00  0.00           O
ATOM   8073  O12 POPEh 284     109.620  12.555  67.855  1.00  0.00           O
ATOM   8074  C1  POPEh 284     109.760  13.195  64.105  1.00  0.00           C
ATOM   8077  C2  POPEh 284     108.930  14.311  63.435  1.00  0.00           C
ATOM   8079  O21 POPEh 284     108.900  14.031  62.015  1.00  0.00           O
ATOM   8080  C21 POPEh 284     109.080  14.921  61.065  1.00  0.00           C
ATOM   8081  O22 POPEh 284     109.420  16.081  61.165  1.00  0.00           O
ATOM   8082  C22 POPEh 284     108.870  14.251  59.705  1.00  0.00           C
ATOM   8085  C3  POPEh 284     109.280  15.751  63.945  1.00  0.00           C
ATOM   8088  O31 POPEh 284     108.310  16.741  63.555  1.00  0.00           O
ATOM   8089  C31 POPEh 284     107.130  16.681  64.165  1.00  0.00           C
ATOM   8090  O32 POPEh 284     106.870  15.951  65.115  1.00  0.00           O
ATOM   8091  C32 POPEh 284     106.170  17.701  63.535  1.00  0.00           C
ATOM   8094  C23 POPEh 284     110.230  13.855  59.105  1.00  0.00           C
ATOM   8097  C24 POPEh 284     110.220  13.355  57.655  1.00  0.00           C
ATOM   8100  C25 POPEh 284     110.000  14.421  56.575  1.00  0.00           C
ATOM   8103  C26 POPEh 284     108.550  14.511  56.085  1.00  0.00           C
ATOM   8106  C27 POPEh 284     108.360  15.531  54.955  1.00  0.00           C
ATOM   8109  C28 POPEh 284     106.860  15.731  54.675  1.00  0.00           C
ATOM   8112  C29 POPEh 284     106.460  16.361  53.365  1.00  0.00           C
ATOM   8114 0C21 POPEh 284     106.240  15.671  52.225  1.00  0.00           C
ATOM   8116 1C21 POPEh 284     106.480  14.191  52.055  1.00  0.00           C
ATOM   8119 2C21 POPEh 284     105.330  13.275  52.525  1.00  0.00           C
ATOM   8122 3C21 POPEh 284     105.800  11.825  52.665  1.00  0.00           C
ATOM   8125 4C21 POPEh 284     104.760  10.875  53.275  1.00  0.00           C
ATOM   8128 5C21 POPEh 284     105.370   9.485  53.525  1.00  0.00           C
ATOM   8131 6C21 POPEh 284     104.370   8.445  54.055  1.00  0.00           C
ATOM   8134 7C21 POPEh 284     105.030   7.065  54.245  1.00  0.00           C
ATOM   8137 8C21 POPEh 284     104.030   5.915  54.325  1.00  0.00           C
ATOM   8141  C33 POPEh 284     106.510  18.221  62.115  1.00  0.00           C
ATOM   8144  C34 POPEh 284     105.680  19.451  61.715  1.00  0.00           C
ATOM   8147  C35 POPEh 284     106.340  20.351  60.645  1.00  0.00           C
ATOM   8150  C36 POPEh 284     106.070  19.951  59.185  1.00  0.00           C
ATOM   8153  C37 POPEh 284     106.860  20.851  58.215  1.00  0.00           C
ATOM   8156  C38 POPEh 284     106.940  20.401  56.745  1.00  0.00           C
ATOM   8159  C39 POPEh 284     105.780  20.841  55.835  1.00  0.00           C
ATOM   8162 0C31 POPEh 284     106.180  20.811  54.345  1.00  0.00           C
ATOM   8165 1C31 POPEh 284     105.020  21.111  53.385  1.00  0.00           C
ATOM   8168 2C31 POPEh 284     105.470  21.441  51.945  1.00  0.00           C
ATOM   8171 3C31 POPEh 284     106.210  20.301  51.235  1.00  0.00           C
ATOM   8174 4C31 POPEh 284     106.730  20.671  49.835  1.00  0.00           C
ATOM   8177 5C31 POPEh 284     107.390  19.481  49.135  1.00  0.00           C
ATOM   8180 6C31 POPEh 284     108.190  19.821  47.875  1.00  0.00           C
ATOM   8184  NH3 POPEi 285       9.810  85.191  24.985  1.00  0.00           N
ATOM   8188  C12 POPEi 285       8.340  84.931  25.055  1.00  0.00           C
ATOM   8191  C11 POPEi 285       7.670  85.091  23.665  1.00  0.00           C
ATOM   8194  P   POPEi 285       8.020  87.681  23.135  1.00  0.00           P
ATOM   8195  O13 POPEi 285       8.130  87.901  21.685  1.00  0.00           O
ATOM   8196  O14 POPEi 285       9.260  87.591  23.925  1.00  0.00           O
ATOM   8197  O11 POPEi 285       7.170  88.841  23.775  1.00  0.00           O
ATOM   8198  O12 POPEi 285       7.150  86.401  23.425  1.00  0.00           O
ATOM   8199  C1  POPEi 285       5.820  88.681  24.185  1.00  0.00           C
ATOM   8202  C2  POPEi 285       5.690  87.951  25.555  1.00  0.00           C
ATOM   8204  O21 POPEi 285       4.300  87.831  25.915  1.00  0.00           O
ATOM   8205  C21 POPEi 285       3.660  88.911  26.295  1.00  0.00           C
ATOM   8206  O22 POPEi 285       4.120  90.041  26.405  1.00  0.00           O
ATOM   8207  C22 POPEi 285       2.200  88.541  26.565  1.00  0.00           C
ATOM   8210  C3  POPEi 285       6.600  88.491  26.705  1.00  0.00           C
ATOM   8213  O31 POPEi 285       6.430  87.661  27.875  1.00  0.00           O
ATOM   8214  C31 POPEi 285       6.820  88.171  29.025  1.00  0.00           C
ATOM   8215  O32 POPEi 285       7.150  89.341  29.195  1.00  0.00           O
ATOM   8216  C32 POPEi 285       6.720  87.101  30.125  1.00  0.00           C
ATOM   8219  C23 POPEi 285       1.750  88.881  28.005  1.00  0.00           C
ATOM   8222  C24 POPEi 285       0.470  88.121  28.395  1.00  0.00           C
ATOM   8225  C25 POPEi 285      -0.810  88.631  27.715  1.00  0.00           C
ATOM   8228  C26 POPEi 285      -1.280  89.991  28.235  1.00  0.00           C
ATOM   8231  C27 POPEi 285      -2.780  90.231  27.975  1.00  0.00           C
ATOM   8234  C28 POPEi 285      -3.320  91.611  28.405  1.00  0.00           C
ATOM   8237  C29 POPEi 285      -3.220  91.851  29.895  1.00  0.00           C
ATOM   8239 0C21 POPEi 285      -4.200  92.171  30.765  1.00  0.00           C
ATOM   8241 1C21 POPEi 285      -5.670  92.371  30.485  1.00  0.00           C
ATOM   8244 2C21 POPEi 285      -6.070  93.851  30.465  1.00  0.00           C
ATOM   8247 3C21 POPEi 285      -7.580  94.131  30.515  1.00  0.00           C
ATOM   8250 4C21 POPEi 285      -7.900  95.541  30.005  1.00  0.00           C
ATOM   8253 5C21 POPEi 285      -9.250  96.101  30.465  1.00  0.00           C
ATOM   8256 6C21 POPEi 285      -9.680  97.291  29.605  1.00  0.00           C
ATOM   8259 7C21 POPEi 285     -10.840  98.091  30.205  1.00  0.00           C
ATOM   8262 8C21 POPEi 285     -11.530  98.981  29.175  1.00  0.00           C
ATOM   8266  C33 POPEi 285       6.660  87.711  31.545  1.00  0.00           C
ATOM   8269  C34 POPEi 285       5.900  86.841  32.555  1.00  0.00           C
ATOM   8272  C35 POPEi 285       5.650  87.591  33.875  1.00  0.00           C
ATOM   8275  C36 POPEi 285       4.680  86.861  34.815  1.00  0.00           C
ATOM   8278  C37 POPEi 285       4.370  87.641  36.105  1.00  0.00           C
ATOM   8281  C38 POPEi 285       3.360  86.891  36.995  1.00  0.00           C
ATOM   8284  C39 POPEi 285       3.650  86.941  38.505  1.00  0.00           C
ATOM   8287 0C31 POPEi 285       3.000  88.121  39.255  1.00  0.00           C
ATOM   8290 1C31 POPEi 285       2.970  87.891  40.775  1.00  0.00           C
ATOM   8293 2C31 POPEi 285       2.350  89.061  41.535  1.00  0.00           C
ATOM   8296 3C31 POPEi 285       1.890  88.711  42.965  1.00  0.00           C
ATOM   8299 4C31 POPEi 285       3.020  88.361  43.945  1.00  0.00           C
ATOM   8302 5C31 POPEi 285       2.490  88.091  45.355  1.00  0.00           C
ATOM   8305 6C31 POPEi 285       3.570  87.771  46.385  1.00  0.00           C
ATOM   8309  NH3 POPEj 286      54.210   9.975  29.925  1.00  0.00           N
ATOM   8313  C12 POPEj 286      54.020   9.375  28.565  1.00  0.00           C
ATOM   8316  C11 POPEj 286      54.190   7.865  28.625  1.00  0.00           C
ATOM   8319  P   POPEj 286      55.980   6.285  29.595  1.00  0.00           P
ATOM   8320  O13 POPEj 286      55.080   5.145  29.295  1.00  0.00           O
ATOM   8321  O14 POPEj 286      57.430   6.055  29.555  1.00  0.00           O
ATOM   8322  O11 POPEj 286      55.670   6.855  31.025  1.00  0.00           O
ATOM   8323  O12 POPEj 286      55.580   7.545  28.735  1.00  0.00           O
ATOM   8324  C1  POPEj 286      54.740   6.225  31.895  1.00  0.00           C
ATOM   8327  C2  POPEj 286      55.270   6.295  33.335  1.00  0.00           C
ATOM   8329  O21 POPEj 286      54.280   5.655  34.135  1.00  0.00           O
ATOM   8330  C21 POPEj 286      54.640   5.275  35.325  1.00  0.00           C
ATOM   8331  O22 POPEj 286      55.730   5.475  35.865  1.00  0.00           O
ATOM   8332  C22 POPEj 286      53.510   4.495  35.995  1.00  0.00           C
ATOM   8335  C3  POPEj 286      55.530   7.775  33.755  1.00  0.00           C
ATOM   8338  O31 POPEj 286      56.590   7.885  34.725  1.00  0.00           O
ATOM   8339  C31 POPEj 286      56.220   8.345  35.925  1.00  0.00           C
ATOM   8340  O32 POPEj 286      55.100   8.745  36.215  1.00  0.00           O
ATOM   8341  C32 POPEj 286      57.390   8.285  36.905  1.00  0.00           C
ATOM   8344  C23 POPEj 286      54.060   3.605  37.125  1.00  0.00           C
ATOM   8347  C24 POPEj 286      52.970   3.065  38.045  1.00  0.00           C
ATOM   8350  C25 POPEj 286      52.810   3.885  39.335  1.00  0.00           C
ATOM   8353  C26 POPEj 286      52.430   3.005  40.535  1.00  0.00           C
ATOM   8356  C27 POPEj 286      52.480   3.755  41.865  1.00  0.00           C
ATOM   8359  C28 POPEj 286      52.490   2.805  43.075  1.00  0.00           C
ATOM   8362  C29 POPEj 286      52.410   3.575  44.375  1.00  0.00           C
ATOM   8364 0C21 POPEj 286      51.790   3.165  45.495  1.00  0.00           C
ATOM   8366 1C21 POPEj 286      51.070   1.855  45.695  1.00  0.00           C
ATOM   8369 2C21 POPEj 286      50.310   1.815  47.025  1.00  0.00           C
ATOM   8372 3C21 POPEj 286      49.660   0.455  47.295  1.00  0.00           C
ATOM   8375 4C21 POPEj 286      49.220   0.255  48.755  1.00  0.00           C
ATOM   8378 5C21 POPEj 286      48.120   1.225  49.235  1.00  0.00           C
ATOM   8381 6C21 POPEj 286      47.610   0.855  50.635  1.00  0.00           C
ATOM   8384 7C21 POPEj 286      46.520   1.795  51.155  1.00  0.00           C
ATOM   8387 8C21 POPEj 286      46.140   1.535  52.615  1.00  0.00           C
ATOM   8391  C33 POPEj 286      56.900   8.295  38.385  1.00  0.00           C
ATOM   8394  C34 POPEj 286      57.930   8.735  39.425  1.00  0.00           C
ATOM   8397  C35 POPEj 286      57.330   8.855  40.845  1.00  0.00           C
ATOM   8400  C36 POPEj 286      56.770   7.535  41.375  1.00  0.00           C
ATOM   8403  C37 POPEj 286      56.520   7.485  42.885  1.00  0.00           C
ATOM   8406  C38 POPEj 286      55.550   6.355  43.275  1.00  0.00           C
ATOM   8409  C39 POPEj 286      55.970   5.495  44.475  1.00  0.00           C
ATOM   8412 0C31 POPEj 286      55.420   6.015  45.815  1.00  0.00           C
ATOM   8415 1C31 POPEj 286      55.730   5.075  46.985  1.00  0.00           C
ATOM   8418 2C31 POPEj 286      55.130   5.545  48.315  1.00  0.00           C
ATOM   8421 3C31 POPEj 286      55.620   4.695  49.495  1.00  0.00           C
ATOM   8424 4C31 POPEj 286      54.860   4.945  50.805  1.00  0.00           C
ATOM   8427 5C31 POPEj 286      55.500   4.215  51.995  1.00  0.00           C
ATOM   8430 6C31 POPEj 286      54.520   3.915  53.125  1.00  0.00           C
ATOM   8434  NH3 POPEk 287       8.010  95.181  66.475  1.00  0.00           N
ATOM   8438  C12 POPEk 287       8.860  95.791  67.555  1.00  0.00           C
ATOM   8441  C11 POPEk 287       8.160  96.941  68.305  1.00  0.00           C
ATOM   8444  P   POPEk 287       9.230  99.221  69.105  1.00  0.00           P
ATOM   8445  O13 POPEk 287       8.050  99.821  69.775  1.00  0.00           O
ATOM   8446  O14 POPEk 287      10.550  99.691  69.575  1.00  0.00           O
ATOM   8447  O11 POPEk 287       9.150  99.561  67.565  1.00  0.00           O
ATOM   8448  O12 POPEk 287       9.130  97.641  69.085  1.00  0.00           O
ATOM   8449  C1  POPEk 287      10.260  99.171  66.755  1.00  0.00           C
ATOM   8452  C2  POPEk 287       9.980  99.411  65.235  1.00  0.00           C
ATOM   8454  O21 POPEk 287       9.900 100.771  64.765  1.00  0.00           O
ATOM   8455  C21 POPEk 287      10.810 101.641  65.095  1.00  0.00           C
ATOM   8456  O22 POPEk 287      11.580 101.581  66.045  1.00  0.00           O
ATOM   8457  C22 POPEk 287      10.860 102.761  64.055  1.00  0.00           C
ATOM   8460  C3  POPEk 287       8.690  98.631  64.815  1.00  0.00           C
ATOM   8463  O31 POPEk 287       8.140  98.931  63.515  1.00  0.00           O
ATOM   8464  C31 POPEk 287       8.980  98.941  62.485  1.00  0.00           C
ATOM   8465  O32 POPEk 287      10.160  98.681  62.505  1.00  0.00           O
ATOM   8466  C32 POPEk 287       8.210  99.251  61.215  1.00  0.00           C
ATOM   8469  C23 POPEk 287      11.850 102.431  62.905  1.00  0.00           C
ATOM   8472  C24 POPEk 287      11.160 101.921  61.635  1.00  0.00           C
ATOM   8475  C25 POPEk 287      10.650 103.051  60.725  1.00  0.00           C
ATOM   8478  C26 POPEk 287      10.350 102.551  59.305  1.00  0.00           C
ATOM   8481  C27 POPEk 287       9.650 103.601  58.445  1.00  0.00           C
ATOM   8484  C28 POPEk 287       9.360 103.071  57.025  1.00  0.00           C
ATOM   8487  C29 POPEk 287       8.430 103.981  56.265  1.00  0.00           C
ATOM   8489 0C21 POPEk 287       7.580 103.611  55.285  1.00  0.00           C
ATOM   8491 1C21 POPEk 287       7.420 102.231  54.695  1.00  0.00           C
ATOM   8494 2C21 POPEk 287       7.760 102.201  53.185  1.00  0.00           C
ATOM   8497 3C21 POPEk 287       6.940 103.201  52.355  1.00  0.00           C
ATOM   8500 4C21 POPEk 287       7.140 103.081  50.845  1.00  0.00           C
ATOM   8503 5C21 POPEk 287       6.190 102.071  50.175  1.00  0.00           C
ATOM   8506 6C21 POPEk 287       6.170 102.241  48.655  1.00  0.00           C
ATOM   8509 7C21 POPEk 287       5.000 101.491  47.995  1.00  0.00           C
ATOM   8512 8C21 POPEk 287       4.860 101.781  46.495  1.00  0.00           C
ATOM   8516  C33 POPEk 287       7.410 100.561  61.305  1.00  0.00           C
ATOM   8519  C34 POPEk 287       6.760 100.901  59.965  1.00  0.00           C
ATOM   8522  C35 POPEk 287       6.090 102.271  59.995  1.00  0.00           C
ATOM   8525  C36 POPEk 287       4.930 102.351  59.005  1.00  0.00           C
ATOM   8528  C37 POPEk 287       4.420 103.781  58.855  1.00  0.00           C
ATOM   8531  C38 POPEk 287       3.400 103.901  57.715  1.00  0.00           C
ATOM   8534  C39 POPEk 287       3.230 105.341  57.205  1.00  0.00           C
ATOM   8537 0C31 POPEk 287       4.500 105.921  56.565  1.00  0.00           C
ATOM   8540 1C31 POPEk 287       4.190 107.171  55.725  1.00  0.00           C
ATOM   8543 2C31 POPEk 287       5.420 107.991  55.325  1.00  0.00           C
ATOM   8546 3C31 POPEk 287       6.310 107.311  54.275  1.00  0.00           C
ATOM   8549 4C31 POPEk 287       7.090 108.331  53.435  1.00  0.00           C
ATOM   8552 5C31 POPEk 287       7.910 107.691  52.315  1.00  0.00           C
ATOM   8555 6C31 POPEk 287       8.660 108.711  51.445  1.00  0.00           C
ATOM   8559  NH3 POPEl 288      61.170  41.471  30.585  1.00  0.00           N
ATOM   8563  C12 POPEl 288      60.080  40.751  29.825  1.00  0.00           C
ATOM   8566  C11 POPEl 288      59.340  39.681  30.665  1.00  0.00           C
ATOM   8569  P   POPEl 288      57.970  38.431  28.835  1.00  0.00           P
ATOM   8570  O13 POPEl 288      56.830  39.301  29.165  1.00  0.00           O
ATOM   8571  O14 POPEl 288      58.640  38.591  27.525  1.00  0.00           O
ATOM   8572  O11 POPEl 288      57.550  36.911  28.945  1.00  0.00           O
ATOM   8573  O12 POPEl 288      59.120  38.491  29.915  1.00  0.00           O
ATOM   8574  C1  POPEl 288      56.960  36.481  30.175  1.00  0.00           C
ATOM   8577  C2  POPEl 288      56.350  35.071  30.005  1.00  0.00           C
ATOM   8579  O21 POPEl 288      55.940  34.631  31.315  1.00  0.00           O
ATOM   8580  C21 POPEl 288      54.630  34.551  31.525  1.00  0.00           C
ATOM   8581  O22 POPEl 288      53.760  34.631  30.685  1.00  0.00           O
ATOM   8582  C22 POPEl 288      54.350  34.331  33.005  1.00  0.00           C
ATOM   8585  C3  POPEl 288      57.410  34.111  29.405  1.00  0.00           C
ATOM   8588  O31 POPEl 288      57.150  32.731  29.735  1.00  0.00           O
ATOM   8589  C31 POPEl 288      57.620  32.361  30.905  1.00  0.00           C
ATOM   8590  O32 POPEl 288      58.370  33.021  31.615  1.00  0.00           O
ATOM   8591  C32 POPEl 288      56.980  31.051  31.345  1.00  0.00           C
ATOM   8594  C23 POPEl 288      53.570  35.541  33.535  1.00  0.00           C
ATOM   8597  C24 POPEl 288      53.090  35.331  34.965  1.00  0.00           C
ATOM   8600  C25 POPEl 288      52.110  36.431  35.365  1.00  0.00           C
ATOM   8603  C26 POPEl 288      51.540  36.191  36.755  1.00  0.00           C
ATOM   8606  C27 POPEl 288      50.650  37.341  37.225  1.00  0.00           C
ATOM   8609  C28 POPEl 288      49.720  36.851  38.345  1.00  0.00           C
ATOM   8612  C29 POPEl 288      49.040  37.951  39.125  1.00  0.00           C
ATOM   8614 0C21 POPEl 288      49.200  38.151  40.445  1.00  0.00           C
ATOM   8616 1C21 POPEl 288      50.100  37.311  41.305  1.00  0.00           C
ATOM   8619 2C21 POPEl 288      50.090  37.701  42.795  1.00  0.00           C
ATOM   8622 3C21 POPEl 288      48.780  37.331  43.505  1.00  0.00           C
ATOM   8625 4C21 POPEl 288      48.910  37.391  45.035  1.00  0.00           C
ATOM   8628 5C21 POPEl 288      47.730  36.731  45.765  1.00  0.00           C
ATOM   8631 6C21 POPEl 288      47.970  36.651  47.275  1.00  0.00           C
ATOM   8634 7C21 POPEl 288      46.820  35.971  48.025  1.00  0.00           C
ATOM   8637 8C21 POPEl 288      47.230  35.421  49.395  1.00  0.00           C
ATOM   8641  C33 POPEl 288      55.880  31.371  32.385  1.00  0.00           C
ATOM   8644  C34 POPEl 288      55.180  30.151  32.995  1.00  0.00           C
ATOM   8647  C35 POPEl 288      55.990  29.351  34.015  1.00  0.00           C
ATOM   8650  C36 POPEl 288      56.030  30.001  35.405  1.00  0.00           C
ATOM   8653  C37 POPEl 288      56.320  28.961  36.495  1.00  0.00           C
ATOM   8656  C38 POPEl 288      55.710  29.281  37.865  1.00  0.00           C
ATOM   8659  C39 POPEl 288      56.320  30.521  38.525  1.00  0.00           C
ATOM   8662 0C31 POPEl 288      55.930  30.611  39.995  1.00  0.00           C
ATOM   8665 1C31 POPEl 288      56.680  31.691  40.765  1.00  0.00           C
ATOM   8668 2C31 POPEl 288      56.350  31.621  42.265  1.00  0.00           C
ATOM   8671 3C31 POPEl 288      57.090  32.641  43.125  1.00  0.00           C
ATOM   8674 4C31 POPEl 288      56.760  32.431  44.605  1.00  0.00           C
ATOM   8677 5C31 POPEl 288      57.600  33.291  45.565  1.00  0.00           C
ATOM   8680 6C31 POPEl 288      57.190  33.101  47.025  1.00  0.00           C
ATOM   8684  NH3 POPEm 289      19.980  -3.995  67.385  1.00  0.00           N
ATOM   8688  C12 POPEm 289      19.000  -4.665  68.305  1.00  0.00           C
ATOM   8691  C11 POPEm 289      18.150  -3.635  69.065  1.00  0.00           C
ATOM   8694  P   POPEm 289      15.940  -2.425  68.275  1.00  0.00           P
ATOM   8695  O13 POPEm 289      15.120  -3.145  67.285  1.00  0.00           O
ATOM   8696  O14 POPEm 289      15.500  -2.495  69.685  1.00  0.00           O
ATOM   8697  O11 POPEm 289      15.950  -0.885  67.915  1.00  0.00           O
ATOM   8698  O12 POPEm 289      17.460  -2.815  68.135  1.00  0.00           O
ATOM   8699  C1  POPEm 289      16.860  -0.325  66.965  1.00  0.00           C
ATOM   8702  C2  POPEm 289      16.340  -0.445  65.495  1.00  0.00           C
ATOM   8704  O21 POPEm 289      17.380  -0.245  64.515  1.00  0.00           O
ATOM   8705  C21 POPEm 289      18.360  -1.155  64.495  1.00  0.00           C
ATOM   8706  O22 POPEm 289      18.470  -2.115  65.235  1.00  0.00           O
ATOM   8707  C22 POPEm 289      19.400  -0.775  63.445  1.00  0.00           C
ATOM   8710  C3  POPEm 289      15.200   0.605  65.275  1.00  0.00           C
ATOM   8713  O31 POPEm 289      14.350   0.275  64.155  1.00  0.00           O
ATOM   8714  C31 POPEm 289      13.230   0.995  64.095  1.00  0.00           C
ATOM   8715  O32 POPEm 289      12.940   1.915  64.845  1.00  0.00           O
ATOM   8716  C32 POPEm 289      12.360   0.475  62.955  1.00  0.00           C
ATOM   8719  C23 POPEm 289      18.990  -0.885  61.965  1.00  0.00           C
ATOM   8722  C24 POPEm 289      20.150  -0.405  61.085  1.00  0.00           C
ATOM   8725  C25 POPEm 289      19.870  -0.465  59.585  1.00  0.00           C
ATOM   8728  C26 POPEm 289      19.990  -1.865  58.985  1.00  0.00           C
ATOM   8731  C27 POPEm 289      19.830  -1.795  57.465  1.00  0.00           C
ATOM   8734  C28 POPEm 289      19.620  -3.165  56.805  1.00  0.00           C
ATOM   8737  C29 POPEm 289      19.550  -3.035  55.305  1.00  0.00           C
ATOM   8739 0C21 POPEm 289      18.460  -2.705  54.595  1.00  0.00           C
ATOM   8741 1C21 POPEm 289      17.100  -2.405  55.175  1.00  0.00           C
ATOM   8744 2C21 POPEm 289      16.030  -2.205  54.095  1.00  0.00           C
ATOM   8747 3C21 POPEm 289      16.250  -0.945  53.245  1.00  0.00           C
ATOM   8750 4C21 POPEm 289      15.120  -0.685  52.235  1.00  0.00           C
ATOM   8753 5C21 POPEm 289      15.350   0.585  51.415  1.00  0.00           C
ATOM   8756 6C21 POPEm 289      14.130   0.965  50.575  1.00  0.00           C
ATOM   8759 7C21 POPEm 289      14.310   2.315  49.865  1.00  0.00           C
ATOM   8762 8C21 POPEm 289      13.070   2.775  49.095  1.00  0.00           C
ATOM   8766  C33 POPEm 289      11.760   1.615  62.095  1.00  0.00           C
ATOM   8769  C34 POPEm 289      12.810   2.265  61.185  1.00  0.00           C
ATOM   8772  C35 POPEm 289      12.300   3.515  60.475  1.00  0.00           C
ATOM   8775  C36 POPEm 289      13.320   4.095  59.475  1.00  0.00           C
ATOM   8778  C37 POPEm 289      12.750   5.335  58.765  1.00  0.00           C
ATOM   8781  C38 POPEm 289      13.630   5.885  57.635  1.00  0.00           C
ATOM   8784  C39 POPEm 289      12.950   7.015  56.845  1.00  0.00           C
ATOM   8787 0C31 POPEm 289      13.730   7.375  55.575  1.00  0.00           C
ATOM   8790 1C31 POPEm 289      13.090   8.495  54.735  1.00  0.00           C
ATOM   8793 2C31 POPEm 289      13.280   8.275  53.215  1.00  0.00           C
ATOM   8796 3C31 POPEm 289      14.740   8.105  52.765  1.00  0.00           C
ATOM   8799 4C31 POPEm 289      15.510   9.435  52.715  1.00  0.00           C
ATOM   8802 5C31 POPEm 289      16.990   9.255  52.355  1.00  0.00           C
ATOM   8805 6C31 POPEm 289      17.690  10.595  52.095  1.00  0.00           C
ATOM   8809  NH3 POPEn 290      83.260  48.401  28.985  1.00  0.00           N
ATOM   8813  C12 POPEn 290      84.180  48.311  27.815  1.00  0.00           C
ATOM   8816  C11 POPEn 290      85.260  49.381  27.955  1.00  0.00           C
ATOM   8819  P   POPEn 290      85.740  50.831  25.835  1.00  0.00           P
ATOM   8820  O13 POPEn 290      86.540  50.691  24.585  1.00  0.00           O
ATOM   8821  O14 POPEn 290      84.280  50.931  25.655  1.00  0.00           O
ATOM   8822  O11 POPEn 290      86.260  52.031  26.735  1.00  0.00           O
ATOM   8823  O12 POPEn 290      85.990  49.561  26.745  1.00  0.00           O
ATOM   8824  C1  POPEn 290      87.190  51.831  27.805  1.00  0.00           C
ATOM   8827  C2  POPEn 290      87.640  53.161  28.485  1.00  0.00           C
ATOM   8829  O21 POPEn 290      88.130  52.831  29.795  1.00  0.00           O
ATOM   8830  C21 POPEn 290      89.420  52.641  29.945  1.00  0.00           C
ATOM   8831  O22 POPEn 290      90.270  52.751  29.085  1.00  0.00           O
ATOM   8832  C22 POPEn 290      89.760  52.291  31.415  1.00  0.00           C
ATOM   8835  C3  POPEn 290      86.470  54.171  28.665  1.00  0.00           C
ATOM   8838  O31 POPEn 290      86.930  55.521  28.935  1.00  0.00           O
ATOM   8839  C31 POPEn 290      86.830  56.141  30.125  1.00  0.00           C
ATOM   8840  O32 POPEn 290      86.950  57.351  30.235  1.00  0.00           O
ATOM   8841  C32 POPEn 290      86.610  55.201  31.315  1.00  0.00           C
ATOM   8844  C23 POPEn 290      88.590  51.981  32.395  1.00  0.00           C
ATOM   8847  C24 POPEn 290      88.300  50.481  32.575  1.00  0.00           C
ATOM   8850  C25 POPEn 290      89.360  49.761  33.425  1.00  0.00           C
ATOM   8853  C26 POPEn 290      88.940  49.421  34.865  1.00  0.00           C
ATOM   8856  C27 POPEn 290      90.040  48.601  35.585  1.00  0.00           C
ATOM   8859  C28 POPEn 290      89.750  48.241  37.055  1.00  0.00           C
ATOM   8862  C29 POPEn 290      89.920  49.381  38.025  1.00  0.00           C
ATOM   8864 0C21 POPEn 290      90.680  49.391  39.145  1.00  0.00           C
ATOM   8866 1C21 POPEn 290      91.560  48.271  39.655  1.00  0.00           C
ATOM   8869 2C21 POPEn 290      90.850  47.281  40.605  1.00  0.00           C
ATOM   8872 3C21 POPEn 290      91.810  46.211  41.145  1.00  0.00           C
ATOM   8875 4C21 POPEn 290      91.140  45.041  41.875  1.00  0.00           C
ATOM   8878 5C21 POPEn 290      90.390  45.431  43.165  1.00  0.00           C
ATOM   8881 6C21 POPEn 290      90.140  44.241  44.105  1.00  0.00           C
ATOM   8884 7C21 POPEn 290      89.530  44.651  45.445  1.00  0.00           C
ATOM   8887 8C21 POPEn 290      89.980  43.761  46.615  1.00  0.00           C
ATOM   8891  C33 POPEn 290      87.150  55.761  32.665  1.00  0.00           C
ATOM   8894  C34 POPEn 290      88.660  55.991  32.675  1.00  0.00           C
ATOM   8897  C35 POPEn 290      89.160  56.471  34.035  1.00  0.00           C
ATOM   8900  C36 POPEn 290      90.590  57.021  33.985  1.00  0.00           C
ATOM   8903  C37 POPEn 290      91.020  57.651  35.315  1.00  0.00           C
ATOM   8906  C38 POPEn 290      92.450  57.261  35.715  1.00  0.00           C
ATOM   8909  C39 POPEn 290      92.760  57.721  37.135  1.00  0.00           C
ATOM   8912 0C31 POPEn 290      93.810  56.831  37.805  1.00  0.00           C
ATOM   8915 1C31 POPEn 290      93.910  57.131  39.305  1.00  0.00           C
ATOM   8918 2C31 POPEn 290      94.850  56.211  40.095  1.00  0.00           C
ATOM   8921 3C31 POPEn 290      94.360  54.751  40.145  1.00  0.00           C
ATOM   8924 4C31 POPEn 290      95.210  53.871  41.065  1.00  0.00           C
ATOM   8927 5C31 POPEn 290      94.770  52.391  41.015  1.00  0.00           C
ATOM   8930 6C31 POPEn 290      95.590  51.491  41.935  1.00  0.00           C
ATOM   8934  NH3 POPEo 291      36.810   3.535  29.785  1.00  0.00           N
ATOM   8938  C12 POPEo 291      35.990   2.295  29.525  1.00  0.00           C
ATOM   8941  C11 POPEo 291      34.750   2.245  30.425  1.00  0.00           C
ATOM   8944  P   POPEo 291      34.420  -0.335  30.895  1.00  0.00           P
ATOM   8945  O13 POPEo 291      33.580  -0.695  32.055  1.00  0.00           O
ATOM   8946  O14 POPEo 291      34.490  -1.345  29.825  1.00  0.00           O
ATOM   8947  O11 POPEo 291      35.900  -0.115  31.415  1.00  0.00           O
ATOM   8948  O12 POPEo 291      33.990   1.045  30.265  1.00  0.00           O
ATOM   8949  C1  POPEo 291      36.230  -0.415  32.785  1.00  0.00           C
ATOM   8952  C2  POPEo 291      37.730  -0.135  32.995  1.00  0.00           C
ATOM   8954  O21 POPEo 291      38.210  -0.525  34.285  1.00  0.00           O
ATOM   8955  C21 POPEo 291      37.890   0.195  35.335  1.00  0.00           C
ATOM   8956  O22 POPEo 291      37.130   1.125  35.385  1.00  0.00           O
ATOM   8957  C22 POPEo 291      38.710  -0.275  36.535  1.00  0.00           C
ATOM   8960  C3  POPEo 291      38.160   1.305  32.555  1.00  0.00           C
ATOM   8963  O31 POPEo 291      39.340   1.235  31.725  1.00  0.00           O
ATOM   8964  C31 POPEo 291      40.500   0.885  32.305  1.00  0.00           C
ATOM   8965  O32 POPEo 291      41.260   0.055  31.845  1.00  0.00           O
ATOM   8966  C32 POPEo 291      40.790   1.655  33.585  1.00  0.00           C
ATOM   8969  C23 POPEo 291      38.100  -1.545  37.155  1.00  0.00           C
ATOM   8972  C24 POPEo 291      38.410  -1.655  38.645  1.00  0.00           C
ATOM   8975  C25 POPEo 291      37.440  -2.595  39.375  1.00  0.00           C
ATOM   8978  C26 POPEo 291      37.490  -2.365  40.895  1.00  0.00           C
ATOM   8981  C27 POPEo 291      36.510  -3.245  41.675  1.00  0.00           C
ATOM   8984  C28 POPEo 291      36.250  -2.695  43.085  1.00  0.00           C
ATOM   8987  C29 POPEo 291      35.420  -3.645  43.925  1.00  0.00           C
ATOM   8989 0C21 POPEo 291      34.570  -3.295  44.905  1.00  0.00           C
ATOM   8991 1C21 POPEo 291      34.300  -1.875  45.355  1.00  0.00           C
ATOM   8994 2C21 POPEo 291      33.150  -1.755  46.375  1.00  0.00           C
ATOM   8997 3C21 POPEo 291      33.430  -2.415  47.735  1.00  0.00           C
ATOM   9000 4C21 POPEo 291      32.300  -2.185  48.745  1.00  0.00           C
ATOM   9003 5C21 POPEo 291      32.440  -2.995  50.045  1.00  0.00           C
ATOM   9006 6C21 POPEo 291      32.210  -4.505  49.865  1.00  0.00           C
ATOM   9009 7C21 POPEo 291      32.230  -5.265  51.205  1.00  0.00           C
ATOM   9012 8C21 POPEo 291      31.920  -6.755  51.055  1.00  0.00           C
ATOM   9016  C33 POPEo 291      42.150   1.275  34.195  1.00  0.00           C
ATOM   9019  C34 POPEo 291      42.220   1.735  35.655  1.00  0.00           C
ATOM   9022  C35 POPEo 291      43.630   1.645  36.265  1.00  0.00           C
ATOM   9025  C36 POPEo 291      43.570   2.065  37.735  1.00  0.00           C
ATOM   9028  C37 POPEo 291      44.940   2.175  38.405  1.00  0.00           C
ATOM   9031  C38 POPEo 291      44.820   2.375  39.925  1.00  0.00           C
ATOM   9034  C39 POPEo 291      44.240   3.735  40.345  1.00  0.00           C
ATOM   9037 0C31 POPEo 291      43.860   3.755  41.835  1.00  0.00           C
ATOM   9040 1C31 POPEo 291      43.680   5.165  42.435  1.00  0.00           C
ATOM   9043 2C31 POPEo 291      42.470   5.945  41.905  1.00  0.00           C
ATOM   9046 3C31 POPEo 291      42.400   7.355  42.505  1.00  0.00           C
ATOM   9049 4C31 POPEo 291      41.330   8.255  41.865  1.00  0.00           C
ATOM   9052 5C31 POPEo 291      41.710   9.745  41.915  1.00  0.00           C
ATOM   9055 6C31 POPEo 291      40.790  10.655  41.095  1.00  0.00           C
ATOM   9059  NH3 POPEp 292       4.360  13.945  25.395  1.00  0.00           N
ATOM   9063  C12 POPEp 292       4.810  13.645  23.985  1.00  0.00           C
ATOM   9066  C11 POPEp 292       6.340  13.695  23.855  1.00  0.00           C
ATOM   9069  P   POPEp 292       7.290  11.295  24.225  1.00  0.00           P
ATOM   9070  O13 POPEp 292       8.750  11.165  23.975  1.00  0.00           O
ATOM   9071  O14 POPEp 292       6.400  10.965  23.105  1.00  0.00           O
ATOM   9072  O11 POPEp 292       6.860  10.385  25.455  1.00  0.00           O
ATOM   9073  O12 POPEp 292       6.990  12.765  24.725  1.00  0.00           O
ATOM   9074  C1  POPEp 292       7.750   9.375  25.975  1.00  0.00           C
ATOM   9077  C2  POPEp 292       8.500   9.775  27.305  1.00  0.00           C
ATOM   9079  O21 POPEp 292       8.050   9.045  28.475  1.00  0.00           O
ATOM   9080  C21 POPEp 292       6.760   8.895  28.715  1.00  0.00           C
ATOM   9081  O22 POPEp 292       5.840   9.475  28.165  1.00  0.00           O
ATOM   9082  C22 POPEp 292       6.590   7.735  29.715  1.00  0.00           C
ATOM   9085  C3  POPEp 292       8.630  11.315  27.535  1.00  0.00           C
ATOM   9088  O31 POPEp 292       9.650  11.645  28.495  1.00  0.00           O
ATOM   9089  C31 POPEp 292       9.180  11.765  29.725  1.00  0.00           C
ATOM   9090  O32 POPEp 292       8.000  11.645  30.035  1.00  0.00           O
ATOM   9091  C32 POPEp 292      10.280  12.065  30.735  1.00  0.00           C
ATOM   9094  C23 POPEp 292       5.690   8.035  30.935  1.00  0.00           C
ATOM   9097  C24 POPEp 292       5.730   6.895  31.965  1.00  0.00           C
ATOM   9100  C25 POPEp 292       4.610   6.935  33.025  1.00  0.00           C
ATOM   9103  C26 POPEp 292       4.460   8.265  33.775  1.00  0.00           C
ATOM   9106  C27 POPEp 292       3.600   8.105  35.035  1.00  0.00           C
ATOM   9109  C28 POPEp 292       2.980   9.415  35.565  1.00  0.00           C
ATOM   9112  C29 POPEp 292       4.020  10.455  35.945  1.00  0.00           C
ATOM   9114 0C21 POPEp 292       3.970  11.775  35.685  1.00  0.00           C
ATOM   9116 1C21 POPEp 292       2.880  12.515  34.955  1.00  0.00           C
ATOM   9119 2C21 POPEp 292       1.940  13.315  35.885  1.00  0.00           C
ATOM   9122 3C21 POPEp 292       1.050  12.425  36.775  1.00  0.00           C
ATOM   9125 4C21 POPEp 292       0.010  13.215  37.595  1.00  0.00           C
ATOM   9128 5C21 POPEp 292      -1.150  13.795  36.765  1.00  0.00           C
ATOM   9131 6C21 POPEp 292      -2.130  12.725  36.265  1.00  0.00           C
ATOM   9134 7C21 POPEp 292      -3.080  13.295  35.215  1.00  0.00           C
ATOM   9137 8C21 POPEp 292      -3.910  12.255  34.445  1.00  0.00           C
ATOM   9141  C33 POPEp 292       9.610  12.345  32.105  1.00  0.00           C
ATOM   9144  C34 POPEp 292      10.580  12.775  33.215  1.00  0.00           C
ATOM   9147  C35 POPEp 292       9.900  12.825  34.595  1.00  0.00           C
ATOM   9150  C36 POPEp 292       8.610  13.665  34.655  1.00  0.00           C
ATOM   9153  C37 POPEp 292       7.920  13.505  36.015  1.00  0.00           C
ATOM   9156  C38 POPEp 292       7.210  14.771  36.515  1.00  0.00           C
ATOM   9159  C39 POPEp 292       6.430  14.561  37.825  1.00  0.00           C
ATOM   9162 0C31 POPEp 292       7.140  13.585  38.785  1.00  0.00           C
ATOM   9165 1C31 POPEp 292       6.840  13.835  40.265  1.00  0.00           C
ATOM   9168 2C31 POPEp 292       7.520  12.795  41.165  1.00  0.00           C
ATOM   9171 3C31 POPEp 292       7.640  13.265  42.625  1.00  0.00           C
ATOM   9174 4C31 POPEp 292       6.320  13.795  43.205  1.00  0.00           C
ATOM   9177 5C31 POPEp 292       6.480  14.411  44.595  1.00  0.00           C
ATOM   9180 6C31 POPEp 292       5.190  15.051  45.095  1.00  0.00           C
ATOM   9184  NH3 POPEq 293     102.540   9.555  27.735  1.00  0.00           N
ATOM   9188  C12 POPEq 293     102.240   9.895  26.295  1.00  0.00           C
ATOM   9191  C11 POPEq 293     100.730  10.165  26.145  1.00  0.00           C
ATOM   9194  P   POPEq 293      98.410   8.965  26.475  1.00  0.00           P
ATOM   9195  O13 POPEq 293      97.950  10.065  25.605  1.00  0.00           O
ATOM   9196  O14 POPEq 293      98.150   7.595  26.005  1.00  0.00           O
ATOM   9197  O11 POPEq 293      97.810   9.155  27.925  1.00  0.00           O
ATOM   9198  O12 POPEq 293      99.970   9.135  26.785  1.00  0.00           O
ATOM   9199  C1  POPEq 293      98.210  10.285  28.695  1.00  0.00           C
ATOM   9202  C2  POPEq 293      97.320  10.315  29.955  1.00  0.00           C
ATOM   9204  O21 POPEq 293      97.480  11.465  30.805  1.00  0.00           O
ATOM   9205  C21 POPEq 293      98.580  12.165  30.925  1.00  0.00           C
ATOM   9206  O22 POPEq 293      99.660  11.985  30.395  1.00  0.00           O
ATOM   9207  C22 POPEq 293      98.290  13.305  31.915  1.00  0.00           C
ATOM   9210  C3  POPEq 293      97.430   8.985  30.755  1.00  0.00           C
ATOM   9213  O31 POPEq 293      96.380   8.835  31.735  1.00  0.00           O
ATOM   9214  C31 POPEq 293      96.660   9.375  32.915  1.00  0.00           C
ATOM   9215  O32 POPEq 293      97.690   9.975  33.175  1.00  0.00           O
ATOM   9216  C32 POPEq 293      95.580   9.065  33.935  1.00  0.00           C
ATOM   9219  C23 POPEq 293      99.100  13.135  33.225  1.00  0.00           C
ATOM   9222  C24 POPEq 293      98.960  14.331  34.175  1.00  0.00           C
ATOM   9225  C25 POPEq 293      99.920  14.251  35.375  1.00  0.00           C
ATOM   9228  C26 POPEq 293      99.790  12.995  36.255  1.00  0.00           C
ATOM   9231  C27 POPEq 293     100.870  12.935  37.345  1.00  0.00           C
ATOM   9234  C28 POPEq 293     100.820  11.645  38.195  1.00  0.00           C
ATOM   9237  C29 POPEq 293      99.660  11.595  39.145  1.00  0.00           C
ATOM   9239 0C21 POPEq 293      99.600  12.245  40.325  1.00  0.00           C
ATOM   9241 1C21 POPEq 293     100.670  13.125  40.905  1.00  0.00           C
ATOM   9244 2C21 POPEq 293     100.890  12.895  42.415  1.00  0.00           C
ATOM   9247 3C21 POPEq 293      99.680  13.345  43.245  1.00  0.00           C
ATOM   9250 4C21 POPEq 293      99.950  13.385  44.755  1.00  0.00           C
ATOM   9253 5C21 POPEq 293      98.740  13.865  45.575  1.00  0.00           C
ATOM   9256 6C21 POPEq 293      98.190  15.211  45.085  1.00  0.00           C
ATOM   9259 7C21 POPEq 293      97.120  15.831  45.995  1.00  0.00           C
ATOM   9262 8C21 POPEq 293      96.500  17.091  45.375  1.00  0.00           C
ATOM   9266  C33 POPEq 293      96.120   9.275  35.365  1.00  0.00           C
ATOM   9269  C34 POPEq 293      95.020   9.315  36.425  1.00  0.00           C
ATOM   9272  C35 POPEq 293      95.600   9.525  37.835  1.00  0.00           C
ATOM   9275  C36 POPEq 293      95.260   8.355  38.765  1.00  0.00           C
ATOM   9278  C37 POPEq 293      95.920   8.465  40.145  1.00  0.00           C
ATOM   9281  C38 POPEq 293      95.320   7.485  41.155  1.00  0.00           C
ATOM   9284  C39 POPEq 293      95.720   6.015  40.945  1.00  0.00           C
ATOM   9287 0C31 POPEq 293      97.140   5.685  41.435  1.00  0.00           C
ATOM   9290 1C31 POPEq 293      97.220   4.275  42.045  1.00  0.00           C
ATOM   9293 2C31 POPEq 293      98.600   3.905  42.605  1.00  0.00           C
ATOM   9296 3C31 POPEq 293      99.000   4.635  43.895  1.00  0.00           C
ATOM   9299 4C31 POPEq 293      98.180   4.225  45.125  1.00  0.00           C
ATOM   9302 5C31 POPEq 293      98.840   4.685  46.435  1.00  0.00           C
ATOM   9305 6C31 POPEq 293      98.060   4.315  47.695  1.00  0.00           C
ATOM   9309  NH3 POPEr 294      55.720  87.381  28.255  1.00  0.00           N
ATOM   9313  C12 POPEr 294      56.700  86.241  28.045  1.00  0.00           C
ATOM   9316  C11 POPEr 294      57.900  86.261  29.025  1.00  0.00           C
ATOM   9319  P   POPEr 294      60.010  84.641  28.825  1.00  0.00           P
ATOM   9320  O13 POPEr 294      60.240  83.221  28.495  1.00  0.00           O
ATOM   9321  O14 POPEr 294      60.560  85.661  27.905  1.00  0.00           O
ATOM   9322  O11 POPEr 294      60.710  84.941  30.225  1.00  0.00           O
ATOM   9323  O12 POPEr 294      58.480  84.951  29.135  1.00  0.00           O
ATOM   9324  C1  POPEr 294      60.410  84.241  31.435  1.00  0.00           C
ATOM   9327  C2  POPEr 294      59.780  85.191  32.495  1.00  0.00           C
ATOM   9329  O21 POPEr 294      60.690  85.421  33.595  1.00  0.00           O
ATOM   9330  C21 POPEr 294      60.610  84.661  34.675  1.00  0.00           C
ATOM   9331  O22 POPEr 294      60.070  83.581  34.775  1.00  0.00           O
ATOM   9332  C22 POPEr 294      61.260  85.411  35.845  1.00  0.00           C
ATOM   9335  C3  POPEr 294      58.330  84.781  32.905  1.00  0.00           C
ATOM   9338  O31 POPEr 294      57.900  85.531  34.065  1.00  0.00           O
ATOM   9339  C31 POPEr 294      56.910  84.971  34.735  1.00  0.00           C
ATOM   9340  O32 POPEr 294      56.220  84.051  34.355  1.00  0.00           O
ATOM   9341  C32 POPEr 294      56.780  85.721  36.065  1.00  0.00           C
ATOM   9344  C23 POPEr 294      61.090  84.791  37.265  1.00  0.00           C
ATOM   9347  C24 POPEr 294      61.470  85.831  38.345  1.00  0.00           C
ATOM   9350  C25 POPEr 294      61.410  85.351  39.805  1.00  0.00           C
ATOM   9353  C26 POPEr 294      62.460  84.301  40.225  1.00  0.00           C
ATOM   9356  C27 POPEr 294      63.930  84.741  40.105  1.00  0.00           C
ATOM   9359  C28 POPEr 294      64.600  85.231  41.405  1.00  0.00           C
ATOM   9362  C29 POPEr 294      66.090  85.361  41.155  1.00  0.00           C
ATOM   9364 0C21 POPEr 294      66.950  86.261  41.665  1.00  0.00           C
ATOM   9366 1C21 POPEr 294      66.640  87.341  42.675  1.00  0.00           C
ATOM   9369 2C21 POPEr 294      66.250  86.791  44.055  1.00  0.00           C
ATOM   9372 3C21 POPEr 294      66.470  87.841  45.155  1.00  0.00           C
ATOM   9375 4C21 POPEr 294      66.090  87.361  46.555  1.00  0.00           C
ATOM   9378 5C21 POPEr 294      64.690  87.841  46.955  1.00  0.00           C
ATOM   9381 6C21 POPEr 294      64.240  87.371  48.355  1.00  0.00           C
ATOM   9384 7C21 POPEr 294      65.150  87.831  49.505  1.00  0.00           C
ATOM   9387 8C21 POPEr 294      64.490  87.661  50.875  1.00  0.00           C
ATOM   9391  C33 POPEr 294      55.740  85.101  37.015  1.00  0.00           C
ATOM   9394  C34 POPEr 294      54.300  85.261  36.525  1.00  0.00           C
ATOM   9397  C35 POPEr 294      53.290  84.581  37.455  1.00  0.00           C
ATOM   9400  C36 POPEr 294      52.520  85.551  38.345  1.00  0.00           C
ATOM   9403  C37 POPEr 294      51.540  84.811  39.265  1.00  0.00           C
ATOM   9406  C38 POPEr 294      50.530  85.731  39.945  1.00  0.00           C
ATOM   9409  C39 POPEr 294      51.020  86.381  41.235  1.00  0.00           C
ATOM   9412 0C31 POPEr 294      50.890  85.481  42.465  1.00  0.00           C
ATOM   9415 1C31 POPEr 294      51.280  86.221  43.745  1.00  0.00           C
ATOM   9418 2C31 POPEr 294      50.530  85.721  44.985  1.00  0.00           C
ATOM   9421 3C31 POPEr 294      50.950  86.471  46.255  1.00  0.00           C
ATOM   9424 4C31 POPEr 294      50.080  86.131  47.465  1.00  0.00           C
ATOM   9427 5C31 POPEr 294      50.580  86.791  48.755  1.00  0.00           C
ATOM   9430 6C31 POPEr 294      49.630  86.621  49.945  1.00  0.00           C
ATOM   9434  NH3 POPEs 295     110.680 108.601  68.155  1.00  0.00           N
ATOM   9438  C12 POPEs 295     111.380 109.821  67.605  1.00  0.00           C
ATOM   9441  C11 POPEs 295     111.150 111.061  68.475  1.00  0.00           C
ATOM   9444  P   POPEs 295     112.810 113.091  68.355  1.00  0.00           P
ATOM   9445  O13 POPEs 295     112.860 112.991  69.815  1.00  0.00           O
ATOM   9446  O14 POPEs 295     114.060 112.831  67.595  1.00  0.00           O
ATOM   9447  O11 POPEs 295     112.280 114.551  68.035  1.00  0.00           O
ATOM   9448  O12 POPEs 295     111.650 112.191  67.785  1.00  0.00           O
ATOM   9449  C1  POPEs 295     112.850 115.321  66.985  1.00  0.00           C
ATOM   9452  C2  POPEs 295     112.420 114.841  65.585  1.00  0.00           C
ATOM   9454  O21 POPEs 295     113.120 115.721  64.675  1.00  0.00           O
ATOM   9455  C21 POPEs 295     113.440 115.201  63.505  1.00  0.00           C
ATOM   9456  O22 POPEs 295     113.060 114.141  63.045  1.00  0.00           O
ATOM   9457  C22 POPEs 295     114.380 116.171  62.785  1.00  0.00           C
ATOM   9460  C3  POPEs 295     110.860 114.901  65.455  1.00  0.00           C
ATOM   9463  O31 POPEs 295     110.380 114.481  64.165  1.00  0.00           O
ATOM   9464  C31 POPEs 295     110.160 115.461  63.295  1.00  0.00           C
ATOM   9465  O32 POPEs 295     110.260 116.661  63.515  1.00  0.00           O
ATOM   9466  C32 POPEs 295     109.790 114.841  61.945  1.00  0.00           C
ATOM   9469  C23 POPEs 295     113.680 117.451  62.295  1.00  0.00           C
ATOM   9472  C24 POPEs 295     114.570 118.351  61.425  1.00  0.00           C
ATOM   9475  C25 POPEs 295     115.240 117.651  60.225  1.00  0.00           C
ATOM   9478  C26 POPEs 295     114.280 117.101  59.155  1.00  0.00           C
ATOM   9481  C27 POPEs 295     115.030 116.741  57.865  1.00  0.00           C
ATOM   9484  C28 POPEs 295     114.100 116.451  56.665  1.00  0.00           C
ATOM   9487  C29 POPEs 295     114.390 117.331  55.475  1.00  0.00           C
ATOM   9489 0C21 POPEs 295     114.890 116.951  54.285  1.00  0.00           C
ATOM   9491 1C21 POPEs 295     115.310 115.571  53.855  1.00  0.00           C
ATOM   9494 2C21 POPEs 295     116.746 115.581  53.305  1.00  0.00           C
ATOM   9497 3C21 POPEs 295     117.176 114.231  52.695  1.00  0.00           C
ATOM   9500 4C21 POPEs 295     118.306 114.431  51.685  1.00  0.00           C
ATOM   9503 5C21 POPEs 295     118.796 113.141  51.025  1.00  0.00           C
ATOM   9506 6C21 POPEs 295     119.376 113.451  49.645  1.00  0.00           C
ATOM   9509 7C21 POPEs 295     120.016 112.241  48.965  1.00  0.00           C
ATOM   9512 8C21 POPEs 295     120.256 112.511  47.475  1.00  0.00           C
ATOM   9516  C33 POPEs 295     110.570 115.471  60.775  1.00  0.00           C
ATOM   9519  C34 POPEs 295     109.970 114.981  59.465  1.00  0.00           C
ATOM   9522  C35 POPEs 295     110.600 115.611  58.225  1.00  0.00           C
ATOM   9525  C36 POPEs 295     109.850 115.161  56.975  1.00  0.00           C
ATOM   9528  C37 POPEs 295     110.390 115.731  55.655  1.00  0.00           C
ATOM   9531  C38 POPEs 295     109.320 115.631  54.565  1.00  0.00           C
ATOM   9534  C39 POPEs 295     109.760 116.131  53.185  1.00  0.00           C
ATOM   9537 0C31 POPEs 295     110.750 115.181  52.495  1.00  0.00           C
ATOM   9540 1C31 POPEs 295     110.670 115.271  50.965  1.00  0.00           C
ATOM   9543 2C31 POPEs 295     111.410 114.131  50.245  1.00  0.00           C
ATOM   9546 3C31 POPEs 295     112.940 114.211  50.355  1.00  0.00           C
ATOM   9549 4C31 POPEs 295     113.520 115.461  49.675  1.00  0.00           C
ATOM   9552 5C31 POPEs 295     115.050 115.501  49.645  1.00  0.00           C
ATOM   9555 6C31 POPEs 295     115.610 116.531  48.655  1.00  0.00           C
ATOM   9559  NH3 POPEt 296      -2.300  76.601  23.235  1.00  0.00           N
ATOM   9563  C12 POPEt 296      -1.490  76.781  21.975  1.00  0.00           C
ATOM   9566  C11 POPEt 296      -0.400  77.841  22.185  1.00  0.00           C
ATOM   9569  P   POPEt 296       0.590  78.871  19.935  1.00  0.00           P
ATOM   9570  O13 POPEt 296       2.010  79.191  19.645  1.00  0.00           O
ATOM   9571  O14 POPEt 296      -0.270  78.351  18.855  1.00  0.00           O
ATOM   9572  O11 POPEt 296      -0.150  80.141  20.485  1.00  0.00           O
ATOM   9573  O12 POPEt 296       0.530  77.831  21.125  1.00  0.00           O
ATOM   9574  C1  POPEt 296       0.410  81.411  20.765  1.00  0.00           C
ATOM   9577  C2  POPEt 296       0.860  81.511  22.245  1.00  0.00           C
ATOM   9579  O21 POPEt 296      -0.110  80.961  23.135  1.00  0.00           O
ATOM   9580  C21 POPEt 296      -1.180  81.671  23.445  1.00  0.00           C
ATOM   9581  O22 POPEt 296      -1.660  82.601  22.815  1.00  0.00           O
ATOM   9582  C22 POPEt 296      -1.650  81.181  24.815  1.00  0.00           C
ATOM   9585  C3  POPEt 296       1.360  82.921  22.695  1.00  0.00           C
ATOM   9588  O31 POPEt 296       1.840  82.861  24.045  1.00  0.00           O
ATOM   9589  C31 POPEt 296       2.110  84.011  24.645  1.00  0.00           C
ATOM   9590  O32 POPEt 296       1.880  85.121  24.195  1.00  0.00           O
ATOM   9591  C32 POPEt 296       2.900  83.661  25.925  1.00  0.00           C
ATOM   9594  C23 POPEt 296      -0.450  80.861  25.745  1.00  0.00           C
ATOM   9597  C24 POPEt 296      -0.890  80.371  27.125  1.00  0.00           C
ATOM   9600  C25 POPEt 296      -1.260  81.451  28.135  1.00  0.00           C
ATOM   9603  C26 POPEt 296      -1.710  80.771  29.425  1.00  0.00           C
ATOM   9606  C27 POPEt 296      -1.900  81.691  30.635  1.00  0.00           C
ATOM   9609  C28 POPEt 296      -2.420  80.931  31.865  1.00  0.00           C
ATOM   9612  C29 POPEt 296      -1.460  79.881  32.385  1.00  0.00           C
ATOM   9614 0C21 POPEt 296      -1.260  79.521  33.665  1.00  0.00           C
ATOM   9616 1C21 POPEt 296      -2.000  80.071  34.855  1.00  0.00           C
ATOM   9619 2C21 POPEt 296      -1.170  80.221  36.145  1.00  0.00           C
ATOM   9622 3C21 POPEt 296      -2.100  80.181  37.355  1.00  0.00           C
ATOM   9625 4C21 POPEt 296      -1.450  80.371  38.725  1.00  0.00           C
ATOM   9628 5C21 POPEt 296      -0.960  81.801  38.985  1.00  0.00           C
ATOM   9631 6C21 POPEt 296      -0.830  82.121  40.485  1.00  0.00           C
ATOM   9634 7C21 POPEt 296      -0.390  83.571  40.755  1.00  0.00           C
ATOM   9637 8C21 POPEt 296      -0.490  84.021  42.225  1.00  0.00           C
ATOM   9641  C33 POPEt 296       2.670  84.591  27.145  1.00  0.00           C
ATOM   9644  C34 POPEt 296       2.910  83.841  28.465  1.00  0.00           C
ATOM   9647  C35 POPEt 296       2.560  84.621  29.755  1.00  0.00           C
ATOM   9650  C36 POPEt 296       2.670  83.661  30.955  1.00  0.00           C
ATOM   9653  C37 POPEt 296       2.240  84.141  32.345  1.00  0.00           C
ATOM   9656  C38 POPEt 296       2.420  83.001  33.365  1.00  0.00           C
ATOM   9659  C39 POPEt 296       2.280  83.391  34.855  1.00  0.00           C
ATOM   9662 0C31 POPEt 296       3.150  82.511  35.765  1.00  0.00           C
ATOM   9665 1C31 POPEt 296       3.030  82.831  37.265  1.00  0.00           C
ATOM   9668 2C31 POPEt 296       3.800  81.841  38.145  1.00  0.00           C
ATOM   9671 3C31 POPEt 296       3.470  81.921  39.635  1.00  0.00           C
ATOM   9674 4C31 POPEt 296       3.940  83.211  40.315  1.00  0.00           C
ATOM   9677 5C31 POPEt 296       3.790  83.161  41.845  1.00  0.00           C
ATOM   9680 6C31 POPEt 296       4.280  84.421  42.555  1.00  0.00           C
ATOM   9684  NH3 POPEu 297      24.250  11.815  28.865  1.00  0.00           N
ATOM   9688  C12 POPEu 297      24.280  10.345  29.195  1.00  0.00           C
ATOM   9691  C11 POPEu 297      23.600   9.495  28.115  1.00  0.00           C
ATOM   9694  P   POPEu 297      23.340   7.075  29.135  1.00  0.00           P
ATOM   9695  O13 POPEu 297      22.260   6.355  29.855  1.00  0.00           O
ATOM   9696  O14 POPEu 297      23.940   6.385  27.965  1.00  0.00           O
ATOM   9697  O11 POPEu 297      24.550   7.395  30.125  1.00  0.00           O
ATOM   9698  O12 POPEu 297      22.800   8.465  28.675  1.00  0.00           O
ATOM   9699  C1  POPEu 297      24.450   6.945  31.485  1.00  0.00           C
ATOM   9702  C2  POPEu 297      25.840   6.835  32.185  1.00  0.00           C
ATOM   9704  O21 POPEu 297      25.760   6.365  33.555  1.00  0.00           O
ATOM   9705  C21 POPEu 297      25.570   5.075  33.765  1.00  0.00           C
ATOM   9706  O22 POPEu 297      25.000   4.325  32.985  1.00  0.00           O
ATOM   9707  C22 POPEu 297      26.260   4.655  35.065  1.00  0.00           C
ATOM   9710  C3  POPEu 297      26.550   8.225  32.145  1.00  0.00           C
ATOM   9713  O31 POPEu 297      27.220   8.585  33.385  1.00  0.00           O
ATOM   9714  C31 POPEu 297      26.430   9.145  34.305  1.00  0.00           C
ATOM   9715  O32 POPEu 297      25.220   9.295  34.195  1.00  0.00           O
ATOM   9716  C32 POPEu 297      27.290   9.655  35.455  1.00  0.00           C
ATOM   9719  C23 POPEu 297      25.700   5.285  36.375  1.00  0.00           C
ATOM   9722  C24 POPEu 297      24.720   4.345  37.085  1.00  0.00           C
ATOM   9725  C25 POPEu 297      23.840   5.025  38.145  1.00  0.00           C
ATOM   9728  C26 POPEu 297      24.540   5.435  39.455  1.00  0.00           C
ATOM   9731  C27 POPEu 297      23.530   5.615  40.605  1.00  0.00           C
ATOM   9734  C28 POPEu 297      24.150   6.205  41.885  1.00  0.00           C
ATOM   9737  C29 POPEu 297      23.150   6.305  43.015  1.00  0.00           C
ATOM   9739 0C21 POPEu 297      23.440   6.615  44.295  1.00  0.00           C
ATOM   9741 1C21 POPEu 297      24.790   7.005  44.835  1.00  0.00           C
ATOM   9744 2C21 POPEu 297      24.690   8.155  45.845  1.00  0.00           C
ATOM   9747 3C21 POPEu 297      26.060   8.655  46.325  1.00  0.00           C
ATOM   9750 4C21 POPEu 297      26.020  10.125  46.785  1.00  0.00           C
ATOM   9753 5C21 POPEu 297      27.420  10.715  47.035  1.00  0.00           C
ATOM   9756 6C21 POPEu 297      28.090  10.225  48.325  1.00  0.00           C
ATOM   9759 7C21 POPEu 297      29.490  10.825  48.485  1.00  0.00           C
ATOM   9762 8C21 POPEu 297      30.200  10.415  49.775  1.00  0.00           C
ATOM   9766  C33 POPEu 297      27.340   8.665  36.635  1.00  0.00           C
ATOM   9769  C34 POPEu 297      28.150   9.235  37.795  1.00  0.00           C
ATOM   9772  C35 POPEu 297      27.890   8.555  39.145  1.00  0.00           C
ATOM   9775  C36 POPEu 297      28.860   9.085  40.205  1.00  0.00           C
ATOM   9778  C37 POPEu 297      28.640   8.585  41.635  1.00  0.00           C
ATOM   9781  C38 POPEu 297      29.840   8.985  42.495  1.00  0.00           C
ATOM   9784  C39 POPEu 297      29.680   8.825  44.005  1.00  0.00           C
ATOM   9787 0C31 POPEu 297      29.390   7.395  44.425  1.00  0.00           C
ATOM   9790 1C31 POPEu 297      29.630   7.175  45.925  1.00  0.00           C
ATOM   9793 2C31 POPEu 297      28.990   5.875  46.405  1.00  0.00           C
ATOM   9796 3C31 POPEu 297      29.480   5.405  47.775  1.00  0.00           C
ATOM   9799 4C31 POPEu 297      29.350   6.475  48.865  1.00  0.00           C
ATOM   9802 5C31 POPEu 297      29.710   5.925  50.245  1.00  0.00           C
ATOM   9805 6C31 POPEu 297      29.670   6.985  51.345  1.00  0.00           C
ATOM   9809  NH3 POPEv 298      57.790  -2.135  77.355  1.00  0.00           N
ATOM   9813  C12 POPEv 298      57.310  -0.855  78.005  1.00  0.00           C
ATOM   9816  C11 POPEv 298      56.860   0.225  77.005  1.00  0.00           C
ATOM   9819  P   POPEv 298      55.050   2.185  77.065  1.00  0.00           P
ATOM   9820  O13 POPEv 298      54.220   2.775  78.125  1.00  0.00           O
ATOM   9821  O14 POPEv 298      55.710   3.175  76.185  1.00  0.00           O
ATOM   9822  O11 POPEv 298      54.140   1.205  76.205  1.00  0.00           O
ATOM   9823  O12 POPEv 298      56.160   1.255  77.695  1.00  0.00           O
ATOM   9824  C1  POPEv 298      54.450   0.945  74.835  1.00  0.00           C
ATOM   9827  C2  POPEv 298      53.250   1.255  73.925  1.00  0.00           C
ATOM   9829  O21 POPEv 298      53.640   1.175  72.545  1.00  0.00           O
ATOM   9830  C21 POPEv 298      54.460   2.085  72.055  1.00  0.00           C
ATOM   9831  O22 POPEv 298      54.880   3.075  72.625  1.00  0.00           O
ATOM   9832  C22 POPEv 298      54.650   1.745  70.575  1.00  0.00           C
ATOM   9835  C3  POPEv 298      52.500   2.575  74.295  1.00  0.00           C
ATOM   9838  O31 POPEv 298      51.610   2.965  73.215  1.00  0.00           O
ATOM   9839  C31 POPEv 298      51.780   4.155  72.695  1.00  0.00           C
ATOM   9840  O32 POPEv 298      52.400   5.085  73.195  1.00  0.00           O
ATOM   9841  C32 POPEv 298      51.170   4.195  71.285  1.00  0.00           C
ATOM   9844  C23 POPEv 298      56.100   1.565  70.065  1.00  0.00           C
ATOM   9847  C24 POPEv 298      56.200   0.245  69.285  1.00  0.00           C
ATOM   9850  C25 POPEv 298      57.550  -0.025  68.585  1.00  0.00           C
ATOM   9853  C26 POPEv 298      58.030   1.095  67.655  1.00  0.00           C
ATOM   9856  C27 POPEv 298      58.790   0.585  66.415  1.00  0.00           C
ATOM   9859  C28 POPEv 298      59.500   1.725  65.645  1.00  0.00           C
ATOM   9862  C29 POPEv 298      60.000   1.265  64.295  1.00  0.00           C
ATOM   9864 0C21 POPEv 298      61.200   1.555  63.745  1.00  0.00           C
ATOM   9866 1C21 POPEv 298      62.260   2.435  64.335  1.00  0.00           C
ATOM   9869 2C21 POPEv 298      63.280   2.885  63.275  1.00  0.00           C
ATOM   9872 3C21 POPEv 298      64.370   3.795  63.855  1.00  0.00           C
ATOM   9875 4C21 POPEv 298      65.220   4.485  62.765  1.00  0.00           C
ATOM   9878 5C21 POPEv 298      66.250   5.465  63.345  1.00  0.00           C
ATOM   9881 6C21 POPEv 298      66.980   6.285  62.275  1.00  0.00           C
ATOM   9884 7C21 POPEv 298      67.770   7.455  62.875  1.00  0.00           C
ATOM   9887 8C21 POPEv 298      68.670   8.175  61.865  1.00  0.00           C
ATOM   9891  C33 POPEv 298      49.910   3.325  71.055  1.00  0.00           C
ATOM   9894  C34 POPEv 298      49.050   3.835  69.885  1.00  0.00           C
ATOM   9897  C35 POPEv 298      48.860   2.865  68.705  1.00  0.00           C
ATOM   9900  C36 POPEv 298      50.080   2.805  67.785  1.00  0.00           C
ATOM   9903  C37 POPEv 298      49.750   2.395  66.335  1.00  0.00           C
ATOM   9906  C38 POPEv 298      50.990   1.965  65.535  1.00  0.00           C
ATOM   9909  C39 POPEv 298      50.660   1.545  64.085  1.00  0.00           C
ATOM   9912 0C31 POPEv 298      50.460   2.725  63.135  1.00  0.00           C
ATOM   9915 1C31 POPEv 298      49.820   2.335  61.785  1.00  0.00           C
ATOM   9918 2C31 POPEv 298      50.780   2.245  60.595  1.00  0.00           C
ATOM   9921 3C31 POPEv 298      51.690   1.015  60.615  1.00  0.00           C
ATOM   9924 4C31 POPEv 298      52.500   0.875  59.315  1.00  0.00           C
ATOM   9927 5C31 POPEv 298      53.320  -0.415  59.255  1.00  0.00           C
ATOM   9930 6C31 POPEv 298      54.130  -0.565  57.965  1.00  0.00           C
ATOM   9934  NH3 POPEw 299      -6.400  68.251  63.265  1.00  0.00           N
ATOM   9938  C12 POPEw 299      -4.980  68.731  63.225  1.00  0.00           C
ATOM   9941  C11 POPEw 299      -4.350  68.641  64.635  1.00  0.00           C
ATOM   9944  P   POPEw 299      -2.180  67.271  64.115  1.00  0.00           P
ATOM   9945  O13 POPEw 299      -1.090  66.861  65.015  1.00  0.00           O
ATOM   9946  O14 POPEw 299      -3.190  66.221  63.825  1.00  0.00           O
ATOM   9947  O11 POPEw 299      -1.560  67.691  62.705  1.00  0.00           O
ATOM   9948  O12 POPEw 299      -2.910  68.601  64.605  1.00  0.00           O
ATOM   9949  C1  POPEw 299      -0.290  67.161  62.285  1.00  0.00           C
ATOM   9952  C2  POPEw 299      -0.160  67.091  60.725  1.00  0.00           C
ATOM   9954  O21 POPEw 299       1.180  66.721  60.275  1.00  0.00           O
ATOM   9955  C21 POPEw 299       1.150  66.031  59.105  1.00  0.00           C
ATOM   9956  O22 POPEw 299       0.160  65.571  58.585  1.00  0.00           O
ATOM   9957  C22 POPEw 299       2.540  65.961  58.495  1.00  0.00           C
ATOM   9960  C3  POPEw 299      -0.570  68.471  60.145  1.00  0.00           C
ATOM   9963  O31 POPEw 299      -0.260  68.551  58.745  1.00  0.00           O
ATOM   9964  C31 POPEw 299      -1.020  69.381  58.065  1.00  0.00           C
ATOM   9965  O32 POPEw 299      -1.840  70.151  58.545  1.00  0.00           O
ATOM   9966  C32 POPEw 299      -0.640  69.251  56.595  1.00  0.00           C
ATOM   9969  C23 POPEw 299       2.590  65.421  57.045  1.00  0.00           C
ATOM   9972  C24 POPEw 299       3.970  65.711  56.465  1.00  0.00           C
ATOM   9975  C25 POPEw 299       4.380  65.091  55.125  1.00  0.00           C
ATOM   9978  C26 POPEw 299       5.750  65.661  54.715  1.00  0.00           C
ATOM   9981  C27 POPEw 299       6.470  64.971  53.535  1.00  0.00           C
ATOM   9984  C28 POPEw 299       6.780  65.861  52.315  1.00  0.00           C
ATOM   9987  C29 POPEw 299       5.630  65.941  51.335  1.00  0.00           C
ATOM   9989 0C21 POPEw 299       5.270  67.021  50.625  1.00  0.00           C
ATOM   9991 1C21 POPEw 299       5.940  68.371  50.635  1.00  0.00           C
ATOM   9994 2C21 POPEw 299       5.940  69.061  49.265  1.00  0.00           C
ATOM   9997 3C21 POPEw 299       6.520  70.481  49.335  1.00  0.00           C
ATOM  10000 4C21 POPEw 299       6.270  71.301  48.065  1.00  0.00           C
ATOM  10003 5C21 POPEw 299       7.050  70.801  46.835  1.00  0.00           C
ATOM  10006 6C21 POPEw 299       8.540  71.131  46.895  1.00  0.00           C
ATOM  10009 7C21 POPEw 299       9.300  70.701  45.635  1.00  0.00           C
ATOM  10012 8C21 POPEw 299      10.770  71.111  45.645  1.00  0.00           C
ATOM  10016  C33 POPEw 299      -1.710  69.851  55.675  1.00  0.00           C
ATOM  10019  C34 POPEw 299      -1.330  69.711  54.195  1.00  0.00           C
ATOM  10022  C35 POPEw 299      -2.440  70.231  53.285  1.00  0.00           C
ATOM  10025  C36 POPEw 299      -2.460  71.761  53.185  1.00  0.00           C
ATOM  10028  C37 POPEw 299      -3.800  72.281  52.645  1.00  0.00           C
ATOM  10031  C38 POPEw 299      -3.870  73.811  52.665  1.00  0.00           C
ATOM  10034  C39 POPEw 299      -3.650  74.411  51.265  1.00  0.00           C
ATOM  10037 0C31 POPEw 299      -4.910  74.281  50.395  1.00  0.00           C
ATOM  10040 1C31 POPEw 299      -4.750  74.881  48.995  1.00  0.00           C
ATOM  10043 2C31 POPEw 299      -6.110  75.121  48.325  1.00  0.00           C
ATOM  10046 3C31 POPEw 299      -6.170  74.691  46.855  1.00  0.00           C
ATOM  10049 4C31 POPEw 299      -5.810  75.781  45.845  1.00  0.00           C
ATOM  10052 5C31 POPEw 299      -6.110  75.321  44.405  1.00  0.00           C
ATOM  10055 6C31 POPEw 299      -5.880  76.391  43.335  1.00  0.00           C
ATOM  10059  NH3 POPEx 300      49.610 102.671  74.975  1.00  0.00           N
ATOM  10063  C12 POPEx 300      49.600 101.231  74.575  1.00  0.00           C
ATOM  10066  C11 POPEx 300      50.980 100.811  74.045  1.00  0.00           C
ATOM  10069  P   POPEx 300      51.420 102.441  71.965  1.00  0.00           P
ATOM  10070  O13 POPEx 300      50.450 103.411  72.475  1.00  0.00           O
ATOM  10071  O14 POPEx 300      52.860 102.741  72.035  1.00  0.00           O
ATOM  10072  O11 POPEx 300      50.960 101.981  70.525  1.00  0.00           O
ATOM  10073  O12 POPEx 300      51.130 101.081  72.665  1.00  0.00           O
ATOM  10074  C1  POPEx 300      50.990 102.791  69.365  1.00  0.00           C
ATOM  10077  C2  POPEx 300      52.370 102.801  68.645  1.00  0.00           C
ATOM  10079  O21 POPEx 300      52.190 103.131  67.245  1.00  0.00           O
ATOM  10080  C21 POPEx 300      51.670 104.321  67.015  1.00  0.00           C
ATOM  10081  O22 POPEx 300      51.400 105.161  67.865  1.00  0.00           O
ATOM  10082  C22 POPEx 300      51.530 104.521  65.515  1.00  0.00           C
ATOM  10085  C3  POPEx 300      53.130 101.431  68.775  1.00  0.00           C
ATOM  10088  O31 POPEx 300      53.850 101.061  67.565  1.00  0.00           O
ATOM  10089  C31 POPEx 300      53.030 100.511  66.665  1.00  0.00           C
ATOM  10090  O32 POPEx 300      51.890 100.121  66.885  1.00  0.00           O
ATOM  10091  C32 POPEx 300      53.690 100.481  65.285  1.00  0.00           C
ATOM  10094  C23 POPEx 300      51.000 105.931  65.115  1.00  0.00           C
ATOM  10097  C24 POPEx 300      51.950 106.711  64.195  1.00  0.00           C
ATOM  10100  C25 POPEx 300      52.340 105.941  62.935  1.00  0.00           C
ATOM  10103  C26 POPEx 300      52.630 106.861  61.745  1.00  0.00           C
ATOM  10106  C27 POPEx 300      53.510 106.201  60.665  1.00  0.00           C
ATOM  10109  C28 POPEx 300      53.320 106.851  59.295  1.00  0.00           C
ATOM  10112  C29 POPEx 300      53.850 108.261  59.265  1.00  0.00           C
ATOM  10114 0C21 POPEx 300      55.020 108.631  58.715  1.00  0.00           C
ATOM  10116 1C21 POPEx 300      56.030 107.691  58.105  1.00  0.00           C
ATOM  10119 2C21 POPEx 300      57.470 108.121  58.385  1.00  0.00           C
ATOM  10122 3C21 POPEx 300      57.840 108.241  59.875  1.00  0.00           C
ATOM  10125 4C21 POPEx 300      59.260 108.801  60.015  1.00  0.00           C
ATOM  10128 5C21 POPEx 300      59.710 109.011  61.465  1.00  0.00           C
ATOM  10131 6C21 POPEx 300      61.040 109.771  61.535  1.00  0.00           C
ATOM  10134 7C21 POPEx 300      61.770 109.601  62.875  1.00  0.00           C
ATOM  10137 8C21 POPEx 300      63.260 109.961  62.775  1.00  0.00           C
ATOM  10141  C33 POPEx 300      52.710 100.051  64.165  1.00  0.00           C
ATOM  10144  C34 POPEx 300      53.310 100.121  62.755  1.00  0.00           C
ATOM  10147  C35 POPEx 300      53.070 101.451  62.025  1.00  0.00           C
ATOM  10150  C36 POPEx 300      51.660 101.591  61.415  1.00  0.00           C
ATOM  10153  C37 POPEx 300      51.550 102.881  60.585  1.00  0.00           C
ATOM  10156  C38 POPEx 300      50.120 103.341  60.235  1.00  0.00           C
ATOM  10159  C39 POPEx 300      49.550 102.711  58.955  1.00  0.00           C
ATOM  10162 0C31 POPEx 300      49.300 103.721  57.815  1.00  0.00           C
ATOM  10165 1C31 POPEx 300      50.590 104.291  57.225  1.00  0.00           C
ATOM  10168 2C31 POPEx 300      50.350 105.271  56.065  1.00  0.00           C
ATOM  10171 3C31 POPEx 300      51.610 106.061  55.665  1.00  0.00           C
ATOM  10174 4C31 POPEx 300      52.860 105.201  55.435  1.00  0.00           C
ATOM  10177 5C31 POPEx 300      54.100 106.031  55.115  1.00  0.00           C
ATOM  10180 6C31 POPEx 300      55.400 105.241  55.215  1.00  0.00           C
ATOM  10184  NH3 POPEy 301     116.040  98.331  67.045  1.00  0.00           N
ATOM  10188  C12 POPEy 301     115.730  96.921  67.465  1.00  0.00           C
ATOM  10191  C11 POPEy 301     116.260  95.901  66.465  1.00  0.00           C
ATOM  10194  P   POPEy 301     116.866  93.411  66.335  1.00  0.00           P
ATOM  10195  O13 POPEy 301     118.306  93.511  66.605  1.00  0.00           O
ATOM  10196  O14 POPEy 301     116.190  92.151  66.715  1.00  0.00           O
ATOM  10197  O11 POPEy 301     116.566  93.681  64.815  1.00  0.00           O
ATOM  10198  O12 POPEy 301     116.120  94.601  67.025  1.00  0.00           O
ATOM  10199  C1  POPEy 301     117.566  93.851  63.815  1.00  0.00           C
ATOM  10202  C2  POPEy 301     117.816  92.531  63.045  1.00  0.00           C
ATOM  10204  O21 POPEy 301     117.896  92.801  61.645  1.00  0.00           O
ATOM  10205  C21 POPEy 301     119.076  93.041  61.135  1.00  0.00           C
ATOM  10206  O22 POPEy 301     120.106  93.271  61.755  1.00  0.00           O
ATOM  10207  C22 POPEy 301     118.916  93.031  59.605  1.00  0.00           C
ATOM  10210  C3  POPEy 301     116.676  91.501  63.195  1.00  0.00           C
ATOM  10213  O31 POPEy 301     116.866  90.421  62.265  1.00  0.00           O
ATOM  10214  C31 POPEy 301     116.406  90.451  61.015  1.00  0.00           C
ATOM  10215  O32 POPEy 301     116.976  89.931  60.075  1.00  0.00           O
ATOM  10216  C32 POPEy 301     115.030  91.131  60.895  1.00  0.00           C
ATOM  10219  C23 POPEy 301     117.536  93.551  59.145  1.00  0.00           C
ATOM  10222  C24 POPEy 301     117.326  93.491  57.635  1.00  0.00           C
ATOM  10225  C25 POPEy 301     117.966  94.661  56.875  1.00  0.00           C
ATOM  10228  C26 POPEy 301     116.926  95.611  56.285  1.00  0.00           C
ATOM  10231  C27 POPEy 301     117.536  96.631  55.315  1.00  0.00           C
ATOM  10234  C28 POPEy 301     116.536  97.721  54.915  1.00  0.00           C
ATOM  10237  C29 POPEy 301     117.166  98.761  54.015  1.00  0.00           C
ATOM  10239 0C21 POPEy 301     116.866  99.021  52.725  1.00  0.00           C
ATOM  10241 1C21 POPEy 301     115.830  98.331  51.875  1.00  0.00           C
ATOM  10244 2C21 POPEy 301     114.770  99.271  51.265  1.00  0.00           C
ATOM  10247 3C21 POPEy 301     113.940 100.031  52.315  1.00  0.00           C
ATOM  10250 4C21 POPEy 301     112.610 100.571  51.745  1.00  0.00           C
ATOM  10253 5C21 POPEy 301     112.800 101.671  50.695  1.00  0.00           C
ATOM  10256 6C21 POPEy 301     111.490 102.211  50.125  1.00  0.00           C
ATOM  10259 7C21 POPEy 301     110.980 101.431  48.895  1.00  0.00           C
ATOM  10262 8C21 POPEy 301     109.910 102.211  48.125  1.00  0.00           C
ATOM  10266  C33 POPEy 301     114.390  90.921  59.495  1.00  0.00           C
ATOM  10269  C34 POPEy 301     113.030  91.611  59.375  1.00  0.00           C
ATOM  10272  C35 POPEy 301     112.280  91.211  58.105  1.00  0.00           C
ATOM  10275  C36 POPEy 301     110.920  91.901  57.935  1.00  0.00           C
ATOM  10278  C37 POPEy 301     110.150  91.321  56.735  1.00  0.00           C
ATOM  10281  C38 POPEy 301     108.890  92.121  56.385  1.00  0.00           C
ATOM  10284  C39 POPEy 301     109.090  93.111  55.215  1.00  0.00           C
ATOM  10287 0C31 POPEy 301     108.960  92.461  53.835  1.00  0.00           C
ATOM  10290 1C31 POPEy 301     108.750  93.491  52.715  1.00  0.00           C
ATOM  10293 2C31 POPEy 301     108.790  92.871  51.315  1.00  0.00           C
ATOM  10296 3C31 POPEy 301     108.220  93.781  50.215  1.00  0.00           C
ATOM  10299 4C31 POPEy 301     108.890  95.161  50.105  1.00  0.00           C
ATOM  10302 5C31 POPEy 301     108.180  96.041  49.055  1.00  0.00           C
ATOM  10305 6C31 POPEy 301     108.810  97.421  48.855  1.00  0.00           C
ATOM  10309  NH3 POPEz 302     123.136 105.491  68.925  1.00  0.00           N
ATOM  10313  C12 POPEz 302     124.046 104.301  68.885  1.00  0.00           C
ATOM  10316  C11 POPEz 302     125.526 104.701  68.765  1.00  0.00           C
ATOM  10319  P   POPEz 302     126.296 102.211  68.525  1.00  0.00           P
ATOM  10320  O13 POPEz 302     127.636 101.601  68.405  1.00  0.00           O
ATOM  10321  O14 POPEz 302     125.256 101.441  69.235  1.00  0.00           O
ATOM  10322  O11 POPEz 302     125.836 102.541  67.045  1.00  0.00           O
ATOM  10323  O12 POPEz 302     126.406 103.651  69.145  1.00  0.00           O
ATOM  10324  C1  POPEz 302     126.856 102.941  66.115  1.00  0.00           C
ATOM  10327  C2  POPEz 302     127.286 101.771  65.175  1.00  0.00           C
ATOM  10329  O21 POPEz 302     127.266 102.271  63.835  1.00  0.00           O
ATOM  10330  C21 POPEz 302     128.206 101.891  63.005  1.00  0.00           C
ATOM  10331  O22 POPEz 302     129.266 101.361  63.285  1.00  0.00           O
ATOM  10332  C22 POPEz 302     127.726 102.271  61.625  1.00  0.00           C
ATOM  10335  C3  POPEz 302     126.296 100.571  65.295  1.00  0.00           C
ATOM  10338  O31 POPEz 302     126.446  99.551  64.285  1.00  0.00           O
ATOM  10339  C31 POPEz 302     127.516  98.771  64.445  1.00  0.00           C
ATOM  10340  O32 POPEz 302     128.376  98.941  65.295  1.00  0.00           O
ATOM  10341  C32 POPEz 302     127.476  97.611  63.475  1.00  0.00           C
ATOM  10344  C23 POPEz 302     128.566 101.681  60.485  1.00  0.00           C
ATOM  10347  C24 POPEz 302     128.096 102.301  59.175  1.00  0.00           C
ATOM  10350  C25 POPEz 302     128.686 101.631  57.925  1.00  0.00           C
ATOM  10353  C26 POPEz 302     127.946 102.151  56.705  1.00  0.00           C
ATOM  10356  C27 POPEz 302     128.456 101.601  55.375  1.00  0.00           C
ATOM  10359  C28 POPEz 302     127.416 101.871  54.275  1.00  0.00           C
ATOM  10362  C29 POPEz 302     127.946 101.551  52.905  1.00  0.00           C
ATOM  10364 0C21 POPEz 302     127.176 101.361  51.815  1.00  0.00           C
ATOM  10366 1C21 POPEz 302     125.676 101.511  51.805  1.00  0.00           C
ATOM  10369 2C21 POPEz 302     125.146 101.981  50.435  1.00  0.00           C
ATOM  10372 3C21 POPEz 302     125.346 100.951  49.325  1.00  0.00           C
ATOM  10375 4C21 POPEz 302     124.476 101.251  48.105  1.00  0.00           C
ATOM  10378 5C21 POPEz 302     124.856 100.421  46.875  1.00  0.00           C
ATOM  10381 6C21 POPEz 302     124.396  98.961  46.925  1.00  0.00           C
ATOM  10384 7C21 POPEz 302     124.756  98.231  45.625  1.00  0.00           C
ATOM  10387 8C21 POPEz 302     124.056  96.881  45.455  1.00  0.00           C
ATOM  10391  C33 POPEz 302     127.386  98.071  62.015  1.00  0.00           C
ATOM  10394  C34 POPEz 302     127.616  96.891  61.075  1.00  0.00           C
ATOM  10397  C35 POPEz 302     127.576  97.311  59.605  1.00  0.00           C
ATOM  10400  C36 POPEz 302     128.136  96.201  58.705  1.00  0.00           C
ATOM  10403  C37 POPEz 302     128.306  96.681  57.265  1.00  0.00           C
ATOM  10406  C38 POPEz 302     128.596  95.521  56.305  1.00  0.00           C
ATOM  10409  C39 POPEz 302     128.826  95.981  54.865  1.00  0.00           C
ATOM  10412 0C31 POPEz 302     127.556  96.571  54.235  1.00  0.00           C
ATOM  10415 1C31 POPEz 302     127.806  97.151  52.845  1.00  0.00           C
ATOM  10418 2C31 POPEz 302     126.566  97.101  51.935  1.00  0.00           C
ATOM  10421 3C31 POPEz 302     126.856  97.611  50.515  1.00  0.00           C
ATOM  10424 4C31 POPEz 302     127.876  96.731  49.765  1.00  0.00           C
ATOM  10427 5C31 POPEz 302     128.466  97.421  48.535  1.00  0.00           C
ATOM  10430 6C31 POPEz 302     129.496  96.541  47.825  1.00  0.00           C
ATOM  10434  NH3 POPE0 303      61.370  66.321  28.525  1.00  0.00           N
ATOM  10438  C12 POPE0 303      60.630  67.331  27.685  1.00  0.00           C
ATOM  10441  C11 POPE0 303      59.130  67.341  28.005  1.00  0.00           C
ATOM  10444  P   POPE0 303      57.070  68.871  27.425  1.00  0.00           P
ATOM  10445  O13 POPE0 303      56.970  70.141  26.665  1.00  0.00           O
ATOM  10446  O14 POPE0 303      56.450  67.671  26.835  1.00  0.00           O
ATOM  10447  O11 POPE0 303      56.440  69.091  28.845  1.00  0.00           O
ATOM  10448  O12 POPE0 303      58.610  68.621  27.695  1.00  0.00           O
ATOM  10449  C1  POPE0 303      55.010  69.151  28.935  1.00  0.00           C
ATOM  10452  C2  POPE0 303      54.480  67.881  29.635  1.00  0.00           C
ATOM  10454  O21 POPE0 303      53.070  67.901  29.925  1.00  0.00           O
ATOM  10455  C21 POPE0 303      52.700  68.681  30.925  1.00  0.00           C
ATOM  10456  O22 POPE0 303      53.300  69.671  31.325  1.00  0.00           O
ATOM  10457  C22 POPE0 303      51.420  68.151  31.555  1.00  0.00           C
ATOM  10460  C3  POPE0 303      55.350  67.571  30.885  1.00  0.00           C
ATOM  10463  O31 POPE0 303      54.800  66.581  31.775  1.00  0.00           O
ATOM  10464  C31 POPE0 303      54.940  65.321  31.365  1.00  0.00           C
ATOM  10465  O32 POPE0 303      55.100  64.991  30.205  1.00  0.00           O
ATOM  10466  C32 POPE0 303      54.880  64.371  32.555  1.00  0.00           C
ATOM  10469  C23 POPE0 303      51.540  67.941  33.085  1.00  0.00           C
ATOM  10472  C24 POPE0 303      50.340  67.161  33.635  1.00  0.00           C
ATOM  10475  C25 POPE0 303      50.430  66.781  35.125  1.00  0.00           C
ATOM  10478  C26 POPE0 303      50.010  67.891  36.105  1.00  0.00           C
ATOM  10481  C27 POPE0 303      49.670  67.331  37.495  1.00  0.00           C
ATOM  10484  C28 POPE0 303      49.290  68.401  38.545  1.00  0.00           C
ATOM  10487  C29 POPE0 303      50.470  68.941  39.315  1.00  0.00           C
ATOM  10489 0C21 POPE0 303      50.510  69.191  40.635  1.00  0.00           C
ATOM  10491 1C21 POPE0 303      49.350  69.041  41.585  1.00  0.00           C
ATOM  10494 2C21 POPE0 303      49.600  69.621  43.005  1.00  0.00           C
ATOM  10497 3C21 POPE0 303      50.630  68.831  43.825  1.00  0.00           C
ATOM  10500 4C21 POPE0 303      50.370  68.831  45.335  1.00  0.00           C
ATOM  10503 5C21 POPE0 303      50.820  70.091  46.095  1.00  0.00           C
ATOM  10506 6C21 POPE0 303      50.450  70.011  47.585  1.00  0.00           C
ATOM  10509 7C21 POPE0 303      50.910  71.221  48.415  1.00  0.00           C
ATOM  10512 8C21 POPE0 303      50.440  71.151  49.875  1.00  0.00           C
ATOM  10516  C33 POPE0 303      54.640  65.031  33.945  1.00  0.00           C
ATOM  10519  C34 POPE0 303      54.850  64.021  35.085  1.00  0.00           C
ATOM  10522  C35 POPE0 303      54.120  64.351  36.395  1.00  0.00           C
ATOM  10525  C36 POPE0 303      54.520  65.671  37.065  1.00  0.00           C
ATOM  10528  C37 POPE0 303      53.900  65.801  38.455  1.00  0.00           C
ATOM  10531  C38 POPE0 303      54.260  67.131  39.135  1.00  0.00           C
ATOM  10534  C39 POPE0 303      53.660  67.311  40.535  1.00  0.00           C
ATOM  10537 0C31 POPE0 303      54.350  66.461  41.605  1.00  0.00           C
ATOM  10540 1C31 POPE0 303      53.860  66.801  43.025  1.00  0.00           C
ATOM  10543 2C31 POPE0 303      54.350  65.791  44.075  1.00  0.00           C
ATOM  10546 3C31 POPE0 303      53.920  66.181  45.505  1.00  0.00           C
ATOM  10549 4C31 POPE0 303      54.920  67.101  46.215  1.00  0.00           C
ATOM  10552 5C31 POPE0 303      54.370  67.621  47.545  1.00  0.00           C
ATOM  10555 6C31 POPE0 303      55.400  68.381  48.375  1.00  0.00           C
ATOM  10559  NH3 POPE1 304      90.000 112.311  27.295  1.00  0.00           N
ATOM  10563  C12 POPE1 304      89.520 111.051  27.975  1.00  0.00           C
ATOM  10566  C11 POPE1 304      90.330 109.871  27.435  1.00  0.00           C
ATOM  10569  P   POPE1 304      90.740 107.361  27.975  1.00  0.00           P
ATOM  10570  O13 POPE1 304      89.870 106.171  27.995  1.00  0.00           O
ATOM  10571  O14 POPE1 304      91.730 107.461  26.885  1.00  0.00           O
ATOM  10572  O11 POPE1 304      91.490 107.371  29.355  1.00  0.00           O
ATOM  10573  O12 POPE1 304      89.880 108.671  28.055  1.00  0.00           O
ATOM  10574  C1  POPE1 304      91.790 108.601  30.025  1.00  0.00           C
ATOM  10577  C2  POPE1 304      92.680 108.321  31.255  1.00  0.00           C
ATOM  10579  O21 POPE1 304      93.360 109.481  31.795  1.00  0.00           O
ATOM  10580  C21 POPE1 304      92.940 110.721  31.685  1.00  0.00           C
ATOM  10581  O22 POPE1 304      91.980 111.151  31.085  1.00  0.00           O
ATOM  10582  C22 POPE1 304      93.870 111.591  32.535  1.00  0.00           C
ATOM  10585  C3  POPE1 304      93.730 107.221  30.895  1.00  0.00           C
ATOM  10588  O31 POPE1 304      94.520 106.791  32.025  1.00  0.00           O
ATOM  10589  C31 POPE1 304      95.600 107.531  32.215  1.00  0.00           C
ATOM  10590  O32 POPE1 304      96.010 108.401  31.455  1.00  0.00           O
ATOM  10591  C32 POPE1 304      96.240 107.181  33.565  1.00  0.00           C
ATOM  10594  C23 POPE1 304      93.310 113.011  32.805  1.00  0.00           C
ATOM  10597  C24 POPE1 304      94.240 113.861  33.685  1.00  0.00           C
ATOM  10600  C25 POPE1 304      94.310 113.401  35.145  1.00  0.00           C
ATOM  10603  C26 POPE1 304      95.390 114.091  35.995  1.00  0.00           C
ATOM  10606  C27 POPE1 304      95.310 113.561  37.435  1.00  0.00           C
ATOM  10609  C28 POPE1 304      96.410 114.051  38.385  1.00  0.00           C
ATOM  10612  C29 POPE1 304      96.220 113.381  39.715  1.00  0.00           C
ATOM  10614 0C21 POPE1 304      95.440 113.811  40.725  1.00  0.00           C
ATOM  10616 1C21 POPE1 304      94.620 115.081  40.765  1.00  0.00           C
ATOM  10619 2C21 POPE1 304      95.260 116.131  41.705  1.00  0.00           C
ATOM  10622 3C21 POPE1 304      95.240 115.731  43.195  1.00  0.00           C
ATOM  10625 4C21 POPE1 304      96.220 116.531  44.075  1.00  0.00           C
ATOM  10628 5C21 POPE1 304      97.670 116.431  43.585  1.00  0.00           C
ATOM  10631 6C21 POPE1 304      98.720 116.801  44.635  1.00  0.00           C
ATOM  10634 7C21 POPE1 304     100.140 116.541  44.135  1.00  0.00           C
ATOM  10637 8C21 POPE1 304     101.220 116.861  45.165  1.00  0.00           C
ATOM  10641  C33 POPE1 304      96.270 108.401  34.505  1.00  0.00           C
ATOM  10644  C34 POPE1 304      94.880 108.821  35.025  1.00  0.00           C
ATOM  10647  C35 POPE1 304      94.320 107.921  36.135  1.00  0.00           C
ATOM  10650  C36 POPE1 304      94.980 108.201  37.495  1.00  0.00           C
ATOM  10653  C37 POPE1 304      94.760 107.091  38.535  1.00  0.00           C
ATOM  10656  C38 POPE1 304      95.870 107.141  39.585  1.00  0.00           C
ATOM  10659  C39 POPE1 304      95.900 105.931  40.535  1.00  0.00           C
ATOM  10662 0C31 POPE1 304      97.110 106.021  41.465  1.00  0.00           C
ATOM  10665 1C31 POPE1 304      97.290 104.811  42.385  1.00  0.00           C
ATOM  10668 2C31 POPE1 304      98.460 105.021  43.345  1.00  0.00           C
ATOM  10671 3C31 POPE1 304      98.630 103.911  44.385  1.00  0.00           C
ATOM  10674 4C31 POPE1 304      99.810 104.211  45.325  1.00  0.00           C
ATOM  10677 5C31 POPE1 304     100.080 103.141  46.375  1.00  0.00           C
ATOM  10680 6C31 POPE1 304     101.280 103.471  47.275  1.00  0.00           C
ATOM  10684  NH3 POPE2 305     111.880  74.091  67.925  1.00  0.00           N
ATOM  10688  C12 POPE2 305     111.750  72.621  67.615  1.00  0.00           C
ATOM  10691  C11 POPE2 305     111.610  72.401  66.105  1.00  0.00           C
ATOM  10694  P   POPE2 305     113.880  71.751  64.995  1.00  0.00           P
ATOM  10695  O13 POPE2 305     115.170  72.431  64.725  1.00  0.00           O
ATOM  10696  O14 POPE2 305     113.900  70.641  65.955  1.00  0.00           O
ATOM  10697  O11 POPE2 305     113.410  71.151  63.615  1.00  0.00           O
ATOM  10698  O12 POPE2 305     112.800  72.801  65.415  1.00  0.00           O
ATOM  10699  C1  POPE2 305     112.220  71.471  62.925  1.00  0.00           C
ATOM  10702  C2  POPE2 305     112.420  72.821  62.215  1.00  0.00           C
ATOM  10704  O21 POPE2 305     111.300  73.141  61.375  1.00  0.00           O
ATOM  10705  C21 POPE2 305     111.260  72.671  60.165  1.00  0.00           C
ATOM  10706  O22 POPE2 305     111.900  71.751  59.685  1.00  0.00           O
ATOM  10707  C22 POPE2 305     110.340  73.571  59.345  1.00  0.00           C
ATOM  10710  C3  POPE2 305     113.800  72.911  61.495  1.00  0.00           C
ATOM  10713  O31 POPE2 305     113.830  74.101  60.705  1.00  0.00           O
ATOM  10714  C31 POPE2 305     114.250  74.211  59.445  1.00  0.00           C
ATOM  10715  O32 POPE2 305     114.000  75.211  58.775  1.00  0.00           O
ATOM  10716  C32 POPE2 305     115.040  73.001  58.955  1.00  0.00           C
ATOM  10719  C23 POPE2 305     110.650  73.451  57.845  1.00  0.00           C
ATOM  10722  C24 POPE2 305     109.710  74.241  56.925  1.00  0.00           C
ATOM  10725  C25 POPE2 305     109.690  75.761  57.135  1.00  0.00           C
ATOM  10728  C26 POPE2 305     109.310  76.471  55.825  1.00  0.00           C
ATOM  10731  C27 POPE2 305     109.610  77.981  55.785  1.00  0.00           C
ATOM  10734  C28 POPE2 305     109.710  78.541  54.345  1.00  0.00           C
ATOM  10737  C29 POPE2 305     108.430  78.351  53.555  1.00  0.00           C
ATOM  10739 0C21 POPE2 305     108.130  78.941  52.385  1.00  0.00           C
ATOM  10741 1C21 POPE2 305     108.990  79.921  51.625  1.00  0.00           C
ATOM  10744 2C21 POPE2 305     109.580  79.361  50.315  1.00  0.00           C
ATOM  10747 3C21 POPE2 305     108.550  78.731  49.365  1.00  0.00           C
ATOM  10750 4C21 POPE2 305     109.110  78.611  47.945  1.00  0.00           C
ATOM  10753 5C21 POPE2 305     108.570  77.431  47.135  1.00  0.00           C
ATOM  10756 6C21 POPE2 305     107.050  77.441  47.005  1.00  0.00           C
ATOM  10759 7C21 POPE2 305     106.570  76.431  45.965  1.00  0.00           C
ATOM  10762 8C21 POPE2 305     105.060  76.301  45.965  1.00  0.00           C
ATOM  10766  C33 POPE2 305     115.640  73.191  57.545  1.00  0.00           C
ATOM  10769  C34 POPE2 305     116.180  71.861  56.995  1.00  0.00           C
ATOM  10772  C35 POPE2 305     116.696  71.911  55.545  1.00  0.00           C
ATOM  10775  C36 POPE2 305     115.610  72.131  54.465  1.00  0.00           C
ATOM  10778  C37 POPE2 305     114.700  70.911  54.265  1.00  0.00           C
ATOM  10781  C38 POPE2 305     113.740  71.021  53.055  1.00  0.00           C
ATOM  10784  C39 POPE2 305     114.400  70.991  51.665  1.00  0.00           C
ATOM  10787 0C31 POPE2 305     115.170  69.701  51.335  1.00  0.00           C
ATOM  10790 1C31 POPE2 305     115.800  69.731  49.935  1.00  0.00           C
ATOM  10793 2C31 POPE2 305     115.120  68.781  48.925  1.00  0.00           C
ATOM  10796 3C31 POPE2 305     115.560  69.021  47.465  1.00  0.00           C
ATOM  10799 4C31 POPE2 305     117.086  69.001  47.215  1.00  0.00           C
ATOM  10802 5C31 POPE2 305     117.416  69.541  45.825  1.00  0.00           C
ATOM  10805 6C31 POPE2 305     118.916  69.681  45.535  1.00  0.00           C
ATOM  10809  NH3 POPE3 306      77.680  23.281  68.955  1.00  0.00           N
ATOM  10813  C12 POPE3 306      76.620  23.981  69.765  1.00  0.00           C
ATOM  10816  C11 POPE3 306      75.560  22.971  70.225  1.00  0.00           C
ATOM  10819  P   POPE3 306      73.930  24.101  71.915  1.00  0.00           P
ATOM  10820  O13 POPE3 306      73.560  23.831  73.325  1.00  0.00           O
ATOM  10821  O14 POPE3 306      74.210  25.501  71.555  1.00  0.00           O
ATOM  10822  O11 POPE3 306      72.800  23.521  70.995  1.00  0.00           O
ATOM  10823  O12 POPE3 306      75.200  23.201  71.585  1.00  0.00           O
ATOM  10824  C1  POPE3 306      71.410  23.711  71.225  1.00  0.00           C
ATOM  10827  C2  POPE3 306      70.700  24.471  70.055  1.00  0.00           C
ATOM  10829  O21 POPE3 306      70.110  23.571  69.095  1.00  0.00           O
ATOM  10830  C21 POPE3 306      70.950  22.911  68.295  1.00  0.00           C
ATOM  10831  O22 POPE3 306      72.160  22.871  68.385  1.00  0.00           O
ATOM  10832  C22 POPE3 306      70.170  22.291  67.145  1.00  0.00           C
ATOM  10835  C3  POPE3 306      71.560  25.591  69.395  1.00  0.00           C
ATOM  10838  O31 POPE3 306      70.740  26.681  68.955  1.00  0.00           O
ATOM  10839  C31 POPE3 306      70.260  26.601  67.715  1.00  0.00           C
ATOM  10840  O32 POPE3 306      70.440  25.701  66.915  1.00  0.00           O
ATOM  10841  C32 POPE3 306      69.370  27.831  67.485  1.00  0.00           C
ATOM  10844  C23 POPE3 306      71.100  21.541  66.155  1.00  0.00           C
ATOM  10847  C24 POPE3 306      70.390  21.181  64.855  1.00  0.00           C
ATOM  10850  C25 POPE3 306      71.330  20.711  63.735  1.00  0.00           C
ATOM  10853  C26 POPE3 306      71.560  19.191  63.655  1.00  0.00           C
ATOM  10856  C27 POPE3 306      71.840  18.711  62.205  1.00  0.00           C
ATOM  10859  C28 POPE3 306      72.410  17.291  62.085  1.00  0.00           C
ATOM  10862  C29 POPE3 306      72.490  16.671  60.695  1.00  0.00           C
ATOM  10864 0C21 POPE3 306      72.820  17.241  59.515  1.00  0.00           C
ATOM  10866 1C21 POPE3 306      73.250  18.661  59.265  1.00  0.00           C
ATOM  10869 2C21 POPE3 306      73.990  18.921  57.925  1.00  0.00           C
ATOM  10872 3C21 POPE3 306      73.160  18.621  56.675  1.00  0.00           C
ATOM  10875 4C21 POPE3 306      73.890  18.991  55.375  1.00  0.00           C
ATOM  10878 5C21 POPE3 306      73.680  20.461  54.955  1.00  0.00           C
ATOM  10881 6C21 POPE3 306      74.020  20.671  53.475  1.00  0.00           C
ATOM  10884 7C21 POPE3 306      73.460  21.951  52.855  1.00  0.00           C
ATOM  10887 8C21 POPE3 306      73.780  22.071  51.365  1.00  0.00           C
ATOM  10891  C33 POPE3 306      69.430  28.391  66.045  1.00  0.00           C
ATOM  10894  C34 POPE3 306      70.700  29.221  65.805  1.00  0.00           C
ATOM  10897  C35 POPE3 306      71.000  29.521  64.335  1.00  0.00           C
ATOM  10900  C36 POPE3 306      69.870  30.211  63.545  1.00  0.00           C
ATOM  10903  C37 POPE3 306      70.340  30.551  62.125  1.00  0.00           C
ATOM  10906  C38 POPE3 306      69.220  30.951  61.155  1.00  0.00           C
ATOM  10909  C39 POPE3 306      68.850  32.441  61.145  1.00  0.00           C
ATOM  10912 0C31 POPE3 306      68.620  32.911  59.705  1.00  0.00           C
ATOM  10915 1C31 POPE3 306      68.170  34.371  59.535  1.00  0.00           C
ATOM  10918 2C31 POPE3 306      68.130  34.731  58.045  1.00  0.00           C
ATOM  10921 3C31 POPE3 306      67.270  35.951  57.685  1.00  0.00           C
ATOM  10924 4C31 POPE3 306      67.900  37.291  58.085  1.00  0.00           C
ATOM  10927 5C31 POPE3 306      67.080  38.471  57.545  1.00  0.00           C
ATOM  10930 6C31 POPE3 306      67.650  39.841  57.895  1.00  0.00           C
ATOM  10934  NH3 POPE4 307      34.440  76.961  68.095  1.00  0.00           N
ATOM  10938  C12 POPE4 307      33.430  75.881  68.285  1.00  0.00           C
ATOM  10941  C11 POPE4 307      34.080  74.481  68.325  1.00  0.00           C
ATOM  10944  P   POPE4 307      35.570  72.831  66.975  1.00  0.00           P
ATOM  10945  O13 POPE4 307      36.990  73.011  66.635  1.00  0.00           O
ATOM  10946  O14 POPE4 307      35.270  71.981  68.145  1.00  0.00           O
ATOM  10947  O11 POPE4 307      34.750  72.321  65.705  1.00  0.00           O
ATOM  10948  O12 POPE4 307      34.950  74.281  67.215  1.00  0.00           O
ATOM  10949  C1  POPE4 307      35.050  73.001  64.475  1.00  0.00           C
ATOM  10952  C2  POPE4 307      34.120  72.561  63.315  1.00  0.00           C
ATOM  10954  O21 POPE4 307      34.780  71.601  62.475  1.00  0.00           O
ATOM  10955  C21 POPE4 307      34.350  70.371  62.505  1.00  0.00           C
ATOM  10956  O22 POPE4 307      33.570  69.901  63.325  1.00  0.00           O
ATOM  10957  C22 POPE4 307      35.080  69.581  61.415  1.00  0.00           C
ATOM  10960  C3  POPE4 307      33.820  73.791  62.405  1.00  0.00           C
ATOM  10963  O31 POPE4 307      33.010  73.431  61.265  1.00  0.00           O
ATOM  10964  C31 POPE4 307      33.390  73.971  60.105  1.00  0.00           C
ATOM  10965  O32 POPE4 307      34.410  74.611  59.915  1.00  0.00           O
ATOM  10966  C32 POPE4 307      32.310  73.711  59.065  1.00  0.00           C
ATOM  10969  C23 POPE4 307      34.350  69.311  60.075  1.00  0.00           C
ATOM  10972  C24 POPE4 307      35.170  68.481  59.065  1.00  0.00           C
ATOM  10975  C25 POPE4 307      36.270  69.271  58.335  1.00  0.00           C
ATOM  10978  C26 POPE4 307      36.700  68.581  57.025  1.00  0.00           C
ATOM  10981  C27 POPE4 307      37.880  69.271  56.335  1.00  0.00           C
ATOM  10984  C28 POPE4 307      38.120  68.681  54.935  1.00  0.00           C
ATOM  10987  C29 POPE4 307      39.210  69.391  54.175  1.00  0.00           C
ATOM  10989 0C21 POPE4 307      39.770  68.941  53.035  1.00  0.00           C
ATOM  10991 1C21 POPE4 307      39.440  67.651  52.315  1.00  0.00           C
ATOM  10994 2C21 POPE4 307      40.700  67.121  51.615  1.00  0.00           C
ATOM  10997 3C21 POPE4 307      40.490  65.891  50.725  1.00  0.00           C
ATOM  11000 4C21 POPE4 307      41.810  65.501  50.055  1.00  0.00           C
ATOM  11003 5C21 POPE4 307      41.700  64.351  49.045  1.00  0.00           C
ATOM  11006 6C21 POPE4 307      43.050  64.101  48.365  1.00  0.00           C
ATOM  11009 7C21 POPE4 307      42.970  63.071  47.225  1.00  0.00           C
ATOM  11012 8C21 POPE4 307      44.300  62.921  46.485  1.00  0.00           C
ATOM  11016  C33 POPE4 307      31.840  75.001  58.355  1.00  0.00           C
ATOM  11019  C34 POPE4 307      30.830  74.711  57.235  1.00  0.00           C
ATOM  11022  C35 POPE4 307      30.210  75.961  56.595  1.00  0.00           C
ATOM  11025  C36 POPE4 307      31.210  76.791  55.775  1.00  0.00           C
ATOM  11028  C37 POPE4 307      30.510  77.851  54.905  1.00  0.00           C
ATOM  11031  C38 POPE4 307      31.460  78.551  53.925  1.00  0.00           C
ATOM  11034  C39 POPE4 307      30.720  79.511  52.985  1.00  0.00           C
ATOM  11037 0C31 POPE4 307      31.600  80.081  51.865  1.00  0.00           C
ATOM  11040 1C31 POPE4 307      31.300  79.481  50.485  1.00  0.00           C
ATOM  11043 2C31 POPE4 307      32.300  79.891  49.395  1.00  0.00           C
ATOM  11046 3C31 POPE4 307      32.260  81.381  49.005  1.00  0.00           C
ATOM  11049 4C31 POPE4 307      31.180  81.711  47.975  1.00  0.00           C
ATOM  11052 5C31 POPE4 307      31.160  83.201  47.605  1.00  0.00           C
ATOM  11055 6C31 POPE4 307      30.150  83.541  46.505  1.00  0.00           C
ATOM  11059  NH3 POPE5 308      34.060  62.031  65.865  1.00  0.00           N
ATOM  11063  C12 POPE5 308      34.040  60.711  65.165  1.00  0.00           C
ATOM  11066  C11 POPE5 308      35.380  60.041  65.395  1.00  0.00           C
ATOM  11069  P   POPE5 308      36.050  58.061  63.825  1.00  0.00           P
ATOM  11070  O13 POPE5 308      37.490  58.371  63.955  1.00  0.00           O
ATOM  11071  O14 POPE5 308      35.780  56.601  63.825  1.00  0.00           O
ATOM  11072  O11 POPE5 308      35.430  58.781  62.565  1.00  0.00           O
ATOM  11073  O12 POPE5 308      35.300  58.671  65.045  1.00  0.00           O
ATOM  11074  C1  POPE5 308      35.330  58.171  61.275  1.00  0.00           C
ATOM  11077  C2  POPE5 308      36.340  58.761  60.245  1.00  0.00           C
ATOM  11079  O21 POPE5 308      36.520  57.801  59.155  1.00  0.00           O
ATOM  11080  C21 POPE5 308      35.500  57.841  58.295  1.00  0.00           C
ATOM  11081  O22 POPE5 308      34.590  58.661  58.325  1.00  0.00           O
ATOM  11082  C22 POPE5 308      35.540  56.661  57.335  1.00  0.00           C
ATOM  11085  C3  POPE5 308      37.700  59.051  60.935  1.00  0.00           C
ATOM  11088  O31 POPE5 308      38.630  59.791  60.115  1.00  0.00           O
ATOM  11089  C31 POPE5 308      39.740  60.051  60.815  1.00  0.00           C
ATOM  11090  O32 POPE5 308      39.960  59.601  61.925  1.00  0.00           O
ATOM  11091  C32 POPE5 308      40.670  60.961  60.045  1.00  0.00           C
ATOM  11094  C23 POPE5 308      35.110  57.071  55.895  1.00  0.00           C
ATOM  11097  C24 POPE5 308      36.180  57.911  55.185  1.00  0.00           C
ATOM  11100  C25 POPE5 308      35.650  59.221  54.585  1.00  0.00           C
ATOM  11103  C26 POPE5 308      35.080  59.081  53.175  1.00  0.00           C
ATOM  11106  C27 POPE5 308      34.600  60.431  52.635  1.00  0.00           C
ATOM  11109  C28 POPE5 308      34.100  60.361  51.185  1.00  0.00           C
ATOM  11112  C29 POPE5 308      33.760  61.731  50.665  1.00  0.00           C
ATOM  11114 0C21 POPE5 308      32.810  62.051  49.765  1.00  0.00           C
ATOM  11116 1C21 POPE5 308      31.890  61.101  49.035  1.00  0.00           C
ATOM  11119 2C21 POPE5 308      30.490  61.731  48.885  1.00  0.00           C
ATOM  11122 3C21 POPE5 308      29.520  60.911  48.025  1.00  0.00           C
ATOM  11125 4C21 POPE5 308      28.270  61.741  47.665  1.00  0.00           C
ATOM  11128 5C21 POPE5 308      27.260  61.001  46.775  1.00  0.00           C
ATOM  11131 6C21 POPE5 308      26.560  59.801  47.435  1.00  0.00           C
ATOM  11134 7C21 POPE5 308      25.790  60.171  48.705  1.00  0.00           C
ATOM  11137 8C21 POPE5 308      24.950  59.031  49.285  1.00  0.00           C
ATOM  11141  C33 POPE5 308      42.030  61.071  60.755  1.00  0.00           C
ATOM  11144  C34 POPE5 308      43.170  61.431  59.805  1.00  0.00           C
ATOM  11147  C35 POPE5 308      43.280  62.921  59.485  1.00  0.00           C
ATOM  11150  C36 POPE5 308      44.430  63.161  58.495  1.00  0.00           C
ATOM  11153  C37 POPE5 308      44.860  64.621  58.415  1.00  0.00           C
ATOM  11156  C38 POPE5 308      45.950  64.821  57.345  1.00  0.00           C
ATOM  11159  C39 POPE5 308      46.280  66.301  57.115  1.00  0.00           C
ATOM  11162 0C31 POPE5 308      47.770  66.621  57.215  1.00  0.00           C
ATOM  11165 1C31 POPE5 308      48.020  68.121  57.055  1.00  0.00           C
ATOM  11168 2C31 POPE5 308      49.490  68.511  57.245  1.00  0.00           C
ATOM  11171 3C31 POPE5 308      49.710  70.031  57.275  1.00  0.00           C
ATOM  11174 4C31 POPE5 308      49.400  70.711  55.935  1.00  0.00           C
ATOM  11177 5C31 POPE5 308      49.540  72.231  55.995  1.00  0.00           C
ATOM  11180 6C31 POPE5 308      49.360  72.891  54.635  1.00  0.00           C
ATOM  11184  NH3 POPE6 309     115.860  99.361  24.235  1.00  0.00           N
ATOM  11188  C12 POPE6 309     116.596 100.071  23.125  1.00  0.00           C
ATOM  11191  C11 POPE6 309     115.680 100.981  22.285  1.00  0.00           C
ATOM  11194  P   POPE6 309     113.210 101.161  23.125  1.00  0.00           P
ATOM  11195  O13 POPE6 309     112.440 101.781  22.025  1.00  0.00           O
ATOM  11196  O14 POPE6 309     113.290  99.681  23.195  1.00  0.00           O
ATOM  11197  O11 POPE6 309     112.690 101.761  24.495  1.00  0.00           O
ATOM  11198  O12 POPE6 309     114.700 101.671  23.085  1.00  0.00           O
ATOM  11199  C1  POPE6 309     113.060 101.241  25.775  1.00  0.00           C
ATOM  11202  C2  POPE6 309     112.790 102.281  26.915  1.00  0.00           C
ATOM  11204  O21 POPE6 309     113.170 101.741  28.185  1.00  0.00           O
ATOM  11205  C21 POPE6 309     114.430 101.641  28.475  1.00  0.00           C
ATOM  11206  O22 POPE6 309     115.370 101.981  27.775  1.00  0.00           O
ATOM  11207  C22 POPE6 309     114.530 100.971  29.855  1.00  0.00           C
ATOM  11210  C3  POPE6 309     111.280 102.681  27.035  1.00  0.00           C
ATOM  11213  O31 POPE6 309     111.020 103.611  28.125  1.00  0.00           O
ATOM  11214  C31 POPE6 309     110.700 103.031  29.295  1.00  0.00           C
ATOM  11215  O32 POPE6 309     110.670 101.841  29.515  1.00  0.00           O
ATOM  11216  C32 POPE6 309     110.390 104.091  30.365  1.00  0.00           C
ATOM  11219  C23 POPE6 309     115.490 101.681  30.835  1.00  0.00           C
ATOM  11222  C24 POPE6 309     114.820 102.661  31.805  1.00  0.00           C
ATOM  11225  C25 POPE6 309     115.830 103.151  32.855  1.00  0.00           C
ATOM  11228  C26 POPE6 309     115.220 103.401  34.245  1.00  0.00           C
ATOM  11231  C27 POPE6 309     116.310 103.481  35.325  1.00  0.00           C
ATOM  11234  C28 POPE6 309     115.780 103.391  36.775  1.00  0.00           C
ATOM  11237  C29 POPE6 309     115.200 102.031  37.065  1.00  0.00           C
ATOM  11239 0C21 POPE6 309     115.630 101.141  37.985  1.00  0.00           C
ATOM  11241 1C21 POPE6 309     116.766 101.351  38.955  1.00  0.00           C
ATOM  11244 2C21 POPE6 309     116.310 102.221  40.135  1.00  0.00           C
ATOM  11247 3C21 POPE6 309     117.226 102.101  41.365  1.00  0.00           C
ATOM  11250 4C21 POPE6 309     116.676 102.971  42.495  1.00  0.00           C
ATOM  11253 5C21 POPE6 309     117.456 102.871  43.815  1.00  0.00           C
ATOM  11256 6C21 POPE6 309     117.096 101.631  44.655  1.00  0.00           C
ATOM  11259 7C21 POPE6 309     117.676 101.701  46.075  1.00  0.00           C
ATOM  11262 8C21 POPE6 309     116.976 100.771  47.075  1.00  0.00           C
ATOM  11266  C33 POPE6 309     109.170 103.741  31.235  1.00  0.00           C
ATOM  11269  C34 POPE6 309     109.100 104.631  32.485  1.00  0.00           C
ATOM  11272  C35 POPE6 309     109.850 104.061  33.705  1.00  0.00           C
ATOM  11275  C36 POPE6 309     110.010 105.121  34.805  1.00  0.00           C
ATOM  11278  C37 POPE6 309     110.580 104.591  36.135  1.00  0.00           C
ATOM  11281  C38 POPE6 309     110.820 105.751  37.125  1.00  0.00           C
ATOM  11284  C39 POPE6 309     110.580 105.381  38.595  1.00  0.00           C
ATOM  11287 0C31 POPE6 309     111.690 104.531  39.245  1.00  0.00           C
ATOM  11290 1C31 POPE6 309     111.350 104.261  40.725  1.00  0.00           C
ATOM  11293 2C31 POPE6 309     112.150 103.141  41.385  1.00  0.00           C
ATOM  11296 3C31 POPE6 309     111.460 102.671  42.675  1.00  0.00           C
ATOM  11299 4C31 POPE6 309     112.010 101.351  43.215  1.00  0.00           C
ATOM  11302 5C31 POPE6 309     111.340 100.931  44.525  1.00  0.00           C
ATOM  11305 6C31 POPE6 309     111.920  99.661  45.125  1.00  0.00           C
ATOM  11309  NH3 POPE7 310      81.330 101.991  70.125  1.00  0.00           N
ATOM  11313  C12 POPE7 310      79.980 101.821  70.755  1.00  0.00           C
ATOM  11316  C11 POPE7 310      79.820 100.371  71.185  1.00  0.00           C
ATOM  11319  P   POPE7 310      78.510  98.741  72.645  1.00  0.00           P
ATOM  11320  O13 POPE7 310      79.190  98.931  73.945  1.00  0.00           O
ATOM  11321  O14 POPE7 310      77.130  98.231  72.595  1.00  0.00           O
ATOM  11322  O11 POPE7 310      79.440  97.861  71.745  1.00  0.00           O
ATOM  11323  O12 POPE7 310      78.570 100.131  71.845  1.00  0.00           O
ATOM  11324  C1  POPE7 310      79.100  96.601  71.205  1.00  0.00           C
ATOM  11327  C2  POPE7 310      78.790  96.641  69.665  1.00  0.00           C
ATOM  11329  O21 POPE7 310      79.750  97.311  68.845  1.00  0.00           O
ATOM  11330  C21 POPE7 310      81.040  97.341  69.045  1.00  0.00           C
ATOM  11331  O22 POPE7 310      81.670  97.221  70.075  1.00  0.00           O
ATOM  11332  C22 POPE7 310      81.670  97.601  67.665  1.00  0.00           C
ATOM  11335  C3  POPE7 310      77.390  97.231  69.305  1.00  0.00           C
ATOM  11338  O31 POPE7 310      76.850  96.691  68.065  1.00  0.00           O
ATOM  11339  C31 POPE7 310      76.990  97.191  66.825  1.00  0.00           C
ATOM  11340  O32 POPE7 310      76.550  96.641  65.835  1.00  0.00           O
ATOM  11341  C32 POPE7 310      77.770  98.531  66.775  1.00  0.00           C
ATOM  11344  C23 POPE7 310      83.100  97.041  67.515  1.00  0.00           C
ATOM  11347  C24 POPE7 310      83.560  97.001  66.045  1.00  0.00           C
ATOM  11350  C25 POPE7 310      83.030  95.791  65.265  1.00  0.00           C
ATOM  11353  C26 POPE7 310      83.290  95.911  63.755  1.00  0.00           C
ATOM  11356  C27 POPE7 310      82.860  94.671  62.955  1.00  0.00           C
ATOM  11359  C28 POPE7 310      83.110  94.851  61.445  1.00  0.00           C
ATOM  11362  C29 POPE7 310      82.500  93.731  60.645  1.00  0.00           C
ATOM  11364 0C21 POPE7 310      81.790  93.851  59.505  1.00  0.00           C
ATOM  11366 1C21 POPE7 310      81.490  95.111  58.745  1.00  0.00           C
ATOM  11369 2C21 POPE7 310      79.990  95.361  58.555  1.00  0.00           C
ATOM  11372 3C21 POPE7 310      79.730  96.391  57.435  1.00  0.00           C
ATOM  11375 4C21 POPE7 310      78.230  96.671  57.215  1.00  0.00           C
ATOM  11378 5C21 POPE7 310      77.990  97.401  55.885  1.00  0.00           C
ATOM  11381 6C21 POPE7 310      76.550  97.891  55.715  1.00  0.00           C
ATOM  11384 7C21 POPE7 310      76.330  98.581  54.365  1.00  0.00           C
ATOM  11387 8C21 POPE7 310      75.250  99.661  54.365  1.00  0.00           C
ATOM  11391  C33 POPE7 310      77.780  99.231  65.375  1.00  0.00           C
ATOM  11394  C34 POPE7 310      79.200  99.541  64.845  1.00  0.00           C
ATOM  11397  C35 POPE7 310      79.810 100.841  65.395  1.00  0.00           C
ATOM  11400  C36 POPE7 310      79.190 102.101  64.765  1.00  0.00           C
ATOM  11403  C37 POPE7 310      80.020 102.731  63.625  1.00  0.00           C
ATOM  11406  C38 POPE7 310      79.220 103.761  62.795  1.00  0.00           C
ATOM  11409  C39 POPE7 310      80.060 104.931  62.245  1.00  0.00           C
ATOM  11412 0C31 POPE7 310      81.210 104.511  61.315  1.00  0.00           C
ATOM  11415 1C31 POPE7 310      82.150 105.681  60.975  1.00  0.00           C
ATOM  11418 2C31 POPE7 310      83.340 105.241  60.105  1.00  0.00           C
ATOM  11421 3C31 POPE7 310      84.380 106.331  59.795  1.00  0.00           C
ATOM  11424 4C31 POPE7 310      85.070 106.881  61.045  1.00  0.00           C
ATOM  11427 5C31 POPE7 310      86.240 107.821  60.685  1.00  0.00           C
ATOM  11430 6C31 POPE7 310      86.780 108.581  61.885  1.00  0.00           C
ATOM  11434  NH3 POPE8 311      77.310 122.001  30.405  1.00  0.00           N
ATOM  11438  C12 POPE8 311      77.970 121.461  29.185  1.00  0.00           C
ATOM  11441  C11 POPE8 311      77.970 119.921  29.205  1.00  0.00           C
ATOM  11444  P   POPE8 311      76.870 118.191  30.805  1.00  0.00           P
ATOM  11445  O13 POPE8 311      75.580 117.861  31.455  1.00  0.00           O
ATOM  11446  O14 POPE8 311      77.650 117.071  30.225  1.00  0.00           O
ATOM  11447  O11 POPE8 311      77.780 118.851  31.915  1.00  0.00           O
ATOM  11448  O12 POPE8 311      76.770 119.371  29.765  1.00  0.00           O
ATOM  11449  C1  POPE8 311      78.350 118.031  32.945  1.00  0.00           C
ATOM  11452  C2  POPE8 311      77.800 118.441  34.345  1.00  0.00           C
ATOM  11454  O21 POPE8 311      78.330 117.581  35.365  1.00  0.00           O
ATOM  11455  C21 POPE8 311      77.920 116.321  35.395  1.00  0.00           C
ATOM  11456  O22 POPE8 311      77.190 115.761  34.605  1.00  0.00           O
ATOM  11457  C22 POPE8 311      78.530 115.641  36.615  1.00  0.00           C
ATOM  11460  C3  POPE8 311      76.250 118.571  34.425  1.00  0.00           C
ATOM  11463  O31 POPE8 311      75.830 118.761  35.795  1.00  0.00           O
ATOM  11464  C31 POPE8 311      75.820 120.021  36.205  1.00  0.00           C
ATOM  11465  O32 POPE8 311      75.950 121.001  35.485  1.00  0.00           O
ATOM  11466  C32 POPE8 311      75.710 120.121  37.735  1.00  0.00           C
ATOM  11469  C23 POPE8 311      77.820 114.311  36.985  1.00  0.00           C
ATOM  11472  C24 POPE8 311      78.260 113.811  38.355  1.00  0.00           C
ATOM  11475  C25 POPE8 311      79.780 113.621  38.455  1.00  0.00           C
ATOM  11478  C26 POPE8 311      80.210 112.951  39.755  1.00  0.00           C
ATOM  11481  C27 POPE8 311      81.720 112.691  39.755  1.00  0.00           C
ATOM  11484  C28 POPE8 311      82.200 111.911  40.995  1.00  0.00           C
ATOM  11487  C29 POPE8 311      83.610 111.471  40.735  1.00  0.00           C
ATOM  11489 0C21 POPE8 311      84.640 111.441  41.595  1.00  0.00           C
ATOM  11491 1C21 POPE8 311      84.660 111.741  43.075  1.00  0.00           C
ATOM  11494 2C21 POPE8 311      85.950 111.091  43.605  1.00  0.00           C
ATOM  11497 3C21 POPE8 311      86.300 111.411  45.065  1.00  0.00           C
ATOM  11500 4C21 POPE8 311      87.800 111.191  45.295  1.00  0.00           C
ATOM  11503 5C21 POPE8 311      88.260 111.341  46.745  1.00  0.00           C
ATOM  11506 6C21 POPE8 311      89.800 111.311  46.825  1.00  0.00           C
ATOM  11509 7C21 POPE8 311      90.330 111.401  48.265  1.00  0.00           C
ATOM  11512 8C21 POPE8 311      91.850 111.521  48.325  1.00  0.00           C
ATOM  11516  C33 POPE8 311      74.690 119.161  38.375  1.00  0.00           C
ATOM  11519  C34 POPE8 311      74.730 119.171  39.915  1.00  0.00           C
ATOM  11522  C35 POPE8 311      73.870 118.051  40.535  1.00  0.00           C
ATOM  11525  C36 POPE8 311      74.440 117.441  41.815  1.00  0.00           C
ATOM  11528  C37 POPE8 311      73.640 116.211  42.275  1.00  0.00           C
ATOM  11531  C38 POPE8 311      74.270 115.501  43.485  1.00  0.00           C
ATOM  11534  C39 POPE8 311      73.220 115.001  44.495  1.00  0.00           C
ATOM  11537 0C31 POPE8 311      72.380 113.811  43.995  1.00  0.00           C
ATOM  11540 1C31 POPE8 311      71.040 113.741  44.755  1.00  0.00           C
ATOM  11543 2C31 POPE8 311      70.350 112.371  44.675  1.00  0.00           C
ATOM  11546 3C31 POPE8 311      71.050 111.321  45.545  1.00  0.00           C
ATOM  11549 4C31 POPE8 311      70.120 110.191  45.985  1.00  0.00           C
ATOM  11552 5C31 POPE8 311      70.730 109.351  47.115  1.00  0.00           C
ATOM  11555 6C31 POPE8 311      69.750 108.341  47.715  1.00  0.00           C
ATOM  11559  NH3 POPE9 312      38.700  15.491  72.345  1.00  0.00           N
ATOM  11563  C12 POPE9 312      39.260  16.861  72.035  1.00  0.00           C
ATOM  11566  C11 POPE9 312      38.750  18.001  72.955  1.00  0.00           C
ATOM  11569  P   POPE9 312      39.280  20.081  71.465  1.00  0.00           P
ATOM  11570  O13 POPE9 312      38.060  19.591  70.795  1.00  0.00           O
ATOM  11571  O14 POPE9 312      39.420  21.541  71.675  1.00  0.00           O
ATOM  11572  O11 POPE9 312      40.490  19.601  70.585  1.00  0.00           O
ATOM  11573  O12 POPE9 312      39.520  19.211  72.775  1.00  0.00           O
ATOM  11574  C1  POPE9 312      40.600  20.001  69.215  1.00  0.00           C
ATOM  11577  C2  POPE9 312      42.100  20.111  68.835  1.00  0.00           C
ATOM  11579  O21 POPE9 312      42.580  18.931  68.145  1.00  0.00           O
ATOM  11580  C21 POPE9 312      42.330  18.961  66.855  1.00  0.00           C
ATOM  11581  O22 POPE9 312      41.520  19.701  66.315  1.00  0.00           O
ATOM  11582  C22 POPE9 312      43.260  18.031  66.105  1.00  0.00           C
ATOM  11585  C3  POPE9 312      43.000  20.311  70.075  1.00  0.00           C
ATOM  11588  O31 POPE9 312      44.380  20.161  69.685  1.00  0.00           O
ATOM  11589  C31 POPE9 312      44.910  21.281  69.205  1.00  0.00           C
ATOM  11590  O32 POPE9 312      44.400  22.381  69.255  1.00  0.00           O
ATOM  11591  C32 POPE9 312      46.180  20.951  68.445  1.00  0.00           C
ATOM  11594  C23 POPE9 312      42.770  17.881  64.655  1.00  0.00           C
ATOM  11597  C24 POPE9 312      43.450  16.721  63.925  1.00  0.00           C
ATOM  11600  C25 POPE9 312      42.900  16.521  62.505  1.00  0.00           C
ATOM  11603  C26 POPE9 312      43.400  17.571  61.505  1.00  0.00           C
ATOM  11606  C27 POPE9 312      42.690  17.441  60.145  1.00  0.00           C
ATOM  11609  C28 POPE9 312      43.050  18.571  59.155  1.00  0.00           C
ATOM  11612  C29 POPE9 312      44.490  18.481  58.705  1.00  0.00           C
ATOM  11614 0C21 POPE9 312      44.950  18.181  57.485  1.00  0.00           C
ATOM  11616 1C21 POPE9 312      44.140  17.891  56.245  1.00  0.00           C
ATOM  11619 2C21 POPE9 312      44.700  18.631  55.005  1.00  0.00           C
ATOM  11622 3C21 POPE9 312      44.440  20.141  55.055  1.00  0.00           C
ATOM  11625 4C21 POPE9 312      44.710  20.851  53.725  1.00  0.00           C
ATOM  11628 5C21 POPE9 312      46.200  21.001  53.375  1.00  0.00           C
ATOM  11631 6C21 POPE9 312      46.540  22.451  52.995  1.00  0.00           C
ATOM  11634 7C21 POPE9 312      47.910  22.641  52.325  1.00  0.00           C
ATOM  11637 8C21 POPE9 312      48.210  24.121  52.045  1.00  0.00           C
ATOM  11641  C33 POPE9 312      46.170  21.531  67.025  1.00  0.00           C
ATOM  11644  C34 POPE9 312      47.430  21.131  66.265  1.00  0.00           C
ATOM  11647  C35 POPE9 312      47.440  21.681  64.835  1.00  0.00           C
ATOM  11650  C36 POPE9 312      47.210  20.611  63.765  1.00  0.00           C
ATOM  11653  C37 POPE9 312      47.200  21.221  62.365  1.00  0.00           C
ATOM  11656  C38 POPE9 312      46.960  20.191  61.245  1.00  0.00           C
ATOM  11659  C39 POPE9 312      48.260  19.591  60.685  1.00  0.00           C
ATOM  11662 0C31 POPE9 312      48.000  18.681  59.485  1.00  0.00           C
ATOM  11665 1C31 POPE9 312      49.290  18.271  58.735  1.00  0.00           C
ATOM  11668 2C31 POPE9 312      49.580  16.761  58.755  1.00  0.00           C
ATOM  11671 3C31 POPE9 312      49.170  16.041  57.465  1.00  0.00           C
ATOM  11674 4C31 POPE9 312      50.110  16.361  56.275  1.00  0.00           C
ATOM  11677 5C31 POPE9 312      49.660  15.701  54.965  1.00  0.00           C
ATOM  11680 6C31 POPE9 312      50.600  16.001  53.795  1.00  0.00           C
ATOM  11684  NH3 POPE  313      36.130  -2.865  68.415  1.00  0.00           N
ATOM  11688  C12 POPE  313      35.420  -1.945  69.355  1.00  0.00           C
ATOM  11691  C11 POPE  313      34.390  -1.115  68.575  1.00  0.00           C
ATOM  11694  P   POPE  313      34.510   1.215  69.695  1.00  0.00           P
ATOM  11695  O13 POPE  313      34.340   1.605  71.115  1.00  0.00           O
ATOM  11696  O14 POPE  313      35.870   1.175  69.145  1.00  0.00           O
ATOM  11697  O11 POPE  313      33.590   2.235  68.885  1.00  0.00           O
ATOM  11698  O12 POPE  313      33.790  -0.175  69.455  1.00  0.00           O
ATOM  11699  C1  POPE  313      33.850   2.635  67.545  1.00  0.00           C
ATOM  11702  C2  POPE  313      32.560   2.715  66.655  1.00  0.00           C
ATOM  11704  O21 POPE  313      32.940   3.085  65.325  1.00  0.00           O
ATOM  11705  C21 POPE  313      33.620   2.185  64.645  1.00  0.00           C
ATOM  11706  O22 POPE  313      33.800   1.015  64.955  1.00  0.00           O
ATOM  11707  C22 POPE  313      34.100   2.865  63.365  1.00  0.00           C
ATOM  11710  C3  POPE  313      31.520   3.765  67.155  1.00  0.00           C
ATOM  11713  O31 POPE  313      30.290   3.745  66.385  1.00  0.00           O
ATOM  11714  C31 POPE  313      29.830   4.905  65.885  1.00  0.00           C
ATOM  11715  O32 POPE  313      30.300   6.005  66.095  1.00  0.00           O
ATOM  11716  C32 POPE  313      28.510   4.635  65.125  1.00  0.00           C
ATOM  11719  C23 POPE  313      35.000   4.105  63.615  1.00  0.00           C
ATOM  11722  C24 POPE  313      34.440   5.415  63.035  1.00  0.00           C
ATOM  11725  C25 POPE  313      35.530   6.455  62.725  1.00  0.00           C
ATOM  11728  C26 POPE  313      36.370   6.105  61.495  1.00  0.00           C
ATOM  11731  C27 POPE  313      37.360   7.215  61.135  1.00  0.00           C
ATOM  11734  C28 POPE  313      38.450   6.785  60.145  1.00  0.00           C
ATOM  11737  C29 POPE  313      39.360   7.955  59.865  1.00  0.00           C
ATOM  11739 0C21 POPE  313      39.390   8.695  58.745  1.00  0.00           C
ATOM  11741 1C21 POPE  313      38.590   8.475  57.485  1.00  0.00           C
ATOM  11744 2C21 POPE  313      39.470   8.655  56.235  1.00  0.00           C
ATOM  11747 3C21 POPE  313      40.600   7.625  56.145  1.00  0.00           C
ATOM  11750 4C21 POPE  313      41.540   7.885  54.965  1.00  0.00           C
ATOM  11753 5C21 POPE  313      42.810   7.045  55.095  1.00  0.00           C
ATOM  11756 6C21 POPE  313      43.800   7.305  53.955  1.00  0.00           C
ATOM  11759 7C21 POPE  313      45.100   6.515  54.155  1.00  0.00           C
ATOM  11762 8C21 POPE  313      46.150   6.845  53.095  1.00  0.00           C
ATOM  11766  C33 POPE  313      27.800   5.895  64.515  1.00  0.00           C
ATOM  11769  C34 POPE  313      26.610   5.515  63.615  1.00  0.00           C
ATOM  11772  C35 POPE  313      25.430   6.515  63.575  1.00  0.00           C
ATOM  11775  C36 POPE  313      25.620   7.795  62.735  1.00  0.00           C
ATOM  11778  C37 POPE  313      24.990   7.765  61.325  1.00  0.00           C
ATOM  11781  C38 POPE  313      25.050   9.125  60.625  1.00  0.00           C
ATOM  11784  C39 POPE  313      24.150   9.255  59.375  1.00  0.00           C
ATOM  11787 0C31 POPE  313      24.630   8.455  58.165  1.00  0.00           C
ATOM  11790 1C31 POPE  313      23.540   8.255  57.105  1.00  0.00           C
ATOM  11793 2C31 POPE  313      24.070   7.915  55.705  1.00  0.00           C
ATOM  11796 3C31 POPE  313      24.610   9.155  54.975  1.00  0.00           C
ATOM  11799 4C31 POPE  313      24.560   9.025  53.445  1.00  0.00           C
ATOM  11802 5C31 POPE  313      24.490  10.395  52.755  1.00  0.00           C
ATOM  11805 6C31 POPE  313      24.300  10.295  51.235  1.00  0.00           C
ATOM  11809  NH3 POPE  314      72.220 121.751  30.685  1.00  0.00           N
ATOM  11813  C12 POPE  314      70.820 121.801  31.255  1.00  0.00           C
ATOM  11816  C11 POPE  314      70.780 122.801  32.415  1.00  0.00           C
ATOM  11819  P   POPE  314      68.180 122.991  32.735  1.00  0.00           P
ATOM  11820  O13 POPE  314      68.200 123.911  31.565  1.00  0.00           O
ATOM  11821  O14 POPE  314      67.470 121.701  32.585  1.00  0.00           O
ATOM  11822  O11 POPE  314      67.510 123.771  33.945  1.00  0.00           O
ATOM  11823  O12 POPE  314      69.630 122.671  33.245  1.00  0.00           O
ATOM  11824  C1  POPE  314      67.560 123.171  35.255  1.00  0.00           C
ATOM  11827  C2  POPE  314      66.340 123.631  36.085  1.00  0.00           C
ATOM  11829  O21 POPE  314      66.300 123.041  37.405  1.00  0.00           O
ATOM  11830  C21 POPE  314      66.050 121.731  37.505  1.00  0.00           C
ATOM  11831  O22 POPE  314      66.090 120.911  36.605  1.00  0.00           O
ATOM  11832  C22 POPE  314      65.750 121.441  38.965  1.00  0.00           C
ATOM  11835  C3  POPE  314      64.960 123.511  35.375  1.00  0.00           C
ATOM  11838  O31 POPE  314      63.940 124.101  36.215  1.00  0.00           O
ATOM  11839  C31 POPE  314      63.620 125.371  35.935  1.00  0.00           C
ATOM  11840  O32 POPE  314      63.930 125.951  34.905  1.00  0.00           O
ATOM  11841  C32 POPE  314      62.910 126.041  37.105  1.00  0.00           C
ATOM  11844  C23 POPE  314      65.470 119.961  39.255  1.00  0.00           C
ATOM  11847  C24 POPE  314      64.770 119.791  40.615  1.00  0.00           C
ATOM  11850  C25 POPE  314      63.320 120.271  40.595  1.00  0.00           C
ATOM  11853  C26 POPE  314      62.640 120.001  41.935  1.00  0.00           C
ATOM  11856  C27 POPE  314      61.180 120.471  42.005  1.00  0.00           C
ATOM  11859  C28 POPE  314      60.650 120.161  43.415  1.00  0.00           C
[truncated: 1,791,732 more chars]
