# Supplementary material for: Characterizing Membrane Association and Periplasmic Transfer of Bacterial Lipoproteins through Molecular Dynamics Simulations
Source: Structure. 2020 Apr 7;28(4):475–487.e3. doi: 10.1016/j.str.2020.01.012 (PMC7139219; doi:10.1016/j.str.2020.01.012)
Supplement: Data S3. Final Coordinates from Simulations (M–X), Related to Figure 3 [file mmc5.zip › M-X/METQ-2-atomistic.pdb]

TITLE     Protein
REMARK    THIS IS A SIMULATION BOX
CRYST1  129.036  129.036  139.200  90.00  90.00  90.00 P 1           1
MODEL        1
ATOM      1  N   CYSTA   1      53.680  86.266  73.115  1.00  0.00           N
ATOM      3  CA  CYSTA   1      54.520  85.276  72.455  1.00  0.00           C
ATOM      5  C   CYSTA   1      55.900  85.186  73.125  1.00  0.00           C
ATOM      6  O   CYSTA   1      56.610  84.186  73.055  1.00  0.00           O
ATOM      7  CB  CYSTA   1      53.790  83.886  72.355  1.00  0.00           C
ATOM     10  SG  CYSTA   1      54.590  82.586  71.335  1.00  0.00           S
ATOM     11  C1  CYSTA   1      53.840  82.796  69.675  1.00  0.00           C
ATOM     14  CA1 CYSTA   1      53.710  87.606  72.955  1.00  0.00           C
ATOM     15  OA1 CYSTA   1      53.250  88.316  73.845  1.00  0.00           O
ATOM     16  CA2 CYSTA   1      54.370  88.266  71.765  1.00  0.00           C
ATOM     19  C11 CYSTA   1      52.400  82.246  69.415  1.00  0.00           C
ATOM     21  O11 CYSTA   1      51.490  83.156  70.035  1.00  0.00           O
ATOM     22  CX1 CYSTA   1      50.630  83.946  69.395  1.00  0.00           C
ATOM     23  OX1 CYSTA   1      49.950  84.786  69.945  1.00  0.00           O
ATOM     24  CX2 CYSTA   1      50.490  83.716  67.885  1.00  0.00           C
ATOM     27  C12 CYSTA   1      52.170  80.776  69.915  1.00  0.00           C
ATOM     30  O12 CYSTA   1      50.780  80.406  70.005  1.00  0.00           O
ATOM     31  CD1 CYSTA   1      50.130  79.606  69.145  1.00  0.00           C
ATOM     32  OD1 CYSTA   1      49.110  79.016  69.425  1.00  0.00           O
ATOM     33  CD2 CYSTA   1      50.650  79.676  67.705  1.00  0.00           C
ATOM     36  CA3 CYSTA   1      53.670  87.966  70.415  1.00  0.00           C
ATOM     39  CA4 CYSTA   1      54.480  88.446  69.195  1.00  0.00           C
ATOM     42  CA5 CYSTA   1      54.630  87.366  68.105  1.00  0.00           C
ATOM     45  CA6 CYSTA   1      55.580  86.226  68.485  1.00  0.00           C
ATOM     48  CA7 CYSTA   1      55.680  85.096  67.445  1.00  0.00           C
ATOM     51  CA8 CYSTA   1      56.150  85.546  66.055  1.00  0.00           C
ATOM     54  CA9 CYSTA   1      55.010  85.816  65.055  1.00  0.00           C
ATOM     57 0CA1 CYSTA   1      54.610  84.596  64.205  1.00  0.00           C
ATOM     60 1CA1 CYSTA   1      53.850  83.516  64.965  1.00  0.00           C
ATOM     63 2CA1 CYSTA   1      53.270  82.436  64.045  1.00  0.00           C
ATOM     66 3CA1 CYSTA   1      52.420  81.406  64.805  1.00  0.00           C
ATOM     69 4CA1 CYSTA   1      51.970  80.236  63.915  1.00  0.00           C
ATOM     72 5CA1 CYSTA   1      50.900  80.556  62.865  1.00  0.00           C
ATOM     75 6CA1 CYSTA   1      50.470  79.316  62.095  1.00  0.00           C
ATOM     79  CD3 CYSTA   1      49.490  79.506  66.695  1.00  0.00           C
ATOM     82  CD4 CYSTA   1      49.090  78.046  66.415  1.00  0.00           C
ATOM     85  CD5 CYSTA   1      47.800  77.956  65.575  1.00  0.00           C
ATOM     88  CD6 CYSTA   1      47.450  76.526  65.115  1.00  0.00           C
ATOM     91  CD7 CYSTA   1      48.500  75.906  64.185  1.00  0.00           C
ATOM     94  CD8 CYSTA   1      47.890  75.326  62.905  1.00  0.00           C
ATOM     97  CD9 CYSTA   1      48.960  74.976  61.865  1.00  0.00           C
ATOM    100 0CD1 CYSTA   1      48.410  74.486  60.515  1.00  0.00           C
ATOM    103 1CD1 CYSTA   1      47.470  75.496  59.825  1.00  0.00           C
ATOM    106 2CD1 CYSTA   1      47.240  75.196  58.335  1.00  0.00           C
ATOM    109 3CD1 CYSTA   1      46.300  76.186  57.645  1.00  0.00           C
ATOM    112 4CD1 CYSTA   1      46.290  76.096  56.115  1.00  0.00           C
ATOM    115 5CD1 CYSTA   1      45.950  74.716  55.535  1.00  0.00           C
ATOM    118 6CD1 CYSTA   1      45.950  74.716  54.005  1.00  0.00           C
ATOM    122  CX3 CYSTA   1      49.530  84.746  67.245  1.00  0.00           C
ATOM    125  CX4 CYSTA   1      50.210  86.096  66.955  1.00  0.00           C
ATOM    128  CX5 CYSTA   1      49.960  86.566  65.515  1.00  0.00           C
ATOM    131  CX6 CYSTA   1      50.700  85.736  64.465  1.00  0.00           C
ATOM    134  CX7 CYSTA   1      50.380  86.216  63.055  1.00  0.00           C
ATOM    137  CX8 CYSTA   1      51.040  85.326  61.995  1.00  0.00           C
ATOM    140  CX9 CYSTA   1      50.630  85.766  60.615  1.00  0.00           C
ATOM    142 0CX1 CYSTA   1      51.450  86.246  59.655  1.00  0.00           C
ATOM    144 1CX1 CYSTA   1      52.930  86.486  59.795  1.00  0.00           C
ATOM    147 2CX1 CYSTA   1      53.430  87.546  58.805  1.00  0.00           C
ATOM    150 3CX1 CYSTA   1      53.450  87.046  57.355  1.00  0.00           C
ATOM    153 4CX1 CYSTA   1      53.930  88.116  56.375  1.00  0.00           C
ATOM    156 5CX1 CYSTA   1      54.110  87.586  54.945  1.00  0.00           C
ATOM    159 6CX1 CYSTA   1      52.800  87.146  54.265  1.00  0.00           C
ATOM    162 7CX1 CYSTA   1      53.050  86.736  52.815  1.00  0.00           C
ATOM    165 8CX1 CYSTA   1      51.810  86.306  52.045  1.00  0.00           C
ATOM    169  N   GLY A   2      56.380  86.296  73.755  1.00  0.00           N
ATOM    171  CA  GLY A   2      56.060  86.776  75.105  1.00  0.00           C
ATOM    174  C   GLY A   2      55.260  85.856  76.015  1.00  0.00           C
ATOM    175  O   GLY A   2      55.300  84.646  75.845  1.00  0.00           O
ATOM    176  N   GLN A   3      54.500  86.396  76.995  1.00  0.00           N
ATOM    178  CA  GLN A   3      53.540  85.586  77.735  1.00  0.00           C
ATOM    180  CB  GLN A   3      54.100  84.306  78.455  1.00  0.00           C
ATOM    183  CG  GLN A   3      53.140  83.076  78.555  1.00  0.00           C
ATOM    186  CD  GLN A   3      52.430  82.686  77.265  1.00  0.00           C
ATOM    187  OE1 GLN A   3      51.310  82.186  77.335  1.00  0.00           O
ATOM    188  NE2 GLN A   3      53.070  82.886  76.095  1.00  0.00           N
ATOM    191  C   GLN A   3      52.950  86.416  78.855  1.00  0.00           C
ATOM    192  O   GLN A   3      53.280  87.596  79.035  1.00  0.00           O
ATOM    193  N   ASP A   4      52.100  85.726  79.645  1.00  0.00           N
ATOM    195  CA  ASP A   4      51.790  85.956  81.035  1.00  0.00           C
ATOM    197  CB  ASP A   4      50.640  84.976  81.445  1.00  0.00           C
ATOM    200  CG  ASP A   4      50.980  83.906  82.475  1.00  0.00           C
ATOM    201  OD1 ASP A   4      50.340  83.966  83.565  1.00  0.00           O
ATOM    202  OD2 ASP A   4      51.870  83.056  82.245  1.00  0.00           O
ATOM    203  C   ASP A   4      53.040  85.966  81.965  1.00  0.00           C
ATOM    204  O   ASP A   4      54.030  85.256  81.785  1.00  0.00           O
ATOM    205  N   GLU A   5      53.060  86.826  82.995  1.00  0.00           N
ATOM    207  CA  GLU A   5      52.430  88.126  82.965  1.00  0.00           C
ATOM    209  CB  GLU A   5      51.180  88.106  83.855  1.00  0.00           C
ATOM    212  CG  GLU A   5      50.140  89.216  83.545  1.00  0.00           C
ATOM    215  CD  GLU A   5      48.880  88.946  84.345  1.00  0.00           C
ATOM    216  OE1 GLU A   5      47.760  89.076  83.775  1.00  0.00           O
ATOM    217  OE2 GLU A   5      49.000  88.606  85.555  1.00  0.00           O
ATOM    218  C   GLU A   5      53.500  89.076  83.435  1.00  0.00           C
ATOM    219  O   GLU A   5      54.510  88.666  84.005  1.00  0.00           O
ATOM    220  N   LYS A   6      53.380  90.376  83.085  1.00  0.00           N
ATOM    222  CA  LYS A   6      54.560  91.226  83.025  1.00  0.00           C
ATOM    224  CB  LYS A   6      54.690  91.876  81.625  1.00  0.00           C
ATOM    227  CG  LYS A   6      55.210  90.896  80.545  1.00  0.00           C
ATOM    230  CD  LYS A   6      55.190  91.486  79.125  1.00  0.00           C
ATOM    233  CE  LYS A   6      55.970  90.616  78.125  1.00  0.00           C
ATOM    236  NZ  LYS A   6      55.960  91.216  76.785  1.00  0.00           N
ATOM    240  C   LYS A   6      54.730  92.196  84.175  1.00  0.00           C
ATOM    241  O   LYS A   6      54.800  93.406  83.965  1.00  0.00           O
ATOM    242  N   ASP A   7      54.970  91.666  85.405  1.00  0.00           N
ATOM    244  CA  ASP A   7      56.160  92.086  86.155  1.00  0.00           C
ATOM    246  CB  ASP A   7      56.220  91.726  87.675  1.00  0.00           C
ATOM    249  CG  ASP A   7      57.600  92.026  88.285  1.00  0.00           C
ATOM    250  OD1 ASP A   7      57.750  93.036  89.015  1.00  0.00           O
ATOM    251  OD2 ASP A   7      58.570  91.296  87.945  1.00  0.00           O
ATOM    252  C   ASP A   7      57.320  91.476  85.385  1.00  0.00           C
ATOM    253  O   ASP A   7      57.410  90.246  85.295  1.00  0.00           O
ATOM    254  N   PRO A   8      58.150  92.216  84.705  1.00  0.00           N
ATOM    255  CD  PRO A   8      58.280  93.666  84.815  1.00  0.00           C
ATOM    258  CA  PRO A   8      58.550  91.736  83.405  1.00  0.00           C
ATOM    260  CB  PRO A   8      58.680  93.016  82.575  1.00  0.00           C
ATOM    263  CG  PRO A   8      59.110  94.066  83.605  1.00  0.00           C
ATOM    266  C   PRO A   8      59.850  91.006  83.505  1.00  0.00           C
ATOM    267  O   PRO A   8      60.340  90.646  82.445  1.00  0.00           O
ATOM    268  N   ASN A   9      60.440  90.756  84.685  1.00  0.00           N
ATOM    270  CA  ASN A   9      61.780  90.196  84.705  1.00  0.00           C
ATOM    272  CB  ASN A   9      62.800  91.356  84.485  1.00  0.00           C
ATOM    275  CG  ASN A   9      64.170  90.836  84.055  1.00  0.00           C
ATOM    276  OD1 ASN A   9      64.270  90.096  83.075  1.00  0.00           O
ATOM    277  ND2 ASN A   9      65.230  91.166  84.825  1.00  0.00           N
ATOM    280  C   ASN A   9      62.080  89.446  85.995  1.00  0.00           C
ATOM    281  O   ASN A   9      63.230  89.106  86.285  1.00  0.00           O
ATOM    282  N   HIS A  10      61.060  89.116  86.815  1.00  0.00           N
ATOM    284  CA  HIS A  10      61.270  88.336  88.025  1.00  0.00           C
ATOM    286  CB  HIS A  10      60.770  89.086  89.275  1.00  0.00           C
ATOM    289  ND1 HIS A  10      62.190  88.596  91.245  1.00  0.00           N
ATOM    290  CG  HIS A  10      61.000  88.366  90.565  1.00  0.00           C
ATOM    291  CE1 HIS A  10      62.010  88.016  92.415  1.00  0.00           C
ATOM    293  NE2 HIS A  10      60.790  87.426  92.525  1.00  0.00           N
ATOM    295  CD2 HIS A  10      60.130  87.666  91.345  1.00  0.00           C
ATOM    297  C   HIS A  10      60.560  86.996  87.865  1.00  0.00           C
ATOM    298  O   HIS A  10      59.510  86.906  87.245  1.00  0.00           O
ATOM    299  N   ILE A  11      61.150  85.916  88.405  1.00  0.00           N
ATOM    301  CA  ILE A  11      60.550  84.596  88.435  1.00  0.00           C
ATOM    303  CB  ILE A  11      61.040  83.666  87.315  1.00  0.00           C
ATOM    305  CG2 ILE A  11      62.570  83.506  87.355  1.00  0.00           C
ATOM    309  CG1 ILE A  11      60.340  82.276  87.295  1.00  0.00           C
ATOM    312  CD  ILE A  11      60.700  81.396  86.085  1.00  0.00           C
ATOM    316  C   ILE A  11      60.810  83.976  89.785  1.00  0.00           C
ATOM    317  O   ILE A  11      61.840  84.206  90.415  1.00  0.00           O
ATOM    318  N   LYS A  12      59.880  83.156  90.275  1.00  0.00           N
ATOM    320  CA  LYS A  12      60.070  82.366  91.465  1.00  0.00           C
ATOM    322  CB  LYS A  12      58.830  82.526  92.365  1.00  0.00           C
ATOM    325  CG  LYS A  12      58.720  83.936  92.925  1.00  0.00           C
ATOM    328  CD  LYS A  12      57.280  84.246  93.335  1.00  0.00           C
ATOM    331  CE  LYS A  12      57.170  85.386  94.335  1.00  0.00           C
ATOM    334  NZ  LYS A  12      57.770  84.986  95.605  1.00  0.00           N
ATOM    338  C   LYS A  12      60.220  80.896  91.155  1.00  0.00           C
ATOM    339  O   LYS A  12      59.400  80.316  90.445  1.00  0.00           O
ATOM    340  N   VAL A  13      61.280  80.246  91.675  1.00  0.00           N
ATOM    342  CA  VAL A  13      61.550  78.846  91.425  1.00  0.00           C
ATOM    344  CB  VAL A  13      62.800  78.626  90.585  1.00  0.00           C
ATOM    346  CG1 VAL A  13      62.950  77.116  90.285  1.00  0.00           C
ATOM    350  CG2 VAL A  13      62.690  79.426  89.265  1.00  0.00           C
ATOM    354  C   VAL A  13      61.670  78.096  92.745  1.00  0.00           C
ATOM    355  O   VAL A  13      62.500  78.416  93.605  1.00  0.00           O
ATOM    356  N   GLY A  14      60.810  77.076  92.955  1.00  0.00           N
ATOM    358  CA  GLY A  14      60.880  76.176  94.105  1.00  0.00           C
ATOM    361  C   GLY A  14      61.980  75.156  93.995  1.00  0.00           C
ATOM    362  O   GLY A  14      62.020  74.386  93.035  1.00  0.00           O
ATOM    363  N   VAL A  15      62.890  75.106  94.985  1.00  0.00           N
ATOM    365  CA  VAL A  15      64.020  74.186  95.015  1.00  0.00           C
ATOM    367  CB  VAL A  15      65.320  74.826  94.535  1.00  0.00           C
ATOM    369  CG1 VAL A  15      65.200  75.096  93.025  1.00  0.00           C
ATOM    373  CG2 VAL A  15      65.630  76.116  95.315  1.00  0.00           C
ATOM    377  C   VAL A  15      64.190  73.606  96.405  1.00  0.00           C
ATOM    378  O   VAL A  15      63.620  74.096  97.375  1.00  0.00           O
ATOM    379  N   ILE A  16      64.950  72.506  96.555  1.00  0.00           N
ATOM    381  CA  ILE A  16      65.090  71.806  97.815  1.00  0.00           C
ATOM    383  CB  ILE A  16      64.840  70.306  97.665  1.00  0.00           C
ATOM    385  CG2 ILE A  16      64.920  69.606  99.045  1.00  0.00           C
ATOM    389  CG1 ILE A  16      63.460  70.066  96.995  1.00  0.00           C
ATOM    392  CD  ILE A  16      63.160  68.606  96.695  1.00  0.00           C
ATOM    396  C   ILE A  16      66.460  72.076  98.425  1.00  0.00           C
ATOM    397  O   ILE A  16      67.460  72.106  97.715  1.00  0.00           O
ATOM    398  N   VAL A  17      66.550  72.336  99.745  1.00  0.00           N
ATOM    400  CA  VAL A  17      67.780  72.606 100.475  1.00  0.00           C
ATOM    402  CB  VAL A  17      67.500  72.956 101.945  1.00  0.00           C
ATOM    404  CG1 VAL A  17      66.630  74.226 102.015  1.00  0.00           C
ATOM    408  CG2 VAL A  17      66.790  71.786 102.665  1.00  0.00           C
ATOM    412  C   VAL A  17      68.840  71.506 100.395  1.00  0.00           C
ATOM    413  O   VAL A  17      68.550  70.306 100.355  1.00  0.00           O
ATOM    414  N   GLY A  18      70.130  71.886 100.355  1.00  0.00           N
ATOM    416  CA  GLY A  18      71.240  70.946 100.165  1.00  0.00           C
ATOM    419  C   GLY A  18      71.890  71.196  98.835  1.00  0.00           C
ATOM    420  O   GLY A  18      71.940  72.326  98.365  1.00  0.00           O
ATOM    421  N   ALA A  19      72.430  70.146  98.185  1.00  0.00           N
ATOM    423  CA  ALA A  19      73.120  70.296  96.915  1.00  0.00           C
ATOM    425  CB  ALA A  19      73.850  68.996  96.565  1.00  0.00           C
ATOM    429  C   ALA A  19      72.260  70.746  95.725  1.00  0.00           C
ATOM    430  O   ALA A  19      72.740  71.446  94.835  1.00  0.00           O
ATOM    431  N   GLU A  20      70.970  70.366  95.685  1.00  0.00           N
ATOM    433  CA  GLU A  20      70.050  70.846  94.645  1.00  0.00           C
ATOM    435  CB  GLU A  20      68.670  70.136  94.655  1.00  0.00           C
ATOM    438  CG  GLU A  20      68.670  68.686  94.075  1.00  0.00           C
ATOM    441  CD  GLU A  20      67.260  68.136  93.855  1.00  0.00           C
ATOM    442  OE1 GLU A  20      67.130  67.016  93.285  1.00  0.00           O
ATOM    443  OE2 GLU A  20      66.280  68.806  94.225  1.00  0.00           O
ATOM    444  C   GLU A  20      69.850  72.366  94.635  1.00  0.00           C
ATOM    445  O   GLU A  20      69.840  73.006  93.585  1.00  0.00           O
ATOM    446  N   GLN A  21      69.740  72.996  95.825  1.00  0.00           N
ATOM    448  CA  GLN A  21      69.720  74.436  95.965  1.00  0.00           C
ATOM    450  CB  GLN A  21      69.550  74.786  97.465  1.00  0.00           C
ATOM    453  CG  GLN A  21      69.380  76.286  97.765  1.00  0.00           C
ATOM    456  CD  GLN A  21      69.610  76.556  99.255  1.00  0.00           C
ATOM    457  OE1 GLN A  21      69.050  75.926 100.155  1.00  0.00           O
ATOM    458  NE2 GLN A  21      70.500  77.526  99.545  1.00  0.00           N
ATOM    461  C   GLN A  21      70.980  75.116  95.425  1.00  0.00           C
ATOM    462  O   GLN A  21      70.900  76.086  94.675  1.00  0.00           O
ATOM    463  N   GLN A  22      72.180  74.576  95.735  1.00  0.00           N
ATOM    465  CA  GLN A  22      73.460  75.026  95.205  1.00  0.00           C
ATOM    467  CB  GLN A  22      74.630  74.166  95.795  1.00  0.00           C
ATOM    470  CG  GLN A  22      74.730  74.236  97.345  1.00  0.00           C
ATOM    473  CD  GLN A  22      75.660  73.166  97.945  1.00  0.00           C
ATOM    474  OE1 GLN A  22      76.740  72.896  97.425  1.00  0.00           O
ATOM    475  NE2 GLN A  22      75.250  72.546  99.075  1.00  0.00           N
ATOM    478  C   GLN A  22      73.540  74.966  93.675  1.00  0.00           C
ATOM    479  O   GLN A  22      74.020  75.896  93.025  1.00  0.00           O
ATOM    480  N   VAL A  23      73.040  73.886  93.055  1.00  0.00           N
ATOM    482  CA  VAL A  23      72.910  73.756  91.615  1.00  0.00           C
ATOM    484  CB  VAL A  23      72.470  72.326  91.295  1.00  0.00           C
ATOM    486  CG1 VAL A  23      72.120  72.136  89.815  1.00  0.00           C
ATOM    490  CG2 VAL A  23      73.640  71.386  91.655  1.00  0.00           C
ATOM    494  C   VAL A  23      71.980  74.796  90.995  1.00  0.00           C
ATOM    495  O   VAL A  23      72.270  75.416  89.975  1.00  0.00           O
ATOM    496  N   ALA A  24      70.840  75.076  91.655  1.00  0.00           N
ATOM    498  CA  ALA A  24      69.920  76.136  91.305  1.00  0.00           C
ATOM    500  CB  ALA A  24      68.640  75.986  92.125  1.00  0.00           C
ATOM    504  C   ALA A  24      70.480  77.556  91.435  1.00  0.00           C
ATOM    505  O   ALA A  24      70.200  78.426  90.605  1.00  0.00           O
ATOM    506  N   GLU A  25      71.320  77.826  92.455  1.00  0.00           N
ATOM    508  CA  GLU A  25      72.060  79.076  92.635  1.00  0.00           C
ATOM    510  CB  GLU A  25      72.800  79.136  94.015  1.00  0.00           C
ATOM    513  CG  GLU A  25      71.850  79.396  95.215  1.00  0.00           C
ATOM    516  CD  GLU A  25      72.480  79.366  96.615  1.00  0.00           C
ATOM    517  OE1 GLU A  25      73.520  80.026  96.865  1.00  0.00           O
ATOM    518  OE2 GLU A  25      71.880  78.706  97.505  1.00  0.00           O
ATOM    519  C   GLU A  25      72.990  79.386  91.465  1.00  0.00           C
ATOM    520  O   GLU A  25      73.080  80.516  90.985  1.00  0.00           O
ATOM    521  N   VAL A  26      73.670  78.356  90.915  1.00  0.00           N
ATOM    523  CA  VAL A  26      74.350  78.446  89.635  1.00  0.00           C
ATOM    525  CB  VAL A  26      75.160  77.186  89.365  1.00  0.00           C
ATOM    527  CG1 VAL A  26      75.950  77.316  88.055  1.00  0.00           C
ATOM    531  CG2 VAL A  26      76.170  76.976  90.515  1.00  0.00           C
ATOM    535  C   VAL A  26      73.420  78.786  88.465  1.00  0.00           C
ATOM    536  O   VAL A  26      73.700  79.696  87.695  1.00  0.00           O
ATOM    537  N   ALA A  27      72.250  78.136  88.335  1.00  0.00           N
ATOM    539  CA  ALA A  27      71.240  78.466  87.325  1.00  0.00           C
ATOM    541  CB  ALA A  27      70.100  77.436  87.395  1.00  0.00           C
ATOM    545  C   ALA A  27      70.670  79.886  87.415  1.00  0.00           C
ATOM    546  O   ALA A  27      70.520  80.586  86.415  1.00  0.00           O
ATOM    547  N   GLN A  28      70.370  80.356  88.645  1.00  0.00           N
ATOM    549  CA  GLN A  28      70.030  81.726  88.985  1.00  0.00           C
ATOM    551  CB  GLN A  28      69.760  81.836  90.525  1.00  0.00           C
ATOM    554  CG  GLN A  28      69.670  83.266  91.125  1.00  0.00           C
ATOM    557  CD  GLN A  28      69.930  83.306  92.635  1.00  0.00           C
ATOM    558  OE1 GLN A  28      71.080  83.186  93.065  1.00  0.00           O
ATOM    559  NE2 GLN A  28      68.890  83.586  93.435  1.00  0.00           N
ATOM    562  C   GLN A  28      71.110  82.716  88.585  1.00  0.00           C
ATOM    563  O   GLN A  28      70.840  83.776  88.015  1.00  0.00           O
ATOM    564  N   LYS A  29      72.380  82.386  88.845  1.00  0.00           N
ATOM    566  CA  LYS A  29      73.510  83.146  88.365  1.00  0.00           C
ATOM    568  CB  LYS A  29      74.780  82.586  89.005  1.00  0.00           C
ATOM    571  CG  LYS A  29      76.090  83.206  88.525  1.00  0.00           C
ATOM    574  CD  LYS A  29      76.960  82.206  87.755  1.00  0.00           C
ATOM    577  CE  LYS A  29      78.190  82.916  87.225  1.00  0.00           C
ATOM    580  NZ  LYS A  29      79.050  82.036  86.425  1.00  0.00           N
ATOM    584  C   LYS A  29      73.640  83.226  86.855  1.00  0.00           C
ATOM    585  O   LYS A  29      73.800  84.306  86.285  1.00  0.00           O
ATOM    586  N   VAL A  30      73.490  82.086  86.155  1.00  0.00           N
ATOM    588  CA  VAL A  30      73.470  82.016  84.695  1.00  0.00           C
ATOM    590  CB  VAL A  30      73.460  80.566  84.175  1.00  0.00           C
ATOM    592  CG1 VAL A  30      73.310  80.516  82.635  1.00  0.00           C
ATOM    596  CG2 VAL A  30      74.780  79.876  84.565  1.00  0.00           C
ATOM    600  C   VAL A  30      72.310  82.816  84.105  1.00  0.00           C
ATOM    601  O   VAL A  30      72.500  83.636  83.215  1.00  0.00           O
ATOM    602  N   ALA A  31      71.090  82.686  84.655  1.00  0.00           N
ATOM    604  CA  ALA A  31      69.930  83.456  84.265  1.00  0.00           C
ATOM    606  CB  ALA A  31      68.720  83.046  85.125  1.00  0.00           C
ATOM    610  C   ALA A  31      70.130  84.956  84.395  1.00  0.00           C
ATOM    611  O   ALA A  31      69.850  85.726  83.475  1.00  0.00           O
ATOM    612  N   LYS A  32      70.710  85.406  85.515  1.00  0.00           N
ATOM    614  CA  LYS A  32      71.150  86.776  85.705  1.00  0.00           C
ATOM    616  CB  LYS A  32      71.690  86.966  87.155  1.00  0.00           C
ATOM    619  CG  LYS A  32      72.370  88.316  87.445  1.00  0.00           C
ATOM    622  CD  LYS A  32      72.880  88.466  88.895  1.00  0.00           C
ATOM    625  CE  LYS A  32      73.940  87.446  89.335  1.00  0.00           C
ATOM    628  NZ  LYS A  32      75.200  87.626  88.585  1.00  0.00           N
ATOM    632  C   LYS A  32      72.160  87.256  84.675  1.00  0.00           C
ATOM    633  O   LYS A  32      71.990  88.316  84.085  1.00  0.00           O
ATOM    634  N   ASP A  33      73.210  86.486  84.385  1.00  0.00           N
ATOM    636  CA  ASP A  33      74.320  87.026  83.605  1.00  0.00           C
ATOM    638  CB  ASP A  33      75.610  86.276  84.025  1.00  0.00           C
ATOM    641  CG  ASP A  33      75.980  86.666  85.445  1.00  0.00           C
ATOM    642  OD1 ASP A  33      75.350  87.596  86.015  1.00  0.00           O
ATOM    643  OD2 ASP A  33      76.960  86.076  85.985  1.00  0.00           O
ATOM    644  C   ASP A  33      74.060  86.896  82.115  1.00  0.00           C
ATOM    645  O   ASP A  33      74.550  87.656  81.275  1.00  0.00           O
ATOM    646  N   LYS A  34      73.210  85.946  81.735  1.00  0.00           N
ATOM    648  CA  LYS A  34      72.980  85.626  80.335  1.00  0.00           C
ATOM    650  CB  LYS A  34      72.700  84.106  80.185  1.00  0.00           C
ATOM    653  CG  LYS A  34      72.870  83.576  78.755  1.00  0.00           C
ATOM    656  CD  LYS A  34      72.250  82.186  78.535  1.00  0.00           C
ATOM    659  CE  LYS A  34      72.260  81.706  77.075  1.00  0.00           C
ATOM    662  NZ  LYS A  34      71.910  80.266  76.985  1.00  0.00           N
ATOM    666  C   LYS A  34      71.830  86.486  79.825  1.00  0.00           C
ATOM    667  O   LYS A  34      71.950  87.146  78.795  1.00  0.00           O
ATOM    668  N   TYR A  35      70.700  86.576  80.575  1.00  0.00           N
ATOM    670  CA  TYR A  35      69.520  87.296  80.115  1.00  0.00           C
ATOM    672  CB  TYR A  35      68.260  86.446  80.405  1.00  0.00           C
ATOM    675  CG  TYR A  35      68.290  85.146  79.675  1.00  0.00           C
ATOM    676  CD1 TYR A  35      67.850  85.096  78.345  1.00  0.00           C
ATOM    678  CE1 TYR A  35      67.800  83.866  77.675  1.00  0.00           C
ATOM    680  CZ  TYR A  35      68.270  82.716  78.295  1.00  0.00           C
ATOM    681  OH  TYR A  35      68.310  81.516  77.575  1.00  0.00           O
ATOM    683  CD2 TYR A  35      68.690  83.966  80.315  1.00  0.00           C
ATOM    685  CE2 TYR A  35      68.690  82.746  79.625  1.00  0.00           C
ATOM    687  C   TYR A  35      69.270  88.606  80.845  1.00  0.00           C
ATOM    688  O   TYR A  35      68.460  89.426  80.405  1.00  0.00           O
ATOM    689  N   GLY A  36      69.880  88.796  82.025  1.00  0.00           N
ATOM    691  CA  GLY A  36      69.500  89.836  82.965  1.00  0.00           C
ATOM    694  C   GLY A  36      68.360  89.426  83.845  1.00  0.00           C
ATOM    695  O   GLY A  36      67.850  90.226  84.615  1.00  0.00           O
ATOM    696  N   LEU A  37      67.900  88.176  83.755  1.00  0.00           N
ATOM    698  CA  LEU A  37      66.730  87.696  84.495  1.00  0.00           C
ATOM    700  CB  LEU A  37      66.300  86.286  83.995  1.00  0.00           C
ATOM    703  CG  LEU A  37      65.020  85.706  84.645  1.00  0.00           C
ATOM    705  CD1 LEU A  37      63.790  86.546  84.265  1.00  0.00           C
ATOM    709  CD2 LEU A  37      64.790  84.246  84.225  1.00  0.00           C
ATOM    713  C   LEU A  37      67.020  87.616  85.965  1.00  0.00           C
ATOM    714  O   LEU A  37      68.130  87.266  86.355  1.00  0.00           O
ATOM    715  N   ASP A  38      66.050  87.896  86.865  1.00  0.00           N
ATOM    717  CA  ASP A  38      66.260  87.626  88.265  1.00  0.00           C
ATOM    719  CB  ASP A  38      66.020  88.876  89.135  1.00  0.00           C
ATOM    722  CG  ASP A  38      66.950  88.886  90.335  1.00  0.00           C
ATOM    723  OD1 ASP A  38      67.790  87.946  90.485  1.00  0.00           O
ATOM    724  OD2 ASP A  38      66.850  89.856  91.135  1.00  0.00           O
ATOM    725  C   ASP A  38      65.400  86.446  88.695  1.00  0.00           C
ATOM    726  O   ASP A  38      64.280  86.256  88.255  1.00  0.00           O
ATOM    727  N   VAL A  39      65.970  85.586  89.555  1.00  0.00           N
ATOM    729  CA  VAL A  39      65.330  84.356  89.955  1.00  0.00           C
ATOM    731  CB  VAL A  39      66.070  83.106  89.465  1.00  0.00           C
ATOM    733  CG1 VAL A  39      65.310  81.836  89.875  1.00  0.00           C
ATOM    737  CG2 VAL A  39      66.260  83.176  87.935  1.00  0.00           C
ATOM    741  C   VAL A  39      65.290  84.376  91.455  1.00  0.00           C
ATOM    742  O   VAL A  39      66.330  84.326  92.115  1.00  0.00           O
ATOM    743  N   GLU A  40      64.100  84.436  92.045  1.00  0.00           N
ATOM    745  CA  GLU A  40      63.900  84.176  93.445  1.00  0.00           C
ATOM    747  CB  GLU A  40      62.580  84.826  93.885  1.00  0.00           C
ATOM    750  CG  GLU A  40      62.280  84.806  95.395  1.00  0.00           C
ATOM    753  CD  GLU A  40      60.850  85.236  95.665  1.00  0.00           C
ATOM    754  OE1 GLU A  40      60.270  86.056  94.905  1.00  0.00           O
ATOM    755  OE2 GLU A  40      60.250  84.706  96.635  1.00  0.00           O
ATOM    756  C   GLU A  40      63.900  82.676  93.645  1.00  0.00           C
ATOM    757  O   GLU A  40      62.980  81.946  93.255  1.00  0.00           O
ATOM    758  N   LEU A  41      64.960  82.146  94.265  1.00  0.00           N
ATOM    760  CA  LEU A  41      64.980  80.756  94.655  1.00  0.00           C
ATOM    762  CB  LEU A  41      66.410  80.176  94.735  1.00  0.00           C
ATOM    765  CG  LEU A  41      67.150  80.186  93.375  1.00  0.00           C
ATOM    767  CD1 LEU A  41      68.630  79.886  93.595  1.00  0.00           C
ATOM    771  CD2 LEU A  41      66.540  79.176  92.395  1.00  0.00           C
ATOM    775  C   LEU A  41      64.260  80.636  95.965  1.00  0.00           C
ATOM    776  O   LEU A  41      64.620  81.276  96.955  1.00  0.00           O
ATOM    777  N   VAL A  42      63.190  79.836  95.955  1.00  0.00           N
ATOM    779  CA  VAL A  42      62.300  79.616  97.075  1.00  0.00           C
ATOM    781  CB  VAL A  42      60.830  79.746  96.685  1.00  0.00           C
ATOM    783  CG1 VAL A  42      59.910  79.446  97.885  1.00  0.00           C
ATOM    787  CG2 VAL A  42      60.590  81.196  96.195  1.00  0.00           C
ATOM    791  C   VAL A  42      62.600  78.216  97.555  1.00  0.00           C
ATOM    792  O   VAL A  42      62.380  77.226  96.865  1.00  0.00           O
ATOM    793  N   THR A  43      63.180  78.116  98.755  1.00  0.00           N
ATOM    795  CA  THR A  43      63.650  76.846  99.285  1.00  0.00           C
ATOM    797  CB  THR A  43      64.890  76.966 100.155  1.00  0.00           C
ATOM    799  OG1 THR A  43      64.800  78.036 101.095  1.00  0.00           O
ATOM    801  CG2 THR A  43      66.070  77.276  99.215  1.00  0.00           C
ATOM    805  C   THR A  43      62.580  76.066  99.995  1.00  0.00           C
ATOM    806  O   THR A  43      61.630  76.626 100.525  1.00  0.00           O
ATOM    807  N   PHE A  44      62.710  74.726  99.995  1.00  0.00           N
ATOM    809  CA  PHE A  44      61.780  73.796 100.595  1.00  0.00           C
ATOM    811  CB  PHE A  44      60.750  73.226  99.575  1.00  0.00           C
ATOM    814  CG  PHE A  44      59.820  74.296  99.085  1.00  0.00           C
ATOM    815  CD1 PHE A  44      58.600  74.506  99.745  1.00  0.00           C
ATOM    817  CE1 PHE A  44      57.690  75.446  99.275  1.00  0.00           C
ATOM    819  CZ  PHE A  44      57.970  76.196  98.125  1.00  0.00           C
ATOM    821  CD2 PHE A  44      60.100  75.036  97.925  1.00  0.00           C
ATOM    823  CE2 PHE A  44      59.180  75.986  97.445  1.00  0.00           C
ATOM    825  C   PHE A  44      62.610  72.636 101.105  1.00  0.00           C
ATOM    826  O   PHE A  44      63.780  72.506 100.765  1.00  0.00           O
ATOM    827  N   ASN A  45      62.030  71.746 101.925  1.00  0.00           N
ATOM    829  CA  ASN A  45      62.750  70.586 102.405  1.00  0.00           C
ATOM    831  CB  ASN A  45      63.190  70.826 103.875  1.00  0.00           C
ATOM    834  CG  ASN A  45      64.190  69.776 104.375  1.00  0.00           C
ATOM    835  OD1 ASN A  45      64.880  69.126 103.595  1.00  0.00           O
ATOM    836  ND2 ASN A  45      64.220  69.576 105.705  1.00  0.00           N
ATOM    839  C   ASN A  45      61.860  69.356 102.265  1.00  0.00           C
ATOM    840  O   ASN A  45      61.980  68.396 103.015  1.00  0.00           O
ATOM    841  N   ASP A  46      60.890  69.366 101.335  1.00  0.00           N
ATOM    843  CA  ASP A  46      59.910  68.316 101.215  1.00  0.00           C
ATOM    845  CB  ASP A  46      58.740  68.506 102.235  1.00  0.00           C
ATOM    848  CG  ASP A  46      57.770  69.586 101.825  1.00  0.00           C
ATOM    849  OD1 ASP A  46      58.220  70.726 101.525  1.00  0.00           O
ATOM    850  OD2 ASP A  46      56.550  69.256 101.775  1.00  0.00           O
ATOM    851  C   ASP A  46      59.430  68.276  99.775  1.00  0.00           C
ATOM    852  O   ASP A  46      59.810  69.116  98.965  1.00  0.00           O
ATOM    853  N   TYR A  47      58.630  67.246  99.415  1.00  0.00           N
ATOM    855  CA  TYR A  47      58.140  67.036  98.065  1.00  0.00           C
ATOM    857  CB  TYR A  47      58.280  65.536  97.685  1.00  0.00           C
ATOM    860  CG  TYR A  47      59.680  65.006  97.515  1.00  0.00           C
ATOM    861  CD1 TYR A  47      60.790  65.816  97.215  1.00  0.00           C
ATOM    863  CE1 TYR A  47      62.020  65.236  96.885  1.00  0.00           C
ATOM    865  CZ  TYR A  47      62.160  63.846  96.855  1.00  0.00           C
ATOM    866  OH  TYR A  47      63.370  63.276  96.465  1.00  0.00           O
ATOM    868  CD2 TYR A  47      59.840  63.616  97.515  1.00  0.00           C
ATOM    870  CE2 TYR A  47      61.070  63.036  97.185  1.00  0.00           C
ATOM    872  C   TYR A  47      56.680  67.406  97.875  1.00  0.00           C
ATOM    873  O   TYR A  47      56.140  67.216  96.775  1.00  0.00           O
ATOM    874  N   VAL A  48      55.990  67.946  98.895  1.00  0.00           N
ATOM    876  CA  VAL A  48      54.550  68.186  98.805  1.00  0.00           C
ATOM    878  CB  VAL A  48      53.820  67.706 100.055  1.00  0.00           C
ATOM    880  CG1 VAL A  48      52.340  68.116 100.005  1.00  0.00           C
ATOM    884  CG2 VAL A  48      53.960  66.166 100.155  1.00  0.00           C
ATOM    888  C   VAL A  48      54.320  69.676  98.605  1.00  0.00           C
ATOM    889  O   VAL A  48      53.640  70.106  97.665  1.00  0.00           O
ATOM    890  N   LEU A  49      54.940  70.496  99.455  1.00  0.00           N
ATOM    892  CA  LEU A  49      54.820  71.936  99.415  1.00  0.00           C
ATOM    894  CB  LEU A  49      55.400  72.556 100.705  1.00  0.00           C
ATOM    897  CG  LEU A  49      54.650  72.116 101.985  1.00  0.00           C
ATOM    899  CD1 LEU A  49      55.420  72.546 103.235  1.00  0.00           C
ATOM    903  CD2 LEU A  49      53.210  72.636 102.015  1.00  0.00           C
ATOM    907  C   LEU A  49      55.260  72.636  98.125  1.00  0.00           C
ATOM    908  O   LEU A  49      54.580  73.596  97.775  1.00  0.00           O
ATOM    909  N   PRO A  50      56.290  72.266  97.345  1.00  0.00           N
ATOM    910  CD  PRO A  50      57.380  71.386  97.785  1.00  0.00           C
ATOM    913  CA  PRO A  50      56.630  72.996  96.125  1.00  0.00           C
ATOM    915  CB  PRO A  50      57.930  72.326  95.635  1.00  0.00           C
ATOM    918  CG  PRO A  50      58.570  71.696  96.865  1.00  0.00           C
ATOM    921  C   PRO A  50      55.550  72.876  95.055  1.00  0.00           C
ATOM    922  O   PRO A  50      55.370  73.816  94.275  1.00  0.00           O
ATOM    923  N   ASN A  51      54.860  71.726  94.965  1.00  0.00           N
ATOM    925  CA  ASN A  51      53.720  71.566  94.075  1.00  0.00           C
ATOM    927  CB  ASN A  51      53.400  70.076  93.865  1.00  0.00           C
ATOM    930  CG  ASN A  51      54.380  69.506  92.855  1.00  0.00           C
ATOM    931  OD1 ASN A  51      55.010  70.226  92.075  1.00  0.00           O
ATOM    932  ND2 ASN A  51      54.520  68.156  92.845  1.00  0.00           N
ATOM    935  C   ASN A  51      52.490  72.306  94.545  1.00  0.00           C
ATOM    936  O   ASN A  51      51.770  72.886  93.735  1.00  0.00           O
ATOM    937  N   GLU A  52      52.240  72.356  95.875  1.00  0.00           N
ATOM    939  CA  GLU A  52      51.200  73.206  96.445  1.00  0.00           C
ATOM    941  CB  GLU A  52      51.050  73.036  97.985  1.00  0.00           C
ATOM    944  CG  GLU A  52      50.510  71.626  98.365  1.00  0.00           C
ATOM    947  CD  GLU A  52      49.710  71.516  99.665  1.00  0.00           C
ATOM    948  OE1 GLU A  52      48.800  72.346  99.895  1.00  0.00           O
ATOM    949  OE2 GLU A  52      49.840  70.436 100.315  1.00  0.00           O
ATOM    950  C   GLU A  52      51.420  74.666  96.125  1.00  0.00           C
ATOM    951  O   GLU A  52      50.570  75.326  95.545  1.00  0.00           O
ATOM    952  N   ALA A  53      52.640  75.166  96.385  1.00  0.00           N
ATOM    954  CA  ALA A  53      53.080  76.506  96.055  1.00  0.00           C
ATOM    956  CB  ALA A  53      54.530  76.646  96.535  1.00  0.00           C
ATOM    960  C   ALA A  53      53.010  76.866  94.575  1.00  0.00           C
ATOM    961  O   ALA A  53      52.590  77.956  94.185  1.00  0.00           O
ATOM    962  N   LEU A  54      53.460  75.956  93.675  1.00  0.00           N
ATOM    964  CA  LEU A  54      53.360  76.156  92.245  1.00  0.00           C
ATOM    966  CB  LEU A  54      54.100  75.016  91.505  1.00  0.00           C
ATOM    969  CG  LEU A  54      54.040  75.086  89.965  1.00  0.00           C
ATOM    971  CD1 LEU A  54      54.620  76.406  89.455  1.00  0.00           C
ATOM    975  CD2 LEU A  54      54.790  73.896  89.355  1.00  0.00           C
ATOM    979  C   LEU A  54      51.940  76.246  91.735  1.00  0.00           C
ATOM    980  O   LEU A  54      51.590  77.146  90.975  1.00  0.00           O
ATOM    981  N   SER A  55      51.090  75.296  92.195  1.00  0.00           N
ATOM    983  CA  SER A  55      49.660  75.226  91.925  1.00  0.00           C
ATOM    985  CB  SER A  55      49.010  73.966  92.575  1.00  0.00           C
ATOM    988  OG  SER A  55      47.650  73.786  92.165  1.00  0.00           O
ATOM    990  C   SER A  55      48.930  76.456  92.415  1.00  0.00           C
ATOM    991  O   SER A  55      48.060  76.986  91.745  1.00  0.00           O
ATOM    992  N   LYS A  56      49.270  76.956  93.605  1.00  0.00           N
ATOM    994  CA  LYS A  56      48.610  78.106  94.175  1.00  0.00           C
ATOM    996  CB  LYS A  56      48.860  78.106  95.685  1.00  0.00           C
ATOM    999  CG  LYS A  56      48.200  76.976  96.485  1.00  0.00           C
ATOM   1002  CD  LYS A  56      48.880  76.786  97.855  1.00  0.00           C
ATOM   1005  CE  LYS A  56      48.730  78.016  98.765  1.00  0.00           C
ATOM   1008  NZ  LYS A  56      49.830  78.106  99.745  1.00  0.00           N
ATOM   1012  C   LYS A  56      49.000  79.466  93.575  1.00  0.00           C
ATOM   1013  O   LYS A  56      48.220  80.416  93.675  1.00  0.00           O
ATOM   1014  N   GLY A  57      50.180  79.596  92.925  1.00  0.00           N
ATOM   1016  CA  GLY A  57      50.680  80.876  92.405  1.00  0.00           C
ATOM   1019  C   GLY A  57      51.660  81.556  93.335  1.00  0.00           C
ATOM   1020  O   GLY A  57      52.200  82.636  93.075  1.00  0.00           O
ATOM   1021  N   ASP A  58      51.950  80.876  94.465  1.00  0.00           N
ATOM   1023  CA  ASP A  58      52.940  81.246  95.455  1.00  0.00           C
ATOM   1025  CB  ASP A  58      52.980  80.256  96.645  1.00  0.00           C
ATOM   1028  CG  ASP A  58      51.640  79.936  97.305  1.00  0.00           C
ATOM   1029  OD1 ASP A  58      50.550  80.216  96.775  1.00  0.00           O
ATOM   1030  OD2 ASP A  58      51.720  79.266  98.375  1.00  0.00           O
ATOM   1031  C   ASP A  58      54.340  81.326  94.845  1.00  0.00           C
ATOM   1032  O   ASP A  58      55.140  82.176  95.225  1.00  0.00           O
ATOM   1033  N   ILE A  59      54.640  80.416  93.875  1.00  0.00           N
ATOM   1035  CA  ILE A  59      55.840  80.376  93.045  1.00  0.00           C
ATOM   1037  CB  ILE A  59      56.880  79.336  93.455  1.00  0.00           C
ATOM   1039  CG2 ILE A  59      57.430  79.726  94.845  1.00  0.00           C
ATOM   1043  CG1 ILE A  59      56.310  77.896  93.445  1.00  0.00           C
ATOM   1046  CD  ILE A  59      57.240  76.836  94.035  1.00  0.00           C
ATOM   1050  C   ILE A  59      55.440  80.106  91.605  1.00  0.00           C
ATOM   1051  O   ILE A  59      54.310  79.686  91.325  1.00  0.00           O
ATOM   1052  N   ASP A  60      56.340  80.386  90.635  1.00  0.00           N
ATOM   1054  CA  ASP A  60      55.980  80.356  89.215  1.00  0.00           C
ATOM   1056  CB  ASP A  60      56.650  81.566  88.535  1.00  0.00           C
ATOM   1059  CG  ASP A  60      56.090  82.816  89.135  1.00  0.00           C
ATOM   1060  OD1 ASP A  60      56.910  83.716  89.495  1.00  0.00           O
ATOM   1061  OD2 ASP A  60      54.840  82.966  89.185  1.00  0.00           O
ATOM   1062  C   ASP A  60      56.500  79.116  88.515  1.00  0.00           C
ATOM   1063  O   ASP A  60      56.060  78.756  87.415  1.00  0.00           O
ATOM   1064  N   ALA A  61      57.440  78.426  89.165  1.00  0.00           N
ATOM   1066  CA  ALA A  61      58.060  77.226  88.665  1.00  0.00           C
ATOM   1068  CB  ALA A  61      59.180  77.586  87.665  1.00  0.00           C
ATOM   1072  C   ALA A  61      58.630  76.446  89.835  1.00  0.00           C
ATOM   1073  O   ALA A  61      58.840  76.966  90.935  1.00  0.00           O
ATOM   1074  N   ASN A  62      58.920  75.156  89.645  1.00  0.00           N
ATOM   1076  CA  ASN A  62      59.770  74.426  90.565  1.00  0.00           C
ATOM   1078  CB  ASN A  62      58.940  73.746  91.695  1.00  0.00           C
ATOM   1081  CG  ASN A  62      57.970  72.666  91.215  1.00  0.00           C
ATOM   1082  OD1 ASN A  62      58.250  71.866  90.315  1.00  0.00           O
ATOM   1083  ND2 ASN A  62      56.770  72.616  91.835  1.00  0.00           N
ATOM   1086  C   ASN A  62      60.700  73.526  89.765  1.00  0.00           C
ATOM   1087  O   ASN A  62      60.460  73.276  88.585  1.00  0.00           O
ATOM   1088  N   ALA A  63      61.830  73.116  90.365  1.00  0.00           N
ATOM   1090  CA  ALA A  63      62.880  72.416  89.635  1.00  0.00           C
ATOM   1092  CB  ALA A  63      64.090  73.356  89.445  1.00  0.00           C
ATOM   1096  C   ALA A  63      63.260  71.106  90.305  1.00  0.00           C
ATOM   1097  O   ALA A  63      64.320  70.526  90.065  1.00  0.00           O
ATOM   1098  N   PHE A  64      62.360  70.596  91.165  1.00  0.00           N
ATOM   1100  CA  PHE A  64      62.440  69.256  91.695  1.00  0.00           C
ATOM   1102  CB  PHE A  64      62.120  69.216  93.235  1.00  0.00           C
ATOM   1105  CG  PHE A  64      60.660  69.016  93.605  1.00  0.00           C
ATOM   1106  CD1 PHE A  64      60.270  67.876  94.325  1.00  0.00           C
ATOM   1108  CE1 PHE A  64      58.920  67.596  94.555  1.00  0.00           C
ATOM   1110  CZ  PHE A  64      57.940  68.466  94.075  1.00  0.00           C
ATOM   1112  CD2 PHE A  64      59.670  69.896  93.145  1.00  0.00           C
ATOM   1114  CE2 PHE A  64      58.310  69.606  93.355  1.00  0.00           C
ATOM   1116  C   PHE A  64      61.470  68.406  90.865  1.00  0.00           C
ATOM   1117  O   PHE A  64      60.590  68.926  90.195  1.00  0.00           O
ATOM   1118  N   GLN A  65      61.630  67.076  90.985  1.00  0.00           N
ATOM   1120  CA  GLN A  65      60.590  66.066  90.805  1.00  0.00           C
ATOM   1122  CB  GLN A  65      59.110  66.526  91.045  1.00  0.00           C
ATOM   1125  CG  GLN A  65      58.250  66.906  89.815  1.00  0.00           C
ATOM   1128  CD  GLN A  65      56.970  67.616  90.245  1.00  0.00           C
ATOM   1129  OE1 GLN A  65      55.940  67.006  90.545  1.00  0.00           O
ATOM   1130  NE2 GLN A  65      57.020  68.966  90.305  1.00  0.00           N
ATOM   1133  C   GLN A  65      60.780  65.346  89.495  1.00  0.00           C
ATOM   1134  O   GLN A  65      60.980  65.926  88.435  1.00  0.00           O
ATOM   1135  N   HIS A  66      60.750  64.006  89.545  1.00  0.00           N
ATOM   1137  CA  HIS A  66      60.820  63.206  88.345  1.00  0.00           C
ATOM   1139  CB  HIS A  66      61.460  61.816  88.585  1.00  0.00           C
ATOM   1142  ND1 HIS A  66      59.740  60.376  89.715  1.00  0.00           N
ATOM   1143  CG  HIS A  66      60.940  61.076  89.775  1.00  0.00           C
ATOM   1144  CE1 HIS A  66      59.700  59.666  90.835  1.00  0.00           C
ATOM   1146  NE2 HIS A  66      60.790  59.876  91.595  1.00  0.00           N
ATOM   1148  CD2 HIS A  66      61.590  60.776  90.925  1.00  0.00           C
ATOM   1150  C   HIS A  66      59.480  63.096  87.665  1.00  0.00           C
ATOM   1151  O   HIS A  66      58.450  63.346  88.285  1.00  0.00           O
ATOM   1152  N   LYS A  67      59.450  62.736  86.365  1.00  0.00           N
ATOM   1154  CA  LYS A  67      58.190  62.606  85.655  1.00  0.00           C
ATOM   1156  CB  LYS A  67      58.330  62.366  84.125  1.00  0.00           C
ATOM   1159  CG  LYS A  67      56.960  62.466  83.445  1.00  0.00           C
ATOM   1162  CD  LYS A  67      56.960  62.286  81.935  1.00  0.00           C
ATOM   1165  CE  LYS A  67      55.590  62.676  81.345  1.00  0.00           C
ATOM   1168  NZ  LYS A  67      54.500  61.776  81.775  1.00  0.00           N
ATOM   1172  C   LYS A  67      57.170  61.646  86.275  1.00  0.00           C
ATOM   1173  O   LYS A  67      56.000  62.026  86.355  1.00  0.00           O
ATOM   1174  N   PRO A  68      57.520  60.466  86.795  1.00  0.00           N
ATOM   1175  CD  PRO A  68      58.710  59.696  86.385  1.00  0.00           C
ATOM   1178  CA  PRO A  68      56.560  59.606  87.475  1.00  0.00           C
ATOM   1180  CB  PRO A  68      57.410  58.386  87.845  1.00  0.00           C
ATOM   1183  CG  PRO A  68      58.340  58.236  86.655  1.00  0.00           C
ATOM   1186  C   PRO A  68      55.960  60.236  88.705  1.00  0.00           C
ATOM   1187  O   PRO A  68      54.750  60.116  88.915  1.00  0.00           O
ATOM   1188  N   TYR A  69      56.760  60.936  89.555  1.00  0.00           N
ATOM   1190  CA  TYR A  69      56.240  61.676  90.695  1.00  0.00           C
ATOM   1192  CB  TYR A  69      57.420  62.266  91.525  1.00  0.00           C
ATOM   1195  CG  TYR A  69      56.940  62.886  92.815  1.00  0.00           C
ATOM   1196  CD1 TYR A  69      56.840  62.106  93.975  1.00  0.00           C
ATOM   1198  CE1 TYR A  69      56.360  62.666  95.165  1.00  0.00           C
ATOM   1200  CZ  TYR A  69      55.990  64.006  95.215  1.00  0.00           C
ATOM   1201  OH  TYR A  69      55.440  64.546  96.395  1.00  0.00           O
ATOM   1203  CD2 TYR A  69      56.620  64.256  92.885  1.00  0.00           C
ATOM   1205  CE2 TYR A  69      56.170  64.816  94.095  1.00  0.00           C
ATOM   1207  C   TYR A  69      55.260  62.756  90.255  1.00  0.00           C
ATOM   1208  O   TYR A  69      54.160  62.866  90.795  1.00  0.00           O
ATOM   1209  N   LEU A  70      55.590  63.506  89.175  1.00  0.00           N
ATOM   1211  CA  LEU A  70      54.670  64.456  88.595  1.00  0.00           C
ATOM   1213  CB  LEU A  70      55.340  65.206  87.405  1.00  0.00           C
ATOM   1216  CG  LEU A  70      54.490  66.306  86.725  1.00  0.00           C
ATOM   1218  CD1 LEU A  70      54.200  67.446  87.705  1.00  0.00           C
ATOM   1222  CD2 LEU A  70      55.200  66.876  85.495  1.00  0.00           C
ATOM   1226  C   LEU A  70      53.360  63.836  88.125  1.00  0.00           C
ATOM   1227  O   LEU A  70      52.280  64.296  88.505  1.00  0.00           O
ATOM   1228  N   ASP A  71      53.400  62.716  87.375  1.00  0.00           N
ATOM   1230  CA  ASP A  71      52.230  61.996  86.915  1.00  0.00           C
ATOM   1232  CB  ASP A  71      52.630  60.776  86.005  1.00  0.00           C
ATOM   1235  CG  ASP A  71      53.360  61.126  84.705  1.00  0.00           C
ATOM   1236  OD1 ASP A  71      53.090  62.196  84.095  1.00  0.00           O
ATOM   1237  OD2 ASP A  71      54.140  60.266  84.195  1.00  0.00           O
ATOM   1238  C   ASP A  71      51.350  61.526  88.095  1.00  0.00           C
ATOM   1239  O   ASP A  71      50.130  61.666  88.085  1.00  0.00           O
ATOM   1240  N   GLN A  72      51.960  60.986  89.175  1.00  0.00           N
ATOM   1242  CA  GLN A  72      51.260  60.616  90.415  1.00  0.00           C
ATOM   1244  CB  GLN A  72      52.240  59.826  91.325  1.00  0.00           C
ATOM   1247  CG  GLN A  72      51.640  59.216  92.625  1.00  0.00           C
ATOM   1250  CD  GLN A  72      50.700  58.016  92.405  1.00  0.00           C
ATOM   1251  OE1 GLN A  72      51.130  56.956  91.935  1.00  0.00           O
ATOM   1252  NE2 GLN A  72      49.420  58.136  92.825  1.00  0.00           N
ATOM   1255  C   GLN A  72      50.610  61.786  91.175  1.00  0.00           C
ATOM   1256  O   GLN A  72      49.460  61.726  91.585  1.00  0.00           O
ATOM   1257  N   GLN A  73      51.330  62.916  91.335  1.00  0.00           N
ATOM   1259  CA  GLN A  73      50.850  64.146  91.945  1.00  0.00           C
ATOM   1261  CB  GLN A  73      51.980  65.196  91.985  1.00  0.00           C
ATOM   1264  CG  GLN A  73      53.090  64.956  93.015  1.00  0.00           C
ATOM   1267  CD  GLN A  73      52.610  65.246  94.435  1.00  0.00           C
ATOM   1268  OE1 GLN A  73      52.650  66.386  94.895  1.00  0.00           O
ATOM   1269  NE2 GLN A  73      52.110  64.216  95.155  1.00  0.00           N
ATOM   1272  C   GLN A  73      49.640  64.746  91.265  1.00  0.00           C
ATOM   1273  O   GLN A  73      48.710  65.226  91.915  1.00  0.00           O
ATOM   1274  N   LEU A  74      49.610  64.716  89.915  1.00  0.00           N
ATOM   1276  CA  LEU A  74      48.470  65.136  89.115  1.00  0.00           C
ATOM   1278  CB  LEU A  74      48.840  65.056  87.605  1.00  0.00           C
ATOM   1281  CG  LEU A  74      49.930  66.036  87.115  1.00  0.00           C
ATOM   1283  CD1 LEU A  74      50.390  65.686  85.685  1.00  0.00           C
ATOM   1287  CD2 LEU A  74      49.470  67.496  87.155  1.00  0.00           C
ATOM   1291  C   LEU A  74      47.200  64.336  89.435  1.00  0.00           C
ATOM   1292  O   LEU A  74      46.130  64.896  89.675  1.00  0.00           O
ATOM   1293  N   LYS A  75      47.280  62.996  89.545  1.00  0.00           N
ATOM   1295  CA  LYS A  75      46.170  62.196  90.055  1.00  0.00           C
ATOM   1297  CB  LYS A  75      46.470  60.676  89.965  1.00  0.00           C
ATOM   1300  CG  LYS A  75      46.680  60.146  88.535  1.00  0.00           C
ATOM   1303  CD  LYS A  75      46.960  58.626  88.535  1.00  0.00           C
ATOM   1306  CE  LYS A  75      47.350  58.106  87.145  1.00  0.00           C
ATOM   1309  NZ  LYS A  75      48.010  56.786  87.215  1.00  0.00           N
ATOM   1313  C   LYS A  75      45.760  62.516  91.485  1.00  0.00           C
ATOM   1314  O   LYS A  75      44.590  62.776  91.785  1.00  0.00           O
ATOM   1315  N   ASP A  76      46.750  62.566  92.395  1.00  0.00           N
ATOM   1317  CA  ASP A  76      46.450  62.626  93.805  1.00  0.00           C
ATOM   1319  CB  ASP A  76      47.650  62.136  94.645  1.00  0.00           C
ATOM   1322  CG  ASP A  76      47.990  60.686  94.355  1.00  0.00           C
ATOM   1323  OD1 ASP A  76      47.100  59.896  93.935  1.00  0.00           O
ATOM   1324  OD2 ASP A  76      49.150  60.316  94.685  1.00  0.00           O
ATOM   1325  C   ASP A  76      46.010  63.996  94.295  1.00  0.00           C
ATOM   1326  O   ASP A  76      45.310  64.096  95.305  1.00  0.00           O
ATOM   1327  N   ARG A  77      46.380  65.086  93.605  1.00  0.00           N
ATOM   1329  CA  ARG A  77      46.060  66.416  94.095  1.00  0.00           C
ATOM   1331  CB  ARG A  77      47.380  67.136  94.415  1.00  0.00           C
ATOM   1334  CG  ARG A  77      48.240  66.476  95.515  1.00  0.00           C
ATOM   1337  CD  ARG A  77      47.660  66.426  96.935  1.00  0.00           C
ATOM   1340  NE  ARG A  77      47.270  67.826  97.325  1.00  0.00           N
ATOM   1342  CZ  ARG A  77      47.900  68.606  98.205  1.00  0.00           C
ATOM   1343  NH1 ARG A  77      49.040  68.336  98.785  1.00  0.00           N
ATOM   1346  NH2 ARG A  77      47.370  69.776  98.505  1.00  0.00           N
ATOM   1349  C   ARG A  77      45.260  67.266  93.115  1.00  0.00           C
ATOM   1350  O   ARG A  77      44.770  68.336  93.465  1.00  0.00           O
ATOM   1351  N   GLY A  78      45.050  66.786  91.875  1.00  0.00           N
ATOM   1353  CA  GLY A  78      44.230  67.476  90.875  1.00  0.00           C
ATOM   1356  C   GLY A  78      44.830  68.766  90.385  1.00  0.00           C
ATOM   1357  O   GLY A  78      44.130  69.736  90.075  1.00  0.00           O
ATOM   1358  N   TYR A  79      46.170  68.806  90.315  1.00  0.00           N
ATOM   1360  CA  TYR A  79      46.920  69.936  89.825  1.00  0.00           C
ATOM   1362  CB  TYR A  79      48.400  69.896  90.295  1.00  0.00           C
ATOM   1365  CG  TYR A  79      48.610  69.756  91.775  1.00  0.00           C
ATOM   1366  CD1 TYR A  79      47.920  70.566  92.695  1.00  0.00           C
ATOM   1368  CE1 TYR A  79      48.310  70.586  94.045  1.00  0.00           C
ATOM   1370  CZ  TYR A  79      49.370  69.786  94.475  1.00  0.00           C
ATOM   1371  OH  TYR A  79      49.770  69.796  95.815  1.00  0.00           O
ATOM   1373  CD2 TYR A  79      49.650  68.936  92.235  1.00  0.00           C
ATOM   1375  CE2 TYR A  79      50.020  68.936  93.575  1.00  0.00           C
ATOM   1377  C   TYR A  79      46.840  70.066  88.305  1.00  0.00           C
ATOM   1378  O   TYR A  79      46.320  69.196  87.615  1.00  0.00           O
ATOM   1379  N   LYS A  80      47.330  71.166  87.725  1.00  0.00           N
ATOM   1381  CA  LYS A  80      47.510  71.266  86.285  1.00  0.00           C
ATOM   1383  CB  LYS A  80      46.450  72.146  85.595  1.00  0.00           C
ATOM   1386  CG  LYS A  80      45.030  71.566  85.595  1.00  0.00           C
ATOM   1389  CD  LYS A  80      44.850  70.336  84.685  1.00  0.00           C
ATOM   1392  CE  LYS A  80      43.380  69.886  84.545  1.00  0.00           C
ATOM   1395  NZ  LYS A  80      42.620  70.866  83.735  1.00  0.00           N
ATOM   1399  C   LYS A  80      48.900  71.796  86.035  1.00  0.00           C
ATOM   1400  O   LYS A  80      49.120  72.986  85.805  1.00  0.00           O
ATOM   1401  N   LEU A  81      49.880  70.886  86.165  1.00  0.00           N
ATOM   1403  CA  LEU A  81      51.290  71.166  86.145  1.00  0.00           C
ATOM   1405  CB  LEU A  81      51.990  70.786  87.465  1.00  0.00           C
ATOM   1408  CG  LEU A  81      51.350  71.366  88.735  1.00  0.00           C
ATOM   1410  CD1 LEU A  81      52.090  70.916  90.005  1.00  0.00           C
ATOM   1414  CD2 LEU A  81      51.240  72.896  88.695  1.00  0.00           C
ATOM   1418  C   LEU A  81      51.940  70.386  85.015  1.00  0.00           C
ATOM   1419  O   LEU A  81      51.610  69.236  84.745  1.00  0.00           O
ATOM   1420  N   VAL A  82      52.860  71.036  84.295  1.00  0.00           N
ATOM   1422  CA  VAL A  82      53.480  70.516  83.105  1.00  0.00           C
ATOM   1424  CB  VAL A  82      52.920  71.146  81.835  1.00  0.00           C
ATOM   1426  CG1 VAL A  82      51.490  70.626  81.585  1.00  0.00           C
ATOM   1430  CG2 VAL A  82      52.910  72.676  81.945  1.00  0.00           C
ATOM   1434  C   VAL A  82      54.970  70.696  83.205  1.00  0.00           C
ATOM   1435  O   VAL A  82      55.460  71.696  83.735  1.00  0.00           O
ATOM   1436  N   ALA A  83      55.750  69.696  82.745  1.00  0.00           N
ATOM   1438  CA  ALA A  83      57.180  69.806  82.585  1.00  0.00           C
ATOM   1440  CB  ALA A  83      57.780  68.426  82.285  1.00  0.00           C
ATOM   1444  C   ALA A  83      57.540  70.796  81.485  1.00  0.00           C
ATOM   1445  O   ALA A  83      56.950  70.796  80.405  1.00  0.00           O
ATOM   1446  N   VAL A  84      58.530  71.676  81.725  1.00  0.00           N
ATOM   1448  CA  VAL A  84      59.010  72.596  80.705  1.00  0.00           C
ATOM   1450  CB  VAL A  84      58.700  74.046  81.055  1.00  0.00           C
ATOM   1452  CG1 VAL A  84      57.200  74.276  80.795  1.00  0.00           C
ATOM   1456  CG2 VAL A  84      59.080  74.326  82.515  1.00  0.00           C
ATOM   1460  C   VAL A  84      60.490  72.426  80.515  1.00  0.00           C
ATOM   1461  O   VAL A  84      61.140  73.146  79.755  1.00  0.00           O
ATOM   1462  N   GLY A  85      61.090  71.436  81.185  1.00  0.00           N
ATOM   1464  CA  GLY A  85      62.510  71.196  81.055  1.00  0.00           C
ATOM   1467  C   GLY A  85      62.870  69.966  81.825  1.00  0.00           C
ATOM   1468  O   GLY A  85      62.190  69.586  82.765  1.00  0.00           O
ATOM   1469  N   ASN A  86      63.990  69.356  81.455  1.00  0.00           N
ATOM   1471  CA  ASN A  86      64.580  68.246  82.165  1.00  0.00           C
ATOM   1473  CB  ASN A  86      64.980  67.096  81.215  1.00  0.00           C
ATOM   1476  CG  ASN A  86      63.780  66.416  80.575  1.00  0.00           C
ATOM   1477  OD1 ASN A  86      62.610  66.706  80.825  1.00  0.00           O
ATOM   1478  ND2 ASN A  86      64.080  65.456  79.665  1.00  0.00           N
ATOM   1481  C   ASN A  86      65.830  68.796  82.795  1.00  0.00           C
ATOM   1482  O   ASN A  86      66.550  69.596  82.195  1.00  0.00           O
ATOM   1483  N   THR A  87      66.100  68.396  84.055  1.00  0.00           N
ATOM   1485  CA  THR A  87      67.290  68.806  84.785  1.00  0.00           C
ATOM   1487  CB  THR A  87      67.040  69.216  86.255  1.00  0.00           C
ATOM   1489  OG1 THR A  87      66.410  68.216  87.045  1.00  0.00           O
ATOM   1491  CG2 THR A  87      66.080  70.406  86.325  1.00  0.00           C
ATOM   1495  C   THR A  87      68.310  67.696  84.655  1.00  0.00           C
ATOM   1496  O   THR A  87      69.130  67.676  83.745  1.00  0.00           O
ATOM   1497  N   PHE A  88      68.270  66.706  85.535  1.00  0.00           N
ATOM   1499  CA  PHE A  88      69.300  65.686  85.625  1.00  0.00           C
ATOM   1501  CB  PHE A  88      70.270  66.026  86.805  1.00  0.00           C
ATOM   1504  CG  PHE A  88      71.040  67.306  86.545  1.00  0.00           C
ATOM   1505  CD1 PHE A  88      72.010  67.326  85.545  1.00  0.00           C
ATOM   1507  CE1 PHE A  88      72.740  68.496  85.285  1.00  0.00           C
ATOM   1509  CZ  PHE A  88      72.540  69.636  86.055  1.00  0.00           C
ATOM   1511  CD2 PHE A  88      70.820  68.466  87.305  1.00  0.00           C
ATOM   1513  CE2 PHE A  88      71.570  69.626  87.065  1.00  0.00           C
ATOM   1515  C   PHE A  88      68.650  64.316  85.775  1.00  0.00           C
ATOM   1516  O   PHE A  88      67.450  64.226  86.005  1.00  0.00           O
ATOM   1517  N   VAL A  89      69.410  63.216  85.675  1.00  0.00           N
ATOM   1519  CA  VAL A  89      69.040  61.936  86.295  1.00  0.00           C
ATOM   1521  CB  VAL A  89      69.200  60.726  85.365  1.00  0.00           C
ATOM   1523  CG1 VAL A  89      68.510  59.456  85.895  1.00  0.00           C
ATOM   1527  CG2 VAL A  89      68.600  61.066  83.995  1.00  0.00           C
ATOM   1531  C   VAL A  89      69.940  61.776  87.525  1.00  0.00           C
ATOM   1532  O   VAL A  89      71.160  61.816  87.405  1.00  0.00           O
ATOM   1533  N   TYR A  90      69.350  61.626  88.745  1.00  0.00           N
ATOM   1535  CA  TYR A  90      70.090  61.306  89.965  1.00  0.00           C
ATOM   1537  CB  TYR A  90      69.710  62.136  91.245  1.00  0.00           C
ATOM   1540  CG  TYR A  90      69.820  63.626  91.135  1.00  0.00           C
ATOM   1541  CD1 TYR A  90      71.050  64.236  90.845  1.00  0.00           C
ATOM   1543  CE1 TYR A  90      71.120  65.626  90.685  1.00  0.00           C
ATOM   1545  CZ  TYR A  90      69.970  66.416  90.805  1.00  0.00           C
ATOM   1546  OH  TYR A  90      70.010  67.806  90.605  1.00  0.00           O
ATOM   1548  CD2 TYR A  90      68.690  64.436  91.365  1.00  0.00           C
ATOM   1550  CE2 TYR A  90      68.760  65.816  91.135  1.00  0.00           C
ATOM   1552  C   TYR A  90      69.760  59.866  90.335  1.00  0.00           C
ATOM   1553  O   TYR A  90      68.680  59.646  90.895  1.00  0.00           O
ATOM   1554  N   PRO A  91      70.630  58.876  90.105  1.00  0.00           N
ATOM   1555  CD  PRO A  91      71.820  58.976  89.275  1.00  0.00           C
ATOM   1558  CA  PRO A  91      70.450  57.526  90.595  1.00  0.00           C
ATOM   1560  CB  PRO A  91      71.640  56.746  90.015  1.00  0.00           C
ATOM   1563  CG  PRO A  91      72.020  57.556  88.785  1.00  0.00           C
ATOM   1566  C   PRO A  91      70.340  57.446  92.095  1.00  0.00           C
ATOM   1567  O   PRO A  91      71.180  57.976  92.825  1.00  0.00           O
ATOM   1568  N   ILE A  92      69.280  56.796  92.575  1.00  0.00           N
ATOM   1570  CA  ILE A  92      69.040  56.586  93.985  1.00  0.00           C
ATOM   1572  CB  ILE A  92      67.540  56.416  94.225  1.00  0.00           C
ATOM   1574  CG2 ILE A  92      67.070  55.126  93.525  1.00  0.00           C
ATOM   1578  CG1 ILE A  92      67.130  56.476  95.715  1.00  0.00           C
ATOM   1581  CD  ILE A  92      65.610  56.536  95.945  1.00  0.00           C
ATOM   1585  C   ILE A  92      69.890  55.426  94.485  1.00  0.00           C
ATOM   1586  O   ILE A  92      70.320  54.566  93.715  1.00  0.00           O
ATOM   1587  N   ALA A  93      70.210  55.386  95.785  1.00  0.00           N
ATOM   1589  CA  ALA A  93      71.160  54.436  96.305  1.00  0.00           C
ATOM   1591  CB  ALA A  93      72.580  55.036  96.265  1.00  0.00           C
ATOM   1595  C   ALA A  93      70.810  54.016  97.715  1.00  0.00           C
ATOM   1596  O   ALA A  93      70.100  54.696  98.455  1.00  0.00           O
ATOM   1597  N   GLY A  94      71.310  52.826  98.095  1.00  0.00           N
ATOM   1599  CA  GLY A  94      71.230  52.286  99.435  1.00  0.00           C
ATOM   1602  C   GLY A  94      72.410  52.676 100.245  1.00  0.00           C
ATOM   1603  O   GLY A  94      73.560  52.606  99.805  1.00  0.00           O
ATOM   1604  N   TYR A  95      72.170  53.056 101.505  1.00  0.00           N
ATOM   1606  CA  TYR A  95      73.200  53.596 102.355  1.00  0.00           C
ATOM   1608  CB  TYR A  95      73.070  55.136 102.495  1.00  0.00           C
ATOM   1611  CG  TYR A  95      73.210  55.846 101.175  1.00  0.00           C
ATOM   1612  CD1 TYR A  95      74.470  56.276 100.725  1.00  0.00           C
ATOM   1614  CE1 TYR A  95      74.580  57.066  99.575  1.00  0.00           C
ATOM   1616  CZ  TYR A  95      73.440  57.486  98.895  1.00  0.00           C
ATOM   1617  OH  TYR A  95      73.570  58.356  97.805  1.00  0.00           O
ATOM   1619  CD2 TYR A  95      72.070  56.216 100.435  1.00  0.00           C
ATOM   1621  CE2 TYR A  95      72.180  57.036  99.305  1.00  0.00           C
ATOM   1623  C   TYR A  95      73.030  52.976 103.715  1.00  0.00           C
ATOM   1624  O   TYR A  95      71.930  52.586 104.115  1.00  0.00           O
ATOM   1625  N   SER A  96      74.120  52.846 104.495  1.00  0.00           N
ATOM   1627  CA  SER A  96      73.980  52.376 105.855  1.00  0.00           C
ATOM   1629  CB  SER A  96      73.940  50.826 105.985  1.00  0.00           C
ATOM   1632  OG  SER A  96      73.740  50.396 107.335  1.00  0.00           O
ATOM   1634  C   SER A  96      75.080  52.946 106.705  1.00  0.00           C
ATOM   1635  O   SER A  96      76.200  53.196 106.255  1.00  0.00           O
ATOM   1636  N   LYS A  97      74.790  53.166 107.995  1.00  0.00           N
ATOM   1638  CA  LYS A  97      75.800  53.516 108.975  1.00  0.00           C
ATOM   1640  CB  LYS A  97      75.300  54.716 109.835  1.00  0.00           C
ATOM   1643  CG  LYS A  97      75.120  55.966 108.955  1.00  0.00           C
ATOM   1646  CD  LYS A  97      74.630  57.226 109.695  1.00  0.00           C
ATOM   1649  CE  LYS A  97      75.730  57.916 110.505  1.00  0.00           C
ATOM   1652  NZ  LYS A  97      75.170  59.066 111.235  1.00  0.00           N
ATOM   1656  C   LYS A  97      76.200  52.316 109.825  1.00  0.00           C
ATOM   1657  O   LYS A  97      76.980  52.406 110.765  1.00  0.00           O
ATOM   1658  N   LYS A  98      75.650  51.116 109.505  1.00  0.00           N
ATOM   1660  CA  LYS A  98      75.850  49.926 110.305  1.00  0.00           C
ATOM   1662  CB  LYS A  98      74.500  49.436 110.865  1.00  0.00           C
ATOM   1665  CG  LYS A  98      73.870  50.446 111.835  1.00  0.00           C
ATOM   1668  CD  LYS A  98      72.550  49.916 112.405  1.00  0.00           C
ATOM   1671  CE  LYS A  98      71.820  50.906 113.315  1.00  0.00           C
ATOM   1674  NZ  LYS A  98      71.480  52.126 112.575  1.00  0.00           N
ATOM   1678  C   LYS A  98      76.470  48.796 109.545  1.00  0.00           C
ATOM   1679  O   LYS A  98      77.110  47.926 110.135  1.00  0.00           O
ATOM   1680  N   ILE A  99      76.330  48.776 108.215  1.00  0.00           N
ATOM   1682  CA  ILE A  99      76.840  47.686 107.395  1.00  0.00           C
ATOM   1684  CB  ILE A  99      75.760  46.666 107.005  1.00  0.00           C
ATOM   1686  CG2 ILE A  99      75.320  45.926 108.285  1.00  0.00           C
ATOM   1690  CG1 ILE A  99      74.540  47.276 106.285  1.00  0.00           C
ATOM   1693  CD  ILE A  99      73.530  46.236 105.795  1.00  0.00           C
ATOM   1697  C   ILE A  99      77.430  48.316 106.155  1.00  0.00           C
ATOM   1698  O   ILE A  99      77.160  49.486 105.885  1.00  0.00           O
ATOM   1699  N   LYS A 100      78.280  47.586 105.415  1.00  0.00           N
ATOM   1701  CA  LYS A 100      78.890  48.086 104.195  1.00  0.00           C
ATOM   1703  CB  LYS A 100      80.430  48.256 104.365  1.00  0.00           C
ATOM   1706  CG  LYS A 100      80.920  49.036 105.605  1.00  0.00           C
ATOM   1709  CD  LYS A 100      81.060  48.206 106.905  1.00  0.00           C
ATOM   1712  CE  LYS A 100      82.090  47.056 106.835  1.00  0.00           C
ATOM   1715  NZ  LYS A 100      81.820  46.106 107.925  1.00  0.00           N
ATOM   1719  C   LYS A 100      78.620  47.106 103.055  1.00  0.00           C
ATOM   1720  O   LYS A 100      78.750  47.446 101.885  1.00  0.00           O
ATOM   1721  N   SER A 101      78.140  45.896 103.385  1.00  0.00           N
ATOM   1723  CA  SER A 101      77.720  44.906 102.405  1.00  0.00           C
ATOM   1725  CB  SER A 101      78.750  43.746 102.235  1.00  0.00           C
ATOM   1728  OG  SER A 101      78.420  42.806 101.195  1.00  0.00           O
ATOM   1730  C   SER A 101      76.380  44.306 102.805  1.00  0.00           C
ATOM   1731  O   SER A 101      75.920  44.406 103.945  1.00  0.00           O
ATOM   1732  N   LEU A 102      75.730  43.636 101.845  1.00  0.00           N
ATOM   1734  CA  LEU A 102      74.480  42.936 102.025  1.00  0.00           C
ATOM   1736  CB  LEU A 102      73.730  42.876 100.665  1.00  0.00           C
ATOM   1739  CG  LEU A 102      73.340  44.266 100.095  1.00  0.00           C
ATOM   1741  CD1 LEU A 102      72.670  44.136  98.725  1.00  0.00           C
ATOM   1745  CD2 LEU A 102      72.410  45.026 101.045  1.00  0.00           C
ATOM   1749  C   LEU A 102      74.670  41.566 102.685  1.00  0.00           C
ATOM   1750  O   LEU A 102      73.710  40.946 103.135  1.00  0.00           O
ATOM   1751  N   ASP A 103      75.930  41.106 102.825  1.00  0.00           N
ATOM   1753  CA  ASP A 103      76.310  39.966 103.645  1.00  0.00           C
ATOM   1755  CB  ASP A 103      77.770  39.566 103.375  1.00  0.00           C
ATOM   1758  CG  ASP A 103      78.060  39.246 101.935  1.00  0.00           C
ATOM   1759  OD1 ASP A 103      77.160  39.196 101.065  1.00  0.00           O
ATOM   1760  OD2 ASP A 103      79.270  39.036 101.675  1.00  0.00           O
ATOM   1761  C   ASP A 103      76.250  40.266 105.135  1.00  0.00           C
ATOM   1762  O   ASP A 103      76.100  39.386 105.975  1.00  0.00           O
ATOM   1763  N   GLU A 104      76.360  41.566 105.495  1.00  0.00           N
ATOM   1765  CA  GLU A 104      76.290  41.986 106.865  1.00  0.00           C
ATOM   1767  CB  GLU A 104      77.160  43.236 107.045  1.00  0.00           C
ATOM   1770  CG  GLU A 104      78.660  42.996 106.815  1.00  0.00           C
ATOM   1773  CD  GLU A 104      79.410  44.246 107.225  1.00  0.00           C
ATOM   1774  OE1 GLU A 104      80.000  44.216 108.325  1.00  0.00           O
ATOM   1775  OE2 GLU A 104      79.390  45.276 106.485  1.00  0.00           O
ATOM   1776  C   GLU A 104      74.860  42.346 107.215  1.00  0.00           C
ATOM   1777  O   GLU A 104      74.500  42.526 108.375  1.00  0.00           O
ATOM   1778  N   LEU A 105      73.980  42.406 106.195  1.00  0.00           N
ATOM   1780  CA  LEU A 105      72.560  42.626 106.355  1.00  0.00           C
ATOM   1782  CB  LEU A 105      71.860  43.006 105.025  1.00  0.00           C
ATOM   1785  CG  LEU A 105      70.360  43.376 105.135  1.00  0.00           C
ATOM   1787  CD1 LEU A 105      70.140  44.656 105.945  1.00  0.00           C
ATOM   1791  CD2 LEU A 105      69.740  43.536 103.735  1.00  0.00           C
ATOM   1795  C   LEU A 105      71.910  41.406 106.965  1.00  0.00           C
ATOM   1796  O   LEU A 105      71.450  40.486 106.285  1.00  0.00           O
ATOM   1797  N   GLN A 106      71.850  41.386 108.315  1.00  0.00           N
ATOM   1799  CA  GLN A 106      71.140  40.396 109.095  1.00  0.00           C
ATOM   1801  CB  GLN A 106      71.190  40.676 110.615  1.00  0.00           C
ATOM   1804  CG  GLN A 106      72.590  40.506 111.235  1.00  0.00           C
ATOM   1807  CD  GLN A 106      72.540  40.876 112.715  1.00  0.00           C
ATOM   1808  OE1 GLN A 106      72.390  40.046 113.615  1.00  0.00           O
ATOM   1809  NE2 GLN A 106      72.680  42.186 113.005  1.00  0.00           N
ATOM   1812  C   GLN A 106      69.690  40.306 108.715  1.00  0.00           C
ATOM   1813  O   GLN A 106      69.010  41.316 108.495  1.00  0.00           O
ATOM   1814  N   ASP A 107      69.200  39.066 108.665  1.00  0.00           N
ATOM   1816  CA  ASP A 107      67.800  38.766 108.515  1.00  0.00           C
ATOM   1818  CB  ASP A 107      67.540  37.236 108.495  1.00  0.00           C
ATOM   1821  CG  ASP A 107      68.290  36.476 107.415  1.00  0.00           C
ATOM   1822  OD1 ASP A 107      69.000  37.096 106.575  1.00  0.00           O
ATOM   1823  OD2 ASP A 107      68.140  35.226 107.395  1.00  0.00           O
ATOM   1824  C   ASP A 107      66.940  39.456 109.575  1.00  0.00           C
ATOM   1825  O   ASP A 107      67.310  39.736 110.725  1.00  0.00           O
ATOM   1826  N   GLY A 108      65.750  39.876 109.125  1.00  0.00           N
ATOM   1828  CA  GLY A 108      64.780  40.636 109.875  1.00  0.00           C
ATOM   1831  C   GLY A 108      65.220  42.026 110.265  1.00  0.00           C
ATOM   1832  O   GLY A 108      64.700  42.596 111.205  1.00  0.00           O
ATOM   1833  N   SER A 109      66.210  42.606 109.565  1.00  0.00           N
ATOM   1835  CA  SER A 109      66.600  44.006 109.705  1.00  0.00           C
ATOM   1837  CB  SER A 109      67.910  44.346 108.955  1.00  0.00           C
ATOM   1840  OG  SER A 109      69.050  43.846 109.655  1.00  0.00           O
ATOM   1842  C   SER A 109      65.500  44.996 109.295  1.00  0.00           C
ATOM   1843  O   SER A 109      64.640  44.656 108.485  1.00  0.00           O
ATOM   1844  N   GLN A 110      65.500  46.236 109.855  1.00  0.00           N
ATOM   1846  CA  GLN A 110      64.610  47.266 109.335  1.00  0.00           C
ATOM   1848  CB  GLN A 110      64.030  48.256 110.395  1.00  0.00           C
ATOM   1851  CG  GLN A 110      63.120  47.516 111.405  1.00  0.00           C
ATOM   1854  CD  GLN A 110      62.280  48.356 112.375  1.00  0.00           C
ATOM   1855  OE1 GLN A 110      61.570  49.296 112.005  1.00  0.00           O
ATOM   1856  NE2 GLN A 110      62.260  47.936 113.665  1.00  0.00           N
ATOM   1859  C   GLN A 110      65.270  47.996 108.185  1.00  0.00           C
ATOM   1860  O   GLN A 110      66.420  48.426 108.265  1.00  0.00           O
ATOM   1861  N   VAL A 111      64.540  48.086 107.055  1.00  0.00           N
ATOM   1863  CA  VAL A 111      65.010  48.706 105.835  1.00  0.00           C
ATOM   1865  CB  VAL A 111      65.020  47.726 104.675  1.00  0.00           C
ATOM   1867  CG1 VAL A 111      65.620  48.416 103.445  1.00  0.00           C
ATOM   1871  CG2 VAL A 111      65.860  46.486 105.025  1.00  0.00           C
ATOM   1875  C   VAL A 111      64.090  49.866 105.525  1.00  0.00           C
ATOM   1876  O   VAL A 111      62.870  49.706 105.405  1.00  0.00           O
ATOM   1877  N   ALA A 112      64.660  51.076 105.415  1.00  0.00           N
ATOM   1879  CA  ALA A 112      63.930  52.306 105.235  1.00  0.00           C
ATOM   1881  CB  ALA A 112      64.610  53.426 106.035  1.00  0.00           C
ATOM   1885  C   ALA A 112      63.830  52.726 103.775  1.00  0.00           C
ATOM   1886  O   ALA A 112      64.800  52.616 103.015  1.00  0.00           O
ATOM   1887  N   VAL A 113      62.650  53.196 103.325  1.00  0.00           N
ATOM   1889  CA  VAL A 113      62.360  53.566 101.955  1.00  0.00           C
ATOM   1891  CB  VAL A 113      61.760  52.416 101.135  1.00  0.00           C
ATOM   1893  CG1 VAL A 113      62.750  51.236 101.135  1.00  0.00           C
ATOM   1897  CG2 VAL A 113      60.390  51.956 101.675  1.00  0.00           C
ATOM   1901  C   VAL A 113      61.390  54.766 101.985  1.00  0.00           C
ATOM   1902  O   VAL A 113      60.610  54.886 102.945  1.00  0.00           O
ATOM   1903  N   PRO A 114      61.420  55.706 101.025  1.00  0.00           N
ATOM   1904  CD  PRO A 114      62.510  55.826 100.055  1.00  0.00           C
ATOM   1907  CA  PRO A 114      60.330  56.646 100.715  1.00  0.00           C
ATOM   1909  CB  PRO A 114      60.760  57.286  99.375  1.00  0.00           C
ATOM   1912  CG  PRO A 114      62.280  57.176  99.375  1.00  0.00           C
ATOM   1915  C   PRO A 114      58.930  56.046 100.655  1.00  0.00           C
ATOM   1916  O   PRO A 114      58.780  54.926 100.175  1.00  0.00           O
ATOM   1917  N   ASN A 115      57.890  56.786 101.115  1.00  0.00           N
ATOM   1919  CA  ASN A 115      56.510  56.326 101.185  1.00  0.00           C
ATOM   1921  CB  ASN A 115      55.930  56.706 102.585  1.00  0.00           C
ATOM   1924  CG  ASN A 115      55.880  58.216 102.845  1.00  0.00           C
ATOM   1925  OD1 ASN A 115      56.540  59.016 102.185  1.00  0.00           O
ATOM   1926  ND2 ASN A 115      55.080  58.636 103.845  1.00  0.00           N
ATOM   1929  C   ASN A 115      55.620  56.906 100.085  1.00  0.00           C
ATOM   1930  O   ASN A 115      54.500  56.436  99.845  1.00  0.00           O
ATOM   1931  N   ASP A 116      56.120  57.926  99.355  1.00  0.00           N
ATOM   1933  CA  ASP A 116      55.480  58.456  98.165  1.00  0.00           C
ATOM   1935  CB  ASP A 116      56.170  59.766  97.665  1.00  0.00           C
ATOM   1938  CG  ASP A 116      57.460  59.606  96.875  1.00  0.00           C
ATOM   1939  OD1 ASP A 116      58.510  60.116  97.335  1.00  0.00           O
ATOM   1940  OD2 ASP A 116      57.430  59.036  95.755  1.00  0.00           O
ATOM   1941  C   ASP A 116      55.410  57.376  97.105  1.00  0.00           C
ATOM   1942  O   ASP A 116      56.340  56.576  97.055  1.00  0.00           O
ATOM   1943  N   PRO A 117      54.410  57.226  96.245  1.00  0.00           N
ATOM   1944  CD  PRO A 117      53.180  58.036  96.275  1.00  0.00           C
ATOM   1947  CA  PRO A 117      54.220  55.976  95.515  1.00  0.00           C
ATOM   1949  CB  PRO A 117      52.930  56.226  94.735  1.00  0.00           C
ATOM   1952  CG  PRO A 117      52.110  57.136  95.655  1.00  0.00           C
ATOM   1955  C   PRO A 117      55.340  55.656  94.555  1.00  0.00           C
ATOM   1956  O   PRO A 117      55.620  54.486  94.315  1.00  0.00           O
ATOM   1957  N   THR A 118      55.960  56.676  93.955  1.00  0.00           N
ATOM   1959  CA  THR A 118      56.850  56.476  92.825  1.00  0.00           C
ATOM   1961  CB  THR A 118      56.730  57.586  91.805  1.00  0.00           C
ATOM   1963  OG1 THR A 118      56.740  58.866  92.425  1.00  0.00           O
ATOM   1965  CG2 THR A 118      55.360  57.456  91.125  1.00  0.00           C
ATOM   1969  C   THR A 118      58.270  56.306  93.295  1.00  0.00           C
ATOM   1970  O   THR A 118      59.000  55.466  92.775  1.00  0.00           O
ATOM   1971  N   ASN A 119      58.700  57.016  94.365  1.00  0.00           N
ATOM   1973  CA  ASN A 119      59.960  56.676  95.015  1.00  0.00           C
ATOM   1975  CB  ASN A 119      60.550  57.876  95.795  1.00  0.00           C
ATOM   1978  CG  ASN A 119      60.850  59.006  94.835  1.00  0.00           C
ATOM   1979  OD1 ASN A 119      61.810  58.906  94.055  1.00  0.00           O
ATOM   1980  ND2 ASN A 119      60.080  60.106  94.885  1.00  0.00           N
ATOM   1983  C   ASN A 119      59.860  55.456  95.925  1.00  0.00           C
ATOM   1984  O   ASN A 119      60.860  54.746  96.105  1.00  0.00           O
ATOM   1985  N   LEU A 120      58.680  55.126  96.495  1.00  0.00           N
ATOM   1987  CA  LEU A 120      58.420  53.836  97.105  1.00  0.00           C
ATOM   1989  CB  LEU A 120      56.970  53.786  97.655  1.00  0.00           C
ATOM   1992  CG  LEU A 120      56.450  52.416  98.125  1.00  0.00           C
ATOM   1994  CD1 LEU A 120      57.360  51.826  99.205  1.00  0.00           C
ATOM   1998  CD2 LEU A 120      55.010  52.516  98.655  1.00  0.00           C
ATOM   2002  C   LEU A 120      58.570  52.676  96.125  1.00  0.00           C
ATOM   2003  O   LEU A 120      59.310  51.726  96.365  1.00  0.00           O
ATOM   2004  N   GLY A 121      57.890  52.796  94.965  1.00  0.00           N
ATOM   2006  CA  GLY A 121      57.920  51.806  93.895  1.00  0.00           C
ATOM   2009  C   GLY A 121      59.300  51.586  93.355  1.00  0.00           C
ATOM   2010  O   GLY A 121      59.790  50.466  93.305  1.00  0.00           O
ATOM   2011  N   ARG A 122      60.000  52.676  93.035  1.00  0.00           N
ATOM   2013  CA  ARG A 122      61.390  52.716  92.655  1.00  0.00           C
ATOM   2015  CB  ARG A 122      61.750  54.196  92.535  1.00  0.00           C
ATOM   2018  CG  ARG A 122      63.200  54.546  92.205  1.00  0.00           C
ATOM   2021  CD  ARG A 122      63.320  56.056  92.155  1.00  0.00           C
ATOM   2024  NE  ARG A 122      64.670  56.356  91.605  1.00  0.00           N
ATOM   2026  CZ  ARG A 122      65.160  57.586  91.595  1.00  0.00           C
ATOM   2027  NH1 ARG A 122      64.510  58.616  92.085  1.00  0.00           N
ATOM   2030  NH2 ARG A 122      66.350  57.776  91.095  1.00  0.00           N
ATOM   2033  C   ARG A 122      62.350  52.076  93.635  1.00  0.00           C
ATOM   2034  O   ARG A 122      63.250  51.326  93.265  1.00  0.00           O
ATOM   2035  N   SER A 123      62.170  52.316  94.945  1.00  0.00           N
ATOM   2037  CA  SER A 123      62.940  51.596  95.945  1.00  0.00           C
ATOM   2039  CB  SER A 123      62.800  52.196  97.365  1.00  0.00           C
ATOM   2042  OG  SER A 123      63.270  53.536  97.365  1.00  0.00           O
ATOM   2044  C   SER A 123      62.750  50.116  95.915  1.00  0.00           C
ATOM   2045  O   SER A 123      63.720  49.366  95.935  1.00  0.00           O
ATOM   2046  N   LEU A 124      61.500  49.636  95.785  1.00  0.00           N
ATOM   2048  CA  LEU A 124      61.210  48.216  95.745  1.00  0.00           C
ATOM   2050  CB  LEU A 124      59.690  47.966  95.815  1.00  0.00           C
ATOM   2053  CG  LEU A 124      59.020  48.416  97.125  1.00  0.00           C
ATOM   2055  CD1 LEU A 124      57.500  48.526  96.955  1.00  0.00           C
ATOM   2059  CD2 LEU A 124      59.340  47.466  98.295  1.00  0.00           C
ATOM   2063  C   LEU A 124      61.830  47.536  94.535  1.00  0.00           C
ATOM   2064  O   LEU A 124      62.370  46.436  94.605  1.00  0.00           O
ATOM   2065  N   LEU A 125      61.790  48.216  93.375  1.00  0.00           N
ATOM   2067  CA  LEU A 125      62.470  47.796  92.165  1.00  0.00           C
ATOM   2069  CB  LEU A 125      62.070  48.746  91.005  1.00  0.00           C
ATOM   2072  CG  LEU A 125      60.570  48.766  90.655  1.00  0.00           C
ATOM   2074  CD1 LEU A 125      60.220  49.996  89.805  1.00  0.00           C
ATOM   2078  CD2 LEU A 125      60.090  47.496  89.945  1.00  0.00           C
ATOM   2082  C   LEU A 125      64.000  47.696  92.295  1.00  0.00           C
ATOM   2083  O   LEU A 125      64.580  46.676  91.935  1.00  0.00           O
ATOM   2084  N   LEU A 126      64.680  48.686  92.915  1.00  0.00           N
ATOM   2086  CA  LEU A 126      66.110  48.646  93.235  1.00  0.00           C
ATOM   2088  CB  LEU A 126      66.600  49.996  93.825  1.00  0.00           C
ATOM   2091  CG  LEU A 126      68.100  50.066  94.205  1.00  0.00           C
ATOM   2093  CD1 LEU A 126      69.020  49.726  93.025  1.00  0.00           C
ATOM   2097  CD2 LEU A 126      68.460  51.456  94.765  1.00  0.00           C
ATOM   2101  C   LEU A 126      66.510  47.496  94.165  1.00  0.00           C
ATOM   2102  O   LEU A 126      67.500  46.806  93.945  1.00  0.00           O
ATOM   2103  N   LEU A 127      65.710  47.246  95.225  1.00  0.00           N
ATOM   2105  CA  LEU A 127      65.840  46.106  96.125  1.00  0.00           C
ATOM   2107  CB  LEU A 127      64.770  46.156  97.225  1.00  0.00           C
ATOM   2110  CG  LEU A 127      64.900  47.356  98.165  1.00  0.00           C
ATOM   2112  CD1 LEU A 127      63.700  47.456  99.105  1.00  0.00           C
ATOM   2116  CD2 LEU A 127      66.180  47.276  98.965  1.00  0.00           C
ATOM   2120  C   LEU A 127      65.720  44.756  95.455  1.00  0.00           C
ATOM   2121  O   LEU A 127      66.470  43.816  95.745  1.00  0.00           O
ATOM   2122  N   GLN A 128      64.760  44.626  94.515  1.00  0.00           N
ATOM   2124  CA  GLN A 128      64.650  43.496  93.625  1.00  0.00           C
ATOM   2126  CB  GLN A 128      63.350  43.576  92.795  1.00  0.00           C
ATOM   2129  CG  GLN A 128      63.220  42.486  91.705  1.00  0.00           C
ATOM   2132  CD  GLN A 128      61.910  42.596  90.925  1.00  0.00           C
ATOM   2133  OE1 GLN A 128      61.020  41.766  91.095  1.00  0.00           O
ATOM   2134  NE2 GLN A 128      61.780  43.646  90.085  1.00  0.00           N
ATOM   2137  C   GLN A 128      65.860  43.316  92.725  1.00  0.00           C
ATOM   2138  O   GLN A 128      66.400  42.226  92.615  1.00  0.00           O
ATOM   2139  N   LYS A 129      66.350  44.426  92.135  1.00  0.00           N
ATOM   2141  CA  LYS A 129      67.570  44.496  91.335  1.00  0.00           C
ATOM   2143  CB  LYS A 129      67.760  45.926  90.755  1.00  0.00           C
ATOM   2146  CG  LYS A 129      69.160  46.296  90.225  1.00  0.00           C
ATOM   2149  CD  LYS A 129      69.240  47.776  89.805  1.00  0.00           C
ATOM   2152  CE  LYS A 129      70.660  48.366  89.775  1.00  0.00           C
ATOM   2155  NZ  LYS A 129      71.390  47.956  88.585  1.00  0.00           N
ATOM   2159  C   LYS A 129      68.830  43.966  92.015  1.00  0.00           C
ATOM   2160  O   LYS A 129      69.690  43.406  91.345  1.00  0.00           O
ATOM   2161  N   VAL A 130      68.970  44.136  93.345  1.00  0.00           N
ATOM   2163  CA  VAL A 130      70.100  43.596  94.105  1.00  0.00           C
ATOM   2165  CB  VAL A 130      70.670  44.626  95.085  1.00  0.00           C
ATOM   2167  CG1 VAL A 130      71.160  45.836  94.265  1.00  0.00           C
ATOM   2171  CG2 VAL A 130      69.630  45.056  96.135  1.00  0.00           C
ATOM   2175  C   VAL A 130      69.760  42.276  94.815  1.00  0.00           C
ATOM   2176  O   VAL A 130      70.480  41.776  95.675  1.00  0.00           O
ATOM   2177  N   GLY A 131      68.640  41.656  94.405  1.00  0.00           N
ATOM   2179  CA  GLY A 131      68.240  40.296  94.775  1.00  0.00           C
ATOM   2182  C   GLY A 131      67.870  40.046  96.215  1.00  0.00           C
ATOM   2183  O   GLY A 131      68.100  38.956  96.745  1.00  0.00           O
ATOM   2184  N   LEU A 132      67.280  41.046  96.905  1.00  0.00           N
ATOM   2186  CA  LEU A 132      66.890  40.906  98.305  1.00  0.00           C
ATOM   2188  CB  LEU A 132      67.180  42.216  99.065  1.00  0.00           C
ATOM   2191  CG  LEU A 132      68.670  42.576  99.155  1.00  0.00           C
ATOM   2193  CD1 LEU A 132      68.770  44.016  99.665  1.00  0.00           C
ATOM   2197  CD2 LEU A 132      69.460  41.646 100.085  1.00  0.00           C
ATOM   2201  C   LEU A 132      65.400  40.666  98.515  1.00  0.00           C
ATOM   2202  O   LEU A 132      64.980  40.256  99.595  1.00  0.00           O
ATOM   2203  N   ILE A 133      64.580  40.896  97.475  1.00  0.00           N
ATOM   2205  CA  ILE A 133      63.160  40.646  97.475  1.00  0.00           C
ATOM   2207  CB  ILE A 133      62.260  41.796  97.955  1.00  0.00           C
ATOM   2209  CG2 ILE A 133      62.380  41.906  99.495  1.00  0.00           C
ATOM   2213  CG1 ILE A 133      62.550  43.146  97.245  1.00  0.00           C
ATOM   2216  CD  ILE A 133      61.670  44.306  97.735  1.00  0.00           C
ATOM   2220  C   ILE A 133      62.850  40.336  96.025  1.00  0.00           C
ATOM   2221  O   ILE A 133      63.620  40.706  95.145  1.00  0.00           O
ATOM   2222  N   LYS A 134      61.730  39.656  95.725  1.00  0.00           N
ATOM   2224  CA  LYS A 134      61.180  39.646  94.375  1.00  0.00           C
ATOM   2226  CB  LYS A 134      61.240  38.266  93.665  1.00  0.00           C
ATOM   2229  CG  LYS A 134      60.440  38.186  92.345  1.00  0.00           C
ATOM   2232  CD  LYS A 134      60.600  36.856  91.565  1.00  0.00           C
ATOM   2235  CE  LYS A 134      59.350  36.506  90.735  1.00  0.00           C
ATOM   2238  NZ  LYS A 134      59.050  37.616  89.805  1.00  0.00           N
ATOM   2242  C   LYS A 134      59.760  40.166  94.425  1.00  0.00           C
ATOM   2243  O   LYS A 134      59.030  39.936  95.385  1.00  0.00           O
ATOM   2244  N   LEU A 135      59.350  40.896  93.375  1.00  0.00           N
ATOM   2246  CA  LEU A 135      58.040  41.456  93.255  1.00  0.00           C
ATOM   2248  CB  LEU A 135      58.130  42.936  92.815  1.00  0.00           C
ATOM   2251  CG  LEU A 135      58.900  43.826  93.815  1.00  0.00           C
ATOM   2253  CD1 LEU A 135      59.380  45.096  93.125  1.00  0.00           C
ATOM   2257  CD2 LEU A 135      58.040  44.146  95.045  1.00  0.00           C
ATOM   2261  C   LEU A 135      57.210  40.626  92.285  1.00  0.00           C
ATOM   2262  O   LEU A 135      57.710  39.816  91.505  1.00  0.00           O
ATOM   2263  N   LYS A 136      55.880  40.796  92.365  1.00  0.00           N
ATOM   2265  CA  LYS A 136      54.940  40.316  91.385  1.00  0.00           C
ATOM   2267  CB  LYS A 136      53.480  40.666  91.765  1.00  0.00           C
ATOM   2270  CG  LYS A 136      52.980  40.026  93.065  1.00  0.00           C
ATOM   2273  CD  LYS A 136      51.600  40.576  93.435  1.00  0.00           C
ATOM   2276  CE  LYS A 136      51.150  40.296  94.875  1.00  0.00           C
ATOM   2279  NZ  LYS A 136      50.290  41.396  95.375  1.00  0.00           N
ATOM   2283  C   LYS A 136      55.190  40.866  90.005  1.00  0.00           C
ATOM   2284  O   LYS A 136      55.540  42.026  89.805  1.00  0.00           O
ATOM   2285  N   ASP A 137      55.010  40.006  89.005  1.00  0.00           N
ATOM   2287  CA  ASP A 137      55.100  40.356  87.615  1.00  0.00           C
ATOM   2289  CB  ASP A 137      55.220  39.036  86.795  1.00  0.00           C
ATOM   2292  CG  ASP A 137      56.210  38.096  87.475  1.00  0.00           C
ATOM   2293  OD1 ASP A 137      57.250  38.556  88.015  1.00  0.00           O
ATOM   2294  OD2 ASP A 137      55.960  36.866  87.445  1.00  0.00           O
ATOM   2295  C   ASP A 137      53.910  41.236  87.225  1.00  0.00           C
ATOM   2296  O   ASP A 137      52.780  41.036  87.665  1.00  0.00           O
ATOM   2297  N   GLY A 138      54.150  42.316  86.455  1.00  0.00           N
ATOM   2299  CA  GLY A 138      53.130  43.276  86.015  1.00  0.00           C
ATOM   2302  C   GLY A 138      53.020  44.546  86.825  1.00  0.00           C
ATOM   2303  O   GLY A 138      52.180  45.396  86.525  1.00  0.00           O
ATOM   2304  N   VAL A 139      53.860  44.756  87.865  1.00  0.00           N
ATOM   2306  CA  VAL A 139      53.800  45.936  88.745  1.00  0.00           C
ATOM   2308  CB  VAL A 139      54.640  45.746  89.995  1.00  0.00           C
ATOM   2310  CG1 VAL A 139      53.960  44.696  90.885  1.00  0.00           C
ATOM   2314  CG2 VAL A 139      56.100  45.356  89.665  1.00  0.00           C
ATOM   2318  C   VAL A 139      54.160  47.276  88.095  1.00  0.00           C
ATOM   2319  O   VAL A 139      53.670  48.336  88.485  1.00  0.00           O
ATOM   2320  N   GLY A 140      55.020  47.256  87.065  1.00  0.00           N
ATOM   2322  CA  GLY A 140      55.510  48.436  86.375  1.00  0.00           C
ATOM   2325  C   GLY A 140      56.360  49.296  87.265  1.00  0.00           C
ATOM   2326  O   GLY A 140      57.310  48.826  87.885  1.00  0.00           O
ATOM   2327  N   LEU A 141      56.070  50.596  87.335  1.00  0.00           N
ATOM   2329  CA  LEU A 141      56.820  51.526  88.165  1.00  0.00           C
ATOM   2331  CB  LEU A 141      56.960  52.886  87.445  1.00  0.00           C
ATOM   2334  CG  LEU A 141      57.840  52.866  86.185  1.00  0.00           C
ATOM   2336  CD1 LEU A 141      57.720  54.206  85.435  1.00  0.00           C
ATOM   2340  CD2 LEU A 141      59.310  52.606  86.515  1.00  0.00           C
ATOM   2344  C   LEU A 141      56.190  51.736  89.535  1.00  0.00           C
ATOM   2345  O   LEU A 141      56.670  52.546  90.335  1.00  0.00           O
ATOM   2346  N   LEU A 142      55.120  50.996  89.865  1.00  0.00           N
ATOM   2348  CA  LEU A 142      54.410  51.146  91.125  1.00  0.00           C
ATOM   2350  CB  LEU A 142      53.030  51.836  90.875  1.00  0.00           C
ATOM   2353  CG  LEU A 142      53.090  53.306  90.435  1.00  0.00           C
ATOM   2355  CD1 LEU A 142      51.680  53.776  90.015  1.00  0.00           C
ATOM   2359  CD2 LEU A 142      53.620  54.206  91.555  1.00  0.00           C
ATOM   2363  C   LEU A 142      54.160  49.816  91.855  1.00  0.00           C
ATOM   2364  O   LEU A 142      53.000  49.506  92.145  1.00  0.00           O
ATOM   2365  N   PRO A 143      55.110  48.946  92.195  1.00  0.00           N
ATOM   2366  CD  PRO A 143      56.530  49.076  91.835  1.00  0.00           C
ATOM   2369  CA  PRO A 143      54.910  47.946  93.235  1.00  0.00           C
ATOM   2371  CB  PRO A 143      56.220  47.156  93.225  1.00  0.00           C
ATOM   2374  CG  PRO A 143      57.270  48.206  92.835  1.00  0.00           C
ATOM   2377  C   PRO A 143      54.610  48.496  94.625  1.00  0.00           C
ATOM   2378  O   PRO A 143      54.930  49.656  94.925  1.00  0.00           O
ATOM   2379  N   THR A 144      54.020  47.666  95.495  1.00  0.00           N
ATOM   2381  CA  THR A 144      53.910  47.936  96.935  1.00  0.00           C
ATOM   2383  CB  THR A 144      52.480  48.126  97.435  1.00  0.00           C
ATOM   2385  OG1 THR A 144      51.690  46.946  97.345  1.00  0.00           O
ATOM   2387  CG2 THR A 144      51.790  49.206  96.625  1.00  0.00           C
ATOM   2391  C   THR A 144      54.570  46.846  97.775  1.00  0.00           C
ATOM   2392  O   THR A 144      55.150  45.886  97.275  1.00  0.00           O
ATOM   2393  N   VAL A 145      54.490  46.936  99.115  1.00  0.00           N
ATOM   2395  CA  VAL A 145      54.980  45.906 100.045  1.00  0.00           C
ATOM   2397  CB  VAL A 145      54.990  46.446 101.465  1.00  0.00           C
ATOM   2399  CG1 VAL A 145      55.440  45.416 102.505  1.00  0.00           C
ATOM   2403  CG2 VAL A 145      55.970  47.606 101.495  1.00  0.00           C
ATOM   2407  C   VAL A 145      54.130  44.656  99.995  1.00  0.00           C
ATOM   2408  O   VAL A 145      54.570  43.546 100.285  1.00  0.00           O
ATOM   2409  N   LEU A 146      52.880  44.806  99.525  1.00  0.00           N
ATOM   2411  CA  LEU A 146      51.950  43.726  99.295  1.00  0.00           C
ATOM   2413  CB  LEU A 146      50.530  44.286  99.105  1.00  0.00           C
ATOM   2416  CG  LEU A 146      50.000  45.146 100.265  1.00  0.00           C
ATOM   2418  CD1 LEU A 146      48.730  45.836  99.785  1.00  0.00           C
ATOM   2422  CD2 LEU A 146      49.730  44.296 101.505  1.00  0.00           C
ATOM   2426  C   LEU A 146      52.290  42.936  98.035  1.00  0.00           C
ATOM   2427  O   LEU A 146      51.740  41.856  97.815  1.00  0.00           O
ATOM   2428  N   ASP A 147      53.190  43.466  97.175  1.00  0.00           N
ATOM   2430  CA  ASP A 147      53.620  42.846  95.945  1.00  0.00           C
ATOM   2432  CB  ASP A 147      53.760  43.926  94.845  1.00  0.00           C
ATOM   2435  CG  ASP A 147      52.410  44.516  94.545  1.00  0.00           C
ATOM   2436  OD1 ASP A 147      51.410  43.746  94.605  1.00  0.00           O
ATOM   2437  OD2 ASP A 147      52.340  45.706  94.135  1.00  0.00           O
ATOM   2438  C   ASP A 147      54.920  42.096  96.115  1.00  0.00           C
ATOM   2439  O   ASP A 147      55.390  41.446  95.185  1.00  0.00           O
ATOM   2440  N   VAL A 148      55.520  42.116  97.315  1.00  0.00           N
ATOM   2442  CA  VAL A 148      56.630  41.256  97.665  1.00  0.00           C
ATOM   2444  CB  VAL A 148      57.300  41.706  98.965  1.00  0.00           C
ATOM   2446  CG1 VAL A 148      58.510  40.806  99.275  1.00  0.00           C
ATOM   2450  CG2 VAL A 148      57.760  43.176  98.805  1.00  0.00           C
ATOM   2454  C   VAL A 148      56.180  39.816  97.765  1.00  0.00           C
ATOM   2455  O   VAL A 148      55.340  39.466  98.595  1.00  0.00           O
ATOM   2456  N   VAL A 149      56.690  38.936  96.885  1.00  0.00           N
ATOM   2458  CA  VAL A 149      56.320  37.536  96.855  1.00  0.00           C
ATOM   2460  CB  VAL A 149      55.860  37.116  95.465  1.00  0.00           C
ATOM   2462  CG1 VAL A 149      54.490  37.776  95.205  1.00  0.00           C
ATOM   2466  CG2 VAL A 149      56.890  37.526  94.395  1.00  0.00           C
ATOM   2470  C   VAL A 149      57.480  36.676  97.285  1.00  0.00           C
ATOM   2471  O   VAL A 149      57.300  35.486  97.575  1.00  0.00           O
ATOM   2472  N   GLU A 150      58.690  37.246  97.405  1.00  0.00           N
ATOM   2474  CA  GLU A 150      59.820  36.536  97.945  1.00  0.00           C
ATOM   2476  CB  GLU A 150      60.710  35.926  96.835  1.00  0.00           C
ATOM   2479  CG  GLU A 150      59.970  34.916  95.905  1.00  0.00           C
ATOM   2482  CD  GLU A 150      60.700  34.656  94.605  1.00  0.00           C
ATOM   2483  OE1 GLU A 150      60.140  33.926  93.745  1.00  0.00           O
ATOM   2484  OE2 GLU A 150      61.830  35.176  94.425  1.00  0.00           O
ATOM   2485  C   GLU A 150      60.660  37.506  98.745  1.00  0.00           C
ATOM   2486  O   GLU A 150      60.910  38.636  98.315  1.00  0.00           O
ATOM   2487  N   ASN A 151      61.090  37.086  99.935  1.00  0.00           N
ATOM   2489  CA  ASN A 151      61.820  37.916 100.855  1.00  0.00           C
ATOM   2491  CB  ASN A 151      60.830  38.806 101.645  1.00  0.00           C
ATOM   2494  CG  ASN A 151      61.520  39.666 102.685  1.00  0.00           C
ATOM   2495  OD1 ASN A 151      62.740  39.756 102.825  1.00  0.00           O
ATOM   2496  ND2 ASN A 151      60.680  40.336 103.495  1.00  0.00           N
ATOM   2499  C   ASN A 151      62.600  37.006 101.795  1.00  0.00           C
ATOM   2500  O   ASN A 151      62.140  36.716 102.905  1.00  0.00           O
ATOM   2501  N   PRO A 152      63.770  36.516 101.435  1.00  0.00           N
ATOM   2502  CD  PRO A 152      64.450  36.856 100.185  1.00  0.00           C
ATOM   2505  CA  PRO A 152      64.390  35.376 102.105  1.00  0.00           C
ATOM   2507  CB  PRO A 152      65.570  35.016 101.185  1.00  0.00           C
ATOM   2510  CG  PRO A 152      65.840  36.286 100.365  1.00  0.00           C
ATOM   2513  C   PRO A 152      64.880  35.726 103.475  1.00  0.00           C
ATOM   2514  O   PRO A 152      64.850  34.886 104.365  1.00  0.00           O
ATOM   2515  N   LYS A 153      65.310  36.986 103.625  1.00  0.00           N
ATOM   2517  CA  LYS A 153      65.900  37.516 104.815  1.00  0.00           C
ATOM   2519  CB  LYS A 153      66.910  38.616 104.395  1.00  0.00           C
ATOM   2522  CG  LYS A 153      68.180  38.096 103.705  1.00  0.00           C
ATOM   2525  CD  LYS A 153      69.260  39.196 103.655  1.00  0.00           C
ATOM   2528  CE  LYS A 153      70.690  38.656 103.725  1.00  0.00           C
ATOM   2531  NZ  LYS A 153      70.940  38.126 105.065  1.00  0.00           N
ATOM   2535  C   LYS A 153      64.840  38.106 105.725  1.00  0.00           C
ATOM   2536  O   LYS A 153      65.170  38.746 106.725  1.00  0.00           O
ATOM   2537  N   ASN A 154      63.530  37.936 105.415  1.00  0.00           N
ATOM   2539  CA  ASN A 154      62.440  38.346 106.275  1.00  0.00           C
ATOM   2541  CB  ASN A 154      62.410  37.556 107.625  1.00  0.00           C
ATOM   2544  CG  ASN A 154      62.110  36.076 107.435  1.00  0.00           C
ATOM   2545  OD1 ASN A 154      61.020  35.646 107.845  1.00  0.00           O
ATOM   2546  ND2 ASN A 154      63.070  35.276 106.915  1.00  0.00           N
ATOM   2549  C   ASN A 154      62.430  39.856 106.555  1.00  0.00           C
ATOM   2550  O   ASN A 154      61.930  40.306 107.585  1.00  0.00           O
ATOM   2551  N   LEU A 155      63.020  40.626 105.625  1.00  0.00           N
ATOM   2553  CA  LEU A 155      63.300  42.046 105.735  1.00  0.00           C
ATOM   2555  CB  LEU A 155      64.100  42.596 104.525  1.00  0.00           C
ATOM   2558  CG  LEU A 155      65.490  41.946 104.385  1.00  0.00           C
ATOM   2560  CD1 LEU A 155      66.130  42.276 103.025  1.00  0.00           C
ATOM   2564  CD2 LEU A 155      66.430  42.316 105.535  1.00  0.00           C
ATOM   2568  C   LEU A 155      62.060  42.886 105.885  1.00  0.00           C
ATOM   2569  O   LEU A 155      61.040  42.656 105.235  1.00  0.00           O
ATOM   2570  N   LYS A 156      62.140  43.886 106.765  1.00  0.00           N
ATOM   2572  CA  LYS A 156      60.990  44.666 107.145  1.00  0.00           C
ATOM   2574  CB  LYS A 156      60.960  44.936 108.655  1.00  0.00           C
ATOM   2577  CG  LYS A 156      60.910  43.676 109.525  1.00  0.00           C
ATOM   2580  CD  LYS A 156      59.650  42.826 109.325  1.00  0.00           C
ATOM   2583  CE  LYS A 156      59.660  41.516 110.125  1.00  0.00           C
ATOM   2586  NZ  LYS A 156      59.970  41.776 111.545  1.00  0.00           N
ATOM   2590  C   LYS A 156      61.070  45.976 106.405  1.00  0.00           C
ATOM   2591  O   LYS A 156      62.050  46.706 106.495  1.00  0.00           O
ATOM   2592  N   ILE A 157      60.010  46.286 105.645  1.00  0.00           N
ATOM   2594  CA  ILE A 157      60.000  47.446 104.795  1.00  0.00           C
ATOM   2596  CB  ILE A 157      59.480  47.166 103.405  1.00  0.00           C
ATOM   2598  CG2 ILE A 157      59.700  48.436 102.565  1.00  0.00           C
ATOM   2602  CG1 ILE A 157      60.200  45.936 102.795  1.00  0.00           C
ATOM   2605  CD  ILE A 157      59.700  45.546 101.395  1.00  0.00           C
ATOM   2609  C   ILE A 157      59.190  48.516 105.505  1.00  0.00           C
ATOM   2610  O   ILE A 157      57.970  48.416 105.695  1.00  0.00           O
ATOM   2611  N   VAL A 158      59.920  49.556 105.935  1.00  0.00           N
ATOM   2613  CA  VAL A 158      59.440  50.646 106.735  1.00  0.00           C
ATOM   2615  CB  VAL A 158      60.490  51.026 107.795  1.00  0.00           C
ATOM   2617  CG1 VAL A 158      59.950  52.116 108.725  1.00  0.00           C
ATOM   2621  CG2 VAL A 158      60.860  49.776 108.625  1.00  0.00           C
ATOM   2625  C   VAL A 158      59.200  51.786 105.775  1.00  0.00           C
ATOM   2626  O   VAL A 158      60.090  52.176 105.025  1.00  0.00           O
ATOM   2627  N   GLU A 159      57.980  52.366 105.775  1.00  0.00           N
ATOM   2629  CA  GLU A 159      57.670  53.486 104.915  1.00  0.00           C
ATOM   2631  CB  GLU A 159      56.270  53.356 104.285  1.00  0.00           C
ATOM   2634  CG  GLU A 159      56.310  52.266 103.185  1.00  0.00           C
ATOM   2637  CD  GLU A 159      54.990  51.856 102.555  1.00  0.00           C
ATOM   2638  OE1 GLU A 159      54.230  52.736 102.085  1.00  0.00           O
ATOM   2639  OE2 GLU A 159      54.730  50.616 102.535  1.00  0.00           O
ATOM   2640  C   GLU A 159      57.850  54.776 105.675  1.00  0.00           C
ATOM   2641  O   GLU A 159      57.230  54.996 106.725  1.00  0.00           O
ATOM   2642  N   LEU A 160      58.750  55.646 105.205  1.00  0.00           N
ATOM   2644  CA  LEU A 160      59.000  56.916 105.845  1.00  0.00           C
ATOM   2646  CB  LEU A 160      60.370  57.016 106.575  1.00  0.00           C
ATOM   2649  CG  LEU A 160      60.520  56.126 107.825  1.00  0.00           C
ATOM   2651  CD1 LEU A 160      62.000  56.046 108.265  1.00  0.00           C
ATOM   2655  CD2 LEU A 160      59.630  56.576 108.995  1.00  0.00           C
ATOM   2659  C   LEU A 160      58.940  57.986 104.785  1.00  0.00           C
ATOM   2660  O   LEU A 160      59.140  57.776 103.595  1.00  0.00           O
ATOM   2661  N   GLU A 161      58.670  59.206 105.255  1.00  0.00           N
ATOM   2663  CA  GLU A 161      58.760  60.416 104.485  1.00  0.00           C
ATOM   2665  CB  GLU A 161      58.360  61.586 105.405  1.00  0.00           C
ATOM   2668  CG  GLU A 161      56.850  61.606 105.735  1.00  0.00           C
ATOM   2671  CD  GLU A 161      56.010  61.996 104.535  1.00  0.00           C
ATOM   2672  OE1 GLU A 161      56.540  62.596 103.555  1.00  0.00           O
ATOM   2673  OE2 GLU A 161      54.770  61.786 104.605  1.00  0.00           O
ATOM   2674  C   GLU A 161      60.150  60.656 103.945  1.00  0.00           C
ATOM   2675  O   GLU A 161      61.140  60.496 104.645  1.00  0.00           O
ATOM   2676  N   ALA A 162      60.260  61.066 102.665  1.00  0.00           N
ATOM   2678  CA  ALA A 162      61.540  61.286 102.015  1.00  0.00           C
ATOM   2680  CB  ALA A 162      61.360  61.656 100.525  1.00  0.00           C
ATOM   2684  C   ALA A 162      62.470  62.256 102.765  1.00  0.00           C
ATOM   2685  O   ALA A 162      63.660  61.936 102.875  1.00  0.00           O
ATOM   2686  N   PRO A 163      62.030  63.346 103.395  1.00  0.00           N
ATOM   2687  CD  PRO A 163      60.790  64.066 103.065  1.00  0.00           C
ATOM   2690  CA  PRO A 163      62.890  64.126 104.275  1.00  0.00           C
ATOM   2692  CB  PRO A 163      62.010  65.306 104.695  1.00  0.00           C
ATOM   2695  CG  PRO A 163      61.040  65.486 103.525  1.00  0.00           C
ATOM   2698  C   PRO A 163      63.440  63.406 105.505  1.00  0.00           C
ATOM   2699  O   PRO A 163      64.320  63.976 106.145  1.00  0.00           O
ATOM   2700  N   GLN A 164      62.960  62.216 105.905  1.00  0.00           N
ATOM   2702  CA  GLN A 164      63.380  61.586 107.155  1.00  0.00           C
ATOM   2704  CB  GLN A 164      62.130  61.076 107.915  1.00  0.00           C
ATOM   2707  CG  GLN A 164      61.110  62.196 108.205  1.00  0.00           C
ATOM   2710  CD  GLN A 164      61.710  63.326 109.055  1.00  0.00           C
ATOM   2711  OE1 GLN A 164      62.110  63.096 110.195  1.00  0.00           O
ATOM   2712  NE2 GLN A 164      61.750  64.566 108.505  1.00  0.00           N
ATOM   2715  C   GLN A 164      64.350  60.426 106.965  1.00  0.00           C
ATOM   2716  O   GLN A 164      64.920  59.906 107.915  1.00  0.00           O
ATOM   2717  N   LEU A 165      64.630  60.056 105.695  1.00  0.00           N
ATOM   2719  CA  LEU A 165      65.610  59.066 105.295  1.00  0.00           C
ATOM   2721  CB  LEU A 165      65.470  58.756 103.785  1.00  0.00           C
ATOM   2724  CG  LEU A 165      64.430  57.666 103.415  1.00  0.00           C
ATOM   2726  CD1 LEU A 165      64.860  56.276 103.885  1.00  0.00           C
ATOM   2730  CD2 LEU A 165      63.000  57.976 103.875  1.00  0.00           C
ATOM   2734  C   LEU A 165      67.070  59.336 105.705  1.00  0.00           C
ATOM   2735  O   LEU A 165      67.800  58.386 105.985  1.00  0.00           O
ATOM   2736  N   PRO A 166      67.590  60.556 105.805  1.00  0.00           N
ATOM   2737  CD  PRO A 166      67.230  61.656 104.915  1.00  0.00           C
ATOM   2740  CA  PRO A 166      68.930  60.756 106.355  1.00  0.00           C
ATOM   2742  CB  PRO A 166      69.190  62.246 106.135  1.00  0.00           C
ATOM   2745  CG  PRO A 166      68.510  62.486 104.795  1.00  0.00           C
ATOM   2748  C   PRO A 166      69.060  60.426 107.825  1.00  0.00           C
ATOM   2749  O   PRO A 166      70.110  59.946 108.235  1.00  0.00           O
ATOM   2750  N   ARG A 167      68.040  60.696 108.665  1.00  0.00           N
ATOM   2752  CA  ARG A 167      68.190  60.496 110.095  1.00  0.00           C
ATOM   2754  CB  ARG A 167      67.430  61.616 110.865  1.00  0.00           C
ATOM   2757  CG  ARG A 167      65.900  61.626 110.675  1.00  0.00           C
ATOM   2760  CD  ARG A 167      65.180  62.736 111.445  1.00  0.00           C
ATOM   2763  NE  ARG A 167      65.350  64.046 110.725  1.00  0.00           N
ATOM   2765  CZ  ARG A 167      64.650  65.146 111.015  1.00  0.00           C
ATOM   2766  NH1 ARG A 167      63.780  65.186 111.995  1.00  0.00           N
ATOM   2769  NH2 ARG A 167      64.810  66.236 110.305  1.00  0.00           N
ATOM   2772  C   ARG A 167      67.690  59.116 110.525  1.00  0.00           C
ATOM   2773  O   ARG A 167      67.900  58.686 111.665  1.00  0.00           O
ATOM   2774  N   SER A 168      67.090  58.356 109.585  1.00  0.00           N
ATOM   2776  CA  SER A 168      66.670  56.986 109.805  1.00  0.00           C
ATOM   2778  CB  SER A 168      65.630  56.546 108.735  1.00  0.00           C
ATOM   2781  OG  SER A 168      66.180  56.506 107.425  1.00  0.00           O
ATOM   2783  C   SER A 168      67.850  56.026 109.825  1.00  0.00           C
ATOM   2784  O   SER A 168      67.830  55.006 110.505  1.00  0.00           O
ATOM   2785  N   LEU A 169      68.970  56.396 109.175  1.00  0.00           N
ATOM   2787  CA  LEU A 169      70.240  55.696 109.275  1.00  0.00           C
ATOM   2789  CB  LEU A 169      71.310  56.486 108.485  1.00  0.00           C
ATOM   2792  CG  LEU A 169      71.090  56.556 106.965  1.00  0.00           C
ATOM   2794  CD1 LEU A 169      72.020  57.606 106.365  1.00  0.00           C
ATOM   2798  CD2 LEU A 169      71.310  55.176 106.335  1.00  0.00           C
ATOM   2802  C   LEU A 169      70.790  55.526 110.685  1.00  0.00           C
ATOM   2803  O   LEU A 169      71.350  54.486 111.045  1.00  0.00           O
ATOM   2804  N   ASP A 170      70.650  56.566 111.535  1.00  0.00           N
ATOM   2806  CA  ASP A 170      71.110  56.516 112.895  1.00  0.00           C
ATOM   2808  CB  ASP A 170      71.230  57.956 113.475  1.00  0.00           C
ATOM   2811  CG  ASP A 170      72.300  58.756 112.755  1.00  0.00           C
ATOM   2812  OD1 ASP A 170      73.480  58.696 113.205  1.00  0.00           O
ATOM   2813  OD2 ASP A 170      72.000  59.396 111.715  1.00  0.00           O
ATOM   2814  C   ASP A 170      70.220  55.656 113.805  1.00  0.00           C
ATOM   2815  O   ASP A 170      70.720  55.176 114.825  1.00  0.00           O
ATOM   2816  N   ASP A 171      68.930  55.376 113.465  1.00  0.00           N
ATOM   2818  CA  ASP A 171      68.010  54.596 114.315  1.00  0.00           C
ATOM   2820  CB  ASP A 171      66.540  54.496 113.765  1.00  0.00           C
ATOM   2823  CG  ASP A 171      65.630  53.656 114.675  1.00  0.00           C
ATOM   2824  OD1 ASP A 171      65.590  53.926 115.905  1.00  0.00           O
ATOM   2825  OD2 ASP A 171      65.060  52.636 114.195  1.00  0.00           O
ATOM   2826  C   ASP A 171      68.560  53.226 114.715  1.00  0.00           C
ATOM   2827  O   ASP A 171      69.410  52.636 114.045  1.00  0.00           O
ATOM   2828  N   ALA A 172      68.110  52.686 115.855  1.00  0.00           N
ATOM   2830  CA  ALA A 172      68.570  51.446 116.425  1.00  0.00           C
ATOM   2832  CB  ALA A 172      67.830  51.256 117.755  1.00  0.00           C
ATOM   2836  C   ALA A 172      68.360  50.216 115.555  1.00  0.00           C
ATOM   2837  O   ALA A 172      69.230  49.346 115.485  1.00  0.00           O
ATOM   2838  N   GLN A 173      67.200  50.136 114.875  1.00  0.00           N
ATOM   2840  CA  GLN A 173      66.830  48.956 114.135  1.00  0.00           C
ATOM   2842  CB  GLN A 173      65.330  48.636 114.335  1.00  0.00           C
ATOM   2845  CG  GLN A 173      64.960  48.216 115.765  1.00  0.00           C
ATOM   2848  CD  GLN A 173      65.870  47.096 116.265  1.00  0.00           C
ATOM   2849  OE1 GLN A 173      66.080  46.056 115.625  1.00  0.00           O
ATOM   2850  NE2 GLN A 173      66.450  47.286 117.465  1.00  0.00           N
ATOM   2853  C   GLN A 173      67.070  49.106 112.665  1.00  0.00           C
ATOM   2854  O   GLN A 173      67.120  48.126 111.925  1.00  0.00           O
ATOM   2855  N   ILE A 174      67.270  50.346 112.185  1.00  0.00           N
ATOM   2857  CA  ILE A 174      67.400  50.566 110.765  1.00  0.00           C
ATOM   2859  CB  ILE A 174      66.870  51.916 110.335  1.00  0.00           C
ATOM   2861  CG2 ILE A 174      67.200  52.176 108.845  1.00  0.00           C
ATOM   2865  CG1 ILE A 174      65.350  51.946 110.595  1.00  0.00           C
ATOM   2868  CD  ILE A 174      64.700  53.286 110.255  1.00  0.00           C
ATOM   2872  C   ILE A 174      68.830  50.286 110.365  1.00  0.00           C
ATOM   2873  O   ILE A 174      69.790  50.946 110.765  1.00  0.00           O
ATOM   2874  N   ALA A 175      68.990  49.206 109.585  1.00  0.00           N
ATOM   2876  CA  ALA A 175      70.280  48.676 109.205  1.00  0.00           C
ATOM   2878  CB  ALA A 175      70.300  47.146 109.405  1.00  0.00           C
ATOM   2882  C   ALA A 175      70.550  48.986 107.755  1.00  0.00           C
ATOM   2883  O   ALA A 175      71.650  48.756 107.255  1.00  0.00           O
ATOM   2884  N   LEU A 176      69.590  49.586 107.055  1.00  0.00           N
ATOM   2886  CA  LEU A 176      69.770  49.936 105.675  1.00  0.00           C
ATOM   2888  CB  LEU A 176      69.630  48.656 104.845  1.00  0.00           C
ATOM   2891  CG  LEU A 176      69.940  48.796 103.355  1.00  0.00           C
ATOM   2893  CD1 LEU A 176      71.350  49.316 103.045  1.00  0.00           C
ATOM   2897  CD2 LEU A 176      69.780  47.406 102.735  1.00  0.00           C
ATOM   2901  C   LEU A 176      68.710  50.956 105.325  1.00  0.00           C
ATOM   2902  O   LEU A 176      67.630  50.966 105.905  1.00  0.00           O
ATOM   2903  N   ALA A 177      68.990  51.866 104.375  1.00  0.00           N
ATOM   2905  CA  ALA A 177      68.010  52.836 103.965  1.00  0.00           C
ATOM   2907  CB  ALA A 177      68.140  54.126 104.785  1.00  0.00           C
ATOM   2911  C   ALA A 177      68.250  53.146 102.505  1.00  0.00           C
ATOM   2912  O   ALA A 177      69.390  53.156 102.045  1.00  0.00           O
ATOM   2913  N   VAL A 178      67.170  53.426 101.755  1.00  0.00           N
ATOM   2915  CA  VAL A 178      67.270  53.846 100.375  1.00  0.00           C
ATOM   2917  CB  VAL A 178      66.330  53.076  99.465  1.00  0.00           C
ATOM   2919  CG1 VAL A 178      66.590  53.466  98.015  1.00  0.00           C
ATOM   2923  CG2 VAL A 178      66.590  51.566  99.645  1.00  0.00           C
ATOM   2927  C   VAL A 178      66.950  55.326 100.325  1.00  0.00           C
ATOM   2928  O   VAL A 178      65.860  55.776 100.675  1.00  0.00           O
ATOM   2929  N   ILE A 179      67.940  56.146  99.935  1.00  0.00           N
ATOM   2931  CA  ILE A 179      67.890  57.576 100.185  1.00  0.00           C
ATOM   2933  CB  ILE A 179      68.930  58.046 101.205  1.00  0.00           C
ATOM   2935  CG2 ILE A 179      68.660  59.526 101.575  1.00  0.00           C
ATOM   2939  CG1 ILE A 179      68.910  57.106 102.445  1.00  0.00           C
ATOM   2942  CD  ILE A 179      69.760  57.556 103.635  1.00  0.00           C
ATOM   2946  C   ILE A 179      67.990  58.316  98.865  1.00  0.00           C
ATOM   2947  O   ILE A 179      68.920  58.106  98.085  1.00  0.00           O
ATOM   2948  N   ASN A 180      67.020  59.216  98.575  1.00  0.00           N
ATOM   2950  CA  ASN A 180      67.080  60.146  97.465  1.00  0.00           C
ATOM   2952  CB  ASN A 180      65.840  61.086  97.365  1.00  0.00           C
ATOM   2955  CG  ASN A 180      64.510  60.336  97.225  1.00  0.00           C
ATOM   2956  OD1 ASN A 180      63.910  59.906  98.215  1.00  0.00           O
ATOM   2957  ND2 ASN A 180      63.950  60.266  95.995  1.00  0.00           N
ATOM   2960  C   ASN A 180      68.320  61.036  97.565  1.00  0.00           C
ATOM   2961  O   ASN A 180      68.730  61.506  98.625  1.00  0.00           O
ATOM   2962  N   THR A 181      68.960  61.276  96.415  1.00  0.00           N
ATOM   2964  CA  THR A 181      70.230  61.976  96.255  1.00  0.00           C
ATOM   2966  CB  THR A 181      70.590  61.986  94.785  1.00  0.00           C
ATOM   2968  OG1 THR A 181      70.150  60.766  94.195  1.00  0.00           O
ATOM   2970  CG2 THR A 181      72.110  62.116  94.625  1.00  0.00           C
ATOM   2974  C   THR A 181      70.190  63.396  96.795  1.00  0.00           C
ATOM   2975  O   THR A 181      71.110  63.876  97.465  1.00  0.00           O
ATOM   2976  N   THR A 182      69.050  64.066  96.555  1.00  0.00           N
ATOM   2978  CA  THR A 182      68.500  65.266  97.185  1.00  0.00           C
ATOM   2980  CB  THR A 182      66.980  65.276  97.025  1.00  0.00           C
ATOM   2982  OG1 THR A 182      66.620  64.686  95.785  1.00  0.00           O
ATOM   2984  CG2 THR A 182      66.440  66.706  97.105  1.00  0.00           C
ATOM   2988  C   THR A 182      68.790  65.366  98.665  1.00  0.00           C
ATOM   2989  O   THR A 182      69.420  66.306  99.145  1.00  0.00           O
ATOM   2990  N   TYR A 183      68.350  64.346  99.415  1.00  0.00           N
ATOM   2992  CA  TYR A 183      68.380  64.306 100.855  1.00  0.00           C
ATOM   2994  CB  TYR A 183      67.160  63.496 101.375  1.00  0.00           C
ATOM   2997  CG  TYR A 183      65.880  64.246 101.075  1.00  0.00           C
ATOM   2998  CD1 TYR A 183      64.830  63.666 100.345  1.00  0.00           C
ATOM   3000  CE1 TYR A 183      63.670  64.406 100.065  1.00  0.00           C
ATOM   3002  CZ  TYR A 183      63.550  65.726 100.505  1.00  0.00           C
ATOM   3003  OH  TYR A 183      62.410  66.486 100.175  1.00  0.00           O
ATOM   3005  CD2 TYR A 183      65.710  65.556 101.565  1.00  0.00           C
ATOM   3007  CE2 TYR A 183      64.560  66.296 101.285  1.00  0.00           C
ATOM   3009  C   TYR A 183      69.680  63.736 101.355  1.00  0.00           C
ATOM   3010  O   TYR A 183      70.200  64.156 102.385  1.00  0.00           O
ATOM   3011  N   ALA A 184      70.310  62.806 100.595  1.00  0.00           N
ATOM   3013  CA  ALA A 184      71.630  62.276 100.875  1.00  0.00           C
ATOM   3015  CB  ALA A 184      71.990  61.276  99.755  1.00  0.00           C
ATOM   3019  C   ALA A 184      72.710  63.346 100.955  1.00  0.00           C
ATOM   3020  O   ALA A 184      73.480  63.436 101.915  1.00  0.00           O
ATOM   3021  N   SER A 185      72.720  64.276  99.985  1.00  0.00           N
ATOM   3023  CA  SER A 185      73.720  65.336  99.895  1.00  0.00           C
ATOM   3025  CB  SER A 185      73.580  66.176  98.595  1.00  0.00           C
ATOM   3028  OG  SER A 185      72.390  66.956  98.535  1.00  0.00           O
ATOM   3030  C   SER A 185      73.770  66.246 101.125  1.00  0.00           C
ATOM   3031  O   SER A 185      74.830  66.696 101.545  1.00  0.00           O
ATOM   3032  N   GLN A 186      72.600  66.476 101.775  1.00  0.00           N
ATOM   3034  CA  GLN A 186      72.420  67.256 102.985  1.00  0.00           C
ATOM   3036  CB  GLN A 186      70.940  67.256 103.435  1.00  0.00           C
ATOM   3039  CG  GLN A 186      69.940  67.776 102.365  1.00  0.00           C
ATOM   3042  CD  GLN A 186      68.520  67.816 102.935  1.00  0.00           C
ATOM   3043  OE1 GLN A 186      68.290  67.386 104.065  1.00  0.00           O
ATOM   3044  NE2 GLN A 186      67.540  68.356 102.185  1.00  0.00           N
ATOM   3047  C   GLN A 186      73.270  66.766 104.155  1.00  0.00           C
ATOM   3048  O   GLN A 186      73.820  67.546 104.925  1.00  0.00           O
ATOM   3049  N   ILE A 187      73.450  65.436 104.285  1.00  0.00           N
ATOM   3051  CA  ILE A 187      74.320  64.836 105.295  1.00  0.00           C
ATOM   3053  CB  ILE A 187      73.650  63.716 106.075  1.00  0.00           C
ATOM   3055  CG2 ILE A 187      72.620  64.346 107.035  1.00  0.00           C
ATOM   3059  CG1 ILE A 187      73.000  62.656 105.155  1.00  0.00           C
ATOM   3062  CD  ILE A 187      72.740  61.336 105.895  1.00  0.00           C
ATOM   3066  C   ILE A 187      75.650  64.396 104.695  1.00  0.00           C
ATOM   3067  O   ILE A 187      76.470  63.736 105.335  1.00  0.00           O
ATOM   3068  N   GLY A 188      75.940  64.816 103.445  1.00  0.00           N
ATOM   3070  CA  GLY A 188      77.240  64.696 102.795  1.00  0.00           C
ATOM   3073  C   GLY A 188      77.400  63.416 102.055  1.00  0.00           C
ATOM   3074  O   GLY A 188      78.500  62.996 101.705  1.00  0.00           O
ATOM   3075  N   LEU A 189      76.280  62.746 101.795  1.00  0.00           N
ATOM   3077  CA  LEU A 189      76.230  61.416 101.255  1.00  0.00           C
ATOM   3079  CB  LEU A 189      75.130  60.626 102.045  1.00  0.00           C
ATOM   3082  CG  LEU A 189      75.490  60.226 103.525  1.00  0.00           C
ATOM   3084  CD1 LEU A 189      74.580  59.106 104.015  1.00  0.00           C
ATOM   3088  CD2 LEU A 189      76.950  59.836 103.845  1.00  0.00           C
ATOM   3092  C   LEU A 189      76.080  61.436  99.715  1.00  0.00           C
ATOM   3093  O   LEU A 189      75.360  62.286  99.175  1.00  0.00           O
ATOM   3094  N   THR A 190      76.810  60.556  98.965  1.00  0.00           N
ATOM   3096  CA  THR A 190      76.770  60.496  97.495  1.00  0.00           C
ATOM   3098  CB  THR A 190      77.840  61.296  96.715  1.00  0.00           C
ATOM   3100  OG1 THR A 190      79.180  60.796  96.825  1.00  0.00           O
ATOM   3102  CG2 THR A 190      77.850  62.776  97.125  1.00  0.00           C
ATOM   3106  C   THR A 190      76.850  59.036  97.005  1.00  0.00           C
ATOM   3107  O   THR A 190      77.550  58.236  97.615  1.00  0.00           O
ATOM   3108  N   PRO A 191      76.200  58.616  95.895  1.00  0.00           N
ATOM   3109  CD  PRO A 191      75.250  59.436  95.135  1.00  0.00           C
ATOM   3112  CA  PRO A 191      76.010  57.196  95.575  1.00  0.00           C
ATOM   3114  CB  PRO A 191      75.110  57.206  94.315  1.00  0.00           C
ATOM   3117  CG  PRO A 191      74.260  58.466  94.475  1.00  0.00           C
ATOM   3120  C   PRO A 191      77.290  56.466  95.255  1.00  0.00           C
ATOM   3121  O   PRO A 191      77.380  55.276  95.495  1.00  0.00           O
ATOM   3122  N   ALA A 192      78.270  57.166  94.655  1.00  0.00           N
ATOM   3124  CA  ALA A 192      79.480  56.566  94.135  1.00  0.00           C
ATOM   3126  CB  ALA A 192      80.000  57.476  93.005  1.00  0.00           C
ATOM   3130  C   ALA A 192      80.580  56.356  95.175  1.00  0.00           C
ATOM   3131  O   ALA A 192      81.600  55.726  94.905  1.00  0.00           O
ATOM   3132  N   LYS A 193      80.470  56.956  96.375  1.00  0.00           N
ATOM   3134  CA  LYS A 193      81.550  56.936  97.345  1.00  0.00           C
ATOM   3136  CB  LYS A 193      81.960  58.406  97.635  1.00  0.00           C
ATOM   3139  CG  LYS A 193      82.550  58.766  99.005  1.00  0.00           C
ATOM   3142  CD  LYS A 193      83.840  58.006  99.365  1.00  0.00           C
ATOM   3145  CE  LYS A 193      84.140  57.996 100.875  1.00  0.00           C
ATOM   3148  NZ  LYS A 193      83.120  57.186 101.585  1.00  0.00           N
ATOM   3152  C   LYS A 193      81.190  56.126  98.585  1.00  0.00           C
ATOM   3153  O   LYS A 193      82.040  55.566  99.295  1.00  0.00           O
ATOM   3154  N   ASP A 194      79.900  56.026  98.875  1.00  0.00           N
ATOM   3156  CA  ASP A 194      79.430  55.596 100.155  1.00  0.00           C
ATOM   3158  CB  ASP A 194      78.780  56.846 100.745  1.00  0.00           C
ATOM   3161  CG  ASP A 194      79.660  58.056 101.055  1.00  0.00           C
ATOM   3162  OD1 ASP A 194      80.640  57.906 101.825  1.00  0.00           O
ATOM   3163  OD2 ASP A 194      79.310  59.156 100.555  1.00  0.00           O
ATOM   3164  C   ASP A 194      78.270  54.606 100.035  1.00  0.00           C
ATOM   3165  O   ASP A 194      77.910  53.936 101.005  1.00  0.00           O
ATOM   3166  N   GLY A 195      77.620  54.546  98.845  1.00  0.00           N
ATOM   3168  CA  GLY A 195      76.420  53.756  98.625  1.00  0.00           C
ATOM   3171  C   GLY A 195      76.770  52.306  98.435  1.00  0.00           C
ATOM   3172  O   GLY A 195      77.620  51.976  97.615  1.00  0.00           O
ATOM   3173  N   ILE A 196      76.120  51.396  99.185  1.00  0.00           N
ATOM   3175  CA  ILE A 196      76.330  49.956  99.095  1.00  0.00           C
ATOM   3177  CB  ILE A 196      75.580  49.206 100.205  1.00  0.00           C
ATOM   3179  CG2 ILE A 196      75.820  47.676 100.085  1.00  0.00           C
ATOM   3183  CG1 ILE A 196      76.010  49.736 101.595  1.00  0.00           C
ATOM   3186  CD  ILE A 196      75.330  49.016 102.775  1.00  0.00           C
ATOM   3190  C   ILE A 196      75.960  49.406  97.725  1.00  0.00           C
ATOM   3191  O   ILE A 196      76.590  48.496  97.185  1.00  0.00           O
ATOM   3192  N   PHE A 197      74.870  49.956  97.155  1.00  0.00           N
ATOM   3194  CA  PHE A 197      74.360  49.626  95.845  1.00  0.00           C
ATOM   3196  CB  PHE A 197      73.440  48.386  95.855  1.00  0.00           C
ATOM   3199  CG  PHE A 197      72.300  48.556  96.825  1.00  0.00           C
ATOM   3200  CD1 PHE A 197      72.460  48.166  98.175  1.00  0.00           C
ATOM   3202  CE1 PHE A 197      71.480  48.466  99.115  1.00  0.00           C
ATOM   3204  CZ  PHE A 197      70.300  49.106  98.705  1.00  0.00           C
ATOM   3206  CD2 PHE A 197      71.100  49.146  96.425  1.00  0.00           C
ATOM   3208  CE2 PHE A 197      70.090  49.426  97.365  1.00  0.00           C
ATOM   3210  C   PHE A 197      73.640  50.846  95.285  1.00  0.00           C
ATOM   3211  O   PHE A 197      73.150  51.696  96.035  1.00  0.00           O
ATOM   3212  N   VAL A 198      73.600  50.956  93.945  1.00  0.00           N
ATOM   3214  CA  VAL A 198      73.100  52.126  93.255  1.00  0.00           C
ATOM   3216  CB  VAL A 198      74.230  53.026  92.715  1.00  0.00           C
ATOM   3218  CG1 VAL A 198      73.680  54.386  92.235  1.00  0.00           C
ATOM   3222  CG2 VAL A 198      75.280  53.266  93.825  1.00  0.00           C
ATOM   3226  C   VAL A 198      72.200  51.636  92.125  1.00  0.00           C
ATOM   3227  O   VAL A 198      72.400  50.556  91.555  1.00  0.00           O
ATOM   3228  N   GLU A 199      71.150  52.416  91.815  1.00  0.00           N
ATOM   3230  CA  GLU A 199      70.340  52.356  90.615  1.00  0.00           C
ATOM   3232  CB  GLU A 199      69.160  53.336  90.805  1.00  0.00           C
ATOM   3235  CG  GLU A 199      68.160  53.466  89.635  1.00  0.00           C
ATOM   3238  CD  GLU A 199      67.250  54.656  89.885  1.00  0.00           C
ATOM   3239  OE1 GLU A 199      67.770  55.776  90.085  1.00  0.00           O
ATOM   3240  OE2 GLU A 199      66.010  54.486  89.925  1.00  0.00           O
ATOM   3241  C   GLU A 199      71.110  52.666  89.325  1.00  0.00           C
ATOM   3242  O   GLU A 199      72.080  53.426  89.315  1.00  0.00           O
ATOM   3243  N   ASP A 200      70.690  52.076  88.185  1.00  0.00           N
ATOM   3245  CA  ASP A 200      71.260  52.376  86.885  1.00  0.00           C
ATOM   3247  CB  ASP A 200      70.650  51.436  85.805  1.00  0.00           C
ATOM   3250  CG  ASP A 200      70.820  50.006  86.255  1.00  0.00           C
ATOM   3251  OD1 ASP A 200      69.920  49.426  86.915  1.00  0.00           O
ATOM   3252  OD2 ASP A 200      71.950  49.476  86.085  1.00  0.00           O
ATOM   3253  C   ASP A 200      71.100  53.836  86.455  1.00  0.00           C
ATOM   3254  O   ASP A 200      70.120  54.516  86.755  1.00  0.00           O
ATOM   3255  N   LYS A 201      72.100  54.376  85.715  1.00  0.00           N
ATOM   3257  CA  LYS A 201      72.090  55.706  85.125  1.00  0.00           C
ATOM   3259  CB  LYS A 201      73.430  56.066  84.415  1.00  0.00           C
ATOM   3262  CG  LYS A 201      74.610  56.226  85.405  1.00  0.00           C
ATOM   3265  CD  LYS A 201      75.900  56.816  84.815  1.00  0.00           C
ATOM   3268  CE  LYS A 201      77.020  57.086  85.845  1.00  0.00           C
ATOM   3271  NZ  LYS A 201      76.630  58.106  86.835  1.00  0.00           N
ATOM   3275  C   LYS A 201      70.920  55.946  84.195  1.00  0.00           C
ATOM   3276  O   LYS A 201      70.370  57.036  84.155  1.00  0.00           O
ATOM   3277  N   GLU A 202      70.520  54.886  83.455  1.00  0.00           N
ATOM   3279  CA  GLU A 202      69.370  54.896  82.585  1.00  0.00           C
ATOM   3281  CB  GLU A 202      69.650  54.006  81.345  1.00  0.00           C
ATOM   3284  CG  GLU A 202      68.490  53.896  80.325  1.00  0.00           C
ATOM   3287  CD  GLU A 202      68.210  55.226  79.635  1.00  0.00           C
ATOM   3288  OE1 GLU A 202      68.350  55.306  78.395  1.00  0.00           O
ATOM   3289  OE2 GLU A 202      67.840  56.206  80.335  1.00  0.00           O
ATOM   3290  C   GLU A 202      68.100  54.436  83.305  1.00  0.00           C
ATOM   3291  O   GLU A 202      67.930  53.266  83.635  1.00  0.00           O
ATOM   3292  N   SER A 203      67.180  55.376  83.575  1.00  0.00           N
ATOM   3294  CA  SER A 203      65.970  55.106  84.325  1.00  0.00           C
ATOM   3296  CB  SER A 203      66.230  55.016  85.865  1.00  0.00           C
ATOM   3299  OG  SER A 203      66.580  56.266  86.455  1.00  0.00           O
ATOM   3301  C   SER A 203      64.990  56.236  84.035  1.00  0.00           C
ATOM   3302  O   SER A 203      65.420  57.336  83.685  1.00  0.00           O
ATOM   3303  N   PRO A 204      63.670  56.086  84.155  1.00  0.00           N
ATOM   3304  CD  PRO A 204      63.000  54.816  84.465  1.00  0.00           C
ATOM   3307  CA  PRO A 204      62.720  57.166  83.865  1.00  0.00           C
ATOM   3309  CB  PRO A 204      61.390  56.416  83.715  1.00  0.00           C
ATOM   3312  CG  PRO A 204      61.520  55.196  84.625  1.00  0.00           C
ATOM   3315  C   PRO A 204      62.660  58.236  84.955  1.00  0.00           C
ATOM   3316  O   PRO A 204      61.710  59.016  85.005  1.00  0.00           O
ATOM   3317  N   TYR A 205      63.700  58.356  85.805  1.00  0.00           N
ATOM   3319  CA  TYR A 205      63.700  59.226  86.955  1.00  0.00           C
ATOM   3321  CB  TYR A 205      64.150  58.476  88.235  1.00  0.00           C
ATOM   3324  CG  TYR A 205      63.250  57.296  88.465  1.00  0.00           C
ATOM   3325  CD1 TYR A 205      61.880  57.456  88.735  1.00  0.00           C
ATOM   3327  CE1 TYR A 205      61.070  56.336  88.985  1.00  0.00           C
ATOM   3329  CZ  TYR A 205      61.620  55.056  88.965  1.00  0.00           C
ATOM   3330  OH  TYR A 205      60.860  53.926  89.295  1.00  0.00           O
ATOM   3332  CD2 TYR A 205      63.780  56.006  88.445  1.00  0.00           C
ATOM   3334  CE2 TYR A 205      62.980  54.886  88.685  1.00  0.00           C
ATOM   3336  C   TYR A 205      64.550  60.456  86.725  1.00  0.00           C
ATOM   3337  O   TYR A 205      65.110  61.056  87.645  1.00  0.00           O
ATOM   3338  N   VAL A 206      64.610  60.916  85.455  1.00  0.00           N
ATOM   3340  CA  VAL A 206      64.990  62.266  85.105  1.00  0.00           C
ATOM   3342  CB  VAL A 206      65.000  62.536  83.595  1.00  0.00           C
ATOM   3344  CG1 VAL A 206      63.580  62.646  82.995  1.00  0.00           C
ATOM   3348  CG2 VAL A 206      65.810  63.806  83.275  1.00  0.00           C
ATOM   3352  C   VAL A 206      64.100  63.266  85.825  1.00  0.00           C
ATOM   3353  O   VAL A 206      62.880  63.116  85.895  1.00  0.00           O
ATOM   3354  N   ASN A 207      64.720  64.276  86.445  1.00  0.00           N
ATOM   3356  CA  ASN A 207      64.030  65.286  87.215  1.00  0.00           C
ATOM   3358  CB  ASN A 207      64.760  65.666  88.525  1.00  0.00           C
ATOM   3361  CG  ASN A 207      64.650  64.526  89.535  1.00  0.00           C
ATOM   3362  OD1 ASN A 207      63.860  64.556  90.475  1.00  0.00           O
ATOM   3363  ND2 ASN A 207      65.480  63.476  89.365  1.00  0.00           N
ATOM   3366  C   ASN A 207      63.800  66.476  86.325  1.00  0.00           C
ATOM   3367  O   ASN A 207      64.410  66.616  85.255  1.00  0.00           O
ATOM   3368  N   LEU A 208      62.870  67.346  86.705  1.00  0.00           N
ATOM   3370  CA  LEU A 208      62.210  68.226  85.775  1.00  0.00           C
ATOM   3372  CB  LEU A 208      60.730  67.796  85.595  1.00  0.00           C
ATOM   3375  CG  LEU A 208      60.530  66.356  85.075  1.00  0.00           C
ATOM   3377  CD1 LEU A 208      59.040  66.006  85.135  1.00  0.00           C
ATOM   3381  CD2 LEU A 208      61.080  66.176  83.655  1.00  0.00           C
ATOM   3385  C   LEU A 208      62.220  69.656  86.275  1.00  0.00           C
ATOM   3386  O   LEU A 208      62.430  69.936  87.445  1.00  0.00           O
ATOM   3387  N   ILE A 209      61.960  70.606  85.355  1.00  0.00           N
ATOM   3389  CA  ILE A 209      61.470  71.926  85.695  1.00  0.00           C
ATOM   3391  CB  ILE A 209      62.190  73.086  84.985  1.00  0.00           C
ATOM   3393  CG2 ILE A 209      61.600  74.436  85.465  1.00  0.00           C
ATOM   3397  CG1 ILE A 209      63.710  73.016  85.255  1.00  0.00           C
ATOM   3400  CD  ILE A 209      64.510  74.106  84.545  1.00  0.00           C
ATOM   3404  C   ILE A 209      60.010  71.926  85.335  1.00  0.00           C
ATOM   3405  O   ILE A 209      59.640  71.526  84.235  1.00  0.00           O
ATOM   3406  N   VAL A 210      59.140  72.276  86.275  1.00  0.00           N
ATOM   3408  CA  VAL A 210      57.710  72.076  86.175  1.00  0.00           C
ATOM   3410  CB  VAL A 210      57.190  71.016  87.145  1.00  0.00           C
ATOM   3412  CG1 VAL A 210      55.670  70.816  87.005  1.00  0.00           C
ATOM   3416  CG2 VAL A 210      57.910  69.676  86.885  1.00  0.00           C
ATOM   3420  C   VAL A 210      57.050  73.416  86.425  1.00  0.00           C
ATOM   3421  O   VAL A 210      57.450  74.176  87.305  1.00  0.00           O
ATOM   3422  N   THR A 211      56.010  73.756  85.645  1.00  0.00           N
ATOM   3424  CA  THR A 211      55.280  75.006  85.755  1.00  0.00           C
ATOM   3426  CB  THR A 211      55.570  75.976  84.625  1.00  0.00           C
ATOM   3428  OG1 THR A 211      55.570  75.296  83.385  1.00  0.00           O
ATOM   3430  CG2 THR A 211      56.980  76.536  84.845  1.00  0.00           C
ATOM   3434  C   THR A 211      53.800  74.696  85.785  1.00  0.00           C
ATOM   3435  O   THR A 211      53.390  73.546  85.635  1.00  0.00           O
ATOM   3436  N   ARG A 212      52.930  75.706  86.005  1.00  0.00           N
ATOM   3438  CA  ARG A 212      51.520  75.506  85.745  1.00  0.00           C
ATOM   3440  CB  ARG A 212      50.630  76.586  86.395  1.00  0.00           C
ATOM   3443  CG  ARG A 212      50.740  76.666  87.935  1.00  0.00           C
ATOM   3446  CD  ARG A 212      49.760  77.666  88.565  1.00  0.00           C
ATOM   3449  NE  ARG A 212      49.980  78.986  87.935  1.00  0.00           N
ATOM   3451  CZ  ARG A 212      50.990  79.816  88.145  1.00  0.00           C
ATOM   3452  NH1 ARG A 212      51.910  79.706  89.065  1.00  0.00           N
ATOM   3455  NH2 ARG A 212      51.020  80.826  87.285  1.00  0.00           N
ATOM   3458  C   ARG A 212      51.250  75.466  84.255  1.00  0.00           C
ATOM   3459  O   ARG A 212      52.040  75.936  83.445  1.00  0.00           O
ATOM   3460  N   GLU A 213      50.090  74.896  83.885  1.00  0.00           N
ATOM   3462  CA  GLU A 213      49.580  74.916  82.525  1.00  0.00           C
ATOM   3464  CB  GLU A 213      48.240  74.126  82.435  1.00  0.00           C
ATOM   3467  CG  GLU A 213      47.480  74.186  81.085  1.00  0.00           C
ATOM   3470  CD  GLU A 213      48.180  73.456  79.945  1.00  0.00           C
ATOM   3471  OE1 GLU A 213      49.340  73.026  80.085  1.00  0.00           O
ATOM   3472  OE2 GLU A 213      47.530  73.256  78.885  1.00  0.00           O
ATOM   3473  C   GLU A 213      49.390  76.306  81.955  1.00  0.00           C
ATOM   3474  O   GLU A 213      49.610  76.536  80.775  1.00  0.00           O
ATOM   3475  N   ASP A 214      48.970  77.266  82.815  1.00  0.00           N
ATOM   3477  CA  ASP A 214      48.840  78.666  82.445  1.00  0.00           C
ATOM   3479  CB  ASP A 214      48.040  79.426  83.555  1.00  0.00           C
ATOM   3482  CG  ASP A 214      48.590  79.276  84.955  1.00  0.00           C
ATOM   3483  OD1 ASP A 214      49.770  79.636  85.185  1.00  0.00           O
ATOM   3484  OD2 ASP A 214      47.860  78.786  85.865  1.00  0.00           O
ATOM   3485  C   ASP A 214      50.150  79.346  82.025  1.00  0.00           C
ATOM   3486  O   ASP A 214      50.150  80.106  81.065  1.00  0.00           O
ATOM   3487  N   ASN A 215      51.280  79.086  82.715  1.00  0.00           N
ATOM   3489  CA  ASN A 215      52.480  79.916  82.625  1.00  0.00           C
ATOM   3491  CB  ASN A 215      52.770  80.636  83.985  1.00  0.00           C
ATOM   3494  CG  ASN A 215      53.180  79.716  85.135  1.00  0.00           C
ATOM   3495  OD1 ASN A 215      53.060  78.496  85.135  1.00  0.00           O
ATOM   3496  ND2 ASN A 215      53.800  80.316  86.175  1.00  0.00           N
ATOM   3499  C   ASN A 215      53.690  79.156  82.095  1.00  0.00           C
ATOM   3500  O   ASN A 215      54.840  79.586  82.215  1.00  0.00           O
ATOM   3501  N   LYS A 216      53.470  77.996  81.445  1.00  0.00           N
ATOM   3503  CA  LYS A 216      54.470  77.136  80.835  1.00  0.00           C
ATOM   3505  CB  LYS A 216      53.780  75.866  80.285  1.00  0.00           C
ATOM   3508  CG  LYS A 216      52.640  76.136  79.285  1.00  0.00           C
ATOM   3511  CD  LYS A 216      51.910  74.836  78.935  1.00  0.00           C
ATOM   3514  CE  LYS A 216      50.850  74.966  77.835  1.00  0.00           C
ATOM   3517  NZ  LYS A 216      50.290  73.626  77.605  1.00  0.00           N
ATOM   3521  C   LYS A 216      55.320  77.786  79.765  1.00  0.00           C
ATOM   3522  O   LYS A 216      56.540  77.586  79.695  1.00  0.00           O
ATOM   3523  N   ASP A 217      54.700  78.626  78.925  1.00  0.00           N
ATOM   3525  CA  ASP A 217      55.370  79.246  77.805  1.00  0.00           C
ATOM   3527  CB  ASP A 217      54.410  79.206  76.595  1.00  0.00           C
ATOM   3530  CG  ASP A 217      54.270  77.756  76.165  1.00  0.00           C
ATOM   3531  OD1 ASP A 217      55.340  77.116  75.975  1.00  0.00           O
ATOM   3532  OD2 ASP A 217      53.130  77.256  75.975  1.00  0.00           O
ATOM   3533  C   ASP A 217      55.820  80.656  78.125  1.00  0.00           C
ATOM   3534  O   ASP A 217      56.130  81.466  77.245  1.00  0.00           O
ATOM   3535  N   ALA A 218      55.920  80.976  79.435  1.00  0.00           N
ATOM   3537  CA  ALA A 218      56.520  82.206  79.885  1.00  0.00           C
ATOM   3539  CB  ALA A 218      56.360  82.386  81.405  1.00  0.00           C
ATOM   3543  C   ALA A 218      57.980  82.376  79.455  1.00  0.00           C
ATOM   3544  O   ALA A 218      58.810  81.486  79.585  1.00  0.00           O
ATOM   3545  N   GLU A 219      58.350  83.586  78.965  1.00  0.00           N
ATOM   3547  CA  GLU A 219      59.730  83.896  78.635  1.00  0.00           C
ATOM   3549  CB  GLU A 219      59.880  85.306  78.005  1.00  0.00           C
ATOM   3552  CG  GLU A 219      59.040  85.496  76.715  1.00  0.00           C
ATOM   3555  CD  GLU A 219      59.420  84.516  75.605  1.00  0.00           C
ATOM   3556  OE1 GLU A 219      60.460  84.736  74.935  1.00  0.00           O
ATOM   3557  OE2 GLU A 219      58.660  83.546  75.415  1.00  0.00           O
ATOM   3558  C   GLU A 219      60.650  83.746  79.835  1.00  0.00           C
ATOM   3559  O   GLU A 219      61.700  83.146  79.715  1.00  0.00           O
ATOM   3560  N   ASN A 220      60.240  84.166  81.045  1.00  0.00           N
ATOM   3562  CA  ASN A 220      61.010  83.896  82.255  1.00  0.00           C
ATOM   3564  CB  ASN A 220      60.360  84.536  83.515  1.00  0.00           C
ATOM   3567  CG  ASN A 220      60.480  86.056  83.435  1.00  0.00           C
ATOM   3568  OD1 ASN A 220      61.190  86.576  82.575  1.00  0.00           O
ATOM   3569  ND2 ASN A 220      59.780  86.796  84.315  1.00  0.00           N
ATOM   3572  C   ASN A 220      61.250  82.416  82.525  1.00  0.00           C
ATOM   3573  O   ASN A 220      62.340  82.016  82.935  1.00  0.00           O
ATOM   3574  N   VAL A 221      60.250  81.546  82.265  1.00  0.00           N
ATOM   3576  CA  VAL A 221      60.430  80.106  82.315  1.00  0.00           C
ATOM   3578  CB  VAL A 221      59.090  79.396  82.215  1.00  0.00           C
ATOM   3580  CG1 VAL A 221      59.240  77.876  82.015  1.00  0.00           C
ATOM   3584  CG2 VAL A 221      58.340  79.696  83.515  1.00  0.00           C
ATOM   3588  C   VAL A 221      61.390  79.606  81.265  1.00  0.00           C
ATOM   3589  O   VAL A 221      62.340  78.906  81.585  1.00  0.00           O
ATOM   3590  N   LYS A 222      61.230  80.006  79.995  1.00  0.00           N
ATOM   3592  CA  LYS A 222      62.110  79.656  78.895  1.00  0.00           C
ATOM   3594  CB  LYS A 222      61.590  80.276  77.585  1.00  0.00           C
ATOM   3597  CG  LYS A 222      60.270  79.666  77.075  1.00  0.00           C
ATOM   3600  CD  LYS A 222      59.710  80.526  75.935  1.00  0.00           C
ATOM   3603  CE  LYS A 222      58.340  80.086  75.405  1.00  0.00           C
ATOM   3606  NZ  LYS A 222      57.790  81.166  74.565  1.00  0.00           N
ATOM   3610  C   LYS A 222      63.550  80.096  79.105  1.00  0.00           C
ATOM   3611  O   LYS A 222      64.480  79.336  78.865  1.00  0.00           O
ATOM   3612  N   LYS A 223      63.760  81.336  79.585  1.00  0.00           N
ATOM   3614  CA  LYS A 223      65.050  81.826  80.045  1.00  0.00           C
ATOM   3616  CB  LYS A 223      64.910  83.266  80.615  1.00  0.00           C
ATOM   3619  CG  LYS A 223      64.580  84.386  79.615  1.00  0.00           C
ATOM   3622  CD  LYS A 223      64.310  85.716  80.335  1.00  0.00           C
ATOM   3625  CE  LYS A 223      63.970  86.866  79.385  1.00  0.00           C
ATOM   3628  NZ  LYS A 223      63.830  88.156  80.075  1.00  0.00           N
ATOM   3632  C   LYS A 223      65.650  80.996  81.165  1.00  0.00           C
ATOM   3633  O   LYS A 223      66.820  80.606  81.105  1.00  0.00           O
ATOM   3634  N   PHE A 224      64.870  80.696  82.225  1.00  0.00           N
ATOM   3636  CA  PHE A 224      65.310  79.886  83.345  1.00  0.00           C
ATOM   3638  CB  PHE A 224      64.270  79.946  84.505  1.00  0.00           C
ATOM   3641  CG  PHE A 224      64.730  79.136  85.685  1.00  0.00           C
ATOM   3642  CD1 PHE A 224      65.780  79.606  86.485  1.00  0.00           C
ATOM   3644  CE1 PHE A 224      66.270  78.846  87.555  1.00  0.00           C
ATOM   3646  CZ  PHE A 224      65.700  77.596  87.825  1.00  0.00           C
ATOM   3648  CD2 PHE A 224      64.160  77.886  85.975  1.00  0.00           C
ATOM   3650  CE2 PHE A 224      64.650  77.106  87.035  1.00  0.00           C
ATOM   3652  C   PHE A 224      65.650  78.456  82.965  1.00  0.00           C
ATOM   3653  O   PHE A 224      66.660  77.896  83.395  1.00  0.00           O
ATOM   3654  N   VAL A 225      64.800  77.836  82.115  1.00  0.00           N
ATOM   3656  CA  VAL A 225      64.990  76.496  81.595  1.00  0.00           C
ATOM   3658  CB  VAL A 225      63.790  76.056  80.765  1.00  0.00           C
ATOM   3660  CG1 VAL A 225      64.080  74.816  79.905  1.00  0.00           C
ATOM   3664  CG2 VAL A 225      62.610  75.746  81.715  1.00  0.00           C
ATOM   3668  C   VAL A 225      66.280  76.396  80.815  1.00  0.00           C
ATOM   3669  O   VAL A 225      67.140  75.576  81.155  1.00  0.00           O
ATOM   3670  N   GLN A 226      66.510  77.336  79.875  1.00  0.00           N
ATOM   3672  CA  GLN A 226      67.770  77.476  79.185  1.00  0.00           C
ATOM   3674  CB  GLN A 226      67.670  78.586  78.095  1.00  0.00           C
ATOM   3677  CG  GLN A 226      66.800  78.216  76.855  1.00  0.00           C
ATOM   3680  CD  GLN A 226      66.560  79.376  75.865  1.00  0.00           C
ATOM   3681  OE1 GLN A 226      67.190  79.516  74.815  1.00  0.00           O
ATOM   3682  NE2 GLN A 226      65.590  80.266  76.195  1.00  0.00           N
ATOM   3685  C   GLN A 226      68.960  77.736  80.115  1.00  0.00           C
ATOM   3686  O   GLN A 226      70.020  77.146  79.945  1.00  0.00           O
ATOM   3687  N   ALA A 227      68.850  78.606  81.135  1.00  0.00           N
ATOM   3689  CA  ALA A 227      69.910  78.866  82.115  1.00  0.00           C
ATOM   3691  CB  ALA A 227      69.480  80.006  83.045  1.00  0.00           C
ATOM   3695  C   ALA A 227      70.330  77.666  82.975  1.00  0.00           C
ATOM   3696  O   ALA A 227      71.520  77.436  83.205  1.00  0.00           O
ATOM   3697  N   TYR A 228      69.340  76.906  83.485  1.00  0.00           N
ATOM   3699  CA  TYR A 228      69.540  75.666  84.215  1.00  0.00           C
ATOM   3701  CB  TYR A 228      68.160  75.176  84.745  1.00  0.00           C
ATOM   3704  CG  TYR A 228      68.310  74.276  85.945  1.00  0.00           C
ATOM   3705  CD1 TYR A 228      67.890  74.716  87.205  1.00  0.00           C
ATOM   3707  CE1 TYR A 228      68.000  73.896  88.335  1.00  0.00           C
ATOM   3709  CZ  TYR A 228      68.550  72.616  88.205  1.00  0.00           C
ATOM   3710  OH  TYR A 228      68.660  71.806  89.345  1.00  0.00           O
ATOM   3712  CD2 TYR A 228      68.850  72.976  85.835  1.00  0.00           C
ATOM   3714  CE2 TYR A 228      68.990  72.166  86.965  1.00  0.00           C
ATOM   3716  C   TYR A 228      70.190  74.606  83.335  1.00  0.00           C
ATOM   3717  O   TYR A 228      71.110  73.886  83.735  1.00  0.00           O
ATOM   3718  N   GLN A 229      69.760  74.516  82.065  1.00  0.00           N
ATOM   3720  CA  GLN A 229      70.320  73.626  81.085  1.00  0.00           C
ATOM   3722  CB  GLN A 229      69.250  73.276  80.025  1.00  0.00           C
ATOM   3725  CG  GLN A 229      68.030  72.586  80.665  1.00  0.00           C
ATOM   3728  CD  GLN A 229      66.880  72.406  79.685  1.00  0.00           C
ATOM   3729  OE1 GLN A 229      66.660  73.216  78.775  1.00  0.00           O
ATOM   3730  NE2 GLN A 229      66.110  71.296  79.845  1.00  0.00           N
ATOM   3733  C   GLN A 229      71.560  74.236  80.455  1.00  0.00           C
ATOM   3734  O   GLN A 229      71.630  74.556  79.265  1.00  0.00           O
ATOM   3735  N   SER A 230      72.610  74.416  81.265  1.00  0.00           N
ATOM   3737  CA  SER A 230      73.900  74.886  80.825  1.00  0.00           C
ATOM   3739  CB  SER A 230      74.180  76.396  81.115  1.00  0.00           C
ATOM   3742  OG  SER A 230      74.360  76.686  82.505  1.00  0.00           O
ATOM   3744  C   SER A 230      74.980  74.076  81.495  1.00  0.00           C
ATOM   3745  O   SER A 230      74.820  73.466  82.555  1.00  0.00           O
ATOM   3746  N   ASP A 231      76.150  74.036  80.855  1.00  0.00           N
ATOM   3748  CA  ASP A 231      77.320  73.276  81.235  1.00  0.00           C
ATOM   3750  CB  ASP A 231      78.380  73.366  80.115  1.00  0.00           C
ATOM   3753  CG  ASP A 231      77.580  73.156  78.845  1.00  0.00           C
ATOM   3754  OD1 ASP A 231      76.990  72.066  78.735  1.00  0.00           O
ATOM   3755  OD2 ASP A 231      77.360  74.196  78.175  1.00  0.00           O
ATOM   3756  C   ASP A 231      77.880  73.686  82.565  1.00  0.00           C
ATOM   3757  O   ASP A 231      78.370  72.866  83.345  1.00  0.00           O
ATOM   3758  N   GLU A 232      77.770  74.976  82.905  1.00  0.00           N
ATOM   3760  CA  GLU A 232      78.120  75.476  84.205  1.00  0.00           C
ATOM   3762  CB  GLU A 232      77.960  77.006  84.205  1.00  0.00           C
ATOM   3765  CG  GLU A 232      78.510  77.616  85.495  1.00  0.00           C
ATOM   3768  CD  GLU A 232      78.550  79.116  85.435  1.00  0.00           C
ATOM   3769  OE1 GLU A 232      79.460  79.676  84.765  1.00  0.00           O
ATOM   3770  OE2 GLU A 232      77.750  79.766  86.155  1.00  0.00           O
ATOM   3771  C   GLU A 232      77.300  74.866  85.345  1.00  0.00           C
ATOM   3772  O   GLU A 232      77.830  74.446  86.375  1.00  0.00           O
ATOM   3773  N   VAL A 233      75.970  74.766  85.145  1.00  0.00           N
ATOM   3775  CA  VAL A 233      75.040  74.066  86.015  1.00  0.00           C
ATOM   3777  CB  VAL A 233      73.590  74.396  85.655  1.00  0.00           C
ATOM   3779  CG1 VAL A 233      72.590  73.706  86.595  1.00  0.00           C
ATOM   3783  CG2 VAL A 233      73.380  75.916  85.765  1.00  0.00           C
ATOM   3787  C   VAL A 233      75.270  72.556  86.045  1.00  0.00           C
ATOM   3788  O   VAL A 233      75.240  71.936  87.105  1.00  0.00           O
ATOM   3789  N   TYR A 234      75.570  71.926  84.885  1.00  0.00           N
ATOM   3791  CA  TYR A 234      76.030  70.546  84.855  1.00  0.00           C
ATOM   3793  CB  TYR A 234      76.150  69.956  83.415  1.00  0.00           C
ATOM   3796  CG  TYR A 234      76.810  68.586  83.365  1.00  0.00           C
ATOM   3797  CD1 TYR A 234      76.120  67.436  83.785  1.00  0.00           C
ATOM   3799  CE1 TYR A 234      76.740  66.186  83.785  1.00  0.00           C
ATOM   3801  CZ  TYR A 234      78.060  66.046  83.385  1.00  0.00           C
ATOM   3802  OH  TYR A 234      78.610  64.736  83.445  1.00  0.00           O
ATOM   3804  CD2 TYR A 234      78.160  68.446  82.975  1.00  0.00           C
ATOM   3806  CE2 TYR A 234      78.790  67.186  83.015  1.00  0.00           C
ATOM   3808  C   TYR A 234      77.310  70.296  85.635  1.00  0.00           C
ATOM   3809  O   TYR A 234      77.330  69.426  86.495  1.00  0.00           O
ATOM   3810  N   GLU A 235      78.390  71.066  85.425  1.00  0.00           N
ATOM   3812  CA  GLU A 235      79.640  70.866  86.115  1.00  0.00           C
ATOM   3814  CB  GLU A 235      80.810  71.626  85.465  1.00  0.00           C
ATOM   3817  CG  GLU A 235      81.280  70.966  84.155  1.00  0.00           C
ATOM   3820  CD  GLU A 235      81.760  69.516  84.255  1.00  0.00           C
ATOM   3821  OE1 GLU A 235      82.060  69.026  85.385  1.00  0.00           O
ATOM   3822  OE2 GLU A 235      81.840  68.876  83.175  1.00  0.00           O
ATOM   3823  C   GLU A 235      79.550  71.126  87.595  1.00  0.00           C
ATOM   3824  O   GLU A 235      80.100  70.386  88.395  1.00  0.00           O
ATOM   3825  N   ALA A 236      78.760  72.136  88.015  1.00  0.00           N
ATOM   3827  CA  ALA A 236      78.360  72.276  89.395  1.00  0.00           C
ATOM   3829  CB  ALA A 236      77.420  73.486  89.505  1.00  0.00           C
ATOM   3833  C   ALA A 236      77.660  71.036  89.985  1.00  0.00           C
ATOM   3834  O   ALA A 236      78.100  70.506  91.005  1.00  0.00           O
ATOM   3835  N   ALA A 237      76.620  70.516  89.305  1.00  0.00           N
ATOM   3837  CA  ALA A 237      75.940  69.286  89.695  1.00  0.00           C
ATOM   3839  CB  ALA A 237      74.720  69.066  88.785  1.00  0.00           C
ATOM   3843  C   ALA A 237      76.840  68.046  89.715  1.00  0.00           C
ATOM   3844  O   ALA A 237      76.820  67.266  90.675  1.00  0.00           O
ATOM   3845  N   ASN A 238      77.700  67.856  88.695  1.00  0.00           N
ATOM   3847  CA  ASN A 238      78.680  66.796  88.615  1.00  0.00           C
ATOM   3849  CB  ASN A 238      79.420  66.976  87.245  1.00  0.00           C
ATOM   3852  CG  ASN A 238      80.620  66.046  87.045  1.00  0.00           C
ATOM   3853  OD1 ASN A 238      80.660  64.936  87.585  1.00  0.00           O
ATOM   3854  ND2 ASN A 238      81.650  66.526  86.315  1.00  0.00           N
ATOM   3857  C   ASN A 238      79.640  66.816  89.805  1.00  0.00           C
ATOM   3858  O   ASN A 238      79.820  65.816  90.495  1.00  0.00           O
ATOM   3859  N   LYS A 239      80.200  68.016  90.105  1.00  0.00           N
ATOM   3861  CA  LYS A 239      81.100  68.246  91.205  1.00  0.00           C
ATOM   3863  CB  LYS A 239      81.650  69.706  91.135  1.00  0.00           C
ATOM   3866  CG  LYS A 239      82.780  70.006  92.145  1.00  0.00           C
ATOM   3869  CD  LYS A 239      84.030  69.156  91.855  1.00  0.00           C
ATOM   3872  CE  LYS A 239      85.280  69.566  92.645  1.00  0.00           C
ATOM   3875  NZ  LYS A 239      84.970  69.576  94.085  1.00  0.00           N
ATOM   3879  C   LYS A 239      80.490  67.986  92.575  1.00  0.00           C
ATOM   3880  O   LYS A 239      81.110  67.396  93.455  1.00  0.00           O
ATOM   3881  N   VAL A 240      79.240  68.426  92.835  1.00  0.00           N
ATOM   3883  CA  VAL A 240      78.670  68.326  94.175  1.00  0.00           C
ATOM   3885  CB  VAL A 240      77.720  69.486  94.425  1.00  0.00           C
ATOM   3887  CG1 VAL A 240      76.390  69.336  93.665  1.00  0.00           C
ATOM   3891  CG2 VAL A 240      77.500  69.696  95.945  1.00  0.00           C
ATOM   3895  C   VAL A 240      77.970  66.986  94.425  1.00  0.00           C
ATOM   3896  O   VAL A 240      77.850  66.536  95.575  1.00  0.00           O
ATOM   3897  N   PHE A 241      77.520  66.286  93.365  1.00  0.00           N
ATOM   3899  CA  PHE A 241      76.880  65.006  93.485  1.00  0.00           C
ATOM   3901  CB  PHE A 241      75.620  64.906  92.585  1.00  0.00           C
ATOM   3904  CG  PHE A 241      74.510  65.786  93.115  1.00  0.00           C
ATOM   3905  CD1 PHE A 241      73.880  65.476  94.335  1.00  0.00           C
ATOM   3907  CE1 PHE A 241      72.770  66.196  94.775  1.00  0.00           C
ATOM   3909  CZ  PHE A 241      72.290  67.266  94.015  1.00  0.00           C
ATOM   3911  CD2 PHE A 241      74.010  66.856  92.365  1.00  0.00           C
ATOM   3913  CE2 PHE A 241      72.920  67.606  92.815  1.00  0.00           C
ATOM   3915  C   PHE A 241      77.800  63.846  93.145  1.00  0.00           C
ATOM   3916  O   PHE A 241      77.390  62.686  93.245  1.00  0.00           O
ATOM   3917  N   ASN A 242      79.050  64.106  92.735  1.00  0.00           N
ATOM   3919  CA  ASN A 242      80.070  63.076  92.635  1.00  0.00           C
ATOM   3921  CB  ASN A 242      80.320  62.386  94.015  1.00  0.00           C
ATOM   3924  CG  ASN A 242      81.520  61.456  94.025  1.00  0.00           C
ATOM   3925  OD1 ASN A 242      82.470  61.576  93.245  1.00  0.00           O
ATOM   3926  ND2 ASN A 242      81.500  60.476  94.965  1.00  0.00           N
ATOM   3929  C   ASN A 242      79.800  62.136  91.455  1.00  0.00           C
ATOM   3930  O   ASN A 242      79.910  60.906  91.545  1.00  0.00           O
ATOM   3931  N   GLY A 243      79.410  62.706  90.295  1.00  0.00           N
ATOM   3933  CA  GLY A 243      79.120  61.976  89.055  1.00  0.00           C
ATOM   3936  C   GLY A 243      77.720  61.396  89.015  1.00  0.00           C
ATOM   3937  O   GLY A 243      77.310  60.726  88.065  1.00  0.00           O
ATOM   3938  N   GLY A 244      76.960  61.656  90.095  1.00  0.00           N
ATOM   3940  CA  GLY A 244      75.610  61.156  90.305  1.00  0.00           C
ATOM   3943  C   GLY A 244      74.600  61.946  89.565  1.00  0.00           C
ATOM   3944  O   GLY A 244      73.500  61.486  89.305  1.00  0.00           O
ATOM   3945  N   ALA A 245      74.920  63.186  89.175  1.00  0.00           N
ATOM   3947  CA  ALA A 245      74.060  63.986  88.345  1.00  0.00           C
ATOM   3949  CB  ALA A 245      74.260  65.476  88.675  1.00  0.00           C
ATOM   3953  C   ALA A 245      74.370  63.746  86.875  1.00  0.00           C
ATOM   3954  O   ALA A 245      75.350  64.236  86.345  1.00  0.00           O
ATOM   3955  N   VAL A 246      73.510  62.986  86.175  1.00  0.00           N
ATOM   3957  CA  VAL A 246      73.650  62.746  84.755  1.00  0.00           C
ATOM   3959  CB  VAL A 246      73.080  61.376  84.385  1.00  0.00           C
ATOM   3961  CG1 VAL A 246      73.240  61.076  82.885  1.00  0.00           C
ATOM   3965  CG2 VAL A 246      73.750  60.256  85.225  1.00  0.00           C
ATOM   3969  C   VAL A 246      72.900  63.846  84.005  1.00  0.00           C
ATOM   3970  O   VAL A 246      71.750  64.106  84.325  1.00  0.00           O
ATOM   3971  N   LYS A 247      73.540  64.546  83.025  1.00  0.00           N
ATOM   3973  CA  LYS A 247      72.940  65.616  82.225  1.00  0.00           C
ATOM   3975  CB  LYS A 247      73.940  66.196  81.175  1.00  0.00           C
ATOM   3978  CG  LYS A 247      73.420  67.356  80.305  1.00  0.00           C
ATOM   3981  CD  LYS A 247      74.440  67.916  79.275  1.00  0.00           C
ATOM   3984  CE  LYS A 247      75.650  68.696  79.855  1.00  0.00           C
ATOM   3987  NZ  LYS A 247      76.510  69.316  78.815  1.00  0.00           N
ATOM   3991  C   LYS A 247      71.690  65.166  81.485  1.00  0.00           C
ATOM   3992  O   LYS A 247      71.740  64.196  80.725  1.00  0.00           O
ATOM   3993  N   GLY A 248      70.530  65.836  81.685  1.00  0.00           N
ATOM   3995  CA  GLY A 248      69.240  65.276  81.245  1.00  0.00           C
ATOM   3998  C   GLY A 248      68.510  66.036  80.185  1.00  0.00           C
ATOM   3999  O   GLY A 248      67.340  65.806  79.925  1.00  0.00           O
ATOM   4000  N   TRP A 249      69.190  66.966  79.535  1.00  0.00           N
ATOM   4002  CA  TRP A 249      68.650  67.776  78.475  1.00  0.00           C
ATOM   4004  CB  TRP A 249      68.720  69.276  78.855  1.00  0.00           C
ATOM   4007  CG  TRP A 249      70.080  69.766  79.255  1.00  0.00           C
ATOM   4008  CD1 TRP A 249      71.030  70.166  78.365  1.00  0.00           C
ATOM   4010  NE1 TRP A 249      72.120  70.656  79.035  1.00  0.00           N
ATOM   4012  CE2 TRP A 249      71.930  70.536  80.365  1.00  0.00           C
ATOM   4013  CD2 TRP A 249      70.650  69.966  80.555  1.00  0.00           C
ATOM   4014  CE3 TRP A 249      70.190  69.746  81.845  1.00  0.00           C
ATOM   4016  CZ3 TRP A 249      71.000  70.116  82.915  1.00  0.00           C
ATOM   4018  CZ2 TRP A 249      72.740  70.906  81.425  1.00  0.00           C
ATOM   4020  CH2 TRP A 249      72.250  70.696  82.715  1.00  0.00           C
ATOM   4022  C   TRP A 249      69.400  67.446  77.205  1.00  0.00           C
ATOM   4023  O   TRP A 249      70.390  66.716  77.225  1.00  0.00           O
ATOM   4024  N   LEU A 250      68.910  67.906  76.045  1.00  0.00           N
ATOM   4026  CA  LEU A 250      69.580  67.696  74.765  1.00  0.00           C
ATOM   4028  CB  LEU A 250      68.540  67.896  73.635  1.00  0.00           C
ATOM   4031  CG  LEU A 250      68.970  67.466  72.215  1.00  0.00           C
ATOM   4033  CD1 LEU A 250      69.460  66.006  72.155  1.00  0.00           C
ATOM   4037  CD2 LEU A 250      67.780  67.646  71.255  1.00  0.00           C
ATOM   4041  C   LEU A 250      70.850  68.556  74.595  1.00  0.00           C
ATOM   4042  O   LEU A 250      70.920  69.696  75.075  1.00  0.00           O
ATOM   4043  N   GLU A 251      71.900  68.016  73.955  1.00  0.00           N
ATOM   4045  CA  GLU A 251      73.190  68.686  73.825  1.00  0.00           C
ATOM   4047  CB  GLU A 251      74.280  67.606  73.555  1.00  0.00           C
ATOM   4050  CG  GLU A 251      75.680  67.936  74.135  1.00  0.00           C
ATOM   4053  CD  GLU A 251      75.760  67.776  75.645  1.00  0.00           C
ATOM   4054  OE1 GLU A 251      75.880  68.776  76.385  1.00  0.00           O
ATOM   4055  OE2 GLU A 251      75.710  66.616  76.135  1.00  0.00           O
ATOM   4056  C   GLU A 251      73.190  69.736  72.675  1.00  0.00           C
ATOM   4057  OT1 GLU A 251      72.120  69.916  72.015  1.00  0.00           O
ATOM   4058  OT2 GLU A 251      74.230  70.406  72.425  1.00  0.00           O
ATOM   4059  NH3 POPEB 252      75.650  76.296  74.195  1.00  0.00           N
ATOM   4063  C12 POPEB 252      76.440  75.406  75.115  1.00  0.00           C
ATOM   4066  C11 POPEB 252      77.180  74.316  74.365  1.00  0.00           C
ATOM   4069  P   POPEB 252      78.940  72.456  74.955  1.00  0.00           P
ATOM   4070  O13 POPEB 252      80.290  72.646  75.545  1.00  0.00           O
ATOM   4071  O14 POPEB 252      78.340  71.136  75.185  1.00  0.00           O
ATOM   4072  O11 POPEB 252      79.130  72.646  73.405  1.00  0.00           O
ATOM   4073  O12 POPEB 252      77.980  73.646  75.325  1.00  0.00           O
ATOM   4074  C1  POPEB 252      78.310  71.956  72.455  1.00  0.00           C
ATOM   4077  C2  POPEB 252      78.960  72.076  71.065  1.00  0.00           C
ATOM   4079  O21 POPEB 252      77.900  71.886  70.105  1.00  0.00           O
ATOM   4080  C21 POPEB 252      77.890  70.716  69.505  1.00  0.00           C
ATOM   4081  O22 POPEB 252      78.700  70.316  68.695  1.00  0.00           O
ATOM   4082  C22 POPEB 252      76.650  69.956  69.915  1.00  0.00           C
ATOM   4085  C3  POPEB 252      80.210  71.136  70.965  1.00  0.00           C
ATOM   4088  O31 POPEB 252      80.950  71.406  69.755  1.00  0.00           O
ATOM   4089  C31 POPEB 252      81.940  70.556  69.535  1.00  0.00           C
ATOM   4090  O32 POPEB 252      82.430  69.796  70.365  1.00  0.00           O
ATOM   4091  C32 POPEB 252      82.330  70.606  68.055  1.00  0.00           C
ATOM   4094  C23 POPEB 252      76.310  68.966  68.795  1.00  0.00           C
ATOM   4097  C24 POPEB 252      75.250  67.976  69.255  1.00  0.00           C
ATOM   4100  C25 POPEB 252      74.730  67.086  68.115  1.00  0.00           C
ATOM   4103  C26 POPEB 252      75.790  66.476  67.195  1.00  0.00           C
ATOM   4106  C27 POPEB 252      75.150  65.596  66.105  1.00  0.00           C
ATOM   4109  C28 POPEB 252      76.170  64.916  65.165  1.00  0.00           C
ATOM   4112  C29 POPEB 252      76.980  63.836  65.835  1.00  0.00           C
ATOM   4114 0C21 POPEB 252      76.970  62.516  65.555  1.00  0.00           C
ATOM   4116 1C21 POPEB 252      76.150  61.786  64.515  1.00  0.00           C
ATOM   4119 2C21 POPEB 252      75.180  60.736  65.105  1.00  0.00           C
ATOM   4122 3C21 POPEB 252      75.870  59.606  65.885  1.00  0.00           C
ATOM   4125 4C21 POPEB 252      75.320  58.206  65.575  1.00  0.00           C
ATOM   4128 5C21 POPEB 252      75.950  57.136  66.475  1.00  0.00           C
ATOM   4131 6C21 POPEB 252      75.560  55.696  66.125  1.00  0.00           C
ATOM   4134 7C21 POPEB 252      76.390  54.686  66.935  1.00  0.00           C
ATOM   4137 8C21 POPEB 252      76.030  53.226  66.685  1.00  0.00           C
ATOM   4141  C33 POPEB 252      83.290  69.456  67.695  1.00  0.00           C
ATOM   4144  C34 POPEB 252      83.580  69.256  66.205  1.00  0.00           C
ATOM   4147  C35 POPEB 252      84.550  70.296  65.625  1.00  0.00           C
ATOM   4150  C36 POPEB 252      84.000  71.036  64.405  1.00  0.00           C
ATOM   4153  C37 POPEB 252      83.860  70.166  63.145  1.00  0.00           C
ATOM   4156  C38 POPEB 252      83.570  71.016  61.885  1.00  0.00           C
ATOM   4159  C39 POPEB 252      82.220  71.736  61.935  1.00  0.00           C
ATOM   4162 0C31 POPEB 252      82.090  72.876  60.915  1.00  0.00           C
ATOM   4165 1C31 POPEB 252      80.880  73.766  61.245  1.00  0.00           C
ATOM   4168 2C31 POPEB 252      80.590  74.876  60.235  1.00  0.00           C
ATOM   4171 3C31 POPEB 252      79.350  75.686  60.655  1.00  0.00           C
ATOM   4174 4C31 POPEB 252      78.410  76.066  59.505  1.00  0.00           C
ATOM   4177 5C31 POPEB 252      77.140  76.776  59.985  1.00  0.00           C
ATOM   4180 6C31 POPEB 252      76.120  77.036  58.875  1.00  0.00           C
ATOM   4184  NH3 POPEC 253     120.926  89.676  33.045  1.00  0.00           N
ATOM   4188  C12 POPEC 253     121.846  90.776  32.605  1.00  0.00           C
ATOM   4191  C11 POPEC 253     123.296  90.296  32.365  1.00  0.00           C
ATOM   4194  P   POPEC 253     123.616  88.476  34.195  1.00  0.00           P
ATOM   4195  O13 POPEC 253     122.526  88.686  35.175  1.00  0.00           O
ATOM   4196  O14 POPEC 253     123.226  87.576  33.105  1.00  0.00           O
ATOM   4197  O11 POPEC 253     124.966  87.996  34.865  1.00  0.00           O
ATOM   4198  O12 POPEC 253     123.956  89.876  33.565  1.00  0.00           O
ATOM   4199  C1  POPEC 253     126.236  88.426  34.375  1.00  0.00           C
ATOM   4202  C2  POPEC 253     127.106  87.196  34.015  1.00  0.00           C
ATOM   4204  O21 POPEC 253     128.396  87.646  33.575  1.00  0.00           O
ATOM   4205  C21 POPEC 253     129.566  87.266  34.095  1.00  0.00           C
ATOM   4206  O22 POPEC 253     130.646  87.676  33.675  1.00  0.00           O
ATOM   4207  C22 POPEC 253     129.456  86.306  35.275  1.00  0.00           C
ATOM   4210  C3  POPEC 253     126.426  86.356  32.895  1.00  0.00           C
ATOM   4213  O31 POPEC 253     127.276  85.296  32.425  1.00  0.00           O
ATOM   4214  C31 POPEC 253     127.146  84.006  32.755  1.00  0.00           C
ATOM   4215  O32 POPEC 253     127.656  83.096  32.115  1.00  0.00           O
ATOM   4216  C32 POPEC 253     126.326  83.766  34.025  1.00  0.00           C
ATOM   4219  C23 POPEC 253     130.806  86.096  35.995  1.00  0.00           C
ATOM   4222  C24 POPEC 253     131.286  87.326  36.785  1.00  0.00           C
ATOM   4225  C25 POPEC 253     130.466  87.646  38.045  1.00  0.00           C
ATOM   4228  C26 POPEC 253     130.656  86.596  39.155  1.00  0.00           C
ATOM   4231  C27 POPEC 253     130.106  87.076  40.505  1.00  0.00           C
ATOM   4234  C28 POPEC 253     130.536  86.136  41.645  1.00  0.00           C
ATOM   4237  C29 POPEC 253     130.106  86.656  42.995  1.00  0.00           C
ATOM   4239 0C21 POPEC 253     130.906  86.856  44.055  1.00  0.00           C
ATOM   4241 1C21 POPEC 253     132.386  86.566  44.095  1.00  0.00           C
ATOM   4244 2C21 POPEC 253     133.026  86.926  45.455  1.00  0.00           C
ATOM   4247 3C21 POPEC 253     132.486  86.096  46.635  1.00  0.00           C
ATOM   4250 4C21 POPEC 253     131.706  86.936  47.655  1.00  0.00           C
ATOM   4253 5C21 POPEC 253     130.846  86.076  48.595  1.00  0.00           C
ATOM   4256 6C21 POPEC 253     130.096  86.876  49.655  1.00  0.00           C
ATOM   4259 7C21 POPEC 253     129.146  86.006  50.485  1.00  0.00           C
ATOM   4262 8C21 POPEC 253     128.406  86.766  51.595  1.00  0.00           C
ATOM   4266  C33 POPEC 253     126.646  82.386  34.655  1.00  0.00           C
ATOM   4269  C34 POPEC 253     126.416  82.396  36.175  1.00  0.00           C
ATOM   4272  C35 POPEC 253     127.026  81.186  36.895  1.00  0.00           C
ATOM   4275  C36 POPEC 253     127.106  81.386  38.415  1.00  0.00           C
ATOM   4278  C37 POPEC 253     128.296  80.666  39.065  1.00  0.00           C
ATOM   4281  C38 POPEC 253     128.336  80.796  40.605  1.00  0.00           C
ATOM   4284  C39 POPEC 253     128.256  82.236  41.115  1.00  0.00           C
ATOM   4287 0C31 POPEC 253     128.286  82.336  42.645  1.00  0.00           C
ATOM   4290 1C31 POPEC 253     127.796  83.706  43.145  1.00  0.00           C
ATOM   4293 2C31 POPEC 253     127.966  83.926  44.645  1.00  0.00           C
ATOM   4296 3C31 POPEC 253     127.066  83.026  45.505  1.00  0.00           C
ATOM   4299 4C31 POPEC 253     127.166  83.376  46.995  1.00  0.00           C
ATOM   4302 5C31 POPEC 253     126.196  82.566  47.855  1.00  0.00           C
ATOM   4305 6C31 POPEC 253     126.206  82.986  49.325  1.00  0.00           C
ATOM   4309  NH3 POPED 254     116.956  -1.570  31.095  1.00  0.00           N
ATOM   4313  C12 POPED 254     118.406  -1.820  30.755  1.00  0.00           C
ATOM   4316  C11 POPED 254     119.366  -0.950  31.585  1.00  0.00           C
ATOM   4319  P   POPED 254     118.506   1.470  30.985  1.00  0.00           P
ATOM   4320  O13 POPED 254     119.196   2.760  31.215  1.00  0.00           O
ATOM   4321  O14 POPED 254     117.676   1.300  29.795  1.00  0.00           O
ATOM   4322  O11 POPED 254     117.616   1.100  32.265  1.00  0.00           O
ATOM   4323  O12 POPED 254     119.596   0.330  30.975  1.00  0.00           O
ATOM   4324  C1  POPED 254     117.976   1.730  33.495  1.00  0.00           C
ATOM   4327  C2  POPED 254     116.976   1.440  34.645  1.00  0.00           C
ATOM   4329  O21 POPED 254     117.696   1.770  35.855  1.00  0.00           O
ATOM   4330  C21 POPED 254     116.916   2.070  36.885  1.00  0.00           C
ATOM   4331  O22 POPED 254     115.710   2.220  36.845  1.00  0.00           O
ATOM   4332  C22 POPED 254     117.786   2.080  38.135  1.00  0.00           C
ATOM   4335  C3  POPED 254     116.526  -0.050  34.665  1.00  0.00           C
ATOM   4338  O31 POPED 254     115.380  -0.300  35.535  1.00  0.00           O
ATOM   4339  C31 POPED 254     115.660  -0.840  36.715  1.00  0.00           C
ATOM   4340  O32 POPED 254     116.766  -1.200  37.085  1.00  0.00           O
ATOM   4341  C32 POPED 254     114.410  -0.860  37.585  1.00  0.00           C
ATOM   4344  C23 POPED 254     116.986   2.230  39.445  1.00  0.00           C
ATOM   4347  C24 POPED 254     117.796   1.760  40.655  1.00  0.00           C
ATOM   4350  C25 POPED 254     118.776   2.800  41.245  1.00  0.00           C
ATOM   4353  C26 POPED 254     118.776   2.710  42.785  1.00  0.00           C
ATOM   4356  C27 POPED 254     119.776   3.620  43.505  1.00  0.00           C
ATOM   4359  C28 POPED 254     119.486   3.610  45.015  1.00  0.00           C
ATOM   4362  C29 POPED 254     120.376   4.530  45.815  1.00  0.00           C
ATOM   4364 0C21 POPED 254     120.686   4.390  47.115  1.00  0.00           C
ATOM   4366 1C21 POPED 254     120.186   3.290  48.025  1.00  0.00           C
ATOM   4369 2C21 POPED 254     120.726   3.450  49.465  1.00  0.00           C
ATOM   4372 3C21 POPED 254     120.096   4.620  50.245  1.00  0.00           C
ATOM   4375 4C21 POPED 254     120.876   4.940  51.525  1.00  0.00           C
ATOM   4378 5C21 POPED 254     120.156   5.930  52.455  1.00  0.00           C
ATOM   4381 6C21 POPED 254     120.986   6.260  53.705  1.00  0.00           C
ATOM   4384 7C21 POPED 254     120.206   6.990  54.815  1.00  0.00           C
ATOM   4387 8C21 POPED 254     121.016   7.210  56.105  1.00  0.00           C
ATOM   4391  C33 POPED 254     114.740  -1.330  39.025  1.00  0.00           C
ATOM   4394  C34 POPED 254     113.550  -1.160  39.985  1.00  0.00           C
ATOM   4397  C35 POPED 254     113.870  -1.560  41.435  1.00  0.00           C
ATOM   4400  C36 POPED 254     115.040  -0.780  42.035  1.00  0.00           C
ATOM   4403  C37 POPED 254     115.170  -0.920  43.555  1.00  0.00           C
ATOM   4406  C38 POPED 254     116.526  -0.390  44.045  1.00  0.00           C
ATOM   4409  C39 POPED 254     116.546   0.180  45.475  1.00  0.00           C
ATOM   4412 0C31 POPED 254     116.136  -0.830  46.545  1.00  0.00           C
ATOM   4415 1C31 POPED 254     116.076  -0.190  47.935  1.00  0.00           C
ATOM   4418 2C31 POPED 254     115.430  -1.120  48.975  1.00  0.00           C
ATOM   4421 3C31 POPED 254     116.356  -2.240  49.445  1.00  0.00           C
ATOM   4424 4C31 POPED 254     115.670  -3.220  50.405  1.00  0.00           C
ATOM   4427 5C31 POPED 254     116.666  -4.060  51.205  1.00  0.00           C
ATOM   4430 6C31 POPED 254     116.000  -5.020  52.185  1.00  0.00           C
ATOM   4434  NH3 POPEE 255      25.810  14.980  27.285  1.00  0.00           N
ATOM   4438  C12 POPEE 255      25.540  16.426  27.615  1.00  0.00           C
ATOM   4441  C11 POPEE 255      25.770  16.806  29.095  1.00  0.00           C
ATOM   4444  P   POPEE 255      25.040  19.336  28.915  1.00  0.00           P
ATOM   4445  O13 POPEE 255      25.710  20.656  28.915  1.00  0.00           O
ATOM   4446  O14 POPEE 255      24.200  18.996  27.745  1.00  0.00           O
ATOM   4447  O11 POPEE 255      24.130  19.226  30.215  1.00  0.00           O
ATOM   4448  O12 POPEE 255      26.120  18.196  29.165  1.00  0.00           O
ATOM   4449  C1  POPEE 255      24.550  19.896  31.405  1.00  0.00           C
ATOM   4452  C2  POPEE 255      23.910  19.276  32.675  1.00  0.00           C
ATOM   4454  O21 POPEE 255      24.520  19.776  33.865  1.00  0.00           O
ATOM   4455  C21 POPEE 255      24.430  21.066  34.125  1.00  0.00           C
ATOM   4456  O22 POPEE 255      24.040  21.946  33.385  1.00  0.00           O
ATOM   4457  C22 POPEE 255      24.810  21.236  35.595  1.00  0.00           C
ATOM   4460  C3  POPEE 255      24.080  17.726  32.695  1.00  0.00           C
ATOM   4463  O31 POPEE 255      23.870  17.176  34.035  1.00  0.00           O
ATOM   4464  C31 POPEE 255      24.750  16.246  34.385  1.00  0.00           C
ATOM   4465  O32 POPEE 255      25.560  15.706  33.645  1.00  0.00           O
ATOM   4466  C32 POPEE 255      24.700  16.016  35.895  1.00  0.00           C
ATOM   4469  C23 POPEE 255      23.600  20.886  36.485  1.00  0.00           C
ATOM   4472  C24 POPEE 255      23.970  20.386  37.945  1.00  0.00           C
ATOM   4475  C25 POPEE 255      25.360  20.116  38.645  1.00  0.00           C
ATOM   4478  C26 POPEE 255      25.580  20.976  39.895  1.00  0.00           C
ATOM   4481  C27 POPEE 255      26.770  20.486  40.725  1.00  0.00           C
ATOM   4484  C28 POPEE 255      27.240  21.476  41.815  1.00  0.00           C
ATOM   4487  C29 POPEE 255      26.170  21.896  42.785  1.00  0.00           C
ATOM   4489 0C21 POPEE 255      26.310  22.896  43.675  1.00  0.00           C
ATOM   4491 1C21 POPEE 255      27.550  23.736  43.835  1.00  0.00           C
ATOM   4494 2C21 POPEE 255      28.650  23.036  44.655  1.00  0.00           C
ATOM   4497 3C21 POPEE 255      28.270  22.786  46.125  1.00  0.00           C
ATOM   4500 4C21 POPEE 255      29.480  22.346  46.965  1.00  0.00           C
ATOM   4503 5C21 POPEE 255      29.150  22.176  48.455  1.00  0.00           C
ATOM   4506 6C21 POPEE 255      30.330  22.546  49.375  1.00  0.00           C
ATOM   4509 7C21 POPEE 255      30.000  22.406  50.865  1.00  0.00           C
ATOM   4512 8C21 POPEE 255      31.070  22.976  51.815  1.00  0.00           C
ATOM   4516  C33 POPEE 255      26.120  16.066  36.505  1.00  0.00           C
ATOM   4519  C34 POPEE 255      26.150  15.716  38.005  1.00  0.00           C
ATOM   4522  C35 POPEE 255      27.570  15.756  38.595  1.00  0.00           C
ATOM   4525  C36 POPEE 255      28.060  17.176  38.925  1.00  0.00           C
ATOM   4528  C37 POPEE 255      29.570  17.236  39.205  1.00  0.00           C
ATOM   4531  C38 POPEE 255      30.070  18.676  39.405  1.00  0.00           C
ATOM   4534  C39 POPEE 255      29.970  19.206  40.855  1.00  0.00           C
ATOM   4537 0C31 POPEE 255      31.170  18.836  41.735  1.00  0.00           C
ATOM   4540 1C31 POPEE 255      31.260  19.686  43.005  1.00  0.00           C
ATOM   4543 2C31 POPEE 255      32.640  19.606  43.675  1.00  0.00           C
ATOM   4546 3C31 POPEE 255      32.790  20.546  44.885  1.00  0.00           C
ATOM   4549 4C31 POPEE 255      34.200  20.456  45.495  1.00  0.00           C
ATOM   4552 5C31 POPEE 255      34.390  21.386  46.705  1.00  0.00           C
ATOM   4555 6C31 POPEE 255      35.780  21.276  47.325  1.00  0.00           C
ATOM   4559  NH3 POPEF 256      65.040  70.836  28.135  1.00  0.00           N
ATOM   4563  C12 POPEF 256      65.670  69.536  28.545  1.00  0.00           C
ATOM   4566  C11 POPEF 256      65.090  68.346  27.745  1.00  0.00           C
ATOM   4569  P   POPEF 256      67.110  66.696  27.585  1.00  0.00           P
ATOM   4570  O13 POPEF 256      67.020  65.546  26.655  1.00  0.00           O
ATOM   4571  O14 POPEF 256      67.860  67.886  27.115  1.00  0.00           O
ATOM   4572  O11 POPEF 256      67.790  66.086  28.865  1.00  0.00           O
ATOM   4573  O12 POPEF 256      65.690  67.116  28.125  1.00  0.00           O
ATOM   4574  C1  POPEF 256      67.670  66.686  30.155  1.00  0.00           C
ATOM   4577  C2  POPEF 256      66.510  66.116  31.045  1.00  0.00           C
ATOM   4579  O21 POPEF 256      66.990  65.966  32.395  1.00  0.00           O
ATOM   4580  C21 POPEF 256      66.520  66.816  33.305  1.00  0.00           C
ATOM   4581  O22 POPEF 256      65.650  67.646  33.135  1.00  0.00           O
ATOM   4582  C22 POPEF 256      67.280  66.586  34.615  1.00  0.00           C
ATOM   4585  C3  POPEF 256      65.950  64.746  30.545  1.00  0.00           C
ATOM   4588  O31 POPEF 256      66.950  63.726  30.315  1.00  0.00           O
ATOM   4589  C31 POPEF 256      66.910  62.546  30.955  1.00  0.00           C
ATOM   4590  O32 POPEF 256      67.410  61.526  30.485  1.00  0.00           O
ATOM   4591  C32 POPEF 256      66.290  62.606  32.365  1.00  0.00           C
ATOM   4594  C23 POPEF 256      67.030  67.676  35.695  1.00  0.00           C
ATOM   4597  C24 POPEF 256      67.450  67.206  37.095  1.00  0.00           C
ATOM   4600  C25 POPEF 256      68.950  66.946  37.275  1.00  0.00           C
ATOM   4603  C26 POPEF 256      69.290  66.516  38.705  1.00  0.00           C
ATOM   4606  C27 POPEF 256      70.800  66.296  38.915  1.00  0.00           C
ATOM   4609  C28 POPEF 256      71.180  65.906  40.355  1.00  0.00           C
ATOM   4612  C29 POPEF 256      70.510  64.636  40.795  1.00  0.00           C
ATOM   4614 0C21 POPEF 256      70.560  64.136  42.045  1.00  0.00           C
ATOM   4616 1C21 POPEF 256      71.360  64.696  43.195  1.00  0.00           C
ATOM   4619 2C21 POPEF 256      70.620  64.646  44.535  1.00  0.00           C
ATOM   4622 3C21 POPEF 256      70.290  63.226  45.005  1.00  0.00           C
ATOM   4625 4C21 POPEF 256      69.660  63.216  46.405  1.00  0.00           C
ATOM   4628 5C21 POPEF 256      68.990  61.876  46.745  1.00  0.00           C
ATOM   4631 6C21 POPEF 256      68.380  61.876  48.155  1.00  0.00           C
ATOM   4634 7C21 POPEF 256      67.200  60.906  48.295  1.00  0.00           C
ATOM   4637 8C21 POPEF 256      66.500  60.956  49.655  1.00  0.00           C
ATOM   4641  C33 POPEF 256      66.840  61.546  33.345  1.00  0.00           C
ATOM   4644  C34 POPEF 256      66.890  62.026  34.805  1.00  0.00           C
ATOM   4647  C35 POPEF 256      65.600  62.596  35.395  1.00  0.00           C
ATOM   4650  C36 POPEF 256      65.710  62.796  36.915  1.00  0.00           C
ATOM   4653  C37 POPEF 256      64.550  63.616  37.485  1.00  0.00           C
ATOM   4656  C38 POPEF 256      64.580  63.756  39.015  1.00  0.00           C
ATOM   4659  C39 POPEF 256      65.800  64.526  39.545  1.00  0.00           C
ATOM   4662 0C31 POPEF 256      65.660  65.006  40.995  1.00  0.00           C
ATOM   4665 1C31 POPEF 256      66.780  65.976  41.385  1.00  0.00           C
ATOM   4668 2C31 POPEF 256      66.450  66.816  42.635  1.00  0.00           C
ATOM   4671 3C31 POPEF 256      66.460  66.016  43.935  1.00  0.00           C
ATOM   4674 4C31 POPEF 256      66.100  66.906  45.125  1.00  0.00           C
ATOM   4677 5C31 POPEF 256      66.220  66.186  46.465  1.00  0.00           C
ATOM   4680 6C31 POPEF 256      65.890  67.056  47.675  1.00  0.00           C
ATOM   4684  NH3 POPEG 257     106.230 100.476  30.615  1.00  0.00           N
ATOM   4688  C12 POPEG 257     107.520  99.896  31.155  1.00  0.00           C
ATOM   4691  C11 POPEG 257     107.440  98.356  31.315  1.00  0.00           C
ATOM   4694  P   POPEG 257     109.960  97.556  31.605  1.00  0.00           P
ATOM   4695  O13 POPEG 257     110.060  96.136  31.225  1.00  0.00           O
ATOM   4696  O14 POPEG 257     110.280  98.576  30.575  1.00  0.00           O
ATOM   4697  O11 POPEG 257     110.820  97.866  32.895  1.00  0.00           O
ATOM   4698  O12 POPEG 257     108.490  97.856  32.135  1.00  0.00           O
ATOM   4699  C1  POPEG 257     111.510  96.876  33.655  1.00  0.00           C
ATOM   4702  C2  POPEG 257     110.760  96.516  34.965  1.00  0.00           C
ATOM   4704  O21 POPEG 257     109.740  95.566  34.625  1.00  0.00           O
ATOM   4705  C21 POPEG 257     109.620  94.406  35.265  1.00  0.00           C
ATOM   4706  O22 POPEG 257     109.220  93.386  34.705  1.00  0.00           O
ATOM   4707  C22 POPEG 257     109.960  94.446  36.755  1.00  0.00           C
ATOM   4710  C3  POPEG 257     110.160  97.816  35.575  1.00  0.00           C
ATOM   4713  O31 POPEG 257     109.710  97.626  36.945  1.00  0.00           O
ATOM   4714  C31 POPEG 257     108.450  97.996  37.155  1.00  0.00           C
ATOM   4715  O32 POPEG 257     107.690  98.396  36.295  1.00  0.00           O
ATOM   4716  C32 POPEG 257     108.120  97.996  38.655  1.00  0.00           C
ATOM   4719  C23 POPEG 257     109.420  93.186  37.465  1.00  0.00           C
ATOM   4722  C24 POPEG 257     109.470  93.296  38.995  1.00  0.00           C
ATOM   4725  C25 POPEG 257     108.830  92.106  39.715  1.00  0.00           C
ATOM   4728  C26 POPEG 257     108.720  92.396  41.215  1.00  0.00           C
ATOM   4731  C27 POPEG 257     107.960  91.356  42.045  1.00  0.00           C
ATOM   4734  C28 POPEG 257     107.820  91.876  43.495  1.00  0.00           C
ATOM   4737  C29 POPEG 257     107.260  90.876  44.475  1.00  0.00           C
ATOM   4739 0C21 POPEG 257     107.640  90.766  45.765  1.00  0.00           C
ATOM   4741 1C21 POPEG 257     108.650  91.656  46.455  1.00  0.00           C
ATOM   4744 2C21 POPEG 257     108.210  92.136  47.855  1.00  0.00           C
ATOM   4747 3C21 POPEG 257     108.400  91.076  48.945  1.00  0.00           C
ATOM   4750 4C21 POPEG 257     108.010  91.586  50.335  1.00  0.00           C
ATOM   4753 5C21 POPEG 257     108.440  90.626  51.455  1.00  0.00           C
ATOM   4756 6C21 POPEG 257     107.920  91.066  52.825  1.00  0.00           C
ATOM   4759 7C21 POPEG 257     108.440  90.166  53.955  1.00  0.00           C
ATOM   4762 8C21 POPEG 257     107.810  90.486  55.315  1.00  0.00           C
ATOM   4766  C33 POPEG 257     107.250  96.826  39.155  1.00  0.00           C
ATOM   4769  C34 POPEG 257     107.260  96.726  40.685  1.00  0.00           C
ATOM   4772  C35 POPEG 257     106.690  97.956  41.405  1.00  0.00           C
ATOM   4775  C36 POPEG 257     106.870  97.906  42.925  1.00  0.00           C
ATOM   4778  C37 POPEG 257     106.870  99.286  43.585  1.00  0.00           C
ATOM   4781  C38 POPEG 257     105.500  99.896  43.905  1.00  0.00           C
ATOM   4784  C39 POPEG 257     105.680 101.216  44.655  1.00  0.00           C
ATOM   4787 0C31 POPEG 257     104.420 101.776  45.315  1.00  0.00           C
ATOM   4790 1C31 POPEG 257     104.710 102.876  46.355  1.00  0.00           C
ATOM   4793 2C31 POPEG 257     105.270 102.346  47.685  1.00  0.00           C
ATOM   4796 3C31 POPEG 257     106.810 102.286  47.765  1.00  0.00           C
ATOM   4799 4C31 POPEG 257     107.330 100.896  48.155  1.00  0.00           C
ATOM   4802 5C31 POPEG 257     108.860 100.796  48.115  1.00  0.00           C
ATOM   4805 6C31 POPEG 257     109.370  99.396  48.465  1.00  0.00           C
ATOM   4809  NH3 POPEH 258      29.220  12.990  29.775  1.00  0.00           N
ATOM   4813  C12 POPEH 258      28.840  13.690  28.495  1.00  0.00           C
ATOM   4816  C11 POPEH 258      30.040  14.120  27.645  1.00  0.00           C
ATOM   4819  P   POPEH 258      29.570  16.016  25.825  1.00  0.00           P
ATOM   4820  O13 POPEH 258      30.410  16.076  24.605  1.00  0.00           O
ATOM   4821  O14 POPEH 258      28.130  16.356  25.735  1.00  0.00           O
ATOM   4822  O11 POPEH 258      30.270  16.826  26.975  1.00  0.00           O
ATOM   4823  O12 POPEH 258      29.580  14.540  26.365  1.00  0.00           O
ATOM   4824  C1  POPEH 258      29.630  17.876  27.685  1.00  0.00           C
ATOM   4827  C2  POPEH 258      29.830  17.636  29.205  1.00  0.00           C
ATOM   4829  O21 POPEH 258      29.100  18.546  30.035  1.00  0.00           O
ATOM   4830  C21 POPEH 258      29.380  19.836  29.905  1.00  0.00           C
ATOM   4831  O22 POPEH 258      30.190  20.316  29.135  1.00  0.00           O
ATOM   4832  C22 POPEH 258      28.570  20.646  30.915  1.00  0.00           C
ATOM   4835  C3  POPEH 258      31.330  17.566  29.605  1.00  0.00           C
ATOM   4838  O31 POPEH 258      31.440  17.096  30.965  1.00  0.00           O
ATOM   4839  C31 POPEH 258      32.680  17.176  31.425  1.00  0.00           C
ATOM   4840  O32 POPEH 258      33.620  17.686  30.825  1.00  0.00           O
ATOM   4841  C32 POPEH 258      32.770  16.556  32.805  1.00  0.00           C
ATOM   4844  C23 POPEH 258      29.160  20.556  32.345  1.00  0.00           C
ATOM   4847  C24 POPEH 258      28.380  21.396  33.365  1.00  0.00           C
ATOM   4850  C25 POPEH 258      29.130  21.536  34.705  1.00  0.00           C
ATOM   4853  C26 POPEH 258      28.360  22.366  35.745  1.00  0.00           C
ATOM   4856  C27 POPEH 258      29.220  22.756  36.955  1.00  0.00           C
ATOM   4859  C28 POPEH 258      28.370  23.206  38.155  1.00  0.00           C
ATOM   4862  C29 POPEH 258      29.170  23.866  39.245  1.00  0.00           C
ATOM   4864 0C21 POPEH 258      29.360  25.196  39.395  1.00  0.00           C
ATOM   4866 1C21 POPEH 258      28.820  26.286  38.505  1.00  0.00           C
ATOM   4869 2C21 POPEH 258      28.250  27.496  39.275  1.00  0.00           C
ATOM   4872 3C21 POPEH 258      26.990  27.196  40.105  1.00  0.00           C
ATOM   4875 4C21 POPEH 258      26.430  28.466  40.765  1.00  0.00           C
ATOM   4878 5C21 POPEH 258      25.070  28.286  41.475  1.00  0.00           C
ATOM   4881 6C21 POPEH 258      23.870  28.516  40.545  1.00  0.00           C
ATOM   4884 7C21 POPEH 258      22.560  28.916  41.245  1.00  0.00           C
ATOM   4887 8C21 POPEH 258      21.790  27.766  41.895  1.00  0.00           C
ATOM   4891  C33 POPEH 258      34.170  15.966  33.075  1.00  0.00           C
ATOM   4894  C34 POPEH 258      34.190  15.156  34.375  1.00  0.00           C
ATOM   4897  C35 POPEH 258      33.810  15.986  35.605  1.00  0.00           C
ATOM   4900  C36 POPEH 258      33.900  15.166  36.885  1.00  0.00           C
ATOM   4903  C37 POPEH 258      33.520  15.966  38.135  1.00  0.00           C
ATOM   4906  C38 POPEH 258      33.910  15.196  39.405  1.00  0.00           C
ATOM   4909  C39 POPEH 258      33.580  15.956  40.695  1.00  0.00           C
ATOM   4912 0C31 POPEH 258      34.030  15.166  41.925  1.00  0.00           C
ATOM   4915 1C31 POPEH 258      34.080  16.036  43.185  1.00  0.00           C
ATOM   4918 2C31 POPEH 258      34.750  15.336  44.385  1.00  0.00           C
ATOM   4921 3C31 POPEH 258      33.810  14.430  45.185  1.00  0.00           C
ATOM   4924 4C31 POPEH 258      32.800  15.226  46.025  1.00  0.00           C
ATOM   4927 5C31 POPEH 258      31.920  14.310  46.885  1.00  0.00           C
ATOM   4930 6C31 POPEH 258      30.950  15.090  47.775  1.00  0.00           C
ATOM   4934  NH3 POPEI 259      30.390 129.326  30.825  1.00  0.00           N
ATOM   4938  C12 POPEI 259      31.070 128.456  29.805  1.00  0.00           C
ATOM   4941  C11 POPEI 259      31.400 127.046  30.315  1.00  0.00           C
ATOM   4944  P   POPEI 259      31.650 124.866  28.775  1.00  0.00           P
ATOM   4945  O13 POPEI 259      30.440 124.846  27.925  1.00  0.00           O
ATOM   4946  O14 POPEI 259      32.880 124.286  28.195  1.00  0.00           O
ATOM   4947  O11 POPEI 259      31.370 124.166  30.175  1.00  0.00           O
ATOM   4948  O12 POPEI 259      32.020 126.336  29.245  1.00  0.00           O
ATOM   4949  C1  POPEI 259      32.450 123.436  30.775  1.00  0.00           C
ATOM   4952  C2  POPEI 259      32.290 123.426  32.295  1.00  0.00           C
ATOM   4954  O21 POPEI 259      32.160 124.796  32.715  1.00  0.00           O
ATOM   4955  C21 POPEI 259      31.980 124.996  34.005  1.00  0.00           C
ATOM   4956  O22 POPEI 259      32.850 125.376  34.785  1.00  0.00           O
ATOM   4957  C22 POPEI 259      30.490 124.836  34.355  1.00  0.00           C
ATOM   4960  C3  POPEI 259      33.470 122.676  32.985  1.00  0.00           C
ATOM   4963  O31 POPEI 259      33.250 122.586  34.405  1.00  0.00           O
ATOM   4964  C31 POPEI 259      34.110 121.856  35.065  1.00  0.00           C
ATOM   4965  O32 POPEI 259      34.940 121.096  34.595  1.00  0.00           O
ATOM   4966  C32 POPEI 259      33.810 122.056  36.545  1.00  0.00           C
ATOM   4969  C23 POPEI 259      30.200 124.426  35.815  1.00  0.00           C
ATOM   4972  C24 POPEI 259      28.940 125.136  36.335  1.00  0.00           C
ATOM   4975  C25 POPEI 259      28.470 124.686  37.715  1.00  0.00           C
ATOM   4978  C26 POPEI 259      29.590 124.546  38.755  1.00  0.00           C
ATOM   4981  C27 POPEI 259      29.060 124.566  40.205  1.00  0.00           C
ATOM   4984  C28 POPEI 259      30.180 124.516  41.265  1.00  0.00           C
ATOM   4987  C29 POPEI 259      30.510 123.106  41.685  1.00  0.00           C
ATOM   4989 0C21 POPEI 259      29.980 122.466  42.745  1.00  0.00           C
ATOM   4991 1C21 POPEI 259      28.920 123.006  43.675  1.00  0.00           C
ATOM   4994 2C21 POPEI 259      27.840 121.956  43.995  1.00  0.00           C
ATOM   4997 3C21 POPEI 259      26.770 122.496  44.965  1.00  0.00           C
ATOM   5000 4C21 POPEI 259      25.990 121.376  45.675  1.00  0.00           C
ATOM   5003 5C21 POPEI 259      24.970 121.916  46.685  1.00  0.00           C
ATOM   5006 6C21 POPEI 259      24.230 120.786  47.415  1.00  0.00           C
ATOM   5009 7C21 POPEI 259      23.250 121.306  48.475  1.00  0.00           C
ATOM   5012 8C21 POPEI 259      22.500 120.196  49.215  1.00  0.00           C
ATOM   5016  C33 POPEI 259      33.130 120.806  37.125  1.00  0.00           C
ATOM   5019  C34 POPEI 259      32.890 120.956  38.625  1.00  0.00           C
ATOM   5022  C35 POPEI 259      32.220 119.746  39.265  1.00  0.00           C
ATOM   5025  C36 POPEI 259      32.980 118.446  39.015  1.00  0.00           C
ATOM   5028  C37 POPEI 259      32.430 117.286  39.835  1.00  0.00           C
ATOM   5031  C38 POPEI 259      33.100 115.956  39.475  1.00  0.00           C
ATOM   5034  C39 POPEI 259      32.480 114.756  40.195  1.00  0.00           C
ATOM   5037 0C31 POPEI 259      32.560 114.806  41.725  1.00  0.00           C
ATOM   5040 1C31 POPEI 259      32.020 113.516  42.375  1.00  0.00           C
ATOM   5043 2C31 POPEI 259      31.730 113.686  43.875  1.00  0.00           C
ATOM   5046 3C31 POPEI 259      31.290 112.386  44.575  1.00  0.00           C
ATOM   5049 4C31 POPEI 259      29.780 112.126  44.495  1.00  0.00           C
ATOM   5052 5C31 POPEI 259      29.300 111.056  45.475  1.00  0.00           C
ATOM   5055 6C31 POPEI 259      27.780 110.846  45.405  1.00  0.00           C
ATOM   5059  NH3 POPEJ 260     101.220  83.676  74.395  1.00  0.00           N
ATOM   5063  C12 POPEJ 260     101.800  83.336  73.055  1.00  0.00           C
ATOM   5066  C11 POPEJ 260     101.770  81.836  72.775  1.00  0.00           C
ATOM   5069  P   POPEJ 260     103.800  81.436  71.145  1.00  0.00           P
ATOM   5070  O13 POPEJ 260     104.100  82.316  69.995  1.00  0.00           O
ATOM   5071  O14 POPEJ 260     104.600  81.576  72.375  1.00  0.00           O
ATOM   5072  O11 POPEJ 260     103.910  79.926  70.685  1.00  0.00           O
ATOM   5073  O12 POPEJ 260     102.260  81.576  71.465  1.00  0.00           O
ATOM   5074  C1  POPEJ 260     104.350  79.576  69.375  1.00  0.00           C
ATOM   5077  C2  POPEJ 260     103.180  79.036  68.535  1.00  0.00           C
ATOM   5079  O21 POPEJ 260     103.600  79.086  67.165  1.00  0.00           O
ATOM   5080  C21 POPEJ 260     103.020  78.266  66.315  1.00  0.00           C
ATOM   5081  O22 POPEJ 260     102.120  77.476  66.575  1.00  0.00           O
ATOM   5082  C22 POPEJ 260     103.520  78.546  64.905  1.00  0.00           C
ATOM   5085  C3  POPEJ 260     101.860  79.836  68.805  1.00  0.00           C
ATOM   5088  O31 POPEJ 260     100.790  79.456  67.925  1.00  0.00           O
ATOM   5089  C31 POPEJ 260     100.530  80.126  66.785  1.00  0.00           C
ATOM   5090  O32 POPEJ 260      99.810  79.616  65.935  1.00  0.00           O
ATOM   5091  C32 POPEJ 260     101.250  81.456  66.595  1.00  0.00           C
ATOM   5094  C23 POPEJ 260     102.360  78.336  63.905  1.00  0.00           C
ATOM   5097  C24 POPEJ 260     102.440  79.206  62.655  1.00  0.00           C
ATOM   5100  C25 POPEJ 260     101.030  79.516  62.135  1.00  0.00           C
ATOM   5103  C26 POPEJ 260     101.050  80.466  60.925  1.00  0.00           C
ATOM   5106  C27 POPEJ 260      99.670  81.096  60.675  1.00  0.00           C
ATOM   5109  C28 POPEJ 260      99.710  82.196  59.595  1.00  0.00           C
ATOM   5112  C29 POPEJ 260      99.950  81.656  58.215  1.00  0.00           C
ATOM   5114 0C21 POPEJ 260      99.240  81.936  57.105  1.00  0.00           C
ATOM   5116 1C21 POPEJ 260      98.040  82.846  56.975  1.00  0.00           C
ATOM   5119 2C21 POPEJ 260      98.320  84.086  56.105  1.00  0.00           C
ATOM   5122 3C21 POPEJ 260      99.210  85.146  56.765  1.00  0.00           C
ATOM   5125 4C21 POPEJ 260      99.350  86.436  55.935  1.00  0.00           C
ATOM   5128 5C21 POPEJ 260     100.130  86.246  54.615  1.00  0.00           C
ATOM   5131 6C21 POPEJ 260     100.300  87.536  53.805  1.00  0.00           C
ATOM   5134 7C21 POPEJ 260     101.100  87.306  52.525  1.00  0.00           C
ATOM   5137 8C21 POPEJ 260     101.350  88.586  51.715  1.00  0.00           C
ATOM   5141  C33 POPEJ 260     101.010  82.026  65.185  1.00  0.00           C
ATOM   5144  C34 POPEJ 260     101.800  83.316  64.955  1.00  0.00           C
ATOM   5147  C35 POPEJ 260     101.500  83.916  63.565  1.00  0.00           C
ATOM   5150  C36 POPEJ 260     102.310  85.186  63.295  1.00  0.00           C
ATOM   5153  C37 POPEJ 260     102.010  85.796  61.915  1.00  0.00           C
ATOM   5156  C38 POPEJ 260     102.860  87.046  61.655  1.00  0.00           C
ATOM   5159  C39 POPEJ 260     102.720  87.646  60.245  1.00  0.00           C
ATOM   5162 0C31 POPEJ 260     101.400  88.396  59.995  1.00  0.00           C
ATOM   5165 1C31 POPEJ 260     101.430  89.146  58.655  1.00  0.00           C
ATOM   5168 2C31 POPEJ 260     100.180  89.996  58.355  1.00  0.00           C
ATOM   5171 3C31 POPEJ 260     100.020  91.206  59.285  1.00  0.00           C
ATOM   5174 4C31 POPEJ 260      99.430  92.436  58.585  1.00  0.00           C
ATOM   5177 5C31 POPEJ 260      99.400  93.676  59.495  1.00  0.00           C
ATOM   5180 6C31 POPEJ 260      98.980  94.956  58.755  1.00  0.00           C
ATOM   5184  NH3 POPEK 261     114.630 107.136  32.095  1.00  0.00           N
ATOM   5188  C12 POPEK 261     115.870 106.876  32.895  1.00  0.00           C
ATOM   5191  C11 POPEK 261     116.996 107.746  32.325  1.00  0.00           C
ATOM   5194  P   POPEK 261     119.526 107.816  32.855  1.00  0.00           P
ATOM   5195  O13 POPEK 261     120.036 106.456  33.145  1.00  0.00           O
ATOM   5196  O14 POPEK 261     119.676 108.396  31.505  1.00  0.00           O
ATOM   5197  O11 POPEK 261     120.126 108.866  33.865  1.00  0.00           O
ATOM   5198  O12 POPEK 261     118.016 107.886  33.305  1.00  0.00           O
ATOM   5199  C1  POPEK 261     121.416 108.706  34.465  1.00  0.00           C
ATOM   5202  C2  POPEK 261     121.906 110.006  35.185  1.00  0.00           C
ATOM   5204  O21 POPEK 261     122.116 109.716  36.585  1.00  0.00           O
ATOM   5205  C21 POPEK 261     123.136 110.386  37.115  1.00  0.00           C
ATOM   5206  O22 POPEK 261     123.926 111.066  36.475  1.00  0.00           O
ATOM   5207  C22 POPEK 261     123.156 110.266  38.635  1.00  0.00           C
ATOM   5210  C3  POPEK 261     120.926 111.226  35.005  1.00  0.00           C
ATOM   5213  O31 POPEK 261     120.606 111.916  36.215  1.00  0.00           O
ATOM   5214  C31 POPEK 261     119.596 111.536  37.045  1.00  0.00           C
ATOM   5215  O32 POPEK 261     119.306 112.166  38.045  1.00  0.00           O
ATOM   5216  C32 POPEK 261     118.906 110.226  36.685  1.00  0.00           C
ATOM   5219  C23 POPEK 261     122.376 111.426  39.295  1.00  0.00           C
ATOM   5222  C24 POPEK 261     122.356 111.416  40.825  1.00  0.00           C
ATOM   5225  C25 POPEK 261     123.096 112.606  41.455  1.00  0.00           C
ATOM   5228  C26 POPEK 261     122.486 113.026  42.805  1.00  0.00           C
ATOM   5231  C27 POPEK 261     123.276 114.116  43.535  1.00  0.00           C
ATOM   5234  C28 POPEK 261     122.516 114.636  44.765  1.00  0.00           C
ATOM   5237  C29 POPEK 261     123.396 115.456  45.675  1.00  0.00           C
ATOM   5239 0C21 POPEK 261     123.796 115.136  46.925  1.00  0.00           C
ATOM   5241 1C21 POPEK 261     123.466 113.876  47.685  1.00  0.00           C
ATOM   5244 2C21 POPEK 261     124.696 113.156  48.255  1.00  0.00           C
ATOM   5247 3C21 POPEK 261     125.376 113.896  49.415  1.00  0.00           C
ATOM   5250 4C21 POPEK 261     126.276 112.986  50.285  1.00  0.00           C
ATOM   5253 5C21 POPEK 261     127.516 112.426  49.585  1.00  0.00           C
ATOM   5256 6C21 POPEK 261     128.426 111.656  50.555  1.00  0.00           C
ATOM   5259 7C21 POPEK 261     129.756 111.236  49.915  1.00  0.00           C
ATOM   5262 8C21 POPEK 261     130.656 110.436  50.865  1.00  0.00           C
ATOM   5266  C33 POPEK 261     118.106 109.626  37.875  1.00  0.00           C
ATOM   5269  C34 POPEK 261     119.026 109.046  38.965  1.00  0.00           C
ATOM   5272  C35 POPEK 261     118.266 108.486  40.175  1.00  0.00           C
ATOM   5275  C36 POPEK 261     119.196 107.796  41.185  1.00  0.00           C
ATOM   5278  C37 POPEK 261     118.436 107.206  42.375  1.00  0.00           C
ATOM   5281  C38 POPEK 261     119.256 106.196  43.205  1.00  0.00           C
ATOM   5284  C39 POPEK 261     118.426 104.996  43.675  1.00  0.00           C
ATOM   5287 0C31 POPEK 261     117.366 105.316  44.735  1.00  0.00           C
ATOM   5290 1C31 POPEK 261     117.956 105.426  46.155  1.00  0.00           C
ATOM   5293 2C31 POPEK 261     116.896 105.696  47.235  1.00  0.00           C
ATOM   5296 3C31 POPEK 261     115.840 104.586  47.345  1.00  0.00           C
ATOM   5299 4C31 POPEK 261     114.890 104.766  48.535  1.00  0.00           C
ATOM   5302 5C31 POPEK 261     113.880 103.626  48.665  1.00  0.00           C
ATOM   5305 6C31 POPEK 261     112.900 103.836  49.815  1.00  0.00           C
ATOM   5309  NH3 POPEL 262      23.630  33.966  27.485  1.00  0.00           N
ATOM   5313  C12 POPEL 262      23.140  33.126  26.345  1.00  0.00           C
ATOM   5316  C11 POPEL 262      22.090  33.896  25.525  1.00  0.00           C
ATOM   5319  P   POPEL 262      22.150  36.546  25.515  1.00  0.00           P
ATOM   5320  O13 POPEL 262      23.210  37.476  25.045  1.00  0.00           O
ATOM   5321  O14 POPEL 262      20.750  36.756  25.115  1.00  0.00           O
ATOM   5322  O11 POPEL 262      22.250  36.346  27.085  1.00  0.00           O
ATOM   5323  O12 POPEL 262      22.620  35.116  25.015  1.00  0.00           O
ATOM   5324  C1  POPEL 262      21.990  37.436  27.995  1.00  0.00           C
ATOM   5327  C2  POPEL 262      23.240  37.786  28.845  1.00  0.00           C
ATOM   5329  O21 POPEL 262      22.920  38.776  29.835  1.00  0.00           O
ATOM   5330  C21 POPEL 262      22.410  38.316  30.965  1.00  0.00           C
ATOM   5331  O22 POPEL 262      22.080  37.166  31.185  1.00  0.00           O
ATOM   5332  C22 POPEL 262      22.290  39.486  31.945  1.00  0.00           C
ATOM   5335  C3  POPEL 262      24.410  38.326  27.975  1.00  0.00           C
ATOM   5338  O31 POPEL 262      25.500  38.766  28.815  1.00  0.00           O
ATOM   5339  C31 POPEL 262      26.190  39.786  28.315  1.00  0.00           C
ATOM   5340  O32 POPEL 262      26.070  40.256  27.205  1.00  0.00           O
ATOM   5341  C32 POPEL 262      27.130  40.326  29.395  1.00  0.00           C
ATOM   5344  C23 POPEL 262      22.260  39.076  33.435  1.00  0.00           C
ATOM   5347  C24 POPEL 262      21.670  40.206  34.295  1.00  0.00           C
ATOM   5350  C25 POPEL 262      21.980  40.066  35.785  1.00  0.00           C
ATOM   5353  C26 POPEL 262      21.340  41.186  36.605  1.00  0.00           C
ATOM   5356  C27 POPEL 262      21.820  41.176  38.065  1.00  0.00           C
ATOM   5359  C28 POPEL 262      21.080  42.186  38.955  1.00  0.00           C
ATOM   5362  C29 POPEL 262      21.430  43.626  38.655  1.00  0.00           C
ATOM   5364 0C21 POPEL 262      21.170  44.686  39.435  1.00  0.00           C
ATOM   5366 1C21 POPEL 262      20.430  44.666  40.755  1.00  0.00           C
ATOM   5369 2C21 POPEL 262      21.170  44.026  41.945  1.00  0.00           C
ATOM   5372 3C21 POPEL 262      22.510  44.686  42.315  1.00  0.00           C
ATOM   5375 4C21 POPEL 262      23.150  44.006  43.535  1.00  0.00           C
ATOM   5378 5C21 POPEL 262      24.400  44.756  44.025  1.00  0.00           C
ATOM   5381 6C21 POPEL 262      25.050  44.106  45.245  1.00  0.00           C
ATOM   5384 7C21 POPEL 262      26.190  44.946  45.835  1.00  0.00           C
ATOM   5387 8C21 POPEL 262      26.860  44.296  47.045  1.00  0.00           C
ATOM   5391  C33 POPEL 262      26.930  41.846  29.615  1.00  0.00           C
ATOM   5394  C34 POPEL 262      27.740  42.406  30.795  1.00  0.00           C
ATOM   5397  C35 POPEL 262      27.790  43.946  30.805  1.00  0.00           C
ATOM   5400  C36 POPEL 262      28.610  44.526  31.975  1.00  0.00           C
ATOM   5403  C37 POPEL 262      28.490  46.056  32.065  1.00  0.00           C
ATOM   5406  C38 POPEL 262      29.290  46.676  33.225  1.00  0.00           C
ATOM   5409  C39 POPEL 262      29.140  48.206  33.285  1.00  0.00           C
ATOM   5412 0C31 POPEL 262      29.750  48.856  34.535  1.00  0.00           C
ATOM   5415 1C31 POPEL 262      29.860  50.396  34.405  1.00  0.00           C
ATOM   5418 2C31 POPEL 262      29.760  51.166  35.725  1.00  0.00           C
ATOM   5421 3C31 POPEL 262      28.310  51.366  36.185  1.00  0.00           C
ATOM   5424 4C31 POPEL 262      28.170  52.326  37.375  1.00  0.00           C
ATOM   5427 5C31 POPEL 262      26.710  52.566  37.795  1.00  0.00           C
ATOM   5430 6C31 POPEL 262      26.570  53.676  38.845  1.00  0.00           C
ATOM   5434  NH3 POPEM 263      80.560  58.796  31.535  1.00  0.00           N
ATOM   5438  C12 POPEM 263      79.210  58.526  30.915  1.00  0.00           C
ATOM   5441  C11 POPEM 263      78.650  57.156  31.355  1.00  0.00           C
ATOM   5444  P   POPEM 263      76.890  56.676  29.475  1.00  0.00           P
ATOM   5445  O13 POPEM 263      76.250  57.906  28.965  1.00  0.00           O
ATOM   5446  O14 POPEM 263      78.090  56.176  28.745  1.00  0.00           O
ATOM   5447  O11 POPEM 263      75.830  55.516  29.575  1.00  0.00           O
ATOM   5448  O12 POPEM 263      77.280  56.986  30.975  1.00  0.00           O
ATOM   5449  C1  POPEM 263      75.350  54.966  30.805  1.00  0.00           C
ATOM   5452  C2  POPEM 263      74.080  55.696  31.345  1.00  0.00           C
ATOM   5454  O21 POPEM 263      73.420  54.836  32.275  1.00  0.00           O
ATOM   5455  C21 POPEM 263      72.770  55.276  33.375  1.00  0.00           C
ATOM   5456  O22 POPEM 263      71.980  54.586  34.005  1.00  0.00           O
ATOM   5457  C22 POPEM 263      73.130  56.686  33.845  1.00  0.00           C
ATOM   5460  C3  POPEM 263      73.110  56.046  30.175  1.00  0.00           C
ATOM   5463  O31 POPEM 263      71.810  56.376  30.685  1.00  0.00           O
ATOM   5464  C31 POPEM 263      70.930  55.366  30.655  1.00  0.00           C
ATOM   5465  O32 POPEM 263      71.120  54.256  30.185  1.00  0.00           O
ATOM   5466  C32 POPEM 263      69.680  55.806  31.425  1.00  0.00           C
ATOM   5469  C23 POPEM 263      72.400  57.016  35.175  1.00  0.00           C
ATOM   5472  C24 POPEM 263      72.900  58.296  35.835  1.00  0.00           C
ATOM   5475  C25 POPEM 263      72.060  58.666  37.065  1.00  0.00           C
ATOM   5478  C26 POPEM 263      72.530  59.966  37.705  1.00  0.00           C
ATOM   5481  C27 POPEM 263      71.660  60.456  38.875  1.00  0.00           C
ATOM   5484  C28 POPEM 263      70.220  60.856  38.495  1.00  0.00           C
ATOM   5487  C29 POPEM 263      69.150  59.826  38.765  1.00  0.00           C
ATOM   5489 0C21 POPEM 263      68.260  59.886  39.775  1.00  0.00           C
ATOM   5491 1C21 POPEM 263      68.230  60.956  40.845  1.00  0.00           C
ATOM   5494 2C21 POPEM 263      67.590  60.476  42.165  1.00  0.00           C
ATOM   5497 3C21 POPEM 263      66.080  60.216  42.065  1.00  0.00           C
ATOM   5500 4C21 POPEM 263      65.410  60.006  43.425  1.00  0.00           C
ATOM   5503 5C21 POPEM 263      65.950  58.796  44.205  1.00  0.00           C
ATOM   5506 6C21 POPEM 263      65.160  58.536  45.495  1.00  0.00           C
ATOM   5509 7C21 POPEM 263      65.730  57.386  46.325  1.00  0.00           C
ATOM   5512 8C21 POPEM 263      64.820  57.006  47.485  1.00  0.00           C
ATOM   5516  C33 POPEM 263      68.840  54.636  31.975  1.00  0.00           C
ATOM   5519  C34 POPEM 263      67.830  55.106  33.035  1.00  0.00           C
ATOM   5522  C35 POPEM 263      68.470  55.346  34.405  1.00  0.00           C
ATOM   5525  C36 POPEM 263      67.450  55.826  35.455  1.00  0.00           C
ATOM   5528  C37 POPEM 263      67.870  55.566  36.915  1.00  0.00           C
ATOM   5531  C38 POPEM 263      66.740  55.836  37.925  1.00  0.00           C
ATOM   5534  C39 POPEM 263      66.980  55.146  39.275  1.00  0.00           C
ATOM   5537 0C31 POPEM 263      65.880  55.416  40.315  1.00  0.00           C
ATOM   5540 1C31 POPEM 263      65.840  54.356  41.435  1.00  0.00           C
ATOM   5543 2C31 POPEM 263      65.010  54.796  42.655  1.00  0.00           C
ATOM   5546 3C31 POPEM 263      64.580  53.616  43.555  1.00  0.00           C
ATOM   5549 4C31 POPEM 263      64.270  54.056  44.995  1.00  0.00           C
ATOM   5552 5C31 POPEM 263      63.050  53.356  45.605  1.00  0.00           C
ATOM   5555 6C31 POPEM 263      62.930  53.576  47.115  1.00  0.00           C
ATOM   5559  NH3 POPEN 264      82.570  15.856  75.125  1.00  0.00           N
ATOM   5563  C12 POPEN 264      83.100  16.726  76.225  1.00  0.00           C
ATOM   5566  C11 POPEN 264      81.990  17.226  77.165  1.00  0.00           C
ATOM   5569  P   POPEN 264      80.140  18.186  75.565  1.00  0.00           P
ATOM   5570  O13 POPEN 264      79.430  16.906  75.785  1.00  0.00           O
ATOM   5571  O14 POPEN 264      79.360  19.436  75.505  1.00  0.00           O
ATOM   5572  O11 POPEN 264      80.990  17.996  74.245  1.00  0.00           O
ATOM   5573  O12 POPEN 264      81.300  18.346  76.625  1.00  0.00           O
ATOM   5574  C1  POPEN 264      80.370  17.926  72.955  1.00  0.00           C
ATOM   5577  C2  POPEN 264      81.090  18.816  71.915  1.00  0.00           C
ATOM   5579  O21 POPEN 264      82.460  18.406  71.795  1.00  0.00           O
ATOM   5580  C21 POPEN 264      83.020  18.236  70.595  1.00  0.00           C
ATOM   5581  O22 POPEN 264      84.180  18.486  70.355  1.00  0.00           O
ATOM   5582  C22 POPEN 264      82.080  17.586  69.565  1.00  0.00           C
ATOM   5585  C3  POPEN 264      81.120  20.306  72.315  1.00  0.00           C
ATOM   5588  O31 POPEN 264      81.580  21.096  71.195  1.00  0.00           O
ATOM   5589  C31 POPEN 264      82.550  21.976  71.435  1.00  0.00           C
ATOM   5590  O32 POPEN 264      82.990  22.256  72.535  1.00  0.00           O
ATOM   5591  C32 POPEN 264      82.840  22.786  70.155  1.00  0.00           C
ATOM   5594  C23 POPEN 264      82.880  16.846  68.455  1.00  0.00           C
ATOM   5597  C24 POPEN 264      81.990  16.076  67.475  1.00  0.00           C
ATOM   5600  C25 POPEN 264      82.770  15.010  66.685  1.00  0.00           C
ATOM   5603  C26 POPEN 264      83.690  15.566  65.585  1.00  0.00           C
ATOM   5606  C27 POPEN 264      84.550  14.470  64.935  1.00  0.00           C
ATOM   5609  C28 POPEN 264      85.530  14.980  63.865  1.00  0.00           C
ATOM   5612  C29 POPEN 264      84.850  15.386  62.575  1.00  0.00           C
ATOM   5614 0C21 POPEN 264      84.630  14.600  61.495  1.00  0.00           C
ATOM   5616 1C21 POPEN 264      84.980  13.130  61.375  1.00  0.00           C
ATOM   5619 2C21 POPEN 264      83.750  12.250  61.055  1.00  0.00           C
ATOM   5622 3C21 POPEN 264      83.490  12.080  59.545  1.00  0.00           C
ATOM   5625 4C21 POPEN 264      82.300  11.170  59.225  1.00  0.00           C
ATOM   5628 5C21 POPEN 264      80.920  11.800  59.485  1.00  0.00           C
ATOM   5631 6C21 POPEN 264      80.580  12.960  58.535  1.00  0.00           C
ATOM   5634 7C21 POPEN 264      79.160  13.490  58.755  1.00  0.00           C
ATOM   5637 8C21 POPEN 264      78.780  14.650  57.825  1.00  0.00           C
ATOM   5641  C33 POPEN 264      83.780  22.116  69.135  1.00  0.00           C
ATOM   5644  C34 POPEN 264      83.080  21.116  68.215  1.00  0.00           C
ATOM   5647  C35 POPEN 264      84.050  20.476  67.195  1.00  0.00           C
ATOM   5650  C36 POPEN 264      84.430  21.416  66.055  1.00  0.00           C
ATOM   5653  C37 POPEN 264      85.320  20.746  64.995  1.00  0.00           C
ATOM   5656  C38 POPEN 264      84.880  21.076  63.565  1.00  0.00           C
ATOM   5659  C39 POPEN 264      85.810  20.456  62.525  1.00  0.00           C
ATOM   5662 0C31 POPEN 264      85.340  20.626  61.065  1.00  0.00           C
ATOM   5665 1C31 POPEN 264      85.270  22.086  60.595  1.00  0.00           C
ATOM   5668 2C31 POPEN 264      85.090  22.186  59.075  1.00  0.00           C
ATOM   5671 3C31 POPEN 264      84.620  23.566  58.575  1.00  0.00           C
ATOM   5674 4C31 POPEN 264      85.530  24.726  58.995  1.00  0.00           C
ATOM   5677 5C31 POPEN 264      85.190  26.016  58.235  1.00  0.00           C
ATOM   5680 6C31 POPEN 264      85.980  27.236  58.705  1.00  0.00           C
ATOM   5684  NH3 POPEO 265     102.430  46.126  74.585  1.00  0.00           N
ATOM   5688  C12 POPEO 265     103.100  45.566  75.805  1.00  0.00           C
ATOM   5691  C11 POPEO 265     104.360  44.716  75.495  1.00  0.00           C
ATOM   5694  P   POPEO 265     104.700  42.356  74.445  1.00  0.00           P
ATOM   5695  O13 POPEO 265     104.600  41.826  75.815  1.00  0.00           O
ATOM   5696  O14 POPEO 265     106.040  42.226  73.805  1.00  0.00           O
ATOM   5697  O11 POPEO 265     103.680  41.566  73.565  1.00  0.00           O
ATOM   5698  O12 POPEO 265     104.150  43.836  74.385  1.00  0.00           O
ATOM   5699  C1  POPEO 265     103.080  42.056  72.365  1.00  0.00           C
ATOM   5702  C2  POPEO 265     103.700  41.356  71.135  1.00  0.00           C
ATOM   5704  O21 POPEO 265     103.050  41.776  69.925  1.00  0.00           O
ATOM   5705  C21 POPEO 265     103.660  42.736  69.245  1.00  0.00           C
ATOM   5706  O22 POPEO 265     104.680  43.306  69.575  1.00  0.00           O
ATOM   5707  C22 POPEO 265     102.880  42.986  67.955  1.00  0.00           C
ATOM   5710  C3  POPEO 265     103.590  39.816  71.255  1.00  0.00           C
ATOM   5713  O31 POPEO 265     104.890  39.226  71.035  1.00  0.00           O
ATOM   5714  C31 POPEO 265     105.140  38.916  69.745  1.00  0.00           C
ATOM   5715  O32 POPEO 265     104.420  39.186  68.795  1.00  0.00           O
ATOM   5716  C32 POPEO 265     106.500  38.216  69.675  1.00  0.00           C
ATOM   5719  C23 POPEO 265     103.100  44.416  67.405  1.00  0.00           C
ATOM   5722  C24 POPEO 265     102.370  44.666  66.085  1.00  0.00           C
ATOM   5725  C25 POPEO 265     103.050  44.016  64.865  1.00  0.00           C
ATOM   5728  C26 POPEO 265     103.480  45.056  63.825  1.00  0.00           C
ATOM   5731  C27 POPEO 265     104.000  44.436  62.515  1.00  0.00           C
ATOM   5734  C28 POPEO 265     104.370  45.496  61.455  1.00  0.00           C
ATOM   5737  C29 POPEO 265     105.700  46.146  61.745  1.00  0.00           C
ATOM   5739 0C21 POPEO 265     106.590  46.546  60.825  1.00  0.00           C
ATOM   5741 1C21 POPEO 265     106.440  46.476  59.325  1.00  0.00           C
ATOM   5744 2C21 POPEO 265     106.820  45.096  58.765  1.00  0.00           C
ATOM   5747 3C21 POPEO 265     107.270  45.146  57.295  1.00  0.00           C
ATOM   5750 4C21 POPEO 265     107.720  43.776  56.775  1.00  0.00           C
ATOM   5753 5C21 POPEO 265     108.420  43.866  55.415  1.00  0.00           C
ATOM   5756 6C21 POPEO 265     109.110  42.556  54.995  1.00  0.00           C
ATOM   5759 7C21 POPEO 265     109.890  42.726  53.685  1.00  0.00           C
ATOM   5762 8C21 POPEO 265     111.040  41.726  53.505  1.00  0.00           C
ATOM   5766  C33 POPEO 265     106.870  37.676  68.265  1.00  0.00           C
ATOM   5769  C34 POPEO 265     108.120  38.346  67.695  1.00  0.00           C
ATOM   5772  C35 POPEO 265     107.950  39.826  67.345  1.00  0.00           C
ATOM   5775  C36 POPEO 265     107.430  40.056  65.925  1.00  0.00           C
ATOM   5778  C37 POPEO 265     107.540  41.536  65.495  1.00  0.00           C
ATOM   5781  C38 POPEO 265     106.850  41.846  64.155  1.00  0.00           C
ATOM   5784  C39 POPEO 265     107.580  41.326  62.905  1.00  0.00           C
ATOM   5787 0C31 POPEO 265     108.830  42.136  62.495  1.00  0.00           C
ATOM   5790 1C31 POPEO 265     108.500  43.586  62.115  1.00  0.00           C
ATOM   5793 2C31 POPEO 265     109.680  44.396  61.555  1.00  0.00           C
ATOM   5796 3C31 POPEO 265     110.250  43.866  60.225  1.00  0.00           C
ATOM   5799 4C31 POPEO 265     110.980  44.956  59.425  1.00  0.00           C
ATOM   5802 5C31 POPEO 265     111.580  44.436  58.115  1.00  0.00           C
ATOM   5805 6C31 POPEO 265     112.360  45.506  57.335  1.00  0.00           C
ATOM   5809  NH3 POPEP 266      18.330   6.760  27.985  1.00  0.00           N
ATOM   5813  C12 POPEP 266      17.030   7.120  28.635  1.00  0.00           C
ATOM   5816  C11 POPEP 266      15.870   6.280  28.105  1.00  0.00           C
ATOM   5819  P   POPEP 266      13.920   7.710  29.115  1.00  0.00           P
ATOM   5820  O13 POPEP 266      13.910   8.440  27.835  1.00  0.00           O
ATOM   5821  O14 POPEP 266      12.610   7.370  29.735  1.00  0.00           O
ATOM   5822  O11 POPEP 266      14.820   8.490  30.155  1.00  0.00           O
ATOM   5823  O12 POPEP 266      14.750   6.380  28.965  1.00  0.00           O
ATOM   5824  C1  POPEP 266      14.260   9.110  31.295  1.00  0.00           C
ATOM   5827  C2  POPEP 266      15.300   9.090  32.445  1.00  0.00           C
ATOM   5829  O21 POPEP 266      14.670   9.470  33.685  1.00  0.00           O
ATOM   5830  C21 POPEP 266      14.290  10.720  33.825  1.00  0.00           C
ATOM   5831  O22 POPEP 266      14.470  11.630  33.025  1.00  0.00           O
ATOM   5832  C22 POPEP 266      13.540  10.890  35.145  1.00  0.00           C
ATOM   5835  C3  POPEP 266      16.600   9.890  32.125  1.00  0.00           C
ATOM   5838  O31 POPEP 266      17.350  10.060  33.335  1.00  0.00           O
ATOM   5839  C31 POPEP 266      17.810  11.270  33.585  1.00  0.00           C
ATOM   5840  O32 POPEP 266      17.930  12.170  32.765  1.00  0.00           O
ATOM   5841  C32 POPEP 266      18.170  11.350  35.065  1.00  0.00           C
ATOM   5844  C23 POPEP 266      12.610   9.700  35.515  1.00  0.00           C
ATOM   5847  C24 POPEP 266      12.810   9.200  36.955  1.00  0.00           C
ATOM   5850  C25 POPEP 266      12.330  10.200  38.015  1.00  0.00           C
ATOM   5853  C26 POPEP 266      11.820   9.500  39.285  1.00  0.00           C
ATOM   5856  C27 POPEP 266      11.330  10.500  40.335  1.00  0.00           C
ATOM   5859  C28 POPEP 266      10.480   9.860  41.445  1.00  0.00           C
ATOM   5862  C29 POPEP 266      11.280   9.140  42.505  1.00  0.00           C
ATOM   5864 0C21 POPEP 266      11.760   9.700  43.625  1.00  0.00           C
ATOM   5866 1C21 POPEP 266      11.650  11.160  43.995  1.00  0.00           C
ATOM   5869 2C21 POPEP 266      10.330  11.590  44.665  1.00  0.00           C
ATOM   5872 3C21 POPEP 266       9.920  10.700  45.855  1.00  0.00           C
ATOM   5875 4C21 POPEP 266       9.060  11.450  46.875  1.00  0.00           C
ATOM   5878 5C21 POPEP 266       8.400  10.540  47.925  1.00  0.00           C
ATOM   5881 6C21 POPEP 266       9.400   9.630  48.655  1.00  0.00           C
ATOM   5884 7C21 POPEP 266       8.750   8.890  49.845  1.00  0.00           C
ATOM   5887 8C21 POPEP 266       9.710   7.910  50.535  1.00  0.00           C
ATOM   5891  C33 POPEP 266      19.530  12.010  35.335  1.00  0.00           C
ATOM   5894  C34 POPEP 266      20.110  11.530  36.655  1.00  0.00           C
ATOM   5897  C35 POPEP 266      21.460  12.160  37.025  1.00  0.00           C
ATOM   5900  C36 POPEP 266      21.380  13.580  37.585  1.00  0.00           C
ATOM   5903  C37 POPEP 266      22.450  13.790  38.655  1.00  0.00           C
ATOM   5906  C38 POPEP 266      22.390  15.196  39.255  1.00  0.00           C
ATOM   5909  C39 POPEP 266      23.300  15.376  40.485  1.00  0.00           C
ATOM   5912 0C31 POPEP 266      23.310  16.846  40.925  1.00  0.00           C
ATOM   5915 1C31 POPEP 266      23.870  17.076  42.335  1.00  0.00           C
ATOM   5918 2C31 POPEP 266      23.820  18.566  42.695  1.00  0.00           C
ATOM   5921 3C31 POPEP 266      23.860  18.836  44.205  1.00  0.00           C
ATOM   5924 4C31 POPEP 266      22.480  18.686  44.865  1.00  0.00           C
ATOM   5927 5C31 POPEP 266      22.550  18.876  46.385  1.00  0.00           C
ATOM   5930 6C31 POPEP 266      21.190  18.736  47.075  1.00  0.00           C
ATOM   5934  NH3 POPEQ 267      73.130  32.296  72.975  1.00  0.00           N
ATOM   5938  C12 POPEQ 267      71.770  32.936  72.995  1.00  0.00           C
ATOM   5941  C11 POPEQ 267      71.840  34.416  72.565  1.00  0.00           C
ATOM   5944  P   POPEQ 267      70.120  36.326  73.205  1.00  0.00           P
ATOM   5945  O13 POPEQ 267      68.790  36.116  73.825  1.00  0.00           O
ATOM   5946  O14 POPEQ 267      71.230  36.906  73.995  1.00  0.00           O
ATOM   5947  O11 POPEQ 267      69.820  37.246  71.955  1.00  0.00           O
ATOM   5948  O12 POPEQ 267      70.530  34.966  72.535  1.00  0.00           O
ATOM   5949  C1  POPEQ 267      69.910  36.686  70.645  1.00  0.00           C
ATOM   5952  C2  POPEQ 267      69.520  37.776  69.625  1.00  0.00           C
ATOM   5954  O21 POPEQ 267      69.570  37.286  68.275  1.00  0.00           O
ATOM   5955  C21 POPEQ 267      70.760  36.996  67.775  1.00  0.00           C
ATOM   5956  O22 POPEQ 267      71.830  37.046  68.345  1.00  0.00           O
ATOM   5957  C22 POPEQ 267      70.560  36.546  66.335  1.00  0.00           C
ATOM   5960  C3  POPEQ 267      70.330  39.086  69.855  1.00  0.00           C
ATOM   5963  O31 POPEQ 267      70.330  39.956  68.705  1.00  0.00           O
ATOM   5964  C31 POPEQ 267      69.170  40.496  68.405  1.00  0.00           C
ATOM   5965  O32 POPEQ 267      68.140  40.376  69.055  1.00  0.00           O
ATOM   5966  C32 POPEQ 267      69.310  41.306  67.135  1.00  0.00           C
ATOM   5969  C23 POPEQ 267      71.880  36.536  65.525  1.00  0.00           C
ATOM   5972  C24 POPEQ 267      71.620  35.926  64.145  1.00  0.00           C
ATOM   5975  C25 POPEQ 267      72.880  35.756  63.295  1.00  0.00           C
ATOM   5978  C26 POPEQ 267      72.600  34.996  61.995  1.00  0.00           C
ATOM   5981  C27 POPEQ 267      73.860  34.416  61.365  1.00  0.00           C
ATOM   5984  C28 POPEQ 267      73.550  33.606  60.095  1.00  0.00           C
ATOM   5987  C29 POPEQ 267      74.730  32.766  59.705  1.00  0.00           C
ATOM   5989 0C21 POPEQ 267      75.540  32.936  58.645  1.00  0.00           C
ATOM   5991 1C21 POPEQ 267      75.430  34.026  57.595  1.00  0.00           C
ATOM   5994 2C21 POPEQ 267      76.150  33.696  56.275  1.00  0.00           C
ATOM   5997 3C21 POPEQ 267      77.690  33.656  56.365  1.00  0.00           C
ATOM   6000 4C21 POPEQ 267      78.340  32.266  56.555  1.00  0.00           C
ATOM   6003 5C21 POPEQ 267      78.080  31.286  55.395  1.00  0.00           C
ATOM   6006 6C21 POPEQ 267      78.410  29.836  55.785  1.00  0.00           C
ATOM   6009 7C21 POPEQ 267      78.210  28.866  54.615  1.00  0.00           C
ATOM   6012 8C21 POPEQ 267      78.410  27.396  55.025  1.00  0.00           C
ATOM   6016  C33 POPEQ 267      69.120  40.436  65.865  1.00  0.00           C
ATOM   6019  C34 POPEQ 267      69.250  41.306  64.625  1.00  0.00           C
ATOM   6022  C35 POPEQ 267      68.940  40.596  63.305  1.00  0.00           C
ATOM   6025  C36 POPEQ 267      70.110  39.776  62.765  1.00  0.00           C
ATOM   6028  C37 POPEQ 267      69.900  39.366  61.305  1.00  0.00           C
ATOM   6031  C38 POPEQ 267      71.040  38.496  60.765  1.00  0.00           C
ATOM   6034  C39 POPEQ 267      70.780  37.936  59.355  1.00  0.00           C
ATOM   6037 0C31 POPEQ 267      71.010  38.936  58.205  1.00  0.00           C
ATOM   6040 1C31 POPEQ 267      69.710  39.556  57.655  1.00  0.00           C
ATOM   6043 2C31 POPEQ 267      69.850  40.036  56.195  1.00  0.00           C
ATOM   6046 3C31 POPEQ 267      70.780  41.236  56.015  1.00  0.00           C
ATOM   6049 4C31 POPEQ 267      70.940  41.586  54.525  1.00  0.00           C
ATOM   6052 5C31 POPEQ 267      71.810  42.806  54.265  1.00  0.00           C
ATOM   6055 6C31 POPEQ 267      71.990  43.076  52.775  1.00  0.00           C
ATOM   6059  NH3 POPER 268     100.140  65.286  73.475  1.00  0.00           N
ATOM   6063  C12 POPER 268      99.820  65.586  74.915  1.00  0.00           C
ATOM   6066  C11 POPER 268      98.330  65.426  75.305  1.00  0.00           C
ATOM   6069  P   POPER 268      97.230  67.536  74.165  1.00  0.00           P
ATOM   6070  O13 POPER 268      98.530  68.216  74.145  1.00  0.00           O
ATOM   6071  O14 POPER 268      96.230  68.106  75.095  1.00  0.00           O
ATOM   6072  O11 POPER 268      96.590  67.616  72.715  1.00  0.00           O
ATOM   6073  O12 POPER 268      97.420  65.986  74.355  1.00  0.00           O
ATOM   6074  C1  POPER 268      97.080  66.786  71.655  1.00  0.00           C
ATOM   6077  C2  POPER 268      96.100  66.746  70.435  1.00  0.00           C
ATOM   6079  O21 POPER 268      96.740  66.216  69.255  1.00  0.00           O
ATOM   6080  C21 POPER 268      96.920  64.916  69.245  1.00  0.00           C
ATOM   6081  O22 POPER 268      96.640  64.136  70.145  1.00  0.00           O
ATOM   6082  C22 POPER 268      97.480  64.456  67.875  1.00  0.00           C
ATOM   6085  C3  POPER 268      95.530  68.146  70.085  1.00  0.00           C
ATOM   6088  O31 POPER 268      94.610  68.046  68.975  1.00  0.00           O
ATOM   6089  C31 POPER 268      94.860  68.796  67.925  1.00  0.00           C
ATOM   6090  O32 POPER 268      95.590  69.766  67.895  1.00  0.00           O
ATOM   6091  C32 POPER 268      94.150  68.206  66.705  1.00  0.00           C
ATOM   6094  C23 POPER 268      97.630  65.496  66.735  1.00  0.00           C
ATOM   6097  C24 POPER 268      97.960  64.776  65.405  1.00  0.00           C
ATOM   6100  C25 POPER 268      97.780  65.616  64.125  1.00  0.00           C
ATOM   6103  C26 POPER 268      97.670  64.726  62.875  1.00  0.00           C
ATOM   6106  C27 POPER 268      97.270  65.506  61.605  1.00  0.00           C
ATOM   6109  C28 POPER 268      96.950  64.606  60.395  1.00  0.00           C
ATOM   6112  C29 POPER 268      98.150  63.926  59.785  1.00  0.00           C
ATOM   6114 0C21 POPER 268      98.300  62.616  59.515  1.00  0.00           C
ATOM   6116 1C21 POPER 268      97.310  61.506  59.785  1.00  0.00           C
ATOM   6119 2C21 POPER 268      96.620  61.056  58.495  1.00  0.00           C
ATOM   6122 3C21 POPER 268      95.530  59.996  58.745  1.00  0.00           C
ATOM   6125 4C21 POPER 268      94.760  59.606  57.465  1.00  0.00           C
ATOM   6128 5C21 POPER 268      94.240  60.826  56.695  1.00  0.00           C
ATOM   6131 6C21 POPER 268      93.190  60.476  55.635  1.00  0.00           C
ATOM   6134 7C21 POPER 268      92.800  61.696  54.795  1.00  0.00           C
ATOM   6137 8C21 POPER 268      91.760  61.416  53.705  1.00  0.00           C
ATOM   6141  C33 POPER 268      94.810  68.716  65.405  1.00  0.00           C
ATOM   6144  C34 POPER 268      94.190  68.166  64.115  1.00  0.00           C
ATOM   6147  C35 POPER 268      94.640  68.946  62.875  1.00  0.00           C
ATOM   6150  C36 POPER 268      96.160  69.156  62.785  1.00  0.00           C
ATOM   6153  C37 POPER 268      96.580  70.056  61.615  1.00  0.00           C
ATOM   6156  C38 POPER 268      96.670  69.326  60.265  1.00  0.00           C
ATOM   6159  C39 POPER 268      97.300  70.246  59.215  1.00  0.00           C
ATOM   6162 0C31 POPER 268      97.290  69.676  57.785  1.00  0.00           C
ATOM   6165 1C31 POPER 268      97.720  70.736  56.765  1.00  0.00           C
ATOM   6168 2C31 POPER 268      97.360  70.366  55.315  1.00  0.00           C
ATOM   6171 3C31 POPER 268      98.340  69.396  54.645  1.00  0.00           C
ATOM   6174 4C31 POPER 268      97.860  68.966  53.255  1.00  0.00           C
ATOM   6177 5C31 POPER 268      98.900  68.156  52.465  1.00  0.00           C
ATOM   6180 6C31 POPER 268      98.380  67.706  51.095  1.00  0.00           C
ATOM   6184  NH3 POPES 269      65.560  96.896  31.805  1.00  0.00           N
ATOM   6188  C12 POPES 269      65.040  95.906  30.795  1.00  0.00           C
ATOM   6191  C11 POPES 269      64.450  94.656  31.465  1.00  0.00           C
ATOM   6194  P   POPES 269      61.910  94.396  30.855  1.00  0.00           P
ATOM   6195  O13 POPES 269      61.100  95.536  30.395  1.00  0.00           O
ATOM   6196  O14 POPES 269      62.460  93.526  29.795  1.00  0.00           O
ATOM   6197  O11 POPES 269      61.060  93.526  31.865  1.00  0.00           O
ATOM   6198  O12 POPES 269      63.090  94.886  31.815  1.00  0.00           O
ATOM   6199  C1  POPES 269      60.620  94.086  33.105  1.00  0.00           C
ATOM   6202  C2  POPES 269      59.380  93.296  33.615  1.00  0.00           C
ATOM   6204  O21 POPES 269      58.860  93.826  34.855  1.00  0.00           O
ATOM   6205  C21 POPES 269      59.580  93.626  35.935  1.00  0.00           C
ATOM   6206  O22 POPES 269      60.740  93.246  35.975  1.00  0.00           O
ATOM   6207  C22 POPES 269      58.720  93.856  37.165  1.00  0.00           C
ATOM   6210  C3  POPES 269      59.640  91.756  33.625  1.00  0.00           C
ATOM   6213  O31 POPES 269      58.560  91.046  34.275  1.00  0.00           O
ATOM   6214  C31 POPES 269      58.450  89.766  33.975  1.00  0.00           C
ATOM   6215  O32 POPES 269      58.960  89.206  33.015  1.00  0.00           O
ATOM   6216  C32 POPES 269      57.770  89.056  35.135  1.00  0.00           C
ATOM   6219  C23 POPES 269      59.510  93.566  38.465  1.00  0.00           C
ATOM   6222  C24 POPES 269      58.610  93.366  39.685  1.00  0.00           C
ATOM   6225  C25 POPES 269      59.410  93.196  40.985  1.00  0.00           C
ATOM   6228  C26 POPES 269      58.520  92.996  42.215  1.00  0.00           C
ATOM   6231  C27 POPES 269      59.300  93.036  43.535  1.00  0.00           C
ATOM   6234  C28 POPES 269      59.740  91.656  44.035  1.00  0.00           C
ATOM   6237  C29 POPES 269      60.660  91.726  45.225  1.00  0.00           C
ATOM   6239 0C21 POPES 269      60.430  91.256  46.465  1.00  0.00           C
ATOM   6241 1C21 POPES 269      59.160  90.606  46.955  1.00  0.00           C
ATOM   6244 2C21 POPES 269      59.020  90.756  48.485  1.00  0.00           C
ATOM   6247 3C21 POPES 269      57.730  90.126  49.025  1.00  0.00           C
ATOM   6250 4C21 POPES 269      57.580  90.286  50.545  1.00  0.00           C
ATOM   6253 5C21 POPES 269      58.460  89.326  51.355  1.00  0.00           C
ATOM   6256 6C21 POPES 269      58.230  89.426  52.875  1.00  0.00           C
ATOM   6259 7C21 POPES 269      59.240  88.606  53.685  1.00  0.00           C
ATOM   6262 8C21 POPES 269      59.020  88.716  55.195  1.00  0.00           C
ATOM   6266  C33 POPES 269      58.220  89.676  36.475  1.00  0.00           C
ATOM   6269  C34 POPES 269      58.140  88.726  37.665  1.00  0.00           C
ATOM   6272  C35 POPES 269      58.640  89.416  38.935  1.00  0.00           C
ATOM   6275  C36 POPES 269      59.380  88.446  39.875  1.00  0.00           C
ATOM   6278  C37 POPES 269      60.400  89.186  40.745  1.00  0.00           C
ATOM   6281  C38 POPES 269      61.330  88.216  41.505  1.00  0.00           C
ATOM   6284  C39 POPES 269      60.620  87.346  42.545  1.00  0.00           C
ATOM   6287 0C31 POPES 269      59.900  88.166  43.635  1.00  0.00           C
ATOM   6290 1C31 POPES 269      59.490  87.316  44.845  1.00  0.00           C
ATOM   6293 2C31 POPES 269      60.680  87.006  45.765  1.00  0.00           C
ATOM   6296 3C31 POPES 269      60.270  86.176  46.985  1.00  0.00           C
ATOM   6299 4C31 POPES 269      61.460  85.856  47.905  1.00  0.00           C
ATOM   6302 5C31 POPES 269      61.060  84.926  49.055  1.00  0.00           C
ATOM   6305 6C31 POPES 269      62.230  84.566  49.975  1.00  0.00           C
ATOM   6309  NH3 POPET 270      19.430  66.116  72.375  1.00  0.00           N
ATOM   6313  C12 POPET 270      20.290  65.056  71.715  1.00  0.00           C
ATOM   6316  C11 POPET 270      20.370  63.776  72.585  1.00  0.00           C
ATOM   6319  P   POPET 270      21.440  61.396  72.685  1.00  0.00           P
ATOM   6320  O13 POPET 270      22.630  61.196  73.535  1.00  0.00           O
ATOM   6321  O14 POPET 270      20.150  60.976  73.275  1.00  0.00           O
ATOM   6322  O11 POPET 270      21.670  60.476  71.455  1.00  0.00           O
ATOM   6323  O12 POPET 270      21.360  62.866  72.085  1.00  0.00           O
ATOM   6324  C1  POPET 270      21.760  60.896  70.105  1.00  0.00           C
ATOM   6327  C2  POPET 270      20.820  60.096  69.175  1.00  0.00           C
ATOM   6329  O21 POPET 270      21.220  60.526  67.865  1.00  0.00           O
ATOM   6330  C21 POPET 270      20.430  60.706  66.835  1.00  0.00           C
ATOM   6331  O22 POPET 270      19.260  60.386  66.735  1.00  0.00           O
ATOM   6332  C22 POPET 270      21.260  61.386  65.725  1.00  0.00           C
ATOM   6335  C3  POPET 270      19.320  60.266  69.605  1.00  0.00           C
ATOM   6338  O31 POPET 270      18.470  59.236  69.065  1.00  0.00           O
ATOM   6339  C31 POPET 270      17.180  59.556  68.985  1.00  0.00           C
ATOM   6340  O32 POPET 270      16.630  60.426  69.655  1.00  0.00           O
ATOM   6341  C32 POPET 270      16.510  58.646  67.955  1.00  0.00           C
ATOM   6344  C23 POPET 270      20.500  61.606  64.395  1.00  0.00           C
ATOM   6347  C24 POPET 270      21.330  62.376  63.335  1.00  0.00           C
ATOM   6350  C25 POPET 270      20.510  62.736  62.075  1.00  0.00           C
ATOM   6353  C26 POPET 270      21.290  63.536  61.015  1.00  0.00           C
ATOM   6356  C27 POPET 270      22.070  62.666  60.015  1.00  0.00           C
ATOM   6359  C28 POPET 270      22.740  63.506  58.895  1.00  0.00           C
ATOM   6362  C29 POPET 270      23.490  62.646  57.905  1.00  0.00           C
ATOM   6364 0C21 POPET 270      23.400  62.656  56.565  1.00  0.00           C
ATOM   6366 1C21 POPET 270      22.550  63.556  55.695  1.00  0.00           C
ATOM   6369 2C21 POPET 270      21.410  62.776  55.015  1.00  0.00           C
ATOM   6372 3C21 POPET 270      20.590  63.626  54.015  1.00  0.00           C
ATOM   6375 4C21 POPET 270      19.220  62.996  53.735  1.00  0.00           C
ATOM   6378 5C21 POPET 270      18.500  63.536  52.485  1.00  0.00           C
ATOM   6381 6C21 POPET 270      18.410  65.066  52.405  1.00  0.00           C
ATOM   6384 7C21 POPET 270      17.710  65.546  51.125  1.00  0.00           C
ATOM   6387 8C21 POPET 270      17.870  67.036  50.865  1.00  0.00           C
ATOM   6391  C33 POPET 270      15.530  59.426  67.065  1.00  0.00           C
ATOM   6394  C34 POPET 270      15.560  58.986  65.595  1.00  0.00           C
ATOM   6397  C35 POPET 270      16.790  59.436  64.795  1.00  0.00           C
ATOM   6400  C36 POPET 270      16.490  59.386  63.295  1.00  0.00           C
ATOM   6403  C37 POPET 270      17.580  60.006  62.405  1.00  0.00           C
ATOM   6406  C38 POPET 270      17.000  60.566  61.105  1.00  0.00           C
ATOM   6409  C39 POPET 270      16.140  59.586  60.285  1.00  0.00           C
ATOM   6412 0C31 POPET 270      16.950  58.526  59.535  1.00  0.00           C
ATOM   6415 1C31 POPET 270      16.070  57.736  58.565  1.00  0.00           C
ATOM   6418 2C31 POPET 270      16.840  56.816  57.605  1.00  0.00           C
ATOM   6421 3C31 POPET 270      17.320  55.506  58.245  1.00  0.00           C
ATOM   6424 4C31 POPET 270      17.700  54.446  57.195  1.00  0.00           C
ATOM   6427 5C31 POPET 270      18.100  53.106  57.825  1.00  0.00           C
ATOM   6430 6C31 POPET 270      18.440  52.016  56.805  1.00  0.00           C
ATOM   6434  NH3 POPEU 271      79.910  53.826  29.055  1.00  0.00           N
ATOM   6438  C12 POPEU 271      78.700  53.006  29.425  1.00  0.00           C
ATOM   6441  C11 POPEU 271      78.540  51.796  28.485  1.00  0.00           C
ATOM   6444  P   POPEU 271      80.180  49.936  29.345  1.00  0.00           P
ATOM   6445  O13 POPEU 271      79.550  48.686  28.895  1.00  0.00           O
ATOM   6446  O14 POPEU 271      81.640  49.936  29.515  1.00  0.00           O
ATOM   6447  O11 POPEU 271      79.530  50.456  30.705  1.00  0.00           O
ATOM   6448  O12 POPEU 271      79.790  51.106  28.335  1.00  0.00           O
ATOM   6449  C1  POPEU 271      78.470  49.696  31.315  1.00  0.00           C
ATOM   6452  C2  POPEU 271      78.140  50.156  32.765  1.00  0.00           C
ATOM   6454  O21 POPEU 271      77.200  49.226  33.325  1.00  0.00           O
ATOM   6455  C21 POPEU 271      77.590  48.056  33.875  1.00  0.00           C
ATOM   6456  O22 POPEU 271      76.810  47.146  34.085  1.00  0.00           O
ATOM   6457  C22 POPEU 271      79.070  47.986  34.245  1.00  0.00           C
ATOM   6460  C3  POPEU 271      77.510  51.586  32.825  1.00  0.00           C
ATOM   6463  O31 POPEU 271      77.080  51.926  34.175  1.00  0.00           O
ATOM   6464  C31 POPEU 271      75.870  52.486  34.265  1.00  0.00           C
ATOM   6465  O32 POPEU 271      75.210  52.856  33.315  1.00  0.00           O
ATOM   6466  C32 POPEU 271      75.360  52.406  35.705  1.00  0.00           C
ATOM   6469  C23 POPEU 271      79.310  46.866  35.265  1.00  0.00           C
ATOM   6472  C24 POPEU 271      80.690  46.986  35.915  1.00  0.00           C
ATOM   6475  C25 POPEU 271      81.760  46.086  35.325  1.00  0.00           C
ATOM   6478  C26 POPEU 271      83.100  46.356  36.015  1.00  0.00           C
ATOM   6481  C27 POPEU 271      84.070  45.176  35.875  1.00  0.00           C
ATOM   6484  C28 POPEU 271      85.400  45.406  36.615  1.00  0.00           C
ATOM   6487  C29 POPEU 271      85.180  45.456  38.115  1.00  0.00           C
ATOM   6489 0C21 POPEU 271      85.830  46.216  39.005  1.00  0.00           C
ATOM   6491 1C21 POPEU 271      86.990  47.146  38.735  1.00  0.00           C
ATOM   6494 2C21 POPEU 271      88.250  46.756  39.525  1.00  0.00           C
ATOM   6497 3C21 POPEU 271      88.130  46.966  41.045  1.00  0.00           C
ATOM   6500 4C21 POPEU 271      89.460  46.656  41.765  1.00  0.00           C
ATOM   6503 5C21 POPEU 271      89.650  47.406  43.085  1.00  0.00           C
ATOM   6506 6C21 POPEU 271      88.720  46.966  44.225  1.00  0.00           C
ATOM   6509 7C21 POPEU 271      89.060  47.736  45.515  1.00  0.00           C
ATOM   6512 8C21 POPEU 271      88.140  47.446  46.705  1.00  0.00           C
ATOM   6516  C33 POPEU 271      74.880  53.766  36.265  1.00  0.00           C
ATOM   6519  C34 POPEU 271      74.150  53.596  37.605  1.00  0.00           C
ATOM   6522  C35 POPEU 271      75.070  53.756  38.825  1.00  0.00           C
ATOM   6525  C36 POPEU 271      75.320  55.216  39.225  1.00  0.00           C
ATOM   6528  C37 POPEU 271      74.140  55.826  39.985  1.00  0.00           C
ATOM   6531  C38 POPEU 271      74.460  57.216  40.535  1.00  0.00           C
ATOM   6534  C39 POPEU 271      73.500  57.646  41.655  1.00  0.00           C
ATOM   6537 0C31 POPEU 271      73.680  59.116  42.065  1.00  0.00           C
ATOM   6540 1C31 POPEU 271      75.080  59.466  42.605  1.00  0.00           C
ATOM   6543 2C31 POPEU 271      75.290  60.956  42.885  1.00  0.00           C
ATOM   6546 3C31 POPEU 271      74.440  61.566  44.015  1.00  0.00           C
ATOM   6549 4C31 POPEU 271      74.600  60.866  45.365  1.00  0.00           C
ATOM   6552 5C31 POPEU 271      74.260  61.796  46.535  1.00  0.00           C
ATOM   6555 6C31 POPEU 271      74.150  61.066  47.875  1.00  0.00           C
ATOM   6559  NH3 POPEV 272      48.710  66.576  70.995  1.00  0.00           N
ATOM   6563  C12 POPEV 272      49.740  67.276  71.835  1.00  0.00           C
ATOM   6566  C11 POPEV 272      50.810  66.276  72.285  1.00  0.00           C
ATOM   6569  P   POPEV 272      53.230  66.116  73.175  1.00  0.00           P
ATOM   6570  O13 POPEV 272      54.350  67.046  73.415  1.00  0.00           O
ATOM   6571  O14 POPEV 272      52.850  65.186  74.275  1.00  0.00           O
ATOM   6572  O11 POPEV 272      53.580  65.296  71.875  1.00  0.00           O
ATOM   6573  O12 POPEV 272      51.980  66.976  72.705  1.00  0.00           O
ATOM   6574  C1  POPEV 272      54.180  65.956  70.755  1.00  0.00           C
ATOM   6577  C2  POPEV 272      53.240  65.956  69.525  1.00  0.00           C
ATOM   6579  O21 POPEV 272      53.920  65.466  68.375  1.00  0.00           O
ATOM   6580  C21 POPEV 272      55.070  66.046  68.055  1.00  0.00           C
ATOM   6581  O22 POPEV 272      55.520  67.076  68.515  1.00  0.00           O
ATOM   6582  C22 POPEV 272      55.850  65.126  67.105  1.00  0.00           C
ATOM   6585  C3  POPEV 272      52.540  67.326  69.265  1.00  0.00           C
ATOM   6588  O31 POPEV 272      51.390  67.176  68.405  1.00  0.00           O
ATOM   6589  C31 POPEV 272      51.660  67.236  67.105  1.00  0.00           C
ATOM   6590  O32 POPEV 272      52.720  67.516  66.595  1.00  0.00           O
ATOM   6591  C32 POPEV 272      50.400  66.816  66.335  1.00  0.00           C
ATOM   6594  C23 POPEV 272      56.240  65.796  65.775  1.00  0.00           C
ATOM   6597  C24 POPEV 272      55.490  65.296  64.535  1.00  0.00           C
ATOM   6600  C25 POPEV 272      56.220  65.756  63.275  1.00  0.00           C
ATOM   6603  C26 POPEV 272      55.670  65.286  61.925  1.00  0.00           C
ATOM   6606  C27 POPEV 272      54.320  65.926  61.565  1.00  0.00           C
ATOM   6609  C28 POPEV 272      53.930  65.746  60.085  1.00  0.00           C
ATOM   6612  C29 POPEV 272      53.550  64.336  59.745  1.00  0.00           C
ATOM   6614 0C21 POPEV 272      53.120  63.906  58.545  1.00  0.00           C
ATOM   6616 1C21 POPEV 272      52.940  64.736  57.305  1.00  0.00           C
ATOM   6619 2C21 POPEV 272      51.680  64.386  56.485  1.00  0.00           C
ATOM   6622 3C21 POPEV 272      50.390  65.046  56.995  1.00  0.00           C
ATOM   6625 4C21 POPEV 272      49.200  64.806  56.045  1.00  0.00           C
ATOM   6628 5C21 POPEV 272      47.950  65.616  56.415  1.00  0.00           C
ATOM   6631 6C21 POPEV 272      46.770  65.356  55.455  1.00  0.00           C
ATOM   6634 7C21 POPEV 272      45.510  66.136  55.855  1.00  0.00           C
ATOM   6637 8C21 POPEV 272      44.260  65.786  55.045  1.00  0.00           C
ATOM   6641  C33 POPEV 272      50.470  67.286  64.865  1.00  0.00           C
ATOM   6644  C34 POPEV 272      49.160  67.056  64.105  1.00  0.00           C
ATOM   6647  C35 POPEV 272      49.130  67.916  62.845  1.00  0.00           C
ATOM   6650  C36 POPEV 272      47.930  67.646  61.925  1.00  0.00           C
ATOM   6653  C37 POPEV 272      48.070  68.376  60.585  1.00  0.00           C
ATOM   6656  C38 POPEV 272      49.070  67.676  59.655  1.00  0.00           C
ATOM   6659  C39 POPEV 272      49.730  68.596  58.625  1.00  0.00           C
ATOM   6662 0C31 POPEV 272      51.260  68.426  58.585  1.00  0.00           C
ATOM   6665 1C31 POPEV 272      51.890  68.936  57.285  1.00  0.00           C
ATOM   6668 2C31 POPEV 272      53.420  68.786  57.275  1.00  0.00           C
ATOM   6671 3C31 POPEV 272      54.010  69.026  55.875  1.00  0.00           C
ATOM   6674 4C31 POPEV 272      55.360  68.306  55.705  1.00  0.00           C
ATOM   6677 5C31 POPEV 272      55.960  68.506  54.315  1.00  0.00           C
ATOM   6680 6C31 POPEV 272      57.290  67.776  54.125  1.00  0.00           C
ATOM   6684  NH3 POPEW 273     116.010  23.066  75.555  1.00  0.00           N
ATOM   6688  C12 POPEW 273     114.880  23.766  76.225  1.00  0.00           C
ATOM   6691  C11 POPEW 273     114.130  24.576  75.165  1.00  0.00           C
ATOM   6694  P   POPEW 273     112.580  26.626  75.005  1.00  0.00           P
ATOM   6695  O13 POPEW 273     111.110  26.586  75.095  1.00  0.00           O
ATOM   6696  O14 POPEW 273     113.270  27.896  75.335  1.00  0.00           O
ATOM   6697  O11 POPEW 273     113.010  26.286  73.535  1.00  0.00           O
ATOM   6698  O12 POPEW 273     113.200  25.426  75.825  1.00  0.00           O
ATOM   6699  C1  POPEW 273     112.020  26.136  72.515  1.00  0.00           C
ATOM   6702  C2  POPEW 273     112.750  25.936  71.175  1.00  0.00           C
ATOM   6704  O21 POPEW 273     111.800  25.656  70.125  1.00  0.00           O
ATOM   6705  C21 POPEW 273     111.250  26.746  69.625  1.00  0.00           C
ATOM   6706  O22 POPEW 273     111.400  27.886  70.025  1.00  0.00           O
ATOM   6707  C22 POPEW 273     110.320  26.356  68.485  1.00  0.00           C
ATOM   6710  C3  POPEW 273     113.730  24.746  71.295  1.00  0.00           C
ATOM   6713  O31 POPEW 273     114.290  24.456  70.005  1.00  0.00           O
ATOM   6714  C31 POPEW 273     115.320  23.656  70.055  1.00  0.00           C
ATOM   6715  O32 POPEW 273     115.760  23.096  71.045  1.00  0.00           O
ATOM   6716  C32 POPEW 273     115.930  23.566  68.645  1.00  0.00           C
ATOM   6719  C23 POPEW 273     110.020  27.526  67.505  1.00  0.00           C
ATOM   6722  C24 POPEW 273     109.410  27.076  66.165  1.00  0.00           C
ATOM   6725  C25 POPEW 273     108.210  26.146  66.325  1.00  0.00           C
ATOM   6728  C26 POPEW 273     107.560  25.696  65.015  1.00  0.00           C
ATOM   6731  C27 POPEW 273     106.570  24.556  65.305  1.00  0.00           C
ATOM   6734  C28 POPEW 273     105.980  23.856  64.055  1.00  0.00           C
ATOM   6737  C29 POPEW 273     104.800  24.506  63.385  1.00  0.00           C
ATOM   6739 0C21 POPEW 273     103.600  24.776  63.945  1.00  0.00           C
ATOM   6741 1C21 POPEW 273     103.180  24.486  65.375  1.00  0.00           C
ATOM   6744 2C21 POPEW 273     101.760  23.916  65.525  1.00  0.00           C
ATOM   6747 3C21 POPEW 273     100.660  24.976  65.355  1.00  0.00           C
ATOM   6750 4C21 POPEW 273      99.280  24.486  65.815  1.00  0.00           C
ATOM   6753 5C21 POPEW 273      98.250  25.636  65.805  1.00  0.00           C
ATOM   6756 6C21 POPEW 273      96.860  25.226  66.305  1.00  0.00           C
ATOM   6759 7C21 POPEW 273      95.860  26.396  66.245  1.00  0.00           C
ATOM   6762 8C21 POPEW 273      95.450  26.926  67.615  1.00  0.00           C
ATOM   6766  C33 POPEW 273     114.960  23.216  67.495  1.00  0.00           C
ATOM   6769  C34 POPEW 273     115.150  24.056  66.225  1.00  0.00           C
ATOM   6772  C35 POPEW 273     116.356  23.676  65.345  1.00  0.00           C
ATOM   6775  C36 POPEW 273     116.236  22.266  64.755  1.00  0.00           C
ATOM   6778  C37 POPEW 273     117.076  22.066  63.485  1.00  0.00           C
ATOM   6781  C38 POPEW 273     116.976  20.646  62.905  1.00  0.00           C
ATOM   6784  C39 POPEW 273     117.736  19.606  63.735  1.00  0.00           C
ATOM   6787 0C31 POPEW 273     118.196  18.416  62.885  1.00  0.00           C
ATOM   6790 1C31 POPEW 273     119.006  17.386  63.675  1.00  0.00           C
ATOM   6793 2C31 POPEW 273     119.636  16.296  62.775  1.00  0.00           C
ATOM   6796 3C31 POPEW 273     120.906  16.776  62.055  1.00  0.00           C
ATOM   6799 4C31 POPEW 273     121.586  15.666  61.245  1.00  0.00           C
ATOM   6802 5C31 POPEW 273     122.926  16.116  60.645  1.00  0.00           C
ATOM   6805 6C31 POPEW 273     123.626  15.030  59.835  1.00  0.00           C
ATOM   6809  NH3 POPEX 274     102.540 112.906  71.995  1.00  0.00           N
ATOM   6813  C12 POPEX 274     103.860 113.486  72.445  1.00  0.00           C
ATOM   6816  C11 POPEX 274     103.570 114.816  73.165  1.00  0.00           C
ATOM   6819  P   POPEX 274     106.050 115.876  73.225  1.00  0.00           P
ATOM   6820  O13 POPEX 274     106.700 116.806  74.175  1.00  0.00           O
ATOM   6821  O14 POPEX 274     106.860 114.756  72.705  1.00  0.00           O
ATOM   6822  O11 POPEX 274     105.610 116.786  72.035  1.00  0.00           O
ATOM   6823  O12 POPEX 274     104.690 115.356  73.845  1.00  0.00           O
ATOM   6824  C1  POPEX 274     105.010 116.446  70.795  1.00  0.00           C
ATOM   6827  C2  POPEX 274     106.030 116.226  69.645  1.00  0.00           C
ATOM   6829  O21 POPEX 274     105.510 116.726  68.405  1.00  0.00           O
ATOM   6830  C21 POPEX 274     105.400 118.036  68.295  1.00  0.00           C
ATOM   6831  O22 POPEX 274     105.670 118.866  69.145  1.00  0.00           O
ATOM   6832  C22 POPEX 274     104.820 118.376  66.935  1.00  0.00           C
ATOM   6835  C3  POPEX 274     106.380 114.716  69.465  1.00  0.00           C
ATOM   6838  O31 POPEX 274     107.120 114.436  68.265  1.00  0.00           O
ATOM   6839  C31 POPEX 274     108.430 114.606  68.325  1.00  0.00           C
ATOM   6840  O32 POPEX 274     109.050 115.016  69.295  1.00  0.00           O
ATOM   6841  C32 POPEX 274     109.030 114.236  66.965  1.00  0.00           C
ATOM   6844  C23 POPEX 274     104.260 119.816  66.875  1.00  0.00           C
ATOM   6847  C24 POPEX 274     103.180 119.976  65.805  1.00  0.00           C
ATOM   6850  C25 POPEX 274     103.650 119.626  64.395  1.00  0.00           C
ATOM   6853  C26 POPEX 274     102.530 119.816  63.365  1.00  0.00           C
ATOM   6856  C27 POPEX 274     102.950 119.416  61.945  1.00  0.00           C
ATOM   6859  C28 POPEX 274     101.860 119.706  60.885  1.00  0.00           C
ATOM   6862  C29 POPEX 274     100.620 118.876  61.085  1.00  0.00           C
ATOM   6864 0C21 POPEX 274      99.580 118.806  60.235  1.00  0.00           C
ATOM   6866 1C21 POPEX 274      99.420 119.596  58.955  1.00  0.00           C
ATOM   6869 2C21 POPEX 274      97.940 119.836  58.635  1.00  0.00           C
ATOM   6872 3C21 POPEX 274      97.710 120.436  57.245  1.00  0.00           C
ATOM   6875 4C21 POPEX 274      96.210 120.486  56.885  1.00  0.00           C
ATOM   6878 5C21 POPEX 274      95.910 120.786  55.405  1.00  0.00           C
ATOM   6881 6C21 POPEX 274      96.490 119.726  54.455  1.00  0.00           C
ATOM   6884 7C21 POPEX 274      95.790 119.706  53.085  1.00  0.00           C
ATOM   6887 8C21 POPEX 274      96.290 118.616  52.125  1.00  0.00           C
ATOM   6891  C33 POPEX 274     110.560 114.006  67.025  1.00  0.00           C
ATOM   6894  C34 POPEX 274     111.120 113.326  65.765  1.00  0.00           C
ATOM   6897  C35 POPEX 274     110.960 114.156  64.475  1.00  0.00           C
ATOM   6900  C36 POPEX 274     111.590 113.476  63.255  1.00  0.00           C
ATOM   6903  C37 POPEX 274     111.390 114.256  61.945  1.00  0.00           C
ATOM   6906  C38 POPEX 274     111.960 113.476  60.755  1.00  0.00           C
ATOM   6909  C39 POPEX 274     111.820 114.186  59.395  1.00  0.00           C
ATOM   6912 0C31 POPEX 274     110.370 114.386  58.945  1.00  0.00           C
ATOM   6915 1C31 POPEX 274     110.280 114.726  57.445  1.00  0.00           C
ATOM   6918 2C31 POPEX 274     108.860 115.126  57.025  1.00  0.00           C
ATOM   6921 3C31 POPEX 274     108.630 115.096  55.505  1.00  0.00           C
ATOM   6924 4C31 POPEX 274     108.110 113.736  55.025  1.00  0.00           C
ATOM   6927 5C31 POPEX 274     107.850 113.696  53.515  1.00  0.00           C
ATOM   6930 6C31 POPEX 274     107.090 112.446  53.085  1.00  0.00           C
ATOM   6934  NH3 POPEY 275      94.810  78.436  32.375  1.00  0.00           N
ATOM   6938  C12 POPEY 275      94.610  78.356  30.885  1.00  0.00           C
ATOM   6941  C11 POPEY 275      95.310  79.526  30.155  1.00  0.00           C
ATOM   6944  P   POPEY 275      97.680  80.466  29.545  1.00  0.00           P
ATOM   6945  O13 POPEY 275      98.480  79.586  28.655  1.00  0.00           O
ATOM   6946  O14 POPEY 275      96.860  81.546  28.955  1.00  0.00           O
ATOM   6947  O11 POPEY 275      98.550  81.066  30.745  1.00  0.00           O
ATOM   6948  O12 POPEY 275      96.720  79.496  30.365  1.00  0.00           O
ATOM   6949  C1  POPEY 275      99.400  80.176  31.485  1.00  0.00           C
ATOM   6952  C2  POPEY 275      99.100  80.146  33.015  1.00  0.00           C
ATOM   6954  O21 POPEY 275      99.380  78.856  33.585  1.00  0.00           O
ATOM   6955  C21 POPEY 275      98.460  77.896  33.515  1.00  0.00           C
ATOM   6956  O22 POPEY 275      97.500  77.856  32.775  1.00  0.00           O
ATOM   6957  C22 POPEY 275      98.720  76.896  34.645  1.00  0.00           C
ATOM   6960  C3  POPEY 275      97.680  80.696  33.395  1.00  0.00           C
ATOM   6963  O31 POPEY 275      97.320  80.486  34.775  1.00  0.00           O
ATOM   6964  C31 POPEY 275      97.930  81.236  35.675  1.00  0.00           C
ATOM   6965  O32 POPEY 275      98.840  82.016  35.465  1.00  0.00           O
ATOM   6966  C32 POPEY 275      97.310  80.946  37.065  1.00  0.00           C
ATOM   6969  C23 POPEY 275      97.700  77.056  35.815  1.00  0.00           C
ATOM   6972  C24 POPEY 275      98.360  76.826  37.185  1.00  0.00           C
ATOM   6975  C25 POPEY 275      97.370  76.876  38.365  1.00  0.00           C
ATOM   6978  C26 POPEY 275      97.940  77.336  39.735  1.00  0.00           C
ATOM   6981  C27 POPEY 275      97.990  76.226  40.815  1.00  0.00           C
ATOM   6984  C28 POPEY 275      98.350  76.746  42.235  1.00  0.00           C
ATOM   6987  C29 POPEY 275      98.550  75.616  43.225  1.00  0.00           C
ATOM   6989 0C21 POPEY 275      98.320  75.646  44.555  1.00  0.00           C
ATOM   6991 1C21 POPEY 275      97.890  76.846  45.365  1.00  0.00           C
ATOM   6994 2C21 POPEY 275      98.610  76.896  46.735  1.00  0.00           C
ATOM   6997 3C21 POPEY 275     100.100  77.246  46.645  1.00  0.00           C
ATOM   7000 4C21 POPEY 275     100.840  76.986  47.965  1.00  0.00           C
ATOM   7003 5C21 POPEY 275     102.310  77.396  47.915  1.00  0.00           C
ATOM   7006 6C21 POPEY 275     103.080  76.946  49.155  1.00  0.00           C
ATOM   7009 7C21 POPEY 275     104.570  77.296  49.075  1.00  0.00           C
ATOM   7012 8C21 POPEY 275     105.340  76.896  50.335  1.00  0.00           C
ATOM   7016  C33 POPEY 275      96.700  82.186  37.775  1.00  0.00           C
ATOM   7019  C34 POPEY 275      97.640  82.806  38.825  1.00  0.00           C
ATOM   7022  C35 POPEY 275      97.700  82.036  40.165  1.00  0.00           C
ATOM   7025  C36 POPEY 275      96.410  82.156  41.005  1.00  0.00           C
ATOM   7028  C37 POPEY 275      96.520  81.516  42.395  1.00  0.00           C
ATOM   7031  C38 POPEY 275      95.210  81.656  43.185  1.00  0.00           C
ATOM   7034  C39 POPEY 275      95.180  80.856  44.495  1.00  0.00           C
ATOM   7037 0C31 POPEY 275      96.070  81.406  45.615  1.00  0.00           C
ATOM   7040 1C31 POPEY 275      95.820  80.666  46.935  1.00  0.00           C
ATOM   7043 2C31 POPEY 275      96.870  80.956  48.025  1.00  0.00           C
ATOM   7046 3C31 POPEY 275      96.590  80.146  49.305  1.00  0.00           C
ATOM   7049 4C31 POPEY 275      97.780  80.096  50.265  1.00  0.00           C
ATOM   7052 5C31 POPEY 275      97.520  79.166  51.465  1.00  0.00           C
ATOM   7055 6C31 POPEY 275      98.730  79.006  52.375  1.00  0.00           C
ATOM   7059  NH3 POPEZ 276      91.600  16.226  34.675  1.00  0.00           N
ATOM   7063  C12 POPEZ 276      90.650  16.306  33.505  1.00  0.00           C
ATOM   7066  C11 POPEZ 276      90.350  14.920  32.935  1.00  0.00           C
ATOM   7069  P   POPEZ 276      92.380  13.170  33.115  1.00  0.00           P
ATOM   7070  O13 POPEZ 276      92.530  12.030  32.205  1.00  0.00           O
ATOM   7071  O14 POPEZ 276      93.610  13.790  33.645  1.00  0.00           O
ATOM   7072  O11 POPEZ 276      91.440  12.740  34.295  1.00  0.00           O
ATOM   7073  O12 POPEZ 276      91.530  14.300  32.425  1.00  0.00           O
ATOM   7074  C1  POPEZ 276      91.680  12.890  35.695  1.00  0.00           C
ATOM   7077  C2  POPEZ 276      91.230  11.600  36.455  1.00  0.00           C
ATOM   7079  O21 POPEZ 276      90.310  11.890  37.535  1.00  0.00           O
ATOM   7080  C21 POPEZ 276      90.710  12.730  38.455  1.00  0.00           C
ATOM   7081  O22 POPEZ 276      91.850  13.160  38.585  1.00  0.00           O
ATOM   7082  C22 POPEZ 276      89.510  13.150  39.315  1.00  0.00           C
ATOM   7085  C3  POPEZ 276      92.400  10.690  36.875  1.00  0.00           C
ATOM   7088  O31 POPEZ 276      91.890   9.420  37.295  1.00  0.00           O
ATOM   7089  C31 POPEZ 276      92.160   8.840  38.465  1.00  0.00           C
ATOM   7090  O32 POPEZ 276      92.240   7.640  38.615  1.00  0.00           O
ATOM   7091  C32 POPEZ 276      92.320   9.780  39.665  1.00  0.00           C
ATOM   7094  C23 POPEZ 276      89.790  13.420  40.825  1.00  0.00           C
ATOM   7097  C24 POPEZ 276      89.380  14.840  41.255  1.00  0.00           C
ATOM   7100  C25 POPEZ 276      89.390  15.090  42.775  1.00  0.00           C
ATOM   7103  C26 POPEZ 276      88.220  14.460  43.545  1.00  0.00           C
ATOM   7106  C27 POPEZ 276      87.700  15.396  44.665  1.00  0.00           C
ATOM   7109  C28 POPEZ 276      86.600  14.780  45.555  1.00  0.00           C
ATOM   7112  C29 POPEZ 276      86.000  15.796  46.505  1.00  0.00           C
ATOM   7114 0C21 POPEZ 276      85.730  15.656  47.815  1.00  0.00           C
ATOM   7116 1C21 POPEZ 276      86.010  14.440  48.655  1.00  0.00           C
ATOM   7119 2C21 POPEZ 276      84.830  13.440  48.705  1.00  0.00           C
ATOM   7122 3C21 POPEZ 276      85.190  12.180  49.515  1.00  0.00           C
ATOM   7125 4C21 POPEZ 276      84.130  11.080  49.385  1.00  0.00           C
ATOM   7128 5C21 POPEZ 276      84.460   9.790  50.165  1.00  0.00           C
ATOM   7131 6C21 POPEZ 276      85.840   9.190  49.825  1.00  0.00           C
ATOM   7134 7C21 POPEZ 276      86.020   7.770  50.395  1.00  0.00           C
ATOM   7137 8C21 POPEZ 276      87.430   7.210  50.215  1.00  0.00           C
ATOM   7141  C33 POPEZ 276      91.180   9.620  40.705  1.00  0.00           C
ATOM   7144  C34 POPEZ 276      91.570  10.260  42.045  1.00  0.00           C
ATOM   7147  C35 POPEZ 276      90.420  10.290  43.065  1.00  0.00           C
ATOM   7150  C36 POPEZ 276      90.920  10.710  44.455  1.00  0.00           C
ATOM   7153  C37 POPEZ 276      89.790  10.890  45.485  1.00  0.00           C
ATOM   7156  C38 POPEZ 276      90.350  11.310  46.855  1.00  0.00           C
ATOM   7159  C39 POPEZ 276      89.280  11.610  47.905  1.00  0.00           C
ATOM   7162 0C31 POPEZ 276      89.890  12.040  49.255  1.00  0.00           C
ATOM   7165 1C31 POPEZ 276      88.800  12.360  50.285  1.00  0.00           C
ATOM   7168 2C31 POPEZ 276      89.330  12.900  51.625  1.00  0.00           C
ATOM   7171 3C31 POPEZ 276      88.180  13.350  52.545  1.00  0.00           C
ATOM   7174 4C31 POPEZ 276      87.420  12.180  53.195  1.00  0.00           C
ATOM   7177 5C31 POPEZ 276      86.110  12.610  53.845  1.00  0.00           C
ATOM   7180 6C31 POPEZ 276      85.410  11.490  54.615  1.00  0.00           C
ATOM   7184  NH3 POPEa 277     123.156   4.400  77.335  1.00  0.00           N
ATOM   7188  C12 POPEa 277     123.206   5.840  76.865  1.00  0.00           C
ATOM   7191  C11 POPEa 277     124.636   6.400  76.785  1.00  0.00           C
ATOM   7194  P   POPEa 277     124.806   8.970  77.325  1.00  0.00           P
ATOM   7195  O13 POPEa 277     124.726   8.480  78.705  1.00  0.00           O
ATOM   7196  O14 POPEa 277     126.026   9.740  76.965  1.00  0.00           O
ATOM   7197  O11 POPEa 277     123.536   9.890  77.105  1.00  0.00           O
ATOM   7198  O12 POPEa 277     124.596   7.760  76.335  1.00  0.00           O
ATOM   7199  C1  POPEa 277     122.536   9.560  76.135  1.00  0.00           C
ATOM   7202  C2  POPEa 277     122.886  10.090  74.725  1.00  0.00           C
ATOM   7204  O21 POPEa 277     121.866  11.020  74.345  1.00  0.00           O
ATOM   7205  C21 POPEa 277     122.146  11.810  73.325  1.00  0.00           C
ATOM   7206  O22 POPEa 277     123.246  11.930  72.805  1.00  0.00           O
ATOM   7207  C22 POPEa 277     120.846  12.530  72.965  1.00  0.00           C
ATOM   7210  C3  POPEa 277     123.046   8.930  73.675  1.00  0.00           C
ATOM   7213  O31 POPEa 277     121.786   8.250  73.415  1.00  0.00           O
ATOM   7214  C31 POPEa 277     121.146   8.720  72.335  1.00  0.00           C
ATOM   7215  O32 POPEa 277     121.566   9.600  71.615  1.00  0.00           O
ATOM   7216  C32 POPEa 277     119.816   7.990  72.105  1.00  0.00           C
ATOM   7219  C23 POPEa 277     120.866  13.230  71.595  1.00  0.00           C
ATOM   7222  C24 POPEa 277     119.586  14.050  71.355  1.00  0.00           C
ATOM   7225  C25 POPEa 277     119.516  14.670  69.955  1.00  0.00           C
ATOM   7228  C26 POPEa 277     119.146  13.640  68.885  1.00  0.00           C
ATOM   7231  C27 POPEa 277     118.676  14.280  67.575  1.00  0.00           C
ATOM   7234  C28 POPEa 277     118.186  13.240  66.555  1.00  0.00           C
ATOM   7237  C29 POPEa 277     118.016  13.840  65.195  1.00  0.00           C
ATOM   7239 0C21 POPEa 277     116.866  14.210  64.595  1.00  0.00           C
ATOM   7241 1C21 POPEa 277     115.480  14.160  65.195  1.00  0.00           C
ATOM   7244 2C21 POPEa 277     114.610  15.346  64.745  1.00  0.00           C
ATOM   7247 3C21 POPEa 277     114.350  15.386  63.235  1.00  0.00           C
ATOM   7250 4C21 POPEa 277     113.340  16.446  62.795  1.00  0.00           C
ATOM   7253 5C21 POPEa 277     113.450  16.746  61.295  1.00  0.00           C
ATOM   7256 6C21 POPEa 277     112.370  17.696  60.765  1.00  0.00           C
ATOM   7259 7C21 POPEa 277     112.670  18.156  59.325  1.00  0.00           C
ATOM   7262 8C21 POPEa 277     111.550  19.006  58.715  1.00  0.00           C
ATOM   7266  C33 POPEa 277     119.346   8.050  70.625  1.00  0.00           C
ATOM   7269  C34 POPEa 277     118.646   9.360  70.215  1.00  0.00           C
ATOM   7272  C35 POPEa 277     117.126   9.320  70.445  1.00  0.00           C
ATOM   7275  C36 POPEa 277     116.416  10.560  69.885  1.00  0.00           C
ATOM   7278  C37 POPEa 277     114.890  10.500  70.035  1.00  0.00           C
ATOM   7281  C38 POPEa 277     114.110  10.850  68.755  1.00  0.00           C
ATOM   7284  C39 POPEa 277     114.220   9.770  67.655  1.00  0.00           C
ATOM   7287 0C31 POPEa 277     113.360  10.120  66.435  1.00  0.00           C
ATOM   7290 1C31 POPEa 277     113.620   9.220  65.215  1.00  0.00           C
ATOM   7293 2C31 POPEa 277     112.940   9.750  63.945  1.00  0.00           C
ATOM   7296 3C31 POPEa 277     113.230   8.940  62.665  1.00  0.00           C
ATOM   7299 4C31 POPEa 277     114.730   8.810  62.335  1.00  0.00           C
ATOM   7302 5C31 POPEa 277     114.970   8.310  60.905  1.00  0.00           C
ATOM   7305 6C31 POPEa 277     116.456   8.040  60.605  1.00  0.00           C
ATOM   7309  NH3 POPEb 278       0.840  18.786  73.935  1.00  0.00           N
ATOM   7313  C12 POPEb 278      -0.420  19.616  74.025  1.00  0.00           C
ATOM   7316  C11 POPEb 278      -0.160  21.126  73.905  1.00  0.00           C
ATOM   7319  P   POPEb 278      -1.210  23.356  74.765  1.00  0.00           P
ATOM   7320  O13 POPEb 278      -2.470  24.126  74.625  1.00  0.00           O
ATOM   7321  O14 POPEb 278      -0.600  23.416  76.105  1.00  0.00           O
ATOM   7322  O11 POPEb 278      -0.120  23.886  73.755  1.00  0.00           O
ATOM   7323  O12 POPEb 278      -1.340  21.846  74.305  1.00  0.00           O
ATOM   7324  C1  POPEb 278       0.750  24.936  74.175  1.00  0.00           C
ATOM   7327  C2  POPEb 278       0.070  26.316  73.965  1.00  0.00           C
ATOM   7329  O21 POPEb 278      -0.350  26.616  72.625  1.00  0.00           O
ATOM   7330  C21 POPEb 278       0.360  26.276  71.555  1.00  0.00           C
ATOM   7331  O22 POPEb 278       1.420  25.686  71.505  1.00  0.00           O
ATOM   7332  C22 POPEb 278      -0.360  26.866  70.335  1.00  0.00           C
ATOM   7335  C3  POPEb 278       0.880  27.486  74.545  1.00  0.00           C
ATOM   7338  O31 POPEb 278       2.040  27.696  73.735  1.00  0.00           O
ATOM   7339  C31 POPEb 278       2.420  28.946  73.555  1.00  0.00           C
ATOM   7340  O32 POPEb 278       1.840  29.936  73.975  1.00  0.00           O
ATOM   7341  C32 POPEb 278       3.740  28.966  72.815  1.00  0.00           C
ATOM   7344  C23 POPEb 278       0.670  27.306  69.285  1.00  0.00           C
ATOM   7347  C24 POPEb 278       0.070  27.836  67.965  1.00  0.00           C
ATOM   7350  C25 POPEb 278       1.220  28.226  67.025  1.00  0.00           C
ATOM   7353  C26 POPEb 278       0.830  28.746  65.635  1.00  0.00           C
ATOM   7356  C27 POPEb 278       2.100  28.986  64.805  1.00  0.00           C
ATOM   7359  C28 POPEb 278       2.020  30.176  63.825  1.00  0.00           C
ATOM   7362  C29 POPEb 278       1.200  29.916  62.585  1.00  0.00           C
ATOM   7364 0C21 POPEb 278       1.650  29.816  61.325  1.00  0.00           C
ATOM   7366 1C21 POPEb 278       3.090  29.896  60.855  1.00  0.00           C
ATOM   7369 2C21 POPEb 278       3.440  31.166  60.055  1.00  0.00           C
ATOM   7372 3C21 POPEb 278       3.370  32.456  60.885  1.00  0.00           C
ATOM   7375 4C21 POPEb 278       3.960  33.676  60.145  1.00  0.00           C
ATOM   7378 5C21 POPEb 278       3.380  35.046  60.575  1.00  0.00           C
ATOM   7381 6C21 POPEb 278       3.840  35.566  61.955  1.00  0.00           C
ATOM   7384 7C21 POPEb 278       3.050  35.006  63.135  1.00  0.00           C
ATOM   7387 8C21 POPEb 278       3.460  35.576  64.505  1.00  0.00           C
ATOM   7391  C33 POPEb 278       4.250  27.576  72.365  1.00  0.00           C
ATOM   7394  C34 POPEb 278       5.750  27.586  72.095  1.00  0.00           C
ATOM   7397  C35 POPEb 278       6.110  27.556  70.615  1.00  0.00           C
ATOM   7400  C36 POPEb 278       5.630  28.756  69.785  1.00  0.00           C
ATOM   7403  C37 POPEb 278       5.990  28.556  68.315  1.00  0.00           C
ATOM   7406  C38 POPEb 278       6.060  29.836  67.465  1.00  0.00           C
ATOM   7409  C39 POPEb 278       6.430  29.436  66.035  1.00  0.00           C
ATOM   7412 0C31 POPEb 278       6.900  30.566  65.105  1.00  0.00           C
ATOM   7415 1C31 POPEb 278       7.050  30.026  63.675  1.00  0.00           C
ATOM   7418 2C31 POPEb 278       7.700  30.936  62.635  1.00  0.00           C
ATOM   7421 3C31 POPEb 278       7.430  30.456  61.195  1.00  0.00           C
ATOM   7424 4C31 POPEb 278       7.910  31.446  60.135  1.00  0.00           C
ATOM   7427 5C31 POPEb 278       7.620  30.966  58.705  1.00  0.00           C
ATOM   7430 6C31 POPEb 278       8.180  31.886  57.625  1.00  0.00           C
ATOM   7434  NH3 POPEc 279      93.120   9.370  31.985  1.00  0.00           N
ATOM   7438  C12 POPEc 279      94.550   9.370  32.475  1.00  0.00           C
ATOM   7441  C11 POPEc 279      95.480  10.240  31.595  1.00  0.00           C
ATOM   7444  P   POPEc 279      97.860  11.240  32.205  1.00  0.00           P
ATOM   7445  O13 POPEc 279      98.740  11.400  31.035  1.00  0.00           O
ATOM   7446  O14 POPEc 279      97.170  12.450  32.675  1.00  0.00           O
ATOM   7447  O11 POPEc 279      98.760  10.670  33.385  1.00  0.00           O
ATOM   7448  O12 POPEc 279      96.850  10.050  31.985  1.00  0.00           O
ATOM   7449  C1  POPEc 279      98.190  10.450  34.665  1.00  0.00           C
ATOM   7452  C2  POPEc 279      98.850  11.390  35.725  1.00  0.00           C
ATOM   7454  O21 POPEc 279      98.460  11.060  37.065  1.00  0.00           O
ATOM   7455  C21 POPEc 279      97.200  11.180  37.385  1.00  0.00           C
ATOM   7456  O22 POPEc 279      96.240  11.290  36.645  1.00  0.00           O
ATOM   7457  C22 POPEc 279      97.090  11.230  38.895  1.00  0.00           C
ATOM   7460  C3  POPEc 279      98.620  12.900  35.415  1.00  0.00           C
ATOM   7463  O31 POPEc 279      98.640  13.670  36.635  1.00  0.00           O
ATOM   7464  C31 POPEc 279      97.970  14.800  36.615  1.00  0.00           C
ATOM   7465  O32 POPEc 279      97.620  15.406  35.625  1.00  0.00           O
ATOM   7466  C32 POPEc 279      97.620  15.166  38.055  1.00  0.00           C
ATOM   7469  C23 POPEc 279      95.610  11.440  39.305  1.00  0.00           C
ATOM   7472  C24 POPEc 279      95.430  11.530  40.825  1.00  0.00           C
ATOM   7475  C25 POPEc 279      96.230  10.440  41.525  1.00  0.00           C
ATOM   7478  C26 POPEc 279      95.830  10.140  42.955  1.00  0.00           C
ATOM   7481  C27 POPEc 279      96.760   9.040  43.465  1.00  0.00           C
ATOM   7484  C28 POPEc 279      96.300   8.350  44.745  1.00  0.00           C
ATOM   7487  C29 POPEc 279      97.240   7.200  44.985  1.00  0.00           C
ATOM   7489 0C21 POPEc 279      97.850   6.910  46.135  1.00  0.00           C
ATOM   7491 1C21 POPEc 279      97.650   7.610  47.455  1.00  0.00           C
ATOM   7494 2C21 POPEc 279      97.320   6.590  48.565  1.00  0.00           C
ATOM   7497 3C21 POPEc 279      98.390   5.510  48.725  1.00  0.00           C
ATOM   7500 4C21 POPEc 279      98.250   4.710  50.015  1.00  0.00           C
ATOM   7503 5C21 POPEc 279      99.440   3.760  50.215  1.00  0.00           C
ATOM   7506 6C21 POPEc 279      99.410   3.040  51.565  1.00  0.00           C
ATOM   7509 7C21 POPEc 279     100.690   2.260  51.855  1.00  0.00           C
ATOM   7512 8C21 POPEc 279     100.700   1.630  53.245  1.00  0.00           C
ATOM   7516  C33 POPEc 279      98.880  15.416  38.905  1.00  0.00           C
ATOM   7519  C34 POPEc 279      98.560  15.886  40.325  1.00  0.00           C
ATOM   7522  C35 POPEc 279      98.280  14.730  41.285  1.00  0.00           C
ATOM   7525  C36 POPEc 279      97.870  15.216  42.685  1.00  0.00           C
ATOM   7528  C37 POPEc 279      98.960  16.016  43.415  1.00  0.00           C
ATOM   7531  C38 POPEc 279      98.490  16.676  44.725  1.00  0.00           C
ATOM   7534  C39 POPEc 279      97.340  17.666  44.465  1.00  0.00           C
ATOM   7537 0C31 POPEc 279      97.070  18.666  45.585  1.00  0.00           C
ATOM   7540 1C31 POPEc 279      96.560  17.996  46.865  1.00  0.00           C
ATOM   7543 2C31 POPEc 279      96.140  19.006  47.935  1.00  0.00           C
ATOM   7546 3C31 POPEc 279      94.780  19.676  47.645  1.00  0.00           C
ATOM   7549 4C31 POPEc 279      94.450  20.786  48.655  1.00  0.00           C
ATOM   7552 5C31 POPEc 279      93.110  21.466  48.365  1.00  0.00           C
ATOM   7555 6C31 POPEc 279      92.900  22.756  49.165  1.00  0.00           C
ATOM   7559  NH3 POPEd 280      91.940  25.336  33.675  1.00  0.00           N
ATOM   7563  C12 POPEd 280      93.040  26.346  33.555  1.00  0.00           C
ATOM   7566  C11 POPEd 280      92.750  27.376  32.445  1.00  0.00           C
ATOM   7569  P   POPEd 280      94.500  29.146  33.225  1.00  0.00           P
ATOM   7570  O13 POPEd 280      95.570  29.956  32.595  1.00  0.00           O
ATOM   7571  O14 POPEd 280      93.400  29.866  33.895  1.00  0.00           O
ATOM   7572  O11 POPEd 280      95.140  28.126  34.255  1.00  0.00           O
ATOM   7573  O12 POPEd 280      93.890  28.176  32.145  1.00  0.00           O
ATOM   7574  C1  POPEd 280      95.240  28.446  35.645  1.00  0.00           C
ATOM   7577  C2  POPEd 280      96.720  28.556  36.075  1.00  0.00           C
ATOM   7579  O21 POPEd 280      97.000  27.746  37.225  1.00  0.00           O
ATOM   7580  C21 POPEd 280      96.570  28.136  38.405  1.00  0.00           C
ATOM   7581  O22 POPEd 280      95.720  28.966  38.645  1.00  0.00           O
ATOM   7582  C22 POPEd 280      97.240  27.236  39.435  1.00  0.00           C
ATOM   7585  C3  POPEd 280      97.230  30.006  36.265  1.00  0.00           C
ATOM   7588  O31 POPEd 280      98.510  30.056  36.925  1.00  0.00           O
ATOM   7589  C31 POPEd 280      99.530  29.656  36.175  1.00  0.00           C
ATOM   7590  O32 POPEd 280      99.480  29.356  34.995  1.00  0.00           O
ATOM   7591  C32 POPEd 280     100.760  29.616  37.085  1.00  0.00           C
ATOM   7594  C23 POPEd 280      98.690  27.616  39.805  1.00  0.00           C
ATOM   7597  C24 POPEd 280      99.230  26.806  40.995  1.00  0.00           C
ATOM   7600  C25 POPEd 280     100.760  26.886  41.165  1.00  0.00           C
ATOM   7603  C26 POPEd 280     101.180  26.396  42.555  1.00  0.00           C
ATOM   7606  C27 POPEd 280     102.700  26.366  42.775  1.00  0.00           C
ATOM   7609  C28 POPEd 280     103.050  26.376  44.285  1.00  0.00           C
ATOM   7612  C29 POPEd 280     104.360  25.736  44.615  1.00  0.00           C
ATOM   7614 0C21 POPEd 280     105.550  26.276  44.945  1.00  0.00           C
ATOM   7616 1C21 POPEd 280     105.940  27.716  45.125  1.00  0.00           C
ATOM   7619 2C21 POPEd 280     106.880  27.736  46.345  1.00  0.00           C
ATOM   7622 3C21 POPEd 280     106.160  27.406  47.655  1.00  0.00           C
ATOM   7625 4C21 POPEd 280     106.950  27.856  48.885  1.00  0.00           C
ATOM   7628 5C21 POPEd 280     106.210  27.606  50.195  1.00  0.00           C
ATOM   7631 6C21 POPEd 280     106.870  28.346  51.355  1.00  0.00           C
ATOM   7634 7C21 POPEd 280     106.250  28.006  52.715  1.00  0.00           C
ATOM   7637 8C21 POPEd 280     106.990  28.666  53.885  1.00  0.00           C
ATOM   7641  C33 POPEd 280     102.090  29.266  36.395  1.00  0.00           C
ATOM   7644  C34 POPEd 280     103.230  29.086  37.415  1.00  0.00           C
ATOM   7647  C35 POPEd 280     104.480  28.436  36.805  1.00  0.00           C
ATOM   7650  C36 POPEd 280     105.410  27.846  37.865  1.00  0.00           C
ATOM   7653  C37 POPEd 280     105.960  28.866  38.875  1.00  0.00           C
ATOM   7656  C38 POPEd 280     106.680  28.146  40.025  1.00  0.00           C
ATOM   7659  C39 POPEd 280     107.710  29.026  40.745  1.00  0.00           C
ATOM   7662 0C31 POPEd 280     107.200  30.036  41.765  1.00  0.00           C
ATOM   7665 1C31 POPEd 280     108.300  31.056  42.075  1.00  0.00           C
ATOM   7668 2C31 POPEd 280     107.920  32.006  43.205  1.00  0.00           C
ATOM   7671 3C31 POPEd 280     108.150  31.406  44.605  1.00  0.00           C
ATOM   7674 4C31 POPEd 280     109.560  31.676  45.145  1.00  0.00           C
ATOM   7677 5C31 POPEd 280     109.740  31.216  46.605  1.00  0.00           C
ATOM   7680 6C31 POPEd 280     111.120  31.546  47.175  1.00  0.00           C
ATOM   7684  NH3 POPEe 281      30.160 101.666  31.035  1.00  0.00           N
ATOM   7688  C12 POPEe 281      30.270 102.626  29.885  1.00  0.00           C
ATOM   7691  C11 POPEe 281      28.950 103.376  29.685  1.00  0.00           C
ATOM   7694  P   POPEe 281      27.130 104.556  31.135  1.00  0.00           P
ATOM   7695  O13 POPEe 281      26.430 104.796  29.855  1.00  0.00           O
ATOM   7696  O14 POPEe 281      26.390 103.596  31.965  1.00  0.00           O
ATOM   7697  O11 POPEe 281      27.240 105.926  31.915  1.00  0.00           O
ATOM   7698  O12 POPEe 281      28.630 104.086  30.885  1.00  0.00           O
ATOM   7699  C1  POPEe 281      27.390 105.806  33.335  1.00  0.00           C
ATOM   7702  C2  POPEe 281      27.890 107.146  33.935  1.00  0.00           C
ATOM   7704  O21 POPEe 281      28.330 106.956  35.295  1.00  0.00           O
ATOM   7705  C21 POPEe 281      27.500 106.406  36.195  1.00  0.00           C
ATOM   7706  O22 POPEe 281      26.290 106.356  36.085  1.00  0.00           O
ATOM   7707  C22 POPEe 281      28.340 105.836  37.345  1.00  0.00           C
ATOM   7710  C3  POPEe 281      26.890 108.316  33.745  1.00  0.00           C
ATOM   7713  O31 POPEe 281      27.450 109.576  34.175  1.00  0.00           O
ATOM   7714  C31 POPEe 281      27.150 110.676  33.485  1.00  0.00           C
ATOM   7715  O32 POPEe 281      26.600 110.726  32.395  1.00  0.00           O
ATOM   7716  C32 POPEe 281      27.580 111.846  34.375  1.00  0.00           C
ATOM   7719  C23 POPEe 281      27.540 105.426  38.615  1.00  0.00           C
ATOM   7722  C24 POPEe 281      28.290 104.396  39.485  1.00  0.00           C
ATOM   7725  C25 POPEe 281      27.450 103.786  40.625  1.00  0.00           C
ATOM   7728  C26 POPEe 281      27.960 102.396  41.075  1.00  0.00           C
ATOM   7731  C27 POPEe 281      27.280 101.876  42.345  1.00  0.00           C
ATOM   7734  C28 POPEe 281      27.780 100.486  42.805  1.00  0.00           C
ATOM   7737  C29 POPEe 281      27.330  99.346  41.925  1.00  0.00           C
ATOM   7739 0C21 POPEe 281      26.710  98.216  42.335  1.00  0.00           C
ATOM   7741 1C21 POPEe 281      26.400  97.876  43.775  1.00  0.00           C
ATOM   7744 2C21 POPEe 281      26.050  96.386  44.005  1.00  0.00           C
ATOM   7747 3C21 POPEe 281      24.580  96.016  43.785  1.00  0.00           C
ATOM   7750 4C21 POPEe 281      24.230  94.646  44.405  1.00  0.00           C
ATOM   7753 5C21 POPEe 281      22.730  94.456  44.685  1.00  0.00           C
ATOM   7756 6C21 POPEe 281      22.020  93.486  43.725  1.00  0.00           C
ATOM   7759 7C21 POPEe 281      20.520  93.386  44.025  1.00  0.00           C
ATOM   7762 8C21 POPEe 281      19.760  92.516  43.015  1.00  0.00           C
ATOM   7766  C33 POPEe 281      27.480 113.296  33.815  1.00  0.00           C
ATOM   7769  C34 POPEe 281      26.050 113.796  33.545  1.00  0.00           C
ATOM   7772  C35 POPEe 281      25.140 113.886  34.795  1.00  0.00           C
ATOM   7775  C36 POPEe 281      25.320 115.146  35.655  1.00  0.00           C
ATOM   7778  C37 POPEe 281      24.200 115.306  36.715  1.00  0.00           C
ATOM   7781  C38 POPEe 281      24.110 116.736  37.275  1.00  0.00           C
ATOM   7784  C39 POPEe 281      22.820 117.046  38.085  1.00  0.00           C
ATOM   7787 0C31 POPEe 281      22.570 118.556  38.235  1.00  0.00           C
ATOM   7790 1C31 POPEe 281      21.290 118.956  38.985  1.00  0.00           C
ATOM   7793 2C31 POPEe 281      21.220 120.486  39.125  1.00  0.00           C
ATOM   7796 3C31 POPEe 281      19.990 121.076  39.835  1.00  0.00           C
ATOM   7799 4C31 POPEe 281      18.700 121.006  38.995  1.00  0.00           C
ATOM   7802 5C31 POPEe 281      17.690 122.116  39.355  1.00  0.00           C
ATOM   7805 6C31 POPEe 281      16.450 122.116  38.465  1.00  0.00           C
ATOM   7809  NH3 POPEf 282      19.580  50.486  27.155  1.00  0.00           N
ATOM   7813  C12 POPEf 282      18.240  50.086  27.745  1.00  0.00           C
ATOM   7816  C11 POPEf 282      17.090  50.486  26.805  1.00  0.00           C
ATOM   7819  P   POPEf 282      15.340  48.616  27.295  1.00  0.00           P
ATOM   7820  O13 POPEf 282      14.030  48.536  26.615  1.00  0.00           O
ATOM   7821  O14 POPEf 282      16.420  47.796  26.745  1.00  0.00           O
ATOM   7822  O11 POPEf 282      15.060  48.316  28.815  1.00  0.00           O
ATOM   7823  O12 POPEf 282      15.800  50.126  27.335  1.00  0.00           O
ATOM   7824  C1  POPEf 282      14.740  49.286  29.825  1.00  0.00           C
ATOM   7827  C2  POPEf 282      13.670  48.766  30.825  1.00  0.00           C
ATOM   7829  O21 POPEf 282      13.240  49.866  31.655  1.00  0.00           O
ATOM   7830  C21 POPEf 282      13.880  50.046  32.815  1.00  0.00           C
ATOM   7831  O22 POPEf 282      15.010  49.706  33.075  1.00  0.00           O
ATOM   7832  C22 POPEf 282      12.970  50.786  33.795  1.00  0.00           C
ATOM   7835  C3  POPEf 282      14.020  47.446  31.635  1.00  0.00           C
ATOM   7838  O31 POPEf 282      13.230  47.336  32.845  1.00  0.00           O
ATOM   7839  C31 POPEf 282      12.820  46.146  33.255  1.00  0.00           C
ATOM   7840  O32 POPEf 282      12.740  45.136  32.585  1.00  0.00           O
ATOM   7841  C32 POPEf 282      12.390  46.246  34.725  1.00  0.00           C
ATOM   7844  C23 POPEf 282      13.360  50.516  35.265  1.00  0.00           C
ATOM   7847  C24 POPEf 282      12.280  51.036  36.225  1.00  0.00           C
ATOM   7850  C25 POPEf 282      12.370  50.516  37.675  1.00  0.00           C
ATOM   7853  C26 POPEf 282      13.520  51.016  38.555  1.00  0.00           C
ATOM   7856  C27 POPEf 282      13.290  50.646  40.035  1.00  0.00           C
ATOM   7859  C28 POPEf 282      14.040  51.526  41.045  1.00  0.00           C
ATOM   7862  C29 POPEf 282      13.680  51.146  42.465  1.00  0.00           C
ATOM   7864 0C21 POPEf 282      13.380  51.996  43.465  1.00  0.00           C
ATOM   7866 1C21 POPEf 282      13.380  53.496  43.365  1.00  0.00           C
ATOM   7869 2C21 POPEf 282      13.230  54.216  44.715  1.00  0.00           C
ATOM   7872 3C21 POPEf 282      11.870  53.956  45.395  1.00  0.00           C
ATOM   7875 4C21 POPEf 282      11.630  54.856  46.625  1.00  0.00           C
ATOM   7878 5C21 POPEf 282      10.360  54.466  47.385  1.00  0.00           C
ATOM   7881 6C21 POPEf 282      10.160  55.336  48.635  1.00  0.00           C
ATOM   7884 7C21 POPEf 282       9.020  54.866  49.535  1.00  0.00           C
ATOM   7887 8C21 POPEf 282       8.820  55.746  50.765  1.00  0.00           C
ATOM   7891  C33 POPEf 282      13.060  45.196  35.655  1.00  0.00           C
ATOM   7894  C34 POPEf 282      12.360  45.086  37.025  1.00  0.00           C
ATOM   7897  C35 POPEf 282      12.450  46.346  37.895  1.00  0.00           C
ATOM   7900  C36 POPEf 282      11.610  46.256  39.185  1.00  0.00           C
ATOM   7903  C37 POPEf 282      11.780  47.496  40.065  1.00  0.00           C
ATOM   7906  C38 POPEf 282      10.860  47.566  41.295  1.00  0.00           C
ATOM   7909  C39 POPEf 282      11.140  46.496  42.365  1.00  0.00           C
ATOM   7912 0C31 POPEf 282      11.610  47.086  43.715  1.00  0.00           C
ATOM   7915 1C31 POPEf 282      11.500  46.046  44.835  1.00  0.00           C
ATOM   7918 2C31 POPEf 282      11.860  46.566  46.235  1.00  0.00           C
ATOM   7921 3C31 POPEf 282      11.540  45.516  47.315  1.00  0.00           C
ATOM   7924 4C31 POPEf 282      11.970  45.936  48.725  1.00  0.00           C
ATOM   7927 5C31 POPEf 282      11.780  44.796  49.745  1.00  0.00           C
ATOM   7930 6C31 POPEf 282      12.130  45.166  51.195  1.00  0.00           C
ATOM   7934  NH3 POPEg 283      71.590 115.056  74.315  1.00  0.00           N
ATOM   7938  C12 POPEg 283      72.430 116.176  74.855  1.00  0.00           C
ATOM   7941  C11 POPEg 283      71.790 117.536  74.535  1.00  0.00           C
ATOM   7944  P   POPEg 283      69.220 117.826  74.145  1.00  0.00           P
ATOM   7945  O13 POPEg 283      67.970 117.756  74.925  1.00  0.00           O
ATOM   7946  O14 POPEg 283      69.480 119.056  73.375  1.00  0.00           O
ATOM   7947  O11 POPEg 283      69.330 116.566  73.195  1.00  0.00           O
ATOM   7948  O12 POPEg 283      70.470 117.626  75.105  1.00  0.00           O
ATOM   7949  C1  POPEg 283      68.230 116.046  72.425  1.00  0.00           C
ATOM   7952  C2  POPEg 283      68.180 116.576  70.965  1.00  0.00           C
ATOM   7954  O21 POPEg 283      69.530 116.716  70.485  1.00  0.00           O
ATOM   7955  C21 POPEg 283      69.690 116.556  69.175  1.00  0.00           C
ATOM   7956  O22 POPEg 283      68.830 116.186  68.395  1.00  0.00           O
ATOM   7957  C22 POPEg 283      71.150 116.826  68.805  1.00  0.00           C
ATOM   7960  C3  POPEg 283      67.400 117.926  70.865  1.00  0.00           C
ATOM   7963  O31 POPEg 283      67.740 118.656  69.675  1.00  0.00           O
ATOM   7964  C31 POPEg 283      67.220 119.866  69.595  1.00  0.00           C
ATOM   7965  O32 POPEg 283      66.270 120.286  70.245  1.00  0.00           O
ATOM   7966  C32 POPEg 283      68.070 120.646  68.595  1.00  0.00           C
ATOM   7969  C23 POPEg 283      71.340 117.006  67.285  1.00  0.00           C
ATOM   7972  C24 POPEg 283      72.820 117.086  66.865  1.00  0.00           C
ATOM   7975  C25 POPEg 283      73.050 116.636  65.405  1.00  0.00           C
ATOM   7978  C26 POPEg 283      72.310 117.496  64.365  1.00  0.00           C
ATOM   7981  C27 POPEg 283      72.280 116.896  62.955  1.00  0.00           C
ATOM   7984  C28 POPEg 283      73.660 116.746  62.285  1.00  0.00           C
ATOM   7987  C29 POPEg 283      74.120 115.306  62.225  1.00  0.00           C
ATOM   7989 0C21 POPEg 283      74.880 114.756  61.265  1.00  0.00           C
ATOM   7991 1C21 POPEg 283      75.520 115.466  60.095  1.00  0.00           C
ATOM   7994 2C21 POPEg 283      77.040 115.186  60.025  1.00  0.00           C
ATOM   7997 3C21 POPEg 283      77.370 113.716  59.735  1.00  0.00           C
ATOM   8000 4C21 POPEg 283      78.870 113.416  59.625  1.00  0.00           C
ATOM   8003 5C21 POPEg 283      79.110 111.936  59.265  1.00  0.00           C
ATOM   8006 6C21 POPEg 283      80.590 111.536  59.345  1.00  0.00           C
ATOM   8009 7C21 POPEg 283      80.790 110.036  59.055  1.00  0.00           C
ATOM   8012 8C21 POPEg 283      82.230 109.576  59.265  1.00  0.00           C
ATOM   8016  C33 POPEg 283      67.250 121.026  67.355  1.00  0.00           C
ATOM   8019  C34 POPEg 283      66.580 119.846  66.665  1.00  0.00           C
ATOM   8022  C35 POPEg 283      65.060 119.856  66.885  1.00  0.00           C
ATOM   8025  C36 POPEg 283      64.350 121.056  66.235  1.00  0.00           C
ATOM   8028  C37 POPEg 283      62.830 120.936  66.315  1.00  0.00           C
ATOM   8031  C38 POPEg 283      62.070 121.956  65.465  1.00  0.00           C
ATOM   8034  C39 POPEg 283      62.340 121.856  63.955  1.00  0.00           C
ATOM   8037 0C31 POPEg 283      61.200 122.466  63.145  1.00  0.00           C
ATOM   8040 1C31 POPEg 283      61.490 122.516  61.635  1.00  0.00           C
ATOM   8043 2C31 POPEg 283      60.250 122.906  60.825  1.00  0.00           C
ATOM   8046 3C31 POPEg 283      60.510 123.066  59.315  1.00  0.00           C
ATOM   8049 4C31 POPEg 283      61.180 121.856  58.645  1.00  0.00           C
ATOM   8052 5C31 POPEg 283      61.370 122.056  57.135  1.00  0.00           C
ATOM   8055 6C31 POPEg 283      62.230 120.966  56.475  1.00  0.00           C
ATOM   8059  NH3 POPEh 284      78.760  49.436  73.625  1.00  0.00           N
ATOM   8063  C12 POPEh 284      80.040  50.206  73.835  1.00  0.00           C
ATOM   8066  C11 POPEh 284      79.950  51.186  75.015  1.00  0.00           C
ATOM   8069  P   POPEh 284      81.350  53.406  74.695  1.00  0.00           P
ATOM   8070  O13 POPEh 284      82.520  52.656  74.175  1.00  0.00           O
ATOM   8071  O14 POPEh 284      81.430  54.066  76.015  1.00  0.00           O
ATOM   8072  O11 POPEh 284      81.040  54.596  73.695  1.00  0.00           O
ATOM   8073  O12 POPEh 284      80.070  52.516  74.555  1.00  0.00           O
ATOM   8074  C1  POPEh 284      79.800  55.326  73.805  1.00  0.00           C
ATOM   8077  C2  POPEh 284      78.980  55.496  72.465  1.00  0.00           C
ATOM   8079  O21 POPEh 284      79.500  54.696  71.385  1.00  0.00           O
ATOM   8080  C21 POPEh 284      80.620  55.086  70.835  1.00  0.00           C
ATOM   8081  O22 POPEh 284      81.270  56.076  71.125  1.00  0.00           O
ATOM   8082  C22 POPEh 284      80.990  54.126  69.695  1.00  0.00           C
ATOM   8085  C3  POPEh 284      78.750  57.016  72.125  1.00  0.00           C
ATOM   8088  O31 POPEh 284      77.830  57.246  71.035  1.00  0.00           O
ATOM   8089  C31 POPEh 284      78.070  58.006  69.945  1.00  0.00           C
ATOM   8090  O32 POPEh 284      77.180  58.326  69.175  1.00  0.00           O
ATOM   8091  C32 POPEh 284      79.530  58.406  69.745  1.00  0.00           C
ATOM   8094  C23 POPEh 284      81.400  54.936  68.455  1.00  0.00           C
ATOM   8097  C24 POPEh 284      81.670  54.076  67.225  1.00  0.00           C
ATOM   8100  C25 POPEh 284      82.230  54.966  66.105  1.00  0.00           C
ATOM   8103  C26 POPEh 284      82.430  54.246  64.765  1.00  0.00           C
ATOM   8106  C27 POPEh 284      82.950  55.226  63.705  1.00  0.00           C
ATOM   8109  C28 POPEh 284      83.220  54.526  62.365  1.00  0.00           C
ATOM   8112  C29 POPEh 284      83.730  55.506  61.335  1.00  0.00           C
ATOM   8114 0C21 POPEh 284      83.430  55.506  60.015  1.00  0.00           C
ATOM   8116 1C21 POPEh 284      82.560  54.496  59.315  1.00  0.00           C
ATOM   8119 2C21 POPEh 284      81.780  55.086  58.135  1.00  0.00           C
ATOM   8122 3C21 POPEh 284      80.840  54.036  57.515  1.00  0.00           C
ATOM   8125 4C21 POPEh 284      80.200  54.476  56.195  1.00  0.00           C
ATOM   8128 5C21 POPEh 284      79.140  53.456  55.745  1.00  0.00           C
ATOM   8131 6C21 POPEh 284      78.630  53.686  54.315  1.00  0.00           C
ATOM   8134 7C21 POPEh 284      77.560  52.656  53.935  1.00  0.00           C
ATOM   8137 8C21 POPEh 284      77.230  52.646  52.445  1.00  0.00           C
ATOM   8141  C33 POPEh 284      79.850  59.236  68.485  1.00  0.00           C
ATOM   8144  C34 POPEh 284      79.670  58.496  67.145  1.00  0.00           C
ATOM   8147  C35 POPEh 284      80.640  59.006  66.075  1.00  0.00           C
ATOM   8150  C36 POPEh 284      80.500  58.306  64.715  1.00  0.00           C
ATOM   8153  C37 POPEh 284      79.420  58.916  63.815  1.00  0.00           C
ATOM   8156  C38 POPEh 284      79.430  58.336  62.395  1.00  0.00           C
ATOM   8159  C39 POPEh 284      78.460  59.036  61.445  1.00  0.00           C
ATOM   8162 0C31 POPEh 284      78.520  58.456  60.025  1.00  0.00           C
ATOM   8165 1C31 POPEh 284      77.620  59.216  59.035  1.00  0.00           C
ATOM   8168 2C31 POPEh 284      77.850  58.806  57.565  1.00  0.00           C
ATOM   8171 3C31 POPEh 284      76.890  59.506  56.575  1.00  0.00           C
ATOM   8174 4C31 POPEh 284      76.890  61.036  56.695  1.00  0.00           C
ATOM   8177 5C31 POPEh 284      75.990  61.716  55.655  1.00  0.00           C
ATOM   8180 6C31 POPEh 284      76.160  63.246  55.615  1.00  0.00           C
ATOM   8184  NH3 POPEi 285      76.650  38.336  30.385  1.00  0.00           N
ATOM   8188  C12 POPEi 285      78.100  38.376  30.035  1.00  0.00           C
ATOM   8191  C11 POPEi 285      78.470  37.116  29.235  1.00  0.00           C
ATOM   8194  P   POPEi 285      77.640  34.816  30.285  1.00  0.00           P
ATOM   8195  O13 POPEi 285      77.150  34.396  28.945  1.00  0.00           O
ATOM   8196  O14 POPEi 285      78.310  33.806  31.135  1.00  0.00           O
ATOM   8197  O11 POPEi 285      76.470  35.556  31.095  1.00  0.00           O
ATOM   8198  O12 POPEi 285      78.660  36.006  30.095  1.00  0.00           O
ATOM   8199  C1  POPEi 285      76.650  35.936  32.465  1.00  0.00           C
ATOM   8202  C2  POPEi 285      75.940  34.976  33.485  1.00  0.00           C
ATOM   8204  O21 POPEi 285      75.510  35.676  34.665  1.00  0.00           O
ATOM   8205  C21 POPEi 285      74.430  36.406  34.515  1.00  0.00           C
ATOM   8206  O22 POPEi 285      73.920  36.746  33.465  1.00  0.00           O
ATOM   8207  C22 POPEi 285      73.900  36.816  35.885  1.00  0.00           C
ATOM   8210  C3  POPEi 285      76.900  33.826  33.875  1.00  0.00           C
ATOM   8213  O31 POPEi 285      76.470  32.996  34.965  1.00  0.00           O
ATOM   8214  C31 POPEi 285      77.330  32.806  35.935  1.00  0.00           C
ATOM   8215  O32 POPEi 285      77.980  33.656  36.525  1.00  0.00           O
ATOM   8216  C32 POPEi 285      77.500  31.276  36.025  1.00  0.00           C
ATOM   8219  C23 POPEi 285      72.400  36.456  36.025  1.00  0.00           C
ATOM   8222  C24 POPEi 285      71.650  37.466  36.895  1.00  0.00           C
ATOM   8225  C25 POPEi 285      72.040  37.426  38.375  1.00  0.00           C
ATOM   8228  C26 POPEi 285      71.260  38.486  39.155  1.00  0.00           C
ATOM   8231  C27 POPEi 285      71.410  38.376  40.665  1.00  0.00           C
ATOM   8234  C28 POPEi 285      70.550  39.416  41.405  1.00  0.00           C
ATOM   8237  C29 POPEi 285      70.360  39.066  42.855  1.00  0.00           C
ATOM   8239 0C21 POPEi 285      70.880  39.716  43.905  1.00  0.00           C
ATOM   8241 1C21 POPEi 285      71.760  40.936  43.865  1.00  0.00           C
ATOM   8244 2C21 POPEi 285      73.250  40.596  43.755  1.00  0.00           C
ATOM   8247 3C21 POPEi 285      73.730  39.576  44.795  1.00  0.00           C
ATOM   8250 4C21 POPEi 285      75.240  39.656  45.075  1.00  0.00           C
ATOM   8253 5C21 POPEi 285      75.740  38.606  46.085  1.00  0.00           C
ATOM   8256 6C21 POPEi 285      74.940  38.606  47.405  1.00  0.00           C
ATOM   8259 7C21 POPEi 285      75.660  37.886  48.555  1.00  0.00           C
ATOM   8262 8C21 POPEi 285      74.890  37.966  49.875  1.00  0.00           C
ATOM   8266  C33 POPEi 285      78.080  30.686  37.335  1.00  0.00           C
ATOM   8269  C34 POPEi 285      79.560  31.016  37.535  1.00  0.00           C
ATOM   8272  C35 POPEi 285      80.170  30.346  38.775  1.00  0.00           C
ATOM   8275  C36 POPEi 285      79.650  30.896  40.115  1.00  0.00           C
ATOM   8278  C37 POPEi 285      80.040  29.976  41.275  1.00  0.00           C
ATOM   8281  C38 POPEi 285      79.760  30.566  42.665  1.00  0.00           C
ATOM   8284  C39 POPEi 285      78.280  30.496  43.065  1.00  0.00           C
ATOM   8287 0C31 POPEi 285      78.070  30.896  44.525  1.00  0.00           C
ATOM   8290 1C31 POPEi 285      76.800  30.276  45.135  1.00  0.00           C
ATOM   8293 2C31 POPEi 285      76.680  30.526  46.645  1.00  0.00           C
ATOM   8296 3C31 POPEi 285      76.150  31.926  47.005  1.00  0.00           C
ATOM   8299 4C31 POPEi 285      74.640  32.076  46.765  1.00  0.00           C
ATOM   8302 5C31 POPEi 285      74.020  33.156  47.665  1.00  0.00           C
ATOM   8305 6C31 POPEi 285      72.510  33.346  47.485  1.00  0.00           C
ATOM   8309  NH3 POPEj 286      13.740  34.016  28.895  1.00  0.00           N
ATOM   8313  C12 POPEj 286      12.320  33.936  29.385  1.00  0.00           C
ATOM   8316  C11 POPEj 286      11.600  32.686  28.865  1.00  0.00           C
ATOM   8319  P   POPEj 286       9.860  31.686  30.575  1.00  0.00           P
ATOM   8320  O13 POPEj 286       9.130  32.976  30.505  1.00  0.00           O
ATOM   8321  O14 POPEj 286       9.170  30.476  30.045  1.00  0.00           O
ATOM   8322  O11 POPEj 286      10.180  31.386  32.075  1.00  0.00           O
ATOM   8323  O12 POPEj 286      11.300  31.826  29.955  1.00  0.00           O
ATOM   8324  C1  POPEj 286      10.940  32.296  32.865  1.00  0.00           C
ATOM   8327  C2  POPEj 286      10.880  31.786  34.315  1.00  0.00           C
ATOM   8329  O21 POPEj 286      11.320  32.846  35.175  1.00  0.00           O
ATOM   8330  C21 POPEj 286      10.700  32.896  36.345  1.00  0.00           C
ATOM   8331  O22 POPEj 286       9.660  32.326  36.625  1.00  0.00           O
ATOM   8332  C22 POPEj 286      11.500  33.816  37.255  1.00  0.00           C
ATOM   8335  C3  POPEj 286      11.770  30.526  34.525  1.00  0.00           C
ATOM   8338  O31 POPEj 286      11.430  29.806  35.735  1.00  0.00           O
ATOM   8339  C31 POPEj 286      10.450  28.916  35.555  1.00  0.00           C
ATOM   8340  O32 POPEj 286       9.830  28.756  34.525  1.00  0.00           O
ATOM   8341  C32 POPEj 286      10.190  28.136  36.855  1.00  0.00           C
ATOM   8344  C23 POPEj 286      11.020  33.846  38.725  1.00  0.00           C
ATOM   8347  C24 POPEj 286      11.950  34.706  39.585  1.00  0.00           C
ATOM   8350  C25 POPEj 286      13.080  33.926  40.265  1.00  0.00           C
ATOM   8353  C26 POPEj 286      12.690  33.406  41.655  1.00  0.00           C
ATOM   8356  C27 POPEj 286      13.820  32.626  42.345  1.00  0.00           C
ATOM   8359  C28 POPEj 286      13.750  32.646  43.885  1.00  0.00           C
ATOM   8362  C29 POPEj 286      14.060  34.016  44.435  1.00  0.00           C
ATOM   8364 0C21 POPEj 286      13.900  34.436  45.695  1.00  0.00           C
ATOM   8366 1C21 POPEj 286      13.420  33.616  46.875  1.00  0.00           C
ATOM   8369 2C21 POPEj 286      12.130  34.176  47.505  1.00  0.00           C
ATOM   8372 3C21 POPEj 286      12.230  35.646  47.975  1.00  0.00           C
ATOM   8375 4C21 POPEj 286      11.120  36.056  48.965  1.00  0.00           C
ATOM   8378 5C21 POPEj 286       9.690  35.906  48.425  1.00  0.00           C
ATOM   8381 6C21 POPEj 286       8.640  36.116  49.515  1.00  0.00           C
ATOM   8384 7C21 POPEj 286       7.240  35.646  49.105  1.00  0.00           C
ATOM   8387 8C21 POPEj 286       6.280  35.526  50.285  1.00  0.00           C
ATOM   8391  C33 POPEj 286       9.870  29.026  38.085  1.00  0.00           C
ATOM   8394  C34 POPEj 286      11.070  29.256  39.015  1.00  0.00           C
ATOM   8397  C35 POPEj 286      11.010  28.406  40.305  1.00  0.00           C
ATOM   8400  C36 POPEj 286       9.930  28.896  41.285  1.00  0.00           C
ATOM   8403  C37 POPEj 286       9.620  27.886  42.415  1.00  0.00           C
ATOM   8406  C38 POPEj 286       8.370  28.266  43.235  1.00  0.00           C
ATOM   8409  C39 POPEj 286       8.620  29.356  44.285  1.00  0.00           C
ATOM   8412 0C31 POPEj 286       8.960  28.776  45.665  1.00  0.00           C
ATOM   8415 1C31 POPEj 286       9.340  29.876  46.665  1.00  0.00           C
ATOM   8418 2C31 POPEj 286       9.410  29.366  48.115  1.00  0.00           C
ATOM   8421 3C31 POPEj 286       9.980  30.426  49.075  1.00  0.00           C
ATOM   8424 4C31 POPEj 286       9.950  29.986  50.545  1.00  0.00           C
ATOM   8427 5C31 POPEj 286      10.560  31.036  51.475  1.00  0.00           C
ATOM   8430 6C31 POPEj 286      10.550  30.636  52.955  1.00  0.00           C
ATOM   8434  NH3 POPEk 287       8.220   6.950  75.235  1.00  0.00           N
ATOM   8438  C12 POPEk 287       6.970   7.410  75.955  1.00  0.00           C
ATOM   8441  C11 POPEk 287       5.890   7.920  74.975  1.00  0.00           C
ATOM   8444  P   POPEk 287       3.460   8.160  76.035  1.00  0.00           P
ATOM   8445  O13 POPEk 287       3.550   7.260  77.195  1.00  0.00           O
ATOM   8446  O14 POPEk 287       2.530   9.320  76.085  1.00  0.00           O
ATOM   8447  O11 POPEk 287       3.070   7.260  74.795  1.00  0.00           O
ATOM   8448  O12 POPEk 287       4.910   8.680  75.675  1.00  0.00           O
ATOM   8449  C1  POPEk 287       1.840   7.390  74.085  1.00  0.00           C
ATOM   8452  C2  POPEk 287       2.110   7.550  72.585  1.00  0.00           C
ATOM   8454  O21 POPEk 287       0.830   7.570  71.915  1.00  0.00           O
ATOM   8455  C21 POPEk 287       0.890   8.070  70.685  1.00  0.00           C
ATOM   8456  O22 POPEk 287       1.660   8.930  70.295  1.00  0.00           O
ATOM   8457  C22 POPEk 287      -0.050   7.270  69.785  1.00  0.00           C
ATOM   8460  C3  POPEk 287       2.970   6.350  72.065  1.00  0.00           C
ATOM   8463  O31 POPEk 287       3.440   6.520  70.715  1.00  0.00           O
ATOM   8464  C31 POPEk 287       4.510   7.280  70.585  1.00  0.00           C
ATOM   8465  O32 POPEk 287       5.130   7.820  71.485  1.00  0.00           O
ATOM   8466  C32 POPEk 287       4.890   7.370  69.105  1.00  0.00           C
ATOM   8469  C23 POPEk 287      -1.280   8.050  69.265  1.00  0.00           C
ATOM   8472  C24 POPEk 287      -0.980   9.110  68.185  1.00  0.00           C
ATOM   8475  C25 POPEk 287      -0.160   8.570  67.005  1.00  0.00           C
ATOM   8478  C26 POPEk 287      -0.250   9.430  65.745  1.00  0.00           C
ATOM   8481  C27 POPEk 287       0.560   8.840  64.575  1.00  0.00           C
ATOM   8484  C28 POPEk 287       0.660   9.690  63.295  1.00  0.00           C
ATOM   8487  C29 POPEk 287      -0.660  10.100  62.685  1.00  0.00           C
ATOM   8489 0C21 POPEk 287      -1.010  10.020  61.385  1.00  0.00           C
ATOM   8491 1C21 POPEk 287      -0.160   9.540  60.235  1.00  0.00           C
ATOM   8494 2C21 POPEk 287      -0.680   8.250  59.565  1.00  0.00           C
ATOM   8497 3C21 POPEk 287      -1.960   8.430  58.735  1.00  0.00           C
ATOM   8500 4C21 POPEk 287      -2.240   7.200  57.865  1.00  0.00           C
ATOM   8503 5C21 POPEk 287      -3.440   7.370  56.925  1.00  0.00           C
ATOM   8506 6C21 POPEk 287      -3.530   6.260  55.885  1.00  0.00           C
ATOM   8509 7C21 POPEk 287      -4.290   6.700  54.615  1.00  0.00           C
ATOM   8512 8C21 POPEk 287      -4.510   5.570  53.615  1.00  0.00           C
ATOM   8516  C33 POPEk 287       3.830   8.070  68.235  1.00  0.00           C
ATOM   8519  C34 POPEk 287       4.180   8.100  66.735  1.00  0.00           C
ATOM   8522  C35 POPEk 287       5.240   9.150  66.365  1.00  0.00           C
ATOM   8525  C36 POPEk 287       5.640   9.050  64.885  1.00  0.00           C
ATOM   8528  C37 POPEk 287       6.390  10.290  64.375  1.00  0.00           C
ATOM   8531  C38 POPEk 287       6.910  10.090  62.945  1.00  0.00           C
ATOM   8534  C39 POPEk 287       7.270  11.380  62.205  1.00  0.00           C
ATOM   8537 0C31 POPEk 287       8.500  12.150  62.705  1.00  0.00           C
ATOM   8540 1C31 POPEk 287       8.790  13.340  61.775  1.00  0.00           C
ATOM   8543 2C31 POPEk 287       9.980  14.210  62.205  1.00  0.00           C
ATOM   8546 3C31 POPEk 287       9.660  15.166  63.355  1.00  0.00           C
ATOM   8549 4C31 POPEk 287      10.800  16.156  63.635  1.00  0.00           C
ATOM   8552 5C31 POPEk 287      10.460  17.136  64.765  1.00  0.00           C
ATOM   8555 6C31 POPEk 287      11.590  18.126  65.065  1.00  0.00           C
ATOM   8559  NH3 POPEl 288      72.050  90.876  30.645  1.00  0.00           N
ATOM   8563  C12 POPEl 288      71.480  92.226  30.325  1.00  0.00           C
ATOM   8566  C11 POPEl 288      70.340  92.566  31.285  1.00  0.00           C
ATOM   8569  P   POPEl 288      68.440  94.336  31.315  1.00  0.00           P
ATOM   8570  O13 POPEl 288      68.280  95.806  31.225  1.00  0.00           O
ATOM   8571  O14 POPEl 288      67.540  93.496  30.475  1.00  0.00           O
ATOM   8572  O11 POPEl 288      68.320  94.016  32.855  1.00  0.00           O
ATOM   8573  O12 POPEl 288      69.930  93.906  31.035  1.00  0.00           O
ATOM   8574  C1  POPEl 288      69.170  94.806  33.705  1.00  0.00           C
ATOM   8577  C2  POPEl 288      69.240  94.186  35.115  1.00  0.00           C
ATOM   8579  O21 POPEl 288      70.060  95.026  35.955  1.00  0.00           O
ATOM   8580  C21 POPEl 288      69.470  95.346  37.105  1.00  0.00           C
ATOM   8581  O22 POPEl 288      68.280  95.256  37.325  1.00  0.00           O
ATOM   8582  C22 POPEl 288      70.490  95.896  38.095  1.00  0.00           C
ATOM   8585  C3  POPEl 288      69.850  92.756  35.075  1.00  0.00           C
ATOM   8588  O31 POPEl 288      69.850  92.166  36.395  1.00  0.00           O
ATOM   8589  C31 POPEl 288      70.980  92.336  37.075  1.00  0.00           C
ATOM   8590  O32 POPEl 288      72.000  92.846  36.655  1.00  0.00           O
ATOM   8591  C32 POPEl 288      70.730  91.926  38.525  1.00  0.00           C
ATOM   8594  C23 POPEl 288      69.770  96.626  39.245  1.00  0.00           C
ATOM   8597  C24 POPEl 288      70.610  96.836  40.505  1.00  0.00           C
ATOM   8600  C25 POPEl 288      69.750  97.516  41.575  1.00  0.00           C
ATOM   8603  C26 POPEl 288      70.500  97.866  42.865  1.00  0.00           C
ATOM   8606  C27 POPEl 288      69.560  98.566  43.865  1.00  0.00           C
ATOM   8609  C28 POPEl 288      70.300  99.066  45.115  1.00  0.00           C
ATOM   8612  C29 POPEl 288      69.340  99.706  46.095  1.00  0.00           C
ATOM   8614 0C21 POPEl 288      69.540  99.856  47.415  1.00  0.00           C
ATOM   8616 1C21 POPEl 288      70.770  99.406  48.165  1.00  0.00           C
ATOM   8619 2C21 POPEl 288      70.460  98.766  49.535  1.00  0.00           C
ATOM   8622 3C21 POPEl 288      69.990  99.786  50.595  1.00  0.00           C
ATOM   8625 4C21 POPEl 288      69.940  99.236  52.025  1.00  0.00           C
ATOM   8628 5C21 POPEl 288      71.290  98.726  52.535  1.00  0.00           C
ATOM   8631 6C21 POPEl 288      71.280  98.336  54.025  1.00  0.00           C
ATOM   8634 7C21 POPEl 288      72.660  97.866  54.505  1.00  0.00           C
ATOM   8637 8C21 POPEl 288      72.720  97.556  56.005  1.00  0.00           C
ATOM   8641  C33 POPEl 288      72.000  92.056  39.395  1.00  0.00           C
ATOM   8644  C34 POPEl 288      71.700  91.996  40.895  1.00  0.00           C
ATOM   8647  C35 POPEl 288      71.170  90.626  41.355  1.00  0.00           C
ATOM   8650  C36 POPEl 288      72.280  89.576  41.475  1.00  0.00           C
ATOM   8653  C37 POPEl 288      71.740  88.186  41.815  1.00  0.00           C
ATOM   8656  C38 POPEl 288      72.850  87.116  41.915  1.00  0.00           C
ATOM   8659  C39 POPEl 288      73.790  87.296  43.115  1.00  0.00           C
ATOM   8662 0C31 POPEl 288      73.120  87.026  44.475  1.00  0.00           C
ATOM   8665 1C31 POPEl 288      74.050  87.306  45.655  1.00  0.00           C
ATOM   8668 2C31 POPEl 288      73.440  86.876  46.995  1.00  0.00           C
ATOM   8671 3C31 POPEl 288      73.570  85.366  47.265  1.00  0.00           C
ATOM   8674 4C31 POPEl 288      72.500  84.856  48.245  1.00  0.00           C
ATOM   8677 5C31 POPEl 288      72.510  83.326  48.385  1.00  0.00           C
ATOM   8680 6C31 POPEl 288      71.330  82.786  49.185  1.00  0.00           C
ATOM   8684  NH3 POPEm 289      14.280   9.850  72.105  1.00  0.00           N
ATOM   8688  C12 POPEm 289      13.360   9.740  73.295  1.00  0.00           C
ATOM   8691  C11 POPEm 289      12.740  11.110  73.595  1.00  0.00           C
ATOM   8694  P   POPEm 289      10.500  10.540  74.875  1.00  0.00           P
ATOM   8695  O13 POPEm 289      10.510   9.070  74.725  1.00  0.00           O
ATOM   8696  O14 POPEm 289       9.890  11.060  76.125  1.00  0.00           O
ATOM   8697  O11 POPEm 289       9.770  11.160  73.605  1.00  0.00           O
ATOM   8698  O12 POPEm 289      11.980  11.060  74.805  1.00  0.00           O
ATOM   8699  C1  POPEm 289       8.770  10.340  72.965  1.00  0.00           C
ATOM   8702  C2  POPEm 289       9.350   9.600  71.715  1.00  0.00           C
ATOM   8704  O21 POPEm 289       9.680  10.520  70.645  1.00  0.00           O
ATOM   8705  C21 POPEm 289       8.650  11.200  70.135  1.00  0.00           C
ATOM   8706  O22 POPEm 289       7.480  11.080  70.465  1.00  0.00           O
ATOM   8707  C22 POPEm 289       9.160  12.190  69.095  1.00  0.00           C
ATOM   8710  C3  POPEm 289       8.460   8.400  71.235  1.00  0.00           C
ATOM   8713  O31 POPEm 289       9.190   7.530  70.345  1.00  0.00           O
ATOM   8714  C31 POPEm 289       8.940   7.680  69.065  1.00  0.00           C
ATOM   8715  O32 POPEm 289       8.370   8.630  68.545  1.00  0.00           O
ATOM   8716  C32 POPEm 289       9.450   6.480  68.275  1.00  0.00           C
ATOM   8719  C23 POPEm 289       8.050  12.620  68.115  1.00  0.00           C
ATOM   8722  C24 POPEm 289       8.370  13.910  67.345  1.00  0.00           C
ATOM   8725  C25 POPEm 289       7.160  14.390  66.525  1.00  0.00           C
ATOM   8728  C26 POPEm 289       7.020  15.916  66.425  1.00  0.00           C
ATOM   8731  C27 POPEm 289       5.630  16.276  65.895  1.00  0.00           C
ATOM   8734  C28 POPEm 289       5.240  17.756  66.015  1.00  0.00           C
ATOM   8737  C29 POPEm 289       3.780  17.906  65.685  1.00  0.00           C
ATOM   8739 0C21 POPEm 289       3.250  17.896  64.445  1.00  0.00           C
ATOM   8741 1C21 POPEm 289       4.030  17.816  63.165  1.00  0.00           C
ATOM   8744 2C21 POPEm 289       3.700  18.966  62.205  1.00  0.00           C
ATOM   8747 3C21 POPEm 289       3.830  20.366  62.825  1.00  0.00           C
ATOM   8750 4C21 POPEm 289       3.630  21.486  61.795  1.00  0.00           C
ATOM   8753 5C21 POPEm 289       3.630  22.876  62.435  1.00  0.00           C
ATOM   8756 6C21 POPEm 289       2.330  23.236  63.155  1.00  0.00           C
ATOM   8759 7C21 POPEm 289       2.490  24.446  64.085  1.00  0.00           C
ATOM   8762 8C21 POPEm 289       1.180  24.986  64.665  1.00  0.00           C
ATOM   8766  C33 POPEm 289       9.270   6.650  66.745  1.00  0.00           C
ATOM   8769  C34 POPEm 289       9.720   5.400  65.975  1.00  0.00           C
ATOM   8772  C35 POPEm 289       9.110   5.300  64.575  1.00  0.00           C
ATOM   8775  C36 POPEm 289       9.640   6.300  63.545  1.00  0.00           C
ATOM   8778  C37 POPEm 289       8.920   6.080  62.205  1.00  0.00           C
ATOM   8781  C38 POPEm 289       9.590   6.740  61.005  1.00  0.00           C
ATOM   8784  C39 POPEm 289       9.250   8.220  60.805  1.00  0.00           C
ATOM   8787 0C31 POPEm 289       9.830   8.740  59.485  1.00  0.00           C
ATOM   8790 1C31 POPEm 289       9.160  10.020  58.975  1.00  0.00           C
ATOM   8793 2C31 POPEm 289       9.530  10.330  57.525  1.00  0.00           C
ATOM   8796 3C31 POPEm 289       8.510  11.210  56.795  1.00  0.00           C
ATOM   8799 4C31 POPEm 289       8.220  12.550  57.485  1.00  0.00           C
ATOM   8802 5C31 POPEm 289       7.310  13.440  56.625  1.00  0.00           C
ATOM   8805 6C31 POPEm 289       7.000  14.800  57.265  1.00  0.00           C
ATOM   8809  NH3 POPEn 290     112.520  10.330  32.525  1.00  0.00           N
ATOM   8813  C12 POPEn 290     112.030   9.380  31.475  1.00  0.00           C
ATOM   8816  C11 POPEn 290     113.250   8.810  30.755  1.00  0.00           C
ATOM   8819  P   POPEn 290     114.310   6.990  32.325  1.00  0.00           P
ATOM   8820  O13 POPEn 290     113.210   6.160  31.805  1.00  0.00           O
ATOM   8821  O14 POPEn 290     115.680   6.490  32.115  1.00  0.00           O
ATOM   8822  O11 POPEn 290     113.990   7.350  33.825  1.00  0.00           O
ATOM   8823  O12 POPEn 290     114.240   8.430  31.715  1.00  0.00           O
ATOM   8824  C1  POPEn 290     114.390   6.510  34.905  1.00  0.00           C
ATOM   8827  C2  POPEn 290     114.860   7.380  36.115  1.00  0.00           C
ATOM   8829  O21 POPEn 290     114.130   7.110  37.325  1.00  0.00           O
ATOM   8830  C21 POPEn 290     114.150   5.860  37.715  1.00  0.00           C
ATOM   8831  O22 POPEn 290     114.740   4.950  37.185  1.00  0.00           O
ATOM   8832  C22 POPEn 290     113.180   5.680  38.865  1.00  0.00           C
ATOM   8835  C3  POPEn 290     114.720   8.890  35.795  1.00  0.00           C
ATOM   8838  O31 POPEn 290     115.300   9.720  36.805  1.00  0.00           O
ATOM   8839  C31 POPEn 290     114.600  10.350  37.755  1.00  0.00           C
ATOM   8840  O32 POPEn 290     115.100  11.150  38.525  1.00  0.00           O
ATOM   8841  C32 POPEn 290     113.090  10.070  37.815  1.00  0.00           C
ATOM   8844  C23 POPEn 290     113.520   4.400  39.645  1.00  0.00           C
ATOM   8847  C24 POPEn 290     112.330   3.980  40.495  1.00  0.00           C
ATOM   8850  C25 POPEn 290     112.670   2.840  41.445  1.00  0.00           C
ATOM   8853  C26 POPEn 290     113.340   3.430  42.685  1.00  0.00           C
ATOM   8856  C27 POPEn 290     113.700   2.400  43.745  1.00  0.00           C
ATOM   8859  C28 POPEn 290     113.970   3.050  45.115  1.00  0.00           C
ATOM   8862  C29 POPEn 290     115.170   3.970  45.115  1.00  0.00           C
ATOM   8864 0C21 POPEn 290     115.880   4.320  46.195  1.00  0.00           C
ATOM   8866 1C21 POPEn 290     115.580   3.900  47.605  1.00  0.00           C
ATOM   8869 2C21 POPEn 290     115.600   5.100  48.575  1.00  0.00           C
ATOM   8872 3C21 POPEn 290     115.310   4.650  50.005  1.00  0.00           C
ATOM   8875 4C21 POPEn 290     115.420   5.780  51.035  1.00  0.00           C
ATOM   8878 5C21 POPEn 290     115.370   5.250  52.485  1.00  0.00           C
ATOM   8881 6C21 POPEn 290     114.050   4.540  52.825  1.00  0.00           C
ATOM   8884 7C21 POPEn 290     114.060   3.930  54.235  1.00  0.00           C
ATOM   8887 8C21 POPEn 290     112.690   3.390  54.655  1.00  0.00           C
ATOM   8891  C33 POPEn 290     112.550  10.320  39.245  1.00  0.00           C
ATOM   8894  C34 POPEn 290     111.080   9.950  39.435  1.00  0.00           C
ATOM   8897  C35 POPEn 290     110.720   9.720  40.915  1.00  0.00           C
ATOM   8900  C36 POPEn 290     110.740  11.000  41.775  1.00  0.00           C
ATOM   8903  C37 POPEn 290     110.480  10.680  43.255  1.00  0.00           C
ATOM   8906  C38 POPEn 290     110.180  11.930  44.085  1.00  0.00           C
ATOM   8909  C39 POPEn 290     110.030  11.640  45.585  1.00  0.00           C
ATOM   8912 0C31 POPEn 290     111.370  11.300  46.265  1.00  0.00           C
ATOM   8915 1C31 POPEn 290     111.470  11.890  47.685  1.00  0.00           C
ATOM   8918 2C31 POPEn 290     112.850  11.730  48.325  1.00  0.00           C
ATOM   8921 3C31 POPEn 290     113.130  10.350  48.935  1.00  0.00           C
ATOM   8924 4C31 POPEn 290     112.200  10.050  50.115  1.00  0.00           C
ATOM   8927 5C31 POPEn 290     112.680   8.900  50.995  1.00  0.00           C
ATOM   8930 6C31 POPEn 290     111.710   8.630  52.145  1.00  0.00           C
ATOM   8934  NH3 POPEo 291      79.010 126.146  34.265  1.00  0.00           N
ATOM   8938  C12 POPEo 291      79.730 124.876  33.975  1.00  0.00           C
ATOM   8941  C11 POPEo 291      81.230 125.036  34.235  1.00  0.00           C
ATOM   8944  P   POPEo 291      82.140 122.666  34.825  1.00  0.00           P
ATOM   8945  O13 POPEo 291      80.870 122.146  35.365  1.00  0.00           O
ATOM   8946  O14 POPEo 291      83.080 121.726  34.205  1.00  0.00           O
ATOM   8947  O11 POPEo 291      82.870 123.456  35.965  1.00  0.00           O
ATOM   8948  O12 POPEo 291      81.870 123.836  33.815  1.00  0.00           O
ATOM   8949  C1  POPEo 291      83.510 122.786  37.055  1.00  0.00           C
ATOM   8952  C2  POPEo 291      83.890 123.866  38.105  1.00  0.00           C
ATOM   8954  O21 POPEo 291      83.500 123.466  39.435  1.00  0.00           O
ATOM   8955  C21 POPEo 291      84.150 122.396  39.875  1.00  0.00           C
ATOM   8956  O22 POPEo 291      85.100 121.876  39.325  1.00  0.00           O
ATOM   8957  C22 POPEo 291      83.540 121.896  41.175  1.00  0.00           C
ATOM   8960  C3  POPEo 291      83.230 125.226  37.745  1.00  0.00           C
ATOM   8963  O31 POPEo 291      83.440 126.216  38.775  1.00  0.00           O
ATOM   8964  C31 POPEo 291      82.390 126.436  39.555  1.00  0.00           C
ATOM   8965  O32 POPEo 291      81.250 126.066  39.325  1.00  0.00           O
ATOM   8966  C32 POPEo 291      82.850 127.096  40.835  1.00  0.00           C
ATOM   8969  C23 POPEo 291      83.130 122.976  42.205  1.00  0.00           C
ATOM   8972  C24 POPEo 291      83.260 122.416  43.625  1.00  0.00           C
ATOM   8975  C25 POPEo 291      82.550 123.206  44.735  1.00  0.00           C
ATOM   8978  C26 POPEo 291      83.260 123.026  46.095  1.00  0.00           C
ATOM   8981  C27 POPEo 291      82.410 123.236  47.355  1.00  0.00           C
ATOM   8984  C28 POPEo 291      83.230 123.016  48.645  1.00  0.00           C
ATOM   8987  C29 POPEo 291      84.400 123.966  48.815  1.00  0.00           C
ATOM   8989 0C21 POPEo 291      84.490 124.966  49.715  1.00  0.00           C
ATOM   8991 1C21 POPEo 291      83.430 125.366  50.715  1.00  0.00           C
ATOM   8994 2C21 POPEo 291      83.280 124.436  51.935  1.00  0.00           C
ATOM   8997 3C21 POPEo 291      84.610 124.026  52.575  1.00  0.00           C
ATOM   9000 4C21 POPEo 291      84.430 123.216  53.855  1.00  0.00           C
ATOM   9003 5C21 POPEo 291      85.750 122.556  54.285  1.00  0.00           C
ATOM   9006 6C21 POPEo 291      85.620 121.686  55.525  1.00  0.00           C
ATOM   9009 7C21 POPEo 291      86.840 120.786  55.735  1.00  0.00           C
ATOM   9012 8C21 POPEo 291      86.730 119.856  56.935  1.00  0.00           C
ATOM   9016  C33 POPEo 291      81.740 127.096  41.905  1.00  0.00           C
ATOM   9019  C34 POPEo 291      82.300 127.486  43.275  1.00  0.00           C
ATOM   9022  C35 POPEo 291      81.230 127.646  44.365  1.00  0.00           C
ATOM   9025  C36 POPEo 291      81.740 127.146  45.715  1.00  0.00           C
ATOM   9028  C37 POPEo 291      80.940 127.706  46.895  1.00  0.00           C
ATOM   9031  C38 POPEo 291      81.440 127.196  48.255  1.00  0.00           C
ATOM   9034  C39 POPEo 291      81.160 128.196  49.385  1.00  0.00           C
ATOM   9037 0C31 POPEo 291      79.680 128.336  49.745  1.00  0.00           C
ATOM   9040 1C31 POPEo 291      79.190 129.786  49.885  1.00  0.00           C
ATOM   9043 2C31 POPEo 291      79.740 130.566  51.095  1.00  0.00           C
ATOM   9046 3C31 POPEo 291      81.210 130.986  50.975  1.00  0.00           C
ATOM   9049 4C31 POPEo 291      81.620 132.066  51.995  1.00  0.00           C
ATOM   9052 5C31 POPEo 291      83.100 132.456  51.835  1.00  0.00           C
ATOM   9055 6C31 POPEo 291      83.560 133.526  52.815  1.00  0.00           C
ATOM   9059  NH3 POPEp 292     134.306   7.730  29.645  1.00  0.00           N
ATOM   9063  C12 POPEp 292     133.336   6.700  29.095  1.00  0.00           C
ATOM   9066  C11 POPEp 292     131.866   6.970  29.495  1.00  0.00           C
ATOM   9069  P   POPEp 292     129.416   6.100  29.255  1.00  0.00           P
ATOM   9070  O13 POPEp 292     128.786   7.070  28.335  1.00  0.00           O
ATOM   9071  O14 POPEp 292     128.796   4.760  29.365  1.00  0.00           O
ATOM   9072  O11 POPEp 292     129.356   6.670  30.715  1.00  0.00           O
ATOM   9073  O12 POPEp 292     130.986   5.970  28.955  1.00  0.00           O
ATOM   9074  C1  POPEp 292     129.156   8.060  30.965  1.00  0.00           C
ATOM   9077  C2  POPEp 292     129.316   8.330  32.485  1.00  0.00           C
ATOM   9079  O21 POPEp 292     128.006   8.290  33.075  1.00  0.00           O
ATOM   9080  C21 POPEp 292     127.796   8.060  34.365  1.00  0.00           C
ATOM   9081  O22 POPEp 292     126.856   8.510  34.985  1.00  0.00           O
ATOM   9082  C22 POPEp 292     128.766   7.030  34.965  1.00  0.00           C
ATOM   9085  C3  POPEp 292     129.986   9.700  32.735  1.00  0.00           C
ATOM   9088  O31 POPEp 292     130.336   9.890  34.125  1.00  0.00           O
ATOM   9089  C31 POPEp 292     130.336  11.180  34.505  1.00  0.00           C
ATOM   9090  O32 POPEp 292     130.116  12.110  33.765  1.00  0.00           O
ATOM   9091  C32 POPEp 292     130.706  11.290  35.995  1.00  0.00           C
ATOM   9094  C23 POPEp 292     128.376   6.620  36.405  1.00  0.00           C
ATOM   9097  C24 POPEp 292     129.136   5.380  36.915  1.00  0.00           C
ATOM   9100  C25 POPEp 292     129.276   5.340  38.445  1.00  0.00           C
ATOM   9103  C26 POPEp 292     127.956   5.130  39.185  1.00  0.00           C
ATOM   9106  C27 POPEp 292     128.036   5.480  40.685  1.00  0.00           C
ATOM   9109  C28 POPEp 292     127.026   4.710  41.565  1.00  0.00           C
ATOM   9112  C29 POPEp 292     127.466   3.320  41.945  1.00  0.00           C
ATOM   9114 0C21 POPEp 292     127.096   2.670  43.075  1.00  0.00           C
ATOM   9116 1C21 POPEp 292     126.096   3.190  44.075  1.00  0.00           C
ATOM   9119 2C21 POPEp 292     125.626   2.140  45.115  1.00  0.00           C
ATOM   9122 3C21 POPEp 292     126.446   2.150  46.415  1.00  0.00           C
ATOM   9125 4C21 POPEp 292     126.166   0.930  47.305  1.00  0.00           C
ATOM   9128 5C21 POPEp 292     126.296   1.210  48.825  1.00  0.00           C
ATOM   9131 6C21 POPEp 292     125.006   1.770  49.435  1.00  0.00           C
ATOM   9134 7C21 POPEp 292     125.026   1.800  50.975  1.00  0.00           C
ATOM   9137 8C21 POPEp 292     123.676   2.130  51.605  1.00  0.00           C
ATOM   9141  C33 POPEp 292     130.206  10.140  36.915  1.00  0.00           C
ATOM   9144  C34 POPEp 292     130.496  10.450  38.395  1.00  0.00           C
ATOM   9147  C35 POPEp 292     130.306   9.240  39.335  1.00  0.00           C
ATOM   9150  C36 POPEp 292     130.556   9.630  40.805  1.00  0.00           C
ATOM   9153  C37 POPEp 292     130.726   8.430  41.755  1.00  0.00           C
ATOM   9156  C38 POPEp 292     131.016   8.900  43.195  1.00  0.00           C
ATOM   9159  C39 POPEp 292     131.336   7.780  44.195  1.00  0.00           C
ATOM   9162 0C31 POPEp 292     130.216   6.750  44.395  1.00  0.00           C
ATOM   9165 1C31 POPEp 292     130.046   6.360  45.875  1.00  0.00           C
ATOM   9168 2C31 POPEp 292     128.996   5.270  46.095  1.00  0.00           C
ATOM   9171 3C31 POPEp 292     128.696   5.010  47.585  1.00  0.00           C
ATOM   9174 4C31 POPEp 292     127.766   6.060  48.205  1.00  0.00           C
ATOM   9177 5C31 POPEp 292     127.426   5.780  49.675  1.00  0.00           C
ATOM   9180 6C31 POPEp 292     126.576   6.880  50.315  1.00  0.00           C
ATOM   9184  NH3 POPEq 293     115.530 113.106  32.515  1.00  0.00           N
ATOM   9188  C12 POPEq 293     115.870 112.726  31.085  1.00  0.00           C
ATOM   9191  C11 POPEq 293     114.620 112.566  30.185  1.00  0.00           C
ATOM   9194  P   POPEq 293     113.410 110.316  31.005  1.00  0.00           P
ATOM   9195  O13 POPEq 293     113.310 109.646  29.705  1.00  0.00           O
ATOM   9196  O14 POPEq 293     114.480 109.846  31.925  1.00  0.00           O
ATOM   9197  O11 POPEq 293     112.050 110.186  31.805  1.00  0.00           O
ATOM   9198  O12 POPEq 293     113.560 111.896  30.835  1.00  0.00           O
ATOM   9199  C1  POPEq 293     111.540 111.226  32.655  1.00  0.00           C
ATOM   9202  C2  POPEq 293     111.600 110.816  34.155  1.00  0.00           C
ATOM   9204  O21 POPEq 293     110.820 111.696  34.985  1.00  0.00           O
ATOM   9205  C21 POPEq 293     111.210 112.956  35.155  1.00  0.00           C
ATOM   9206  O22 POPEq 293     112.210 113.486  34.695  1.00  0.00           O
ATOM   9207  C22 POPEq 293     110.130 113.696  35.965  1.00  0.00           C
ATOM   9210  C3  POPEq 293     113.040 110.606  34.685  1.00  0.00           C
ATOM   9213  O31 POPEq 293     113.040 110.366  36.105  1.00  0.00           O
ATOM   9214  C31 POPEq 293     113.730 111.226  36.845  1.00  0.00           C
ATOM   9215  O32 POPEq 293     114.330 112.206  36.445  1.00  0.00           O
ATOM   9216  C32 POPEq 293     113.650 110.756  38.295  1.00  0.00           C
ATOM   9219  C23 POPEq 293     110.550 114.206  37.365  1.00  0.00           C
ATOM   9222  C24 POPEq 293     110.120 113.256  38.495  1.00  0.00           C
ATOM   9225  C25 POPEq 293     110.010 113.966  39.865  1.00  0.00           C
ATOM   9228  C26 POPEq 293     111.350 114.536  40.375  1.00  0.00           C
ATOM   9231  C27 POPEq 293     111.210 115.326  41.685  1.00  0.00           C
ATOM   9234  C28 POPEq 293     110.720 116.776  41.455  1.00  0.00           C
ATOM   9237  C29 POPEq 293     110.580 117.536  42.755  1.00  0.00           C
ATOM   9239 0C21 POPEq 293     109.930 118.706  42.895  1.00  0.00           C
ATOM   9241 1C21 POPEq 293     109.240 119.466  41.805  1.00  0.00           C
ATOM   9244 2C21 POPEq 293     108.360 120.596  42.375  1.00  0.00           C
ATOM   9247 3C21 POPEq 293     107.660 121.436  41.285  1.00  0.00           C
ATOM   9250 4C21 POPEq 293     106.660 122.456  41.845  1.00  0.00           C
ATOM   9253 5C21 POPEq 293     107.290 123.546  42.725  1.00  0.00           C
ATOM   9256 6C21 POPEq 293     107.220 123.266  44.235  1.00  0.00           C
ATOM   9259 7C21 POPEq 293     107.840 124.406  45.045  1.00  0.00           C
ATOM   9262 8C21 POPEq 293     107.750 124.196  46.555  1.00  0.00           C
ATOM   9266  C33 POPEq 293     114.380 111.706  39.275  1.00  0.00           C
ATOM   9269  C34 POPEq 293     114.040 111.366  40.735  1.00  0.00           C
ATOM   9272  C35 POPEq 293     114.830 112.216  41.735  1.00  0.00           C
ATOM   9275  C36 POPEq 293     114.340 112.006  43.175  1.00  0.00           C
ATOM   9278  C37 POPEq 293     113.240 113.006  43.585  1.00  0.00           C
ATOM   9281  C38 POPEq 293     112.460 112.636  44.855  1.00  0.00           C
ATOM   9284  C39 POPEq 293     113.330 111.966  45.935  1.00  0.00           C
ATOM   9287 0C31 POPEq 293     112.600 111.816  47.285  1.00  0.00           C
ATOM   9290 1C31 POPEq 293     113.470 111.076  48.315  1.00  0.00           C
ATOM   9293 2C31 POPEq 293     113.530 109.566  48.075  1.00  0.00           C
ATOM   9296 3C31 POPEq 293     114.740 108.906  48.755  1.00  0.00           C
ATOM   9299 4C31 POPEq 293     114.740 109.036  50.285  1.00  0.00           C
ATOM   9302 5C31 POPEq 293     115.940 108.326  50.935  1.00  0.00           C
ATOM   9305 6C31 POPEq 293     115.980 108.486  52.455  1.00  0.00           C
ATOM   9309  NH3 POPEr 294     123.366  97.386  30.885  1.00  0.00           N
ATOM   9313  C12 POPEr 294     124.536  97.056  31.755  1.00  0.00           C
ATOM   9316  C11 POPEr 294     125.056  95.626  31.575  1.00  0.00           C
ATOM   9319  P   POPEr 294     127.626  95.946  31.865  1.00  0.00           P
ATOM   9320  O13 POPEr 294     127.616  96.156  30.405  1.00  0.00           O
ATOM   9321  O14 POPEr 294     128.676  95.046  32.395  1.00  0.00           O
ATOM   9322  O11 POPEr 294     127.786  97.356  32.575  1.00  0.00           O
ATOM   9323  O12 POPEr 294     126.216  95.446  32.375  1.00  0.00           O
ATOM   9324  C1  POPEr 294     127.286  97.596  33.895  1.00  0.00           C
ATOM   9327  C2  POPEr 294     127.976  96.726  34.975  1.00  0.00           C
ATOM   9329  O21 POPEr 294     127.596  97.116  36.285  1.00  0.00           O
ATOM   9330  C21 POPEr 294     126.416  96.846  36.725  1.00  0.00           C
ATOM   9331  O22 POPEr 294     125.366  96.786  36.115  1.00  0.00           O
ATOM   9332  C22 POPEr 294     126.626  96.596  38.215  1.00  0.00           C
ATOM   9335  C3  POPEr 294     129.536  96.826  34.925  1.00  0.00           C
ATOM   9338  O31 POPEr 294     130.196  96.426  36.165  1.00  0.00           O
ATOM   9339  C31 POPEr 294     130.296  97.416  37.075  1.00  0.00           C
ATOM   9340  O32 POPEr 294     129.836  98.536  36.925  1.00  0.00           O
ATOM   9341  C32 POPEr 294     131.036  96.926  38.315  1.00  0.00           C
ATOM   9344  C23 POPEr 294     125.486  95.816  38.895  1.00  0.00           C
ATOM   9347  C24 POPEr 294     125.966  95.216  40.225  1.00  0.00           C
ATOM   9350  C25 POPEr 294     125.166  93.976  40.625  1.00  0.00           C
ATOM   9353  C26 POPEr 294     125.616  93.396  41.975  1.00  0.00           C
ATOM   9356  C27 POPEr 294     124.756  92.206  42.435  1.00  0.00           C
ATOM   9359  C28 POPEr 294     125.146  91.696  43.835  1.00  0.00           C
ATOM   9362  C29 POPEr 294     124.166  90.656  44.315  1.00  0.00           C
ATOM   9364 0C21 POPEr 294     123.186  90.826  45.215  1.00  0.00           C
ATOM   9366 1C21 POPEr 294     122.866  92.096  45.955  1.00  0.00           C
ATOM   9369 2C21 POPEr 294     122.476  91.816  47.425  1.00  0.00           C
ATOM   9372 3C21 POPEr 294     121.036  91.306  47.595  1.00  0.00           C
ATOM   9375 4C21 POPEr 294     120.706  91.076  49.075  1.00  0.00           C
ATOM   9378 5C21 POPEr 294     119.226  90.746  49.345  1.00  0.00           C
ATOM   9381 6C21 POPEr 294     118.986  90.576  50.855  1.00  0.00           C
ATOM   9384 7C21 POPEr 294     117.526  90.316  51.245  1.00  0.00           C
ATOM   9387 8C21 POPEr 294     117.366  90.136  52.755  1.00  0.00           C
ATOM   9391  C33 POPEr 294     131.356  98.066  39.305  1.00  0.00           C
ATOM   9394  C34 POPEr 294     130.146  98.556  40.125  1.00  0.00           C
ATOM   9397  C35 POPEr 294     130.496  99.686  41.085  1.00  0.00           C
ATOM   9400  C36 POPEr 294     131.376  99.236  42.265  1.00  0.00           C
ATOM   9403  C37 POPEr 294     131.276 100.176  43.485  1.00  0.00           C
ATOM   9406  C38 POPEr 294     132.166  99.716  44.655  1.00  0.00           C
ATOM   9409  C39 POPEr 294     131.616 100.146  46.015  1.00  0.00           C
ATOM   9412 0C31 POPEr 294     132.446  99.616  47.195  1.00  0.00           C
ATOM   9415 1C31 POPEr 294     131.736  99.806  48.535  1.00  0.00           C
ATOM   9418 2C31 POPEr 294     132.576  99.346  49.745  1.00  0.00           C
ATOM   9421 3C31 POPEr 294     131.786  99.306  51.065  1.00  0.00           C
ATOM   9424 4C31 POPEr 294     131.236 100.676  51.495  1.00  0.00           C
ATOM   9427 5C31 POPEr 294     130.416 100.606  52.785  1.00  0.00           C
ATOM   9430 6C31 POPEr 294     129.856 101.966  53.235  1.00  0.00           C
ATOM   9434  NH3 POPEs 295      30.100 119.186  71.635  1.00  0.00           N
ATOM   9438  C12 POPEs 295      30.780 117.886  71.985  1.00  0.00           C
ATOM   9441  C11 POPEs 295      30.550 116.766  70.935  1.00  0.00           C
ATOM   9444  P   POPEs 295      31.450 114.286  71.075  1.00  0.00           P
ATOM   9445  O13 POPEs 295      32.840 114.786  71.005  1.00  0.00           O
ATOM   9446  O14 POPEs 295      31.220 113.106  71.955  1.00  0.00           O
ATOM   9447  O11 POPEs 295      30.880 113.986  69.635  1.00  0.00           O
ATOM   9448  O12 POPEs 295      30.540 115.476  71.565  1.00  0.00           O
ATOM   9449  C1  POPEs 295      29.490 113.856  69.355  1.00  0.00           C
ATOM   9452  C2  POPEs 295      29.150 112.406  68.935  1.00  0.00           C
ATOM   9454  O21 POPEs 295      29.260 112.326  67.495  1.00  0.00           O
ATOM   9455  C21 POPEs 295      29.770 111.196  67.055  1.00  0.00           C
ATOM   9456  O22 POPEs 295      30.040 110.206  67.715  1.00  0.00           O
ATOM   9457  C22 POPEs 295      30.050 111.336  65.545  1.00  0.00           C
ATOM   9460  C3  POPEs 295      27.720 112.026  69.415  1.00  0.00           C
ATOM   9463  O31 POPEs 295      27.150 110.886  68.735  1.00  0.00           O
ATOM   9464  C31 POPEs 295      25.870 110.986  68.375  1.00  0.00           C
ATOM   9465  O32 POPEs 295      25.010 110.166  68.645  1.00  0.00           O
ATOM   9466  C32 POPEs 295      25.610 112.226  67.525  1.00  0.00           C
ATOM   9469  C23 POPEs 295      29.740 110.076  64.705  1.00  0.00           C
ATOM   9472  C24 POPEs 295      30.520 110.106  63.385  1.00  0.00           C
ATOM   9475  C25 POPEs 295      30.040 109.096  62.335  1.00  0.00           C
ATOM   9478  C26 POPEs 295      30.960 109.026  61.115  1.00  0.00           C
ATOM   9481  C27 POPEs 295      30.230 108.626  59.815  1.00  0.00           C
ATOM   9484  C28 POPEs 295      31.130 108.706  58.565  1.00  0.00           C
ATOM   9487  C29 POPEs 295      30.330 108.796  57.285  1.00  0.00           C
ATOM   9489 0C21 POPEs 295      30.650 108.296  56.075  1.00  0.00           C
ATOM   9491 1C21 POPEs 295      31.900 107.536  55.705  1.00  0.00           C
ATOM   9494 2C21 POPEs 295      32.920 108.426  54.985  1.00  0.00           C
ATOM   9497 3C21 POPEs 295      34.150 107.646  54.495  1.00  0.00           C
ATOM   9500 4C21 POPEs 295      35.190 108.546  53.815  1.00  0.00           C
ATOM   9503 5C21 POPEs 295      36.450 107.806  53.345  1.00  0.00           C
ATOM   9506 6C21 POPEs 295      36.200 106.766  52.235  1.00  0.00           C
ATOM   9509 7C21 POPEs 295      37.500 106.266  51.595  1.00  0.00           C
ATOM   9512 8C21 POPEs 295      37.280 105.156  50.565  1.00  0.00           C
ATOM   9516  C33 POPEs 295      24.860 111.866  66.235  1.00  0.00           C
ATOM   9519  C34 POPEs 295      25.800 111.206  65.215  1.00  0.00           C
ATOM   9522  C35 POPEs 295      25.100 110.896  63.885  1.00  0.00           C
ATOM   9525  C36 POPEs 295      24.730 112.186  63.135  1.00  0.00           C
ATOM   9528  C37 POPEs 295      23.750 111.966  61.985  1.00  0.00           C
ATOM   9531  C38 POPEs 295      23.230 113.306  61.425  1.00  0.00           C
ATOM   9534  C39 POPEs 295      24.330 114.286  61.015  1.00  0.00           C
ATOM   9537 0C31 POPEs 295      25.190 113.796  59.835  1.00  0.00           C
ATOM   9540 1C31 POPEs 295      24.530 114.116  58.495  1.00  0.00           C
ATOM   9543 2C31 POPEs 295      25.200 113.416  57.315  1.00  0.00           C
ATOM   9546 3C31 POPEs 295      24.720 113.996  55.975  1.00  0.00           C
ATOM   9549 4C31 POPEs 295      25.310 113.256  54.775  1.00  0.00           C
ATOM   9552 5C31 POPEs 295      24.920 113.896  53.445  1.00  0.00           C
ATOM   9555 6C31 POPEs 295      25.290 113.026  52.235  1.00  0.00           C
ATOM   9559  NH3 POPEt 296      41.450   6.040  30.075  1.00  0.00           N
ATOM   9563  C12 POPEt 296      40.120   5.350  30.275  1.00  0.00           C
ATOM   9566  C11 POPEt 296      39.360   5.260  28.945  1.00  0.00           C
ATOM   9569  P   POPEt 296      38.340   7.660  28.935  1.00  0.00           P
ATOM   9570  O13 POPEt 296      37.160   7.070  29.615  1.00  0.00           O
ATOM   9571  O14 POPEt 296      38.130   8.800  28.035  1.00  0.00           O
ATOM   9572  O11 POPEt 296      39.340   8.160  30.025  1.00  0.00           O
ATOM   9573  O12 POPEt 296      39.240   6.540  28.295  1.00  0.00           O
ATOM   9574  C1  POPEt 296      39.150   9.450  30.605  1.00  0.00           C
ATOM   9577  C2  POPEt 296      40.500  10.110  30.965  1.00  0.00           C
ATOM   9579  O21 POPEt 296      40.730   9.980  32.375  1.00  0.00           O
ATOM   9580  C21 POPEt 296      40.970   8.750  32.815  1.00  0.00           C
ATOM   9581  O22 POPEt 296      41.190   7.760  32.135  1.00  0.00           O
ATOM   9582  C22 POPEt 296      40.830   8.730  34.335  1.00  0.00           C
ATOM   9585  C3  POPEt 296      40.510  11.610  30.545  1.00  0.00           C
ATOM   9588  O31 POPEt 296      41.630  12.320  31.115  1.00  0.00           O
ATOM   9589  C31 POPEt 296      41.320  13.140  32.135  1.00  0.00           C
ATOM   9590  O32 POPEt 296      40.210  13.550  32.425  1.00  0.00           O
ATOM   9591  C32 POPEt 296      42.600  13.490  32.875  1.00  0.00           C
ATOM   9594  C23 POPEt 296      39.490   9.340  34.835  1.00  0.00           C
ATOM   9597  C24 POPEt 296      39.090   8.790  36.205  1.00  0.00           C
ATOM   9600  C25 POPEt 296      37.840   9.400  36.855  1.00  0.00           C
ATOM   9603  C26 POPEt 296      37.400   8.550  38.065  1.00  0.00           C
ATOM   9606  C27 POPEt 296      36.340   9.210  38.965  1.00  0.00           C
ATOM   9609  C28 POPEt 296      36.490   8.840  40.455  1.00  0.00           C
ATOM   9612  C29 POPEt 296      37.710   9.490  41.065  1.00  0.00           C
ATOM   9614 0C21 POPEt 296      37.760  10.330  42.115  1.00  0.00           C
ATOM   9616 1C21 POPEt 296      36.610  10.800  42.975  1.00  0.00           C
ATOM   9619 2C21 POPEt 296      36.950  10.650  44.465  1.00  0.00           C
ATOM   9622 3C21 POPEt 296      35.860  11.260  45.355  1.00  0.00           C
ATOM   9625 4C21 POPEt 296      36.250  11.320  46.845  1.00  0.00           C
ATOM   9628 5C21 POPEt 296      36.570   9.950  47.465  1.00  0.00           C
ATOM   9631 6C21 POPEt 296      37.000  10.110  48.925  1.00  0.00           C
ATOM   9634 7C21 POPEt 296      37.870   8.980  49.465  1.00  0.00           C
ATOM   9637 8C21 POPEt 296      38.510   9.330  50.815  1.00  0.00           C
ATOM   9641  C33 POPEt 296      42.280  14.170  34.215  1.00  0.00           C
ATOM   9644  C34 POPEt 296      43.500  14.140  35.115  1.00  0.00           C
ATOM   9647  C35 POPEt 296      43.290  14.900  36.425  1.00  0.00           C
ATOM   9650  C36 POPEt 296      44.270  14.410  37.495  1.00  0.00           C
ATOM   9653  C37 POPEt 296      44.620  15.456  38.555  1.00  0.00           C
ATOM   9656  C38 POPEt 296      43.580  15.606  39.665  1.00  0.00           C
ATOM   9659  C39 POPEt 296      43.940  16.806  40.555  1.00  0.00           C
ATOM   9662 0C31 POPEt 296      43.290  16.796  41.945  1.00  0.00           C
ATOM   9665 1C31 POPEt 296      43.380  18.196  42.565  1.00  0.00           C
ATOM   9668 2C31 POPEt 296      42.920  18.276  44.025  1.00  0.00           C
ATOM   9671 3C31 POPEt 296      44.030  18.016  45.035  1.00  0.00           C
ATOM   9674 4C31 POPEt 296      43.650  18.476  46.455  1.00  0.00           C
ATOM   9677 5C31 POPEt 296      44.810  18.376  47.455  1.00  0.00           C
ATOM   9680 6C31 POPEt 296      44.420  18.856  48.855  1.00  0.00           C
ATOM   9684  NH3 POPEu 297      10.680 123.086  28.455  1.00  0.00           N
ATOM   9688  C12 POPEu 297      11.140 122.926  29.885  1.00  0.00           C
ATOM   9691  C11 POPEu 297      10.010 122.546  30.845  1.00  0.00           C
ATOM   9694  P   POPEu 297       7.670 123.306  31.715  1.00  0.00           P
ATOM   9695  O13 POPEu 297       6.630 124.196  31.155  1.00  0.00           O
ATOM   9696  O14 POPEu 297       7.390 121.856  31.805  1.00  0.00           O
ATOM   9697  O11 POPEu 297       8.090 123.936  33.095  1.00  0.00           O
ATOM   9698  O12 POPEu 297       9.000 123.566  30.875  1.00  0.00           O
ATOM   9699  C1  POPEu 297       8.670 123.226  34.185  1.00  0.00           C
ATOM   9702  C2  POPEu 297       9.360 124.236  35.145  1.00  0.00           C
ATOM   9704  O21 POPEu 297       9.690 123.626  36.415  1.00  0.00           O
ATOM   9705  C21 POPEu 297       8.690 123.476  37.255  1.00  0.00           C
ATOM   9706  O22 POPEu 297       7.500 123.456  36.975  1.00  0.00           O
ATOM   9707  C22 POPEu 297       9.200 123.436  38.695  1.00  0.00           C
ATOM   9710  C3  POPEu 297       8.560 125.576  35.295  1.00  0.00           C
ATOM   9713  O31 POPEu 297       9.040 126.316  36.445  1.00  0.00           O
ATOM   9714  C31 POPEu 297       8.190 127.236  36.915  1.00  0.00           C
ATOM   9715  O32 POPEu 297       7.190 127.616  36.325  1.00  0.00           O
ATOM   9716  C32 POPEu 297       8.690 127.656  38.285  1.00  0.00           C
ATOM   9719  C23 POPEu 297       8.000 123.386  39.665  1.00  0.00           C
ATOM   9722  C24 POPEu 297       8.390 123.286  41.135  1.00  0.00           C
ATOM   9725  C25 POPEu 297       9.110 124.536  41.655  1.00  0.00           C
ATOM   9728  C26 POPEu 297       9.030 124.656  43.175  1.00  0.00           C
ATOM   9731  C27 POPEu 297       9.720 125.916  43.695  1.00  0.00           C
ATOM   9734  C28 POPEu 297       9.590 126.086  45.215  1.00  0.00           C
ATOM   9737  C29 POPEu 297       8.210 126.536  45.615  1.00  0.00           C
ATOM   9739 0C21 POPEu 297       7.630 126.336  46.805  1.00  0.00           C
ATOM   9741 1C21 POPEu 297       8.240 125.616  47.975  1.00  0.00           C
ATOM   9744 2C21 POPEu 297       9.080 126.536  48.885  1.00  0.00           C
ATOM   9747 3C21 POPEu 297       9.430 125.826  50.195  1.00  0.00           C
ATOM   9750 4C21 POPEu 297      10.550 126.486  51.005  1.00  0.00           C
ATOM   9753 5C21 POPEu 297      11.950 126.096  50.505  1.00  0.00           C
ATOM   9756 6C21 POPEu 297      13.080 126.596  51.405  1.00  0.00           C
ATOM   9759 7C21 POPEu 297      14.460 126.216  50.845  1.00  0.00           C
ATOM   9762 8C21 POPEu 297      15.630 126.756  51.675  1.00  0.00           C
ATOM   9766  C33 POPEu 297       7.720 128.556  39.085  1.00  0.00           C
ATOM   9769  C34 POPEu 297       8.250 128.846  40.505  1.00  0.00           C
ATOM   9772  C35 POPEu 297       7.170 129.376  41.465  1.00  0.00           C
ATOM   9775  C36 POPEu 297       7.750 129.786  42.825  1.00  0.00           C
ATOM   9778  C37 POPEu 297       6.650 130.146  43.835  1.00  0.00           C
ATOM   9781  C38 POPEu 297       7.170 130.916  45.065  1.00  0.00           C
ATOM   9784  C39 POPEu 297       8.220 130.156  45.885  1.00  0.00           C
ATOM   9787 0C31 POPEu 297       8.790 130.986  47.035  1.00  0.00           C
ATOM   9790 1C31 POPEu 297       9.970 130.286  47.725  1.00  0.00           C
ATOM   9793 2C31 POPEu 297      10.560 131.116  48.875  1.00  0.00           C
ATOM   9796 3C31 POPEu 297      11.820 130.486  49.475  1.00  0.00           C
ATOM   9799 4C31 POPEu 297      12.450 131.356  50.575  1.00  0.00           C
ATOM   9802 5C31 POPEu 297      13.780 130.806  51.085  1.00  0.00           C
ATOM   9805 6C31 POPEu 297      14.390 131.646  52.215  1.00  0.00           C
ATOM   9809  NH3 POPEv 298      53.100  20.186  67.715  1.00  0.00           N
ATOM   9813  C12 POPEv 298      53.470  19.496  69.005  1.00  0.00           C
ATOM   9816  C11 POPEv 298      54.450  20.326  69.885  1.00  0.00           C
ATOM   9819  P   POPEv 298      56.800  21.506  69.815  1.00  0.00           P
ATOM   9820  O13 POPEv 298      56.270  22.716  70.475  1.00  0.00           O
ATOM   9821  O14 POPEv 298      57.860  20.716  70.505  1.00  0.00           O
ATOM   9822  O11 POPEv 298      57.470  21.996  68.465  1.00  0.00           O
ATOM   9823  O12 POPEv 298      55.690  20.536  69.205  1.00  0.00           O
ATOM   9824  C1  POPEv 298      57.850  21.026  67.475  1.00  0.00           C
ATOM   9827  C2  POPEv 298      59.340  20.616  67.605  1.00  0.00           C
ATOM   9829  O21 POPEv 298      60.190  21.196  66.605  1.00  0.00           O
ATOM   9830  C21 POPEv 298      60.140  22.496  66.395  1.00  0.00           C
ATOM   9831  O22 POPEv 298      59.410  23.316  66.925  1.00  0.00           O
ATOM   9832  C22 POPEv 298      61.180  22.826  65.335  1.00  0.00           C
ATOM   9835  C3  POPEv 298      59.480  19.076  67.495  1.00  0.00           C
ATOM   9838  O31 POPEv 298      60.850  18.656  67.565  1.00  0.00           O
ATOM   9839  C31 POPEv 298      61.700  18.636  66.515  1.00  0.00           C
ATOM   9840  O32 POPEv 298      62.900  18.526  66.665  1.00  0.00           O
ATOM   9841  C32 POPEv 298      61.010  18.606  65.155  1.00  0.00           C
ATOM   9844  C23 POPEv 298      60.600  22.566  63.945  1.00  0.00           C
ATOM   9847  C24 POPEv 298      61.460  23.176  62.845  1.00  0.00           C
ATOM   9850  C25 POPEv 298      60.940  22.796  61.455  1.00  0.00           C
ATOM   9853  C26 POPEv 298      59.510  23.286  61.185  1.00  0.00           C
ATOM   9856  C27 POPEv 298      58.870  22.636  59.965  1.00  0.00           C
ATOM   9859  C28 POPEv 298      57.370  22.976  59.885  1.00  0.00           C
ATOM   9862  C29 POPEv 298      57.130  24.396  59.455  1.00  0.00           C
ATOM   9864 0C21 POPEv 298      56.300  24.776  58.475  1.00  0.00           C
ATOM   9866 1C21 POPEv 298      55.470  23.826  57.635  1.00  0.00           C
ATOM   9869 2C21 POPEv 298      56.310  23.156  56.535  1.00  0.00           C
ATOM   9872 3C21 POPEv 298      55.430  22.486  55.475  1.00  0.00           C
ATOM   9875 4C21 POPEv 298      56.270  21.856  54.355  1.00  0.00           C
ATOM   9878 5C21 POPEv 298      55.420  21.296  53.205  1.00  0.00           C
ATOM   9881 6C21 POPEv 298      54.570  22.366  52.515  1.00  0.00           C
ATOM   9884 7C21 POPEv 298      54.150  22.006  51.085  1.00  0.00           C
ATOM   9887 8C21 POPEv 298      53.220  23.056  50.455  1.00  0.00           C
ATOM   9891  C33 POPEv 298      61.980  18.236  63.995  1.00  0.00           C
ATOM   9894  C34 POPEv 298      61.450  18.766  62.655  1.00  0.00           C
ATOM   9897  C35 POPEv 298      62.160  18.166  61.435  1.00  0.00           C
ATOM   9900  C36 POPEv 298      61.760  16.706  61.185  1.00  0.00           C
ATOM   9903  C37 POPEv 298      62.180  16.186  59.795  1.00  0.00           C
ATOM   9906  C38 POPEv 298      61.860  14.700  59.575  1.00  0.00           C
ATOM   9909  C39 POPEv 298      60.380  14.340  59.805  1.00  0.00           C
ATOM   9912 0C31 POPEv 298      60.080  12.870  59.475  1.00  0.00           C
ATOM   9915 1C31 POPEv 298      58.600  12.520  59.685  1.00  0.00           C
ATOM   9918 2C31 POPEv 298      58.280  11.030  59.445  1.00  0.00           C
ATOM   9921 3C31 POPEv 298      58.610  10.510  58.035  1.00  0.00           C
ATOM   9924 4C31 POPEv 298      57.840  11.230  56.915  1.00  0.00           C
ATOM   9927 5C31 POPEv 298      58.120  10.630  55.525  1.00  0.00           C
ATOM   9930 6C31 POPEv 298      57.330  11.300  54.405  1.00  0.00           C
ATOM   9934  NH3 POPEw 299     103.020  71.136  73.875  1.00  0.00           N
ATOM   9938  C12 POPEw 299     103.060  70.316  75.125  1.00  0.00           C
ATOM   9941  C11 POPEw 299     102.830  68.836  74.795  1.00  0.00           C
ATOM   9944  P   POPEw 299     103.800  66.776  73.575  1.00  0.00           P
ATOM   9945  O13 POPEw 299     105.160  66.206  73.655  1.00  0.00           O
ATOM   9946  O14 POPEw 299     102.730  66.126  74.375  1.00  0.00           O
ATOM   9947  O11 POPEw 299     103.320  66.876  72.075  1.00  0.00           O
ATOM   9948  O12 POPEw 299     103.880  68.316  73.965  1.00  0.00           O
ATOM   9949  C1  POPEw 299     103.940  67.776  71.155  1.00  0.00           C
ATOM   9952  C2  POPEw 299     102.890  68.406  70.185  1.00  0.00           C
ATOM   9954  O21 POPEw 299     103.470  69.456  69.385  1.00  0.00           O
ATOM   9955  C21 POPEw 299     103.810  70.586  69.965  1.00  0.00           C
ATOM   9956  O22 POPEw 299     103.700  70.876  71.145  1.00  0.00           O
ATOM   9957  C22 POPEw 299     104.460  71.486  68.915  1.00  0.00           C
ATOM   9960  C3  POPEw 299     101.570  68.856  70.875  1.00  0.00           C
ATOM   9963  O31 POPEw 299     100.670  69.406  69.885  1.00  0.00           O
ATOM   9964  C31 POPEw 299      99.860  68.536  69.315  1.00  0.00           C
ATOM   9965  O32 POPEw 299      99.730  67.356  69.645  1.00  0.00           O
ATOM   9966  C32 POPEw 299      99.230  69.156  68.075  1.00  0.00           C
ATOM   9969  C23 POPEw 299     105.210  72.666  69.565  1.00  0.00           C
ATOM   9972  C24 POPEw 299     106.030  73.466  68.545  1.00  0.00           C
ATOM   9975  C25 POPEw 299     106.760  74.636  69.215  1.00  0.00           C
ATOM   9978  C26 POPEw 299     107.540  75.536  68.255  1.00  0.00           C
ATOM   9981  C27 POPEw 299     107.390  77.046  68.535  1.00  0.00           C
ATOM   9984  C28 POPEw 299     108.450  77.856  67.765  1.00  0.00           C
ATOM   9987  C29 POPEw 299     108.060  79.306  67.585  1.00  0.00           C
ATOM   9989 0C21 POPEw 299     107.610  79.866  66.445  1.00  0.00           C
ATOM   9991 1C21 POPEw 299     107.410  79.156  65.125  1.00  0.00           C
ATOM   9994 2C21 POPEw 299     108.410  79.626  64.065  1.00  0.00           C
ATOM   9997 3C21 POPEw 299     108.250  78.826  62.765  1.00  0.00           C
ATOM  10000 4C21 POPEw 299     109.180  79.296  61.645  1.00  0.00           C
ATOM  10003 5C21 POPEw 299     108.990  78.526  60.335  1.00  0.00           C
ATOM  10006 6C21 POPEw 299     107.630  78.776  59.675  1.00  0.00           C
ATOM  10009 7C21 POPEw 299     107.430  77.946  58.395  1.00  0.00           C
ATOM  10012 8C21 POPEw 299     106.150  78.306  57.645  1.00  0.00           C
ATOM  10016  C33 POPEw 299     100.240  69.196  66.905  1.00  0.00           C
ATOM  10019  C34 POPEw 299      99.600  69.446  65.535  1.00  0.00           C
ATOM  10022  C35 POPEw 299     100.630  69.316  64.395  1.00  0.00           C
ATOM  10025  C36 POPEw 299      99.990  69.136  63.015  1.00  0.00           C
ATOM  10028  C37 POPEw 299     101.010  68.796  61.905  1.00  0.00           C
ATOM  10031  C38 POPEw 299     100.460  67.806  60.865  1.00  0.00           C
ATOM  10034  C39 POPEw 299     101.490  67.376  59.795  1.00  0.00           C
ATOM  10037 0C31 POPEw 299     101.600  68.346  58.605  1.00  0.00           C
ATOM  10040 1C31 POPEw 299     102.500  67.786  57.485  1.00  0.00           C
ATOM  10043 2C31 POPEw 299     102.290  68.446  56.115  1.00  0.00           C
ATOM  10046 3C31 POPEw 299     103.060  69.766  55.925  1.00  0.00           C
ATOM  10049 4C31 POPEw 299     102.900  70.356  54.505  1.00  0.00           C
ATOM  10052 5C31 POPEw 299     103.960  71.416  54.195  1.00  0.00           C
ATOM  10055 6C31 POPEw 299     103.880  71.986  52.775  1.00  0.00           C
ATOM  10059  NH3 POPEx 300      86.280 109.476  75.275  1.00  0.00           N
ATOM  10063  C12 POPEx 300      87.560 109.466  74.485  1.00  0.00           C
ATOM  10066  C11 POPEx 300      88.120 110.876  74.225  1.00  0.00           C
ATOM  10069  P   POPEx 300      87.150 112.736  75.845  1.00  0.00           P
ATOM  10070  O13 POPEx 300      86.470 112.156  77.025  1.00  0.00           O
ATOM  10071  O14 POPEx 300      87.710 114.106  75.915  1.00  0.00           O
ATOM  10072  O11 POPEx 300      86.130 112.666  74.635  1.00  0.00           O
ATOM  10073  O12 POPEx 300      88.240 111.686  75.395  1.00  0.00           O
ATOM  10074  C1  POPEx 300      84.760 112.936  74.905  1.00  0.00           C
ATOM  10077  C2  POPEx 300      84.010 113.516  73.675  1.00  0.00           C
ATOM  10079  O21 POPEx 300      83.600 112.496  72.745  1.00  0.00           O
ATOM  10080  C21 POPEx 300      84.280 112.346  71.635  1.00  0.00           C
ATOM  10081  O22 POPEx 300      85.480 112.146  71.525  1.00  0.00           O
ATOM  10082  C22 POPEx 300      83.290 112.386  70.475  1.00  0.00           C
ATOM  10085  C3  POPEx 300      84.740 114.736  73.055  1.00  0.00           C
ATOM  10088  O31 POPEx 300      84.190 115.186  71.795  1.00  0.00           O
ATOM  10089  C31 POPEx 300      83.080 115.896  71.865  1.00  0.00           C
ATOM  10090  O32 POPEx 300      82.540 116.246  72.905  1.00  0.00           O
ATOM  10091  C32 POPEx 300      82.660 116.276  70.445  1.00  0.00           C
ATOM  10094  C23 POPEx 300      83.910 112.866  69.145  1.00  0.00           C
ATOM  10097  C24 POPEx 300      82.900 112.806  67.995  1.00  0.00           C
ATOM  10100  C25 POPEx 300      82.890 114.026  67.065  1.00  0.00           C
ATOM  10103  C26 POPEx 300      81.740 113.896  66.055  1.00  0.00           C
ATOM  10106  C27 POPEx 300      81.610 115.076  65.065  1.00  0.00           C
ATOM  10109  C28 POPEx 300      80.610 114.746  63.945  1.00  0.00           C
ATOM  10112  C29 POPEx 300      80.170 115.916  63.105  1.00  0.00           C
ATOM  10114 0C21 POPEx 300      80.660 116.246  61.895  1.00  0.00           C
ATOM  10116 1C21 POPEx 300      81.810 115.556  61.205  1.00  0.00           C
ATOM  10119 2C21 POPEx 300      82.650 116.526  60.365  1.00  0.00           C
ATOM  10122 3C21 POPEx 300      83.880 115.856  59.745  1.00  0.00           C
ATOM  10125 4C21 POPEx 300      84.620 116.766  58.755  1.00  0.00           C
ATOM  10128 5C21 POPEx 300      84.000 116.816  57.355  1.00  0.00           C
ATOM  10131 6C21 POPEx 300      84.250 115.566  56.505  1.00  0.00           C
ATOM  10134 7C21 POPEx 300      83.780 115.746  55.055  1.00  0.00           C
ATOM  10137 8C21 POPEx 300      84.340 114.706  54.075  1.00  0.00           C
ATOM  10141  C33 POPEx 300      81.210 116.786  70.315  1.00  0.00           C
ATOM  10144  C34 POPEx 300      80.760 116.896  68.855  1.00  0.00           C
ATOM  10147  C35 POPEx 300      79.450 117.676  68.675  1.00  0.00           C
ATOM  10150  C36 POPEx 300      78.840 117.516  67.275  1.00  0.00           C
ATOM  10153  C37 POPEx 300      77.620 118.416  67.075  1.00  0.00           C
ATOM  10156  C38 POPEx 300      76.670 117.956  65.975  1.00  0.00           C
ATOM  10159  C39 POPEx 300      77.250 118.036  64.555  1.00  0.00           C
ATOM  10162 0C31 POPEx 300      76.610 119.136  63.695  1.00  0.00           C
ATOM  10165 1C31 POPEx 300      76.970 119.036  62.205  1.00  0.00           C
ATOM  10168 2C31 POPEx 300      75.960 119.756  61.295  1.00  0.00           C
ATOM  10171 3C31 POPEx 300      76.000 121.286  61.405  1.00  0.00           C
ATOM  10174 4C31 POPEx 300      74.680 121.966  60.995  1.00  0.00           C
ATOM  10177 5C31 POPEx 300      74.210 121.616  59.575  1.00  0.00           C
ATOM  10180 6C31 POPEx 300      72.890 122.296  59.205  1.00  0.00           C
ATOM  10184  NH3 POPEy 301      67.130  61.446  71.825  1.00  0.00           N
ATOM  10188  C12 POPEy 301      67.860  62.346  72.785  1.00  0.00           C
ATOM  10191  C11 POPEy 301      68.260  61.606  74.075  1.00  0.00           C
ATOM  10194  P   POPEy 301      68.860  59.056  73.535  1.00  0.00           P
ATOM  10195  O13 POPEy 301      67.440  58.786  73.865  1.00  0.00           O
ATOM  10196  O14 POPEy 301      69.940  58.166  74.015  1.00  0.00           O
ATOM  10197  O11 POPEy 301      68.940  59.156  71.965  1.00  0.00           O
ATOM  10198  O12 POPEy 301      69.220  60.566  73.865  1.00  0.00           O
ATOM  10199  C1  POPEy 301      69.670  58.156  71.235  1.00  0.00           C
ATOM  10202  C2  POPEy 301      70.530  58.876  70.165  1.00  0.00           C
ATOM  10204  O21 POPEy 301      71.340  57.946  69.415  1.00  0.00           O
ATOM  10205  C21 POPEy 301      70.640  57.196  68.585  1.00  0.00           C
ATOM  10206  O22 POPEy 301      69.450  57.296  68.345  1.00  0.00           O
ATOM  10207  C22 POPEy 301      71.590  56.196  67.935  1.00  0.00           C
ATOM  10210  C3  POPEy 301      71.490  59.916  70.815  1.00  0.00           C
ATOM  10213  O31 POPEy 301      71.930  60.906  69.855  1.00  0.00           O
ATOM  10214  C31 POPEy 301      70.950  61.796  69.595  1.00  0.00           C
ATOM  10215  O32 POPEy 301      69.870  61.806  70.145  1.00  0.00           O
ATOM  10216  C32 POPEy 301      71.410  62.786  68.525  1.00  0.00           C
ATOM  10219  C23 POPEy 301      70.850  55.106  67.135  1.00  0.00           C
ATOM  10222  C24 POPEy 301      71.790  54.276  66.265  1.00  0.00           C
ATOM  10225  C25 POPEy 301      71.050  53.156  65.525  1.00  0.00           C
ATOM  10228  C26 POPEy 301      71.890  52.506  64.415  1.00  0.00           C
ATOM  10231  C27 POPEy 301      71.120  51.406  63.685  1.00  0.00           C
ATOM  10234  C28 POPEy 301      71.690  51.076  62.285  1.00  0.00           C
ATOM  10237  C29 POPEy 301      71.410  52.186  61.305  1.00  0.00           C
ATOM  10239 0C21 POPEy 301      71.430  52.096  59.965  1.00  0.00           C
ATOM  10241 1C21 POPEy 301      71.760  50.866  59.155  1.00  0.00           C
ATOM  10244 2C21 POPEy 301      70.860  50.666  57.905  1.00  0.00           C
ATOM  10247 3C21 POPEy 301      71.050  51.736  56.825  1.00  0.00           C
ATOM  10250 4C21 POPEy 301      70.500  51.306  55.445  1.00  0.00           C
ATOM  10253 5C21 POPEy 301      70.800  52.336  54.345  1.00  0.00           C
ATOM  10256 6C21 POPEy 301      70.610  51.766  52.925  1.00  0.00           C
ATOM  10259 7C21 POPEy 301      70.940  52.776  51.815  1.00  0.00           C
ATOM  10262 8C21 POPEy 301      71.050  52.136  50.425  1.00  0.00           C
ATOM  10266  C33 POPEy 301      70.840  62.566  67.105  1.00  0.00           C
ATOM  10269  C34 POPEy 301      71.480  63.516  66.085  1.00  0.00           C
ATOM  10272  C35 POPEy 301      71.420  63.046  64.625  1.00  0.00           C
ATOM  10275  C36 POPEy 301      72.310  63.926  63.745  1.00  0.00           C
ATOM  10278  C37 POPEy 301      72.410  63.456  62.285  1.00  0.00           C
ATOM  10281  C38 POPEy 301      73.400  64.306  61.475  1.00  0.00           C
ATOM  10284  C39 POPEy 301      73.730  63.696  60.115  1.00  0.00           C
ATOM  10287 0C31 POPEy 301      72.590  63.826  59.085  1.00  0.00           C
ATOM  10290 1C31 POPEy 301      72.850  62.926  57.875  1.00  0.00           C
ATOM  10293 2C31 POPEy 301      71.790  63.066  56.785  1.00  0.00           C
ATOM  10296 3C31 POPEy 301      71.920  61.966  55.715  1.00  0.00           C
ATOM  10299 4C31 POPEy 301      70.930  62.166  54.585  1.00  0.00           C
ATOM  10302 5C31 POPEy 301      71.000  61.076  53.515  1.00  0.00           C
ATOM  10305 6C31 POPEy 301      70.090  61.426  52.335  1.00  0.00           C
ATOM  10309  NH3 POPEz 302      30.050  75.026  71.995  1.00  0.00           N
ATOM  10313  C12 POPEz 302      30.480  74.726  73.395  1.00  0.00           C
ATOM  10316  C11 POPEz 302      29.250  74.526  74.315  1.00  0.00           C
ATOM  10319  P   POPEz 302      26.930  75.486  73.565  1.00  0.00           P
ATOM  10320  O13 POPEz 302      26.040  74.756  74.495  1.00  0.00           O
ATOM  10321  O14 POPEz 302      26.410  76.796  73.115  1.00  0.00           O
ATOM  10322  O11 POPEz 302      27.230  74.616  72.275  1.00  0.00           O
ATOM  10323  O12 POPEz 302      28.360  75.636  74.225  1.00  0.00           O
ATOM  10324  C1  POPEz 302      26.240  73.686  71.865  1.00  0.00           C
ATOM  10327  C2  POPEz 302      26.170  73.576  70.325  1.00  0.00           C
ATOM  10329  O21 POPEz 302      26.870  72.416  69.855  1.00  0.00           O
ATOM  10330  C21 POPEz 302      28.170  72.456  69.695  1.00  0.00           C
ATOM  10331  O22 POPEz 302      28.970  73.176  70.265  1.00  0.00           O
ATOM  10332  C22 POPEz 302      28.470  71.486  68.535  1.00  0.00           C
ATOM  10335  C3  POPEz 302      26.530  74.876  69.535  1.00  0.00           C
ATOM  10338  O31 POPEz 302      26.440  74.586  68.135  1.00  0.00           O
ATOM  10339  C31 POPEz 302      26.040  75.486  67.275  1.00  0.00           C
ATOM  10340  O32 POPEz 302      25.790  76.666  67.495  1.00  0.00           O
ATOM  10341  C32 POPEz 302      25.930  74.746  65.935  1.00  0.00           C
ATOM  10344  C23 POPEz 302      29.730  71.836  67.705  1.00  0.00           C
ATOM  10347  C24 POPEz 302      29.580  71.286  66.275  1.00  0.00           C
ATOM  10350  C25 POPEz 302      30.820  71.466  65.385  1.00  0.00           C
ATOM  10353  C26 POPEz 302      30.540  71.136  63.905  1.00  0.00           C
ATOM  10356  C27 POPEz 302      30.040  69.706  63.635  1.00  0.00           C
ATOM  10359  C28 POPEz 302      29.620  69.456  62.175  1.00  0.00           C
ATOM  10362  C29 POPEz 302      30.740  69.566  61.175  1.00  0.00           C
ATOM  10364 0C21 POPEz 302      31.040  68.696  60.195  1.00  0.00           C
ATOM  10366 1C21 POPEz 302      30.270  67.446  59.845  1.00  0.00           C
ATOM  10369 2C21 POPEz 302      30.240  67.196  58.315  1.00  0.00           C
ATOM  10372 3C21 POPEz 302      31.590  66.746  57.745  1.00  0.00           C
ATOM  10375 4C21 POPEz 302      31.620  66.656  56.215  1.00  0.00           C
ATOM  10378 5C21 POPEz 302      30.730  65.556  55.615  1.00  0.00           C
ATOM  10381 6C21 POPEz 302      31.050  65.286  54.135  1.00  0.00           C
ATOM  10384 7C21 POPEz 302      30.020  64.366  53.465  1.00  0.00           C
ATOM  10387 8C21 POPEz 302      30.280  64.156  51.965  1.00  0.00           C
ATOM  10391  C33 POPEz 302      26.340  75.596  64.715  1.00  0.00           C
ATOM  10394  C34 POPEz 302      26.720  74.746  63.495  1.00  0.00           C
ATOM  10397  C35 POPEz 302      26.790  75.566  62.215  1.00  0.00           C
ATOM  10400  C36 POPEz 302      27.260  74.756  60.995  1.00  0.00           C
ATOM  10403  C37 POPEz 302      26.880  75.466  59.695  1.00  0.00           C
ATOM  10406  C38 POPEz 302      27.580  74.926  58.445  1.00  0.00           C
ATOM  10409  C39 POPEz 302      27.510  73.406  58.295  1.00  0.00           C
ATOM  10412 0C31 POPEz 302      27.250  72.976  56.845  1.00  0.00           C
ATOM  10415 1C31 POPEz 302      27.700  71.546  56.545  1.00  0.00           C
ATOM  10418 2C31 POPEz 302      27.220  71.086  55.165  1.00  0.00           C
ATOM  10421 3C31 POPEz 302      28.000  69.886  54.605  1.00  0.00           C
ATOM  10424 4C31 POPEz 302      29.470  70.216  54.275  1.00  0.00           C
ATOM  10427 5C31 POPEz 302      30.140  69.096  53.485  1.00  0.00           C
ATOM  10430 6C31 POPEz 302      31.630  69.336  53.225  1.00  0.00           C
ATOM  10434  NH3 POPE0 303       3.520 101.226  32.515  1.00  0.00           N
ATOM  10438  C12 POPE0 303       4.200 101.556  31.205  1.00  0.00           C
ATOM  10441  C11 POPE0 303       4.840 102.956  31.245  1.00  0.00           C
ATOM  10444  P   POPE0 303       6.580 104.106  29.615  1.00  0.00           P
ATOM  10445  O13 POPE0 303       7.460 103.186  28.885  1.00  0.00           O
ATOM  10446  O14 POPE0 303       6.380 105.436  28.955  1.00  0.00           O
ATOM  10447  O11 POPE0 303       7.210 104.396  31.065  1.00  0.00           O
ATOM  10448  O12 POPE0 303       5.220 103.366  29.935  1.00  0.00           O
ATOM  10449  C1  POPE0 303       6.760 105.646  31.665  1.00  0.00           C
ATOM  10452  C2  POPE0 303       7.490 106.046  32.995  1.00  0.00           C
ATOM  10454  O21 POPE0 303       6.610 105.876  34.115  1.00  0.00           O
ATOM  10455  C21 POPE0 303       6.600 104.656  34.595  1.00  0.00           C
ATOM  10456  O22 POPE0 303       6.970 103.646  34.025  1.00  0.00           O
ATOM  10457  C22 POPE0 303       6.230 104.756  36.065  1.00  0.00           C
ATOM  10460  C3  POPE0 303       7.940 107.536  33.005  1.00  0.00           C
ATOM  10463  O31 POPE0 303       8.370 107.986  34.315  1.00  0.00           O
ATOM  10464  C31 POPE0 303       7.520 108.766  34.975  1.00  0.00           C
ATOM  10465  O32 POPE0 303       6.450 109.166  34.575  1.00  0.00           O
ATOM  10466  C32 POPE0 303       8.110 109.096  36.355  1.00  0.00           C
ATOM  10469  C23 POPE0 303       7.490 105.136  36.865  1.00  0.00           C
ATOM  10472  C24 POPE0 303       7.190 105.406  38.335  1.00  0.00           C
ATOM  10475  C25 POPE0 303       8.450 105.816  39.085  1.00  0.00           C
ATOM  10478  C26 POPE0 303       8.230 105.956  40.595  1.00  0.00           C
ATOM  10481  C27 POPE0 303       9.500 106.416  41.315  1.00  0.00           C
ATOM  10484  C28 POPE0 303       9.350 106.336  42.845  1.00  0.00           C
ATOM  10487  C29 POPE0 303      10.690 106.326  43.535  1.00  0.00           C
ATOM  10489 0C21 POPE0 303      10.970 106.826  44.755  1.00  0.00           C
ATOM  10491 1C21 POPE0 303      10.010 107.516  45.675  1.00  0.00           C
ATOM  10494 2C21 POPE0 303      10.610 108.836  46.185  1.00  0.00           C
ATOM  10497 3C21 POPE0 303       9.640 109.586  47.105  1.00  0.00           C
ATOM  10500 4C21 POPE0 303      10.240 109.846  48.495  1.00  0.00           C
ATOM  10503 5C21 POPE0 303       9.250 110.556  49.425  1.00  0.00           C
ATOM  10506 6C21 POPE0 303       9.880 110.906  50.775  1.00  0.00           C
ATOM  10509 7C21 POPE0 303       8.880 111.536  51.735  1.00  0.00           C
ATOM  10512 8C21 POPE0 303       9.500 111.956  53.065  1.00  0.00           C
ATOM  10516  C33 POPE0 303       7.030 109.286  37.445  1.00  0.00           C
ATOM  10519  C34 POPE0 303       7.600 109.976  38.695  1.00  0.00           C
ATOM  10522  C35 POPE0 303       6.590 110.146  39.835  1.00  0.00           C
ATOM  10525  C36 POPE0 303       6.460 111.596  40.335  1.00  0.00           C
ATOM  10528  C37 POPE0 303       7.760 112.166  40.925  1.00  0.00           C
ATOM  10531  C38 POPE0 303       8.230 113.456  40.225  1.00  0.00           C
ATOM  10534  C39 POPE0 303       7.350 114.686  40.495  1.00  0.00           C
ATOM  10537 0C31 POPE0 303       7.270 115.046  41.985  1.00  0.00           C
ATOM  10540 1C31 POPE0 303       6.590 116.406  42.245  1.00  0.00           C
ATOM  10543 2C31 POPE0 303       6.490 116.746  43.735  1.00  0.00           C
ATOM  10546 3C31 POPE0 303       6.490 118.256  44.035  1.00  0.00           C
ATOM  10549 4C31 POPE0 303       7.890 118.876  43.955  1.00  0.00           C
ATOM  10552 5C31 POPE0 303       7.930 120.346  44.395  1.00  0.00           C
ATOM  10555 6C31 POPE0 303       9.340 120.926  44.445  1.00  0.00           C
ATOM  10559  NH3 POPE1 304     114.360  23.036  35.715  1.00  0.00           N
ATOM  10563  C12 POPE1 304     115.070  21.916  36.455  1.00  0.00           C
ATOM  10566  C11 POPE1 304     115.670  20.816  35.555  1.00  0.00           C
ATOM  10569  P   POPE1 304     116.936  18.516  35.745  1.00  0.00           P
ATOM  10570  O13 POPE1 304     117.466  18.836  34.395  1.00  0.00           O
ATOM  10571  O14 POPE1 304     117.926  17.916  36.665  1.00  0.00           O
ATOM  10572  O11 POPE1 304     115.750  17.496  35.515  1.00  0.00           O
ATOM  10573  O12 POPE1 304     116.276  19.816  36.385  1.00  0.00           O
ATOM  10574  C1  POPE1 304     114.510  17.416  36.195  1.00  0.00           C
ATOM  10577  C2  POPE1 304     114.560  16.816  37.625  1.00  0.00           C
ATOM  10579  O21 POPE1 304     114.630  17.926  38.525  1.00  0.00           O
ATOM  10580  C21 POPE1 304     114.540  17.796  39.845  1.00  0.00           C
ATOM  10581  O22 POPE1 304     114.890  18.666  40.625  1.00  0.00           O
ATOM  10582  C22 POPE1 304     113.770  16.546  40.315  1.00  0.00           C
ATOM  10585  C3  POPE1 304     115.690  15.736  37.815  1.00  0.00           C
ATOM  10588  O31 POPE1 304     116.596  16.116  38.865  1.00  0.00           O
ATOM  10589  C31 POPE1 304     116.956  15.416  39.935  1.00  0.00           C
ATOM  10590  O32 POPE1 304     117.486  15.926  40.905  1.00  0.00           O
ATOM  10591  C32 POPE1 304     116.586  13.930  39.885  1.00  0.00           C
ATOM  10594  C23 POPE1 304     113.800  16.416  41.855  1.00  0.00           C
ATOM  10597  C24 POPE1 304     113.340  15.040  42.355  1.00  0.00           C
ATOM  10600  C25 POPE1 304     113.250  15.000  43.885  1.00  0.00           C
ATOM  10603  C26 POPE1 304     114.610  14.850  44.605  1.00  0.00           C
ATOM  10606  C27 POPE1 304     114.530  15.366  46.045  1.00  0.00           C
ATOM  10609  C28 POPE1 304     115.770  15.020  46.895  1.00  0.00           C
ATOM  10612  C29 POPE1 304     115.770  15.806  48.195  1.00  0.00           C
ATOM  10614 0C21 POPE1 304     115.740  15.306  49.445  1.00  0.00           C
ATOM  10616 1C21 POPE1 304     115.690  13.840  49.815  1.00  0.00           C
ATOM  10619 2C21 POPE1 304     115.430  13.620  51.325  1.00  0.00           C
ATOM  10622 3C21 POPE1 304     115.280  12.140  51.705  1.00  0.00           C
ATOM  10625 4C21 POPE1 304     115.540  11.860  53.205  1.00  0.00           C
ATOM  10628 5C21 POPE1 304     114.580  12.620  54.135  1.00  0.00           C
ATOM  10631 6C21 POPE1 304     114.770  12.310  55.625  1.00  0.00           C
ATOM  10634 7C21 POPE1 304     113.680  12.990  56.475  1.00  0.00           C
ATOM  10637 8C21 POPE1 304     113.760  12.790  57.995  1.00  0.00           C
ATOM  10641  C33 POPE1 304     117.116  13.220  41.155  1.00  0.00           C
ATOM  10644  C34 POPE1 304     116.716  11.750  41.265  1.00  0.00           C
ATOM  10647  C35 POPE1 304     117.266  11.070  42.525  1.00  0.00           C
ATOM  10650  C36 POPE1 304     118.806  10.960  42.525  1.00  0.00           C
ATOM  10653  C37 POPE1 304     119.356  10.170  43.705  1.00  0.00           C
ATOM  10656  C38 POPE1 304     120.846  10.400  43.955  1.00  0.00           C
ATOM  10659  C39 POPE1 304     121.316   9.890  45.325  1.00  0.00           C
ATOM  10662 0C31 POPE1 304     122.526  10.690  45.825  1.00  0.00           C
ATOM  10665 1C31 POPE1 304     123.026  10.260  47.215  1.00  0.00           C
ATOM  10668 2C31 POPE1 304     124.116  11.220  47.715  1.00  0.00           C
ATOM  10671 3C31 POPE1 304     124.886  10.720  48.945  1.00  0.00           C
ATOM  10674 4C31 POPE1 304     124.016  10.610  50.205  1.00  0.00           C
ATOM  10677 5C31 POPE1 304     124.856  10.310  51.455  1.00  0.00           C
ATOM  10680 6C31 POPE1 304     124.026  10.060  52.715  1.00  0.00           C
ATOM  10684  NH3 POPE2 305      17.210  29.016  67.855  1.00  0.00           N
ATOM  10688  C12 POPE2 305      16.600  29.636  69.095  1.00  0.00           C
ATOM  10691  C11 POPE2 305      15.910  30.966  68.785  1.00  0.00           C
ATOM  10694  P   POPE2 305      13.730  31.276  70.245  1.00  0.00           P
ATOM  10695  O13 POPE2 305      13.430  29.876  70.635  1.00  0.00           O
ATOM  10696  O14 POPE2 305      13.330  32.346  71.175  1.00  0.00           O
ATOM  10697  O11 POPE2 305      13.100  31.596  68.845  1.00  0.00           O
ATOM  10698  O12 POPE2 305      15.270  31.436  69.965  1.00  0.00           O
ATOM  10699  C1  POPE2 305      11.790  31.136  68.525  1.00  0.00           C
ATOM  10702  C2  POPE2 305      11.820  29.736  67.865  1.00  0.00           C
ATOM  10704  O21 POPE2 305      11.450  29.916  66.495  1.00  0.00           O
ATOM  10705  C21 POPE2 305      12.210  29.266  65.625  1.00  0.00           C
ATOM  10706  O22 POPE2 305      13.280  28.736  65.875  1.00  0.00           O
ATOM  10707  C22 POPE2 305      11.480  29.236  64.285  1.00  0.00           C
ATOM  10710  C3  POPE2 305      10.840  28.746  68.515  1.00  0.00           C
ATOM  10713  O31 POPE2 305      11.150  27.376  68.195  1.00  0.00           O
ATOM  10714  C31 POPE2 305      10.460  26.856  67.175  1.00  0.00           C
ATOM  10715  O32 POPE2 305       9.620  27.436  66.525  1.00  0.00           O
ATOM  10716  C32 POPE2 305      11.050  25.486  66.865  1.00  0.00           C
ATOM  10719  C23 POPE2 305      12.410  28.886  63.105  1.00  0.00           C
ATOM  10722  C24 POPE2 305      11.880  29.416  61.765  1.00  0.00           C
ATOM  10725  C25 POPE2 305      10.920  28.436  61.075  1.00  0.00           C
ATOM  10728  C26 POPE2 305      10.740  28.716  59.575  1.00  0.00           C
ATOM  10731  C27 POPE2 305      10.050  27.596  58.785  1.00  0.00           C
ATOM  10734  C28 POPE2 305      10.140  27.726  57.245  1.00  0.00           C
ATOM  10737  C29 POPE2 305      11.570  27.606  56.745  1.00  0.00           C
ATOM  10739 0C21 POPE2 305      12.020  26.826  55.745  1.00  0.00           C
ATOM  10741 1C21 POPE2 305      11.220  25.936  54.835  1.00  0.00           C
ATOM  10744 2C21 POPE2 305      11.820  25.966  53.415  1.00  0.00           C
ATOM  10747 3C21 POPE2 305      11.130  25.026  52.425  1.00  0.00           C
ATOM  10750 4C21 POPE2 305      12.000  24.806  51.185  1.00  0.00           C
ATOM  10753 5C21 POPE2 305      11.350  23.936  50.095  1.00  0.00           C
ATOM  10756 6C21 POPE2 305      10.370  24.706  49.205  1.00  0.00           C
ATOM  10759 7C21 POPE2 305       9.880  23.876  48.015  1.00  0.00           C
ATOM  10762 8C21 POPE2 305       8.850  24.606  47.145  1.00  0.00           C
ATOM  10766  C33 POPE2 305       9.990  24.496  66.365  1.00  0.00           C
ATOM  10769  C34 POPE2 305      10.610  23.166  65.945  1.00  0.00           C
ATOM  10772  C35 POPE2 305      10.920  23.126  64.445  1.00  0.00           C
ATOM  10775  C36 POPE2 305       9.670  22.856  63.595  1.00  0.00           C
ATOM  10778  C37 POPE2 305       9.900  23.176  62.125  1.00  0.00           C
ATOM  10781  C38 POPE2 305       8.680  22.916  61.225  1.00  0.00           C
ATOM  10784  C39 POPE2 305       8.970  23.216  59.745  1.00  0.00           C
ATOM  10787 0C31 POPE2 305       7.710  23.126  58.885  1.00  0.00           C
ATOM  10790 1C31 POPE2 305       7.900  23.526  57.415  1.00  0.00           C
ATOM  10793 2C31 POPE2 305       6.580  23.426  56.645  1.00  0.00           C
ATOM  10796 3C31 POPE2 305       6.600  24.026  55.225  1.00  0.00           C
ATOM  10799 4C31 POPE2 305       7.440  23.256  54.205  1.00  0.00           C
ATOM  10802 5C31 POPE2 305       7.080  23.636  52.755  1.00  0.00           C
ATOM  10805 6C31 POPE2 305       7.970  22.996  51.685  1.00  0.00           C
ATOM  10809  NH3 POPE3 306      50.060  36.336  70.935  1.00  0.00           N
ATOM  10813  C12 POPE3 306      51.300  36.296  71.775  1.00  0.00           C
ATOM  10816  C11 POPE3 306      51.640  34.866  72.175  1.00  0.00           C
ATOM  10819  P   POPE3 306      53.570  33.546  73.215  1.00  0.00           P
ATOM  10820  O13 POPE3 306      54.740  33.746  74.095  1.00  0.00           O
ATOM  10821  O14 POPE3 306      52.610  32.456  73.515  1.00  0.00           O
ATOM  10822  O11 POPE3 306      54.120  33.346  71.735  1.00  0.00           O
ATOM  10823  O12 POPE3 306      52.770  34.896  73.065  1.00  0.00           O
ATOM  10824  C1  POPE3 306      54.730  34.496  71.145  1.00  0.00           C
ATOM  10827  C2  POPE3 306      55.070  34.226  69.675  1.00  0.00           C
ATOM  10829  O21 POPE3 306      55.640  35.366  68.995  1.00  0.00           O
ATOM  10830  C21 POPE3 306      54.790  36.306  68.605  1.00  0.00           C
ATOM  10831  O22 POPE3 306      53.670  36.476  69.045  1.00  0.00           O
ATOM  10832  C22 POPE3 306      55.390  37.126  67.445  1.00  0.00           C
ATOM  10835  C3  POPE3 306      53.940  33.506  68.895  1.00  0.00           C
ATOM  10838  O31 POPE3 306      54.470  33.136  67.615  1.00  0.00           O
ATOM  10839  C31 POPE3 306      53.600  32.496  66.855  1.00  0.00           C
ATOM  10840  O32 POPE3 306      52.430  32.316  67.165  1.00  0.00           O
ATOM  10841  C32 POPE3 306      54.250  32.086  65.555  1.00  0.00           C
ATOM  10844  C23 POPE3 306      54.630  36.926  66.105  1.00  0.00           C
ATOM  10847  C24 POPE3 306      55.410  37.406  64.865  1.00  0.00           C
ATOM  10850  C25 POPE3 306      54.600  37.176  63.575  1.00  0.00           C
ATOM  10853  C26 POPE3 306      55.240  37.696  62.275  1.00  0.00           C
ATOM  10856  C27 POPE3 306      54.350  37.396  61.055  1.00  0.00           C
ATOM  10859  C28 POPE3 306      54.500  38.336  59.835  1.00  0.00           C
ATOM  10862  C29 POPE3 306      55.670  38.066  58.925  1.00  0.00           C
ATOM  10864 0C21 POPE3 306      55.930  38.776  57.805  1.00  0.00           C
ATOM  10866 1C21 POPE3 306      55.120  39.946  57.295  1.00  0.00           C
ATOM  10869 2C21 POPE3 306      55.790  40.686  56.125  1.00  0.00           C
ATOM  10872 3C21 POPE3 306      54.960  41.876  55.615  1.00  0.00           C
ATOM  10875 4C21 POPE3 306      55.560  42.486  54.335  1.00  0.00           C
ATOM  10878 5C21 POPE3 306      54.870  43.766  53.845  1.00  0.00           C
ATOM  10881 6C21 POPE3 306      53.440  43.566  53.325  1.00  0.00           C
ATOM  10884 7C21 POPE3 306      52.890  44.846  52.665  1.00  0.00           C
ATOM  10887 8C21 POPE3 306      51.460  44.706  52.125  1.00  0.00           C
ATOM  10891  C33 POPE3 306      54.800  33.316  64.815  1.00  0.00           C
ATOM  10894  C34 POPE3 306      55.560  32.986  63.525  1.00  0.00           C
ATOM  10897  C35 POPE3 306      54.710  32.236  62.495  1.00  0.00           C
ATOM  10900  C36 POPE3 306      55.300  32.396  61.085  1.00  0.00           C
ATOM  10903  C37 POPE3 306      54.440  31.716  60.015  1.00  0.00           C
ATOM  10906  C38 POPE3 306      54.810  32.096  58.585  1.00  0.00           C
ATOM  10909  C39 POPE3 306      54.630  33.596  58.305  1.00  0.00           C
ATOM  10912 0C31 POPE3 306      54.640  33.906  56.815  1.00  0.00           C
ATOM  10915 1C31 POPE3 306      54.540  35.416  56.555  1.00  0.00           C
ATOM  10918 2C31 POPE3 306      54.420  35.716  55.065  1.00  0.00           C
ATOM  10921 3C31 POPE3 306      54.310  37.206  54.765  1.00  0.00           C
ATOM  10924 4C31 POPE3 306      54.010  37.456  53.295  1.00  0.00           C
ATOM  10927 5C31 POPE3 306      54.270  38.906  52.875  1.00  0.00           C
ATOM  10930 6C31 POPE3 306      53.980  39.116  51.395  1.00  0.00           C
ATOM  10934  NH3 POPE4 307     124.166 105.306  74.445  1.00  0.00           N
ATOM  10938  C12 POPE4 307     125.596 105.626  74.775  1.00  0.00           C
ATOM  10941  C11 POPE4 307     126.056 106.956  74.135  1.00  0.00           C
ATOM  10944  P   POPE4 307     128.726 106.696  73.945  1.00  0.00           P
ATOM  10945  O13 POPE4 307     129.756 107.756  74.095  1.00  0.00           O
ATOM  10946  O14 POPE4 307     128.986 105.406  74.615  1.00  0.00           O
ATOM  10947  O11 POPE4 307     128.436 106.516  72.385  1.00  0.00           O
ATOM  10948  O12 POPE4 307     127.376 107.296  74.545  1.00  0.00           O
ATOM  10949  C1  POPE4 307     128.166 105.206  71.845  1.00  0.00           C
ATOM  10952  C2  POPE4 307     127.706 105.206  70.345  1.00  0.00           C
ATOM  10954  O21 POPE4 307     128.126 104.066  69.575  1.00  0.00           O
ATOM  10955  C21 POPE4 307     127.926 102.836  70.035  1.00  0.00           C
ATOM  10956  O22 POPE4 307     127.866 102.446  71.185  1.00  0.00           O
ATOM  10957  C22 POPE4 307     127.826 101.896  68.835  1.00  0.00           C
ATOM  10960  C3  POPE4 307     128.006 106.526  69.555  1.00  0.00           C
ATOM  10963  O31 POPE4 307     127.346 106.556  68.255  1.00  0.00           O
ATOM  10964  C31 POPE4 307     127.066 107.786  67.815  1.00  0.00           C
ATOM  10965  O32 POPE4 307     127.426 108.816  68.365  1.00  0.00           O
ATOM  10966  C32 POPE4 307     126.296 107.746  66.495  1.00  0.00           C
ATOM  10969  C23 POPE4 307     129.226 101.526  68.305  1.00  0.00           C
ATOM  10972  C24 POPE4 307     129.216 100.936  66.895  1.00  0.00           C
ATOM  10975  C25 POPE4 307     130.636 100.696  66.375  1.00  0.00           C
ATOM  10978  C26 POPE4 307     130.706 100.606  64.845  1.00  0.00           C
ATOM  10981  C27 POPE4 307     132.116 100.336  64.305  1.00  0.00           C
ATOM  10984  C28 POPE4 307     132.306 100.596  62.795  1.00  0.00           C
ATOM  10987  C29 POPE4 307     131.396  99.746  61.955  1.00  0.00           C
ATOM  10989 0C21 POPE4 307     131.726  98.666  61.225  1.00  0.00           C
ATOM  10991 1C21 POPE4 307     133.076  98.016  61.075  1.00  0.00           C
ATOM  10994 2C21 POPE4 307     133.196  96.696  61.875  1.00  0.00           C
ATOM  10997 3C21 POPE4 307     134.106  96.826  63.095  1.00  0.00           C
ATOM  11000 4C21 POPE4 307     133.956  95.656  64.085  1.00  0.00           C
ATOM  11003 5C21 POPE4 307     135.126  95.606  65.065  1.00  0.00           C
ATOM  11006 6C21 POPE4 307     134.886  94.716  66.285  1.00  0.00           C
ATOM  11009 7C21 POPE4 307     136.186  94.406  67.045  1.00  0.00           C
ATOM  11012 8C21 POPE4 307     135.976  93.626  68.345  1.00  0.00           C
ATOM  11016  C33 POPE4 307     127.226 107.676  65.265  1.00  0.00           C
ATOM  11019  C34 POPE4 307     126.446 107.456  63.965  1.00  0.00           C
ATOM  11022  C35 POPE4 307     125.726 108.716  63.445  1.00  0.00           C
ATOM  11025  C36 POPE4 307     126.646 109.666  62.675  1.00  0.00           C
ATOM  11028  C37 POPE4 307     125.906 110.906  62.145  1.00  0.00           C
ATOM  11031  C38 POPE4 307     126.606 111.516  60.925  1.00  0.00           C
ATOM  11034  C39 POPE4 307     126.166 112.956  60.665  1.00  0.00           C
ATOM  11037 0C31 POPE4 307     126.636 113.496  59.305  1.00  0.00           C
ATOM  11040 1C31 POPE4 307     126.306 114.976  59.125  1.00  0.00           C
ATOM  11043 2C31 POPE4 307     126.786 115.496  57.775  1.00  0.00           C
ATOM  11046 3C31 POPE4 307     126.336 116.936  57.505  1.00  0.00           C
ATOM  11049 4C31 POPE4 307     126.856 117.456  56.165  1.00  0.00           C
ATOM  11052 5C31 POPE4 307     126.436 118.896  55.855  1.00  0.00           C
ATOM  11055 6C31 POPE4 307     127.046 119.416  54.555  1.00  0.00           C
ATOM  11059  NH3 POPE5 308     114.080 121.556  75.365  1.00  0.00           N
ATOM  11063  C12 POPE5 308     112.800 122.086  75.945  1.00  0.00           C
ATOM  11066  C11 POPE5 308     113.000 123.256  76.905  1.00  0.00           C
ATOM  11069  P   POPE5 308     115.060 124.856  77.165  1.00  0.00           P
ATOM  11070  O13 POPE5 308     114.990 126.336  77.105  1.00  0.00           O
ATOM  11071  O14 POPE5 308     115.190 124.226  78.495  1.00  0.00           O
ATOM  11072  O11 POPE5 308     116.256 124.406  76.255  1.00  0.00           O
ATOM  11073  O12 POPE5 308     113.890 124.206  76.345  1.00  0.00           O
ATOM  11074  C1  POPE5 308     116.656 125.176  75.105  1.00  0.00           C
ATOM  11077  C2  POPE5 308     115.620 125.206  73.935  1.00  0.00           C
ATOM  11079  O21 POPE5 308     116.336 125.326  72.705  1.00  0.00           O
ATOM  11080  C21 POPE5 308     116.776 124.206  72.165  1.00  0.00           C
ATOM  11081  O22 POPE5 308     116.596 123.076  72.565  1.00  0.00           O
ATOM  11082  C22 POPE5 308     117.516 124.566  70.885  1.00  0.00           C
ATOM  11085  C3  POPE5 308     114.600 126.396  74.055  1.00  0.00           C
ATOM  11088  O31 POPE5 308     113.880 126.776  72.855  1.00  0.00           O
ATOM  11089  C31 POPE5 308     113.040 125.886  72.335  1.00  0.00           C
ATOM  11090  O32 POPE5 308     112.970 124.716  72.675  1.00  0.00           O
ATOM  11091  C32 POPE5 308     112.200 126.566  71.255  1.00  0.00           C
ATOM  11094  C23 POPE5 308     116.526 124.756  69.715  1.00  0.00           C
ATOM  11097  C24 POPE5 308     117.226 125.086  68.385  1.00  0.00           C
ATOM  11100  C25 POPE5 308     116.216 125.196  67.235  1.00  0.00           C
ATOM  11103  C26 POPE5 308     116.756 125.076  65.815  1.00  0.00           C
ATOM  11106  C27 POPE5 308     115.580 124.946  64.835  1.00  0.00           C
ATOM  11109  C28 POPE5 308     116.010 124.886  63.365  1.00  0.00           C
ATOM  11112  C29 POPE5 308     114.870 124.466  62.475  1.00  0.00           C
ATOM  11114 0C21 POPE5 308     114.890 124.486  61.135  1.00  0.00           C
ATOM  11116 1C21 POPE5 308     116.066 124.926  60.295  1.00  0.00           C
ATOM  11119 2C21 POPE5 308     116.856 123.746  59.695  1.00  0.00           C
ATOM  11122 3C21 POPE5 308     116.086 123.026  58.575  1.00  0.00           C
ATOM  11125 4C21 POPE5 308     116.946 122.796  57.325  1.00  0.00           C
ATOM  11128 5C21 POPE5 308     116.106 122.346  56.115  1.00  0.00           C
ATOM  11131 6C21 POPE5 308     115.670 120.876  56.205  1.00  0.00           C
ATOM  11134 7C21 POPE5 308     114.580 120.536  55.185  1.00  0.00           C
ATOM  11137 8C21 POPE5 308     114.340 119.036  55.035  1.00  0.00           C
ATOM  11141  C33 POPE5 308     111.420 125.606  70.315  1.00  0.00           C
ATOM  11144  C34 POPE5 308     110.720 126.336  69.155  1.00  0.00           C
ATOM  11147  C35 POPE5 308     110.070 125.416  68.105  1.00  0.00           C
ATOM  11150  C36 POPE5 308     111.060 124.706  67.145  1.00  0.00           C
ATOM  11153  C37 POPE5 308     110.390 124.336  65.815  1.00  0.00           C
ATOM  11156  C38 POPE5 308     111.300 123.586  64.835  1.00  0.00           C
ATOM  11159  C39 POPE5 308     110.620 123.326  63.475  1.00  0.00           C
ATOM  11162 0C31 POPE5 308     110.590 124.546  62.545  1.00  0.00           C
ATOM  11165 1C31 POPE5 308     109.460 124.496  61.505  1.00  0.00           C
ATOM  11168 2C31 POPE5 308     109.460 125.716  60.565  1.00  0.00           C
ATOM  11171 3C31 POPE5 308     110.320 125.536  59.305  1.00  0.00           C
ATOM  11174 4C31 POPE5 308     109.560 124.846  58.155  1.00  0.00           C
ATOM  11177 5C31 POPE5 308     110.380 124.736  56.865  1.00  0.00           C
ATOM  11180 6C31 POPE5 308     109.530 124.426  55.625  1.00  0.00           C
ATOM  11184  NH3 POPE6 309     120.126 104.066  34.255  1.00  0.00           N
ATOM  11188  C12 POPE6 309     121.536 103.566  34.095  1.00  0.00           C
ATOM  11191  C11 POPE6 309     121.736 102.776  32.785  1.00  0.00           C
ATOM  11194  P   POPE6 309     123.556 100.826  32.855  1.00  0.00           P
ATOM  11195  O13 POPE6 309     123.496  99.906  31.695  1.00  0.00           O
ATOM  11196  O14 POPE6 309     124.576 101.906  32.785  1.00  0.00           O
ATOM  11197  O11 POPE6 309     123.776  99.976  34.185  1.00  0.00           O
ATOM  11198  O12 POPE6 309     122.106 101.446  33.095  1.00  0.00           O
ATOM  11199  C1  POPE6 309     122.666  99.776  35.065  1.00  0.00           C
ATOM  11202  C2  POPE6 309     123.046  99.156  36.435  1.00  0.00           C
ATOM  11204  O21 POPE6 309     121.846  99.086  37.235  1.00  0.00           O
ATOM  11205  C21 POPE6 309     121.386 100.226  37.755  1.00  0.00           C
ATOM  11206  O22 POPE6 309     121.916 101.316  37.685  1.00  0.00           O
ATOM  11207  C22 POPE6 309     120.066  99.946  38.475  1.00  0.00           C
ATOM  11210  C3  POPE6 309     124.296  99.836  37.105  1.00  0.00           C
ATOM  11213  O31 POPE6 309     124.596  99.296  38.425  1.00  0.00           O
ATOM  11214  C31 POPE6 309     125.296 100.106  39.235  1.00  0.00           C
ATOM  11215  O32 POPE6 309     125.626 101.236  38.965  1.00  0.00           O
ATOM  11216  C32 POPE6 309     125.596  99.396  40.575  1.00  0.00           C
ATOM  11219  C23 POPE6 309     119.946 100.826  39.735  1.00  0.00           C
ATOM  11222  C24 POPE6 309     118.816 100.386  40.665  1.00  0.00           C
ATOM  11225  C25 POPE6 309     118.946 101.006  42.065  1.00  0.00           C
ATOM  11228  C26 POPE6 309     117.916 100.456  43.045  1.00  0.00           C
ATOM  11231  C27 POPE6 309     118.116 101.016  44.465  1.00  0.00           C
ATOM  11234  C28 POPE6 309     117.166 100.346  45.475  1.00  0.00           C
ATOM  11237  C29 POPE6 309     117.206 101.006  46.825  1.00  0.00           C
ATOM  11239 0C21 POPE6 309     116.636 100.516  47.945  1.00  0.00           C
ATOM  11241 1C21 POPE6 309     115.900  99.206  48.055  1.00  0.00           C
ATOM  11244 2C21 POPE6 309     116.526  98.296  49.135  1.00  0.00           C
ATOM  11247 3C21 POPE6 309     116.366  98.846  50.565  1.00  0.00           C
ATOM  11250 4C21 POPE6 309     117.076  97.986  51.615  1.00  0.00           C
ATOM  11253 5C21 POPE6 309     116.996  98.566  53.045  1.00  0.00           C
ATOM  11256 6C21 POPE6 309     115.550  98.826  53.505  1.00  0.00           C
ATOM  11259 7C21 POPE6 309     115.430  99.036  55.025  1.00  0.00           C
ATOM  11262 8C21 POPE6 309     114.120  99.686  55.445  1.00  0.00           C
ATOM  11266  C33 POPE6 309     126.526 100.226  41.495  1.00  0.00           C
ATOM  11269  C34 POPE6 309     127.056  99.426  42.705  1.00  0.00           C
ATOM  11272  C35 POPE6 309     126.216  99.526  43.985  1.00  0.00           C
ATOM  11275  C36 POPE6 309     126.876  98.796  45.165  1.00  0.00           C
ATOM  11278  C37 POPE6 309     126.556  99.396  46.545  1.00  0.00           C
ATOM  11281  C38 POPE6 309     126.936  98.466  47.715  1.00  0.00           C
ATOM  11284  C39 POPE6 309     126.626  99.056  49.105  1.00  0.00           C
ATOM  11287 0C31 POPE6 309     126.996  98.106  50.265  1.00  0.00           C
ATOM  11290 1C31 POPE6 309     126.746  98.746  51.645  1.00  0.00           C
ATOM  11293 2C31 POPE6 309     127.196  97.886  52.835  1.00  0.00           C
ATOM  11296 3C31 POPE6 309     126.236  96.736  53.185  1.00  0.00           C
ATOM  11299 4C31 POPE6 309     126.696  95.956  54.425  1.00  0.00           C
ATOM  11302 5C31 POPE6 309     125.686  94.896  54.885  1.00  0.00           C
ATOM  11305 6C31 POPE6 309     126.166  94.126  56.125  1.00  0.00           C
ATOM  11309  NH3 POPE7 310      50.140 102.246  74.335  1.00  0.00           N
ATOM  11313  C12 POPE7 310      49.810 102.426  75.805  1.00  0.00           C
ATOM  11316  C11 POPE7 310      50.620 101.526  76.745  1.00  0.00           C
ATOM  11319  P   POPE7 310      49.890  99.006  77.015  1.00  0.00           P
ATOM  11320  O13 POPE7 310      51.310  98.576  77.065  1.00  0.00           O
ATOM  11321  O14 POPE7 310      48.910  98.236  77.815  1.00  0.00           O
ATOM  11322  O11 POPE7 310      49.460  98.966  75.475  1.00  0.00           O
ATOM  11323  O12 POPE7 310      49.780 100.536  77.315  1.00  0.00           O
ATOM  11324  C1  POPE7 310      49.010  97.706  74.965  1.00  0.00           C
ATOM  11327  C2  POPE7 310      48.730  97.756  73.435  1.00  0.00           C
ATOM  11329  O21 POPE7 310      49.550  96.766  72.775  1.00  0.00           O
ATOM  11330  C21 POPE7 310      49.020  96.266  71.655  1.00  0.00           C
ATOM  11331  O22 POPE7 310      47.890  96.456  71.255  1.00  0.00           O
ATOM  11332  C22 POPE7 310      50.040  95.356  70.985  1.00  0.00           C
ATOM  11335  C3  POPE7 310      49.050  99.166  72.865  1.00  0.00           C
ATOM  11338  O31 POPE7 310      48.780  99.226  71.455  1.00  0.00           O
ATOM  11339  C31 POPE7 310      49.180 100.386  70.935  1.00  0.00           C
ATOM  11340  O32 POPE7 310      49.670 101.296  71.585  1.00  0.00           O
ATOM  11341  C32 POPE7 310      48.850 100.416  69.445  1.00  0.00           C
ATOM  11344  C23 POPE7 310      50.080  95.486  69.445  1.00  0.00           C
ATOM  11347  C24 POPE7 310      49.540  94.226  68.775  1.00  0.00           C
ATOM  11350  C25 POPE7 310      49.640  94.216  67.245  1.00  0.00           C
ATOM  11353  C26 POPE7 310      51.080  94.276  66.695  1.00  0.00           C
ATOM  11356  C27 POPE7 310      51.470  95.656  66.135  1.00  0.00           C
ATOM  11359  C28 POPE7 310      52.920  95.736  65.625  1.00  0.00           C
ATOM  11362  C29 POPE7 310      53.220  94.696  64.575  1.00  0.00           C
ATOM  11364 0C21 POPE7 310      53.380  94.906  63.255  1.00  0.00           C
ATOM  11366 1C21 POPE7 310      53.270  96.226  62.545  1.00  0.00           C
ATOM  11369 2C21 POPE7 310      53.210  96.076  61.015  1.00  0.00           C
ATOM  11372 3C21 POPE7 310      54.520  95.566  60.395  1.00  0.00           C
ATOM  11375 4C21 POPE7 310      54.480  95.476  58.865  1.00  0.00           C
ATOM  11378 5C21 POPE7 310      55.780  94.896  58.295  1.00  0.00           C
ATOM  11381 6C21 POPE7 310      55.910  95.046  56.765  1.00  0.00           C
ATOM  11384 7C21 POPE7 310      57.270  94.566  56.235  1.00  0.00           C
ATOM  11387 8C21 POPE7 310      57.430  94.806  54.725  1.00  0.00           C
ATOM  11391  C33 POPE7 310      50.110 100.296  68.575  1.00  0.00           C
ATOM  11394  C34 POPE7 310      49.780 100.156  67.085  1.00  0.00           C
ATOM  11397  C35 POPE7 310      50.880 100.686  66.165  1.00  0.00           C
ATOM  11400  C36 POPE7 310      50.900 102.226  66.095  1.00  0.00           C
ATOM  11403  C37 POPE7 310      51.760 102.766  64.945  1.00  0.00           C
ATOM  11406  C38 POPE7 310      51.590 104.276  64.715  1.00  0.00           C
ATOM  11409  C39 POPE7 310      52.240 104.656  63.375  1.00  0.00           C
ATOM  11412 0C31 POPE7 310      52.000 106.096  62.885  1.00  0.00           C
ATOM  11415 1C31 POPE7 310      52.110 106.166  61.355  1.00  0.00           C
ATOM  11418 2C31 POPE7 310      52.460 107.546  60.785  1.00  0.00           C
ATOM  11421 3C31 POPE7 310      51.310 108.566  60.775  1.00  0.00           C
ATOM  11424 4C31 POPE7 310      51.770 109.916  60.195  1.00  0.00           C
ATOM  11427 5C31 POPE7 310      50.630 110.896  59.915  1.00  0.00           C
ATOM  11430 6C31 POPE7 310      51.090 112.196  59.255  1.00  0.00           C
ATOM  11434  NH3 POPE8 311      16.110  84.956  28.845  1.00  0.00           N
ATOM  11438  C12 POPE8 311      15.300  85.916  29.665  1.00  0.00           C
ATOM  11441  C11 POPE8 311      13.910  85.366  30.005  1.00  0.00           C
ATOM  11444  P   POPE8 311      12.110  87.206  29.675  1.00  0.00           P
ATOM  11445  O13 POPE8 311      12.930  88.026  28.765  1.00  0.00           O
ATOM  11446  O14 POPE8 311      11.120  86.296  29.075  1.00  0.00           O
ATOM  11447  O11 POPE8 311      11.400  88.156  30.705  1.00  0.00           O
ATOM  11448  O12 POPE8 311      13.130  86.406  30.585  1.00  0.00           O
ATOM  11449  C1  POPE8 311      12.000  88.536  31.945  1.00  0.00           C
ATOM  11452  C2  POPE8 311      11.380  87.756  33.135  1.00  0.00           C
ATOM  11454  O21 POPE8 311      11.630  88.536  34.305  1.00  0.00           O
ATOM  11455  C21 POPE8 311      10.730  88.486  35.265  1.00  0.00           C
ATOM  11456  O22 POPE8 311       9.700  87.836  35.285  1.00  0.00           O
ATOM  11457  C22 POPE8 311      11.140  89.436  36.385  1.00  0.00           C
ATOM  11460  C3  POPE8 311      11.950  86.306  33.235  1.00  0.00           C
ATOM  11463  O31 POPE8 311      11.630  85.626  34.455  1.00  0.00           O
ATOM  11464  C31 POPE8 311      10.420  85.086  34.515  1.00  0.00           C
ATOM  11465  O32 POPE8 311       9.540  85.176  33.665  1.00  0.00           O
ATOM  11466  C32 POPE8 311      10.330  84.266  35.795  1.00  0.00           C
ATOM  11469  C23 POPE8 311      10.740  88.886  37.775  1.00  0.00           C
ATOM  11472  C24 POPE8 311      11.450  89.636  38.905  1.00  0.00           C
ATOM  11475  C25 POPE8 311      11.140  89.046  40.285  1.00  0.00           C
ATOM  11478  C26 POPE8 311      12.050  89.606  41.375  1.00  0.00           C
ATOM  11481  C27 POPE8 311      11.830  88.916  42.735  1.00  0.00           C
ATOM  11484  C28 POPE8 311      12.710  89.486  43.865  1.00  0.00           C
ATOM  11487  C29 POPE8 311      14.190  89.286  43.635  1.00  0.00           C
ATOM  11489 0C21 POPE8 311      15.140  89.176  44.575  1.00  0.00           C
ATOM  11491 1C21 POPE8 311      14.930  89.236  46.065  1.00  0.00           C
ATOM  11494 2C21 POPE8 311      14.700  90.666  46.595  1.00  0.00           C
ATOM  11497 3C21 POPE8 311      15.860  91.626  46.325  1.00  0.00           C
ATOM  11500 4C21 POPE8 311      15.760  92.916  47.155  1.00  0.00           C
ATOM  11503 5C21 POPE8 311      16.880  93.906  46.835  1.00  0.00           C
ATOM  11506 6C21 POPE8 311      17.520  94.506  48.095  1.00  0.00           C
ATOM  11509 7C21 POPE8 311      18.560  95.596  47.765  1.00  0.00           C
ATOM  11512 8C21 POPE8 311      19.330  96.076  48.995  1.00  0.00           C
ATOM  11516  C33 POPE8 311       9.090  84.626  36.655  1.00  0.00           C
ATOM  11519  C34 POPE8 311       8.950  83.726  37.895  1.00  0.00           C
ATOM  11522  C35 POPE8 311      10.000  84.006  38.975  1.00  0.00           C
ATOM  11525  C36 POPE8 311       9.970  82.946  40.085  1.00  0.00           C
ATOM  11528  C37 POPE8 311      11.060  83.106  41.155  1.00  0.00           C
ATOM  11531  C38 POPE8 311      10.820  84.246  42.145  1.00  0.00           C
ATOM  11534  C39 POPE8 311      11.680  84.156  43.415  1.00  0.00           C
ATOM  11537 0C31 POPE8 311      11.240  83.026  44.355  1.00  0.00           C
ATOM  11540 1C31 POPE8 311      11.890  83.066  45.745  1.00  0.00           C
ATOM  11543 2C31 POPE8 311      11.380  81.926  46.645  1.00  0.00           C
ATOM  11546 3C31 POPE8 311      11.800  82.066  48.115  1.00  0.00           C
ATOM  11549 4C31 POPE8 311      13.320  82.026  48.345  1.00  0.00           C
ATOM  11552 5C31 POPE8 311      13.690  82.066  49.835  1.00  0.00           C
ATOM  11555 6C31 POPE8 311      15.190  82.186  50.105  1.00  0.00           C
ATOM  11559  NH3 POPE9 312      30.850  44.336  70.035  1.00  0.00           N
ATOM  11563  C12 POPE9 312      30.120  43.546  71.095  1.00  0.00           C
ATOM  11566  C11 POPE9 312      29.000  42.646  70.505  1.00  0.00           C
ATOM  11569  P   POPE9 312      27.370  40.706  71.165  1.00  0.00           P
ATOM  11570  O13 POPE9 312      27.890  39.706  70.215  1.00  0.00           O
ATOM  11571  O14 POPE9 312      26.730  40.116  72.375  1.00  0.00           O
ATOM  11572  O11 POPE9 312      26.360  41.666  70.425  1.00  0.00           O
ATOM  11573  O12 POPE9 312      28.480  41.776  71.525  1.00  0.00           O
ATOM  11574  C1  POPE9 312      25.190  41.296  69.725  1.00  0.00           C
ATOM  11577  C2  POPE9 312      25.340  41.536  68.185  1.00  0.00           C
ATOM  11579  O21 POPE9 312      24.730  40.506  67.395  1.00  0.00           O
ATOM  11580  C21 POPE9 312      25.100  39.256  67.515  1.00  0.00           C
ATOM  11581  O22 POPE9 312      25.820  38.766  68.355  1.00  0.00           O
ATOM  11582  C22 POPE9 312      24.480  38.496  66.355  1.00  0.00           C
ATOM  11585  C3  POPE9 312      26.800  41.816  67.715  1.00  0.00           C
ATOM  11588  O31 POPE9 312      26.880  41.826  66.265  1.00  0.00           O
ATOM  11589  C31 POPE9 312      27.410  40.746  65.715  1.00  0.00           C
ATOM  11590  O32 POPE9 312      27.930  39.816  66.285  1.00  0.00           O
ATOM  11591  C32 POPE9 312      27.160  40.806  64.205  1.00  0.00           C
ATOM  11594  C23 POPE9 312      24.020  37.086  66.755  1.00  0.00           C
ATOM  11597  C24 POPE9 312      23.230  36.416  65.635  1.00  0.00           C
ATOM  11600  C25 POPE9 312      22.500  35.156  66.105  1.00  0.00           C
ATOM  11603  C26 POPE9 312      21.470  34.636  65.095  1.00  0.00           C
ATOM  11606  C27 POPE9 312      20.920  33.286  65.555  1.00  0.00           C
ATOM  11609  C28 POPE9 312      19.630  32.836  64.855  1.00  0.00           C
ATOM  11612  C29 POPE9 312      19.840  32.516  63.405  1.00  0.00           C
ATOM  11614 0C21 POPE9 312      18.880  32.516  62.465  1.00  0.00           C
ATOM  11616 1C21 POPE9 312      17.420  32.816  62.675  1.00  0.00           C
ATOM  11619 2C21 POPE9 312      16.900  33.946  61.765  1.00  0.00           C
ATOM  11622 3C21 POPE9 312      15.550  34.506  62.255  1.00  0.00           C
ATOM  11625 4C21 POPE9 312      15.240  35.946  61.835  1.00  0.00           C
ATOM  11628 5C21 POPE9 312      14.550  36.096  60.465  1.00  0.00           C
ATOM  11631 6C21 POPE9 312      15.490  35.876  59.265  1.00  0.00           C
ATOM  11634 7C21 POPE9 312      14.780  36.126  57.925  1.00  0.00           C
ATOM  11637 8C21 POPE9 312      15.650  35.796  56.715  1.00  0.00           C
ATOM  11641  C33 POPE9 312      27.880  39.676  63.425  1.00  0.00           C
ATOM  11644  C34 POPE9 312      27.040  39.136  62.265  1.00  0.00           C
ATOM  11647  C35 POPE9 312      26.960  40.066  61.055  1.00  0.00           C
ATOM  11650  C36 POPE9 312      28.160  39.906  60.125  1.00  0.00           C
ATOM  11653  C37 POPE9 312      28.040  40.766  58.855  1.00  0.00           C
ATOM  11656  C38 POPE9 312      29.390  40.926  58.145  1.00  0.00           C
ATOM  11659  C39 POPE9 312      29.390  42.036  57.085  1.00  0.00           C
ATOM  11662 0C31 POPE9 312      30.820  42.416  56.675  1.00  0.00           C
ATOM  11665 1C31 POPE9 312      30.880  43.676  55.795  1.00  0.00           C
ATOM  11668 2C31 POPE9 312      32.310  44.146  55.495  1.00  0.00           C
ATOM  11671 3C31 POPE9 312      33.070  43.256  54.495  1.00  0.00           C
ATOM  11674 4C31 POPE9 312      32.660  43.516  53.035  1.00  0.00           C
ATOM  11677 5C31 POPE9 312      33.420  42.626  52.045  1.00  0.00           C
ATOM  11680 6C31 POPE9 312      32.950  42.786  50.595  1.00  0.00           C
ATOM  11684  NH3 POPE  313      90.890  56.156  75.475  1.00  0.00           N
ATOM  11688  C12 POPE  313      91.060  57.506  76.115  1.00  0.00           C
ATOM  11691  C11 POPE  313      92.520  57.856  76.435  1.00  0.00           C
ATOM  11694  P   POPE  313      92.850  60.486  76.245  1.00  0.00           P
ATOM  11695  O13 POPE  313      91.990  61.546  76.825  1.00  0.00           O
ATOM  11696  O14 POPE  313      94.310  60.706  76.125  1.00  0.00           O
ATOM  11697  O11 POPE  313      92.370  60.206  74.775  1.00  0.00           O
ATOM  11698  O12 POPE  313      92.560  59.156  77.005  1.00  0.00           O
ATOM  11699  C1  POPE  313      91.390  61.036  74.135  1.00  0.00           C
ATOM  11702  C2  POPE  313      91.090  60.496  72.705  1.00  0.00           C
ATOM  11704  O21 POPE  313      91.820  61.276  71.745  1.00  0.00           O
ATOM  11705  C21 POPE  313      92.600  60.586  70.935  1.00  0.00           C
ATOM  11706  O22 POPE  313      92.880  59.406  71.065  1.00  0.00           O
ATOM  11707  C22 POPE  313      93.160  61.436  69.805  1.00  0.00           C
ATOM  11710  C3  POPE  313      89.580  60.536  72.345  1.00  0.00           C
ATOM  11713  O31 POPE  313      89.310  59.746  71.175  1.00  0.00           O
ATOM  11714  C31 POPE  313      89.360  60.396  70.005  1.00  0.00           C
ATOM  11715  O32 POPE  313      89.610  61.586  69.875  1.00  0.00           O
ATOM  11716  C32 POPE  313      89.030  59.426  68.875  1.00  0.00           C
ATOM  11719  C23 POPE  313      94.650  61.076  69.615  1.00  0.00           C
ATOM  11722  C24 POPE  313      95.300  61.696  68.385  1.00  0.00           C
ATOM  11725  C25 POPE  313      95.290  60.786  67.155  1.00  0.00           C
ATOM  11728  C26 POPE  313      96.130  61.346  65.995  1.00  0.00           C
ATOM  11731  C27 POPE  313      96.520  60.266  64.975  1.00  0.00           C
ATOM  11734  C28 POPE  313      97.340  60.816  63.795  1.00  0.00           C
ATOM  11737  C29 POPE  313      97.930  59.686  62.985  1.00  0.00           C
ATOM  11739 0C21 POPE  313      99.160  59.656  62.435  1.00  0.00           C
ATOM  11741 1C21 POPE  313     100.160  60.796  62.445  1.00  0.00           C
ATOM  11744 2C21 POPE  313     100.970  60.886  61.135  1.00  0.00           C
ATOM  11747 3C21 POPE  313     101.950  59.736  60.875  1.00  0.00           C
ATOM  11750 4C21 POPE  313     102.460  59.736  59.425  1.00  0.00           C
ATOM  11753 5C21 POPE  313     102.170  58.436  58.675  1.00  0.00           C
ATOM  11756 6C21 POPE  313     102.440  58.556  57.165  1.00  0.00           C
ATOM  11759 7C21 POPE  313     102.260  57.226  56.415  1.00  0.00           C
ATOM  11762 8C21 POPE  313     102.520  57.336  54.915  1.00  0.00           C
ATOM  11766  C33 POPE  313      88.930  60.126  67.495  1.00  0.00           C
ATOM  11769  C34 POPE  313      90.280  60.656  66.995  1.00  0.00           C
ATOM  11772  C35 POPE  313      90.150  61.446  65.695  1.00  0.00           C
ATOM  11775  C36 POPE  313      91.480  62.096  65.285  1.00  0.00           C
ATOM  11778  C37 POPE  313      91.370  62.826  63.935  1.00  0.00           C
ATOM  11781  C38 POPE  313      92.270  64.066  63.845  1.00  0.00           C
ATOM  11784  C39 POPE  313      92.100  64.826  62.525  1.00  0.00           C
ATOM  11787 0C31 POPE  313      92.830  64.176  61.345  1.00  0.00           C
ATOM  11790 1C31 POPE  313      92.720  64.996  60.055  1.00  0.00           C
ATOM  11793 2C31 POPE  313      93.480  64.376  58.875  1.00  0.00           C
ATOM  11796 3C31 POPE  313      94.040  65.426  57.905  1.00  0.00           C
ATOM  11799 4C31 POPE  313      95.020  64.826  56.895  1.00  0.00           C
ATOM  11802 5C31 POPE  313      95.870  65.896  56.195  1.00  0.00           C
ATOM  11805 6C31 POPE  313      96.990  65.316  55.315  1.00  0.00           C
ATOM  11809  NH3 POPE  314      40.240  68.936  25.665  1.00  0.00           N
ATOM  11813  C12 POPE  314      40.650  70.166  24.925  1.00  0.00           C
ATOM  11816  C11 POPE  314      41.180  71.246  25.885  1.00  0.00           C
ATOM  11819  P   POPE  314      43.660  70.576  26.405  1.00  0.00           P
ATOM  11820  O13 POPE  314      44.380  69.776  27.415  1.00  0.00           O
ATOM  11821  O14 POPE  314      43.700  70.016  25.045  1.00  0.00           O
ATOM  11822  O11 POPE  314      44.170  72.076  26.405  1.00  0.00           O
ATOM  11823  O12 POPE  314      42.130  70.716  26.815  1.00  0.00           O
ATOM  11824  C1  POPE  314      43.790  73.026  27.405  1.00  0.00           C
ATOM  11827  C2  POPE  314      44.710  72.926  28.645  1.00  0.00           C
ATOM  11829  O21 POPE  314      43.920  73.036  29.845  1.00  0.00           O
ATOM  11830  C21 POPE  314      44.280  72.196  30.805  1.00  0.00           C
ATOM  11831  O22 POPE  314      44.990  71.216  30.685  1.00  0.00           O
ATOM  11832  C22 POPE  314      43.680  72.646  32.135  1.00  0.00           C
ATOM  11835  C3  POPE  314      45.830  73.996  28.635  1.00  0.00           C
ATOM  11838  O31 POPE  314      46.890  73.686  29.545  1.00  0.00           O
ATOM  11839  C31 POPE  314      46.900  74.286  30.725  1.00  0.00           C
ATOM  11840  O32 POPE  314      46.030  75.016  31.155  1.00  0.00           O
ATOM  11841  C32 POPE  314      48.190  73.886  31.465  1.00  0.00           C
ATOM  11844  C23 POPE  314      44.700  72.426  33.275  1.00  0.00           C
ATOM  11847  C24 POPE  314      44.270  73.096  34.575  1.00  0.00           C
ATOM  11850  C25 POPE  314      45.350  73.016  35.665  1.00  0.00           C
ATOM  11853  C26 POPE  314      45.010  73.836  36.915  1.00  0.00           C
ATOM  11856  C27 POPE  314      46.040  73.656  38.045  1.00  0.00           C
ATOM  11859  C28 POPE  314      45.720  74.436  39.335  1.00  0.00           C
[truncated: 1,791,732 more chars]
