# Supplementary material for: Characterizing Membrane Association and Periplasmic Transfer of Bacterial Lipoproteins through Molecular Dynamics Simulations
Source: Structure. 2020 Apr 7;28(4):475–487.e3. doi: 10.1016/j.str.2020.01.012 (PMC7139219; doi:10.1016/j.str.2020.01.012)
Supplement: Data S3. Final Coordinates from Simulations (M–X), Related to Figure 3 [file mmc5.zip › M-X/METQ-3-atomistic.pdb]

TITLE     Protein
REMARK    THIS IS A SIMULATION BOX
CRYST1  128.995  128.995  139.187  90.00  90.00  90.00 P 1           1
MODEL        1
ATOM      1  N   CYSTA   1      79.605  51.268  65.000  1.00  0.00           N
ATOM      3  CA  CYSTA   1      79.605  51.529  66.430  1.00  0.00           C
ATOM      5  C   CYSTA   1      80.744  50.877  67.220  1.00  0.00           C
ATOM      6  O   CYSTA   1      81.896  51.297  67.120  1.00  0.00           O
ATOM      7  CB  CYSTA   1      79.484  53.039  66.850  1.00  0.00           C
ATOM     10  SG  CYSTA   1      78.014  53.938  66.260  1.00  0.00           S
ATOM     11  C1  CYSTA   1      78.515  54.338  64.550  1.00  0.00           C
ATOM     14  CA1 CYSTA   1      80.476  51.537  64.010  1.00  0.00           C
ATOM     15  OA1 CYSTA   1      80.174  51.128  62.900  1.00  0.00           O
ATOM     16  CA2 CYSTA   1      81.704  52.378  64.150  1.00  0.00           C
ATOM     19  C11 CYSTA   1      77.634  55.368  63.820  1.00  0.00           C
ATOM     21  O11 CYSTA   1      77.624  56.568  64.580  1.00  0.00           O
ATOM     22  CX1 CYSTA   1      78.515  57.558  64.420  1.00  0.00           C
ATOM     23  OX1 CYSTA   1      78.564  58.517  65.160  1.00  0.00           O
ATOM     24  CX2 CYSTA   1      79.584  57.407  63.320  1.00  0.00           C
ATOM     27  C12 CYSTA   1      76.164  54.948  63.520  1.00  0.00           C
ATOM     30  O12 CYSTA   1      75.654  55.978  62.640  1.00  0.00           O
ATOM     31  CD1 CYSTA   1      75.264  55.588  61.440  1.00  0.00           C
ATOM     32  OD1 CYSTA   1      74.484  54.678  61.240  1.00  0.00           O
ATOM     33  CD2 CYSTA   1      75.965  56.459  60.390  1.00  0.00           C
ATOM     36  CA3 CYSTA   1      83.006  51.627  63.780  1.00  0.00           C
ATOM     39  CA4 CYSTA   1      84.265  52.397  64.210  1.00  0.00           C
ATOM     42  CA5 CYSTA   1      85.576  52.008  63.500  1.00  0.00           C
ATOM     45  CA6 CYSTA   1      86.135  50.609  63.820  1.00  0.00           C
ATOM     48  CA7 CYSTA   1      85.454  49.457  63.070  1.00  0.00           C
ATOM     51  CA8 CYSTA   1      86.085  48.097  63.400  1.00  0.00           C
ATOM     54  CA9 CYSTA   1      87.355  47.798  62.600  1.00  0.00           C
ATOM     57 0CA1 CYSTA   1      87.055  47.488  61.130  1.00  0.00           C
ATOM     60 1CA1 CYSTA   1      88.265  46.898  60.400  1.00  0.00           C
ATOM     63 2CA1 CYSTA   1      87.854  46.257  59.070  1.00  0.00           C
ATOM     66 3CA1 CYSTA   1      89.025  45.618  58.320  1.00  0.00           C
ATOM     69 4CA1 CYSTA   1      89.874  46.627  57.550  1.00  0.00           C
ATOM     72 5CA1 CYSTA   1      90.956  45.958  56.710  1.00  0.00           C
ATOM     75 6CA1 CYSTA   1      91.665  46.947  55.780  1.00  0.00           C
ATOM     79  CD3 CYSTA   1      76.806  55.679  59.340  1.00  0.00           C
ATOM     82  CD4 CYSTA   1      77.634  54.538  59.950  1.00  0.00           C
ATOM     85  CD5 CYSTA   1      78.875  54.099  59.160  1.00  0.00           C
ATOM     88  CD6 CYSTA   1      78.646  53.888  57.650  1.00  0.00           C
ATOM     91  CD7 CYSTA   1      79.295  54.998  56.840  1.00  0.00           C
ATOM     94  CD8 CYSTA   1      78.485  55.409  55.610  1.00  0.00           C
ATOM     97  CD9 CYSTA   1      79.186  56.577  54.900  1.00  0.00           C
ATOM    100 0CD1 CYSTA   1      78.404  57.118  53.700  1.00  0.00           C
ATOM    103 1CD1 CYSTA   1      78.366  56.157  52.500  1.00  0.00           C
ATOM    106 2CD1 CYSTA   1      77.744  56.859  51.290  1.00  0.00           C
ATOM    109 3CD1 CYSTA   1      77.665  55.999  50.020  1.00  0.00           C
ATOM    112 4CD1 CYSTA   1      76.674  54.837  50.110  1.00  0.00           C
ATOM    115 5CD1 CYSTA   1      76.674  53.987  48.830  1.00  0.00           C
ATOM    118 6CD1 CYSTA   1      75.674  52.827  48.860  1.00  0.00           C
ATOM    122  CX3 CYSTA   1      79.476  58.467  62.190  1.00  0.00           C
ATOM    125  CX4 CYSTA   1      80.634  58.328  61.190  1.00  0.00           C
ATOM    128  CX5 CYSTA   1      80.805  59.499  60.210  1.00  0.00           C
ATOM    131  CX6 CYSTA   1      79.616  59.758  59.280  1.00  0.00           C
ATOM    134  CX7 CYSTA   1      79.934  60.868  58.260  1.00  0.00           C
ATOM    137  CX8 CYSTA   1      78.715  61.297  57.410  1.00  0.00           C
ATOM    140  CX9 CYSTA   1      78.255  60.198  56.480  1.00  0.00           C
ATOM    142 0CX1 CYSTA   1      77.785  60.357  55.240  1.00  0.00           C
ATOM    144 1CX1 CYSTA   1      77.554  61.659  54.520  1.00  0.00           C
ATOM    147 2CX1 CYSTA   1      77.064  61.427  53.080  1.00  0.00           C
ATOM    150 3CX1 CYSTA   1      78.204  61.078  52.110  1.00  0.00           C
ATOM    153 4CX1 CYSTA   1      77.796  61.128  50.640  1.00  0.00           C
ATOM    156 5CX1 CYSTA   1      78.964  60.798  49.700  1.00  0.00           C
ATOM    159 6CX1 CYSTA   1      78.585  60.928  48.220  1.00  0.00           C
ATOM    162 7CX1 CYSTA   1      79.765  60.618  47.300  1.00  0.00           C
ATOM    165 8CX1 CYSTA   1      79.414  60.737  45.810  1.00  0.00           C
ATOM    169  N   GLY A   2      80.494  49.878  68.090  1.00  0.00           N
ATOM    171  CA  GLY A   2      79.336  49.658  68.940  1.00  0.00           C
ATOM    174  C   GLY A   2      79.924  49.548  70.320  1.00  0.00           C
ATOM    175  O   GLY A   2      81.145  49.478  70.430  1.00  0.00           O
ATOM    176  N   GLN A   3      79.155  49.548  71.410  1.00  0.00           N
ATOM    178  CA  GLN A   3      79.724  49.419  72.750  1.00  0.00           C
ATOM    180  CB  GLN A   3      79.985  50.798  73.450  1.00  0.00           C
ATOM    183  CG  GLN A   3      81.465  51.098  73.840  1.00  0.00           C
ATOM    186  CD  GLN A   3      82.335  51.838  72.820  1.00  0.00           C
ATOM    187  OE1 GLN A   3      83.435  52.308  73.130  1.00  0.00           O
ATOM    188  NE2 GLN A   3      81.884  51.938  71.560  1.00  0.00           N
ATOM    191  C   GLN A   3      78.835  48.467  73.550  1.00  0.00           C
ATOM    192  O   GLN A   3      78.024  47.737  72.980  1.00  0.00           O
ATOM    193  N   ASP A   4      79.015  48.408  74.880  1.00  0.00           N
ATOM    195  CA  ASP A   4      78.976  47.197  75.680  1.00  0.00           C
ATOM    197  CB  ASP A   4      80.406  47.028  76.300  1.00  0.00           C
ATOM    200  CG  ASP A   4      80.874  48.197  77.170  1.00  0.00           C
ATOM    201  OD1 ASP A   4      81.756  47.958  78.030  1.00  0.00           O
ATOM    202  OD2 ASP A   4      80.424  49.347  76.940  1.00  0.00           O
ATOM    203  C   ASP A   4      77.936  47.158  76.830  1.00  0.00           C
ATOM    204  O   ASP A   4      78.186  46.589  77.880  1.00  0.00           O
ATOM    205  N   GLU A   5      76.744  47.798  76.770  1.00  0.00           N
ATOM    207  CA  GLU A   5      75.766  47.528  75.760  1.00  0.00           C
ATOM    209  CB  GLU A   5      74.744  46.529  76.390  1.00  0.00           C
ATOM    212  CG  GLU A   5      73.586  46.017  75.500  1.00  0.00           C
ATOM    215  CD  GLU A   5      73.866  44.738  74.710  1.00  0.00           C
ATOM    216  OE1 GLU A   5      73.006  44.478  73.840  1.00  0.00           O
ATOM    217  OE2 GLU A   5      74.914  44.077  74.880  1.00  0.00           O
ATOM    218  C   GLU A   5      75.244  48.878  75.240  1.00  0.00           C
ATOM    219  O   GLU A   5      75.954  49.557  74.500  1.00  0.00           O
ATOM    220  N   LYS A   6      74.055  49.429  75.480  1.00  0.00           N
ATOM    222  CA  LYS A   6      72.866  49.127  76.240  1.00  0.00           C
ATOM    224  CB  LYS A   6      72.634  50.228  77.310  1.00  0.00           C
ATOM    227  CG  LYS A   6      71.424  50.037  78.240  1.00  0.00           C
ATOM    230  CD  LYS A   6      71.285  51.198  79.230  1.00  0.00           C
ATOM    233  CE  LYS A   6      70.326  52.288  78.740  1.00  0.00           C
ATOM    236  NZ  LYS A   6      70.396  53.447  79.620  1.00  0.00           N
ATOM    240  C   LYS A   6      71.826  49.159  75.140  1.00  0.00           C
ATOM    241  O   LYS A   6      72.146  49.608  74.040  1.00  0.00           O
ATOM    242  N   ASP A   7      70.585  48.647  75.350  1.00  0.00           N
ATOM    244  CA  ASP A   7      69.604  48.647  74.270  1.00  0.00           C
ATOM    246  CB  ASP A   7      68.285  47.938  74.660  1.00  0.00           C
ATOM    249  CG  ASP A   7      67.424  47.798  73.420  1.00  0.00           C
ATOM    250  OD1 ASP A   7      67.585  46.789  72.690  1.00  0.00           O
ATOM    251  OD2 ASP A   7      66.735  48.797  73.090  1.00  0.00           O
ATOM    252  C   ASP A   7      69.415  50.079  73.720  1.00  0.00           C
ATOM    253  O   ASP A   7      69.365  51.038  74.500  1.00  0.00           O
ATOM    254  N   PRO A   8      69.454  50.298  72.400  1.00  0.00           N
ATOM    255  CD  PRO A   8      69.634  49.268  71.380  1.00  0.00           C
ATOM    258  CA  PRO A   8      69.844  51.599  71.900  1.00  0.00           C
ATOM    260  CB  PRO A   8      70.296  51.348  70.460  1.00  0.00           C
ATOM    263  CG  PRO A   8      69.576  50.058  70.080  1.00  0.00           C
ATOM    266  C   PRO A   8      68.734  52.598  72.050  1.00  0.00           C
ATOM    267  O   PRO A   8      69.094  53.727  72.320  1.00  0.00           O
ATOM    268  N   ASN A   9      67.445  52.208  71.890  1.00  0.00           N
ATOM    270  CA  ASN A   9      66.314  53.127  71.790  1.00  0.00           C
ATOM    272  CB  ASN A   9      65.774  53.039  70.330  1.00  0.00           C
ATOM    275  CG  ASN A   9      64.774  54.107  69.930  1.00  0.00           C
ATOM    276  OD1 ASN A   9      65.015  55.318  70.010  1.00  0.00           O
ATOM    277  ND2 ASN A   9      63.594  53.668  69.440  1.00  0.00           N
ATOM    280  C   ASN A   9      65.274  52.818  72.870  1.00  0.00           C
ATOM    281  O   ASN A   9      64.134  53.288  72.840  1.00  0.00           O
ATOM    282  N   HIS A  10      65.654  52.048  73.900  1.00  0.00           N
ATOM    284  CA  HIS A  10      64.854  51.807  75.080  1.00  0.00           C
ATOM    286  CB  HIS A  10      64.744  50.279  75.390  1.00  0.00           C
ATOM    289  ND1 HIS A  10      62.655  49.278  76.400  1.00  0.00           N
ATOM    290  CG  HIS A  10      63.905  49.848  76.590  1.00  0.00           C
ATOM    291  CE1 HIS A  10      62.174  49.077  77.600  1.00  0.00           C
ATOM    293  NE2 HIS A  10      63.056  49.429  78.560  1.00  0.00           N
ATOM    295  CD2 HIS A  10      64.174  49.928  77.920  1.00  0.00           C
ATOM    297  C   HIS A  10      65.436  52.638  76.220  1.00  0.00           C
ATOM    298  O   HIS A  10      66.646  52.888  76.300  1.00  0.00           O
ATOM    299  N   ILE A  11      64.576  53.169  77.110  1.00  0.00           N
ATOM    301  CA  ILE A  11      64.984  53.897  78.300  1.00  0.00           C
ATOM    303  CB  ILE A  11      65.035  55.438  78.150  1.00  0.00           C
ATOM    305  CG2 ILE A  11      63.674  55.999  77.710  1.00  0.00           C
ATOM    309  CG1 ILE A  11      65.556  56.139  79.430  1.00  0.00           C
ATOM    312  CD  ILE A  11      65.615  57.668  79.310  1.00  0.00           C
ATOM    316  C   ILE A  11      64.064  53.517  79.440  1.00  0.00           C
ATOM    317  O   ILE A  11      62.854  53.408  79.300  1.00  0.00           O
ATOM    318  N   LYS A  12      64.624  53.307  80.630  1.00  0.00           N
ATOM    320  CA  LYS A  12      63.854  53.127  81.840  1.00  0.00           C
ATOM    322  CB  LYS A  12      64.506  52.048  82.710  1.00  0.00           C
ATOM    325  CG  LYS A  12      64.376  50.637  82.130  1.00  0.00           C
ATOM    328  CD  LYS A  12      65.344  49.678  82.830  1.00  0.00           C
ATOM    331  CE  LYS A  12      65.134  48.197  82.530  1.00  0.00           C
ATOM    334  NZ  LYS A  12      63.916  47.677  83.170  1.00  0.00           N
ATOM    338  C   LYS A  12      63.744  54.408  82.650  1.00  0.00           C
ATOM    339  O   LYS A  12      64.755  54.998  83.020  1.00  0.00           O
ATOM    340  N   VAL A  13      62.514  54.837  82.980  1.00  0.00           N
ATOM    342  CA  VAL A  13      62.274  56.028  83.760  1.00  0.00           C
ATOM    344  CB  VAL A  13      61.595  57.139  82.980  1.00  0.00           C
ATOM    346  CG1 VAL A  13      61.436  58.397  83.870  1.00  0.00           C
ATOM    350  CG2 VAL A  13      62.435  57.467  81.730  1.00  0.00           C
ATOM    354  C   VAL A  13      61.455  55.688  84.990  1.00  0.00           C
ATOM    355  O   VAL A  13      60.314  55.237  84.900  1.00  0.00           O
ATOM    356  N   GLY A  14      62.024  55.889  86.190  1.00  0.00           N
ATOM    358  CA  GLY A  14      61.334  55.758  87.460  1.00  0.00           C
ATOM    361  C   GLY A  14      60.396  56.887  87.770  1.00  0.00           C
ATOM    362  O   GLY A  14      60.794  58.049  87.850  1.00  0.00           O
ATOM    363  N   VAL A  15      59.104  56.589  88.020  1.00  0.00           N
ATOM    365  CA  VAL A  15      58.084  57.568  88.330  1.00  0.00           C
ATOM    367  CB  VAL A  15      57.195  57.927  87.130  1.00  0.00           C
ATOM    369  CG1 VAL A  15      58.045  58.748  86.150  1.00  0.00           C
ATOM    373  CG2 VAL A  15      56.634  56.659  86.460  1.00  0.00           C
ATOM    377  C   VAL A  15      57.215  57.087  89.470  1.00  0.00           C
ATOM    378  O   VAL A  15      57.215  55.918  89.820  1.00  0.00           O
ATOM    379  N   ILE A  16      56.465  58.007  90.110  1.00  0.00           N
ATOM    381  CA  ILE A  16      55.665  57.677  91.280  1.00  0.00           C
ATOM    383  CB  ILE A  16      55.756  58.727  92.390  1.00  0.00           C
ATOM    385  CG2 ILE A  16      54.965  58.267  93.640  1.00  0.00           C
ATOM    389  CG1 ILE A  16      57.244  58.959  92.740  1.00  0.00           C
ATOM    392  CD  ILE A  16      57.434  60.098  93.720  1.00  0.00           C
ATOM    396  C   ILE A  16      54.225  57.488  90.850  1.00  0.00           C
ATOM    397  O   ILE A  16      53.684  58.237  90.040  1.00  0.00           O
ATOM    398  N   VAL A  17      53.554  56.459  91.400  1.00  0.00           N
ATOM    400  CA  VAL A  17      52.174  56.168  91.120  1.00  0.00           C
ATOM    402  CB  VAL A  17      51.694  54.878  91.770  1.00  0.00           C
ATOM    404  CG1 VAL A  17      52.486  53.708  91.180  1.00  0.00           C
ATOM    408  CG2 VAL A  17      51.844  54.907  93.300  1.00  0.00           C
ATOM    412  C   VAL A  17      51.205  57.298  91.430  1.00  0.00           C
ATOM    413  O   VAL A  17      51.314  58.028  92.420  1.00  0.00           O
ATOM    414  N   GLY A  18      50.244  57.498  90.510  1.00  0.00           N
ATOM    416  CA  GLY A  18      49.305  58.598  90.580  1.00  0.00           C
ATOM    419  C   GLY A  18      49.365  59.569  89.430  1.00  0.00           C
ATOM    420  O   GLY A  18      49.615  59.229  88.280  1.00  0.00           O
ATOM    421  N   ALA A  19      49.095  60.858  89.710  1.00  0.00           N
ATOM    423  CA  ALA A  19      49.076  61.908  88.720  1.00  0.00           C
ATOM    425  CB  ALA A  19      48.495  63.188  89.340  1.00  0.00           C
ATOM    429  C   ALA A  19      50.436  62.168  88.060  1.00  0.00           C
ATOM    430  O   ALA A  19      50.514  62.448  86.860  1.00  0.00           O
ATOM    431  N   GLU A  20      51.544  62.057  88.830  1.00  0.00           N
ATOM    433  CA  GLU A  20      52.905  62.118  88.290  1.00  0.00           C
ATOM    435  CB  GLU A  20      53.986  62.197  89.420  1.00  0.00           C
ATOM    438  CG  GLU A  20      54.064  63.608  90.080  1.00  0.00           C
ATOM    441  CD  GLU A  20      55.166  63.857  91.100  1.00  0.00           C
ATOM    442  OE1 GLU A  20      55.056  64.827  91.910  1.00  0.00           O
ATOM    443  OE2 GLU A  20      56.215  63.158  91.100  1.00  0.00           O
ATOM    444  C   GLU A  20      53.204  61.038  87.240  1.00  0.00           C
ATOM    445  O   GLU A  20      53.806  61.297  86.200  1.00  0.00           O
ATOM    446  N   GLN A  21      52.744  59.788  87.470  1.00  0.00           N
ATOM    448  CA  GLN A  21      52.715  58.727  86.460  1.00  0.00           C
ATOM    450  CB  GLN A  21      52.174  57.428  87.100  1.00  0.00           C
ATOM    453  CG  GLN A  21      52.215  56.198  86.170  1.00  0.00           C
ATOM    456  CD  GLN A  21      51.354  55.107  86.790  1.00  0.00           C
ATOM    457  OE1 GLN A  21      51.506  54.749  87.960  1.00  0.00           O
ATOM    458  NE2 GLN A  21      50.396  54.578  86.010  1.00  0.00           N
ATOM    461  C   GLN A  21      51.865  59.037  85.230  1.00  0.00           C
ATOM    462  O   GLN A  21      52.294  58.838  84.100  1.00  0.00           O
ATOM    463  N   GLN A  22      50.646  59.569  85.380  1.00  0.00           N
ATOM    465  CA  GLN A  22      49.815  59.988  84.250  1.00  0.00           C
ATOM    467  CB  GLN A  22      48.435  60.467  84.730  1.00  0.00           C
ATOM    470  CG  GLN A  22      47.556  59.347  85.320  1.00  0.00           C
ATOM    473  CD  GLN A  22      46.325  59.958  85.980  1.00  0.00           C
ATOM    474  OE1 GLN A  22      45.646  60.837  85.430  1.00  0.00           O
ATOM    475  NE2 GLN A  22      46.024  59.517  87.220  1.00  0.00           N
ATOM    478  C   GLN A  22      50.436  61.069  83.370  1.00  0.00           C
ATOM    479  O   GLN A  22      50.335  61.038  82.140  1.00  0.00           O
ATOM    480  N   VAL A  23      51.114  62.048  83.990  1.00  0.00           N
ATOM    482  CA  VAL A  23      51.974  63.028  83.340  1.00  0.00           C
ATOM    484  CB  VAL A  23      52.424  64.037  84.400  1.00  0.00           C
ATOM    486  CG1 VAL A  23      53.484  65.018  83.880  1.00  0.00           C
ATOM    490  CG2 VAL A  23      51.205  64.848  84.860  1.00  0.00           C
ATOM    494  C   VAL A  23      53.154  62.397  82.600  1.00  0.00           C
ATOM    495  O   VAL A  23      53.495  62.768  81.480  1.00  0.00           O
ATOM    496  N   ALA A  24      53.796  61.378  83.210  1.00  0.00           N
ATOM    498  CA  ALA A  24      54.825  60.549  82.620  1.00  0.00           C
ATOM    500  CB  ALA A  24      55.314  59.548  83.690  1.00  0.00           C
ATOM    504  C   ALA A  24      54.415  59.758  81.380  1.00  0.00           C
ATOM    505  O   ALA A  24      55.145  59.708  80.400  1.00  0.00           O
ATOM    506  N   GLU A  25      53.215  59.159  81.400  1.00  0.00           N
ATOM    508  CA  GLU A  25      52.604  58.438  80.290  1.00  0.00           C
ATOM    510  CB  GLU A  25      51.276  57.798  80.760  1.00  0.00           C
ATOM    513  CG  GLU A  25      51.436  56.627  81.760  1.00  0.00           C
ATOM    516  CD  GLU A  25      50.084  56.147  82.280  1.00  0.00           C
ATOM    517  OE1 GLU A  25      49.125  56.139  81.470  1.00  0.00           O
ATOM    518  OE2 GLU A  25      49.965  55.737  83.460  1.00  0.00           O
ATOM    519  C   GLU A  25      52.385  59.289  79.050  1.00  0.00           C
ATOM    520  O   GLU A  25      52.575  58.848  77.910  1.00  0.00           O
ATOM    521  N   VAL A  26      51.994  60.567  79.240  1.00  0.00           N
ATOM    523  CA  VAL A  26      52.006  61.599  78.200  1.00  0.00           C
ATOM    525  CB  VAL A  26      51.354  62.897  78.660  1.00  0.00           C
ATOM    527  CG1 VAL A  26      51.325  63.959  77.550  1.00  0.00           C
ATOM    531  CG2 VAL A  26      49.916  62.588  79.070  1.00  0.00           C
ATOM    535  C   VAL A  26      53.384  61.887  77.660  1.00  0.00           C
ATOM    536  O   VAL A  26      53.596  62.008  76.450  1.00  0.00           O
ATOM    537  N   ALA A  27      54.404  62.008  78.540  1.00  0.00           N
ATOM    539  CA  ALA A  27      55.794  62.139  78.140  1.00  0.00           C
ATOM    541  CB  ALA A  27      56.694  62.407  79.370  1.00  0.00           C
ATOM    545  C   ALA A  27      56.314  60.947  77.350  1.00  0.00           C
ATOM    546  O   ALA A  27      56.954  61.108  76.310  1.00  0.00           O
ATOM    547  N   GLN A  28      55.995  59.708  77.770  1.00  0.00           N
ATOM    549  CA  GLN A  28      56.226  58.478  77.030  1.00  0.00           C
ATOM    551  CB  GLN A  28      55.715  57.298  77.920  1.00  0.00           C
ATOM    554  CG  GLN A  28      55.535  55.908  77.260  1.00  0.00           C
ATOM    557  CD  GLN A  28      54.685  54.958  78.110  1.00  0.00           C
ATOM    558  OE1 GLN A  28      53.484  55.188  78.290  1.00  0.00           O
ATOM    559  NE2 GLN A  28      55.285  53.857  78.620  1.00  0.00           N
ATOM    562  C   GLN A  28      55.555  58.488  75.650  1.00  0.00           C
ATOM    563  O   GLN A  28      56.184  58.258  74.620  1.00  0.00           O
ATOM    564  N   LYS A  29      54.285  58.908  75.600  1.00  0.00           N
ATOM    566  CA  LYS A  29      53.565  59.107  74.360  1.00  0.00           C
ATOM    568  CB  LYS A  29      52.094  59.447  74.700  1.00  0.00           C
ATOM    571  CG  LYS A  29      51.174  59.658  73.500  1.00  0.00           C
ATOM    574  CD  LYS A  29      50.724  61.118  73.350  1.00  0.00           C
ATOM    577  CE  LYS A  29      50.096  61.448  71.990  1.00  0.00           C
ATOM    580  NZ  LYS A  29      49.664  62.849  71.920  1.00  0.00           N
ATOM    584  C   LYS A  29      54.194  60.147  73.420  1.00  0.00           C
ATOM    585  O   LYS A  29      54.384  59.878  72.240  1.00  0.00           O
ATOM    586  N   VAL A  30      54.615  61.318  73.930  1.00  0.00           N
ATOM    588  CA  VAL A  30      55.396  62.308  73.180  1.00  0.00           C
ATOM    590  CB  VAL A  30      55.615  63.587  74.000  1.00  0.00           C
ATOM    592  CG1 VAL A  30      56.585  64.577  73.320  1.00  0.00           C
ATOM    596  CG2 VAL A  30      54.256  64.298  74.180  1.00  0.00           C
ATOM    600  C   VAL A  30      56.725  61.757  72.700  1.00  0.00           C
ATOM    601  O   VAL A  30      57.076  61.898  71.530  1.00  0.00           O
ATOM    602  N   ALA A  31      57.494  61.078  73.550  1.00  0.00           N
ATOM    604  CA  ALA A  31      58.776  60.507  73.200  1.00  0.00           C
ATOM    606  CB  ALA A  31      59.404  59.928  74.480  1.00  0.00           C
ATOM    610  C   ALA A  31      58.726  59.457  72.090  1.00  0.00           C
ATOM    611  O   ALA A  31      59.514  59.508  71.150  1.00  0.00           O
ATOM    612  N   LYS A  32      57.756  58.528  72.130  1.00  0.00           N
ATOM    614  CA  LYS A  32      57.416  57.658  71.010  1.00  0.00           C
ATOM    616  CB  LYS A  32      56.325  56.688  71.520  1.00  0.00           C
ATOM    619  CG  LYS A  32      55.584  55.828  70.480  1.00  0.00           C
ATOM    622  CD  LYS A  32      54.444  55.018  71.120  1.00  0.00           C
ATOM    625  CE  LYS A  32      53.284  55.868  71.650  1.00  0.00           C
ATOM    628  NZ  LYS A  32      52.674  56.627  70.540  1.00  0.00           N
ATOM    632  C   LYS A  32      56.954  58.328  69.730  1.00  0.00           C
ATOM    633  O   LYS A  32      57.454  58.039  68.640  1.00  0.00           O
ATOM    634  N   ASP A  33      56.016  59.289  69.810  1.00  0.00           N
ATOM    636  CA  ASP A  33      55.485  59.918  68.620  1.00  0.00           C
ATOM    638  CB  ASP A  33      54.146  60.597  68.970  1.00  0.00           C
ATOM    641  CG  ASP A  33      53.104  59.548  69.310  1.00  0.00           C
ATOM    642  OD1 ASP A  33      53.006  58.508  68.620  1.00  0.00           O
ATOM    643  OD2 ASP A  33      52.274  59.788  70.230  1.00  0.00           O
ATOM    644  C   ASP A  33      56.465  60.908  67.970  1.00  0.00           C
ATOM    645  O   ASP A  33      56.486  61.048  66.750  1.00  0.00           O
ATOM    646  N   LYS A  34      57.314  61.589  68.770  1.00  0.00           N
ATOM    648  CA  LYS A  34      58.305  62.518  68.260  1.00  0.00           C
ATOM    650  CB  LYS A  34      58.656  63.528  69.380  1.00  0.00           C
ATOM    653  CG  LYS A  34      59.415  64.779  68.910  1.00  0.00           C
ATOM    656  CD  LYS A  34      59.566  65.808  70.030  1.00  0.00           C
ATOM    659  CE  LYS A  34      60.205  67.139  69.600  1.00  0.00           C
ATOM    662  NZ  LYS A  34      60.694  67.838  70.810  1.00  0.00           N
ATOM    666  C   LYS A  34      59.566  61.817  67.800  1.00  0.00           C
ATOM    667  O   LYS A  34      60.104  62.078  66.720  1.00  0.00           O
ATOM    668  N   TYR A  35      60.096  60.868  68.600  1.00  0.00           N
ATOM    670  CA  TYR A  35      61.436  60.349  68.370  1.00  0.00           C
ATOM    672  CB  TYR A  35      62.314  60.487  69.650  1.00  0.00           C
ATOM    675  CG  TYR A  35      62.465  61.919  70.050  1.00  0.00           C
ATOM    676  CD1 TYR A  35      63.165  62.818  69.230  1.00  0.00           C
ATOM    678  CE1 TYR A  35      63.314  64.159  69.630  1.00  0.00           C
ATOM    680  CZ  TYR A  35      62.796  64.577  70.850  1.00  0.00           C
ATOM    681  OH  TYR A  35      62.954  65.908  71.290  1.00  0.00           O
ATOM    683  CD2 TYR A  35      61.944  62.358  71.270  1.00  0.00           C
ATOM    685  CE2 TYR A  35      62.115  63.678  71.680  1.00  0.00           C
ATOM    687  C   TYR A  35      61.494  58.878  68.020  1.00  0.00           C
ATOM    688  O   TYR A  35      62.584  58.377  67.760  1.00  0.00           O
ATOM    689  N   GLY A  36      60.375  58.127  68.040  1.00  0.00           N
ATOM    691  CA  GLY A  36      60.384  56.677  67.810  1.00  0.00           C
ATOM    694  C   GLY A  36      60.945  55.877  68.970  1.00  0.00           C
ATOM    695  O   GLY A  36      60.865  54.658  69.010  1.00  0.00           O
ATOM    696  N   LEU A  37      61.494  56.577  69.980  1.00  0.00           N
ATOM    698  CA  LEU A  37      61.985  56.087  71.250  1.00  0.00           C
ATOM    700  CB  LEU A  37      62.435  57.328  72.090  1.00  0.00           C
ATOM    703  CG  LEU A  37      63.134  57.017  73.420  1.00  0.00           C
ATOM    705  CD1 LEU A  37      64.516  56.418  73.180  1.00  0.00           C
ATOM    709  CD2 LEU A  37      63.265  58.249  74.340  1.00  0.00           C
ATOM    713  C   LEU A  37      60.914  55.318  71.990  1.00  0.00           C
ATOM    714  O   LEU A  37      59.755  55.697  71.890  1.00  0.00           O
ATOM    715  N   ASP A  38      61.215  54.299  72.820  1.00  0.00           N
ATOM    717  CA  ASP A  38      60.215  53.778  73.760  1.00  0.00           C
ATOM    719  CB  ASP A  38      59.986  52.258  73.520  1.00  0.00           C
ATOM    722  CG  ASP A  38      58.526  51.898  73.790  1.00  0.00           C
ATOM    723  OD1 ASP A  38      57.866  52.688  74.510  1.00  0.00           O
ATOM    724  OD2 ASP A  38      58.064  50.828  73.320  1.00  0.00           O
ATOM    725  C   ASP A  38      60.594  54.169  75.200  1.00  0.00           C
ATOM    726  O   ASP A  38      61.735  54.538  75.440  1.00  0.00           O
ATOM    727  N   VAL A  39      59.654  54.169  76.190  1.00  0.00           N
ATOM    729  CA  VAL A  39      59.954  54.548  77.580  1.00  0.00           C
ATOM    731  CB  VAL A  39      59.465  55.938  78.060  1.00  0.00           C
ATOM    733  CG1 VAL A  39      59.934  56.257  79.490  1.00  0.00           C
ATOM    737  CG2 VAL A  39      59.965  57.048  77.140  1.00  0.00           C
ATOM    741  C   VAL A  39      59.354  53.569  78.570  1.00  0.00           C
ATOM    742  O   VAL A  39      58.146  53.538  78.800  1.00  0.00           O
ATOM    743  N   GLU A  40      60.186  52.787  79.260  1.00  0.00           N
ATOM    745  CA  GLU A  40      59.715  51.929  80.320  1.00  0.00           C
ATOM    747  CB  GLU A  40      60.704  50.767  80.520  1.00  0.00           C
ATOM    750  CG  GLU A  40      60.215  49.668  81.490  1.00  0.00           C
ATOM    753  CD  GLU A  40      61.314  48.708  81.880  1.00  0.00           C
ATOM    754  OE1 GLU A  40      62.244  48.428  81.070  1.00  0.00           O
ATOM    755  OE2 GLU A  40      61.306  48.197  83.020  1.00  0.00           O
ATOM    756  C   GLU A  40      59.454  52.698  81.610  1.00  0.00           C
ATOM    757  O   GLU A  40      60.375  53.067  82.340  1.00  0.00           O
ATOM    758  N   LEU A  41      58.165  52.958  81.900  1.00  0.00           N
ATOM    760  CA  LEU A  41      57.744  53.757  83.050  1.00  0.00           C
ATOM    762  CB  LEU A  41      56.424  54.508  82.770  1.00  0.00           C
ATOM    765  CG  LEU A  41      56.576  55.669  81.770  1.00  0.00           C
ATOM    767  CD1 LEU A  41      55.205  56.278  81.490  1.00  0.00           C
ATOM    771  CD2 LEU A  41      57.535  56.737  82.290  1.00  0.00           C
ATOM    775  C   LEU A  41      57.634  52.958  84.320  1.00  0.00           C
ATOM    776  O   LEU A  41      56.556  52.579  84.780  1.00  0.00           O
ATOM    777  N   VAL A  42      58.785  52.709  84.950  1.00  0.00           N
ATOM    779  CA  VAL A  42      58.916  51.947  86.170  1.00  0.00           C
ATOM    781  CB  VAL A  42      60.384  51.669  86.420  1.00  0.00           C
ATOM    783  CG1 VAL A  42      60.524  50.848  87.710  1.00  0.00           C
ATOM    787  CG2 VAL A  42      60.945  50.897  85.210  1.00  0.00           C
ATOM    791  C   VAL A  42      58.284  52.668  87.350  1.00  0.00           C
ATOM    792  O   VAL A  42      58.674  53.778  87.710  1.00  0.00           O
ATOM    793  N   THR A  43      57.276  52.048  87.990  1.00  0.00           N
ATOM    795  CA  THR A  43      56.455  52.747  88.960  1.00  0.00           C
ATOM    797  CB  THR A  43      54.955  52.507  88.820  1.00  0.00           C
ATOM    799  OG1 THR A  43      54.625  51.128  88.680  1.00  0.00           O
ATOM    801  CG2 THR A  43      54.454  53.258  87.570  1.00  0.00           C
ATOM    805  C   THR A  43      56.875  52.467  90.380  1.00  0.00           C
ATOM    806  O   THR A  43      57.285  51.357  90.720  1.00  0.00           O
ATOM    807  N   PHE A  44      56.774  53.478  91.250  1.00  0.00           N
ATOM    809  CA  PHE A  44      57.174  53.428  92.640  1.00  0.00           C
ATOM    811  CB  PHE A  44      58.516  54.169  92.870  1.00  0.00           C
ATOM    814  CG  PHE A  44      59.636  53.467  92.170  1.00  0.00           C
ATOM    815  CD1 PHE A  44      60.444  52.568  92.890  1.00  0.00           C
ATOM    817  CE1 PHE A  44      61.576  52.008  92.300  1.00  0.00           C
ATOM    819  CZ  PHE A  44      61.924  52.328  90.990  1.00  0.00           C
ATOM    821  CD2 PHE A  44      59.994  53.787  90.850  1.00  0.00           C
ATOM    823  CE2 PHE A  44      61.134  53.237  90.260  1.00  0.00           C
ATOM    825  C   PHE A  44      56.104  54.107  93.450  1.00  0.00           C
ATOM    826  O   PHE A  44      55.256  54.798  92.890  1.00  0.00           O
ATOM    827  N   ASN A  45      56.096  53.959  94.780  1.00  0.00           N
ATOM    829  CA  ASN A  45      55.194  54.728  95.610  1.00  0.00           C
ATOM    831  CB  ASN A  45      54.165  53.757  96.280  1.00  0.00           C
ATOM    834  CG  ASN A  45      52.965  54.478  96.900  1.00  0.00           C
ATOM    835  OD1 ASN A  45      52.575  55.588  96.530  1.00  0.00           O
ATOM    836  ND2 ASN A  45      52.354  53.829  97.910  1.00  0.00           N
ATOM    839  C   ASN A  45      55.984  55.528  96.640  1.00  0.00           C
ATOM    840  O   ASN A  45      55.415  56.048  97.590  1.00  0.00           O
ATOM    841  N   ASP A  46      57.314  55.637  96.520  1.00  0.00           N
ATOM    843  CA  ASP A  46      58.174  56.038  97.600  1.00  0.00           C
ATOM    845  CB  ASP A  46      58.796  54.808  98.310  1.00  0.00           C
ATOM    848  CG  ASP A  46      59.846  54.089  97.480  1.00  0.00           C
ATOM    849  OD1 ASP A  46      59.566  53.708  96.320  1.00  0.00           O
ATOM    850  OD2 ASP A  46      60.965  53.888  98.040  1.00  0.00           O
ATOM    851  C   ASP A  46      59.256  56.947  97.040  1.00  0.00           C
ATOM    852  O   ASP A  46      59.375  57.147  95.830  1.00  0.00           O
ATOM    853  N   TYR A  47      60.064  57.558  97.920  1.00  0.00           N
ATOM    855  CA  TYR A  47      61.114  58.467  97.520  1.00  0.00           C
ATOM    857  CB  TYR A  47      61.044  59.758  98.380  1.00  0.00           C
ATOM    860  CG  TYR A  47      59.875  60.658  98.130  1.00  0.00           C
ATOM    861  CD1 TYR A  47      59.165  60.648  96.910  1.00  0.00           C
ATOM    863  CE1 TYR A  47      58.194  61.627  96.660  1.00  0.00           C
ATOM    865  CZ  TYR A  47      57.896  62.579  97.620  1.00  0.00           C
ATOM    866  OH  TYR A  47      56.875  63.488  97.330  1.00  0.00           O
ATOM    868  CD2 TYR A  47      59.566  61.627  99.090  1.00  0.00           C
ATOM    870  CE2 TYR A  47      58.564  62.579  98.850  1.00  0.00           C
ATOM    872  C   TYR A  47      62.505  57.888  97.650  1.00  0.00           C
ATOM    873  O   TYR A  47      63.484  58.548  97.310  1.00  0.00           O
ATOM    874  N   VAL A  48      62.645  56.638  98.130  1.00  0.00           N
ATOM    876  CA  VAL A  48      63.944  56.058  98.420  1.00  0.00           C
ATOM    878  CB  VAL A  48      63.924  55.298  99.740  1.00  0.00           C
ATOM    880  CG1 VAL A  48      65.296  54.658 100.030  1.00  0.00           C
ATOM    884  CG2 VAL A  48      63.586  56.308 100.860  1.00  0.00           C
ATOM    888  C   VAL A  48      64.335  55.168  97.260  1.00  0.00           C
ATOM    889  O   VAL A  48      65.354  55.377  96.590  1.00  0.00           O
ATOM    890  N   LEU A  49      63.505  54.169  96.940  1.00  0.00           N
ATOM    892  CA  LEU A  49      63.734  53.197  95.890  1.00  0.00           C
ATOM    894  CB  LEU A  49      62.645  52.098  95.900  1.00  0.00           C
ATOM    897  CG  LEU A  49      62.594  51.308  97.230  1.00  0.00           C
ATOM    899  CD1 LEU A  49      61.306  50.487  97.350  1.00  0.00           C
ATOM    903  CD2 LEU A  49      63.825  50.409  97.400  1.00  0.00           C
ATOM    907  C   LEU A  49      63.965  53.748  94.480  1.00  0.00           C
ATOM    908  O   LEU A  49      64.804  53.137  93.800  1.00  0.00           O
ATOM    909  N   PRO A  50      63.396  54.837  93.950  1.00  0.00           N
ATOM    910  CD  PRO A  50      62.146  55.448  94.450  1.00  0.00           C
ATOM    913  CA  PRO A  50      63.726  55.298  92.610  1.00  0.00           C
ATOM    915  CB  PRO A  50      62.806  56.507  92.390  1.00  0.00           C
ATOM    918  CG  PRO A  50      61.585  56.257  93.280  1.00  0.00           C
ATOM    921  C   PRO A  50      65.186  55.737  92.500  1.00  0.00           C
ATOM    922  O   PRO A  50      65.826  55.497  91.480  1.00  0.00           O
ATOM    923  N   ASN A  51      65.725  56.397  93.540  1.00  0.00           N
ATOM    925  CA  ASN A  51      67.146  56.698  93.620  1.00  0.00           C
ATOM    927  CB  ASN A  51      67.424  57.628  94.820  1.00  0.00           C
ATOM    930  CG  ASN A  51      67.055  59.048  94.450  1.00  0.00           C
ATOM    931  OD1 ASN A  51      67.086  59.438  93.280  1.00  0.00           O
ATOM    932  ND2 ASN A  51      66.646  59.837  95.460  1.00  0.00           N
ATOM    935  C   ASN A  51      68.045  55.487  93.710  1.00  0.00           C
ATOM    936  O   ASN A  51      69.085  55.427  93.050  1.00  0.00           O
ATOM    937  N   GLU A  52      67.665  54.468  94.510  1.00  0.00           N
ATOM    939  CA  GLU A  52      68.424  53.228  94.610  1.00  0.00           C
ATOM    941  CB  GLU A  52      67.826  52.249  95.640  1.00  0.00           C
ATOM    944  CG  GLU A  52      67.874  52.807  97.080  1.00  0.00           C
ATOM    947  CD  GLU A  52      68.064  51.799  98.210  1.00  0.00           C
ATOM    948  OE1 GLU A  52      68.896  50.868  98.080  1.00  0.00           O
ATOM    949  OE2 GLU A  52      67.564  52.139  99.310  1.00  0.00           O
ATOM    950  C   GLU A  52      68.494  52.518  93.280  1.00  0.00           C
ATOM    951  O   GLU A  52      69.564  52.188  92.770  1.00  0.00           O
ATOM    952  N   ALA A  53      67.325  52.378  92.630  1.00  0.00           N
ATOM    954  CA  ALA A  53      67.156  51.807  91.320  1.00  0.00           C
ATOM    956  CB  ALA A  53      65.634  51.817  91.030  1.00  0.00           C
ATOM    960  C   ALA A  53      67.936  52.528  90.240  1.00  0.00           C
ATOM    961  O   ALA A  53      68.546  51.908  89.360  1.00  0.00           O
ATOM    962  N   LEU A  54      67.945  53.878  90.260  1.00  0.00           N
ATOM    964  CA  LEU A  54      68.775  54.678  89.380  1.00  0.00           C
ATOM    966  CB  LEU A  54      68.424  56.168  89.580  1.00  0.00           C
ATOM    969  CG  LEU A  54      69.215  57.147  88.690  1.00  0.00           C
ATOM    971  CD1 LEU A  54      69.006  56.828  87.220  1.00  0.00           C
ATOM    975  CD2 LEU A  54      68.814  58.598  88.980  1.00  0.00           C
ATOM    979  C   LEU A  54      70.274  54.478  89.550  1.00  0.00           C
ATOM    980  O   LEU A  54      70.984  54.247  88.570  1.00  0.00           O
ATOM    981  N   SER A  55      70.766  54.517  90.810  1.00  0.00           N
ATOM    983  CA  SER A  55      72.156  54.317  91.200  1.00  0.00           C
ATOM    985  CB  SER A  55      72.336  54.598  92.740  1.00  0.00           C
ATOM    988  OG  SER A  55      73.686  54.438  93.190  1.00  0.00           O
ATOM    990  C   SER A  55      72.686  52.938  90.840  1.00  0.00           C
ATOM    991  O   SER A  55      73.785  52.779  90.310  1.00  0.00           O
ATOM    992  N   LYS A  56      71.876  51.898  91.100  1.00  0.00           N
ATOM    994  CA  LYS A  56      72.234  50.518  90.870  1.00  0.00           C
ATOM    996  CB  LYS A  56      71.296  49.569  91.650  1.00  0.00           C
ATOM    999  CG  LYS A  56      71.326  49.658  93.180  1.00  0.00           C
ATOM   1002  CD  LYS A  56      70.006  49.089  93.740  1.00  0.00           C
ATOM   1005  CE  LYS A  56      69.774  47.607  93.400  1.00  0.00           C
ATOM   1008  NZ  LYS A  56      68.344  47.337  93.160  1.00  0.00           N
ATOM   1012  C   LYS A  56      72.134  50.058  89.420  1.00  0.00           C
ATOM   1013  O   LYS A  56      72.665  49.007  89.050  1.00  0.00           O
ATOM   1014  N   GLY A  57      71.415  50.798  88.550  1.00  0.00           N
ATOM   1016  CA  GLY A  57      71.256  50.409  87.150  1.00  0.00           C
ATOM   1019  C   GLY A  57      70.015  49.598  86.870  1.00  0.00           C
ATOM   1020  O   GLY A  57      69.866  48.959  85.830  1.00  0.00           O
ATOM   1021  N   ASP A  58      69.046  49.639  87.800  1.00  0.00           N
ATOM   1023  CA  ASP A  58      67.744  49.018  87.620  1.00  0.00           C
ATOM   1025  CB  ASP A  58      66.904  48.938  88.930  1.00  0.00           C
ATOM   1028  CG  ASP A  58      67.535  48.389  90.200  1.00  0.00           C
ATOM   1029  OD1 ASP A  58      68.686  47.909  90.210  1.00  0.00           O
ATOM   1030  OD2 ASP A  58      66.826  48.447  91.240  1.00  0.00           O
ATOM   1031  C   ASP A  58      66.884  49.848  86.670  1.00  0.00           C
ATOM   1032  O   ASP A  58      65.976  49.317  86.040  1.00  0.00           O
ATOM   1033  N   ILE A  59      67.174  51.168  86.560  1.00  0.00           N
ATOM   1035  CA  ILE A  59      66.514  52.147  85.720  1.00  0.00           C
ATOM   1037  CB  ILE A  59      65.335  52.888  86.370  1.00  0.00           C
ATOM   1039  CG2 ILE A  59      64.186  51.887  86.610  1.00  0.00           C
ATOM   1043  CG1 ILE A  59      65.734  53.618  87.670  1.00  0.00           C
ATOM   1046  CD  ILE A  59      64.594  54.328  88.400  1.00  0.00           C
ATOM   1050  C   ILE A  59      67.576  53.137  85.290  1.00  0.00           C
ATOM   1051  O   ILE A  59      68.656  53.188  85.870  1.00  0.00           O
ATOM   1052  N   ASP A  60      67.304  53.918  84.220  1.00  0.00           N
ATOM   1054  CA  ASP A  60      68.305  54.778  83.620  1.00  0.00           C
ATOM   1056  CB  ASP A  60      68.104  54.788  82.090  1.00  0.00           C
ATOM   1059  CG  ASP A  60      68.196  53.397  81.530  1.00  0.00           C
ATOM   1060  OD1 ASP A  60      67.396  53.109  80.610  1.00  0.00           O
ATOM   1061  OD2 ASP A  60      69.186  52.668  81.840  1.00  0.00           O
ATOM   1062  C   ASP A  60      68.094  56.217  84.050  1.00  0.00           C
ATOM   1063  O   ASP A  60      69.024  57.017  84.080  1.00  0.00           O
ATOM   1064  N   ALA A  61      66.844  56.557  84.410  1.00  0.00           N
ATOM   1066  CA  ALA A  61      66.494  57.877  84.840  1.00  0.00           C
ATOM   1068  CB  ALA A  61      66.064  58.727  83.630  1.00  0.00           C
ATOM   1072  C   ALA A  61      65.354  57.798  85.840  1.00  0.00           C
ATOM   1073  O   ALA A  61      64.674  56.778  85.960  1.00  0.00           O
ATOM   1074  N   ASN A  62      65.104  58.868  86.610  1.00  0.00           N
ATOM   1076  CA  ASN A  62      63.905  58.987  87.400  1.00  0.00           C
ATOM   1078  CB  ASN A  62      64.116  58.397  88.840  1.00  0.00           C
ATOM   1081  CG  ASN A  62      65.054  59.188  89.760  1.00  0.00           C
ATOM   1082  OD1 ASN A  62      65.094  60.409  89.800  1.00  0.00           O
ATOM   1083  ND2 ASN A  62      65.836  58.447  90.580  1.00  0.00           N
ATOM   1086  C   ASN A  62      63.424  60.427  87.340  1.00  0.00           C
ATOM   1087  O   ASN A  62      64.204  61.338  87.050  1.00  0.00           O
ATOM   1088  N   ALA A  63      62.104  60.658  87.510  1.00  0.00           N
ATOM   1090  CA  ALA A  63      61.494  61.947  87.230  1.00  0.00           C
ATOM   1092  CB  ALA A  63      60.665  61.859  85.930  1.00  0.00           C
ATOM   1096  C   ALA A  63      60.654  62.458  88.400  1.00  0.00           C
ATOM   1097  O   ALA A  63      59.794  63.328  88.260  1.00  0.00           O
ATOM   1098  N   PHE A  64      60.924  61.938  89.610  1.00  0.00           N
ATOM   1100  CA  PHE A  64      60.465  62.528  90.840  1.00  0.00           C
ATOM   1102  CB  PHE A  64      60.026  61.418  91.860  1.00  0.00           C
ATOM   1105  CG  PHE A  64      61.134  60.868  92.730  1.00  0.00           C
ATOM   1106  CD1 PHE A  64      61.114  61.069  94.120  1.00  0.00           C
ATOM   1108  CE1 PHE A  64      62.195  60.697  94.910  1.00  0.00           C
ATOM   1110  CZ  PHE A  64      63.326  60.128  94.320  1.00  0.00           C
ATOM   1112  CD2 PHE A  64      62.266  60.257  92.150  1.00  0.00           C
ATOM   1114  CE2 PHE A  64      63.365  59.928  92.940  1.00  0.00           C
ATOM   1116  C   PHE A  64      61.646  63.358  91.350  1.00  0.00           C
ATOM   1117  O   PHE A  64      62.764  63.158  90.900  1.00  0.00           O
ATOM   1118  N   GLN A  65      61.405  64.268  92.320  1.00  0.00           N
ATOM   1120  CA  GLN A  65      62.384  64.788  93.270  1.00  0.00           C
ATOM   1122  CB  GLN A  65      63.604  63.878  93.610  1.00  0.00           C
ATOM   1125  CG  GLN A  65      64.924  64.037  92.800  1.00  0.00           C
ATOM   1128  CD  GLN A  65      65.865  62.888  93.140  1.00  0.00           C
ATOM   1129  OE1 GLN A  65      66.384  62.807  94.260  1.00  0.00           O
ATOM   1130  NE2 GLN A  65      66.075  61.929  92.210  1.00  0.00           N
ATOM   1133  C   GLN A  65      62.785  66.209  92.960  1.00  0.00           C
ATOM   1134  O   GLN A  65      63.154  66.588  91.860  1.00  0.00           O
ATOM   1135  N   HIS A  66      62.705  67.068  93.990  1.00  0.00           N
ATOM   1137  CA  HIS A  66      63.244  68.408  93.930  1.00  0.00           C
ATOM   1139  CB  HIS A  66      62.526  69.378  94.900  1.00  0.00           C
ATOM   1142  ND1 HIS A  66      63.375  69.018  97.240  1.00  0.00           N
ATOM   1143  CG  HIS A  66      62.354  68.887  96.310  1.00  0.00           C
ATOM   1144  CE1 HIS A  66      62.835  68.747  98.410  1.00  0.00           C
ATOM   1146  NE2 HIS A  66      61.525  68.448  98.290  1.00  0.00           N
ATOM   1148  CD2 HIS A  66      61.204  68.538  96.950  1.00  0.00           C
ATOM   1150  C   HIS A  66      64.734  68.438  94.160  1.00  0.00           C
ATOM   1151  O   HIS A  66      65.305  67.518  94.730  1.00  0.00           O
ATOM   1152  N   LYS A  67      65.445  69.499  93.720  1.00  0.00           N
ATOM   1154  CA  LYS A  67      66.876  69.568  93.950  1.00  0.00           C
ATOM   1156  CB  LYS A  67      67.585  70.728  93.220  1.00  0.00           C
ATOM   1159  CG  LYS A  67      69.116  70.528  93.160  1.00  0.00           C
ATOM   1162  CD  LYS A  67      69.875  71.748  92.610  1.00  0.00           C
ATOM   1165  CE  LYS A  67      71.396  71.577  92.550  1.00  0.00           C
ATOM   1168  NZ  LYS A  67      71.975  71.507  93.900  1.00  0.00           N
ATOM   1172  C   LYS A  67      67.325  69.537  95.420  1.00  0.00           C
ATOM   1173  O   LYS A  67      68.326  68.857  95.650  1.00  0.00           O
ATOM   1174  N   PRO A  68      66.704  70.128  96.440  1.00  0.00           N
ATOM   1175  CD  PRO A  68      65.805  71.279  96.310  1.00  0.00           C
ATOM   1178  CA  PRO A  68      67.215  70.007  97.810  1.00  0.00           C
ATOM   1180  CB  PRO A  68      66.265  70.918  98.620  1.00  0.00           C
ATOM   1183  CG  PRO A  68      65.896  72.028  97.640  1.00  0.00           C
ATOM   1186  C   PRO A  68      67.164  68.577  98.320  1.00  0.00           C
ATOM   1187  O   PRO A  68      68.085  68.158  99.010  1.00  0.00           O
ATOM   1188  N   TYR A  69      66.104  67.818  97.980  1.00  0.00           N
ATOM   1190  CA  TYR A  69      66.054  66.378  98.210  1.00  0.00           C
ATOM   1192  CB  TYR A  69      64.664  65.857  97.770  1.00  0.00           C
ATOM   1195  CG  TYR A  69      64.446  64.419  98.150  1.00  0.00           C
ATOM   1196  CD1 TYR A  69      63.905  64.089  99.410  1.00  0.00           C
ATOM   1198  CE1 TYR A  69      63.744  62.747  99.790  1.00  0.00           C
ATOM   1200  CZ  TYR A  69      64.116  61.729  98.910  1.00  0.00           C
ATOM   1201  OH  TYR A  69      64.055  60.388  99.330  1.00  0.00           O
ATOM   1203  CD2 TYR A  69      64.744  63.377  97.260  1.00  0.00           C
ATOM   1205  CE2 TYR A  69      64.564  62.038  97.620  1.00  0.00           C
ATOM   1207  C   TYR A  69      67.185  65.658  97.480  1.00  0.00           C
ATOM   1208  O   TYR A  69      67.896  64.857  98.080  1.00  0.00           O
ATOM   1209  N   LEU A  70      67.454  65.988  96.200  1.00  0.00           N
ATOM   1211  CA  LEU A  70      68.625  65.438  95.520  1.00  0.00           C
ATOM   1213  CB  LEU A  70      68.674  65.889  94.030  1.00  0.00           C
ATOM   1216  CG  LEU A  70      69.854  65.368  93.170  1.00  0.00           C
ATOM   1218  CD1 LEU A  70      69.844  63.838  93.000  1.00  0.00           C
ATOM   1222  CD2 LEU A  70      69.844  66.029  91.780  1.00  0.00           C
ATOM   1226  C   LEU A  70      69.945  65.757  96.220  1.00  0.00           C
ATOM   1227  O   LEU A  70      70.704  64.848  96.530  1.00  0.00           O
ATOM   1228  N   ASP A  71      70.204  67.028  96.600  1.00  0.00           N
ATOM   1230  CA  ASP A  71      71.396  67.428  97.340  1.00  0.00           C
ATOM   1232  CB  ASP A  71      71.344  68.948  97.660  1.00  0.00           C
ATOM   1235  CG  ASP A  71      71.535  69.827  96.440  1.00  0.00           C
ATOM   1236  OD1 ASP A  71      72.215  69.419  95.470  1.00  0.00           O
ATOM   1237  OD2 ASP A  71      71.156  71.038  96.500  1.00  0.00           O
ATOM   1238  C   ASP A  71      71.594  66.678  98.670  1.00  0.00           C
ATOM   1239  O   ASP A  71      72.704  66.279  99.020  1.00  0.00           O
ATOM   1240  N   GLN A  72      70.506  66.487  99.440  1.00  0.00           N
ATOM   1242  CA  GLN A  72      70.494  65.728 100.680  1.00  0.00           C
ATOM   1244  CB  GLN A  72      69.076  65.878 101.290  1.00  0.00           C
ATOM   1247  CG  GLN A  72      68.944  65.388 102.750  1.00  0.00           C
ATOM   1250  CD  GLN A  72      69.965  66.118 103.610  1.00  0.00           C
ATOM   1251  OE1 GLN A  72      70.054  67.348 103.530  1.00  0.00           O
ATOM   1252  NE2 GLN A  72      70.756  65.388 104.420  1.00  0.00           N
ATOM   1255  C   GLN A  72      70.826  64.248 100.520  1.00  0.00           C
ATOM   1256  O   GLN A  72      71.664  63.678 101.220  1.00  0.00           O
ATOM   1257  N   GLN A  73      70.155  63.578  99.560  1.00  0.00           N
ATOM   1259  CA  GLN A  73      70.326  62.188  99.180  1.00  0.00           C
ATOM   1261  CB  GLN A  73      69.326  61.859  98.060  1.00  0.00           C
ATOM   1264  CG  GLN A  73      67.835  61.789  98.480  1.00  0.00           C
ATOM   1267  CD  GLN A  73      67.476  60.458  99.140  1.00  0.00           C
ATOM   1268  OE1 GLN A  73      67.215  59.447  98.480  1.00  0.00           O
ATOM   1269  NE2 GLN A  73      67.515  60.427 100.490  1.00  0.00           N
ATOM   1272  C   GLN A  73      71.715  61.838  98.690  1.00  0.00           C
ATOM   1273  O   GLN A  73      72.255  60.788  99.030  1.00  0.00           O
ATOM   1274  N   LEU A  74      72.366  62.717  97.910  1.00  0.00           N
ATOM   1276  CA  LEU A  74      73.744  62.568  97.510  1.00  0.00           C
ATOM   1278  CB  LEU A  74      74.186  63.748  96.610  1.00  0.00           C
ATOM   1281  CG  LEU A  74      73.476  63.848  95.240  1.00  0.00           C
ATOM   1283  CD1 LEU A  74      73.656  65.247  94.640  1.00  0.00           C
ATOM   1287  CD2 LEU A  74      73.954  62.779  94.260  1.00  0.00           C
ATOM   1291  C   LEU A  74      74.674  62.467  98.720  1.00  0.00           C
ATOM   1292  O   LEU A  74      75.615  61.669  98.740  1.00  0.00           O
ATOM   1293  N   LYS A  75      74.415  63.258  99.790  1.00  0.00           N
ATOM   1295  CA  LYS A  75      75.134  63.127 101.050  1.00  0.00           C
ATOM   1297  CB  LYS A  75      74.836  64.307 102.000  1.00  0.00           C
ATOM   1300  CG  LYS A  75      75.186  65.697 101.450  1.00  0.00           C
ATOM   1303  CD  LYS A  75      74.615  66.748 102.410  1.00  0.00           C
ATOM   1306  CE  LYS A  75      74.825  68.178 101.950  1.00  0.00           C
ATOM   1309  NZ  LYS A  75      74.235  69.068 102.950  1.00  0.00           N
ATOM   1313  C   LYS A  75      74.804  61.877 101.860  1.00  0.00           C
ATOM   1314  O   LYS A  75      75.665  61.128 102.300  1.00  0.00           O
ATOM   1315  N   ASP A  76      73.494  61.627 102.080  1.00  0.00           N
ATOM   1317  CA  ASP A  76      73.056  60.597 103.000  1.00  0.00           C
ATOM   1319  CB  ASP A  76      71.564  60.828 103.420  1.00  0.00           C
ATOM   1322  CG  ASP A  76      71.344  62.078 104.260  1.00  0.00           C
ATOM   1323  OD1 ASP A  76      72.244  62.498 105.030  1.00  0.00           O
ATOM   1324  OD2 ASP A  76      70.174  62.558 104.270  1.00  0.00           O
ATOM   1325  C   ASP A  76      73.215  59.198 102.420  1.00  0.00           C
ATOM   1326  O   ASP A  76      73.215  58.197 103.130  1.00  0.00           O
ATOM   1327  N   ARG A  77      73.344  59.057 101.090  1.00  0.00           N
ATOM   1329  CA  ARG A  77      73.564  57.768 100.480  1.00  0.00           C
ATOM   1331  CB  ARG A  77      72.396  57.458  99.530  1.00  0.00           C
ATOM   1334  CG  ARG A  77      71.024  57.358 100.220  1.00  0.00           C
ATOM   1337  CD  ARG A  77      70.896  56.238 101.270  1.00  0.00           C
ATOM   1340  NE  ARG A  77      71.104  54.918 100.600  1.00  0.00           N
ATOM   1342  CZ  ARG A  77      70.165  54.068 100.210  1.00  0.00           C
ATOM   1343  NH1 ARG A  77      68.874  54.328 100.260  1.00  0.00           N
ATOM   1346  NH2 ARG A  77      70.556  52.909  99.710  1.00  0.00           N
ATOM   1349  C   ARG A  77      74.844  57.668  99.690  1.00  0.00           C
ATOM   1350  O   ARG A  77      75.186  56.589  99.200  1.00  0.00           O
ATOM   1351  N   GLY A  78      75.604  58.768  99.520  1.00  0.00           N
ATOM   1353  CA  GLY A  78      76.814  58.778  98.720  1.00  0.00           C
ATOM   1356  C   GLY A  78      76.655  58.438  97.260  1.00  0.00           C
ATOM   1357  O   GLY A  78      77.546  57.857  96.640  1.00  0.00           O
ATOM   1358  N   TYR A  79      75.506  58.787  96.640  1.00  0.00           N
ATOM   1360  CA  TYR A  79      75.234  58.499  95.240  1.00  0.00           C
ATOM   1362  CB  TYR A  79      73.744  58.639  94.860  1.00  0.00           C
ATOM   1365  CG  TYR A  79      72.814  57.827  95.680  1.00  0.00           C
ATOM   1366  CD1 TYR A  79      73.076  56.467  95.890  1.00  0.00           C
ATOM   1368  CE1 TYR A  79      72.094  55.648  96.450  1.00  0.00           C
ATOM   1370  CZ  TYR A  79      70.884  56.198  96.830  1.00  0.00           C
ATOM   1371  OH  TYR A  79      69.945  55.377  97.430  1.00  0.00           O
ATOM   1373  CD2 TYR A  79      71.576  58.377  96.070  1.00  0.00           C
ATOM   1375  CE2 TYR A  79      70.604  57.558  96.660  1.00  0.00           C
ATOM   1377  C   TYR A  79      75.976  59.408  94.270  1.00  0.00           C
ATOM   1378  O   TYR A  79      76.535  60.438  94.640  1.00  0.00           O
ATOM   1379  N   LYS A  80      75.945  59.089  92.960  1.00  0.00           N
ATOM   1381  CA  LYS A  80      76.484  59.958  91.930  1.00  0.00           C
ATOM   1383  CB  LYS A  80      77.756  59.338  91.320  1.00  0.00           C
ATOM   1386  CG  LYS A  80      78.954  59.338  92.270  1.00  0.00           C
ATOM   1389  CD  LYS A  80      79.354  60.758  92.740  1.00  0.00           C
ATOM   1392  CE  LYS A  80      80.686  60.828  93.500  1.00  0.00           C
ATOM   1395  NZ  LYS A  80      81.775  60.518  92.570  1.00  0.00           N
ATOM   1399  C   LYS A  80      75.454  60.339  90.870  1.00  0.00           C
ATOM   1400  O   LYS A  80      75.585  60.037  89.680  1.00  0.00           O
ATOM   1401  N   LEU A  81      74.404  61.038  91.320  1.00  0.00           N
ATOM   1403  CA  LEU A  81      73.234  61.348  90.530  1.00  0.00           C
ATOM   1405  CB  LEU A  81      71.915  60.967  91.250  1.00  0.00           C
ATOM   1408  CG  LEU A  81      71.896  59.548  91.840  1.00  0.00           C
ATOM   1410  CD1 LEU A  81      70.594  59.289  92.620  1.00  0.00           C
ATOM   1414  CD2 LEU A  81      72.146  58.478  90.780  1.00  0.00           C
ATOM   1418  C   LEU A  81      73.196  62.827  90.230  1.00  0.00           C
ATOM   1419  O   LEU A  81      73.604  63.668  91.030  1.00  0.00           O
ATOM   1420  N   VAL A  82      72.715  63.179  89.030  1.00  0.00           N
ATOM   1422  CA  VAL A  82      72.785  64.507  88.470  1.00  0.00           C
ATOM   1424  CB  VAL A  82      73.944  64.677  87.480  1.00  0.00           C
ATOM   1426  CG1 VAL A  82      75.274  64.677  88.260  1.00  0.00           C
ATOM   1430  CG2 VAL A  82      73.954  63.558  86.420  1.00  0.00           C
ATOM   1434  C   VAL A  82      71.484  64.819  87.770  1.00  0.00           C
ATOM   1435  O   VAL A  82      70.836  63.938  87.210  1.00  0.00           O
ATOM   1436  N   ALA A  83      71.054  66.088  87.810  1.00  0.00           N
ATOM   1438  CA  ALA A  83      69.814  66.507  87.180  1.00  0.00           C
ATOM   1440  CB  ALA A  83      69.204  67.658  87.990  1.00  0.00           C
ATOM   1444  C   ALA A  83      70.006  66.947  85.740  1.00  0.00           C
ATOM   1445  O   ALA A  83      70.865  67.779  85.420  1.00  0.00           O
ATOM   1446  N   VAL A  84      69.204  66.387  84.820  1.00  0.00           N
ATOM   1448  CA  VAL A  84      69.344  66.599  83.380  1.00  0.00           C
ATOM   1450  CB  VAL A  84      69.415  65.268  82.650  1.00  0.00           C
ATOM   1452  CG1 VAL A  84      70.774  64.628  82.970  1.00  0.00           C
ATOM   1456  CG2 VAL A  84      68.266  64.338  83.100  1.00  0.00           C
ATOM   1460  C   VAL A  84      68.234  67.478  82.810  1.00  0.00           C
ATOM   1461  O   VAL A  84      68.244  67.908  81.660  1.00  0.00           O
ATOM   1462  N   GLY A  85      67.255  67.849  83.640  1.00  0.00           N
ATOM   1464  CA  GLY A  85      66.204  68.747  83.190  1.00  0.00           C
ATOM   1467  C   GLY A  85      65.194  68.868  84.270  1.00  0.00           C
ATOM   1468  O   GLY A  85      64.914  67.919  84.980  1.00  0.00           O
ATOM   1469  N   ASN A  86      64.615  70.058  84.440  1.00  0.00           N
ATOM   1471  CA  ASN A  86      63.586  70.268  85.430  1.00  0.00           C
ATOM   1473  CB  ASN A  86      63.484  71.728  85.950  1.00  0.00           C
ATOM   1476  CG  ASN A  86      64.825  72.397  86.210  1.00  0.00           C
ATOM   1477  OD1 ASN A  86      65.865  71.778  86.430  1.00  0.00           O
ATOM   1478  ND2 ASN A  86      64.825  73.758  86.150  1.00  0.00           N
ATOM   1481  C   ASN A  86      62.234  69.889  84.840  1.00  0.00           C
ATOM   1482  O   ASN A  86      62.034  69.948  83.620  1.00  0.00           O
ATOM   1483  N   THR A  87      61.276  69.507  85.700  1.00  0.00           N
ATOM   1485  CA  THR A  87      59.924  69.198  85.270  1.00  0.00           C
ATOM   1487  CB  THR A  87      59.424  67.849  85.810  1.00  0.00           C
ATOM   1489  OG1 THR A  87      59.494  67.718  87.220  1.00  0.00           O
ATOM   1491  CG2 THR A  87      60.335  66.738  85.260  1.00  0.00           C
ATOM   1495  C   THR A  87      59.006  70.349  85.630  1.00  0.00           C
ATOM   1496  O   THR A  87      58.694  71.198  84.810  1.00  0.00           O
ATOM   1497  N   PHE A  88      58.544  70.428  86.880  1.00  0.00           N
ATOM   1499  CA  PHE A  88      57.494  71.328  87.290  1.00  0.00           C
ATOM   1501  CB  PHE A  88      56.125  70.568  87.350  1.00  0.00           C
ATOM   1504  CG  PHE A  88      55.674  70.137  85.990  1.00  0.00           C
ATOM   1505  CD1 PHE A  88      55.436  71.118  85.030  1.00  0.00           C
ATOM   1507  CE1 PHE A  88      55.035  70.778  83.730  1.00  0.00           C
ATOM   1509  CZ  PHE A  88      54.815  69.438  83.400  1.00  0.00           C
ATOM   1511  CD2 PHE A  88      55.475  68.788  85.640  1.00  0.00           C
ATOM   1513  CE2 PHE A  88      55.026  68.448  84.360  1.00  0.00           C
ATOM   1515  C   PHE A  88      57.884  71.919  88.640  1.00  0.00           C
ATOM   1516  O   PHE A  88      58.806  71.419  89.270  1.00  0.00           O
ATOM   1517  N   VAL A  89      57.174  72.948  89.150  1.00  0.00           N
ATOM   1519  CA  VAL A  89      57.115  73.257  90.580  1.00  0.00           C
ATOM   1521  CB  VAL A  89      57.354  74.738  90.910  1.00  0.00           C
ATOM   1523  CG1 VAL A  89      57.634  74.938  92.420  1.00  0.00           C
ATOM   1527  CG2 VAL A  89      58.535  75.277  90.080  1.00  0.00           C
ATOM   1531  C   VAL A  89      55.724  72.848  91.050  1.00  0.00           C
ATOM   1532  O   VAL A  89      54.724  73.188  90.430  1.00  0.00           O
ATOM   1533  N   TYR A  90      55.615  72.028  92.130  1.00  0.00           N
ATOM   1535  CA  TYR A  90      54.354  71.647  92.730  1.00  0.00           C
ATOM   1537  CB  TYR A  90      54.155  70.107  92.970  1.00  0.00           C
ATOM   1540  CG  TYR A  90      54.186  69.198  91.770  1.00  0.00           C
ATOM   1541  CD1 TYR A  90      53.256  69.327  90.730  1.00  0.00           C
ATOM   1543  CE1 TYR A  90      53.326  68.499  89.600  1.00  0.00           C
ATOM   1545  CZ  TYR A  90      54.344  67.538  89.490  1.00  0.00           C
ATOM   1546  OH  TYR A  90      54.474  66.757  88.330  1.00  0.00           O
ATOM   1548  CD2 TYR A  90      55.145  68.169  91.690  1.00  0.00           C
ATOM   1550  CE2 TYR A  90      55.244  67.378  90.540  1.00  0.00           C
ATOM   1552  C   TYR A  90      54.326  72.288  94.120  1.00  0.00           C
ATOM   1553  O   TYR A  90      54.934  71.717  95.040  1.00  0.00           O
ATOM   1554  N   PRO A  91      53.635  73.397  94.370  1.00  0.00           N
ATOM   1555  CD  PRO A  91      52.975  74.228  93.380  1.00  0.00           C
ATOM   1558  CA  PRO A  91      53.414  73.928  95.700  1.00  0.00           C
ATOM   1560  CB  PRO A  91      52.596  75.208  95.510  1.00  0.00           C
ATOM   1563  CG  PRO A  91      52.864  75.588  94.050  1.00  0.00           C
ATOM   1566  C   PRO A  91      52.794  72.908  96.630  1.00  0.00           C
ATOM   1567  O   PRO A  91      51.844  72.207  96.290  1.00  0.00           O
ATOM   1568  N   ILE A  92      53.396  72.728  97.800  1.00  0.00           N
ATOM   1570  CA  ILE A  92      52.875  71.878  98.840  1.00  0.00           C
ATOM   1572  CB  ILE A  92      54.006  71.398  99.750  1.00  0.00           C
ATOM   1574  CG2 ILE A  92      54.544  72.537 100.630  1.00  0.00           C
ATOM   1578  CG1 ILE A  92      53.604  70.188 100.600  1.00  0.00           C
ATOM   1581  CD  ILE A  92      54.755  69.798 101.520  1.00  0.00           C
ATOM   1585  C   ILE A  92      51.756  72.568  99.580  1.00  0.00           C
ATOM   1586  O   ILE A  92      51.674  73.798  99.640  1.00  0.00           O
ATOM   1587  N   ALA A  93      50.805  71.798 100.120  1.00  0.00           N
ATOM   1589  CA  ALA A  93      49.664  72.368 100.780  1.00  0.00           C
ATOM   1591  CB  ALA A  93      48.445  72.338  99.860  1.00  0.00           C
ATOM   1595  C   ALA A  93      49.396  71.548 102.010  1.00  0.00           C
ATOM   1596  O   ALA A  93      49.734  70.358 102.090  1.00  0.00           O
ATOM   1597  N   GLY A  94      48.744  72.179 103.000  1.00  0.00           N
ATOM   1599  CA  GLY A  94      48.174  71.478 104.120  1.00  0.00           C
ATOM   1602  C   GLY A  94      46.785  70.988 103.780  1.00  0.00           C
ATOM   1603  O   GLY A  94      46.016  71.678 103.110  1.00  0.00           O
ATOM   1604  N   TYR A  95      46.416  69.808 104.320  1.00  0.00           N
ATOM   1606  CA  TYR A  95      45.125  69.188 104.120  1.00  0.00           C
ATOM   1608  CB  TYR A  95      45.154  68.048 103.070  1.00  0.00           C
ATOM   1611  CG  TYR A  95      45.686  68.508 101.740  1.00  0.00           C
ATOM   1612  CD1 TYR A  95      44.825  68.959 100.730  1.00  0.00           C
ATOM   1614  CE1 TYR A  95      45.326  69.268  99.460  1.00  0.00           C
ATOM   1616  CZ  TYR A  95      46.686  69.108  99.190  1.00  0.00           C
ATOM   1617  OH  TYR A  95      47.185  69.368  97.900  1.00  0.00           O
ATOM   1619  CD2 TYR A  95      47.055  68.397 101.460  1.00  0.00           C
ATOM   1621  CE2 TYR A  95      47.564  68.688 100.190  1.00  0.00           C
ATOM   1623  C   TYR A  95      44.615  68.618 105.440  1.00  0.00           C
ATOM   1624  O   TYR A  95      45.364  68.318 106.370  1.00  0.00           O
ATOM   1625  N   SER A  96      43.274  68.508 105.580  1.00  0.00           N
ATOM   1627  CA  SER A  96      42.666  68.088 106.820  1.00  0.00           C
ATOM   1629  CB  SER A  96      42.444  69.238 107.840  1.00  0.00           C
ATOM   1632  OG  SER A  96      41.795  68.798 109.030  1.00  0.00           O
ATOM   1634  C   SER A  96      41.325  67.538 106.480  1.00  0.00           C
ATOM   1635  O   SER A  96      40.576  68.188 105.760  1.00  0.00           O
ATOM   1636  N   LYS A  97      40.945  66.378 107.040  1.00  0.00           N
ATOM   1638  CA  LYS A  97      39.615  65.868 106.870  1.00  0.00           C
ATOM   1640  CB  LYS A  97      39.654  64.338 106.610  1.00  0.00           C
ATOM   1643  CG  LYS A  97      40.215  64.037 105.200  1.00  0.00           C
ATOM   1646  CD  LYS A  97      40.345  62.537 104.850  1.00  0.00           C
ATOM   1649  CE  LYS A  97      38.994  61.877 104.600  1.00  0.00           C
ATOM   1652  NZ  LYS A  97      39.165  60.467 104.220  1.00  0.00           N
ATOM   1656  C   LYS A  97      38.645  66.288 107.970  1.00  0.00           C
ATOM   1657  O   LYS A  97      37.454  65.988 107.900  1.00  0.00           O
ATOM   1658  N   LYS A  98      39.104  67.077 108.980  1.00  0.00           N
ATOM   1660  CA  LYS A  98      38.314  67.398 110.170  1.00  0.00           C
ATOM   1662  CB  LYS A  98      39.085  66.878 111.400  1.00  0.00           C
ATOM   1665  CG  LYS A  98      39.204  65.349 111.490  1.00  0.00           C
ATOM   1668  CD  LYS A  98      40.104  64.938 112.650  1.00  0.00           C
ATOM   1671  CE  LYS A  98      40.454  63.458 112.710  1.00  0.00           C
ATOM   1674  NZ  LYS A  98      41.254  63.078 111.550  1.00  0.00           N
ATOM   1678  C   LYS A  98      38.064  68.878 110.450  1.00  0.00           C
ATOM   1679  O   LYS A  98      37.095  69.238 111.120  1.00  0.00           O
ATOM   1680  N   ILE A  99      38.965  69.768 109.980  1.00  0.00           N
ATOM   1682  CA  ILE A  99      38.866  71.209 110.170  1.00  0.00           C
ATOM   1684  CB  ILE A  99      39.916  71.768 111.140  1.00  0.00           C
ATOM   1686  CG2 ILE A  99      39.584  71.247 112.560  1.00  0.00           C
ATOM   1690  CG1 ILE A  99      41.366  71.419 110.740  1.00  0.00           C
ATOM   1693  CD  ILE A  99      42.416  72.058 111.650  1.00  0.00           C
ATOM   1697  C   ILE A  99      38.994  71.857 108.800  1.00  0.00           C
ATOM   1698  O   ILE A  99      39.544  71.258 107.890  1.00  0.00           O
ATOM   1699  N   LYS A 100      38.414  73.057 108.580  1.00  0.00           N
ATOM   1701  CA  LYS A 100      38.484  73.738 107.290  1.00  0.00           C
ATOM   1703  CB  LYS A 100      37.075  74.108 106.750  1.00  0.00           C
ATOM   1706  CG  LYS A 100      36.114  72.938 106.520  1.00  0.00           C
ATOM   1709  CD  LYS A 100      35.295  72.537 107.770  1.00  0.00           C
ATOM   1712  CE  LYS A 100      34.285  73.607 108.230  1.00  0.00           C
ATOM   1715  NZ  LYS A 100      33.854  73.368 109.620  1.00  0.00           N
ATOM   1719  C   LYS A 100      39.225  75.068 107.410  1.00  0.00           C
ATOM   1720  O   LYS A 100      39.674  75.628 106.410  1.00  0.00           O
ATOM   1721  N   SER A 101      39.404  75.578 108.630  1.00  0.00           N
ATOM   1723  CA  SER A 101      40.154  76.787 108.930  1.00  0.00           C
ATOM   1725  CB  SER A 101      39.235  77.967 109.400  1.00  0.00           C
ATOM   1728  OG  SER A 101      39.965  79.188 109.580  1.00  0.00           O
ATOM   1730  C   SER A 101      41.166  76.498 110.030  1.00  0.00           C
ATOM   1731  O   SER A 101      41.016  75.578 110.830  1.00  0.00           O
ATOM   1732  N   LEU A 102      42.215  77.327 110.140  1.00  0.00           N
ATOM   1734  CA  LEU A 102      43.154  77.348 111.240  1.00  0.00           C
ATOM   1736  CB  LEU A 102      44.415  78.169 110.850  1.00  0.00           C
ATOM   1739  CG  LEU A 102      45.224  77.548 109.700  1.00  0.00           C
ATOM   1741  CD1 LEU A 102      46.346  78.488 109.230  1.00  0.00           C
ATOM   1745  CD2 LEU A 102      45.834  76.217 110.150  1.00  0.00           C
ATOM   1749  C   LEU A 102      42.556  77.897 112.520  1.00  0.00           C
ATOM   1750  O   LEU A 102      43.006  77.608 113.620  1.00  0.00           O
ATOM   1751  N   ASP A 103      41.436  78.639 112.420  1.00  0.00           N
ATOM   1753  CA  ASP A 103      40.625  78.987 113.560  1.00  0.00           C
ATOM   1755  CB  ASP A 103      39.436  79.897 113.190  1.00  0.00           C
ATOM   1758  CG  ASP A 103      39.704  81.028 112.210  1.00  0.00           C
ATOM   1759  OD1 ASP A 103      40.576  81.898 112.420  1.00  0.00           O
ATOM   1760  OD2 ASP A 103      38.965  81.077 111.200  1.00  0.00           O
ATOM   1761  C   ASP A 103      40.084  77.728 114.280  1.00  0.00           C
ATOM   1762  O   ASP A 103      40.056  77.648 115.500  1.00  0.00           O
ATOM   1763  N   GLU A 104      39.715  76.688 113.490  1.00  0.00           N
ATOM   1765  CA  GLU A 104      39.134  75.428 113.960  1.00  0.00           C
ATOM   1767  CB  GLU A 104      38.384  74.717 112.810  1.00  0.00           C
ATOM   1770  CG  GLU A 104      37.154  75.458 112.210  1.00  0.00           C
ATOM   1773  CD  GLU A 104      36.524  74.598 111.130  1.00  0.00           C
ATOM   1774  OE1 GLU A 104      35.734  73.678 111.480  1.00  0.00           O
ATOM   1775  OE2 GLU A 104      36.814  74.777 109.930  1.00  0.00           O
ATOM   1776  C   GLU A 104      40.215  74.468 114.470  1.00  0.00           C
ATOM   1777  O   GLU A 104      39.934  73.467 115.130  1.00  0.00           O
ATOM   1778  N   LEU A 105      41.494  74.757 114.190  1.00  0.00           N
ATOM   1780  CA  LEU A 105      42.625  73.987 114.680  1.00  0.00           C
ATOM   1782  CB  LEU A 105      43.936  74.378 113.940  1.00  0.00           C
ATOM   1785  CG  LEU A 105      45.215  73.588 114.330  1.00  0.00           C
ATOM   1787  CD1 LEU A 105      45.145  72.098 113.940  1.00  0.00           C
ATOM   1791  CD2 LEU A 105      46.444  74.248 113.670  1.00  0.00           C
ATOM   1795  C   LEU A 105      42.814  74.158 116.180  1.00  0.00           C
ATOM   1796  O   LEU A 105      43.435  75.088 116.660  1.00  0.00           O
ATOM   1797  N   GLN A 106      42.266  73.208 116.960  1.00  0.00           N
ATOM   1799  CA  GLN A 106      42.434  73.138 118.390  1.00  0.00           C
ATOM   1801  CB  GLN A 106      41.585  72.007 118.987  1.00  0.00           C
ATOM   1804  CG  GLN A 106      40.084  72.168 118.670  1.00  0.00           C
ATOM   1807  CD  GLN A 106      39.365  70.999 119.327  1.00  0.00           C
ATOM   1808  OE1 GLN A 106      39.165  70.979 120.537  1.00  0.00           O
ATOM   1809  NE2 GLN A 106      39.056  69.948 118.530  1.00  0.00           N
ATOM   1812  C   GLN A 106      43.854  72.928 118.847  1.00  0.00           C
ATOM   1813  O   GLN A 106      44.604  72.118 118.300  1.00  0.00           O
ATOM   1814  N   ASP A 107      44.225  73.639 119.907  1.00  0.00           N
ATOM   1816  CA  ASP A 107      45.494  73.598 120.567  1.00  0.00           C
ATOM   1818  CB  ASP A 107      45.545  74.729 121.637  1.00  0.00           C
ATOM   1821  CG  ASP A 107      45.384  76.128 121.047  1.00  0.00           C
ATOM   1822  OD1 ASP A 107      44.704  76.338 120.017  1.00  0.00           O
ATOM   1823  OD2 ASP A 107      45.904  77.077 121.687  1.00  0.00           O
ATOM   1824  C   ASP A 107      45.834  72.198 121.117  1.00  0.00           C
ATOM   1825  O   ASP A 107      44.994  71.448 121.597  1.00  0.00           O
ATOM   1826  N   GLY A 108      47.104  71.798 120.967  1.00  0.00           N
ATOM   1828  CA  GLY A 108      47.604  70.467 121.317  1.00  0.00           C
ATOM   1831  C   GLY A 108      47.395  69.458 120.217  1.00  0.00           C
ATOM   1832  O   GLY A 108      47.736  68.278 120.387  1.00  0.00           O
ATOM   1833  N   SER A 109      46.834  69.878 119.067  1.00  0.00           N
ATOM   1835  CA  SER A 109      46.564  69.038 117.910  1.00  0.00           C
ATOM   1837  CB  SER A 109      45.805  69.779 116.770  1.00  0.00           C
ATOM   1840  OG  SER A 109      44.404  69.827 117.040  1.00  0.00           O
ATOM   1842  C   SER A 109      47.756  68.357 117.280  1.00  0.00           C
ATOM   1843  O   SER A 109      48.866  68.898 117.230  1.00  0.00           O
ATOM   1844  N   GLN A 110      47.535  67.147 116.730  1.00  0.00           N
ATOM   1846  CA  GLN A 110      48.554  66.448 115.990  1.00  0.00           C
ATOM   1848  CB  GLN A 110      48.465  64.919 116.150  1.00  0.00           C
ATOM   1851  CG  GLN A 110      48.635  64.528 117.640  1.00  0.00           C
ATOM   1854  CD  GLN A 110      48.924  63.049 117.830  1.00  0.00           C
ATOM   1855  OE1 GLN A 110      49.836  62.498 117.200  1.00  0.00           O
ATOM   1856  NE2 GLN A 110      48.224  62.378 118.780  1.00  0.00           N
ATOM   1859  C   GLN A 110      48.575  66.859 114.530  1.00  0.00           C
ATOM   1860  O   GLN A 110      47.564  66.788 113.820  1.00  0.00           O
ATOM   1861  N   VAL A 111      49.745  67.319 114.090  1.00  0.00           N
ATOM   1863  CA  VAL A 111      49.965  67.908 112.800  1.00  0.00           C
ATOM   1865  CB  VAL A 111      50.475  69.338 112.930  1.00  0.00           C
ATOM   1867  CG1 VAL A 111      50.634  69.948 111.530  1.00  0.00           C
ATOM   1871  CG2 VAL A 111      49.494  70.188 113.750  1.00  0.00           C
ATOM   1875  C   VAL A 111      51.016  67.058 112.100  1.00  0.00           C
ATOM   1876  O   VAL A 111      52.154  66.978 112.550  1.00  0.00           O
ATOM   1877  N   ALA A 112      50.654  66.398 110.990  1.00  0.00           N
ATOM   1879  CA  ALA A 112      51.525  65.478 110.310  1.00  0.00           C
ATOM   1881  CB  ALA A 112      50.686  64.359 109.670  1.00  0.00           C
ATOM   1885  C   ALA A 112      52.364  66.169 109.240  1.00  0.00           C
ATOM   1886  O   ALA A 112      51.896  67.068 108.540  1.00  0.00           O
ATOM   1887  N   VAL A 113      53.635  65.757 109.110  1.00  0.00           N
ATOM   1889  CA  VAL A 113      54.564  66.279 108.120  1.00  0.00           C
ATOM   1891  CB  VAL A 113      55.485  67.378 108.680  1.00  0.00           C
ATOM   1893  CG1 VAL A 113      54.646  68.598 109.110  1.00  0.00           C
ATOM   1897  CG2 VAL A 113      56.314  66.868 109.870  1.00  0.00           C
ATOM   1901  C   VAL A 113      55.415  65.118 107.560  1.00  0.00           C
ATOM   1902  O   VAL A 113      55.646  64.127 108.260  1.00  0.00           O
ATOM   1903  N   PRO A 114      55.884  65.169 106.300  1.00  0.00           N
ATOM   1904  CD  PRO A 114      55.364  66.088 105.300  1.00  0.00           C
ATOM   1907  CA  PRO A 114      56.994  64.378 105.770  1.00  0.00           C
ATOM   1909  CB  PRO A 114      57.244  64.959 104.360  1.00  0.00           C
ATOM   1912  CG  PRO A 114      55.896  65.557 103.970  1.00  0.00           C
ATOM   1915  C   PRO A 114      58.256  64.408 106.610  1.00  0.00           C
ATOM   1916  O   PRO A 114      58.596  65.448 107.160  1.00  0.00           O
ATOM   1917  N   ASN A 115      58.955  63.267 106.700  1.00  0.00           N
ATOM   1919  CA  ASN A 115      60.064  63.067 107.600  1.00  0.00           C
ATOM   1921  CB  ASN A 115      59.916  61.669 108.280  1.00  0.00           C
ATOM   1924  CG  ASN A 115      60.026  60.467 107.320  1.00  0.00           C
ATOM   1925  OD1 ASN A 115      59.944  60.539 106.090  1.00  0.00           O
ATOM   1926  ND2 ASN A 115      60.264  59.289 107.930  1.00  0.00           N
ATOM   1929  C   ASN A 115      61.416  63.127 106.900  1.00  0.00           C
ATOM   1930  O   ASN A 115      62.444  63.169 107.570  1.00  0.00           O
ATOM   1931  N   ASP A 116      61.465  63.169 105.560  1.00  0.00           N
ATOM   1933  CA  ASP A 116      62.705  63.418 104.840  1.00  0.00           C
ATOM   1935  CB  ASP A 116      62.546  63.067 103.340  1.00  0.00           C
ATOM   1938  CG  ASP A 116      61.715  64.077 102.580  1.00  0.00           C
ATOM   1939  OD1 ASP A 116      60.524  63.778 102.270  1.00  0.00           O
ATOM   1940  OD2 ASP A 116      62.234  65.188 102.300  1.00  0.00           O
ATOM   1941  C   ASP A 116      63.225  64.848 105.120  1.00  0.00           C
ATOM   1942  O   ASP A 116      62.384  65.728 105.280  1.00  0.00           O
ATOM   1943  N   PRO A 117      64.516  65.169 105.220  1.00  0.00           N
ATOM   1944  CD  PRO A 117      65.564  64.147 105.270  1.00  0.00           C
ATOM   1947  CA  PRO A 117      64.936  66.419 105.850  1.00  0.00           C
ATOM   1949  CB  PRO A 117      66.476  66.298 105.900  1.00  0.00           C
ATOM   1952  CG  PRO A 117      66.735  64.788 106.030  1.00  0.00           C
ATOM   1955  C   PRO A 117      64.494  67.658 105.110  1.00  0.00           C
ATOM   1956  O   PRO A 117      64.344  68.717 105.710  1.00  0.00           O
ATOM   1957  N   THR A 118      64.314  67.578 103.780  1.00  0.00           N
ATOM   1959  CA  THR A 118      64.055  68.728 102.940  1.00  0.00           C
ATOM   1961  CB  THR A 118      64.715  68.618 101.570  1.00  0.00           C
ATOM   1963  OG1 THR A 118      64.404  67.398 100.910  1.00  0.00           O
ATOM   1965  CG2 THR A 118      66.234  68.618 101.800  1.00  0.00           C
ATOM   1969  C   THR A 118      62.564  68.978 102.810  1.00  0.00           C
ATOM   1970  O   THR A 118      62.115  70.118 102.840  1.00  0.00           O
ATOM   1971  N   ASN A 119      61.735  67.928 102.720  1.00  0.00           N
ATOM   1973  CA  ASN A 119      60.296  68.088 102.800  1.00  0.00           C
ATOM   1975  CB  ASN A 119      59.555  66.908 102.160  1.00  0.00           C
ATOM   1978  CG  ASN A 119      59.825  66.859 100.650  1.00  0.00           C
ATOM   1979  OD1 ASN A 119      59.384  67.728  99.880  1.00  0.00           O
ATOM   1980  ND2 ASN A 119      60.556  65.818 100.190  1.00  0.00           N
ATOM   1983  C   ASN A 119      59.776  68.268 104.230  1.00  0.00           C
ATOM   1984  O   ASN A 119      58.736  68.908 104.410  1.00  0.00           O
ATOM   1985  N   LEU A 120      60.485  67.757 105.260  1.00  0.00           N
ATOM   1987  CA  LEU A 120      60.314  68.147 106.650  1.00  0.00           C
ATOM   1989  CB  LEU A 120      61.276  67.327 107.550  1.00  0.00           C
ATOM   1992  CG  LEU A 120      61.276  67.669 109.050  1.00  0.00           C
ATOM   1994  CD1 LEU A 120      59.875  67.507 109.650  1.00  0.00           C
ATOM   1998  CD2 LEU A 120      62.285  66.778 109.800  1.00  0.00           C
ATOM   2002  C   LEU A 120      60.584  69.618 106.880  1.00  0.00           C
ATOM   2003  O   LEU A 120      59.734  70.349 107.390  1.00  0.00           O
ATOM   2004  N   GLY A 121      61.764  70.099 106.430  1.00  0.00           N
ATOM   2006  CA  GLY A 121      62.185  71.487 106.560  1.00  0.00           C
ATOM   2009  C   GLY A 121      61.236  72.428 105.880  1.00  0.00           C
ATOM   2010  O   GLY A 121      60.756  73.378 106.480  1.00  0.00           O
ATOM   2011  N   ARG A 122      60.875  72.108 104.630  1.00  0.00           N
ATOM   2013  CA  ARG A 122      59.854  72.788 103.850  1.00  0.00           C
ATOM   2015  CB  ARG A 122      59.724  71.978 102.550  1.00  0.00           C
ATOM   2018  CG  ARG A 122      58.646  72.389 101.540  1.00  0.00           C
ATOM   2021  CD  ARG A 122      58.684  71.419 100.360  1.00  0.00           C
ATOM   2024  NE  ARG A 122      57.796  71.958  99.300  1.00  0.00           N
ATOM   2026  CZ  ARG A 122      57.655  71.378  98.110  1.00  0.00           C
ATOM   2027  NH1 ARG A 122      58.284  70.257  97.820  1.00  0.00           N
ATOM   2030  NH2 ARG A 122      56.826  71.878  97.240  1.00  0.00           N
ATOM   2033  C   ARG A 122      58.484  72.858 104.490  1.00  0.00           C
ATOM   2034  O   ARG A 122      57.866  73.919 104.500  1.00  0.00           O
ATOM   2035  N   SER A 123      57.985  71.748 105.080  1.00  0.00           N
ATOM   2037  CA  SER A 123      56.735  71.758 105.830  1.00  0.00           C
ATOM   2039  CB  SER A 123      56.325  70.358 106.340  1.00  0.00           C
ATOM   2042  OG  SER A 123      56.096  69.488 105.230  1.00  0.00           O
ATOM   2044  C   SER A 123      56.774  72.669 107.020  1.00  0.00           C
ATOM   2045  O   SER A 123      55.875  73.479 107.230  1.00  0.00           O
ATOM   2046  N   LEU A 124      57.866  72.618 107.820  1.00  0.00           N
ATOM   2048  CA  LEU A 124      58.084  73.518 108.930  1.00  0.00           C
ATOM   2050  CB  LEU A 124      59.354  73.118 109.710  1.00  0.00           C
ATOM   2053  CG  LEU A 124      59.285  71.728 110.370  1.00  0.00           C
ATOM   2055  CD1 LEU A 124      60.674  71.308 110.840  1.00  0.00           C
ATOM   2059  CD2 LEU A 124      58.294  71.708 111.540  1.00  0.00           C
ATOM   2063  C   LEU A 124      58.146  74.997 108.550  1.00  0.00           C
ATOM   2064  O   LEU A 124      57.556  75.848 109.220  1.00  0.00           O
ATOM   2065  N   LEU A 125      58.825  75.327 107.440  1.00  0.00           N
ATOM   2067  CA  LEU A 125      58.776  76.647 106.850  1.00  0.00           C
ATOM   2069  CB  LEU A 125      59.744  76.738 105.650  1.00  0.00           C
ATOM   2072  CG  LEU A 125      61.226  76.568 106.020  1.00  0.00           C
ATOM   2074  CD1 LEU A 125      62.044  76.198 104.780  1.00  0.00           C
ATOM   2078  CD2 LEU A 125      61.806  77.827 106.690  1.00  0.00           C
ATOM   2082  C   LEU A 125      57.384  77.089 106.400  1.00  0.00           C
ATOM   2083  O   LEU A 125      56.924  78.177 106.730  1.00  0.00           O
ATOM   2084  N   LEU A 126      56.614  76.217 105.710  1.00  0.00           N
ATOM   2086  CA  LEU A 126      55.224  76.498 105.390  1.00  0.00           C
ATOM   2088  CB  LEU A 126      54.625  75.408 104.470  1.00  0.00           C
ATOM   2091  CG  LEU A 126      53.115  75.548 104.130  1.00  0.00           C
ATOM   2093  CD1 LEU A 126      52.785  76.828 103.360  1.00  0.00           C
ATOM   2097  CD2 LEU A 126      52.634  74.349 103.320  1.00  0.00           C
ATOM   2101  C   LEU A 126      54.344  76.728 106.620  1.00  0.00           C
ATOM   2102  O   LEU A 126      53.484  77.608 106.630  1.00  0.00           O
ATOM   2103  N   LEU A 127      54.534  75.967 107.720  1.00  0.00           N
ATOM   2105  CA  LEU A 127      53.875  76.228 108.990  1.00  0.00           C
ATOM   2107  CB  LEU A 127      54.125  75.099 110.020  1.00  0.00           C
ATOM   2110  CG  LEU A 127      53.596  73.709 109.620  1.00  0.00           C
ATOM   2112  CD1 LEU A 127      54.285  72.618 110.450  1.00  0.00           C
ATOM   2116  CD2 LEU A 127      52.064  73.588 109.690  1.00  0.00           C
ATOM   2120  C   LEU A 127      54.225  77.588 109.610  1.00  0.00           C
ATOM   2121  O   LEU A 127      53.365  78.247 110.200  1.00  0.00           O
ATOM   2122  N   GLN A 128      55.494  78.037 109.460  1.00  0.00           N
ATOM   2124  CA  GLN A 128      55.945  79.388 109.780  1.00  0.00           C
ATOM   2126  CB  GLN A 128      57.444  79.598 109.460  1.00  0.00           C
ATOM   2129  CG  GLN A 128      58.006  80.917 110.050  1.00  0.00           C
ATOM   2132  CD  GLN A 128      59.524  80.968 110.050  1.00  0.00           C
ATOM   2133  OE1 GLN A 128      60.145  81.289 111.070  1.00  0.00           O
ATOM   2134  NE2 GLN A 128      60.145  80.628 108.900  1.00  0.00           N
ATOM   2137  C   GLN A 128      55.244  80.479 108.980  1.00  0.00           C
ATOM   2138  O   GLN A 128      54.815  81.488 109.530  1.00  0.00           O
ATOM   2139  N   LYS A 129      55.116  80.247 107.670  1.00  0.00           N
ATOM   2141  CA  LYS A 129      54.465  81.138 106.740  1.00  0.00           C
ATOM   2143  CB  LYS A 129      54.594  80.567 105.310  1.00  0.00           C
ATOM   2146  CG  LYS A 129      53.776  81.278 104.230  1.00  0.00           C
ATOM   2149  CD  LYS A 129      53.884  80.537 102.890  1.00  0.00           C
ATOM   2152  CE  LYS A 129      52.785  80.898 101.890  1.00  0.00           C
ATOM   2155  NZ  LYS A 129      53.035  82.248 101.400  1.00  0.00           N
ATOM   2159  C   LYS A 129      53.024  81.429 107.120  1.00  0.00           C
ATOM   2160  O   LYS A 129      52.546  82.547 106.960  1.00  0.00           O
ATOM   2161  N   VAL A 130      52.315  80.418 107.660  1.00  0.00           N
ATOM   2163  CA  VAL A 130      50.935  80.557 108.080  1.00  0.00           C
ATOM   2165  CB  VAL A 130      50.125  79.349 107.640  1.00  0.00           C
ATOM   2167  CG1 VAL A 130      50.285  79.248 106.110  1.00  0.00           C
ATOM   2171  CG2 VAL A 130      50.564  78.028 108.300  1.00  0.00           C
ATOM   2175  C   VAL A 130      50.784  80.877 109.560  1.00  0.00           C
ATOM   2176  O   VAL A 130      49.674  80.938 110.090  1.00  0.00           O
ATOM   2177  N   GLY A 131      51.896  81.188 110.270  1.00  0.00           N
ATOM   2179  CA  GLY A 131      51.875  81.768 111.610  1.00  0.00           C
ATOM   2182  C   GLY A 131      51.474  80.837 112.730  1.00  0.00           C
ATOM   2183  O   GLY A 131      50.974  81.267 113.770  1.00  0.00           O
ATOM   2184  N   LEU A 132      51.686  79.528 112.540  1.00  0.00           N
ATOM   2186  CA  LEU A 132      51.366  78.518 113.530  1.00  0.00           C
ATOM   2188  CB  LEU A 132      50.914  77.217 112.830  1.00  0.00           C
ATOM   2191  CG  LEU A 132      49.625  77.338 112.000  1.00  0.00           C
ATOM   2193  CD1 LEU A 132      49.424  76.049 111.200  1.00  0.00           C
ATOM   2197  CD2 LEU A 132      48.414  77.658 112.880  1.00  0.00           C
ATOM   2201  C   LEU A 132      52.556  78.177 114.400  1.00  0.00           C
ATOM   2202  O   LEU A 132      52.416  77.718 115.530  1.00  0.00           O
ATOM   2203  N   ILE A 133      53.785  78.429 113.900  1.00  0.00           N
ATOM   2205  CA  ILE A 133      55.014  78.218 114.640  1.00  0.00           C
ATOM   2207  CB  ILE A 133      55.665  76.828 114.470  1.00  0.00           C
ATOM   2209  CG2 ILE A 133      54.864  75.808 115.310  1.00  0.00           C
ATOM   2213  CG1 ILE A 133      55.784  76.398 112.990  1.00  0.00           C
ATOM   2216  CD  ILE A 133      56.465  75.037 112.790  1.00  0.00           C
ATOM   2220  C   ILE A 133      56.016  79.287 114.220  1.00  0.00           C
ATOM   2221  O   ILE A 133      55.945  79.838 113.130  1.00  0.00           O
ATOM   2222  N   LYS A 134      56.994  79.618 115.080  1.00  0.00           N
ATOM   2224  CA  LYS A 134      58.215  80.298 114.670  1.00  0.00           C
ATOM   2226  CB  LYS A 134      58.365  81.787 115.070  1.00  0.00           C
ATOM   2229  CG  LYS A 134      59.785  82.358 114.890  1.00  0.00           C
ATOM   2232  CD  LYS A 134      59.924  83.797 115.380  1.00  0.00           C
ATOM   2235  CE  LYS A 134      61.375  84.188 115.680  1.00  0.00           C
ATOM   2238  NZ  LYS A 134      62.234  83.929 114.500  1.00  0.00           N
ATOM   2242  C   LYS A 134      59.444  79.478 114.990  1.00  0.00           C
ATOM   2243  O   LYS A 134      59.604  78.919 116.080  1.00  0.00           O
ATOM   2244  N   LEU A 135      60.354  79.398 114.000  1.00  0.00           N
ATOM   2246  CA  LEU A 135      61.604  78.688 114.020  1.00  0.00           C
ATOM   2248  CB  LEU A 135      61.924  77.988 112.670  1.00  0.00           C
ATOM   2251  CG  LEU A 135      60.924  76.878 112.260  1.00  0.00           C
ATOM   2253  CD1 LEU A 135      60.794  76.818 110.730  1.00  0.00           C
ATOM   2257  CD2 LEU A 135      61.296  75.508 112.860  1.00  0.00           C
ATOM   2261  C   LEU A 135      62.734  79.637 114.360  1.00  0.00           C
ATOM   2262  O   LEU A 135      62.624  80.868 114.280  1.00  0.00           O
ATOM   2263  N   LYS A 136      63.895  79.068 114.740  1.00  0.00           N
ATOM   2265  CA  LYS A 136      65.155  79.777 114.860  1.00  0.00           C
ATOM   2267  CB  LYS A 136      66.304  78.838 115.290  1.00  0.00           C
ATOM   2270  CG  LYS A 136      66.146  78.208 116.680  1.00  0.00           C
ATOM   2273  CD  LYS A 136      67.215  77.137 116.960  1.00  0.00           C
ATOM   2276  CE  LYS A 136      66.896  76.198 118.130  1.00  0.00           C
ATOM   2279  NZ  LYS A 136      67.396  74.838 117.860  1.00  0.00           N
ATOM   2283  C   LYS A 136      65.576  80.448 113.560  1.00  0.00           C
ATOM   2284  O   LYS A 136      65.506  79.878 112.480  1.00  0.00           O
ATOM   2285  N   ASP A 137      66.046  81.698 113.670  1.00  0.00           N
ATOM   2287  CA  ASP A 137      66.624  82.407 112.560  1.00  0.00           C
ATOM   2289  CB  ASP A 137      66.764  83.908 112.920  1.00  0.00           C
ATOM   2292  CG  ASP A 137      65.445  84.417 113.450  1.00  0.00           C
ATOM   2293  OD1 ASP A 137      64.494  84.627 112.650  1.00  0.00           O
ATOM   2294  OD2 ASP A 137      65.314  84.597 114.690  1.00  0.00           O
ATOM   2295  C   ASP A 137      67.954  81.787 112.170  1.00  0.00           C
ATOM   2296  O   ASP A 137      68.814  81.548 113.020  1.00  0.00           O
ATOM   2297  N   GLY A 138      68.165  81.488 110.860  1.00  0.00           N
ATOM   2299  CA  GLY A 138      69.404  80.908 110.360  1.00  0.00           C
ATOM   2302  C   GLY A 138      69.295  79.468 109.900  1.00  0.00           C
ATOM   2303  O   GLY A 138      70.296  78.858 109.530  1.00  0.00           O
ATOM   2304  N   VAL A 139      68.076  78.887 109.940  1.00  0.00           N
ATOM   2306  CA  VAL A 139      67.805  77.497 109.550  1.00  0.00           C
ATOM   2308  CB  VAL A 139      66.494  77.028 110.170  1.00  0.00           C
ATOM   2310  CG1 VAL A 139      66.686  76.908 111.700  1.00  0.00           C
ATOM   2314  CG2 VAL A 139      65.314  77.948 109.800  1.00  0.00           C
ATOM   2318  C   VAL A 139      67.726  77.229 108.040  1.00  0.00           C
ATOM   2319  O   VAL A 139      67.914  76.098 107.570  1.00  0.00           O
ATOM   2320  N   GLY A 140      67.424  78.247 107.220  1.00  0.00           N
ATOM   2322  CA  GLY A 140      67.266  78.068 105.780  1.00  0.00           C
ATOM   2325  C   GLY A 140      66.226  77.089 105.300  1.00  0.00           C
ATOM   2326  O   GLY A 140      65.046  77.257 105.560  1.00  0.00           O
ATOM   2327  N   LEU A 141      66.646  76.077 104.500  1.00  0.00           N
ATOM   2329  CA  LEU A 141      65.756  75.078 103.920  1.00  0.00           C
ATOM   2331  CB  LEU A 141      66.256  74.659 102.510  1.00  0.00           C
ATOM   2334  CG  LEU A 141      66.296  75.788 101.470  1.00  0.00           C
ATOM   2336  CD1 LEU A 141      66.884  75.277 100.150  1.00  0.00           C
ATOM   2340  CD2 LEU A 141      64.896  76.368 101.220  1.00  0.00           C
ATOM   2344  C   LEU A 141      65.686  73.828 104.770  1.00  0.00           C
ATOM   2345  O   LEU A 141      64.896  72.917 104.530  1.00  0.00           O
ATOM   2346  N   LEU A 142      66.506  73.768 105.830  1.00  0.00           N
ATOM   2348  CA  LEU A 142      66.555  72.637 106.730  1.00  0.00           C
ATOM   2350  CB  LEU A 142      67.884  71.857 106.570  1.00  0.00           C
ATOM   2353  CG  LEU A 142      68.134  71.198 105.200  1.00  0.00           C
ATOM   2355  CD1 LEU A 142      69.615  70.817 105.060  1.00  0.00           C
ATOM   2359  CD2 LEU A 142      67.274  69.948 105.040  1.00  0.00           C
ATOM   2363  C   LEU A 142      66.436  73.118 108.170  1.00  0.00           C
ATOM   2364  O   LEU A 142      67.436  73.169 108.870  1.00  0.00           O
ATOM   2365  N   PRO A 143      65.244  73.457 108.660  1.00  0.00           N
ATOM   2366  CD  PRO A 143      64.235  74.198 107.890  1.00  0.00           C
ATOM   2369  CA  PRO A 143      64.976  73.488 110.090  1.00  0.00           C
ATOM   2371  CB  PRO A 143      63.776  74.447 110.220  1.00  0.00           C
ATOM   2374  CG  PRO A 143      63.094  74.458 108.850  1.00  0.00           C
ATOM   2377  C   PRO A 143      64.555  72.108 110.560  1.00  0.00           C
ATOM   2378  O   PRO A 143      64.264  71.238 109.740  1.00  0.00           O
ATOM   2379  N   THR A 144      64.555  71.898 111.890  1.00  0.00           N
ATOM   2381  CA  THR A 144      63.955  70.697 112.480  1.00  0.00           C
ATOM   2383  CB  THR A 144      64.984  69.728 113.080  1.00  0.00           C
ATOM   2385  OG1 THR A 144      65.374  70.038 114.410  1.00  0.00           O
ATOM   2387  CG2 THR A 144      66.265  69.587 112.250  1.00  0.00           C
ATOM   2391  C   THR A 144      62.896  71.088 113.500  1.00  0.00           C
ATOM   2392  O   THR A 144      62.666  72.257 113.770  1.00  0.00           O
ATOM   2393  N   VAL A 145      62.225  70.107 114.160  1.00  0.00           N
ATOM   2395  CA  VAL A 145      61.296  70.327 115.260  1.00  0.00           C
ATOM   2397  CB  VAL A 145      60.604  69.029 115.670  1.00  0.00           C
ATOM   2399  CG1 VAL A 145      59.646  69.248 116.850  1.00  0.00           C
ATOM   2403  CG2 VAL A 145      59.814  68.478 114.460  1.00  0.00           C
ATOM   2407  C   VAL A 145      61.974  70.988 116.470  1.00  0.00           C
ATOM   2408  O   VAL A 145      61.395  71.828 117.170  1.00  0.00           O
ATOM   2409  N   LEU A 146      63.274  70.677 116.690  1.00  0.00           N
ATOM   2411  CA  LEU A 146      64.134  71.238 117.710  1.00  0.00           C
ATOM   2413  CB  LEU A 146      65.506  70.498 117.730  1.00  0.00           C
ATOM   2416  CG  LEU A 146      65.436  68.968 117.920  1.00  0.00           C
ATOM   2418  CD1 LEU A 146      66.785  68.308 117.560  1.00  0.00           C
ATOM   2422  CD2 LEU A 146      65.054  68.607 119.357  1.00  0.00           C
ATOM   2426  C   LEU A 146      64.415  72.728 117.500  1.00  0.00           C
ATOM   2427  O   LEU A 146      64.844  73.438 118.420  1.00  0.00           O
ATOM   2428  N   ASP A 147      64.155  73.238 116.270  1.00  0.00           N
ATOM   2430  CA  ASP A 147      64.306  74.628 115.930  1.00  0.00           C
ATOM   2432  CB  ASP A 147      64.796  74.757 114.460  1.00  0.00           C
ATOM   2435  CG  ASP A 147      66.195  74.217 114.330  1.00  0.00           C
ATOM   2436  OD1 ASP A 147      66.975  74.318 115.320  1.00  0.00           O
ATOM   2437  OD2 ASP A 147      66.546  73.787 113.200  1.00  0.00           O
ATOM   2438  C   ASP A 147      63.024  75.408 116.090  1.00  0.00           C
ATOM   2439  O   ASP A 147      63.035  76.627 115.910  1.00  0.00           O
ATOM   2440  N   VAL A 148      61.904  74.777 116.500  1.00  0.00           N
ATOM   2442  CA  VAL A 148      60.694  75.488 116.870  1.00  0.00           C
ATOM   2444  CB  VAL A 148      59.474  74.567 116.920  1.00  0.00           C
ATOM   2446  CG1 VAL A 148      58.204  75.358 117.260  1.00  0.00           C
ATOM   2450  CG2 VAL A 148      59.306  73.878 115.550  1.00  0.00           C
ATOM   2454  C   VAL A 148      60.865  76.209 118.210  1.00  0.00           C
ATOM   2455  O   VAL A 148      61.064  75.578 119.247  1.00  0.00           O
ATOM   2456  N   VAL A 149      60.794  77.568 118.200  1.00  0.00           N
ATOM   2458  CA  VAL A 149      61.044  78.429 119.337  1.00  0.00           C
ATOM   2460  CB  VAL A 149      62.094  79.519 119.057  1.00  0.00           C
ATOM   2462  CG1 VAL A 149      63.445  78.818 118.947  1.00  0.00           C
ATOM   2466  CG2 VAL A 149      61.795  80.327 117.780  1.00  0.00           C
ATOM   2470  C   VAL A 149      59.794  79.138 119.787  1.00  0.00           C
ATOM   2471  O   VAL A 149      59.695  79.618 120.917  1.00  0.00           O
ATOM   2472  N   GLU A 150      58.776  79.198 118.917  1.00  0.00           N
ATOM   2474  CA  GLU A 150      57.465  79.688 119.267  1.00  0.00           C
ATOM   2476  CB  GLU A 150      57.174  81.068 118.630  1.00  0.00           C
ATOM   2479  CG  GLU A 150      58.104  82.148 119.207  1.00  0.00           C
ATOM   2482  CD  GLU A 150      57.905  83.598 118.790  1.00  0.00           C
ATOM   2483  OE1 GLU A 150      58.834  84.387 119.127  1.00  0.00           O
ATOM   2484  OE2 GLU A 150      56.875  83.978 118.180  1.00  0.00           O
ATOM   2485  C   GLU A 150      56.494  78.669 118.740  1.00  0.00           C
ATOM   2486  O   GLU A 150      56.535  78.348 117.560  1.00  0.00           O
ATOM   2487  N   ASN A 151      55.625  78.118 119.587  1.00  0.00           N
ATOM   2489  CA  ASN A 151      54.506  77.319 119.157  1.00  0.00           C
ATOM   2491  CB  ASN A 151      54.924  75.827 119.297  1.00  0.00           C
ATOM   2494  CG  ASN A 151      53.854  74.808 118.937  1.00  0.00           C
ATOM   2495  OD1 ASN A 151      52.715  75.088 118.580  1.00  0.00           O
ATOM   2496  ND2 ASN A 151      54.264  73.518 119.057  1.00  0.00           N
ATOM   2499  C   ASN A 151      53.354  77.698 120.087  1.00  0.00           C
ATOM   2500  O   ASN A 151      53.384  77.229 121.217  1.00  0.00           O
ATOM   2501  N   PRO A 152      52.364  78.527 119.747  1.00  0.00           N
ATOM   2502  CD  PRO A 152      52.354  79.278 118.490  1.00  0.00           C
ATOM   2505  CA  PRO A 152      51.494  79.158 120.757  1.00  0.00           C
ATOM   2507  CB  PRO A 152      51.086  80.488 120.107  1.00  0.00           C
ATOM   2510  CG  PRO A 152      51.166  80.228 118.600  1.00  0.00           C
ATOM   2513  C   PRO A 152      50.264  78.317 120.967  1.00  0.00           C
ATOM   2514  O   PRO A 152      49.474  78.618 121.857  1.00  0.00           O
ATOM   2515  N   LYS A 153      50.084  77.299 120.107  1.00  0.00           N
ATOM   2517  CA  LYS A 153      48.955  76.398 120.117  1.00  0.00           C
ATOM   2519  CB  LYS A 153      48.384  76.228 118.680  1.00  0.00           C
ATOM   2522  CG  LYS A 153      47.444  77.357 118.270  1.00  0.00           C
ATOM   2525  CD  LYS A 153      46.665  77.019 116.980  1.00  0.00           C
ATOM   2528  CE  LYS A 153      45.415  77.877 116.790  1.00  0.00           C
ATOM   2531  NZ  LYS A 153      44.326  77.419 117.660  1.00  0.00           N
ATOM   2535  C   LYS A 153      49.326  75.037 120.687  1.00  0.00           C
ATOM   2536  O   LYS A 153      48.535  74.098 120.657  1.00  0.00           O
ATOM   2537  N   ASN A 154      50.555  74.878 121.207  1.00  0.00           N
ATOM   2539  CA  ASN A 154      51.075  73.618 121.697  1.00  0.00           C
ATOM   2541  CB  ASN A 154      50.405  73.128 123.017  1.00  0.00           C
ATOM   2544  CG  ASN A 154      50.506  74.167 124.137  1.00  0.00           C
ATOM   2545  OD1 ASN A 154      51.366  74.088 125.017  1.00  0.00           O
ATOM   2546  ND2 ASN A 154      49.555  75.137 124.157  1.00  0.00           N
ATOM   2549  C   ASN A 154      51.054  72.488 120.647  1.00  0.00           C
ATOM   2550  O   ASN A 154      50.945  71.318 121.007  1.00  0.00           O
ATOM   2551  N   LEU A 155      51.166  72.798 119.337  1.00  0.00           N
ATOM   2553  CA  LEU A 155      51.016  71.838 118.250  1.00  0.00           C
ATOM   2555  CB  LEU A 155      50.984  72.529 116.860  1.00  0.00           C
ATOM   2558  CG  LEU A 155      49.785  73.488 116.690  1.00  0.00           C
ATOM   2560  CD1 LEU A 155      49.955  74.349 115.440  1.00  0.00           C
ATOM   2564  CD2 LEU A 155      48.445  72.737 116.660  1.00  0.00           C
ATOM   2568  C   LEU A 155      52.055  70.747 118.240  1.00  0.00           C
ATOM   2569  O   LEU A 155      53.235  70.957 118.530  1.00  0.00           O
ATOM   2570  N   LYS A 156      51.634  69.518 117.930  1.00  0.00           N
ATOM   2572  CA  LYS A 156      52.465  68.337 118.020  1.00  0.00           C
ATOM   2574  CB  LYS A 156      51.725  67.177 118.730  1.00  0.00           C
ATOM   2577  CG  LYS A 156      51.166  67.548 120.117  1.00  0.00           C
ATOM   2580  CD  LYS A 156      52.255  67.849 121.157  1.00  0.00           C
ATOM   2583  CE  LYS A 156      51.725  68.389 122.497  1.00  0.00           C
ATOM   2586  NZ  LYS A 156      51.035  67.327 123.267  1.00  0.00           N
ATOM   2590  C   LYS A 156      52.845  67.948 116.620  1.00  0.00           C
ATOM   2591  O   LYS A 156      51.985  67.669 115.780  1.00  0.00           O
ATOM   2592  N   ILE A 157      54.146  67.967 116.310  1.00  0.00           N
ATOM   2594  CA  ILE A 157      54.625  67.768 114.950  1.00  0.00           C
ATOM   2596  CB  ILE A 157      55.844  68.628 114.640  1.00  0.00           C
ATOM   2598  CG2 ILE A 157      56.174  68.478 113.140  1.00  0.00           C
ATOM   2602  CG1 ILE A 157      55.545  70.088 115.060  1.00  0.00           C
ATOM   2605  CD  ILE A 157      56.665  71.088 114.740  1.00  0.00           C
ATOM   2609  C   ILE A 157      54.906  66.298 114.790  1.00  0.00           C
ATOM   2610  O   ILE A 157      55.686  65.697 115.530  1.00  0.00           O
ATOM   2611  N   VAL A 158      54.215  65.638 113.850  1.00  0.00           N
ATOM   2613  CA  VAL A 158      54.274  64.208 113.730  1.00  0.00           C
ATOM   2615  CB  VAL A 158      52.884  63.578 113.770  1.00  0.00           C
ATOM   2617  CG1 VAL A 158      53.035  62.038 113.760  1.00  0.00           C
ATOM   2621  CG2 VAL A 158      52.154  64.048 115.040  1.00  0.00           C
ATOM   2625  C   VAL A 158      54.986  63.908 112.430  1.00  0.00           C
ATOM   2626  O   VAL A 158      54.465  64.118 111.340  1.00  0.00           O
ATOM   2627  N   GLU A 159      56.236  63.428 112.540  1.00  0.00           N
ATOM   2629  CA  GLU A 159      57.055  63.088 111.410  1.00  0.00           C
ATOM   2631  CB  GLU A 159      58.554  63.137 111.790  1.00  0.00           C
ATOM   2634  CG  GLU A 159      59.085  64.577 111.990  1.00  0.00           C
ATOM   2637  CD  GLU A 159      60.524  64.618 112.480  1.00  0.00           C
ATOM   2638  OE1 GLU A 159      61.354  63.778 112.030  1.00  0.00           O
ATOM   2639  OE2 GLU A 159      60.834  65.467 113.350  1.00  0.00           O
ATOM   2640  C   GLU A 159      56.655  61.729 110.870  1.00  0.00           C
ATOM   2641  O   GLU A 159      56.686  60.718 111.580  1.00  0.00           O
ATOM   2642  N   LEU A 160      56.254  61.677 109.590  1.00  0.00           N
ATOM   2644  CA  LEU A 160      55.756  60.479 108.970  1.00  0.00           C
ATOM   2646  CB  LEU A 160      54.215  60.539 108.780  1.00  0.00           C
ATOM   2649  CG  LEU A 160      53.414  60.438 110.090  1.00  0.00           C
ATOM   2651  CD1 LEU A 160      51.924  60.637 109.830  1.00  0.00           C
ATOM   2655  CD2 LEU A 160      53.635  59.077 110.770  1.00  0.00           C
ATOM   2659  C   LEU A 160      56.416  60.327 107.630  1.00  0.00           C
ATOM   2660  O   LEU A 160      56.896  61.287 107.030  1.00  0.00           O
ATOM   2661  N   GLU A 161      56.455  59.099 107.110  1.00  0.00           N
ATOM   2663  CA  GLU A 161      56.834  58.838 105.740  1.00  0.00           C
ATOM   2665  CB  GLU A 161      56.854  57.328 105.470  1.00  0.00           C
ATOM   2668  CG  GLU A 161      57.994  56.577 106.190  1.00  0.00           C
ATOM   2671  CD  GLU A 161      59.365  56.987 105.690  1.00  0.00           C
ATOM   2672  OE1 GLU A 161      59.514  57.308 104.490  1.00  0.00           O
ATOM   2673  OE2 GLU A 161      60.335  56.898 106.500  1.00  0.00           O
ATOM   2674  C   GLU A 161      55.884  59.478 104.750  1.00  0.00           C
ATOM   2675  O   GLU A 161      54.664  59.368 104.910  1.00  0.00           O
ATOM   2676  N   ALA A 162      56.416  60.118 103.690  1.00  0.00           N
ATOM   2678  CA  ALA A 162      55.634  60.837 102.690  1.00  0.00           C
ATOM   2680  CB  ALA A 162      56.564  61.497 101.650  1.00  0.00           C
ATOM   2684  C   ALA A 162      54.494  60.018 102.070  1.00  0.00           C
ATOM   2685  O   ALA A 162      53.384  60.539 101.950  1.00  0.00           O
ATOM   2686  N   PRO A 163      54.625  58.717 101.750  1.00  0.00           N
ATOM   2687  CD  PRO A 163      55.914  58.057 101.510  1.00  0.00           C
ATOM   2690  CA  PRO A 163      53.505  57.909 101.280  1.00  0.00           C
ATOM   2692  CB  PRO A 163      54.155  56.577 100.890  1.00  0.00           C
ATOM   2695  CG  PRO A 163      55.594  56.957 100.540  1.00  0.00           C
ATOM   2698  C   PRO A 163      52.444  57.628 102.320  1.00  0.00           C
ATOM   2699  O   PRO A 163      51.404  57.048 102.000  1.00  0.00           O
ATOM   2700  N   GLN A 164      52.654  57.967 103.590  1.00  0.00           N
ATOM   2702  CA  GLN A 164      51.715  57.668 104.630  1.00  0.00           C
ATOM   2704  CB  GLN A 164      52.486  57.078 105.830  1.00  0.00           C
ATOM   2707  CG  GLN A 164      53.404  55.877 105.470  1.00  0.00           C
ATOM   2710  CD  GLN A 164      52.654  54.658 104.930  1.00  0.00           C
ATOM   2711  OE1 GLN A 164      51.686  54.208 105.540  1.00  0.00           O
ATOM   2712  NE2 GLN A 164      53.094  54.068 103.800  1.00  0.00           N
ATOM   2715  C   GLN A 164      50.965  58.948 105.000  1.00  0.00           C
ATOM   2716  O   GLN A 164      49.994  58.918 105.760  1.00  0.00           O
ATOM   2717  N   LEU A 165      51.334  60.107 104.410  1.00  0.00           N
ATOM   2719  CA  LEU A 165      50.654  61.388 104.550  1.00  0.00           C
ATOM   2721  CB  LEU A 165      51.486  62.579 103.990  1.00  0.00           C
ATOM   2724  CG  LEU A 165      52.455  63.237 105.000  1.00  0.00           C
ATOM   2726  CD1 LEU A 165      51.704  64.018 106.100  1.00  0.00           C
ATOM   2730  CD2 LEU A 165      53.435  62.249 105.620  1.00  0.00           C
ATOM   2734  C   LEU A 165      49.225  61.438 104.020  1.00  0.00           C
ATOM   2735  O   LEU A 165      48.435  62.197 104.590  1.00  0.00           O
ATOM   2736  N   PRO A 166      48.764  60.688 103.020  1.00  0.00           N
ATOM   2737  CD  PRO A 166      49.555  60.397 101.820  1.00  0.00           C
ATOM   2740  CA  PRO A 166      47.336  60.679 102.720  1.00  0.00           C
ATOM   2742  CB  PRO A 166      47.266  59.928 101.390  1.00  0.00           C
ATOM   2745  CG  PRO A 166      48.505  60.438 100.700  1.00  0.00           C
ATOM   2748  C   PRO A 166      46.486  59.988 103.750  1.00  0.00           C
ATOM   2749  O   PRO A 166      45.396  60.479 103.990  1.00  0.00           O
ATOM   2750  N   ARG A 167      46.924  58.848 104.350  1.00  0.00           N
ATOM   2752  CA  ARG A 167      46.054  58.049 105.190  1.00  0.00           C
ATOM   2754  CB  ARG A 167      46.514  56.568 105.250  1.00  0.00           C
ATOM   2757  CG  ARG A 167      47.806  56.238 106.030  1.00  0.00           C
ATOM   2760  CD  ARG A 167      48.194  54.749 106.040  1.00  0.00           C
ATOM   2763  NE  ARG A 167      48.635  54.398 104.650  1.00  0.00           N
ATOM   2765  CZ  ARG A 167      49.006  53.197 104.250  1.00  0.00           C
ATOM   2766  NH1 ARG A 167      49.035  52.118 105.000  1.00  0.00           N
ATOM   2769  NH2 ARG A 167      49.344  53.039 102.980  1.00  0.00           N
ATOM   2772  C   ARG A 167      45.984  58.608 106.600  1.00  0.00           C
ATOM   2773  O   ARG A 167      45.046  58.358 107.350  1.00  0.00           O
ATOM   2774  N   SER A 168      46.974  59.457 106.930  1.00  0.00           N
ATOM   2776  CA  SER A 168      47.134  60.147 108.190  1.00  0.00           C
ATOM   2778  CB  SER A 168      48.505  60.877 108.200  1.00  0.00           C
ATOM   2781  OG  SER A 168      48.474  62.087 107.440  1.00  0.00           O
ATOM   2783  C   SER A 168      45.965  61.087 108.490  1.00  0.00           C
ATOM   2784  O   SER A 168      45.555  61.227 109.630  1.00  0.00           O
ATOM   2785  N   LEU A 169      45.345  61.698 107.450  1.00  0.00           N
ATOM   2787  CA  LEU A 169      44.204  62.598 107.550  1.00  0.00           C
ATOM   2789  CB  LEU A 169      43.694  62.967 106.130  1.00  0.00           C
ATOM   2792  CG  LEU A 169      44.654  63.778 105.240  1.00  0.00           C
ATOM   2794  CD1 LEU A 169      44.125  63.868 103.800  1.00  0.00           C
ATOM   2798  CD2 LEU A 169      44.815  65.188 105.800  1.00  0.00           C
ATOM   2802  C   LEU A 169      43.014  62.038 108.330  1.00  0.00           C
ATOM   2803  O   LEU A 169      42.336  62.768 109.050  1.00  0.00           O
ATOM   2804  N   ASP A 170      42.794  60.718 108.200  1.00  0.00           N
ATOM   2806  CA  ASP A 170      41.715  59.958 108.800  1.00  0.00           C
ATOM   2808  CB  ASP A 170      41.346  58.717 107.900  1.00  0.00           C
ATOM   2811  CG  ASP A 170      40.535  59.037 106.650  1.00  0.00           C
ATOM   2812  OD1 ASP A 170      39.436  59.627 106.740  1.00  0.00           O
ATOM   2813  OD2 ASP A 170      40.954  58.628 105.530  1.00  0.00           O
ATOM   2814  C   ASP A 170      42.115  59.419 110.180  1.00  0.00           C
ATOM   2815  O   ASP A 170      41.296  58.768 110.810  1.00  0.00           O
ATOM   2816  N   ASP A 171      43.334  59.647 110.740  1.00  0.00           N
ATOM   2818  CA  ASP A 171      43.635  59.278 112.130  1.00  0.00           C
ATOM   2820  CB  ASP A 171      45.166  59.247 112.460  1.00  0.00           C
ATOM   2823  CG  ASP A 171      45.475  59.018 113.940  1.00  0.00           C
ATOM   2824  OD1 ASP A 171      45.485  57.849 114.390  1.00  0.00           O
ATOM   2825  OD2 ASP A 171      45.494  60.037 114.680  1.00  0.00           O
ATOM   2826  C   ASP A 171      42.794  60.037 113.180  1.00  0.00           C
ATOM   2827  O   ASP A 171      42.406  61.178 112.950  1.00  0.00           O
ATOM   2828  N   ALA A 172      42.514  59.429 114.340  1.00  0.00           N
ATOM   2830  CA  ALA A 172      41.744  59.938 115.450  1.00  0.00           C
ATOM   2832  CB  ALA A 172      41.826  58.868 116.560  1.00  0.00           C
ATOM   2836  C   ALA A 172      42.215  61.278 116.020  1.00  0.00           C
ATOM   2837  O   ALA A 172      41.404  62.098 116.450  1.00  0.00           O
ATOM   2838  N   GLN A 173      43.544  61.518 116.020  1.00  0.00           N
ATOM   2840  CA  GLN A 173      44.125  62.737 116.520  1.00  0.00           C
ATOM   2842  CB  GLN A 173      45.294  62.407 117.480  1.00  0.00           C
ATOM   2845  CG  GLN A 173      44.846  61.638 118.740  1.00  0.00           C
ATOM   2848  CD  GLN A 173      43.736  62.378 119.457  1.00  0.00           C
ATOM   2849  OE1 GLN A 173      43.834  63.587 119.727  1.00  0.00           O
ATOM   2850  NE2 GLN A 173      42.666  61.647 119.827  1.00  0.00           N
ATOM   2853  C   GLN A 173      44.745  63.608 115.460  1.00  0.00           C
ATOM   2854  O   GLN A 173      44.994  64.788 115.720  1.00  0.00           O
ATOM   2855  N   ILE A 174      45.046  63.088 114.260  1.00  0.00           N
ATOM   2857  CA  ILE A 174      45.615  63.918 113.200  1.00  0.00           C
ATOM   2859  CB  ILE A 174      46.314  63.137 112.110  1.00  0.00           C
ATOM   2861  CG2 ILE A 174      46.785  64.068 110.960  1.00  0.00           C
ATOM   2865  CG1 ILE A 174      47.504  62.378 112.730  1.00  0.00           C
ATOM   2868  CD  ILE A 174      48.244  61.478 111.740  1.00  0.00           C
ATOM   2872  C   ILE A 174      44.625  64.938 112.670  1.00  0.00           C
ATOM   2873  O   ILE A 174      43.635  64.639 112.000  1.00  0.00           O
ATOM   2874  N   ALA A 175      44.885  66.198 113.020  1.00  0.00           N
ATOM   2876  CA  ALA A 175      44.025  67.327 112.770  1.00  0.00           C
ATOM   2878  CB  ALA A 175      44.085  68.249 113.990  1.00  0.00           C
ATOM   2882  C   ALA A 175      44.485  68.128 111.580  1.00  0.00           C
ATOM   2883  O   ALA A 175      43.684  68.857 110.980  1.00  0.00           O
ATOM   2884  N   LEU A 176      45.756  67.998 111.180  1.00  0.00           N
ATOM   2886  CA  LEU A 176      46.306  68.747 110.090  1.00  0.00           C
ATOM   2888  CB  LEU A 176      46.814  70.088 110.660  1.00  0.00           C
ATOM   2891  CG  LEU A 176      47.204  71.128 109.620  1.00  0.00           C
ATOM   2893  CD1 LEU A 176      45.995  71.448 108.750  1.00  0.00           C
ATOM   2897  CD2 LEU A 176      47.775  72.389 110.300  1.00  0.00           C
ATOM   2901  C   LEU A 176      47.416  67.919 109.470  1.00  0.00           C
ATOM   2902  O   LEU A 176      48.115  67.188 110.170  1.00  0.00           O
ATOM   2903  N   ALA A 177      47.596  67.938 108.130  1.00  0.00           N
ATOM   2905  CA  ALA A 177      48.674  67.208 107.470  1.00  0.00           C
ATOM   2907  CB  ALA A 177      48.186  65.818 107.000  1.00  0.00           C
ATOM   2911  C   ALA A 177      49.235  67.967 106.270  1.00  0.00           C
ATOM   2912  O   ALA A 177      48.484  68.467 105.440  1.00  0.00           O
ATOM   2913  N   VAL A 178      50.576  68.068 106.130  1.00  0.00           N
ATOM   2915  CA  VAL A 178      51.194  68.788 105.030  1.00  0.00           C
ATOM   2917  CB  VAL A 178      52.416  69.618 105.420  1.00  0.00           C
ATOM   2919  CG1 VAL A 178      52.864  70.448 104.210  1.00  0.00           C
ATOM   2923  CG2 VAL A 178      52.115  70.599 106.560  1.00  0.00           C
ATOM   2927  C   VAL A 178      51.595  67.779 103.960  1.00  0.00           C
ATOM   2928  O   VAL A 178      52.535  67.007 104.130  1.00  0.00           O
ATOM   2929  N   ILE A 179      50.865  67.709 102.830  1.00  0.00           N
ATOM   2931  CA  ILE A 179      50.945  66.538 101.980  1.00  0.00           C
ATOM   2933  CB  ILE A 179      49.604  65.818 101.760  1.00  0.00           C
ATOM   2935  CG2 ILE A 179      49.846  64.478 101.020  1.00  0.00           C
ATOM   2939  CG1 ILE A 179      48.866  65.618 103.110  1.00  0.00           C
ATOM   2942  CD  ILE A 179      47.526  64.889 102.970  1.00  0.00           C
ATOM   2946  C   ILE A 179      51.595  66.938 100.670  1.00  0.00           C
ATOM   2947  O   ILE A 179      51.226  67.928 100.020  1.00  0.00           O
ATOM   2948  N   ASN A 180      52.596  66.148 100.220  1.00  0.00           N
ATOM   2950  CA  ASN A 180      53.134  66.247  98.880  1.00  0.00           C
ATOM   2952  CB  ASN A 180      54.244  65.218  98.560  1.00  0.00           C
ATOM   2955  CG  ASN A 180      55.405  65.327  99.530  1.00  0.00           C
ATOM   2956  OD1 ASN A 180      55.275  65.107 100.740  1.00  0.00           O
ATOM   2957  ND2 ASN A 180      56.604  65.697  99.020  1.00  0.00           N
ATOM   2960  C   ASN A 180      52.055  66.038  97.840  1.00  0.00           C
ATOM   2961  O   ASN A 180      51.205  65.158  97.930  1.00  0.00           O
ATOM   2962  N   THR A 181      52.084  66.878  96.800  1.00  0.00           N
ATOM   2964  CA  THR A 181      51.114  66.928  95.730  1.00  0.00           C
ATOM   2966  CB  THR A 181      51.564  67.988  94.750  1.00  0.00           C
ATOM   2968  OG1 THR A 181      52.104  69.127  95.430  1.00  0.00           O
ATOM   2970  CG2 THR A 181      50.364  68.389  93.900  1.00  0.00           C
ATOM   2974  C   THR A 181      50.974  65.609  95.000  1.00  0.00           C
ATOM   2975  O   THR A 181      49.875  65.169  94.670  1.00  0.00           O
ATOM   2976  N   THR A 182      52.125  64.938  94.810  1.00  0.00           N
ATOM   2978  CA  THR A 182      52.346  63.538  94.500  1.00  0.00           C
ATOM   2980  CB  THR A 182      53.744  63.109  94.940  1.00  0.00           C
ATOM   2982  OG1 THR A 182      54.695  64.159  94.790  1.00  0.00           O
ATOM   2984  CG2 THR A 182      54.194  61.919  94.080  1.00  0.00           C
ATOM   2988  C   THR A 182      51.384  62.568  95.160  1.00  0.00           C
ATOM   2989  O   THR A 182      50.784  61.729  94.510  1.00  0.00           O
ATOM   2990  N   TYR A 183      51.226  62.668  96.490  1.00  0.00           N
ATOM   2992  CA  TYR A 183      50.514  61.677  97.280  1.00  0.00           C
ATOM   2994  CB  TYR A 183      51.276  61.448  98.610  1.00  0.00           C
ATOM   2997  CG  TYR A 183      52.604  60.798  98.330  1.00  0.00           C
ATOM   2998  CD1 TYR A 183      53.825  61.348  98.770  1.00  0.00           C
ATOM   3000  CE1 TYR A 183      55.035  60.688  98.480  1.00  0.00           C
ATOM   3002  CZ  TYR A 183      55.026  59.468  97.800  1.00  0.00           C
ATOM   3003  OH  TYR A 183      56.205  58.757  97.580  1.00  0.00           O
ATOM   3005  CD2 TYR A 183      52.616  59.557  97.690  1.00  0.00           C
ATOM   3007  CE2 TYR A 183      53.814  58.888  97.420  1.00  0.00           C
ATOM   3009  C   TYR A 183      49.085  62.127  97.530  1.00  0.00           C
ATOM   3010  O   TYR A 183      48.154  61.329  97.550  1.00  0.00           O
ATOM   3011  N   ALA A 184      48.866  63.447  97.630  1.00  0.00           N
ATOM   3013  CA  ALA A 184      47.556  64.068  97.730  1.00  0.00           C
ATOM   3015  CB  ALA A 184      47.736  65.599  97.870  1.00  0.00           C
ATOM   3019  C   ALA A 184      46.665  63.748  96.520  1.00  0.00           C
ATOM   3020  O   ALA A 184      45.485  63.408  96.650  1.00  0.00           O
ATOM   3021  N   SER A 185      47.266  63.757  95.310  1.00  0.00           N
ATOM   3023  CA  SER A 185      46.576  63.418  94.070  1.00  0.00           C
ATOM   3025  CB  SER A 185      47.465  63.608  92.810  1.00  0.00           C
ATOM   3028  OG  SER A 185      48.516  62.638  92.690  1.00  0.00           O
ATOM   3030  C   SER A 185      45.995  62.008  94.090  1.00  0.00           C
ATOM   3031  O   SER A 185      44.965  61.737  93.480  1.00  0.00           O
ATOM   3032  N   GLN A 186      46.646  61.058  94.820  1.00  0.00           N
ATOM   3034  CA  GLN A 186      46.226  59.668  94.980  1.00  0.00           C
ATOM   3036  CB  GLN A 186      47.294  58.818  95.720  1.00  0.00           C
ATOM   3039  CG  GLN A 186      48.694  58.838  95.060  1.00  0.00           C
ATOM   3042  CD  GLN A 186      49.695  58.018  95.890  1.00  0.00           C
ATOM   3043  OE1 GLN A 186      49.454  57.709  97.060  1.00  0.00           O
ATOM   3044  NE2 GLN A 186      50.865  57.677  95.290  1.00  0.00           N
ATOM   3047  C   GLN A 186      44.875  59.528  95.650  1.00  0.00           C
ATOM   3048  O   GLN A 186      44.104  58.657  95.290  1.00  0.00           O
ATOM   3049  N   ILE A 187      44.534  60.409  96.610  1.00  0.00           N
ATOM   3051  CA  ILE A 187      43.224  60.397  97.260  1.00  0.00           C
ATOM   3053  CB  ILE A 187      43.334  60.409  98.770  1.00  0.00           C
ATOM   3055  CG2 ILE A 187      43.884  59.037  99.220  1.00  0.00           C
ATOM   3059  CG1 ILE A 187      44.225  61.557  99.290  1.00  0.00           C
ATOM   3062  CD  ILE A 187      44.104  61.747 100.810  1.00  0.00           C
ATOM   3066  C   ILE A 187      42.354  61.529  96.750  1.00  0.00           C
ATOM   3067  O   ILE A 187      41.285  61.838  97.300  1.00  0.00           O
ATOM   3068  N   GLY A 188      42.785  62.158  95.650  1.00  0.00           N
ATOM   3070  CA  GLY A 188      42.006  63.097  94.840  1.00  0.00           C
ATOM   3073  C   GLY A 188      42.024  64.528  95.300  1.00  0.00           C
ATOM   3074  O   GLY A 188      41.194  65.338  94.880  1.00  0.00           O
ATOM   3075  N   LEU A 189      43.006  64.898  96.140  1.00  0.00           N
ATOM   3077  CA  LEU A 189      43.194  66.217  96.710  1.00  0.00           C
ATOM   3079  CB  LEU A 189      43.656  66.118  98.200  1.00  0.00           C
ATOM   3082  CG  LEU A 189      42.744  65.307  99.150  1.00  0.00           C
ATOM   3084  CD1 LEU A 189      43.294  65.349 100.580  1.00  0.00           C
ATOM   3088  CD2 LEU A 189      41.296  65.808  99.130  1.00  0.00           C
ATOM   3092  C   LEU A 189      44.186  67.098  95.930  1.00  0.00           C
ATOM   3093  O   LEU A 189      45.256  66.658  95.520  1.00  0.00           O
ATOM   3094  N   THR A 190      43.834  68.389  95.720  1.00  0.00           N
ATOM   3096  CA  THR A 190      44.695  69.368  95.030  1.00  0.00           C
ATOM   3098  CB  THR A 190      44.256  69.808  93.630  1.00  0.00           C
ATOM   3100  OG1 THR A 190      42.954  70.388  93.570  1.00  0.00           O
ATOM   3102  CG2 THR A 190      44.264  68.598  92.710  1.00  0.00           C
ATOM   3106  C   THR A 190      44.854  70.638  95.860  1.00  0.00           C
ATOM   3107  O   THR A 190      43.955  70.967  96.640  1.00  0.00           O
ATOM   3108  N   PRO A 191      45.924  71.438  95.700  1.00  0.00           N
ATOM   3109  CD  PRO A 191      47.146  71.049  94.970  1.00  0.00           C
ATOM   3112  CA  PRO A 191      46.194  72.568  96.610  1.00  0.00           C
ATOM   3114  CB  PRO A 191      47.564  73.088  96.120  1.00  0.00           C
ATOM   3117  CG  PRO A 191      48.274  71.838  95.630  1.00  0.00           C
ATOM   3120  C   PRO A 191      45.154  73.669  96.510  1.00  0.00           C
ATOM   3121  O   PRO A 191      44.916  74.388  97.480  1.00  0.00           O
ATOM   3122  N   ALA A 192      44.564  73.818  95.320  1.00  0.00           N
ATOM   3124  CA  ALA A 192      43.736  74.948  94.980  1.00  0.00           C
ATOM   3126  CB  ALA A 192      43.924  75.198  93.480  1.00  0.00           C
ATOM   3130  C   ALA A 192      42.266  74.688  95.220  1.00  0.00           C
ATOM   3131  O   ALA A 192      41.424  75.588  95.080  1.00  0.00           O
ATOM   3132  N   LYS A 193      41.915  73.457  95.590  1.00  0.00           N
ATOM   3134  CA  LYS A 193      40.545  73.057  95.790  1.00  0.00           C
ATOM   3136  CB  LYS A 193      40.096  72.098  94.650  1.00  0.00           C
ATOM   3139  CG  LYS A 193      38.955  71.107  94.920  1.00  0.00           C
ATOM   3142  CD  LYS A 193      37.604  71.717  95.340  1.00  0.00           C
ATOM   3145  CE  LYS A 193      36.736  70.747  96.160  1.00  0.00           C
ATOM   3148  NZ  LYS A 193      37.305  70.518  97.490  1.00  0.00           N
ATOM   3152  C   LYS A 193      40.375  72.438  97.160  1.00  0.00           C
ATOM   3153  O   LYS A 193      39.305  72.568  97.760  1.00  0.00           O
ATOM   3154  N   ASP A 194      41.404  71.738  97.680  1.00  0.00           N
ATOM   3156  CA  ASP A 194      41.215  70.967  98.880  1.00  0.00           C
ATOM   3158  CB  ASP A 194      41.474  69.478  98.590  1.00  0.00           C
ATOM   3161  CG  ASP A 194      40.604  68.978  97.450  1.00  0.00           C
ATOM   3162  OD1 ASP A 194      39.354  68.919  97.590  1.00  0.00           O
ATOM   3163  OD2 ASP A 194      41.174  68.717  96.370  1.00  0.00           O
ATOM   3164  C   ASP A 194      42.094  71.419 100.040  1.00  0.00           C
ATOM   3165  O   ASP A 194      41.764  71.128 101.180  1.00  0.00           O
ATOM   3166  N   GLY A 195      43.194  72.159  99.810  1.00  0.00           N
ATOM   3168  CA  GLY A 195      44.085  72.588 100.890  1.00  0.00           C
ATOM   3171  C   GLY A 195      43.565  73.787 101.650  1.00  0.00           C
ATOM   3172  O   GLY A 195      42.854  74.618 101.080  1.00  0.00           O
ATOM   3173  N   ILE A 196      43.924  73.958 102.940  1.00  0.00           N
ATOM   3175  CA  ILE A 196      43.554  75.148 103.730  1.00  0.00           C
ATOM   3177  CB  ILE A 196      43.414  74.819 105.220  1.00  0.00           C
ATOM   3179  CG2 ILE A 196      43.256  76.069 106.110  1.00  0.00           C
ATOM   3183  CG1 ILE A 196      42.234  73.838 105.430  1.00  0.00           C
ATOM   3186  CD  ILE A 196      42.064  73.438 106.900  1.00  0.00           C
ATOM   3190  C   ILE A 196      44.584  76.247 103.530  1.00  0.00           C
ATOM   3191  O   ILE A 196      44.295  77.448 103.550  1.00  0.00           O
ATOM   3192  N   PHE A 197      45.834  75.858 103.270  1.00  0.00           N
ATOM   3194  CA  PHE A 197      46.924  76.768 103.050  1.00  0.00           C
ATOM   3196  CB  PHE A 197      47.604  77.207 104.370  1.00  0.00           C
ATOM   3199  CG  PHE A 197      48.076  76.088 105.240  1.00  0.00           C
ATOM   3200  CD1 PHE A 197      47.364  75.718 106.390  1.00  0.00           C
ATOM   3202  CE1 PHE A 197      47.875  74.729 107.240  1.00  0.00           C
ATOM   3204  CZ  PHE A 197      49.076  74.077 106.930  1.00  0.00           C
ATOM   3206  CD2 PHE A 197      49.295  75.458 104.950  1.00  0.00           C
ATOM   3208  CE2 PHE A 197      49.774  74.438 105.770  1.00  0.00           C
ATOM   3210  C   PHE A 197      47.905  76.118 102.090  1.00  0.00           C
ATOM   3211  O   PHE A 197      48.035  74.897 102.050  1.00  0.00           O
ATOM   3212  N   VAL A 198      48.604  76.947 101.290  1.00  0.00           N
ATOM   3214  CA  VAL A 198      49.404  76.468 100.190  1.00  0.00           C
ATOM   3216  CB  VAL A 198      48.736  76.638  98.810  1.00  0.00           C
ATOM   3218  CG1 VAL A 198      49.534  75.918  97.710  1.00  0.00           C
ATOM   3222  CG2 VAL A 198      47.315  76.049  98.840  1.00  0.00           C
ATOM   3226  C   VAL A 198      50.704  77.238 100.250  1.00  0.00           C
ATOM   3227  O   VAL A 198      50.744  78.438 100.550  1.00  0.00           O
ATOM   3228  N   GLU A 199      51.834  76.557 100.000  1.00  0.00           N
ATOM   3230  CA  GLU A 199      53.115  77.159  99.680  1.00  0.00           C
ATOM   3232  CB  GLU A 199      54.125  76.007  99.500  1.00  0.00           C
ATOM   3235  CG  GLU A 199      55.535  76.298  98.940  1.00  0.00           C
ATOM   3238  CD  GLU A 199      56.226  74.967  98.680  1.00  0.00           C
ATOM   3239  OE1 GLU A 199      55.686  74.147  97.890  1.00  0.00           O
ATOM   3240  OE2 GLU A 199      57.276  74.668  99.290  1.00  0.00           O
ATOM   3241  C   GLU A 199      53.094  78.118  98.500  1.00  0.00           C
ATOM   3242  O   GLU A 199      52.245  78.028  97.620  1.00  0.00           O
ATOM   3243  N   ASP A 200      54.006  79.108  98.440  1.00  0.00           N
ATOM   3245  CA  ASP A 200      54.104  79.959  97.280  1.00  0.00           C
ATOM   3247  CB  ASP A 200      54.944  81.227  97.540  1.00  0.00           C
ATOM   3250  CG  ASP A 200      54.555  81.928  98.810  1.00  0.00           C
ATOM   3251  OD1 ASP A 200      55.064  81.528  99.890  1.00  0.00           O
ATOM   3252  OD2 ASP A 200      53.656  82.819  98.760  1.00  0.00           O
ATOM   3253  C   ASP A 200      54.604  79.268  96.010  1.00  0.00           C
ATOM   3254  O   ASP A 200      55.345  78.288  96.040  1.00  0.00           O
ATOM   3255  N   LYS A 201      54.194  79.777  94.830  1.00  0.00           N
ATOM   3257  CA  LYS A 201      54.544  79.188  93.540  1.00  0.00           C
ATOM   3259  CB  LYS A 201      53.666  79.729  92.400  1.00  0.00           C
ATOM   3262  CG  LYS A 201      52.245  79.127  92.360  1.00  0.00           C
ATOM   3265  CD  LYS A 201      51.486  79.738  91.180  1.00  0.00           C
ATOM   3268  CE  LYS A 201      50.014  79.368  91.050  1.00  0.00           C
ATOM   3271  NZ  LYS A 201      49.924  77.928  90.730  1.00  0.00           N
ATOM   3275  C   LYS A 201      55.984  79.368  93.120  1.00  0.00           C
ATOM   3276  O   LYS A 201      56.494  78.678  92.230  1.00  0.00           O
ATOM   3277  N   GLU A 202      56.704  80.308  93.740  1.00  0.00           N
ATOM   3279  CA  GLU A 202      58.125  80.438  93.590  1.00  0.00           C
ATOM   3281  CB  GLU A 202      58.494  81.887  93.200  1.00  0.00           C
ATOM   3284  CG  GLU A 202      59.944  82.278  93.480  1.00  0.00           C
ATOM   3287  CD  GLU A 202      60.744  81.628  92.390  1.00  0.00           C
ATOM   3288  OE1 GLU A 202      60.875  82.227  91.300  1.00  0.00           O
ATOM   3289  OE2 GLU A 202      61.215  80.488  92.630  1.00  0.00           O
ATOM   3290  C   GLU A 202      58.834  79.889  94.830  1.00  0.00           C
ATOM   3291  O   GLU A 202      58.736  80.427  95.930  1.00  0.00           O
ATOM   3292  N   SER A 203      59.544  78.747  94.660  1.00  0.00           N
ATOM   3294  CA  SER A 203      60.244  78.057  95.720  1.00  0.00           C
ATOM   3296  CB  SER A 203      59.256  77.217  96.580  1.00  0.00           C
ATOM   3299  OG  SER A 203      58.674  76.139  95.850  1.00  0.00           O
ATOM   3301  C   SER A 203      61.296  77.147  95.080  1.00  0.00           C
ATOM   3302  O   SER A 203      61.114  76.748  93.930  1.00  0.00           O
ATOM   3303  N   PRO A 204      62.396  76.768  95.760  1.00  0.00           N
ATOM   3304  CD  PRO A 204      62.666  77.147  97.150  1.00  0.00           C
ATOM   3307  CA  PRO A 204      63.465  75.938  95.200  1.00  0.00           C
ATOM   3309  CB  PRO A 204      64.615  76.147  96.210  1.00  0.00           C
ATOM   3312  CG  PRO A 204      63.916  76.358  97.550  1.00  0.00           C
ATOM   3315  C   PRO A 204      63.094  74.468  95.100  1.00  0.00           C
ATOM   3316  O   PRO A 204      63.965  73.588  95.130  1.00  0.00           O
ATOM   3317  N   TYR A 205      61.795  74.178  94.960  1.00  0.00           N
ATOM   3319  CA  TYR A 205      61.215  72.858  94.970  1.00  0.00           C
ATOM   3321  CB  TYR A 205      60.084  72.728  96.020  1.00  0.00           C
ATOM   3324  CG  TYR A 205      60.654  72.998  97.380  1.00  0.00           C
ATOM   3325  CD1 TYR A 205      61.704  72.217  97.890  1.00  0.00           C
ATOM   3327  CE1 TYR A 205      62.234  72.488  99.160  1.00  0.00           C
ATOM   3329  CZ  TYR A 205      61.735  73.558  99.910  1.00  0.00           C
ATOM   3330  OH  TYR A 205      62.295  73.878 101.150  1.00  0.00           O
ATOM   3332  CD2 TYR A 205      60.125  74.018  98.170  1.00  0.00           C
ATOM   3334  CE2 TYR A 205      60.665  74.318  99.420  1.00  0.00           C
ATOM   3336  C   TYR A 205      60.694  72.478  93.610  1.00  0.00           C
ATOM   3337  O   TYR A 205      59.804  71.638  93.480  1.00  0.00           O
ATOM   3338  N   VAL A 206      61.285  73.057  92.550  1.00  0.00           N
ATOM   3340  CA  VAL A 206      61.174  72.529  91.200  1.00  0.00           C
ATOM   3342  CB  VAL A 206      61.854  73.429  90.160  1.00  0.00           C
ATOM   3344  CG1 VAL A 206      63.396  73.409  90.270  1.00  0.00           C
ATOM   3348  CG2 VAL A 206      61.395  73.088  88.730  1.00  0.00           C
ATOM   3352  C   VAL A 206      61.674  71.077  91.140  1.00  0.00           C
ATOM   3353  O   VAL A 206      62.726  70.728  91.660  1.00  0.00           O
ATOM   3354  N   ASN A 207      60.844  70.178  90.570  1.00  0.00           N
ATOM   3356  CA  ASN A 207      61.125  68.757  90.490  1.00  0.00           C
ATOM   3358  CB  ASN A 207      59.836  67.868  90.520  1.00  0.00           C
ATOM   3361  CG  ASN A 207      59.215  67.737  91.910  1.00  0.00           C
ATOM   3362  OD1 ASN A 207      58.936  66.618  92.370  1.00  0.00           O
ATOM   3363  ND2 ASN A 207      58.976  68.857  92.620  1.00  0.00           N
ATOM   3366  C   ASN A 207      61.915  68.508  89.220  1.00  0.00           C
ATOM   3367  O   ASN A 207      61.965  69.359  88.330  1.00  0.00           O
ATOM   3368  N   LEU A 208      62.616  67.357  89.130  1.00  0.00           N
ATOM   3370  CA  LEU A 208      63.685  67.177  88.180  1.00  0.00           C
ATOM   3372  CB  LEU A 208      65.054  67.188  88.900  1.00  0.00           C
ATOM   3375  CG  LEU A 208      65.326  68.408  89.790  1.00  0.00           C
ATOM   3377  CD1 LEU A 208      66.524  68.088  90.700  1.00  0.00           C
ATOM   3381  CD2 LEU A 208      65.545  69.698  88.980  1.00  0.00           C
ATOM   3385  C   LEU A 208      63.554  65.848  87.480  1.00  0.00           C
ATOM   3386  O   LEU A 208      62.915  64.928  87.960  1.00  0.00           O
ATOM   3387  N   ILE A 209      64.244  65.717  86.340  1.00  0.00           N
ATOM   3389  CA  ILE A 209      64.624  64.447  85.760  1.00  0.00           C
ATOM   3391  CB  ILE A 209      64.446  64.408  84.240  1.00  0.00           C
ATOM   3393  CG2 ILE A 209      64.796  62.997  83.710  1.00  0.00           C
ATOM   3397  CG1 ILE A 209      63.014  64.827  83.840  1.00  0.00           C
ATOM   3400  CD  ILE A 209      62.796  64.978  82.330  1.00  0.00           C
ATOM   3404  C   ILE A 209      66.075  64.228  86.140  1.00  0.00           C
ATOM   3405  O   ILE A 209      66.915  65.099  85.930  1.00  0.00           O
ATOM   3406  N   VAL A 210      66.374  63.088  86.780  1.00  0.00           N
ATOM   3408  CA  VAL A 210      67.655  62.787  87.380  1.00  0.00           C
ATOM   3410  CB  VAL A 210      67.576  62.698  88.910  1.00  0.00           C
ATOM   3412  CG1 VAL A 210      68.944  62.407  89.550  1.00  0.00           C
ATOM   3416  CG2 VAL A 210      67.024  64.018  89.470  1.00  0.00           C
ATOM   3420  C   VAL A 210      68.196  61.507  86.780  1.00  0.00           C
ATOM   3421  O   VAL A 210      67.476  60.528  86.560  1.00  0.00           O
ATOM   3422  N   THR A 211      69.506  61.478  86.500  1.00  0.00           N
ATOM   3424  CA  THR A 211      70.215  60.357  85.910  1.00  0.00           C
ATOM   3426  CB  THR A 211      70.604  60.557  84.450  1.00  0.00           C
ATOM   3428  OG1 THR A 211      71.174  61.838  84.260  1.00  0.00           O
ATOM   3430  CG2 THR A 211      69.344  60.458  83.580  1.00  0.00           C
ATOM   3434  C   THR A 211      71.465  60.147  86.710  1.00  0.00           C
ATOM   3435  O   THR A 211      71.806  60.928  87.590  1.00  0.00           O
ATOM   3436  N   ARG A 212      72.215  59.068  86.470  1.00  0.00           N
ATOM   3438  CA  ARG A 212      73.546  58.987  87.020  1.00  0.00           C
ATOM   3440  CB  ARG A 212      74.064  57.547  87.020  1.00  0.00           C
ATOM   3443  CG  ARG A 212      73.165  56.497  87.700  1.00  0.00           C
ATOM   3446  CD  ARG A 212      73.785  55.098  87.590  1.00  0.00           C
ATOM   3449  NE  ARG A 212      73.915  54.798  86.140  1.00  0.00           N
ATOM   3451  CZ  ARG A 212      72.945  54.468  85.300  1.00  0.00           C
ATOM   3452  NH1 ARG A 212      71.744  54.099  85.680  1.00  0.00           N
ATOM   3455  NH2 ARG A 212      73.266  54.398  84.030  1.00  0.00           N
ATOM   3458  C   ARG A 212      74.535  59.808  86.200  1.00  0.00           C
ATOM   3459  O   ARG A 212      74.344  60.058  85.010  1.00  0.00           O
ATOM   3460  N   GLU A 213      75.665  60.188  86.810  1.00  0.00           N
ATOM   3462  CA  GLU A 213      76.764  60.837  86.130  1.00  0.00           C
ATOM   3464  CB  GLU A 213      77.905  61.118  87.160  1.00  0.00           C
ATOM   3467  CG  GLU A 213      79.195  61.789  86.620  1.00  0.00           C
ATOM   3470  CD  GLU A 213      79.076  63.258  86.230  1.00  0.00           C
ATOM   3471  OE1 GLU A 213      77.975  63.857  86.290  1.00  0.00           O
ATOM   3472  OE2 GLU A 213      80.126  63.829  85.830  1.00  0.00           O
ATOM   3473  C   GLU A 213      77.304  60.088  84.900  1.00  0.00           C
ATOM   3474  O   GLU A 213      77.726  60.697  83.920  1.00  0.00           O
ATOM   3475  N   ASP A 214      77.314  58.738  84.890  1.00  0.00           N
ATOM   3477  CA  ASP A 214      77.726  57.979  83.720  1.00  0.00           C
ATOM   3479  CB  ASP A 214      77.936  56.497  84.110  1.00  0.00           C
ATOM   3482  CG  ASP A 214      76.664  55.908  84.690  1.00  0.00           C
ATOM   3483  OD1 ASP A 214      75.865  55.318  83.910  1.00  0.00           O
ATOM   3484  OD2 ASP A 214      76.424  56.108  85.900  1.00  0.00           O
ATOM   3485  C   ASP A 214      76.835  58.137  82.470  1.00  0.00           C
ATOM   3486  O   ASP A 214      77.325  58.057  81.350  1.00  0.00           O
ATOM   3487  N   ASN A 215      75.506  58.319  82.630  1.00  0.00           N
ATOM   3489  CA  ASN A 215      74.564  58.237  81.530  1.00  0.00           C
ATOM   3491  CB  ASN A 215      73.616  57.017  81.730  1.00  0.00           C
ATOM   3494  CG  ASN A 215      72.535  57.228  82.800  1.00  0.00           C
ATOM   3495  OD1 ASN A 215      72.734  57.787  83.870  1.00  0.00           O
ATOM   3496  ND2 ASN A 215      71.304  56.807  82.460  1.00  0.00           N
ATOM   3499  C   ASN A 215      73.775  59.517  81.300  1.00  0.00           C
ATOM   3500  O   ASN A 215      72.814  59.548  80.510  1.00  0.00           O
ATOM   3501  N   LYS A 216      74.146  60.637  81.940  1.00  0.00           N
ATOM   3503  CA  LYS A 216      73.484  61.938  81.820  1.00  0.00           C
ATOM   3505  CB  LYS A 216      74.225  62.958  82.720  1.00  0.00           C
ATOM   3508  CG  LYS A 216      75.725  63.088  82.400  1.00  0.00           C
ATOM   3511  CD  LYS A 216      76.494  64.029  83.340  1.00  0.00           C
ATOM   3514  CE  LYS A 216      77.975  64.118  82.940  1.00  0.00           C
ATOM   3517  NZ  LYS A 216      78.674  65.038  83.850  1.00  0.00           N
ATOM   3521  C   LYS A 216      73.354  62.507  80.420  1.00  0.00           C
ATOM   3522  O   LYS A 216      72.344  63.097  80.030  1.00  0.00           O
ATOM   3523  N   ASP A 217      74.415  62.308  79.630  1.00  0.00           N
ATOM   3525  CA  ASP A 217      74.576  62.747  78.270  1.00  0.00           C
ATOM   3527  CB  ASP A 217      76.064  63.097  78.120  1.00  0.00           C
ATOM   3530  CG  ASP A 217      76.296  64.478  78.670  1.00  0.00           C
ATOM   3531  OD1 ASP A 217      75.524  65.377  78.230  1.00  0.00           O
ATOM   3532  OD2 ASP A 217      77.255  64.658  79.460  1.00  0.00           O
ATOM   3533  C   ASP A 217      74.204  61.688  77.260  1.00  0.00           C
ATOM   3534  O   ASP A 217      74.524  61.789  76.080  1.00  0.00           O
ATOM   3535  N   ALA A 218      73.484  60.637  77.680  1.00  0.00           N
ATOM   3537  CA  ALA A 218      72.884  59.728  76.740  1.00  0.00           C
ATOM   3539  CB  ALA A 218      72.285  58.558  77.530  1.00  0.00           C
ATOM   3543  C   ALA A 218      71.806  60.339  75.850  1.00  0.00           C
ATOM   3544  O   ALA A 218      70.935  61.098  76.290  1.00  0.00           O
ATOM   3545  N   GLU A 219      71.806  60.007  74.540  1.00  0.00           N
ATOM   3547  CA  GLU A 219      70.854  60.567  73.580  1.00  0.00           C
ATOM   3549  CB  GLU A 219      71.164  60.177  72.120  1.00  0.00           C
ATOM   3552  CG  GLU A 219      72.576  60.597  71.610  1.00  0.00           C
ATOM   3555  CD  GLU A 219      73.006  62.017  71.980  1.00  0.00           C
ATOM   3556  OE1 GLU A 219      72.484  62.997  71.380  1.00  0.00           O
ATOM   3557  OE2 GLU A 219      73.884  62.168  72.860  1.00  0.00           O
ATOM   3558  C   GLU A 219      69.404  60.237  73.930  1.00  0.00           C
ATOM   3559  O   GLU A 219      68.535  61.087  73.890  1.00  0.00           O
ATOM   3560  N   ASN A 220      69.124  58.997  74.390  1.00  0.00           N
ATOM   3562  CA  ASN A 220      67.826  58.647  74.970  1.00  0.00           C
ATOM   3564  CB  ASN A 220      67.756  57.139  75.310  1.00  0.00           C
ATOM   3567  CG  ASN A 220      67.674  56.338  74.030  1.00  0.00           C
ATOM   3568  OD1 ASN A 220      67.585  56.887  72.940  1.00  0.00           O
ATOM   3569  ND2 ASN A 220      67.694  54.998  74.190  1.00  0.00           N
ATOM   3572  C   ASN A 220      67.396  59.438  76.190  1.00  0.00           C
ATOM   3573  O   ASN A 220      66.215  59.697  76.380  1.00  0.00           O
ATOM   3574  N   VAL A 221      68.336  59.848  77.080  1.00  0.00           N
ATOM   3576  CA  VAL A 221      68.014  60.788  78.150  1.00  0.00           C
ATOM   3578  CB  VAL A 221      69.174  60.928  79.150  1.00  0.00           C
ATOM   3580  CG1 VAL A 221      68.905  62.028  80.190  1.00  0.00           C
ATOM   3584  CG2 VAL A 221      69.384  59.587  79.890  1.00  0.00           C
ATOM   3588  C   VAL A 221      67.604  62.147  77.600  1.00  0.00           C
ATOM   3589  O   VAL A 221      66.576  62.698  77.960  1.00  0.00           O
ATOM   3590  N   LYS A 222      68.396  62.688  76.650  1.00  0.00           N
ATOM   3592  CA  LYS A 222      68.134  63.948  75.970  1.00  0.00           C
ATOM   3594  CB  LYS A 222      69.285  64.248  74.960  1.00  0.00           C
ATOM   3597  CG  LYS A 222      70.654  64.528  75.610  1.00  0.00           C
ATOM   3600  CD  LYS A 222      71.785  64.607  74.570  1.00  0.00           C
ATOM   3603  CE  LYS A 222      73.204  64.688  75.170  1.00  0.00           C
ATOM   3606  NZ  LYS A 222      74.244  64.428  74.160  1.00  0.00           N
ATOM   3610  C   LYS A 222      66.806  63.997  75.230  1.00  0.00           C
ATOM   3611  O   LYS A 222      66.064  64.978  75.330  1.00  0.00           O
ATOM   3612  N   LYS A 223      66.444  62.909  74.520  1.00  0.00           N
ATOM   3614  CA  LYS A 223      65.146  62.709  73.920  1.00  0.00           C
ATOM   3616  CB  LYS A 223      65.035  61.318  73.240  1.00  0.00           C
ATOM   3619  CG  LYS A 223      65.836  61.108  71.940  1.00  0.00           C
ATOM   3622  CD  LYS A 223      65.766  59.618  71.540  1.00  0.00           C
ATOM   3625  CE  LYS A 223      66.674  59.118  70.400  1.00  0.00           C
ATOM   3628  NZ  LYS A 223      66.546  57.668  70.220  1.00  0.00           N
ATOM   3632  C   LYS A 223      63.994  62.747  74.910  1.00  0.00           C
ATOM   3633  O   LYS A 223      63.014  63.478  74.740  1.00  0.00           O
ATOM   3634  N   PHE A 224      64.104  61.978  76.010  1.00  0.00           N
ATOM   3636  CA  PHE A 224      63.094  61.947  77.060  1.00  0.00           C
ATOM   3638  CB  PHE A 224      63.445  60.828  78.070  1.00  0.00           C
ATOM   3641  CG  PHE A 224      62.414  60.767  79.160  1.00  0.00           C
ATOM   3642  CD1 PHE A 224      61.184  60.158  78.890  1.00  0.00           C
ATOM   3644  CE1 PHE A 224      60.194  60.098  79.870  1.00  0.00           C
ATOM   3646  CZ  PHE A 224      60.444  60.648  81.130  1.00  0.00           C
ATOM   3648  CD2 PHE A 224      62.634  61.357  80.410  1.00  0.00           C
ATOM   3650  CE2 PHE A 224      61.655  61.297  81.400  1.00  0.00           C
ATOM   3652  C   PHE A 224      62.874  63.288  77.770  1.00  0.00           C
ATOM   3653  O   PHE A 224      61.744  63.717  77.980  1.00  0.00           O
ATOM   3654  N   VAL A 225      63.976  63.987  78.110  1.00  0.00           N
ATOM   3656  CA  VAL A 225      63.916  65.298  78.720  1.00  0.00           C
ATOM   3658  CB  VAL A 225      65.326  65.787  79.070  1.00  0.00           C
ATOM   3660  CG1 VAL A 225      65.314  67.249  79.550  1.00  0.00           C
ATOM   3664  CG2 VAL A 225      65.935  64.919  80.190  1.00  0.00           C
ATOM   3668  C   VAL A 225      63.174  66.308  77.850  1.00  0.00           C
ATOM   3669  O   VAL A 225      62.255  66.988  78.310  1.00  0.00           O
ATOM   3670  N   GLN A 226      63.484  66.349  76.540  1.00  0.00           N
ATOM   3672  CA  GLN A 226      62.726  67.098  75.550  1.00  0.00           C
ATOM   3674  CB  GLN A 226      63.396  66.999  74.160  1.00  0.00           C
ATOM   3677  CG  GLN A 226      64.755  67.737  74.050  1.00  0.00           C
ATOM   3680  CD  GLN A 226      65.465  67.448  72.720  1.00  0.00           C
ATOM   3681  OE1 GLN A 226      65.226  68.109  71.700  1.00  0.00           O
ATOM   3682  NE2 GLN A 226      66.326  66.408  72.710  1.00  0.00           N
ATOM   3685  C   GLN A 226      61.244  66.717  75.430  1.00  0.00           C
ATOM   3686  O   GLN A 226      60.375  67.578  75.360  1.00  0.00           O
ATOM   3687  N   ALA A 227      60.914  65.408  75.430  1.00  0.00           N
ATOM   3689  CA  ALA A 227      59.544  64.919  75.440  1.00  0.00           C
ATOM   3691  CB  ALA A 227      59.566  63.389  75.330  1.00  0.00           C
ATOM   3695  C   ALA A 227      58.704  65.288  76.670  1.00  0.00           C
ATOM   3696  O   ALA A 227      57.546  65.688  76.550  1.00  0.00           O
ATOM   3697  N   TYR A 228      59.285  65.158  77.880  1.00  0.00           N
ATOM   3699  CA  TYR A 228      58.666  65.557  79.130  1.00  0.00           C
ATOM   3701  CB  TYR A 228      59.544  65.099  80.330  1.00  0.00           C
ATOM   3704  CG  TYR A 228      58.796  65.058  81.650  1.00  0.00           C
ATOM   3705  CD1 TYR A 228      58.634  63.848  82.340  1.00  0.00           C
ATOM   3707  CE1 TYR A 228      57.965  63.797  83.570  1.00  0.00           C
ATOM   3709  CZ  TYR A 228      57.406  64.959  84.110  1.00  0.00           C
ATOM   3710  OH  TYR A 228      56.744  64.889  85.350  1.00  0.00           O
ATOM   3712  CD2 TYR A 228      58.284  66.228  82.240  1.00  0.00           C
ATOM   3714  CE2 TYR A 228      57.556  66.169  83.430  1.00  0.00           C
ATOM   3716  C   TYR A 228      58.424  67.058  79.170  1.00  0.00           C
ATOM   3717  O   TYR A 228      57.375  67.538  79.580  1.00  0.00           O
ATOM   3718  N   GLN A 229      59.404  67.849  78.700  1.00  0.00           N
ATOM   3720  CA  GLN A 229      59.354  69.288  78.720  1.00  0.00           C
ATOM   3722  CB  GLN A 229      60.805  69.848  78.750  1.00  0.00           C
ATOM   3725  CG  GLN A 229      61.535  69.528  80.070  1.00  0.00           C
ATOM   3728  CD  GLN A 229      62.994  70.007  80.040  1.00  0.00           C
ATOM   3729  OE1 GLN A 229      63.604  70.237  79.000  1.00  0.00           O
ATOM   3730  NE2 GLN A 229      63.586  70.188  81.230  1.00  0.00           N
ATOM   3733  C   GLN A 229      58.564  69.838  77.540  1.00  0.00           C
ATOM   3734  O   GLN A 229      59.035  70.669  76.770  1.00  0.00           O
ATOM   3735  N   SER A 230      57.336  69.349  77.360  1.00  0.00           N
ATOM   3737  CA  SER A 230      56.474  69.688  76.240  1.00  0.00           C
ATOM   3739  CB  SER A 230      56.215  68.499  75.270  1.00  0.00           C
ATOM   3742  OG  SER A 230      55.396  67.467  75.820  1.00  0.00           O
ATOM   3744  C   SER A 230      55.154  70.198  76.760  1.00  0.00           C
ATOM   3745  O   SER A 230      54.685  69.838  77.840  1.00  0.00           O
ATOM   3746  N   ASP A 231      54.494  71.058  75.980  1.00  0.00           N
ATOM   3748  CA  ASP A 231      53.215  71.638  76.310  1.00  0.00           C
ATOM   3750  CB  ASP A 231      52.875  72.788  75.320  1.00  0.00           C
ATOM   3753  CG  ASP A 231      54.006  73.818  75.250  1.00  0.00           C
ATOM   3754  OD1 ASP A 231      53.825  74.948  75.780  1.00  0.00           O
ATOM   3755  OD2 ASP A 231      55.096  73.429  74.780  1.00  0.00           O
ATOM   3756  C   ASP A 231      52.094  70.607  76.490  1.00  0.00           C
ATOM   3757  O   ASP A 231      51.215  70.788  77.340  1.00  0.00           O
ATOM   3758  N   GLU A 232      52.115  69.478  75.760  1.00  0.00           N
ATOM   3760  CA  GLU A 232      51.194  68.378  76.010  1.00  0.00           C
ATOM   3762  CB  GLU A 232      51.375  67.249  74.960  1.00  0.00           C
ATOM   3765  CG  GLU A 232      50.166  66.288  74.890  1.00  0.00           C
ATOM   3768  CD  GLU A 232      50.244  65.307  73.720  1.00  0.00           C
ATOM   3769  OE1 GLU A 232      49.745  65.638  72.620  1.00  0.00           O
ATOM   3770  OE2 GLU A 232      50.764  64.178  73.900  1.00  0.00           O
ATOM   3771  C   GLU A 232      51.334  67.788  77.420  1.00  0.00           C
ATOM   3772  O   GLU A 232      50.354  67.578  78.140  1.00  0.00           O
ATOM   3773  N   VAL A 233      52.575  67.548  77.890  1.00  0.00           N
ATOM   3775  CA  VAL A 233      52.875  67.139  79.250  1.00  0.00           C
ATOM   3777  CB  VAL A 233      54.334  66.717  79.370  1.00  0.00           C
ATOM   3779  CG1 VAL A 233      54.695  66.279  80.810  1.00  0.00           C
ATOM   3783  CG2 VAL A 233      54.594  65.518  78.430  1.00  0.00           C
ATOM   3787  C   VAL A 233      52.504  68.188  80.300  1.00  0.00           C
ATOM   3788  O   VAL A 233      51.884  67.877  81.320  1.00  0.00           O
ATOM   3789  N   TYR A 234      52.814  69.488  80.060  1.00  0.00           N
ATOM   3791  CA  TYR A 234      52.354  70.578  80.920  1.00  0.00           C
ATOM   3793  CB  TYR A 234      52.924  71.978  80.490  1.00  0.00           C
ATOM   3796  CG  TYR A 234      52.215  73.177  81.150  1.00  0.00           C
ATOM   3797  CD1 TYR A 234      52.526  73.618  82.440  1.00  0.00           C
ATOM   3799  CE1 TYR A 234      51.814  74.668  83.040  1.00  0.00           C
ATOM   3801  CZ  TYR A 234      50.784  75.298  82.330  1.00  0.00           C
ATOM   3802  OH  TYR A 234      50.004  76.338  82.860  1.00  0.00           O
ATOM   3804  CD2 TYR A 234      51.166  73.818  80.470  1.00  0.00           C
ATOM   3806  CE2 TYR A 234      50.465  74.878  81.050  1.00  0.00           C
ATOM   3808  C   TYR A 234      50.854  70.677  81.050  1.00  0.00           C
ATOM   3809  O   TYR A 234      50.345  70.697  82.160  1.00  0.00           O
ATOM   3810  N   GLU A 235      50.104  70.697  79.930  1.00  0.00           N
ATOM   3812  CA  GLU A 235      48.674  70.839  79.990  1.00  0.00           C
ATOM   3814  CB  GLU A 235      48.076  71.217  78.620  1.00  0.00           C
ATOM   3817  CG  GLU A 235      48.294  72.708  78.220  1.00  0.00           C
ATOM   3820  CD  GLU A 235      47.616  73.768  79.090  1.00  0.00           C
ATOM   3821  OE1 GLU A 235      46.795  73.397  79.970  1.00  0.00           O
ATOM   3822  OE2 GLU A 235      47.896  74.978  78.900  1.00  0.00           O
ATOM   3823  C   GLU A 235      47.994  69.647  80.630  1.00  0.00           C
ATOM   3824  O   GLU A 235      47.076  69.808  81.430  1.00  0.00           O
ATOM   3825  N   ALA A 236      48.516  68.418  80.410  1.00  0.00           N
ATOM   3827  CA  ALA A 236      48.125  67.249  81.180  1.00  0.00           C
ATOM   3829  CB  ALA A 236      48.854  66.018  80.620  1.00  0.00           C
ATOM   3833  C   ALA A 236      48.404  67.357  82.680  1.00  0.00           C
ATOM   3834  O   ALA A 236      47.546  67.118  83.520  1.00  0.00           O
ATOM   3835  N   ALA A 237      49.604  67.818  83.060  1.00  0.00           N
ATOM   3837  CA  ALA A 237      49.916  68.178  84.420  1.00  0.00           C
ATOM   3839  CB  ALA A 237      51.416  68.488  84.510  1.00  0.00           C
ATOM   3843  C   ALA A 237      49.076  69.307  85.040  1.00  0.00           C
ATOM   3844  O   ALA A 237      48.625  69.188  86.170  1.00  0.00           O
ATOM   3845  N   ASN A 238      48.806  70.428  84.340  1.00  0.00           N
ATOM   3847  CA  ASN A 238      47.924  71.498  84.770  1.00  0.00           C
ATOM   3849  CB  ASN A 238      47.954  72.588  83.650  1.00  0.00           C
ATOM   3852  CG  ASN A 238      46.924  73.717  83.750  1.00  0.00           C
ATOM   3853  OD1 ASN A 238      46.424  74.108  84.810  1.00  0.00           O
ATOM   3854  ND2 ASN A 238      46.604  74.307  82.590  1.00  0.00           N
ATOM   3857  C   ASN A 238      46.494  71.018  85.010  1.00  0.00           C
ATOM   3858  O   ASN A 238      45.875  71.279  86.040  1.00  0.00           O
ATOM   3859  N   LYS A 239      45.974  70.247  84.050  1.00  0.00           N
ATOM   3861  CA  LYS A 239      44.664  69.647  84.060  1.00  0.00           C
ATOM   3863  CB  LYS A 239      44.415  68.987  82.680  1.00  0.00           C
ATOM   3866  CG  LYS A 239      43.006  68.448  82.460  1.00  0.00           C
ATOM   3869  CD  LYS A 239      41.954  69.577  82.520  1.00  0.00           C
ATOM   3872  CE  LYS A 239      40.545  69.127  82.140  1.00  0.00           C
ATOM   3875  NZ  LYS A 239      40.104  68.068  83.060  1.00  0.00           N
ATOM   3879  C   LYS A 239      44.424  68.648  85.200  1.00  0.00           C
ATOM   3880  O   LYS A 239      43.354  68.628  85.800  1.00  0.00           O
ATOM   3881  N   VAL A 240      45.444  67.818  85.530  1.00  0.00           N
ATOM   3883  CA  VAL A 240      45.326  66.748  86.520  1.00  0.00           C
ATOM   3885  CB  VAL A 240      46.104  65.507  86.070  1.00  0.00           C
ATOM   3887  CG1 VAL A 240      47.625  65.669  86.320  1.00  0.00           C
ATOM   3891  CG2 VAL A 240      45.576  64.238  86.760  1.00  0.00           C
ATOM   3895  C   VAL A 240      45.784  67.168  87.920  1.00  0.00           C
ATOM   3896  O   VAL A 240      45.444  66.538  88.920  1.00  0.00           O
ATOM   3897  N   PHE A 241      46.514  68.308  88.040  1.00  0.00           N
ATOM   3899  CA  PHE A 241      46.924  68.878  89.320  1.00  0.00           C
ATOM   3901  CB  PHE A 241      48.445  69.188  89.370  1.00  0.00           C
ATOM   3904  CG  PHE A 241      49.215  67.908  89.490  1.00  0.00           C
ATOM   3905  CD1 PHE A 241      49.146  67.177  90.680  1.00  0.00           C
ATOM   3907  CE1 PHE A 241      49.924  66.029  90.850  1.00  0.00           C
ATOM   3909  CZ  PHE A 241      50.756  65.588  89.810  1.00  0.00           C
ATOM   3911  CD2 PHE A 241      50.075  67.478  88.470  1.00  0.00           C
ATOM   3913  CE2 PHE A 241      50.826  66.308  88.620  1.00  0.00           C
ATOM   3915  C   PHE A 241      46.226  70.178  89.640  1.00  0.00           C
ATOM   3916  O   PHE A 241      46.556  70.848  90.630  1.00  0.00           O
ATOM   3917  N   ASN A 242      45.224  70.568  88.830  1.00  0.00           N
ATOM   3919  CA  ASN A 242      44.396  71.728  89.050  1.00  0.00           C
ATOM   3921  CB  ASN A 242      43.435  71.387  90.230  1.00  0.00           C
ATOM   3924  CG  ASN A 242      42.346  72.419  90.430  1.00  0.00           C
ATOM   3925  OD1 ASN A 242      41.936  73.128  89.500  1.00  0.00           O
ATOM   3926  ND2 ASN A 242      41.844  72.529  91.680  1.00  0.00           N
ATOM   3929  C   ASN A 242      45.194  73.037  89.200  1.00  0.00           C
ATOM   3930  O   ASN A 242      45.084  73.779  90.180  1.00  0.00           O
ATOM   3931  N   GLY A 243      46.065  73.327  88.210  1.00  0.00           N
ATOM   3933  CA  GLY A 243      46.814  74.577  88.110  1.00  0.00           C
ATOM   3936  C   GLY A 243      47.975  74.717  89.070  1.00  0.00           C
ATOM   3937  O   GLY A 243      48.554  75.798  89.230  1.00  0.00           O
ATOM   3938  N   GLY A 244      48.344  73.628  89.750  1.00  0.00           N
ATOM   3940  CA  GLY A 244      49.375  73.628  90.790  1.00  0.00           C
ATOM   3943  C   GLY A 244      50.686  73.128  90.290  1.00  0.00           C
ATOM   3944  O   GLY A 244      51.725  73.278  90.910  1.00  0.00           O
ATOM   3945  N   ALA A 245      50.686  72.529  89.090  1.00  0.00           N
ATOM   3947  CA  ALA A 245      51.884  72.168  88.400  1.00  0.00           C
ATOM   3949  CB  ALA A 245      51.585  70.938  87.540  1.00  0.00           C
ATOM   3953  C   ALA A 245      52.354  73.368  87.590  1.00  0.00           C
ATOM   3954  O   ALA A 245      51.774  73.779  86.590  1.00  0.00           O
ATOM   3955  N   VAL A 246      53.414  74.027  88.070  1.00  0.00           N
ATOM   3957  CA  VAL A 246      53.974  75.208  87.420  1.00  0.00           C
ATOM   3959  CB  VAL A 246      54.576  76.147  88.460  1.00  0.00           C
ATOM   3961  CG1 VAL A 246      55.264  77.368  87.810  1.00  0.00           C
ATOM   3965  CG2 VAL A 246      53.495  76.598  89.470  1.00  0.00           C
ATOM   3969  C   VAL A 246      55.064  74.749  86.480  1.00  0.00           C
ATOM   3970  O   VAL A 246      55.945  74.007  86.880  1.00  0.00           O
ATOM   3971  N   LYS A 247      55.026  75.158  85.180  1.00  0.00           N
ATOM   3973  CA  LYS A 247      55.995  74.738  84.170  1.00  0.00           C
ATOM   3975  CB  LYS A 247      55.646  75.358  82.790  1.00  0.00           C
ATOM   3978  CG  LYS A 247      56.544  74.848  81.650  1.00  0.00           C
ATOM   3981  CD  LYS A 247      56.325  75.557  80.300  1.00  0.00           C
ATOM   3984  CE  LYS A 247      55.046  75.218  79.540  1.00  0.00           C
ATOM   3987  NZ  LYS A 247      55.046  75.948  78.260  1.00  0.00           N
ATOM   3991  C   LYS A 247      57.434  75.099  84.520  1.00  0.00           C
ATOM   3992  O   LYS A 247      57.744  76.279  84.640  1.00  0.00           O
ATOM   3993  N   GLY A 248      58.365  74.127  84.660  1.00  0.00           N
ATOM   3995  CA  GLY A 248      59.664  74.388  85.280  1.00  0.00           C
ATOM   3998  C   GLY A 248      60.844  74.458  84.340  1.00  0.00           C
ATOM   3999  O   GLY A 248      61.994  74.398  84.780  1.00  0.00           O
ATOM   4000  N   TRP A 249      60.625  74.528  83.020  1.00  0.00           N
ATOM   4002  CA  TRP A 249      61.655  74.497  81.990  1.00  0.00           C
ATOM   4004  CB  TRP A 249      61.506  73.257  81.060  1.00  0.00           C
ATOM   4007  CG  TRP A 249      60.194  73.099  80.320  1.00  0.00           C
ATOM   4008  CD1 TRP A 249      59.924  73.538  79.060  1.00  0.00           C
ATOM   4010  NE1 TRP A 249      58.646  73.188  78.690  1.00  0.00           N
ATOM   4012  CE2 TRP A 249      58.094  72.438  79.680  1.00  0.00           C
ATOM   4013  CD2 TRP A 249      59.056  72.327  80.720  1.00  0.00           C
ATOM   4014  CE3 TRP A 249      58.785  71.507  81.800  1.00  0.00           C
ATOM   4016  CZ3 TRP A 249      57.596  70.788  81.820  1.00  0.00           C
ATOM   4018  CZ2 TRP A 249      56.884  71.778  79.720  1.00  0.00           C
ATOM   4020  CH2 TRP A 249      56.655  70.929  80.800  1.00  0.00           C
ATOM   4022  C   TRP A 249      61.694  75.839  81.240  1.00  0.00           C
ATOM   4023  O   TRP A 249      60.914  76.738  81.520  1.00  0.00           O
ATOM   4024  N   LEU A 250      62.705  76.049  80.360  1.00  0.00           N
ATOM   4026  CA  LEU A 250      62.775  77.168  79.420  1.00  0.00           C
ATOM   4028  CB  LEU A 250      64.195  77.288  78.820  1.00  0.00           C
ATOM   4031  CG  LEU A 250      64.494  78.647  78.130  1.00  0.00           C
ATOM   4033  CD1 LEU A 250      64.344  79.827  79.100  1.00  0.00           C
ATOM   4037  CD2 LEU A 250      65.896  78.669  77.520  1.00  0.00           C
ATOM   4041  C   LEU A 250      61.725  77.098  78.300  1.00  0.00           C
ATOM   4042  O   LEU A 250      61.306  76.007  77.960  1.00  0.00           O
ATOM   4043  N   GLU A 251      61.254  78.218  77.720  1.00  0.00           N
ATOM   4045  CA  GLU A 251      60.084  78.208  76.850  1.00  0.00           C
ATOM   4047  CB  GLU A 251      59.204  79.458  77.180  1.00  0.00           C
ATOM   4050  CG  GLU A 251      57.666  79.349  76.980  1.00  0.00           C
ATOM   4053  CD  GLU A 251      56.936  78.238  77.730  1.00  0.00           C
ATOM   4054  OE1 GLU A 251      57.336  77.058  77.600  1.00  0.00           O
ATOM   4055  OE2 GLU A 251      55.935  78.507  78.470  1.00  0.00           O
ATOM   4056  C   GLU A 251      60.475  78.197  75.340  1.00  0.00           C
ATOM   4057  OT1 GLU A 251      61.686  78.169  75.000  1.00  0.00           O
ATOM   4058  OT2 GLU A 251      59.555  78.247  74.470  1.00  0.00           O
ATOM   4059  NH3 POPEB 252      56.924  42.698  64.010  1.00  0.00           N
ATOM   4063  C12 POPEB 252      56.585  43.778  65.000  1.00  0.00           C
ATOM   4066  C11 POPEB 252      57.806  44.188  65.860  1.00  0.00           C
ATOM   4069  P   POPEB 252      58.634  46.238  67.280  1.00  0.00           P
ATOM   4070  O13 POPEB 252      59.646  45.287  67.790  1.00  0.00           O
ATOM   4071  O14 POPEB 252      57.994  47.197  68.220  1.00  0.00           O
ATOM   4072  O11 POPEB 252      59.344  46.987  66.090  1.00  0.00           O
ATOM   4073  O12 POPEB 252      57.504  45.419  66.520  1.00  0.00           O
ATOM   4074  C1  POPEB 252      58.936  48.237  65.570  1.00  0.00           C
ATOM   4077  C2  POPEB 252      58.006  48.057  64.330  1.00  0.00           C
ATOM   4079  O21 POPEB 252      58.326  48.948  63.250  1.00  0.00           O
ATOM   4080  C21 POPEB 252      58.264  50.257  63.480  1.00  0.00           C
ATOM   4081  O22 POPEB 252      58.094  50.788  64.560  1.00  0.00           O
ATOM   4082  C22 POPEB 252      58.494  51.017  62.170  1.00  0.00           C
ATOM   4085  C3  POPEB 252      56.474  48.109  64.690  1.00  0.00           C
ATOM   4088  O31 POPEB 252      55.594  48.249  63.550  1.00  0.00           O
ATOM   4089  C31 POPEB 252      55.576  47.258  62.670  1.00  0.00           C
ATOM   4090  O32 POPEB 252      56.254  46.248  62.700  1.00  0.00           O
ATOM   4091  C32 POPEB 252      54.544  47.579  61.580  1.00  0.00           C
ATOM   4094  C23 POPEB 252      57.965  50.287  60.910  1.00  0.00           C
ATOM   4097  C24 POPEB 252      58.294  51.058  59.620  1.00  0.00           C
ATOM   4100  C25 POPEB 252      59.785  51.078  59.260  1.00  0.00           C
ATOM   4103  C26 POPEB 252      60.075  50.368  57.930  1.00  0.00           C
ATOM   4106  C27 POPEB 252      61.535  50.539  57.490  1.00  0.00           C
ATOM   4109  C28 POPEB 252      61.844  49.928  56.120  1.00  0.00           C
ATOM   4112  C29 POPEB 252      61.854  48.418  56.160  1.00  0.00           C
ATOM   4114 0C21 POPEB 252      61.875  47.607  55.100  1.00  0.00           C
ATOM   4116 1C21 POPEB 252      61.896  48.028  53.650  1.00  0.00           C
ATOM   4119 2C21 POPEB 252      63.326  48.298  53.140  1.00  0.00           C
ATOM   4122 3C21 POPEB 252      63.396  48.328  51.610  1.00  0.00           C
ATOM   4125 4C21 POPEB 252      64.796  48.657  51.090  1.00  0.00           C
ATOM   4128 5C21 POPEB 252      64.854  48.768  49.550  1.00  0.00           C
ATOM   4131 6C21 POPEB 252      64.634  47.438  48.800  1.00  0.00           C
ATOM   4134 7C21 POPEB 252      65.756  46.408  49.020  1.00  0.00           C
ATOM   4137 8C21 POPEB 252      65.564  45.128  48.210  1.00  0.00           C
ATOM   4141  C33 POPEB 252      54.664  46.677  60.330  1.00  0.00           C
ATOM   4144  C34 POPEB 252      53.354  46.607  59.530  1.00  0.00           C
ATOM   4147  C35 POPEB 252      53.484  46.028  58.110  1.00  0.00           C
ATOM   4150  C36 POPEB 252      54.295  44.728  58.030  1.00  0.00           C
ATOM   4153  C37 POPEB 252      54.514  44.247  56.580  1.00  0.00           C
ATOM   4156  C38 POPEB 252      53.614  43.078  56.140  1.00  0.00           C
ATOM   4159  C39 POPEB 252      52.125  43.428  56.000  1.00  0.00           C
ATOM   4162 0C31 POPEB 252      51.416  42.418  55.080  1.00  0.00           C
ATOM   4165 1C31 POPEB 252      49.906  42.668  54.950  1.00  0.00           C
ATOM   4168 2C31 POPEB 252      49.225  41.717  53.960  1.00  0.00           C
ATOM   4171 3C31 POPEB 252      49.344  42.139  52.480  1.00  0.00           C
ATOM   4174 4C31 POPEB 252      48.465  43.348  52.120  1.00  0.00           C
ATOM   4177 5C31 POPEB 252      48.256  43.499  50.610  1.00  0.00           C
ATOM   4180 6C31 POPEB 252      47.285  44.627  50.250  1.00  0.00           C
ATOM   4184  NH3 POPEC 253      93.484  73.238  24.140  1.00  0.00           N
ATOM   4188  C12 POPEC 253      94.344  72.007  24.040  1.00  0.00           C
ATOM   4191  C11 POPEC 253      93.906  70.897  24.990  1.00  0.00           C
ATOM   4194  P   POPEC 253      93.704  68.448  24.090  1.00  0.00           P
ATOM   4195  O13 POPEC 253      94.674  67.419  23.670  1.00  0.00           O
ATOM   4196  O14 POPEC 253      92.656  68.857  23.140  1.00  0.00           O
ATOM   4197  O11 POPEC 253      93.006  68.028  25.420  1.00  0.00           O
ATOM   4198  O12 POPEC 253      94.545  69.698  24.540  1.00  0.00           O
ATOM   4199  C1  POPEC 253      93.685  67.798  26.630  1.00  0.00           C
ATOM   4202  C2  POPEC 253      92.605  67.378  27.640  1.00  0.00           C
ATOM   4204  O21 POPEC 253      93.215  67.087  28.900  1.00  0.00           O
ATOM   4205  C21 POPEC 253      93.146  67.908  29.960  1.00  0.00           C
ATOM   4206  O22 POPEC 253      93.526  67.599  31.070  1.00  0.00           O
ATOM   4207  C22 POPEC 253      92.605  69.318  29.690  1.00  0.00           C
ATOM   4210  C3  POPEC 253      91.826  66.139  27.110  1.00  0.00           C
ATOM   4213  O31 POPEC 253      91.054  65.467  28.130  1.00  0.00           O
ATOM   4214  C31 POPEC 253      90.084  66.188  28.680  1.00  0.00           C
ATOM   4215  O32 POPEC 253      89.605  67.217  28.260  1.00  0.00           O
ATOM   4216  C32 POPEC 253      89.785  65.548  30.040  1.00  0.00           C
ATOM   4219  C23 POPEC 253      91.105  69.548  29.970  1.00  0.00           C
ATOM   4222  C24 POPEC 253      90.886  70.887  30.690  1.00  0.00           C
ATOM   4225  C25 POPEC 253      90.855  70.778  32.230  1.00  0.00           C
ATOM   4228  C26 POPEC 253      92.006  69.978  32.860  1.00  0.00           C
ATOM   4231  C27 POPEC 253      91.924  69.908  34.390  1.00  0.00           C
ATOM   4234  C28 POPEC 253      93.104  69.158  35.050  1.00  0.00           C
ATOM   4237  C29 POPEC 253      93.186  67.688  34.720  1.00  0.00           C
ATOM   4239 0C21 POPEC 253      93.316  66.658  35.590  1.00  0.00           C
ATOM   4241 1C21 POPEC 253      93.405  66.728  37.100  1.00  0.00           C
ATOM   4244 2C21 POPEC 253      92.285  65.948  37.800  1.00  0.00           C
ATOM   4247 3C21 POPEC 253      92.265  66.209  39.320  1.00  0.00           C
ATOM   4250 4C21 POPEC 253      91.115  65.498  40.050  1.00  0.00           C
ATOM   4253 5C21 POPEC 253      90.844  66.058  41.460  1.00  0.00           C
ATOM   4256 6C21 POPEC 253      92.076  66.088  42.390  1.00  0.00           C
ATOM   4259 7C21 POPEC 253      91.765  66.728  43.740  1.00  0.00           C
ATOM   4262 8C21 POPEC 253      93.015  67.007  44.590  1.00  0.00           C
ATOM   4266  C33 POPEC 253      88.865  66.408  30.940  1.00  0.00           C
ATOM   4269  C34 POPEC 253      88.965  65.967  32.400  1.00  0.00           C
ATOM   4272  C35 POPEC 253      88.234  66.888  33.390  1.00  0.00           C
ATOM   4275  C36 POPEC 253      88.505  66.507  34.850  1.00  0.00           C
ATOM   4278  C37 POPEC 253      87.635  67.288  35.830  1.00  0.00           C
ATOM   4281  C38 POPEC 253      87.866  66.897  37.300  1.00  0.00           C
ATOM   4284  C39 POPEC 253      86.785  67.467  38.230  1.00  0.00           C
ATOM   4287 0C31 POPEC 253      87.174  67.398  39.710  1.00  0.00           C
ATOM   4290 1C31 POPEC 253      86.064  67.998  40.590  1.00  0.00           C
ATOM   4293 2C31 POPEC 253      86.484  68.228  42.050  1.00  0.00           C
ATOM   4296 3C31 POPEC 253      86.686  66.938  42.860  1.00  0.00           C
ATOM   4299 4C31 POPEC 253      86.826  67.238  44.360  1.00  0.00           C
ATOM   4302 5C31 POPEC 253      86.805  65.978  45.230  1.00  0.00           C
ATOM   4305 6C31 POPEC 253      86.875  66.279  46.730  1.00  0.00           C
ATOM   4309  NH3 POPED 254      79.905  83.757  25.680  1.00  0.00           N
ATOM   4313  C12 POPED 254      79.354  82.658  24.800  1.00  0.00           C
ATOM   4316  C11 POPED 254      77.835  82.498  24.910  1.00  0.00           C
ATOM   4319  P   POPED 254      76.576  80.268  24.290  1.00  0.00           P
ATOM   4320  O13 POPED 254      76.054  79.528  23.130  1.00  0.00           O
ATOM   4321  O14 POPED 254      77.344  79.447  25.250  1.00  0.00           O
ATOM   4322  O11 POPED 254      75.374  80.928  25.060  1.00  0.00           O
ATOM   4323  O12 POPED 254      77.384  81.577  23.910  1.00  0.00           O
ATOM   4324  C1  POPED 254      74.866  80.467  26.290  1.00  0.00           C
ATOM   4327  C2  POPED 254      73.336  80.578  26.230  1.00  0.00           C
ATOM   4329  O21 POPED 254      72.835  80.257  27.550  1.00  0.00           O
ATOM   4330  C21 POPED 254      72.325  81.297  28.230  1.00  0.00           C
ATOM   4331  O22 POPED 254      72.226  82.428  27.810  1.00  0.00           O
ATOM   4332  C22 POPED 254      71.854  80.877  29.620  1.00  0.00           C
ATOM   4335  C3  POPED 254      72.726  79.618  25.150  1.00  0.00           C
ATOM   4338  O31 POPED 254      71.296  79.567  25.300  1.00  0.00           O
ATOM   4339  C31 POPED 254      70.665  78.518  24.780  1.00  0.00           C
ATOM   4340  O32 POPED 254      71.164  77.648  24.090  1.00  0.00           O
ATOM   4341  C32 POPED 254      69.215  78.527  25.270  1.00  0.00           C
ATOM   4344  C23 POPED 254      72.314  79.468  30.060  1.00  0.00           C
ATOM   4347  C24 POPED 254      71.844  79.027  31.460  1.00  0.00           C
ATOM   4350  C25 POPED 254      72.104  80.028  32.590  1.00  0.00           C
ATOM   4353  C26 POPED 254      72.646  79.298  33.820  1.00  0.00           C
ATOM   4356  C27 POPED 254      72.826  80.187  35.040  1.00  0.00           C
ATOM   4359  C28 POPED 254      73.494  79.419  36.180  1.00  0.00           C
ATOM   4362  C29 POPED 254      73.965  80.378  37.240  1.00  0.00           C
ATOM   4364 0C21 POPED 254      73.396  80.618  38.420  1.00  0.00           C
ATOM   4366 1C21 POPED 254      72.164  79.928  38.970  1.00  0.00           C
ATOM   4369 2C21 POPED 254      72.336  79.577  40.460  1.00  0.00           C
ATOM   4372 3C21 POPED 254      72.624  80.818  41.320  1.00  0.00           C
ATOM   4375 4C21 POPED 254      72.576  80.588  42.830  1.00  0.00           C
ATOM   4378 5C21 POPED 254      71.244  81.017  43.460  1.00  0.00           C
ATOM   4381 6C21 POPED 254      71.296  80.987  44.990  1.00  0.00           C
ATOM   4384 7C21 POPED 254      70.094  81.677  45.650  1.00  0.00           C
ATOM   4387 8C21 POPED 254      70.094  81.497  47.180  1.00  0.00           C
ATOM   4391  C33 POPED 254      69.064  78.738  26.800  1.00  0.00           C
ATOM   4394  C34 POPED 254      67.604  78.577  27.250  1.00  0.00           C
ATOM   4397  C35 POPED 254      67.094  77.128  27.380  1.00  0.00           C
ATOM   4400  C36 POPED 254      67.594  76.408  28.640  1.00  0.00           C
ATOM   4403  C37 POPED 254      66.826  75.128  29.000  1.00  0.00           C
ATOM   4406  C38 POPED 254      67.406  74.398  30.230  1.00  0.00           C
ATOM   4409  C39 POPED 254      68.294  73.197  29.880  1.00  0.00           C
ATOM   4412 0C31 POPED 254      68.965  72.578  31.120  1.00  0.00           C
ATOM   4415 1C31 POPED 254      69.544  71.188  30.840  1.00  0.00           C
ATOM   4418 2C31 POPED 254      70.085  70.498  32.120  1.00  0.00           C
ATOM   4421 3C31 POPED 254      71.405  71.038  32.670  1.00  0.00           C
ATOM   4424 4C31 POPED 254      72.554  70.897  31.660  1.00  0.00           C
ATOM   4427 5C31 POPED 254      73.896  71.419  32.190  1.00  0.00           C
ATOM   4430 6C31 POPED 254      74.674  72.207  31.130  1.00  0.00           C
ATOM   4434  NH3 POPEE 255       9.669 126.283  24.100  1.00  0.00           N
ATOM   4438  C12 POPEE 255       9.360 124.893  23.650  1.00  0.00           C
ATOM   4441  C11 POPEE 255      10.519 123.952  24.010  1.00  0.00           C
ATOM   4444  P   POPEE 255       9.830 121.462  24.590  1.00  0.00           P
ATOM   4445  O13 POPEE 255       9.859 120.222  23.790  1.00  0.00           O
ATOM   4446  O14 POPEE 255      10.700 121.553  25.780  1.00  0.00           O
ATOM   4447  O11 POPEE 255       8.329 121.842  24.930  1.00  0.00           O
ATOM   4448  O12 POPEE 255      10.239 122.624  23.580  1.00  0.00           O
ATOM   4449  C1  POPEE 255       7.970 122.743  25.990  1.00  0.00           C
ATOM   4452  C2  POPEE 255       7.300 121.992  27.170  1.00  0.00           C
ATOM   4454  O21 POPEE 255       8.209 120.973  27.620  1.00  0.00           O
ATOM   4455  C21 POPEE 255       9.059 121.374  28.550  1.00  0.00           C
ATOM   4456  O22 POPEE 255       8.930 122.372  29.240  1.00  0.00           O
ATOM   4457  C22 POPEE 255      10.239 120.423  28.610  1.00  0.00           C
ATOM   4460  C3  POPEE 255       5.949 121.343  26.790  1.00  0.00           C
ATOM   4463  O31 POPEE 255       5.210 120.993  27.990  1.00  0.00           O
ATOM   4464  C31 POPEE 255       5.560 119.834  28.540  1.00  0.00           C
ATOM   4465  O32 POPEE 255       6.229 118.967  28.010  1.00  0.00           O
ATOM   4466  C32 POPEE 255       5.040 119.802  29.980  1.00  0.00           C
ATOM   4469  C23 POPEE 255      10.659 120.053  30.050  1.00  0.00           C
ATOM   4472  C24 POPEE 255       9.929 118.838  30.600  1.00  0.00           C
ATOM   4475  C25 POPEE 255      10.180 118.627  32.110  1.00  0.00           C
ATOM   4478  C26 POPEE 255       9.500 119.694  32.970  1.00  0.00           C
ATOM   4481  C27 POPEE 255       9.360 119.338  34.460  1.00  0.00           C
ATOM   4484  C28 POPEE 255      10.329 120.103  35.390  1.00  0.00           C
ATOM   4487  C29 POPEE 255      11.729 119.527  35.440  1.00  0.00           C
ATOM   4489 0C21 POPEE 255      12.529 119.583  36.510  1.00  0.00           C
ATOM   4491 1C21 POPEE 255      12.190 120.303  37.800  1.00  0.00           C
ATOM   4494 2C21 POPEE 255      13.430 120.863  38.520  1.00  0.00           C
ATOM   4497 3C21 POPEE 255      13.040 121.642  39.780  1.00  0.00           C
ATOM   4500 4C21 POPEE 255      14.249 121.903  40.690  1.00  0.00           C
ATOM   4503 5C21 POPEE 255      13.989 122.923  41.800  1.00  0.00           C
ATOM   4506 6C21 POPEE 255      15.280 123.312  42.540  1.00  0.00           C
ATOM   4509 7C21 POPEE 255      15.080 124.443  43.550  1.00  0.00           C
ATOM   4512 8C21 POPEE 255      16.390 124.872  44.220  1.00  0.00           C
ATOM   4516  C33 POPEE 255       6.069 120.483  30.910  1.00  0.00           C
ATOM   4519  C34 POPEE 255       5.490 121.143  32.170  1.00  0.00           C
ATOM   4522  C35 POPEE 255       5.449 120.233  33.390  1.00  0.00           C
ATOM   4525  C36 POPEE 255       5.479 121.012  34.720  1.00  0.00           C
ATOM   4528  C37 POPEE 255       5.530 120.093  35.940  1.00  0.00           C
ATOM   4531  C38 POPEE 255       5.739 120.812  37.280  1.00  0.00           C
ATOM   4534  C39 POPEE 255       7.219 121.012  37.640  1.00  0.00           C
ATOM   4537 0C31 POPEE 255       7.470 121.393  39.110  1.00  0.00           C
ATOM   4540 1C31 POPEE 255       8.969 121.452  39.430  1.00  0.00           C
ATOM   4543 2C31 POPEE 255       9.299 121.873  40.880  1.00  0.00           C
ATOM   4546 3C31 POPEE 255       9.129 120.742  41.910  1.00  0.00           C
ATOM   4549 4C31 POPEE 255       9.680 121.143  43.290  1.00  0.00           C
ATOM   4552 5C31 POPEE 255       9.050 120.364  44.450  1.00  0.00           C
ATOM   4555 6C31 POPEE 255       9.240 121.063  45.790  1.00  0.00           C
ATOM   4559  NH3 POPEF 256       2.850   1.267  22.060  1.00  0.00           N
ATOM   4563  C12 POPEF 256       4.170   0.587  22.290  1.00  0.00           C
ATOM   4566  C11 POPEF 256       5.130   1.487  23.060  1.00  0.00           C
ATOM   4569  P   POPEF 256       7.239   0.267  24.210  1.00  0.00           P
ATOM   4570  O13 POPEF 256       7.680  -1.063  23.750  1.00  0.00           O
ATOM   4571  O14 POPEF 256       8.320   1.157  24.680  1.00  0.00           O
ATOM   4572  O11 POPEF 256       6.150   0.047  25.340  1.00  0.00           O
ATOM   4573  O12 POPEF 256       6.450   0.947  23.030  1.00  0.00           O
ATOM   4574  C1  POPEF 256       5.860  -1.283  25.800  1.00  0.00           C
ATOM   4577  C2  POPEF 256       4.780  -1.213  26.910  1.00  0.00           C
ATOM   4579  O21 POPEF 256       4.509  -2.403  27.670  1.00  0.00           O
ATOM   4580  C21 POPEF 256       4.859  -3.613  27.310  1.00  0.00           C
ATOM   4581  O22 POPEF 256       5.589  -3.933  26.390  1.00  0.00           O
ATOM   4582  C22 POPEF 256       4.149  -4.633  28.200  1.00  0.00           C
ATOM   4585  C3  POPEF 256       3.449  -0.613  26.330  1.00  0.00           C
ATOM   4588  O31 POPEF 256       2.359  -1.543  26.350  1.00  0.00           O
ATOM   4589  C31 POPEF 256       1.120  -1.313  26.800  1.00  0.00           C
ATOM   4590  O32 POPEF 256       0.189  -2.082  26.620  1.00  0.00           O
ATOM   4591  C32 POPEF 256       0.860   0.117  27.290  1.00  0.00           C
ATOM   4594  C23 POPEF 256       4.439  -4.533  29.720  1.00  0.00           C
ATOM   4597  C24 POPEF 256       3.569  -3.523  30.490  1.00  0.00           C
ATOM   4600  C25 POPEF 256       3.200  -3.983  31.920  1.00  0.00           C
ATOM   4603  C26 POPEF 256       1.939  -4.862  31.970  1.00  0.00           C
ATOM   4606  C27 POPEF 256       1.790  -5.742  33.230  1.00  0.00           C
ATOM   4609  C28 POPEF 256       1.790  -4.983  34.580  1.00  0.00           C
ATOM   4612  C29 POPEF 256       3.159  -4.823  35.170  1.00  0.00           C
ATOM   4614 0C21 POPEF 256       3.500  -4.393  36.410  1.00  0.00           C
ATOM   4616 1C21 POPEF 256       2.630  -3.893  37.540  1.00  0.00           C
ATOM   4619 2C21 POPEF 256       1.340  -3.082  37.230  1.00  0.00           C
ATOM   4622 3C21 POPEF 256       0.770  -2.433  38.510  1.00  0.00           C
ATOM   4625 4C21 POPEF 256      -0.580  -1.723  38.320  1.00  0.00           C
ATOM   4628 5C21 POPEF 256      -1.050  -1.043  39.610  1.00  0.00           C
ATOM   4631 6C21 POPEF 256      -2.571  -0.873  39.760  1.00  0.00           C
ATOM   4634 7C21 POPEF 256      -3.220   0.047  38.720  1.00  0.00           C
ATOM   4637 8C21 POPEF 256      -4.711   0.317  39.000  1.00  0.00           C
ATOM   4641  C33 POPEF 256       1.390   0.587  28.660  1.00  0.00           C
ATOM   4644  C34 POPEF 256       1.190   2.108  28.700  1.00  0.00           C
ATOM   4647  C35 POPEF 256       1.229   2.747  30.080  1.00  0.00           C
ATOM   4650  C36 POPEF 256       2.649   3.037  30.560  1.00  0.00           C
ATOM   4653  C37 POPEF 256       2.630   3.858  31.850  1.00  0.00           C
ATOM   4656  C38 POPEF 256       4.030   4.168  32.410  1.00  0.00           C
ATOM   4659  C39 POPEF 256       3.930   4.797  33.800  1.00  0.00           C
ATOM   4662 0C31 POPEF 256       3.510   6.277  33.760  1.00  0.00           C
ATOM   4665 1C31 POPEF 256       3.130   6.818  35.140  1.00  0.00           C
ATOM   4668 2C31 POPEF 256       3.270   8.347  35.230  1.00  0.00           C
ATOM   4671 3C31 POPEF 256       2.649   8.917  36.510  1.00  0.00           C
ATOM   4674 4C31 POPEF 256       3.449   8.597  37.780  1.00  0.00           C
ATOM   4677 5C31 POPEF 256       2.949   9.377  38.990  1.00  0.00           C
ATOM   4680 6C31 POPEF 256       3.700   9.067  40.290  1.00  0.00           C
ATOM   4684  NH3 POPEG 257      57.965 101.289  24.250  1.00  0.00           N
ATOM   4688  C12 POPEG 257      57.975  99.947  24.910  1.00  0.00           C
ATOM   4691  C11 POPEG 257      56.865  99.098  24.300  1.00  0.00           C
ATOM   4694  P   POPEG 257      55.405  97.078  24.960  1.00  0.00           P
ATOM   4695  O13 POPEG 257      54.794  97.407  23.660  1.00  0.00           O
ATOM   4696  O14 POPEG 257      55.764  95.667  25.260  1.00  0.00           O
ATOM   4697  O11 POPEG 257      54.576  97.708  26.160  1.00  0.00           O
ATOM   4698  O12 POPEG 257      56.744  97.918  25.080  1.00  0.00           O
ATOM   4699  C1  POPEG 257      55.084  97.717  27.500  1.00  0.00           C
ATOM   4702  C2  POPEG 257      54.014  97.127  28.470  1.00  0.00           C
ATOM   4704  O21 POPEG 257      54.404  96.787  29.810  1.00  0.00           O
ATOM   4705  C21 POPEG 257      55.594  96.828  30.330  1.00  0.00           C
ATOM   4706  O22 POPEG 257      56.655  97.048  29.770  1.00  0.00           O
ATOM   4707  C22 POPEG 257      55.485  96.418  31.810  1.00  0.00           C
ATOM   4710  C3  POPEG 257      53.344  95.877  27.810  1.00  0.00           C
ATOM   4713  O31 POPEG 257      52.654  95.059  28.780  1.00  0.00           O
ATOM   4714  C31 POPEG 257      53.224  93.918  29.130  1.00  0.00           C
ATOM   4715  O32 POPEG 257      54.165  93.398  28.540  1.00  0.00           O
ATOM   4716  C32 POPEG 257      52.514  93.337  30.360  1.00  0.00           C
ATOM   4719  C23 POPEG 257      56.096  97.447  32.800  1.00  0.00           C
ATOM   4722  C24 POPEG 257      55.084  98.447  33.370  1.00  0.00           C
ATOM   4725  C25 POPEG 257      54.305  97.908  34.590  1.00  0.00           C
ATOM   4728  C26 POPEG 257      53.256  98.897  35.110  1.00  0.00           C
ATOM   4731  C27 POPEG 257      52.645  98.468  36.450  1.00  0.00           C
ATOM   4734  C28 POPEG 257      51.756  99.557  37.080  1.00  0.00           C
ATOM   4737  C29 POPEG 257      51.135  99.077  38.360  1.00  0.00           C
ATOM   4739 0C21 POPEG 257      51.334  99.557  39.600  1.00  0.00           C
ATOM   4741 1C21 POPEG 257      52.234 100.707  40.010  1.00  0.00           C
ATOM   4744 2C21 POPEG 257      52.954 100.427  41.340  1.00  0.00           C
ATOM   4747 3C21 POPEG 257      53.726 101.668  41.830  1.00  0.00           C
ATOM   4750 4C21 POPEG 257      54.745 101.388  42.940  1.00  0.00           C
ATOM   4753 5C21 POPEG 257      54.085 100.917  44.250  1.00  0.00           C
ATOM   4756 6C21 POPEG 257      55.026 100.908  45.460  1.00  0.00           C
ATOM   4759 7C21 POPEG 257      54.256 100.847  46.790  1.00  0.00           C
ATOM   4762 8C21 POPEG 257      55.145 100.938  48.020  1.00  0.00           C
ATOM   4766  C33 POPEG 257      53.445  93.218  31.600  1.00  0.00           C
ATOM   4769  C34 POPEG 257      52.666  93.258  32.920  1.00  0.00           C
ATOM   4772  C35 POPEG 257      53.554  93.328  34.180  1.00  0.00           C
ATOM   4775  C36 POPEG 257      52.826  93.988  35.360  1.00  0.00           C
ATOM   4778  C37 POPEG 257      53.635  94.007  36.670  1.00  0.00           C
ATOM   4781  C38 POPEG 257      52.954  94.888  37.740  1.00  0.00           C
ATOM   4784  C39 POPEG 257      53.165  94.457  39.200  1.00  0.00           C
ATOM   4787 0C31 POPEG 257      54.555  94.767  39.760  1.00  0.00           C
ATOM   4790 1C31 POPEG 257      54.615  94.498  41.280  1.00  0.00           C
ATOM   4793 2C31 POPEG 257      56.024  94.627  41.880  1.00  0.00           C
ATOM   4796 3C31 POPEG 257      56.044  94.478  43.410  1.00  0.00           C
ATOM   4799 4C31 POPEG 257      55.545  95.737  44.140  1.00  0.00           C
ATOM   4802 5C31 POPEG 257      55.555  95.588  45.670  1.00  0.00           C
ATOM   4805 6C31 POPEG 257      55.125  96.878  46.390  1.00  0.00           C
ATOM   4809  NH3 POPEH 258      65.814  96.898  21.040  1.00  0.00           N
ATOM   4813  C12 POPEH 258      64.896  96.898  22.240  1.00  0.00           C
ATOM   4816  C11 POPEH 258      64.035  95.628  22.370  1.00  0.00           C
ATOM   4819  P   POPEH 258      62.694  94.217  24.110  1.00  0.00           P
ATOM   4820  O13 POPEH 258      61.556  94.198  23.180  1.00  0.00           O
ATOM   4821  O14 POPEH 258      63.516  92.988  24.170  1.00  0.00           O
ATOM   4822  O11 POPEH 258      62.206  94.618  25.550  1.00  0.00           O
ATOM   4823  O12 POPEH 258      63.656  95.448  23.730  1.00  0.00           O
ATOM   4824  C1  POPEH 258      62.854  94.188  26.750  1.00  0.00           C
ATOM   4827  C2  POPEH 258      62.094  94.778  27.980  1.00  0.00           C
ATOM   4829  O21 POPEH 258      62.344  94.058  29.200  1.00  0.00           O
ATOM   4830  C21 POPEH 258      63.505  94.287  29.790  1.00  0.00           C
ATOM   4831  O22 POPEH 258      64.475  94.837  29.300  1.00  0.00           O
ATOM   4832  C22 POPEH 258      63.396  93.918  31.270  1.00  0.00           C
ATOM   4835  C3  POPEH 258      60.545  94.827  27.740  1.00  0.00           C
ATOM   4838  O31 POPEH 258      59.755  94.518  28.900  1.00  0.00           O
ATOM   4839  C31 POPEH 258      59.695  95.278  30.010  1.00  0.00           C
ATOM   4840  O32 POPEH 258      59.146  94.919  31.030  1.00  0.00           O
ATOM   4841  C32 POPEH 258      60.354  96.647  29.920  1.00  0.00           C
ATOM   4844  C23 POPEH 258      64.604  94.368  32.120  1.00  0.00           C
ATOM   4847  C24 POPEH 258      64.436  93.918  33.580  1.00  0.00           C
ATOM   4850  C25 POPEH 258      65.384  94.627  34.550  1.00  0.00           C
ATOM   4853  C26 POPEH 258      64.936  94.468  36.010  1.00  0.00           C
ATOM   4856  C27 POPEH 258      65.994  94.958  37.010  1.00  0.00           C
ATOM   4859  C28 POPEH 258      65.634  94.557  38.460  1.00  0.00           C
ATOM   4862  C29 POPEH 258      66.835  94.648  39.380  1.00  0.00           C
ATOM   4864 0C21 POPEH 258      66.844  95.059  40.660  1.00  0.00           C
ATOM   4866 1C21 POPEH 258      65.665  95.567  41.450  1.00  0.00           C
ATOM   4869 2C21 POPEH 258      66.104  96.577  42.520  1.00  0.00           C
ATOM   4872 3C21 POPEH 258      64.906  97.178  43.280  1.00  0.00           C
ATOM   4875 4C21 POPEH 258      65.326  98.268  44.270  1.00  0.00           C
ATOM   4878 5C21 POPEH 258      64.146  99.137  44.720  1.00  0.00           C
ATOM   4881 6C21 POPEH 258      64.586 100.208  45.730  1.00  0.00           C
ATOM   4884 7C21 POPEH 258      63.505 101.248  46.030  1.00  0.00           C
ATOM   4887 8C21 POPEH 258      63.866 102.127  47.240  1.00  0.00           C
ATOM   4891  C33 POPEH 258      60.014  97.498  31.170  1.00  0.00           C
ATOM   4894  C34 POPEH 258      60.576  98.929  31.120  1.00  0.00           C
ATOM   4897  C35 POPEH 258      59.944  99.798  32.220  1.00  0.00           C
ATOM   4900  C36 POPEH 258      60.475 101.227  32.300  1.00  0.00           C
ATOM   4903  C37 POPEH 258      59.646 102.048  33.300  1.00  0.00           C
ATOM   4906  C38 POPEH 258      60.256 103.377  33.740  1.00  0.00           C
ATOM   4909  C39 POPEH 258      61.086 103.268  35.030  1.00  0.00           C
ATOM   4912 0C31 POPEH 258      61.314 104.627  35.700  1.00  0.00           C
ATOM   4915 1C31 POPEH 258      62.136 104.538  36.990  1.00  0.00           C
ATOM   4918 2C31 POPEH 258      62.055 105.837  37.820  1.00  0.00           C
ATOM   4921 3C31 POPEH 258      60.994 105.768  38.940  1.00  0.00           C
ATOM   4924 4C31 POPEH 258      61.564 105.117  40.210  1.00  0.00           C
ATOM   4927 5C31 POPEH 258      60.494 104.708  41.230  1.00  0.00           C
ATOM   4930 6C31 POPEH 258      61.075 104.058  42.480  1.00  0.00           C
ATOM   4934  NH3 POPEI 259      84.135  72.438  23.850  1.00  0.00           N
ATOM   4938  C12 POPEI 259      84.344  70.967  24.130  1.00  0.00           C
ATOM   4941  C11 POPEI 259      83.295  70.438  25.130  1.00  0.00           C
ATOM   4944  P   POPEI 259      81.495  69.007  23.880  1.00  0.00           P
ATOM   4945  O13 POPEI 259      80.285  69.338  23.080  1.00  0.00           O
ATOM   4946  O14 POPEI 259      82.656  68.427  23.180  1.00  0.00           O
ATOM   4947  O11 POPEI 259      81.105  68.109  25.130  1.00  0.00           O
ATOM   4948  O12 POPEI 259      81.994  70.377  24.550  1.00  0.00           O
ATOM   4949  C1  POPEI 259      80.506  68.747  26.270  1.00  0.00           C
ATOM   4952  C2  POPEI 259      80.285  67.807  27.490  1.00  0.00           C
ATOM   4954  O21 POPEI 259      80.065  68.618  28.660  1.00  0.00           O
ATOM   4955  C21 POPEI 259      78.884  69.198  28.770  1.00  0.00           C
ATOM   4956  O22 POPEI 259      77.874  68.887  28.140  1.00  0.00           O
ATOM   4957  C22 POPEI 259      78.984  70.279  29.870  1.00  0.00           C
ATOM   4960  C3  POPEI 259      81.535  66.928  27.750  1.00  0.00           C
ATOM   4963  O31 POPEI 259      81.325  66.029  28.860  1.00  0.00           O
ATOM   4964  C31 POPEI 259      81.854  66.368  30.020  1.00  0.00           C
ATOM   4965  O32 POPEI 259      82.505  67.378  30.270  1.00  0.00           O
ATOM   4966  C32 POPEI 259      81.525  65.268  31.030  1.00  0.00           C
ATOM   4969  C23 POPEI 259      77.665  70.488  30.630  1.00  0.00           C
ATOM   4972  C24 POPEI 259      77.445  69.408  31.690  1.00  0.00           C
ATOM   4975  C25 POPEI 259      78.126  69.717  33.040  1.00  0.00           C
ATOM   4978  C26 POPEI 259      77.366  70.778  33.850  1.00  0.00           C
ATOM   4981  C27 POPEI 259      77.814  70.817  35.320  1.00  0.00           C
ATOM   4984  C28 POPEI 259      77.006  71.807  36.190  1.00  0.00           C
ATOM   4987  C29 POPEI 259      75.545  71.428  36.300  1.00  0.00           C
ATOM   4989 0C21 POPEI 259      74.866  71.178  37.430  1.00  0.00           C
ATOM   4991 1C21 POPEI 259      75.374  71.217  38.850  1.00  0.00           C
ATOM   4994 2C21 POPEI 259      75.485  72.658  39.400  1.00  0.00           C
ATOM   4997 3C21 POPEI 259      74.146  73.409  39.450  1.00  0.00           C
ATOM   5000 4C21 POPEI 259      74.314  74.908  39.740  1.00  0.00           C
ATOM   5003 5C21 POPEI 259      73.134  75.757  39.260  1.00  0.00           C
ATOM   5006 6C21 POPEI 259      71.806  75.408  39.940  1.00  0.00           C
ATOM   5009 7C21 POPEI 259      70.604  76.049  39.230  1.00  0.00           C
ATOM   5012 8C21 POPEI 259      69.256  75.599  39.770  1.00  0.00           C
ATOM   5016  C33 POPEI 259      81.814  65.669  32.500  1.00  0.00           C
ATOM   5019  C34 POPEI 259      80.805  66.669  33.080  1.00  0.00           C
ATOM   5022  C35 POPEI 259      81.315  67.419  34.330  1.00  0.00           C
ATOM   5025  C36 POPEI 259      80.935  66.818  35.690  1.00  0.00           C
ATOM   5028  C37 POPEI 259      81.365  67.737  36.840  1.00  0.00           C
ATOM   5031  C38 POPEI 259      80.935  67.279  38.240  1.00  0.00           C
ATOM   5034  C39 POPEI 259      81.135  68.389  39.280  1.00  0.00           C
ATOM   5037 0C31 POPEI 259      80.625  68.057  40.690  1.00  0.00           C
ATOM   5040 1C31 POPEI 259      80.865  69.208  41.680  1.00  0.00           C
ATOM   5043 2C31 POPEI 259      80.205  68.978  43.050  1.00  0.00           C
ATOM   5046 3C31 POPEI 259      80.585  70.018  44.110  1.00  0.00           C
ATOM   5049 4C31 POPEI 259      82.034  69.878  44.610  1.00  0.00           C
ATOM   5052 5C31 POPEI 259      82.444  71.007  45.570  1.00  0.00           C
ATOM   5055 6C31 POPEI 259      83.924  70.948  45.970  1.00  0.00           C
ATOM   5059  NH3 POPEJ 260      90.336  68.118  68.040  1.00  0.00           N
ATOM   5063  C12 POPEJ 260      90.734  66.658  68.000  1.00  0.00           C
ATOM   5066  C11 POPEJ 260      90.855  66.069  69.430  1.00  0.00           C
ATOM   5069  P   POPEJ 260      90.594  63.517  68.960  1.00  0.00           P
ATOM   5070  O13 POPEJ 260      90.774  62.358  69.880  1.00  0.00           O
ATOM   5071  O14 POPEJ 260      89.216  63.997  68.730  1.00  0.00           O
ATOM   5072  O11 POPEJ 260      91.264  63.158  67.570  1.00  0.00           O
ATOM   5073  O12 POPEJ 260      91.455  64.758  69.420  1.00  0.00           O
ATOM   5074  C1  POPEJ 260      90.984  61.868  67.010  1.00  0.00           C
ATOM   5077  C2  POPEJ 260      91.415  61.768  65.520  1.00  0.00           C
ATOM   5079  O21 POPEJ 260      91.115  60.448  65.010  1.00  0.00           O
ATOM   5080  C21 POPEJ 260      89.835  60.177  64.830  1.00  0.00           C
ATOM   5081  O22 POPEJ 260      88.895  60.918  65.040  1.00  0.00           O
ATOM   5082  C22 POPEJ 260      89.706  58.757  64.250  1.00  0.00           C
ATOM   5085  C3  POPEJ 260      92.945  61.999  65.400  1.00  0.00           C
ATOM   5088  O31 POPEJ 260      93.495  61.708  64.090  1.00  0.00           O
ATOM   5089  C31 POPEJ 260      93.645  62.747  63.290  1.00  0.00           C
ATOM   5090  O32 POPEJ 260      93.295  63.888  63.520  1.00  0.00           O
ATOM   5091  C32 POPEJ 260      94.366  62.308  62.010  1.00  0.00           C
ATOM   5094  C23 POPEJ 260      88.605  58.698  63.170  1.00  0.00           C
ATOM   5097  C24 POPEJ 260      88.775  57.518  62.200  1.00  0.00           C
ATOM   5100  C25 POPEJ 260      88.165  56.208  62.700  1.00  0.00           C
ATOM   5103  C26 POPEJ 260      87.875  55.209  61.560  1.00  0.00           C
ATOM   5106  C27 POPEJ 260      88.834  54.007  61.500  1.00  0.00           C
ATOM   5109  C28 POPEJ 260      88.335  52.849  60.610  1.00  0.00           C
ATOM   5112  C29 POPEJ 260      87.866  53.258  59.240  1.00  0.00           C
ATOM   5114 0C21 POPEJ 260      88.456  53.018  58.060  1.00  0.00           C
ATOM   5116 1C21 POPEJ 260      89.785  52.337  57.840  1.00  0.00           C
ATOM   5119 2C21 POPEJ 260      90.436  52.757  56.500  1.00  0.00           C
ATOM   5122 3C21 POPEJ 260      91.915  52.358  56.400  1.00  0.00           C
ATOM   5125 4C21 POPEJ 260      92.495  52.579  54.990  1.00  0.00           C
ATOM   5128 5C21 POPEJ 260      93.995  52.258  54.900  1.00  0.00           C
ATOM   5131 6C21 POPEJ 260      94.555  52.348  53.470  1.00  0.00           C
ATOM   5134 7C21 POPEJ 260      96.045  51.978  53.410  1.00  0.00           C
ATOM   5137 8C21 POPEJ 260      96.674  52.178  52.030  1.00  0.00           C
ATOM   5141  C33 POPEJ 260      93.475  61.589  60.980  1.00  0.00           C
ATOM   5144  C34 POPEJ 260      94.244  61.287  59.690  1.00  0.00           C
ATOM   5147  C35 POPEJ 260      93.405  60.557  58.630  1.00  0.00           C
ATOM   5150  C36 POPEJ 260      94.095  60.549  57.260  1.00  0.00           C
ATOM   5153  C37 POPEJ 260      93.526  59.468  56.330  1.00  0.00           C
ATOM   5156  C38 POPEJ 260      94.174  59.478  54.940  1.00  0.00           C
ATOM   5159  C39 POPEJ 260      93.736  60.679  54.090  1.00  0.00           C
ATOM   5162 0C31 POPEJ 260      93.694  60.357  52.590  1.00  0.00           C
ATOM   5165 1C31 POPEJ 260      93.215  61.548  51.750  1.00  0.00           C
ATOM   5168 2C31 POPEJ 260      92.826  61.139  50.330  1.00  0.00           C
ATOM   5171 3C31 POPEJ 260      92.245  62.298  49.510  1.00  0.00           C
ATOM   5174 4C31 POPEJ 260      93.265  63.428  49.260  1.00  0.00           C
ATOM   5177 5C31 POPEJ 260      92.705  64.507  48.340  1.00  0.00           C
ATOM   5180 6C31 POPEJ 260      93.635  65.708  48.160  1.00  0.00           C
ATOM   5184  NH3 POPEK 261      79.775  98.277  20.830  1.00  0.00           N
ATOM   5188  C12 POPEK 261      80.314  98.908  19.580  1.00  0.00           C
ATOM   5191  C11 POPEK 261      80.045 100.408  19.650  1.00  0.00           C
ATOM   5194  P   POPEK 261      81.635 102.188  20.760  1.00  0.00           P
ATOM   5195  O13 POPEK 261      82.285 102.278  19.440  1.00  0.00           O
ATOM   5196  O14 POPEK 261      82.505 102.158  21.970  1.00  0.00           O
ATOM   5197  O11 POPEK 261      80.546 103.318  20.890  1.00  0.00           O
ATOM   5198  O12 POPEK 261      80.715 100.908  20.810  1.00  0.00           O
ATOM   5199  C1  POPEK 261      80.594 104.277  21.940  1.00  0.00           C
ATOM   5202  C2  POPEK 261      80.205 103.697  23.330  1.00  0.00           C
ATOM   5204  O21 POPEK 261      78.964 102.959  23.270  1.00  0.00           O
ATOM   5205  C21 POPEK 261      77.905 103.417  23.890  1.00  0.00           C
ATOM   5206  O22 POPEK 261      77.704 104.568  24.220  1.00  0.00           O
ATOM   5207  C22 POPEK 261      77.055 102.258  24.370  1.00  0.00           C
ATOM   5210  C3  POPEK 261      80.415 104.727  24.490  1.00  0.00           C
ATOM   5213  O31 POPEK 261      80.174 104.107  25.760  1.00  0.00           O
ATOM   5214  C31 POPEK 261      79.915 104.938  26.770  1.00  0.00           C
ATOM   5215  O32 POPEK 261      79.814 106.148  26.710  1.00  0.00           O
ATOM   5216  C32 POPEK 261      79.745 104.098  28.030  1.00  0.00           C
ATOM   5219  C23 POPEK 261      75.814 102.717  25.170  1.00  0.00           C
ATOM   5222  C24 POPEK 261      75.414 101.688  26.220  1.00  0.00           C
ATOM   5225  C25 POPEK 261      73.905 101.647  26.500  1.00  0.00           C
ATOM   5228  C26 POPEK 261      73.406 102.617  27.580  1.00  0.00           C
ATOM   5231  C27 POPEK 261      72.546 103.789  27.100  1.00  0.00           C
ATOM   5234  C28 POPEK 261      71.936 104.508  28.330  1.00  0.00           C
ATOM   5237  C29 POPEK 261      71.064 105.678  27.970  1.00  0.00           C
ATOM   5239 0C21 POPEK 261      69.774 105.837  28.300  1.00  0.00           C
ATOM   5241 1C21 POPEK 261      68.944 104.888  29.120  1.00  0.00           C
ATOM   5244 2C21 POPEK 261      67.564 105.497  29.440  1.00  0.00           C
ATOM   5247 3C21 POPEK 261      67.604 106.758  30.340  1.00  0.00           C
ATOM   5250 4C21 POPEK 261      66.405 107.679  30.050  1.00  0.00           C
ATOM   5253 5C21 POPEK 261      66.296 108.867  31.010  1.00  0.00           C
ATOM   5256 6C21 POPEK 261      65.994 108.447  32.450  1.00  0.00           C
ATOM   5259 7C21 POPEK 261      65.794 109.648  33.390  1.00  0.00           C
ATOM   5262 8C21 POPEK 261      65.445 109.238  34.820  1.00  0.00           C
ATOM   5266  C33 POPEK 261      78.366 104.317  28.670  1.00  0.00           C
ATOM   5269  C34 POPEK 261      78.014 103.188  29.650  1.00  0.00           C
ATOM   5272  C35 POPEK 261      76.774 103.517  30.480  1.00  0.00           C
ATOM   5275  C36 POPEK 261      76.655 102.647  31.740  1.00  0.00           C
ATOM   5278  C37 POPEK 261      76.064 103.458  32.890  1.00  0.00           C
ATOM   5281  C38 POPEK 261      75.914 102.658  34.180  1.00  0.00           C
ATOM   5284  C39 POPEK 261      75.686 103.568  35.400  1.00  0.00           C
ATOM   5287 0C31 POPEK 261      74.624 104.658  35.230  1.00  0.00           C
ATOM   5290 1C31 POPEK 261      74.664 105.637  36.410  1.00  0.00           C
ATOM   5293 2C31 POPEK 261      73.796 106.887  36.230  1.00  0.00           C
ATOM   5296 3C31 POPEK 261      74.116 107.967  37.280  1.00  0.00           C
ATOM   5299 4C31 POPEK 261      73.804 107.547  38.720  1.00  0.00           C
ATOM   5302 5C31 POPEK 261      74.354 108.538  39.760  1.00  0.00           C
ATOM   5305 6C31 POPEK 261      74.076 108.118  41.200  1.00  0.00           C
ATOM   5309  NH3 POPEL 262     115.135  91.157  23.920  1.00  0.00           N
ATOM   5313  C12 POPEL 262     116.185  92.008  24.580  1.00  0.00           C
ATOM   5316  C11 POPEL 262     117.245  92.539  23.590  1.00  0.00           C
ATOM   5319  P   POPEL 262     117.444  95.158  24.000  1.00  0.00           P
ATOM   5320  O13 POPEL 262     118.505  95.847  23.250  1.00  0.00           O
ATOM   5321  O14 POPEL 262     116.275  95.998  24.340  1.00  0.00           O
ATOM   5322  O11 POPEL 262     118.095  94.557  25.300  1.00  0.00           O
ATOM   5323  O12 POPEL 262     116.975  93.888  23.170  1.00  0.00           O
ATOM   5324  C1  POPEL 262     119.506  94.688  25.560  1.00  0.00           C
ATOM   5327  C2  POPEL 262     119.755  94.447  27.070  1.00  0.00           C
ATOM   5329  O21 POPEL 262     120.954  95.077  27.600  1.00  0.00           O
ATOM   5330  C21 POPEL 262     120.814  96.397  27.780  1.00  0.00           C
ATOM   5331  O22 POPEL 262     119.995  97.087  27.190  1.00  0.00           O
ATOM   5332  C22 POPEL 262     121.726  96.947  28.890  1.00  0.00           C
ATOM   5335  C3  POPEL 262     119.785  92.927  27.360  1.00  0.00           C
ATOM   5338  O31 POPEL 262     119.984  92.658  28.760  1.00  0.00           O
ATOM   5339  C31 POPEL 262     118.904  92.819  29.510  1.00  0.00           C
ATOM   5340  O32 POPEL 262     117.845  93.268  29.120  1.00  0.00           O
ATOM   5341  C32 POPEL 262     119.244  92.337  30.910  1.00  0.00           C
ATOM   5344  C23 POPEL 262     121.045  97.118  30.280  1.00  0.00           C
ATOM   5347  C24 POPEL 262     121.544  96.257  31.440  1.00  0.00           C
ATOM   5350  C25 POPEL 262     122.535  96.938  32.410  1.00  0.00           C
ATOM   5353  C26 POPEL 262     122.565  96.197  33.770  1.00  0.00           C
ATOM   5356  C27 POPEL 262     123.675  96.569  34.760  1.00  0.00           C
ATOM   5359  C28 POPEL 262     123.174  97.218  36.070  1.00  0.00           C
ATOM   5362  C29 POPEL 262     122.605  98.608  35.910  1.00  0.00           C
ATOM   5364 0C21 POPEL 262     122.826  99.658  36.710  1.00  0.00           C
ATOM   5366 1C21 POPEL 262     123.675  99.688  37.960  1.00  0.00           C
ATOM   5369 2C21 POPEL 262     124.865 100.658  37.790  1.00  0.00           C
ATOM   5372 3C21 POPEL 262     124.465 102.127  37.960  1.00  0.00           C
ATOM   5375 4C21 POPEL 262     125.174 103.078  36.980  1.00  0.00           C
ATOM   5378 5C21 POPEL 262     124.576 104.487  37.050  1.00  0.00           C
ATOM   5381 6C21 POPEL 262     125.045 105.368  35.890  1.00  0.00           C
ATOM   5384 7C21 POPEL 262     124.174 106.618  35.710  1.00  0.00           C
ATOM   5387 8C21 POPEL 262     124.585 107.447  34.490  1.00  0.00           C
ATOM   5391  C33 POPEL 262     118.225  92.868  31.940  1.00  0.00           C
ATOM   5394  C34 POPEL 262     118.055  91.947  33.150  1.00  0.00           C
ATOM   5397  C35 POPEL 262     116.915  92.419  34.070  1.00  0.00           C
ATOM   5400  C36 POPEL 262     117.204  93.767  34.710  1.00  0.00           C
ATOM   5403  C37 POPEL 262     116.124  94.229  35.690  1.00  0.00           C
ATOM   5406  C38 POPEL 262     116.604  95.438  36.510  1.00  0.00           C
ATOM   5409  C39 POPEL 262     115.965  95.527  37.900  1.00  0.00           C
ATOM   5412 0C31 POPEL 262     116.435  94.408  38.850  1.00  0.00           C
ATOM   5415 1C31 POPEL 262     115.756  94.468  40.220  1.00  0.00           C
ATOM   5418 2C31 POPEL 262     116.075  93.237  41.070  1.00  0.00           C
ATOM   5421 3C31 POPEL 262     115.424  93.288  42.460  1.00  0.00           C
ATOM   5424 4C31 POPEL 262     115.795  92.078  43.320  1.00  0.00           C
ATOM   5427 5C31 POPEL 262     115.865  92.398  44.810  1.00  0.00           C
ATOM   5430 6C31 POPEL 262     116.424  91.238  45.650  1.00  0.00           C
ATOM   5434  NH3 POPEM 263     127.115  77.897  25.660  1.00  0.00           N
ATOM   5438  C12 POPEM 263     125.995  77.967  24.670  1.00  0.00           C
ATOM   5441  C11 POPEM 263     124.655  78.128  25.430  1.00  0.00           C
ATOM   5444  P   POPEM 263     123.554  80.037  23.990  1.00  0.00           P
ATOM   5445  O13 POPEM 263     124.855  80.737  24.200  1.00  0.00           O
ATOM   5446  O14 POPEM 263     122.976  79.959  22.630  1.00  0.00           O
ATOM   5447  O11 POPEM 263     122.465  80.678  24.960  1.00  0.00           O
ATOM   5448  O12 POPEM 263     123.624  78.558  24.550  1.00  0.00           O
ATOM   5449  C1  POPEM 263     122.255  82.097  24.930  1.00  0.00           C
ATOM   5452  C2  POPEM 263     121.994  82.638  26.350  1.00  0.00           C
ATOM   5454  O21 POPEM 263     121.716  84.048  26.350  1.00  0.00           O
ATOM   5455  C21 POPEM 263     122.674  84.928  26.130  1.00  0.00           C
ATOM   5456  O22 POPEM 263     123.844  84.697  25.880  1.00  0.00           O
ATOM   5457  C22 POPEM 263     122.045  86.318  26.290  1.00  0.00           C
ATOM   5460  C3  POPEM 263     123.116  82.227  27.350  1.00  0.00           C
ATOM   5463  O31 POPEM 263     122.924  82.598  28.730  1.00  0.00           O
ATOM   5464  C31 POPEM 263     121.905  82.068  29.400  1.00  0.00           C
ATOM   5465  O32 POPEM 263     120.954  81.478  28.930  1.00  0.00           O
ATOM   5466  C32 POPEM 263     122.085  82.337  30.910  1.00  0.00           C
ATOM   5469  C23 POPEM 263     123.055  87.458  26.560  1.00  0.00           C
ATOM   5472  C24 POPEM 263     123.445  87.617  28.040  1.00  0.00           C
ATOM   5475  C25 POPEM 263     124.104  86.388  28.670  1.00  0.00           C
ATOM   5478  C26 POPEM 263     124.454  86.577  30.150  1.00  0.00           C
ATOM   5481  C27 POPEM 263     124.944  85.268  30.790  1.00  0.00           C
ATOM   5484  C28 POPEM 263     125.704  85.459  32.120  1.00  0.00           C
ATOM   5487  C29 POPEM 263     124.905  86.178  33.160  1.00  0.00           C
ATOM   5489 0C21 POPEM 263     125.326  86.518  34.390  1.00  0.00           C
ATOM   5491 1C21 POPEM 263     126.665  86.227  34.990  1.00  0.00           C
ATOM   5494 2C21 POPEM 263     126.525  85.508  36.350  1.00  0.00           C
ATOM   5497 3C21 POPEM 263     127.775  85.637  37.230  1.00  0.00           C
ATOM   5500 4C21 POPEM 263     127.635  84.858  38.540  1.00  0.00           C
ATOM   5503 5C21 POPEM 263     128.895  84.898  39.400  1.00  0.00           C
ATOM   5506 6C21 POPEM 263     128.815  85.947  40.510  1.00  0.00           C
ATOM   5509 7C21 POPEM 263     130.065  85.977  41.390  1.00  0.00           C
ATOM   5512 8C21 POPEM 263     129.814  86.738  42.680  1.00  0.00           C
ATOM   5516  C33 POPEM 263     121.264  83.557  31.410  1.00  0.00           C
ATOM   5519  C34 POPEM 263     121.085  83.638  32.940  1.00  0.00           C
ATOM   5522  C35 POPEM 263     122.365  83.508  33.780  1.00  0.00           C
ATOM   5525  C36 POPEM 263     122.085  83.167  35.250  1.00  0.00           C
ATOM   5528  C37 POPEM 263     123.344  83.188  36.120  1.00  0.00           C
ATOM   5531  C38 POPEM 263     123.104  82.798  37.580  1.00  0.00           C
ATOM   5534  C39 POPEM 263     122.514  83.937  38.420  1.00  0.00           C
ATOM   5537 0C31 POPEM 263     122.335  83.548  39.890  1.00  0.00           C
ATOM   5540 1C31 POPEM 263     121.705  84.667  40.730  1.00  0.00           C
ATOM   5543 2C31 POPEM 263     121.506  84.268  42.200  1.00  0.00           C
ATOM   5546 3C31 POPEM 263     122.805  84.247  43.020  1.00  0.00           C
ATOM   5549 4C31 POPEM 263     122.575  83.708  44.440  1.00  0.00           C
ATOM   5552 5C31 POPEM 263     123.815  83.757  45.350  1.00  0.00           C
ATOM   5555 6C31 POPEM 263     123.554  83.258  46.770  1.00  0.00           C
ATOM   5559  NH3 POPEN 264      62.705  87.237  67.320  1.00  0.00           N
ATOM   5563  C12 POPEN 264      63.625  86.169  67.840  1.00  0.00           C
ATOM   5566  C11 POPEN 264      63.014  85.387  69.020  1.00  0.00           C
ATOM   5569  P   POPEN 264      60.886  86.188  70.270  1.00  0.00           P
ATOM   5570  O13 POPEN 264      60.556  84.807  70.720  1.00  0.00           O
ATOM   5571  O14 POPEN 264      60.475  87.307  71.150  1.00  0.00           O
ATOM   5572  O11 POPEN 264      60.375  86.458  68.790  1.00  0.00           O
ATOM   5573  O12 POPEN 264      62.435  86.257  70.020  1.00  0.00           O
ATOM   5574  C1  POPEN 264      58.976  86.488  68.530  1.00  0.00           C
ATOM   5577  C2  POPEN 264      58.694  86.289  67.020  1.00  0.00           C
ATOM   5579  O21 POPEN 264      59.014  87.477  66.260  1.00  0.00           O
ATOM   5580  C21 POPEN 264      59.794  87.248  65.220  1.00  0.00           C
ATOM   5581  O22 POPEN 264      60.625  86.367  65.130  1.00  0.00           O
ATOM   5582  C22 POPEN 264      59.474  88.228  64.080  1.00  0.00           C
ATOM   5585  C3  POPEN 264      57.206  85.968  66.730  1.00  0.00           C
ATOM   5588  O31 POPEN 264      57.104  85.467  65.380  1.00  0.00           O
ATOM   5589  C31 POPEN 264      55.884  85.208  64.950  1.00  0.00           C
ATOM   5590  O32 POPEN 264      54.854  85.667  65.400  1.00  0.00           O
ATOM   5591  C32 POPEN 264      55.974  84.238  63.760  1.00  0.00           C
ATOM   5594  C23 POPEN 264      60.155  87.717  62.790  1.00  0.00           C
ATOM   5597  C24 POPEN 264      60.155  88.717  61.630  1.00  0.00           C
ATOM   5600  C25 POPEN 264      60.465  87.997  60.310  1.00  0.00           C
ATOM   5603  C26 POPEN 264      60.494  88.908  59.090  1.00  0.00           C
ATOM   5606  C27 POPEN 264      60.494  88.118  57.780  1.00  0.00           C
ATOM   5609  C28 POPEN 264      60.345  89.018  56.540  1.00  0.00           C
ATOM   5612  C29 POPEN 264      61.634  89.708  56.200  1.00  0.00           C
ATOM   5614 0C21 POPEN 264      62.006  90.117  54.970  1.00  0.00           C
ATOM   5616 1C21 POPEN 264      61.146  90.047  53.740  1.00  0.00           C
ATOM   5619 2C21 POPEN 264      61.936  90.257  52.440  1.00  0.00           C
ATOM   5622 3C21 POPEN 264      62.715  89.018  51.980  1.00  0.00           C
ATOM   5625 4C21 POPEN 264      63.365  89.198  50.610  1.00  0.00           C
ATOM   5628 5C21 POPEN 264      63.895  87.868  50.060  1.00  0.00           C
ATOM   5631 6C21 POPEN 264      64.415  87.959  48.620  1.00  0.00           C
ATOM   5634 7C21 POPEN 264      64.936  86.607  48.120  1.00  0.00           C
ATOM   5637 8C21 POPEN 264      65.384  86.637  46.660  1.00  0.00           C
ATOM   5641  C33 POPEN 264      57.185  84.508  62.810  1.00  0.00           C
ATOM   5644  C34 POPEN 264      56.884  85.537  61.720  1.00  0.00           C
ATOM   5647  C35 POPEN 264      56.174  86.807  62.210  1.00  0.00           C
ATOM   5650  C36 POPEN 264      56.125  87.887  61.140  1.00  0.00           C
ATOM   5653  C37 POPEN 264      55.145  89.018  61.490  1.00  0.00           C
ATOM   5656  C38 POPEN 264      55.064  90.098  60.410  1.00  0.00           C
ATOM   5659  C39 POPEN 264      54.424  89.638  59.090  1.00  0.00           C
ATOM   5662 0C31 POPEN 264      52.936  89.967  58.990  1.00  0.00           C
ATOM   5665 1C31 POPEN 264      52.424  89.998  57.550  1.00  0.00           C
ATOM   5668 2C31 POPEN 264      50.904  90.199  57.490  1.00  0.00           C
ATOM   5671 3C31 POPEN 264      50.354  90.068  56.070  1.00  0.00           C
ATOM   5674 4C31 POPEN 264      50.584  91.289  55.160  1.00  0.00           C
ATOM   5677 5C31 POPEN 264      49.634  91.267  53.960  1.00  0.00           C
ATOM   5680 6C31 POPEN 264      49.415  92.647  53.320  1.00  0.00           C
ATOM   5684  NH3 POPEO 265       5.540  78.327  67.550  1.00  0.00           N
ATOM   5688  C12 POPEO 265       6.000  78.588  68.950  1.00  0.00           C
ATOM   5691  C11 POPEO 265       7.000  79.749  69.030  1.00  0.00           C
ATOM   5694  P   POPEO 265       9.269  80.319  67.950  1.00  0.00           P
ATOM   5695  O13 POPEO 265       9.220  81.628  68.630  1.00  0.00           O
ATOM   5696  O14 POPEO 265      10.600  79.749  67.700  1.00  0.00           O
ATOM   5697  O11 POPEO 265       8.510  80.348  66.570  1.00  0.00           O
ATOM   5698  O12 POPEO 265       8.340  79.307  68.760  1.00  0.00           O
ATOM   5699  C1  POPEO 265       8.189  79.068  65.990  1.00  0.00           C
ATOM   5702  C2  POPEO 265       9.310  78.507  65.080  1.00  0.00           C
ATOM   5704  O21 POPEO 265       8.899  78.499  63.710  1.00  0.00           O
ATOM   5705  C21 POPEO 265       7.840  77.807  63.350  1.00  0.00           C
ATOM   5706  O22 POPEO 265       7.110  77.147  64.060  1.00  0.00           O
ATOM   5707  C22 POPEO 265       7.630  78.138  61.870  1.00  0.00           C
ATOM   5710  C3  POPEO 265       9.870  77.108  65.520  1.00  0.00           C
ATOM   5713  O31 POPEO 265      10.370  76.349  64.400  1.00  0.00           O
ATOM   5714  C31 POPEO 265      11.349  76.958  63.730  1.00  0.00           C
ATOM   5715  O32 POPEO 265      12.090  77.807  64.190  1.00  0.00           O
ATOM   5716  C32 POPEO 265      11.260  76.548  62.260  1.00  0.00           C
ATOM   5719  C23 POPEO 265       6.860  77.098  61.030  1.00  0.00           C
ATOM   5722  C24 POPEO 265       7.050  77.378  59.540  1.00  0.00           C
ATOM   5725  C25 POPEO 265       6.290  76.408  58.620  1.00  0.00           C
ATOM   5728  C26 POPEO 265       4.839  76.838  58.390  1.00  0.00           C
ATOM   5731  C27 POPEO 265       4.100  76.007  57.330  1.00  0.00           C
ATOM   5734  C28 POPEO 265       4.710  76.128  55.920  1.00  0.00           C
ATOM   5737  C29 POPEO 265       3.709  75.929  54.810  1.00  0.00           C
ATOM   5739 0C21 POPEO 265       3.460  74.788  54.130  1.00  0.00           C
ATOM   5741 1C21 POPEO 265       4.120  73.457  54.370  1.00  0.00           C
ATOM   5744 2C21 POPEO 265       5.060  73.057  53.210  1.00  0.00           C
ATOM   5747 3C21 POPEO 265       5.600  71.627  53.380  1.00  0.00           C
ATOM   5750 4C21 POPEO 265       6.889  71.358  52.600  1.00  0.00           C
ATOM   5753 5C21 POPEO 265       6.729  71.368  51.070  1.00  0.00           C
ATOM   5756 6C21 POPEO 265       7.999  70.827  50.400  1.00  0.00           C
ATOM   5759 7C21 POPEO 265       7.879  70.718  48.880  1.00  0.00           C
ATOM   5762 8C21 POPEO 265       9.050  69.938  48.250  1.00  0.00           C
ATOM   5766  C33 POPEO 265      12.610  76.188  61.620  1.00  0.00           C
ATOM   5769  C34 POPEO 265      13.500  77.397  61.290  1.00  0.00           C
ATOM   5772  C35 POPEO 265      14.760  76.947  60.540  1.00  0.00           C
ATOM   5775  C36 POPEO 265      14.669  77.147  59.020  1.00  0.00           C
ATOM   5778  C37 POPEO 265      15.840  76.448  58.310  1.00  0.00           C
ATOM   5781  C38 POPEO 265      15.899  76.708  56.790  1.00  0.00           C
ATOM   5784  C39 POPEO 265      16.349  78.148  56.480  1.00  0.00           C
ATOM   5787 0C31 POPEO 265      16.399  78.438  54.980  1.00  0.00           C
ATOM   5790 1C31 POPEO 265      16.760  79.897  54.710  1.00  0.00           C
ATOM   5793 2C31 POPEO 265      16.559  80.327  53.250  1.00  0.00           C
ATOM   5796 3C31 POPEO 265      15.090  80.348  52.810  1.00  0.00           C
ATOM   5799 4C31 POPEO 265      14.889  81.178  51.530  1.00  0.00           C
ATOM   5802 5C31 POPEO 265      13.440  81.178  51.040  1.00  0.00           C
ATOM   5805 6C31 POPEO 265      13.250  81.968  49.750  1.00  0.00           C
ATOM   5809  NH3 POPEP 266       8.559  28.387  29.420  1.00  0.00           N
ATOM   5813  C12 POPEP 266       7.770  29.497  30.060  1.00  0.00           C
ATOM   5816  C11 POPEP 266       7.789  30.787  29.230  1.00  0.00           C
ATOM   5819  P   POPEP 266       6.729  33.138  29.020  1.00  0.00           P
ATOM   5820  O13 POPEP 266       8.100  33.698  29.000  1.00  0.00           O
ATOM   5821  O14 POPEP 266       5.969  33.017  27.760  1.00  0.00           O
ATOM   5822  O11 POPEP 266       5.849  33.947  30.080  1.00  0.00           O
ATOM   5823  O12 POPEP 266       6.830  31.728  29.750  1.00  0.00           O
ATOM   5824  C1  POPEP 266       6.390  34.278  31.380  1.00  0.00           C
ATOM   5827  C2  POPEP 266       5.460  33.737  32.490  1.00  0.00           C
ATOM   5829  O21 POPEP 266       5.870  34.188  33.800  1.00  0.00           O
ATOM   5830  C21 POPEP 266       6.880  33.588  34.390  1.00  0.00           C
ATOM   5831  O22 POPEP 266       7.610  32.737  33.910  1.00  0.00           O
ATOM   5832  C22 POPEP 266       6.979  34.048  35.860  1.00  0.00           C
ATOM   5835  C3  POPEP 266       5.270  32.188  32.350  1.00  0.00           C
ATOM   5838  O31 POPEP 266       4.550  31.648  33.470  1.00  0.00           O
ATOM   5839  C31 POPEP 266       4.940  30.417  33.790  1.00  0.00           C
ATOM   5840  O32 POPEP 266       5.689  29.718  33.120  1.00  0.00           O
ATOM   5841  C32 POPEP 266       4.280  29.999  35.090  1.00  0.00           C
ATOM   5844  C23 POPEP 266       7.910  33.108  36.660  1.00  0.00           C
ATOM   5847  C24 POPEP 266       8.279  33.537  38.090  1.00  0.00           C
ATOM   5850  C25 POPEP 266       7.300  32.987  39.130  1.00  0.00           C
ATOM   5853  C26 POPEP 266       7.809  32.987  40.570  1.00  0.00           C
ATOM   5856  C27 POPEP 266       6.790  32.319  41.510  1.00  0.00           C
ATOM   5859  C28 POPEP 266       7.250  32.298  42.970  1.00  0.00           C
ATOM   5862  C29 POPEP 266       6.170  31.757  43.870  1.00  0.00           C
ATOM   5864 0C21 POPEP 266       6.330  31.409  45.160  1.00  0.00           C
ATOM   5866 1C21 POPEP 266       7.599  31.507  45.960  1.00  0.00           C
ATOM   5869 2C21 POPEP 266       7.719  32.827  46.740  1.00  0.00           C
ATOM   5872 3C21 POPEP 266       8.290  32.647  48.150  1.00  0.00           C
ATOM   5875 4C21 POPEP 266       8.259  33.958  48.950  1.00  0.00           C
ATOM   5878 5C21 POPEP 266       8.500  33.737  50.450  1.00  0.00           C
ATOM   5881 6C21 POPEP 266       8.370  35.048  51.240  1.00  0.00           C
ATOM   5884 7C21 POPEP 266       8.340  34.828  52.760  1.00  0.00           C
ATOM   5887 8C21 POPEP 266       8.220  36.139  53.540  1.00  0.00           C
ATOM   5891  C33 POPEP 266       4.730  30.877  36.270  1.00  0.00           C
ATOM   5894  C34 POPEP 266       3.670  31.017  37.360  1.00  0.00           C
ATOM   5897  C35 POPEP 266       4.000  32.158  38.330  1.00  0.00           C
ATOM   5900  C36 POPEP 266       2.940  32.368  39.410  1.00  0.00           C
ATOM   5903  C37 POPEP 266       2.910  33.828  39.850  1.00  0.00           C
ATOM   5906  C38 POPEP 266       2.300  34.037  41.240  1.00  0.00           C
ATOM   5909  C39 POPEP 266       2.420  35.507  41.630  1.00  0.00           C
ATOM   5912 0C31 POPEP 266       1.979  35.819  43.070  1.00  0.00           C
ATOM   5915 1C31 POPEP 266       2.359  37.258  43.450  1.00  0.00           C
ATOM   5918 2C31 POPEP 266       1.959  37.647  44.880  1.00  0.00           C
ATOM   5921 3C31 POPEP 266       2.840  37.048  45.990  1.00  0.00           C
ATOM   5924 4C31 POPEP 266       4.310  37.478  45.930  1.00  0.00           C
ATOM   5927 5C31 POPEP 266       5.069  37.147  47.220  1.00  0.00           C
ATOM   5930 6C31 POPEP 266       6.550  37.507  47.180  1.00  0.00           C
ATOM   5934  NH3 POPEQ 267      68.734  21.117  66.190  1.00  0.00           N
ATOM   5938  C12 POPEQ 267      68.154  19.907  66.860  1.00  0.00           C
ATOM   5941  C11 POPEQ 267      66.896  20.268  67.660  1.00  0.00           C
ATOM   5944  P   POPEQ 267      65.155  18.297  67.430  1.00  0.00           P
ATOM   5945  O13 POPEQ 267      65.035  16.938  67.980  1.00  0.00           O
ATOM   5946  O14 POPEQ 267      63.866  19.028  67.480  1.00  0.00           O
ATOM   5947  O11 POPEQ 267      65.686  18.258  65.940  1.00  0.00           O
ATOM   5948  O12 POPEQ 267      66.296  19.097  68.220  1.00  0.00           O
ATOM   5949  C1  POPEQ 267      65.256  19.188  64.930  1.00  0.00           C
ATOM   5952  C2  POPEQ 267      65.116  18.477  63.560  1.00  0.00           C
ATOM   5954  O21 POPEQ 267      65.414  19.438  62.520  1.00  0.00           O
ATOM   5955  C21 POPEQ 267      66.564  19.448  61.840  1.00  0.00           C
ATOM   5956  O22 POPEQ 267      66.876  20.298  61.020  1.00  0.00           O
ATOM   5957  C22 POPEQ 267      67.484  18.267  62.120  1.00  0.00           C
ATOM   5960  C3  POPEQ 267      63.704  17.878  63.340  1.00  0.00           C
ATOM   5963  O31 POPEQ 267      63.225  17.958  61.980  1.00  0.00           O
ATOM   5964  C31 POPEQ 267      63.905  17.257  61.100  1.00  0.00           C
ATOM   5965  O32 POPEQ 267      64.695  16.358  61.350  1.00  0.00           O
ATOM   5966  C32 POPEQ 267      63.634  17.868  59.730  1.00  0.00           C
ATOM   5969  C23 POPEQ 267      68.695  18.237  61.180  1.00  0.00           C
ATOM   5972  C24 POPEQ 267      69.465  16.927  61.380  1.00  0.00           C
ATOM   5975  C25 POPEQ 267      70.535  16.677  60.320  1.00  0.00           C
ATOM   5978  C26 POPEQ 267      69.984  16.448  58.910  1.00  0.00           C
ATOM   5981  C27 POPEQ 267      70.436  17.517  57.920  1.00  0.00           C
ATOM   5984  C28 POPEQ 267      70.174  17.138  56.460  1.00  0.00           C
ATOM   5987  C29 POPEQ 267      70.305  18.348  55.580  1.00  0.00           C
ATOM   5989 0C21 POPEQ 267      71.354  18.627  54.790  1.00  0.00           C
ATOM   5991 1C21 POPEQ 267      72.554  17.747  54.590  1.00  0.00           C
ATOM   5994 2C21 POPEQ 267      73.174  17.978  53.210  1.00  0.00           C
ATOM   5997 3C21 POPEQ 267      74.384  17.057  52.960  1.00  0.00           C
ATOM   6000 4C21 POPEQ 267      75.006  17.318  51.580  1.00  0.00           C
ATOM   6003 5C21 POPEQ 267      76.244  16.467  51.310  1.00  0.00           C
ATOM   6006 6C21 POPEQ 267      76.865  16.808  49.940  1.00  0.00           C
ATOM   6009 7C21 POPEQ 267      78.154  16.048  49.650  1.00  0.00           C
ATOM   6012 8C21 POPEQ 267      78.854  16.537  48.380  1.00  0.00           C
ATOM   6016  C33 POPEQ 267      64.454  17.218  58.600  1.00  0.00           C
ATOM   6019  C34 POPEQ 267      64.256  17.958  57.270  1.00  0.00           C
ATOM   6022  C35 POPEQ 267      64.555  17.108  56.040  1.00  0.00           C
ATOM   6025  C36 POPEQ 267      64.494  17.917  54.740  1.00  0.00           C
ATOM   6028  C37 POPEQ 267      64.664  17.028  53.500  1.00  0.00           C
ATOM   6031  C38 POPEQ 267      64.475  17.798  52.190  1.00  0.00           C
ATOM   6034  C39 POPEQ 267      65.116  17.068  51.000  1.00  0.00           C
ATOM   6037 0C31 POPEQ 267      64.506  15.688  50.710  1.00  0.00           C
ATOM   6040 1C31 POPEQ 267      65.366  14.898  49.710  1.00  0.00           C
ATOM   6043 2C31 POPEQ 267      64.715  13.618  49.180  1.00  0.00           C
ATOM   6046 3C31 POPEQ 267      63.265  13.828  48.720  1.00  0.00           C
ATOM   6049 4C31 POPEQ 267      62.785  12.767  47.740  1.00  0.00           C
ATOM   6052 5C31 POPEQ 267      61.264  12.727  47.650  1.00  0.00           C
ATOM   6055 6C31 POPEQ 267      60.756  11.909  46.470  1.00  0.00           C
ATOM   6059  NH3 POPER 268      28.894  68.188  68.690  1.00  0.00           N
ATOM   6063  C12 POPER 268      27.504  68.308  68.120  1.00  0.00           C
ATOM   6066  C11 POPER 268      26.965  66.919  67.750  1.00  0.00           C
ATOM   6069  P   POPER 268      26.834  64.499  68.830  1.00  0.00           P
ATOM   6070  O13 POPER 268      28.014  64.037  69.560  1.00  0.00           O
ATOM   6071  O14 POPER 268      25.555  63.878  69.230  1.00  0.00           O
ATOM   6072  O11 POPER 268      26.965  64.268  67.270  1.00  0.00           O
ATOM   6073  O12 POPER 268      26.756  66.098  68.920  1.00  0.00           O
ATOM   6074  C1  POPER 268      27.784  63.218  66.760  1.00  0.00           C
ATOM   6077  C2  POPER 268      27.465  62.938  65.260  1.00  0.00           C
ATOM   6079  O21 POPER 268      28.484  62.098  64.690  1.00  0.00           O
ATOM   6080  C21 POPER 268      28.076  61.238  63.750  1.00  0.00           C
ATOM   6081  O22 POPER 268      26.914  60.978  63.480  1.00  0.00           O
ATOM   6082  C22 POPER 268      29.284  60.648  63.040  1.00  0.00           C
ATOM   6085  C3  POPER 268      27.416  64.298  64.520  1.00  0.00           C
ATOM   6088  O31 POPER 268      27.524  64.118  63.100  1.00  0.00           O
ATOM   6089  C31 POPER 268      26.726  64.819  62.330  1.00  0.00           C
ATOM   6090  O32 POPER 268      25.875  65.609  62.700  1.00  0.00           O
ATOM   6091  C32 POPER 268      27.024  64.507  60.880  1.00  0.00           C
ATOM   6094  C23 POPER 268      28.954  59.767  61.820  1.00  0.00           C
ATOM   6097  C24 POPER 268      28.596  60.567  60.560  1.00  0.00           C
ATOM   6100  C25 POPER 268      29.775  61.329  59.940  1.00  0.00           C
ATOM   6103  C26 POPER 268      29.544  61.669  58.460  1.00  0.00           C
ATOM   6106  C27 POPER 268      30.834  61.618  57.630  1.00  0.00           C
ATOM   6109  C28 POPER 268      30.576  61.627  56.110  1.00  0.00           C
ATOM   6112  C29 POPER 268      31.844  61.318  55.340  1.00  0.00           C
ATOM   6114 0C21 POPER 268      31.944  60.487  54.290  1.00  0.00           C
ATOM   6116 1C21 POPER 268      30.794  59.749  53.650  1.00  0.00           C
ATOM   6119 2C21 POPER 268      31.174  59.068  52.320  1.00  0.00           C
ATOM   6122 3C21 POPER 268      31.344  60.068  51.160  1.00  0.00           C
ATOM   6125 4C21 POPER 268      31.756  59.408  49.840  1.00  0.00           C
ATOM   6128 5C21 POPER 268      31.756  60.427  48.700  1.00  0.00           C
ATOM   6131 6C21 POPER 268      32.346  59.938  47.370  1.00  0.00           C
ATOM   6134 7C21 POPER 268      32.264  61.058  46.330  1.00  0.00           C
ATOM   6137 8C21 POPER 268      32.795  60.697  44.940  1.00  0.00           C
ATOM   6141  C33 POPER 268      27.354  65.827  60.160  1.00  0.00           C
ATOM   6144  C34 POPER 268      27.684  65.609  58.690  1.00  0.00           C
ATOM   6147  C35 POPER 268      27.865  66.928  57.950  1.00  0.00           C
ATOM   6150  C36 POPER 268      29.185  67.648  58.300  1.00  0.00           C
ATOM   6153  C37 POPER 268      29.494  68.828  57.370  1.00  0.00           C
ATOM   6156  C38 POPER 268      29.724  68.389  55.920  1.00  0.00           C
ATOM   6159  C39 POPER 268      29.854  69.537  54.910  1.00  0.00           C
ATOM   6162 0C31 POPER 268      29.705  68.978  53.490  1.00  0.00           C
ATOM   6165 1C31 POPER 268      29.895  70.048  52.410  1.00  0.00           C
ATOM   6168 2C31 POPER 268      29.825  69.438  51.010  1.00  0.00           C
ATOM   6171 3C31 POPER 268      29.975  70.507  49.910  1.00  0.00           C
ATOM   6174 4C31 POPER 268      28.645  71.209  49.610  1.00  0.00           C
ATOM   6177 5C31 POPER 268      28.785  72.257  48.510  1.00  0.00           C
ATOM   6180 6C31 POPER 268      27.424  72.858  48.180  1.00  0.00           C
ATOM   6184  NH3 POPES 269      68.085  31.907  22.280  1.00  0.00           N
ATOM   6188  C12 POPES 269      68.915  31.778  23.530  1.00  0.00           C
ATOM   6191  C11 POPES 269      69.244  30.308  23.860  1.00  0.00           C
ATOM   6194  P   POPES 269      67.314  28.818  22.810  1.00  0.00           P
ATOM   6195  O13 POPES 269      66.195  29.727  22.450  1.00  0.00           O
ATOM   6196  O14 POPES 269      68.305  28.579  21.740  1.00  0.00           O
ATOM   6197  O11 POPES 269      66.806  27.467  23.450  1.00  0.00           O
ATOM   6198  O12 POPES 269      68.076  29.517  24.000  1.00  0.00           O
ATOM   6199  C1  POPES 269      67.554  26.257  23.450  1.00  0.00           C
ATOM   6202  C2  POPES 269      68.204  25.928  24.830  1.00  0.00           C
ATOM   6204  O21 POPES 269      67.174  25.877  25.850  1.00  0.00           O
ATOM   6205  C21 POPES 269      66.984  24.718  26.430  1.00  0.00           C
ATOM   6206  O22 POPES 269      67.515  23.667  26.120  1.00  0.00           O
ATOM   6207  C22 POPES 269      66.116  24.967  27.660  1.00  0.00           C
ATOM   6210  C3  POPES 269      69.215  27.008  25.260  1.00  0.00           C
ATOM   6213  O31 POPES 269      69.984  26.618  26.420  1.00  0.00           O
ATOM   6214  C31 POPES 269      70.204  27.668  27.210  1.00  0.00           C
ATOM   6215  O32 POPES 269      71.226  28.337  27.190  1.00  0.00           O
ATOM   6216  C32 POPES 269      69.104  27.787  28.250  1.00  0.00           C
ATOM   6219  C23 POPES 269      65.335  23.708  28.100  1.00  0.00           C
ATOM   6222  C24 POPES 269      64.695  23.818  29.490  1.00  0.00           C
ATOM   6225  C25 POPES 269      63.484  24.757  29.550  1.00  0.00           C
ATOM   6228  C26 POPES 269      63.134  25.159  30.990  1.00  0.00           C
ATOM   6231  C27 POPES 269      61.985  26.167  31.030  1.00  0.00           C
ATOM   6234  C28 POPES 269      61.655  26.628  32.460  1.00  0.00           C
ATOM   6237  C29 POPES 269      60.485  27.568  32.420  1.00  0.00           C
ATOM   6239 0C21 POPES 269      60.444  28.827  32.880  1.00  0.00           C
ATOM   6241 1C21 POPES 269      61.556  29.578  33.570  1.00  0.00           C
ATOM   6244 2C21 POPES 269      61.174  31.058  33.730  1.00  0.00           C
ATOM   6247 3C21 POPES 269      62.146  31.818  34.640  1.00  0.00           C
ATOM   6250 4C21 POPES 269      61.814  33.319  34.790  1.00  0.00           C
ATOM   6253 5C21 POPES 269      60.396  33.588  35.320  1.00  0.00           C
ATOM   6256 6C21 POPES 269      60.226  35.048  35.760  1.00  0.00           C
ATOM   6259 7C21 POPES 269      58.814  35.348  36.290  1.00  0.00           C
ATOM   6262 8C21 POPES 269      58.634  36.818  36.700  1.00  0.00           C
ATOM   6266  C33 POPES 269      68.744  29.257  28.510  1.00  0.00           C
ATOM   6269  C34 POPES 269      67.234  29.458  28.630  1.00  0.00           C
ATOM   6272  C35 POPES 269      66.585  28.698  29.780  1.00  0.00           C
ATOM   6275  C36 POPES 269      67.104  29.037  31.170  1.00  0.00           C
ATOM   6278  C37 POPES 269      66.125  28.447  32.190  1.00  0.00           C
ATOM   6281  C38 POPES 269      66.535  28.658  33.640  1.00  0.00           C
ATOM   6284  C39 POPES 269      66.476  30.127  34.060  1.00  0.00           C
ATOM   6287 0C31 POPES 269      66.215  30.259  35.570  1.00  0.00           C
ATOM   6290 1C31 POPES 269      66.384  31.688  36.080  1.00  0.00           C
ATOM   6293 2C31 POPES 269      65.186  32.188  36.900  1.00  0.00           C
ATOM   6296 3C31 POPES 269      65.025  31.548  38.270  1.00  0.00           C
ATOM   6299 4C31 POPES 269      63.674  31.948  38.880  1.00  0.00           C
ATOM   6302 5C31 POPES 269      63.516  31.567  40.350  1.00  0.00           C
ATOM   6305 6C31 POPES 269      62.115  31.868  40.890  1.00  0.00           C
ATOM   6309  NH3 POPET 270      42.315  40.578  64.460  1.00  0.00           N
ATOM   6313  C12 POPET 270      41.904  39.267  63.860  1.00  0.00           C
ATOM   6316  C11 POPET 270      43.055  38.268  64.030  1.00  0.00           C
ATOM   6319  P   POPET 270      45.345  37.557  63.010  1.00  0.00           P
ATOM   6320  O13 POPET 270      46.486  38.208  62.340  1.00  0.00           O
ATOM   6321  O14 POPET 270      45.646  37.069  64.360  1.00  0.00           O
ATOM   6322  O11 POPET 270      44.836  36.348  62.140  1.00  0.00           O
ATOM   6323  O12 POPET 270      44.095  38.558  63.090  1.00  0.00           O
ATOM   6324  C1  POPET 270      44.384  36.507  60.800  1.00  0.00           C
ATOM   6327  C2  POPET 270      42.896  36.918  60.750  1.00  0.00           C
ATOM   6329  O21 POPET 270      42.094  35.877  60.160  1.00  0.00           O
ATOM   6330  C21 POPET 270      41.834  35.928  58.870  1.00  0.00           C
ATOM   6331  O22 POPET 270      42.375  36.607  58.020  1.00  0.00           O
ATOM   6332  C22 POPET 270      40.744  34.897  58.580  1.00  0.00           C
ATOM   6335  C3  POPET 270      42.694  38.358  60.180  1.00  0.00           C
ATOM   6338  O31 POPET 270      41.325  38.548  59.780  1.00  0.00           O
ATOM   6339  C31 POPET 270      40.914  39.787  59.720  1.00  0.00           C
ATOM   6340  O32 POPET 270      41.314  40.697  60.440  1.00  0.00           O
ATOM   6341  C32 POPET 270      39.986  39.918  58.520  1.00  0.00           C
ATOM   6344  C23 POPET 270      40.166  35.057  57.160  1.00  0.00           C
ATOM   6347  C24 POPET 270      39.295  33.858  56.770  1.00  0.00           C
ATOM   6350  C25 POPET 270      38.796  33.888  55.330  1.00  0.00           C
ATOM   6353  C26 POPET 270      37.734  34.967  55.050  1.00  0.00           C
ATOM   6356  C27 POPET 270      37.104  34.808  53.660  1.00  0.00           C
ATOM   6359  C28 POPET 270      35.994  35.828  53.330  1.00  0.00           C
ATOM   6362  C29 POPET 270      34.665  35.568  54.010  1.00  0.00           C
ATOM   6364 0C21 POPET 270      33.634  34.848  53.530  1.00  0.00           C
ATOM   6366 1C21 POPET 270      33.604  34.107  52.210  1.00  0.00           C
ATOM   6369 2C21 POPET 270      33.044  34.987  51.080  1.00  0.00           C
ATOM   6372 3C21 POPET 270      32.986  34.267  49.730  1.00  0.00           C
ATOM   6375 4C21 POPET 270      32.335  35.138  48.650  1.00  0.00           C
ATOM   6378 5C21 POPET 270      32.044  34.388  47.350  1.00  0.00           C
ATOM   6381 6C21 POPET 270      31.096  35.168  46.430  1.00  0.00           C
ATOM   6384 7C21 POPET 270      30.806  34.438  45.120  1.00  0.00           C
ATOM   6387 8C21 POPET 270      29.895  35.237  44.180  1.00  0.00           C
ATOM   6391  C33 POPET 270      40.064  41.308  57.860  1.00  0.00           C
ATOM   6394  C34 POPET 270      39.104  41.427  56.680  1.00  0.00           C
ATOM   6397  C35 POPET 270      39.766  41.028  55.350  1.00  0.00           C
ATOM   6400  C36 POPET 270      38.834  41.168  54.140  1.00  0.00           C
ATOM   6403  C37 POPET 270      39.584  41.058  52.810  1.00  0.00           C
ATOM   6406  C38 POPET 270      38.754  41.448  51.580  1.00  0.00           C
ATOM   6409  C39 POPET 270      38.424  42.948  51.520  1.00  0.00           C
ATOM   6412 0C31 POPET 270      37.794  43.397  50.190  1.00  0.00           C
ATOM   6415 1C31 POPET 270      37.594  44.918  50.150  1.00  0.00           C
ATOM   6418 2C31 POPET 270      37.416  45.507  48.740  1.00  0.00           C
ATOM   6421 3C31 POPET 270      36.064  45.188  48.080  1.00  0.00           C
ATOM   6424 4C31 POPET 270      35.854  46.048  46.820  1.00  0.00           C
ATOM   6427 5C31 POPET 270      34.575  45.749  46.040  1.00  0.00           C
ATOM   6430 6C31 POPET 270      34.465  46.577  44.750  1.00  0.00           C
ATOM   6434  NH3 POPEU 271     115.546  46.887  27.340  1.00  0.00           N
ATOM   6438  C12 POPEU 271     115.765  46.217  26.010  1.00  0.00           C
ATOM   6441  C11 POPEU 271     116.604  47.108  25.060  1.00  0.00           C
ATOM   6444  P   POPEU 271     115.984  49.359  23.790  1.00  0.00           P
ATOM   6445  O13 POPEU 271     117.414  49.688  23.660  1.00  0.00           O
ATOM   6446  O14 POPEU 271     115.115  49.749  22.660  1.00  0.00           O
ATOM   6447  O11 POPEU 271     115.455  50.028  25.120  1.00  0.00           O
ATOM   6448  O12 POPEU 271     115.756  47.839  24.180  1.00  0.00           O
ATOM   6449  C1  POPEU 271     116.234  51.017  25.780  1.00  0.00           C
ATOM   6452  C2  POPEU 271     115.285  51.987  26.520  1.00  0.00           C
ATOM   6454  O21 POPEU 271     115.105  51.757  27.930  1.00  0.00           O
ATOM   6455  C21 POPEU 271     115.294  50.609  28.520  1.00  0.00           C
ATOM   6456  O22 POPEU 271     115.256  49.487  28.040  1.00  0.00           O
ATOM   6457  C22 POPEU 271     115.504  50.908  30.010  1.00  0.00           C
ATOM   6460  C3  POPEU 271     113.915  52.158  25.820  1.00  0.00           C
ATOM   6463  O31 POPEU 271     113.244  53.337  26.330  1.00  0.00           O
ATOM   6464  C31 POPEU 271     112.454  53.109  27.380  1.00  0.00           C
ATOM   6465  O32 POPEU 271     111.796  52.098  27.560  1.00  0.00           O
ATOM   6466  C32 POPEU 271     112.475  54.317  28.310  1.00  0.00           C
ATOM   6469  C23 POPEU 271     114.485  50.198  30.920  1.00  0.00           C
ATOM   6472  C24 POPEU 271     114.576  50.637  32.380  1.00  0.00           C
ATOM   6475  C25 POPEU 271     113.465  50.037  33.240  1.00  0.00           C
ATOM   6478  C26 POPEU 271     113.844  50.128  34.720  1.00  0.00           C
ATOM   6481  C27 POPEU 271     112.955  49.247  35.600  1.00  0.00           C
ATOM   6484  C28 POPEU 271     113.554  49.018  37.000  1.00  0.00           C
ATOM   6487  C29 POPEU 271     113.495  50.217  37.900  1.00  0.00           C
ATOM   6489 0C21 POPEU 271     112.545  50.419  38.840  1.00  0.00           C
ATOM   6491 1C21 POPEU 271     111.385  49.487  39.080  1.00  0.00           C
ATOM   6494 2C21 POPEU 271     110.345  49.998  40.100  1.00  0.00           C
ATOM   6497 3C21 POPEU 271     110.826  49.837  41.550  1.00  0.00           C
ATOM   6500 4C21 POPEU 271     109.835  50.388  42.580  1.00  0.00           C
ATOM   6503 5C21 POPEU 271     110.205  50.007  44.020  1.00  0.00           C
ATOM   6506 6C21 POPEU 271     111.535  50.627  44.450  1.00  0.00           C
ATOM   6509 7C21 POPEU 271     111.945  50.318  45.890  1.00  0.00           C
ATOM   6512 8C21 POPEU 271     112.215  48.838  46.170  1.00  0.00           C
ATOM   6516  C33 POPEU 271     113.635  54.247  29.340  1.00  0.00           C
ATOM   6519  C34 POPEU 271     113.745  55.539  30.160  1.00  0.00           C
ATOM   6522  C35 POPEU 271     114.674  55.438  31.380  1.00  0.00           C
ATOM   6525  C36 POPEU 271     114.035  54.767  32.600  1.00  0.00           C
ATOM   6528  C37 POPEU 271     114.715  55.147  33.930  1.00  0.00           C
ATOM   6531  C38 POPEU 271     114.146  54.377  35.130  1.00  0.00           C
ATOM   6534  C39 POPEU 271     114.254  55.107  36.490  1.00  0.00           C
ATOM   6537 0C31 POPEU 271     113.435  54.368  37.560  1.00  0.00           C
ATOM   6540 1C31 POPEU 271     113.484  54.958  38.980  1.00  0.00           C
ATOM   6543 2C31 POPEU 271     112.225  54.548  39.780  1.00  0.00           C
ATOM   6546 3C31 POPEU 271     112.185  55.098  41.210  1.00  0.00           C
ATOM   6549 4C31 POPEU 271     112.814  54.177  42.270  1.00  0.00           C
ATOM   6552 5C31 POPEU 271     112.685  54.788  43.670  1.00  0.00           C
ATOM   6555 6C31 POPEU 271     113.424  54.018  44.770  1.00  0.00           C
ATOM   6559  NH3 POPEV 272     111.446  22.338  71.380  1.00  0.00           N
ATOM   6563  C12 POPEV 272     110.914  23.307  70.400  1.00  0.00           C
ATOM   6566  C11 POPEV 272     109.494  23.647  70.820  1.00  0.00           C
ATOM   6569  P   POPEV 272     108.165  25.758  70.060  1.00  0.00           P
ATOM   6570  O13 POPEV 272     107.195  25.919  68.960  1.00  0.00           O
ATOM   6571  O14 POPEV 272     107.654  25.737  71.440  1.00  0.00           O
ATOM   6572  O11 POPEV 272     109.305  26.847  69.880  1.00  0.00           O
ATOM   6573  O12 POPEV 272     108.885  24.368  69.780  1.00  0.00           O
ATOM   6574  C1  POPEV 272     110.165  26.858  68.740  1.00  0.00           C
ATOM   6577  C2  POPEV 272     109.485  27.487  67.470  1.00  0.00           C
ATOM   6579  O21 POPEV 272     110.434  27.868  66.460  1.00  0.00           O
ATOM   6580  C21 POPEV 272     111.064  26.847  65.900  1.00  0.00           C
ATOM   6581  O22 POPEV 272     110.954  25.667  66.200  1.00  0.00           O
ATOM   6582  C22 POPEV 272     112.006  27.329  64.780  1.00  0.00           C
ATOM   6585  C3  POPEV 272     108.655  28.749  67.840  1.00  0.00           C
ATOM   6588  O31 POPEV 272     108.435  29.678  66.740  1.00  0.00           O
ATOM   6589  C31 POPEV 272     107.674  29.218  65.750  1.00  0.00           C
ATOM   6590  O32 POPEV 272     107.174  28.108  65.680  1.00  0.00           O
ATOM   6591  C32 POPEV 272     107.565  30.298  64.650  1.00  0.00           C
ATOM   6594  C23 POPEV 272     111.614  26.648  63.440  1.00  0.00           C
ATOM   6597  C24 POPEV 272     112.605  26.839  62.280  1.00  0.00           C
ATOM   6600  C25 POPEV 272     112.024  26.228  60.990  1.00  0.00           C
ATOM   6603  C26 POPEV 272     113.046  25.938  59.880  1.00  0.00           C
ATOM   6606  C27 POPEV 272     112.374  25.368  58.610  1.00  0.00           C
ATOM   6609  C28 POPEV 272     113.365  24.648  57.690  1.00  0.00           C
ATOM   6612  C29 POPEV 272     112.785  24.058  56.430  1.00  0.00           C
ATOM   6614 0C21 POPEV 272     112.685  22.738  56.170  1.00  0.00           C
ATOM   6616 1C21 POPEV 272     113.144  21.628  57.080  1.00  0.00           C
ATOM   6619 2C21 POPEV 272     113.204  20.247  56.410  1.00  0.00           C
ATOM   6622 3C21 POPEV 272     111.835  19.708  55.970  1.00  0.00           C
ATOM   6625 4C21 POPEV 272     111.905  18.288  55.390  1.00  0.00           C
ATOM   6628 5C21 POPEV 272     110.814  18.017  54.340  1.00  0.00           C
ATOM   6631 6C21 POPEV 272     111.225  18.517  52.940  1.00  0.00           C
ATOM   6634 7C21 POPEV 272     110.154  18.247  51.880  1.00  0.00           C
ATOM   6637 8C21 POPEV 272     110.604  18.548  50.450  1.00  0.00           C
ATOM   6641  C33 POPEV 272     106.376  30.038  63.690  1.00  0.00           C
ATOM   6644  C34 POPEV 272     106.024  31.158  62.680  1.00  0.00           C
ATOM   6647  C35 POPEV 272     106.726  31.068  61.310  1.00  0.00           C
ATOM   6650  C36 POPEV 272     106.024  31.897  60.200  1.00  0.00           C
ATOM   6653  C37 POPEV 272     106.705  31.827  58.810  1.00  0.00           C
ATOM   6656  C38 POPEV 272     105.865  32.467  57.690  1.00  0.00           C
ATOM   6659  C39 POPEV 272     106.674  33.007  56.500  1.00  0.00           C
ATOM   6662 0C31 POPEV 272     107.465  31.938  55.730  1.00  0.00           C
ATOM   6665 1C31 POPEV 272     108.265  32.507  54.550  1.00  0.00           C
ATOM   6668 2C31 POPEV 272     109.216  31.467  53.930  1.00  0.00           C
ATOM   6671 3C31 POPEV 272     109.795  31.868  52.560  1.00  0.00           C
ATOM   6674 4C31 POPEV 272     108.734  31.878  51.450  1.00  0.00           C
ATOM   6677 5C31 POPEV 272     109.345  31.978  50.040  1.00  0.00           C
ATOM   6680 6C31 POPEV 272     108.295  31.978  48.930  1.00  0.00           C
ATOM   6684  NH3 POPEW 273      79.015 118.988  66.650  1.00  0.00           N
ATOM   6688  C12 POPEW 273      78.035 117.897  66.930  1.00  0.00           C
ATOM   6691  C11 POPEW 273      77.044 118.388  67.980  1.00  0.00           C
ATOM   6694  P   POPEW 273      74.465 118.447  67.590  1.00  0.00           P
ATOM   6695  O13 POPEW 273      73.586 118.158  68.740  1.00  0.00           O
ATOM   6696  O14 POPEW 273      74.656 119.872  67.270  1.00  0.00           O
ATOM   6697  O11 POPEW 273      73.804 117.827  66.300  1.00  0.00           O
ATOM   6698  O12 POPEW 273      75.826 117.679  67.780  1.00  0.00           O
ATOM   6699  C1  POPEW 273      74.085 116.507  65.830  1.00  0.00           C
ATOM   6702  C2  POPEW 273      74.046 116.507  64.270  1.00  0.00           C
ATOM   6704  O21 POPEW 273      73.826 115.199  63.730  1.00  0.00           O
ATOM   6705  C21 POPEW 273      74.685 114.229  63.980  1.00  0.00           C
ATOM   6706  O22 POPEW 273      75.766 114.328  64.550  1.00  0.00           O
ATOM   6707  C22 POPEW 273      74.146 112.927  63.340  1.00  0.00           C
ATOM   6710  C3  POPEW 273      75.256 117.258  63.650  1.00  0.00           C
ATOM   6713  O31 POPEW 273      75.085 117.507  62.230  1.00  0.00           O
ATOM   6714  C31 POPEW 273      75.646 116.607  61.440  1.00  0.00           C
ATOM   6715  O32 POPEW 273      76.256 115.618  61.780  1.00  0.00           O
ATOM   6716  C32 POPEW 273      75.524 117.048  59.980  1.00  0.00           C
ATOM   6719  C23 POPEW 273      72.704 113.008  62.750  1.00  0.00           C
ATOM   6722  C24 POPEW 273      72.174 111.607  62.370  1.00  0.00           C
ATOM   6725  C25 POPEW 273      70.634 111.467  62.380  1.00  0.00           C
ATOM   6728  C26 POPEW 273      69.875 112.218  61.280  1.00  0.00           C
ATOM   6731  C27 POPEW 273      69.924 111.577  59.880  1.00  0.00           C
ATOM   6734  C28 POPEW 273      68.546 111.437  59.200  1.00  0.00           C
ATOM   6737  C29 POPEW 273      67.774 112.728  59.110  1.00  0.00           C
ATOM   6739 0C21 POPEW 273      66.674 112.938  58.360  1.00  0.00           C
ATOM   6741 1C21 POPEW 273      65.984 111.968  57.450  1.00  0.00           C
ATOM   6744 2C21 POPEW 273      66.035 112.467  55.990  1.00  0.00           C
ATOM   6747 3C21 POPEW 273      67.384 112.188  55.310  1.00  0.00           C
ATOM   6750 4C21 POPEW 273      67.594 112.887  53.960  1.00  0.00           C
ATOM   6753 5C21 POPEW 273      66.664 112.419  52.820  1.00  0.00           C
ATOM   6756 6C21 POPEW 273      66.785 110.928  52.490  1.00  0.00           C
ATOM   6759 7C21 POPEW 273      66.054 110.548  51.200  1.00  0.00           C
ATOM   6762 8C21 POPEW 273      65.994 109.037  50.950  1.00  0.00           C
ATOM   6766  C33 POPEW 273      76.146 115.987  59.040  1.00  0.00           C
ATOM   6769  C34 POPEW 273      76.256 116.437  57.570  1.00  0.00           C
ATOM   6772  C35 POPEW 273      74.906 116.787  56.950  1.00  0.00           C
ATOM   6775  C36 POPEW 273      74.875 116.628  55.420  1.00  0.00           C
ATOM   6778  C37 POPEW 273      74.604 117.948  54.690  1.00  0.00           C
ATOM   6781  C38 POPEW 273      74.424 117.768  53.180  1.00  0.00           C
ATOM   6784  C39 POPEW 273      74.306 119.098  52.420  1.00  0.00           C
ATOM   6787 0C31 POPEW 273      73.414 119.028  51.170  1.00  0.00           C
ATOM   6790 1C31 POPEW 273      73.354 120.373  50.440  1.00  0.00           C
ATOM   6793 2C31 POPEW 273      72.285 120.452  49.340  1.00  0.00           C
ATOM   6796 3C31 POPEW 273      72.195 121.873  48.770  1.00  0.00           C
ATOM   6799 4C31 POPEW 273      70.965 122.122  47.890  1.00  0.00           C
ATOM   6802 5C31 POPEW 273      70.976 123.533  47.280  1.00  0.00           C
ATOM   6805 6C31 POPEW 273      69.674 123.943  46.580  1.00  0.00           C
ATOM   6809  NH3 POPEX 274      79.835  15.107  70.810  1.00  0.00           N
ATOM   6813  C12 POPEX 274      80.476  16.267  70.100  1.00  0.00           C
ATOM   6816  C11 POPEX 274      81.915  16.387  70.590  1.00  0.00           C
ATOM   6819  P   POPEX 274      83.146  18.528  71.430  1.00  0.00           P
ATOM   6820  O13 POPEX 274      82.295  19.608  71.940  1.00  0.00           O
ATOM   6821  O14 POPEX 274      83.745  17.577  72.410  1.00  0.00           O
ATOM   6822  O11 POPEX 274      84.285  19.177  70.550  1.00  0.00           O
ATOM   6823  O12 POPEX 274      82.365  17.698  70.330  1.00  0.00           O
ATOM   6824  C1  POPEX 274      84.855  18.528  69.410  1.00  0.00           C
ATOM   6827  C2  POPEX 274      84.506  19.228  68.060  1.00  0.00           C
ATOM   6829  O21 POPEX 274      85.466  18.817  67.050  1.00  0.00           O
ATOM   6830  C21 POPEX 274      84.944  18.377  65.910  1.00  0.00           C
ATOM   6831  O22 POPEX 274      83.775  18.067  65.740  1.00  0.00           O
ATOM   6832  C22 POPEX 274      85.995  18.388  64.800  1.00  0.00           C
ATOM   6835  C3  POPEX 274      84.515  20.787  68.180  1.00  0.00           C
ATOM   6838  O31 POPEX 274      85.075  21.488  67.040  1.00  0.00           O
ATOM   6839  C31 POPEX 274      84.465  21.737  65.880  1.00  0.00           C
ATOM   6840  O32 POPEX 274      85.014  22.297  64.940  1.00  0.00           O
ATOM   6841  C32 POPEX 274      83.006  21.249  65.800  1.00  0.00           C
ATOM   6844  C23 POPEX 274      85.506  19.079  63.510  1.00  0.00           C
ATOM   6847  C24 POPEX 274      86.535  19.067  62.370  1.00  0.00           C
ATOM   6850  C25 POPEX 274      87.685  20.057  62.580  1.00  0.00           C
ATOM   6853  C26 POPEX 274      88.806  19.888  61.550  1.00  0.00           C
ATOM   6856  C27 POPEX 274      89.944  20.898  61.710  1.00  0.00           C
ATOM   6859  C28 POPEX 274      91.166  20.577  60.820  1.00  0.00           C
ATOM   6862  C29 POPEX 274      90.874  20.747  59.340  1.00  0.00           C
ATOM   6864 0C21 POPEX 274      91.704  21.257  58.410  1.00  0.00           C
ATOM   6866 1C21 POPEX 274      93.104  21.788  58.640  1.00  0.00           C
ATOM   6869 2C21 POPEX 274      93.355  23.097  57.880  1.00  0.00           C
ATOM   6872 3C21 POPEX 274      93.605  22.917  56.370  1.00  0.00           C
ATOM   6875 4C21 POPEX 274      93.596  24.267  55.670  1.00  0.00           C
ATOM   6878 5C21 POPEX 274      94.116  24.257  54.220  1.00  0.00           C
ATOM   6881 6C21 POPEX 274      94.146  25.677  53.640  1.00  0.00           C
ATOM   6884 7C21 POPEX 274      95.215  25.877  52.560  1.00  0.00           C
ATOM   6887 8C21 POPEX 274      95.314  27.329  52.090  1.00  0.00           C
ATOM   6891  C33 POPEX 274      82.514  21.108  64.330  1.00  0.00           C
ATOM   6894  C34 POPEX 274      81.455  20.007  64.110  1.00  0.00           C
ATOM   6897  C35 POPEX 274      81.275  19.608  62.630  1.00  0.00           C
ATOM   6900  C36 POPEX 274      80.774  20.778  61.780  1.00  0.00           C
ATOM   6903  C37 POPEX 274      80.506  20.487  60.300  1.00  0.00           C
ATOM   6906  C38 POPEX 274      80.035  21.748  59.540  1.00  0.00           C
ATOM   6909  C39 POPEX 274      81.124  22.829  59.410  1.00  0.00           C
ATOM   6912 0C31 POPEX 274      80.646  24.058  58.620  1.00  0.00           C
ATOM   6915 1C31 POPEX 274      81.765  25.077  58.420  1.00  0.00           C
ATOM   6918 2C31 POPEX 274      81.465  26.128  57.340  1.00  0.00           C
ATOM   6921 3C31 POPEX 274      82.674  27.028  57.050  1.00  0.00           C
ATOM   6924 4C31 POPEX 274      83.755  26.348  56.210  1.00  0.00           C
ATOM   6927 5C31 POPEX 274      85.025  27.188  56.050  1.00  0.00           C
ATOM   6930 6C31 POPEX 274      86.015  26.567  55.070  1.00  0.00           C
ATOM   6934  NH3 POPEY 275     114.265   8.468  25.980  1.00  0.00           N
ATOM   6938  C12 POPEY 275     115.774   8.417  25.910  1.00  0.00           C
ATOM   6941  C11 POPEY 275     116.304   8.917  24.550  1.00  0.00           C
ATOM   6944  P   POPEY 275     118.915   8.517  24.740  1.00  0.00           P
ATOM   6945  O13 POPEY 275     118.475   7.137  25.070  1.00  0.00           O
ATOM   6946  O14 POPEY 275     119.814   8.697  23.580  1.00  0.00           O
ATOM   6947  O11 POPEY 275     119.625   9.108  26.020  1.00  0.00           O
ATOM   6948  O12 POPEY 275     117.626   9.438  24.610  1.00  0.00           O
ATOM   6949  C1  POPEY 275     120.145   8.278  27.070  1.00  0.00           C
ATOM   6952  C2  POPEY 275     121.395   8.967  27.700  1.00  0.00           C
ATOM   6954  O21 POPEY 275     121.625   8.677  29.090  1.00  0.00           O
ATOM   6955  C21 POPEY 275     121.954   7.418  29.380  1.00  0.00           C
ATOM   6956  O22 POPEY 275     121.915   6.477  28.610  1.00  0.00           O
ATOM   6957  C22 POPEY 275     122.575   7.358  30.790  1.00  0.00           C
ATOM   6960  C3  POPEY 275     121.225  10.507  27.550  1.00  0.00           C
ATOM   6963  O31 POPEY 275     122.255  11.228  28.250  1.00  0.00           O
ATOM   6964  C31 POPEY 275     122.105  11.587  29.550  1.00  0.00           C
ATOM   6965  O32 POPEY 275     123.074  11.817  30.260  1.00  0.00           O
ATOM   6966  C32 POPEY 275     120.634  11.797  29.960  1.00  0.00           C
ATOM   6969  C23 POPEY 275     121.765   6.628  31.890  1.00  0.00           C
ATOM   6972  C24 POPEY 275     122.674   5.747  32.770  1.00  0.00           C
ATOM   6975  C25 POPEY 275     122.045   5.267  34.100  1.00  0.00           C
ATOM   6978  C26 POPEY 275     121.194   3.987  33.980  1.00  0.00           C
ATOM   6981  C27 POPEY 275     120.126   3.887  35.080  1.00  0.00           C
ATOM   6984  C28 POPEY 275     119.424   2.508  35.160  1.00  0.00           C
ATOM   6987  C29 POPEY 275     117.985   2.617  35.610  1.00  0.00           C
ATOM   6989 0C21 POPEY 275     117.435   2.117  36.730  1.00  0.00           C
ATOM   6991 1C21 POPEY 275     118.144   1.327  37.810  1.00  0.00           C
ATOM   6994 2C21 POPEY 275     118.855   2.277  38.790  1.00  0.00           C
ATOM   6997 3C21 POPEY 275     119.555   1.557  39.950  1.00  0.00           C
ATOM   7000 4C21 POPEY 275     120.396   2.537  40.780  1.00  0.00           C
ATOM   7003 5C21 POPEY 275     121.194   1.877  41.920  1.00  0.00           C
ATOM   7006 6C21 POPEY 275     120.336   1.167  42.980  1.00  0.00           C
ATOM   7009 7C21 POPEY 275     119.436   2.117  43.790  1.00  0.00           C
ATOM   7012 8C21 POPEY 275     118.575   1.397  44.820  1.00  0.00           C
ATOM   7016  C33 POPEY 275     120.385  12.587  31.270  1.00  0.00           C
ATOM   7019  C34 POPEY 275     120.135  11.708  32.500  1.00  0.00           C
ATOM   7022  C35 POPEY 275     121.275  10.738  32.770  1.00  0.00           C
ATOM   7025  C36 POPEY 275     121.225  10.177  34.190  1.00  0.00           C
ATOM   7028  C37 POPEY 275     122.484   9.377  34.500  1.00  0.00           C
ATOM   7031  C38 POPEY 275     122.615   9.047  35.990  1.00  0.00           C
ATOM   7034  C39 POPEY 275     123.895   8.248  36.250  1.00  0.00           C
ATOM   7037 0C31 POPEY 275     124.035   7.887  37.730  1.00  0.00           C
ATOM   7040 1C31 POPEY 275     124.774   6.567  37.930  1.00  0.00           C
ATOM   7043 2C31 POPEY 275     125.065   6.267  39.410  1.00  0.00           C
ATOM   7046 3C31 POPEY 275     123.904   5.587  40.170  1.00  0.00           C
ATOM   7049 4C31 POPEY 275     122.985   6.557  40.920  1.00  0.00           C
ATOM   7052 5C31 POPEY 275     121.924   5.807  41.730  1.00  0.00           C
ATOM   7055 6C31 POPEY 275     121.164   6.677  42.730  1.00  0.00           C
ATOM   7059  NH3 POPEZ 276     100.905  23.337  27.050  1.00  0.00           N
ATOM   7063  C12 POPEZ 276      99.454  22.978  27.040  1.00  0.00           C
ATOM   7066  C11 POPEZ 276      98.605  24.248  27.180  1.00  0.00           C
ATOM   7069  P   POPEZ 276      96.085  23.807  26.560  1.00  0.00           P
ATOM   7070  O13 POPEZ 276      96.275  24.797  25.470  1.00  0.00           O
ATOM   7071  O14 POPEZ 276      95.835  22.378  26.230  1.00  0.00           O
ATOM   7072  O11 POPEZ 276      94.965  24.378  27.490  1.00  0.00           O
ATOM   7073  O12 POPEZ 276      97.295  23.858  27.580  1.00  0.00           O
ATOM   7074  C1  POPEZ 276      94.424  23.647  28.580  1.00  0.00           C
ATOM   7077  C2  POPEZ 276      94.954  24.148  29.940  1.00  0.00           C
ATOM   7079  O21 POPEZ 276      94.555  23.208  30.970  1.00  0.00           O
ATOM   7080  C21 POPEZ 276      95.415  23.198  32.000  1.00  0.00           C
ATOM   7081  O22 POPEZ 276      96.495  23.757  32.000  1.00  0.00           O
ATOM   7082  C22 POPEZ 276      94.855  22.417  33.190  1.00  0.00           C
ATOM   7085  C3  POPEZ 276      94.384  25.568  30.250  1.00  0.00           C
ATOM   7088  O31 POPEZ 276      94.475  25.877  31.660  1.00  0.00           O
ATOM   7089  C31 POPEZ 276      93.424  26.528  32.160  1.00  0.00           C
ATOM   7090  O32 POPEZ 276      92.545  27.037  31.490  1.00  0.00           O
ATOM   7091  C32 POPEZ 276      93.505  26.548  33.680  1.00  0.00           C
ATOM   7094  C23 POPEZ 276      95.826  22.408  34.410  1.00  0.00           C
ATOM   7097  C24 POPEZ 276      96.026  23.788  35.080  1.00  0.00           C
ATOM   7100  C25 POPEZ 276      95.135  24.018  36.320  1.00  0.00           C
ATOM   7103  C26 POPEZ 276      95.924  23.988  37.630  1.00  0.00           C
ATOM   7106  C27 POPEZ 276      95.035  23.807  38.870  1.00  0.00           C
ATOM   7109  C28 POPEZ 276      95.865  23.788  40.170  1.00  0.00           C
ATOM   7112  C29 POPEZ 276      95.025  23.447  41.390  1.00  0.00           C
ATOM   7114 0C21 POPEZ 276      95.466  22.829  42.500  1.00  0.00           C
ATOM   7116 1C21 POPEZ 276      96.884  22.378  42.750  1.00  0.00           C
ATOM   7119 2C21 POPEZ 276      97.705  23.438  43.500  1.00  0.00           C
ATOM   7122 3C21 POPEZ 276      97.454  23.498  45.010  1.00  0.00           C
ATOM   7125 4C21 POPEZ 276      98.554  24.288  45.730  1.00  0.00           C
ATOM   7128 5C21 POPEZ 276      98.355  24.388  47.240  1.00  0.00           C
ATOM   7131 6C21 POPEZ 276      99.394  25.317  47.880  1.00  0.00           C
ATOM   7134 7C21 POPEZ 276      99.156  25.618  49.360  1.00  0.00           C
ATOM   7137 8C21 POPEZ 276     100.045  26.748  49.880  1.00  0.00           C
ATOM   7141  C33 POPEZ 276      92.174  27.008  34.310  1.00  0.00           C
ATOM   7144  C34 POPEZ 276      92.325  27.548  35.730  1.00  0.00           C
ATOM   7147  C35 POPEZ 276      90.956  27.747  36.380  1.00  0.00           C
ATOM   7150  C36 POPEZ 276      90.956  28.568  37.680  1.00  0.00           C
ATOM   7153  C37 POPEZ 276      91.936  28.089  38.750  1.00  0.00           C
ATOM   7156  C38 POPEZ 276      91.635  28.728  40.110  1.00  0.00           C
ATOM   7159  C39 POPEZ 276      92.745  28.487  41.150  1.00  0.00           C
ATOM   7162 0C31 POPEZ 276      92.514  27.267  42.050  1.00  0.00           C
ATOM   7165 1C31 POPEZ 276      93.775  26.938  42.870  1.00  0.00           C
ATOM   7168 2C31 POPEZ 276      93.596  25.717  43.790  1.00  0.00           C
ATOM   7171 3C31 POPEZ 276      92.814  26.038  45.070  1.00  0.00           C
ATOM   7174 4C31 POPEZ 276      92.405  24.778  45.830  1.00  0.00           C
ATOM   7177 5C31 POPEZ 276      91.385  25.068  46.940  1.00  0.00           C
ATOM   7180 6C31 POPEZ 276      90.784  23.788  47.530  1.00  0.00           C
ATOM   7184  NH3 POPEa 277     106.695  48.997  68.140  1.00  0.00           N
ATOM   7188  C12 POPEa 277     106.035  47.728  67.630  1.00  0.00           C
ATOM   7191  C11 POPEa 277     106.665  46.408  68.140  1.00  0.00           C
ATOM   7194  P   POPEa 277     104.725  44.708  68.800  1.00  0.00           P
ATOM   7195  O13 POPEa 277     105.165  44.798  70.200  1.00  0.00           O
ATOM   7196  O14 POPEa 277     103.424  45.357  68.460  1.00  0.00           O
ATOM   7197  O11 POPEa 277     104.594  43.179  68.330  1.00  0.00           O
ATOM   7198  O12 POPEa 277     105.835  45.287  67.830  1.00  0.00           O
ATOM   7199  C1  POPEa 277     104.844  42.849  66.950  1.00  0.00           C
ATOM   7202  C2  POPEa 277     103.755  43.389  65.980  1.00  0.00           C
ATOM   7204  O21 POPEa 277     103.375  42.397  65.000  1.00  0.00           O
ATOM   7205  C21 POPEa 277     104.174  42.228  63.960  1.00  0.00           C
ATOM   7206  O22 POPEa 277     105.364  42.488  63.910  1.00  0.00           O
ATOM   7207  C22 POPEa 277     103.314  41.817  62.750  1.00  0.00           C
ATOM   7210  C3  POPEa 277     104.095  44.758  65.330  1.00  0.00           C
ATOM   7213  O31 POPEa 277     103.046  45.107  64.420  1.00  0.00           O
ATOM   7214  C31 POPEa 277     103.256  45.908  63.360  1.00  0.00           C
ATOM   7215  O32 POPEa 277     102.425  46.008  62.470  1.00  0.00           O
ATOM   7216  C32 POPEa 277     104.515  46.747  63.420  1.00  0.00           C
ATOM   7219  C23 POPEa 277     103.775  42.547  61.460  1.00  0.00           C
ATOM   7222  C24 POPEa 277     102.626  42.827  60.480  1.00  0.00           C
ATOM   7225  C25 POPEa 277     102.265  41.659  59.550  1.00  0.00           C
ATOM   7228  C26 POPEa 277     101.204  42.087  58.510  1.00  0.00           C
ATOM   7231  C27 POPEa 277     101.344  41.378  57.150  1.00  0.00           C
ATOM   7234  C28 POPEa 277     100.494  42.028  56.030  1.00  0.00           C
ATOM   7237  C29 POPEa 277     100.965  43.418  55.650  1.00  0.00           C
ATOM   7239 0C21 POPEa 277     101.115  43.927  54.410  1.00  0.00           C
ATOM   7241 1C21 POPEa 277     100.784  43.237  53.110  1.00  0.00           C
ATOM   7244 2C21 POPEa 277     102.034  42.897  52.280  1.00  0.00           C
ATOM   7247 3C21 POPEa 277     101.646  42.278  50.930  1.00  0.00           C
ATOM   7250 4C21 POPEa 277     102.836  42.069  49.980  1.00  0.00           C
ATOM   7253 5C21 POPEa 277     103.484  40.688  50.100  1.00  0.00           C
ATOM   7256 6C21 POPEa 277     104.436  40.438  48.920  1.00  0.00           C
ATOM   7259 7C21 POPEa 277     104.944  38.998  48.840  1.00  0.00           C
ATOM   7262 8C21 POPEa 277     105.564  38.698  47.470  1.00  0.00           C
ATOM   7266  C33 POPEa 277     104.825  47.389  62.050  1.00  0.00           C
ATOM   7269  C34 POPEa 277     106.295  47.807  61.960  1.00  0.00           C
ATOM   7272  C35 POPEa 277     107.234  46.627  61.700  1.00  0.00           C
ATOM   7275  C36 POPEa 277     107.265  46.217  60.220  1.00  0.00           C
ATOM   7278  C37 POPEa 277     108.046  44.907  60.000  1.00  0.00           C
ATOM   7281  C38 POPEa 277     108.895  44.928  58.720  1.00  0.00           C
ATOM   7284  C39 POPEa 277     108.125  45.188  57.420  1.00  0.00           C
ATOM   7287 0C31 POPEa 277     109.044  45.228  56.190  1.00  0.00           C
ATOM   7290 1C31 POPEa 277     109.515  43.829  55.760  1.00  0.00           C
ATOM   7293 2C31 POPEa 277     110.784  43.829  54.910  1.00  0.00           C
ATOM   7296 3C31 POPEa 277     110.535  43.768  53.400  1.00  0.00           C
ATOM   7299 4C31 POPEa 277     110.135  45.107  52.770  1.00  0.00           C
ATOM   7302 5C31 POPEa 277     110.196  44.998  51.250  1.00  0.00           C
ATOM   7305 6C31 POPEa 277     109.885  46.297  50.520  1.00  0.00           C
ATOM   7309  NH3 POPEb 278     116.894  28.447  67.190  1.00  0.00           N
ATOM   7313  C12 POPEb 278     115.455  27.998  67.250  1.00  0.00           C
ATOM   7316  C11 POPEb 278     114.895  28.159  68.680  1.00  0.00           C
ATOM   7319  P   POPEb 278     114.745  30.837  68.620  1.00  0.00           P
ATOM   7320  O13 POPEb 278     114.305  31.799  69.660  1.00  0.00           O
ATOM   7321  O14 POPEb 278     116.204  30.758  68.350  1.00  0.00           O
ATOM   7322  O11 POPEb 278     114.114  31.177  67.220  1.00  0.00           O
ATOM   7323  O12 POPEb 278     114.216  29.397  68.920  1.00  0.00           O
ATOM   7324  C1  POPEb 278     112.696  31.298  67.110  1.00  0.00           C
ATOM   7327  C2  POPEb 278     112.274  31.637  65.670  1.00  0.00           C
ATOM   7329  O21 POPEb 278     112.955  32.827  65.230  1.00  0.00           O
ATOM   7330  C21 POPEb 278     113.326  32.778  63.970  1.00  0.00           C
ATOM   7331  O22 POPEb 278     113.265  31.807  63.240  1.00  0.00           O
ATOM   7332  C22 POPEb 278     113.804  34.147  63.550  1.00  0.00           C
ATOM   7335  C3  POPEb 278     110.744  31.888  65.570  1.00  0.00           C
ATOM   7338  O31 POPEb 278     110.354  32.197  64.220  1.00  0.00           O
ATOM   7339  C31 POPEb 278     109.814  33.377  63.970  1.00  0.00           C
ATOM   7340  O32 POPEb 278     109.436  34.197  64.790  1.00  0.00           O
ATOM   7341  C32 POPEb 278     109.844  33.578  62.450  1.00  0.00           C
ATOM   7344  C23 POPEb 278     114.146  34.188  62.050  1.00  0.00           C
ATOM   7347  C24 POPEb 278     114.184  35.608  61.490  1.00  0.00           C
ATOM   7350  C25 POPEb 278     114.366  35.577  59.970  1.00  0.00           C
ATOM   7353  C26 POPEb 278     114.095  36.938  59.320  1.00  0.00           C
ATOM   7356  C27 POPEb 278     114.534  36.928  57.860  1.00  0.00           C
ATOM   7359  C28 POPEb 278     114.305  38.278  57.160  1.00  0.00           C
ATOM   7362  C29 POPEb 278     115.005  38.328  55.820  1.00  0.00           C
ATOM   7364 0C21 POPEb 278     114.415  38.307  54.620  1.00  0.00           C
ATOM   7366 1C21 POPEb 278     112.934  38.178  54.360  1.00  0.00           C
ATOM   7369 2C21 POPEb 278     112.594  37.497  53.020  1.00  0.00           C
ATOM   7372 3C21 POPEb 278     113.244  36.118  52.830  1.00  0.00           C
ATOM   7375 4C21 POPEb 278     112.635  35.278  51.700  1.00  0.00           C
ATOM   7378 5C21 POPEb 278     112.505  36.037  50.360  1.00  0.00           C
ATOM   7381 6C21 POPEb 278     112.174  35.098  49.190  1.00  0.00           C
ATOM   7384 7C21 POPEb 278     111.805  35.847  47.900  1.00  0.00           C
ATOM   7387 8C21 POPEb 278     110.564  35.257  47.220  1.00  0.00           C
ATOM   7391  C33 POPEb 278     108.675  34.438  61.940  1.00  0.00           C
ATOM   7394  C34 POPEb 278     108.694  34.537  60.410  1.00  0.00           C
ATOM   7397  C35 POPEb 278     109.594  35.647  59.870  1.00  0.00           C
ATOM   7400  C36 POPEb 278     109.914  35.427  58.390  1.00  0.00           C
ATOM   7403  C37 POPEb 278     109.655  36.659  57.510  1.00  0.00           C
ATOM   7406  C38 POPEb 278     109.795  36.288  56.030  1.00  0.00           C
ATOM   7409  C39 POPEb 278     109.254  37.348  55.050  1.00  0.00           C
ATOM   7412 0C31 POPEb 278     108.694  36.669  53.800  1.00  0.00           C
ATOM   7415 1C31 POPEb 278     108.244  37.647  52.710  1.00  0.00           C
ATOM   7418 2C31 POPEb 278     107.794  36.938  51.430  1.00  0.00           C
ATOM   7421 3C31 POPEb 278     106.506  36.118  51.580  1.00  0.00           C
ATOM   7424 4C31 POPEb 278     106.175  35.357  50.280  1.00  0.00           C
ATOM   7427 5C31 POPEb 278     104.814  34.647  50.300  1.00  0.00           C
ATOM   7430 6C31 POPEb 278     104.524  33.918  48.990  1.00  0.00           C
ATOM   7434  NH3 POPEc 279      97.836 129.433  25.720  1.00  0.00           N
ATOM   7438  C12 POPEc 279      98.554 128.214  25.210  1.00  0.00           C
ATOM   7441  C11 POPEc 279      97.705 126.943  25.320  1.00  0.00           C
ATOM   7444  P   POPEc 279      97.814 124.872  23.600  1.00  0.00           P
ATOM   7445  O13 POPEc 279      96.506 124.173  23.770  1.00  0.00           O
ATOM   7446  O14 POPEc 279      98.445 124.893  22.260  1.00  0.00           O
ATOM   7447  O11 POPEc 279      98.804 124.312  24.710  1.00  0.00           O
ATOM   7448  O12 POPEc 279      97.565 126.364  24.030  1.00  0.00           O
ATOM   7449  C1  POPEc 279      98.314 123.573  25.830  1.00  0.00           C
ATOM   7452  C2  POPEc 279      99.454 123.293  26.860  1.00  0.00           C
ATOM   7454  O21 POPEc 279      98.924 123.083  28.190  1.00  0.00           O
ATOM   7455  C21 POPEc 279      98.475 124.163  28.830  1.00  0.00           C
ATOM   7456  O22 POPEc 279      98.564 125.303  28.450  1.00  0.00           O
ATOM   7457  C22 POPEc 279      97.734 123.773  30.110  1.00  0.00           C
ATOM   7460  C3  POPEc 279     100.604 124.363  26.760  1.00  0.00           C
ATOM   7463  O31 POPEc 279     101.424 124.392  27.940  1.00  0.00           O
ATOM   7464  C31 POPEc 279     102.724 124.363  27.830  1.00  0.00           C
ATOM   7465  O32 POPEc 279     103.396 124.294  26.810  1.00  0.00           O
ATOM   7466  C32 POPEc 279     103.344 124.363  29.230  1.00  0.00           C
ATOM   7469  C23 POPEc 279      98.545 123.724  31.420  1.00  0.00           C
ATOM   7472  C24 POPEc 279      97.635 123.242  32.570  1.00  0.00           C
ATOM   7475  C25 POPEc 279      98.344 123.123  33.920  1.00  0.00           C
ATOM   7478  C26 POPEc 279      97.505 122.432  35.000  1.00  0.00           C
ATOM   7481  C27 POPEc 279      98.314 122.253  36.290  1.00  0.00           C
ATOM   7484  C28 POPEc 279      97.575 121.533  37.430  1.00  0.00           C
ATOM   7487  C29 POPEc 279      98.524 121.253  38.570  1.00  0.00           C
ATOM   7489 0C21 POPEc 279      98.305 121.462  39.880  1.00  0.00           C
ATOM   7491 1C21 POPEc 279      97.076 122.033  40.540  1.00  0.00           C
ATOM   7494 2C21 POPEc 279      97.444 122.923  41.740  1.00  0.00           C
ATOM   7497 3C21 POPEc 279      96.225 123.433  42.520  1.00  0.00           C
ATOM   7500 4C21 POPEc 279      96.616 124.154  43.810  1.00  0.00           C
ATOM   7503 5C21 POPEc 279      95.385 124.633  44.590  1.00  0.00           C
ATOM   7506 6C21 POPEc 279      95.725 125.383  45.890  1.00  0.00           C
ATOM   7509 7C21 POPEc 279      94.445 125.812  46.620  1.00  0.00           C
ATOM   7512 8C21 POPEc 279      94.674 126.553  47.940  1.00  0.00           C
ATOM   7516  C33 POPEc 279     102.325 124.223  30.390  1.00  0.00           C
ATOM   7519  C34 POPEc 279     103.015 124.142  31.750  1.00  0.00           C
ATOM   7522  C35 POPEc 279     102.045 124.252  32.930  1.00  0.00           C
ATOM   7525  C36 POPEc 279     102.756 123.923  34.250  1.00  0.00           C
ATOM   7528  C37 POPEc 279     101.814 123.563  35.410  1.00  0.00           C
ATOM   7531  C38 POPEc 279     102.055 124.463  36.620  1.00  0.00           C
ATOM   7534  C39 POPEc 279     101.245 124.062  37.850  1.00  0.00           C
ATOM   7537 0C31 POPEc 279     101.555 124.953  39.050  1.00  0.00           C
ATOM   7540 1C31 POPEc 279     100.634 124.704  40.250  1.00  0.00           C
ATOM   7543 2C31 POPEc 279     101.024 125.572  41.450  1.00  0.00           C
ATOM   7546 3C31 POPEc 279      99.925 125.683  42.510  1.00  0.00           C
ATOM   7549 4C31 POPEc 279     100.115 126.882  43.440  1.00  0.00           C
ATOM   7552 5C31 POPEc 279      98.834 127.253  44.190  1.00  0.00           C
ATOM   7555 6C31 POPEc 279      98.946 128.562  44.980  1.00  0.00           C
ATOM   7559  NH3 POPEd 280     105.504  45.728  27.090  1.00  0.00           N
ATOM   7563  C12 POPEd 280     105.014  44.468  27.730  1.00  0.00           C
ATOM   7566  C11 POPEd 280     104.545  43.467  26.670  1.00  0.00           C
ATOM   7569  P   POPEd 280     103.095  41.297  26.510  1.00  0.00           P
ATOM   7570  O13 POPEd 280     101.875  41.929  25.960  1.00  0.00           O
ATOM   7571  O14 POPEd 280     104.016  40.609  25.590  1.00  0.00           O
ATOM   7572  O11 POPEd 280     102.654  40.318  27.650  1.00  0.00           O
ATOM   7573  O12 POPEd 280     103.904  42.389  27.310  1.00  0.00           O
ATOM   7574  C1  POPEd 280     101.965  40.837  28.790  1.00  0.00           C
ATOM   7577  C2  POPEd 280     102.685  40.409  30.080  1.00  0.00           C
ATOM   7579  O21 POPEd 280     102.105  41.118  31.190  1.00  0.00           O
ATOM   7580  C21 POPEd 280     101.175  40.397  31.790  1.00  0.00           C
ATOM   7581  O22 POPEd 280     100.665  39.388  31.350  1.00  0.00           O
ATOM   7582  C22 POPEd 280     100.835  41.038  33.140  1.00  0.00           C
ATOM   7585  C3  POPEd 280     104.195  40.728  30.060  1.00  0.00           C
ATOM   7588  O31 POPEd 280     104.755  40.339  31.330  1.00  0.00           O
ATOM   7589  C31 POPEd 280     104.734  41.248  32.280  1.00  0.00           C
ATOM   7590  O32 POPEd 280     104.405  42.418  32.140  1.00  0.00           O
ATOM   7591  C32 POPEd 280     105.234  40.658  33.600  1.00  0.00           C
ATOM   7594  C23 POPEd 280     100.385  39.958  34.160  1.00  0.00           C
ATOM   7597  C24 POPEd 280     100.555  40.409  35.620  1.00  0.00           C
ATOM   7600  C25 POPEd 280      99.646  39.667  36.610  1.00  0.00           C
ATOM   7603  C26 POPEd 280      98.505  40.597  37.040  1.00  0.00           C
ATOM   7606  C27 POPEd 280      97.495  40.068  38.060  1.00  0.00           C
ATOM   7609  C28 POPEd 280      96.395  41.128  38.270  1.00  0.00           C
ATOM   7612  C29 POPEd 280      95.234  40.828  39.180  1.00  0.00           C
ATOM   7614 0C21 POPEd 280      95.056  39.697  39.870  1.00  0.00           C
ATOM   7616 1C21 POPEd 280      93.834  39.428  40.710  1.00  0.00           C
ATOM   7619 2C21 POPEd 280      92.734  38.708  39.900  1.00  0.00           C
ATOM   7622 3C21 POPEd 280      91.984  39.618  38.910  1.00  0.00           C
ATOM   7625 4C21 POPEd 280      91.064  38.818  37.980  1.00  0.00           C
ATOM   7628 5C21 POPEd 280      90.025  39.639  37.230  1.00  0.00           C
ATOM   7631 6C21 POPEd 280      89.046  38.768  36.430  1.00  0.00           C
ATOM   7634 7C21 POPEd 280      88.006  39.597  35.680  1.00  0.00           C
ATOM   7637 8C21 POPEd 280      86.905  38.757  35.030  1.00  0.00           C
ATOM   7641  C33 POPEd 280     104.384  41.188  34.770  1.00  0.00           C
ATOM   7644  C34 POPEd 280     104.975  40.858  36.150  1.00  0.00           C
ATOM   7647  C35 POPEd 280     104.254  41.638  37.260  1.00  0.00           C
ATOM   7650  C36 POPEd 280     104.954  41.507  38.630  1.00  0.00           C
ATOM   7653  C37 POPEd 280     104.664  42.677  39.580  1.00  0.00           C
ATOM   7656  C38 POPEd 280     103.564  42.458  40.620  1.00  0.00           C
ATOM   7659  C39 POPEd 280     102.155  42.368  40.020  1.00  0.00           C
ATOM   7662 0C31 POPEd 280     101.054  42.688  41.050  1.00  0.00           C
ATOM   7665 1C31 POPEd 280      99.646  42.407  40.510  1.00  0.00           C
ATOM   7668 2C31 POPEd 280      98.505  42.827  41.460  1.00  0.00           C
ATOM   7671 3C31 POPEd 280      98.554  42.127  42.820  1.00  0.00           C
ATOM   7674 4C31 POPEd 280      97.295  42.337  43.670  1.00  0.00           C
ATOM   7677 5C31 POPEd 280      97.405  41.708  45.060  1.00  0.00           C
ATOM   7680 6C31 POPEd 280      96.175  41.929  45.950  1.00  0.00           C
ATOM   7684  NH3 POPEe 281     112.414  35.357  28.460  1.00  0.00           N
ATOM   7688  C12 POPEe 281     111.484  36.168  29.290  1.00  0.00           C
ATOM   7691  C11 POPEe 281     110.855  35.228  30.290  1.00  0.00           C
ATOM   7694  P   POPEe 281     109.935  32.798  30.080  1.00  0.00           P
ATOM   7695  O13 POPEe 281     108.535  32.378  29.960  1.00  0.00           O
ATOM   7696  O14 POPEe 281     110.954  31.999  29.360  1.00  0.00           O
ATOM   7697  O11 POPEe 281     110.354  32.798  31.600  1.00  0.00           O
ATOM   7698  O12 POPEe 281     110.084  34.267  29.590  1.00  0.00           O
ATOM   7699  C1  POPEe 281     110.965  31.728  32.310  1.00  0.00           C
ATOM   7702  C2  POPEe 281     110.094  31.339  33.540  1.00  0.00           C
ATOM   7704  O21 POPEe 281     110.756  30.357  34.370  1.00  0.00           O
ATOM   7705  C21 POPEe 281     111.705  30.837  35.180  1.00  0.00           C
ATOM   7706  O22 POPEe 281     112.094  31.999  35.200  1.00  0.00           O
ATOM   7707  C22 POPEe 281     112.234  29.718  36.080  1.00  0.00           C
ATOM   7710  C3  POPEe 281     108.725  30.778  33.040  1.00  0.00           C
ATOM   7713  O31 POPEe 281     107.994  30.038  34.050  1.00  0.00           O
ATOM   7714  C31 POPEe 281     108.326  28.737  34.110  1.00  0.00           C
ATOM   7715  O32 POPEe 281     109.035  28.159  33.310  1.00  0.00           O
ATOM   7716  C32 POPEe 281     107.674  28.077  35.320  1.00  0.00           C
ATOM   7719  C23 POPEe 281     112.274  30.138  37.570  1.00  0.00           C
ATOM   7722  C24 POPEe 281     110.924  30.668  38.090  1.00  0.00           C
ATOM   7725  C25 POPEe 281     110.644  30.368  39.580  1.00  0.00           C
ATOM   7728  C26 POPEe 281     111.775  30.847  40.500  1.00  0.00           C
ATOM   7731  C27 POPEe 281     111.474  30.717  42.000  1.00  0.00           C
ATOM   7734  C28 POPEe 281     112.665  31.198  42.870  1.00  0.00           C
ATOM   7737  C29 POPEe 281     112.425  31.088  44.350  1.00  0.00           C
ATOM   7739 0C21 POPEe 281     112.814  30.057  45.120  1.00  0.00           C
ATOM   7741 1C21 POPEe 281     113.535  28.827  44.610  1.00  0.00           C
ATOM   7744 2C21 POPEe 281     114.095  27.948  45.750  1.00  0.00           C
ATOM   7747 3C21 POPEe 281     112.994  27.218  46.530  1.00  0.00           C
ATOM   7750 4C21 POPEe 281     113.505  26.537  47.800  1.00  0.00           C
ATOM   7753 5C21 POPEe 281     112.355  26.028  48.680  1.00  0.00           C
ATOM   7756 6C21 POPEe 281     112.785  25.688  50.110  1.00  0.00           C
ATOM   7759 7C21 POPEe 281     111.604  25.347  51.020  1.00  0.00           C
ATOM   7762 8C21 POPEe 281     112.006  24.987  52.450  1.00  0.00           C
ATOM   7766  C33 POPEe 281     108.764  27.548  36.270  1.00  0.00           C
ATOM   7769  C34 POPEe 281     108.235  26.788  37.480  1.00  0.00           C
ATOM   7772  C35 POPEe 281     107.514  25.478  37.130  1.00  0.00           C
ATOM   7775  C36 POPEe 281     107.365  24.587  38.370  1.00  0.00           C
ATOM   7778  C37 POPEe 281     106.185  23.628  38.290  1.00  0.00           C
ATOM   7781  C38 POPEe 281     106.204  22.587  39.420  1.00  0.00           C
ATOM   7784  C39 POPEe 281     106.245  23.159  40.840  1.00  0.00           C
ATOM   7787 0C31 POPEe 281     104.965  23.918  41.230  1.00  0.00           C
ATOM   7790 1C31 POPEe 281     104.984  24.458  42.670  1.00  0.00           C
ATOM   7793 2C31 POPEe 281     105.035  23.337  43.710  1.00  0.00           C
ATOM   7796 3C31 POPEe 281     105.234  23.827  45.150  1.00  0.00           C
ATOM   7799 4C31 POPEe 281     104.025  24.528  45.780  1.00  0.00           C
ATOM   7802 5C31 POPEe 281     104.296  24.737  47.280  1.00  0.00           C
ATOM   7805 6C31 POPEe 281     103.335  25.677  48.000  1.00  0.00           C
ATOM   7809  NH3 POPEf 282      17.000  42.547  27.330  1.00  0.00           N
ATOM   7813  C12 POPEf 282      15.799  42.868  28.140  1.00  0.00           C
ATOM   7816  C11 POPEf 282      16.149  43.639  29.410  1.00  0.00           C
ATOM   7819  P   POPEf 282      14.239  45.287  29.910  1.00  0.00           P
ATOM   7820  O13 POPEf 282      14.759  45.868  28.660  1.00  0.00           O
ATOM   7821  O14 POPEf 282      12.759  45.188  29.990  1.00  0.00           O
ATOM   7822  O11 POPEf 282      14.799  46.078  31.120  1.00  0.00           O
ATOM   7823  O12 POPEf 282      14.920  43.888  30.100  1.00  0.00           O
ATOM   7824  C1  POPEf 282      15.500  47.298  30.940  1.00  0.00           C
ATOM   7827  C2  POPEf 282      16.079  47.677  32.310  1.00  0.00           C
ATOM   7829  O21 POPEf 282      15.020  48.298  33.060  1.00  0.00           O
ATOM   7830  C21 POPEf 282      15.069  48.049  34.340  1.00  0.00           C
ATOM   7831  O22 POPEf 282      15.849  47.308  34.920  1.00  0.00           O
ATOM   7832  C22 POPEf 282      14.080  48.967  35.070  1.00  0.00           C
ATOM   7835  C3  POPEf 282      17.314  48.608  32.190  1.00  0.00           C
ATOM   7838  O31 POPEf 282      17.854  48.997  33.470  1.00  0.00           O
ATOM   7839  C31 POPEf 282      18.604  48.097  34.100  1.00  0.00           C
ATOM   7840  O32 POPEf 282      18.875  46.978  33.700  1.00  0.00           O
ATOM   7841  C32 POPEf 282      19.156  48.757  35.350  1.00  0.00           C
ATOM   7844  C23 POPEf 282      14.360  48.959  36.580  1.00  0.00           C
ATOM   7847  C24 POPEf 282      13.879  50.198  37.330  1.00  0.00           C
ATOM   7850  C25 POPEf 282      14.510  50.247  38.730  1.00  0.00           C
ATOM   7853  C26 POPEf 282      14.209  51.497  39.540  1.00  0.00           C
ATOM   7856  C27 POPEf 282      14.819  51.357  40.940  1.00  0.00           C
ATOM   7859  C28 POPEf 282      14.649  52.638  41.780  1.00  0.00           C
ATOM   7862  C29 POPEf 282      15.239  52.518  43.160  1.00  0.00           C
ATOM   7864 0C21 POPEf 282      16.539  52.618  43.480  1.00  0.00           C
ATOM   7866 1C21 POPEf 282      17.684  52.827  42.510  1.00  0.00           C
ATOM   7869 2C21 POPEf 282      18.045  54.307  42.310  1.00  0.00           C
ATOM   7872 3C21 POPEf 282      18.645  54.988  43.550  1.00  0.00           C
ATOM   7875 4C21 POPEf 282      18.785  56.507  43.380  1.00  0.00           C
ATOM   7878 5C21 POPEf 282      19.834  56.929  42.340  1.00  0.00           C
ATOM   7881 6C21 POPEf 282      19.694  58.408  41.950  1.00  0.00           C
ATOM   7884 7C21 POPEf 282      20.545  58.768  40.720  1.00  0.00           C
ATOM   7887 8C21 POPEf 282      20.215  60.147  40.140  1.00  0.00           C
ATOM   7891  C33 POPEf 282      19.034  47.958  36.660  1.00  0.00           C
ATOM   7894  C34 POPEf 282      19.326  48.888  37.850  1.00  0.00           C
ATOM   7897  C35 POPEf 282      19.944  48.207  39.070  1.00  0.00           C
ATOM   7900  C36 POPEf 282      21.424  47.868  38.870  1.00  0.00           C
ATOM   7903  C37 POPEf 282      22.154  47.588  40.190  1.00  0.00           C
ATOM   7906  C38 POPEf 282      23.006  46.308  40.160  1.00  0.00           C
ATOM   7909  C39 POPEf 282      23.994  46.238  41.330  1.00  0.00           C
ATOM   7912 0C31 POPEf 282      23.364  46.048  42.710  1.00  0.00           C
ATOM   7915 1C31 POPEf 282      24.256  46.607  43.830  1.00  0.00           C
ATOM   7918 2C31 POPEf 282      23.824  46.178  45.240  1.00  0.00           C
ATOM   7921 3C31 POPEf 282      24.315  44.767  45.600  1.00  0.00           C
ATOM   7924 4C31 POPEf 282      23.934  44.338  47.020  1.00  0.00           C
ATOM   7927 5C31 POPEf 282      24.414  42.927  47.360  1.00  0.00           C
ATOM   7930 6C31 POPEf 282      23.924  42.428  48.720  1.00  0.00           C
ATOM   7934  NH3 POPEg 283     118.475  14.488  72.440  1.00  0.00           N
ATOM   7938  C12 POPEg 283     119.905  14.798  72.110  1.00  0.00           C
ATOM   7941  C11 POPEg 283     120.774  13.538  71.970  1.00  0.00           C
ATOM   7944  P   POPEg 283     122.715  14.188  70.330  1.00  0.00           P
ATOM   7945  O13 POPEg 283     122.335  15.577  69.940  1.00  0.00           O
ATOM   7946  O14 POPEg 283     124.174  13.948  70.340  1.00  0.00           O
ATOM   7947  O11 POPEg 283     122.015  13.108  69.400  1.00  0.00           O
ATOM   7948  O12 POPEg 283     122.146  13.917  71.760  1.00  0.00           O
ATOM   7949  C1  POPEg 283     121.275  13.538  68.250  1.00  0.00           C
ATOM   7952  C2  POPEg 283     120.826  12.307  67.390  1.00  0.00           C
ATOM   7954  O21 POPEg 283     119.895  12.568  66.320  1.00  0.00           O
ATOM   7955  C21 POPEg 283     119.965  13.637  65.560  1.00  0.00           C
ATOM   7956  O22 POPEg 283     120.725  14.577  65.700  1.00  0.00           O
ATOM   7957  C22 POPEg 283     118.935  13.538  64.430  1.00  0.00           C
ATOM   7960  C3  POPEg 283     120.196  11.198  68.290  1.00  0.00           C
ATOM   7963  O31 POPEg 283     120.014   9.947  67.590  1.00  0.00           O
ATOM   7964  C31 POPEg 283     121.135   9.297  67.310  1.00  0.00           C
ATOM   7965  O32 POPEg 283     122.255   9.648  67.650  1.00  0.00           O
ATOM   7966  C32 POPEg 283     120.774   7.997  66.610  1.00  0.00           C
ATOM   7969  C23 POPEg 283     119.585  13.397  63.030  1.00  0.00           C
ATOM   7972  C24 POPEg 283     118.605  13.507  61.860  1.00  0.00           C
ATOM   7975  C25 POPEg 283     119.345  13.348  60.520  1.00  0.00           C
ATOM   7978  C26 POPEg 283     118.475  13.468  59.270  1.00  0.00           C
ATOM   7981  C27 POPEg 283     119.335  13.348  58.000  1.00  0.00           C
ATOM   7984  C28 POPEg 283     119.156  12.038  57.200  1.00  0.00           C
ATOM   7987  C29 POPEg 283     117.845  11.968  56.460  1.00  0.00           C
ATOM   7989 0C21 POPEg 283     117.685  12.087  55.120  1.00  0.00           C
ATOM   7991 1C21 POPEg 283     118.785  12.358  54.130  1.00  0.00           C
ATOM   7994 2C21 POPEg 283     119.685  11.148  53.810  1.00  0.00           C
ATOM   7997 3C21 POPEg 283     119.076  10.118  52.850  1.00  0.00           C
ATOM   8000 4C21 POPEg 283     119.165  10.517  51.370  1.00  0.00           C
ATOM   8003 5C21 POPEg 283     119.814   9.438  50.500  1.00  0.00           C
ATOM   8006 6C21 POPEg 283     121.344   9.568  50.440  1.00  0.00           C
ATOM   8009 7C21 POPEg 283     122.045   8.327  49.870  1.00  0.00           C
ATOM   8012 8C21 POPEg 283     123.554   8.517  49.690  1.00  0.00           C
ATOM   8016  C33 POPEg 283     121.455   7.817  65.240  1.00  0.00           C
ATOM   8019  C34 POPEg 283     121.484   6.327  64.930  1.00  0.00           C
ATOM   8022  C35 POPEg 283     121.866   6.017  63.480  1.00  0.00           C
ATOM   8025  C36 POPEg 283     122.945   4.938  63.370  1.00  0.00           C
ATOM   8028  C37 POPEg 283     123.074   4.338  61.970  1.00  0.00           C
ATOM   8031  C38 POPEg 283     123.305   5.378  60.860  1.00  0.00           C
ATOM   8034  C39 POPEg 283     122.024   5.838  60.150  1.00  0.00           C
ATOM   8037 0C31 POPEg 283     122.304   6.977  59.160  1.00  0.00           C
ATOM   8040 1C31 POPEg 283     121.115   7.278  58.240  1.00  0.00           C
ATOM   8043 2C31 POPEg 283     121.506   8.127  57.030  1.00  0.00           C
ATOM   8046 3C31 POPEg 283     120.774   7.757  55.730  1.00  0.00           C
ATOM   8049 4C31 POPEg 283     121.135   6.367  55.190  1.00  0.00           C
ATOM   8052 5C31 POPEg 283     120.616   6.147  53.760  1.00  0.00           C
ATOM   8055 6C31 POPEg 283     120.765   4.707  53.270  1.00  0.00           C
ATOM   8059  NH3 POPEh 284      71.884  91.849  67.110  1.00  0.00           N
ATOM   8063  C12 POPEh 284      70.854  92.927  67.370  1.00  0.00           C
ATOM   8066  C11 POPEh 284      69.436  92.668  66.790  1.00  0.00           C
ATOM   8069  P   POPEh 284      67.854  93.347  68.780  1.00  0.00           P
ATOM   8070  O13 POPEh 284      66.835  92.628  69.570  1.00  0.00           O
ATOM   8071  O14 POPEh 284      69.006  93.867  69.550  1.00  0.00           O
ATOM   8072  O11 POPEh 284      67.164  94.457  67.850  1.00  0.00           O
ATOM   8073  O12 POPEh 284      68.465  92.278  67.770  1.00  0.00           O
ATOM   8074  C1  POPEh 284      66.125  94.028  66.960  1.00  0.00           C
ATOM   8077  C2  POPEh 284      65.454  95.158  66.080  1.00  0.00           C
ATOM   8079  O21 POPEh 284      64.376  94.568  65.310  1.00  0.00           O
ATOM   8080  C21 POPEh 284      64.726  93.827  64.270  1.00  0.00           C
ATOM   8081  O22 POPEh 284      65.865  93.538  63.930  1.00  0.00           O
ATOM   8082  C22 POPEh 284      63.516  93.487  63.410  1.00  0.00           C
ATOM   8085  C3  POPEh 284      66.465  95.977  65.200  1.00  0.00           C
ATOM   8088  O31 POPEh 284      65.805  96.607  64.050  1.00  0.00           O
ATOM   8089  C31 POPEh 284      66.546  96.647  62.940  1.00  0.00           C
ATOM   8090  O32 POPEh 284      67.726  96.388  62.860  1.00  0.00           O
ATOM   8091  C32 POPEh 284      65.665  97.027  61.740  1.00  0.00           C
ATOM   8094  C23 POPEh 284      63.715  92.167  62.620  1.00  0.00           C
ATOM   8097  C24 POPEh 284      62.884  92.078  61.330  1.00  0.00           C
ATOM   8100  C25 POPEh 284      63.405  93.037  60.250  1.00  0.00           C
ATOM   8103  C26 POPEh 284      63.085  92.598  58.810  1.00  0.00           C
ATOM   8106  C27 POPEh 284      63.604  93.608  57.780  1.00  0.00           C
ATOM   8109  C28 POPEh 284      63.575  93.037  56.360  1.00  0.00           C
ATOM   8112  C29 POPEh 284      63.976  94.069  55.340  1.00  0.00           C
ATOM   8114 0C21 POPEh 284      65.256  94.357  55.040  1.00  0.00           C
ATOM   8116 1C21 POPEh 284      66.476  93.708  55.640  1.00  0.00           C
ATOM   8119 2C21 POPEh 284      67.266  92.938  54.580  1.00  0.00           C
ATOM   8122 3C21 POPEh 284      68.045  93.857  53.620  1.00  0.00           C
ATOM   8125 4C21 POPEh 284      68.796  93.067  52.540  1.00  0.00           C
ATOM   8128 5C21 POPEh 284      67.854  92.628  51.400  1.00  0.00           C
ATOM   8131 6C21 POPEh 284      68.414  91.488  50.540  1.00  0.00           C
ATOM   8134 7C21 POPEh 284      67.384  91.017  49.510  1.00  0.00           C
ATOM   8137 8C21 POPEh 284      67.844  89.818  48.670  1.00  0.00           C
ATOM   8141  C33 POPEh 284      66.374  96.717  60.400  1.00  0.00           C
ATOM   8144  C34 POPEh 284      65.445  96.628  59.190  1.00  0.00           C
ATOM   8147  C35 POPEh 284      65.054  97.979  58.570  1.00  0.00           C
ATOM   8150  C36 POPEh 284      64.404  97.778  57.190  1.00  0.00           C
ATOM   8153  C37 POPEh 284      64.164  99.077  56.410  1.00  0.00           C
ATOM   8156  C38 POPEh 284      63.825  98.827  54.930  1.00  0.00           C
ATOM   8159  C39 POPEh 284      65.025  98.318  54.130  1.00  0.00           C
ATOM   8162 0C31 POPEh 284      64.836  98.398  52.610  1.00  0.00           C
ATOM   8165 1C31 POPEh 284      66.186  98.398  51.860  1.00  0.00           C
ATOM   8168 2C31 POPEh 284      66.064  98.838  50.390  1.00  0.00           C
ATOM   8171 3C31 POPEh 284      65.556  97.717  49.470  1.00  0.00           C
ATOM   8174 4C31 POPEh 284      66.674  96.777  49.020  1.00  0.00           C
ATOM   8177 5C31 POPEh 284      66.134  95.438  48.530  1.00  0.00           C
ATOM   8180 6C31 POPEh 284      67.185  94.608  47.790  1.00  0.00           C
ATOM   8184  NH3 POPEi 285     104.125  38.128  24.760  1.00  0.00           N
ATOM   8188  C12 POPEi 285     105.234  37.397  25.440  1.00  0.00           C
ATOM   8191  C11 POPEi 285     105.884  38.287  26.500  1.00  0.00           C
ATOM   8194  P   POPEi 285     108.025  38.698  27.800  1.00  0.00           P
ATOM   8195  O13 POPEi 285     109.415  38.217  27.850  1.00  0.00           O
ATOM   8196  O14 POPEi 285     107.885  40.107  27.410  1.00  0.00           O
ATOM   8197  O11 POPEi 285     107.344  38.487  29.230  1.00  0.00           O
ATOM   8198  O12 POPEi 285     107.155  37.748  26.880  1.00  0.00           O
ATOM   8199  C1  POPEi 285     107.615  37.258  29.920  1.00  0.00           C
ATOM   8202  C2  POPEi 285     107.006  37.208  31.360  1.00  0.00           C
ATOM   8204  O21 POPEi 285     107.654  36.139  32.070  1.00  0.00           O
ATOM   8205  C21 POPEi 285     107.775  36.307  33.390  1.00  0.00           C
ATOM   8206  O22 POPEi 285     107.635  37.357  33.980  1.00  0.00           O
ATOM   8207  C22 POPEi 285     108.125  34.958  34.060  1.00  0.00           C
ATOM   8210  C3  POPEi 285     105.455  36.999  31.330  1.00  0.00           C
ATOM   8213  O31 POPEi 285     104.954  36.318  32.510  1.00  0.00           O
ATOM   8214  C31 POPEi 285     103.876  36.837  33.100  1.00  0.00           C
ATOM   8215  O32 POPEi 285     103.235  37.787  32.700  1.00  0.00           O
ATOM   8216  C32 POPEi 285     103.594  36.058  34.390  1.00  0.00           C
ATOM   8219  C23 POPEi 285     107.325  34.618  35.350  1.00  0.00           C
ATOM   8222  C24 POPEi 285     107.734  33.249  35.920  1.00  0.00           C
ATOM   8225  C25 POPEi 285     106.884  32.757  37.110  1.00  0.00           C
ATOM   8228  C26 POPEi 285     107.155  33.508  38.430  1.00  0.00           C
ATOM   8231  C27 POPEi 285     106.215  33.057  39.550  1.00  0.00           C
ATOM   8234  C28 POPEi 285     106.824  33.128  40.970  1.00  0.00           C
ATOM   8237  C29 POPEi 285     107.055  34.528  41.460  1.00  0.00           C
ATOM   8239 0C21 POPEi 285     108.195  35.007  42.000  1.00  0.00           C
ATOM   8241 1C21 POPEi 285     109.485  34.248  42.190  1.00  0.00           C
ATOM   8244 2C21 POPEi 285     110.625  35.147  42.700  1.00  0.00           C
ATOM   8247 3C21 POPEi 285     111.054  36.208  41.660  1.00  0.00           C
ATOM   8250 4C21 POPEi 285     111.544  37.538  42.230  1.00  0.00           C
ATOM   8253 5C21 POPEi 285     112.924  37.448  42.880  1.00  0.00           C
ATOM   8256 6C21 POPEi 285     113.495  38.838  43.210  1.00  0.00           C
ATOM   8259 7C21 POPEi 285     114.774  38.757  44.040  1.00  0.00           C
ATOM   8262 8C21 POPEi 285     115.396  40.127  44.310  1.00  0.00           C
ATOM   8266  C33 POPEi 285     102.896  36.888  35.500  1.00  0.00           C
ATOM   8269  C34 POPEi 285     103.104  36.288  36.900  1.00  0.00           C
ATOM   8272  C35 POPEi 285     102.826  37.298  38.030  1.00  0.00           C
ATOM   8275  C36 POPEi 285     103.256  36.799  39.430  1.00  0.00           C
ATOM   8278  C37 POPEi 285     103.244  37.938  40.470  1.00  0.00           C
ATOM   8281  C38 POPEi 285     103.775  37.518  41.850  1.00  0.00           C
ATOM   8284  C39 POPEi 285     104.184  38.698  42.740  1.00  0.00           C
ATOM   8287 0C31 POPEi 285     103.025  39.537  43.300  1.00  0.00           C
ATOM   8290 1C31 POPEi 285     103.515  40.679  44.200  1.00  0.00           C
ATOM   8293 2C31 POPEi 285     102.365  41.467  44.840  1.00  0.00           C
ATOM   8296 3C31 POPEi 285     102.814  42.787  45.480  1.00  0.00           C
ATOM   8299 4C31 POPEi 285     101.665  43.528  46.180  1.00  0.00           C
ATOM   8302 5C31 POPEi 285     102.024  44.958  46.590  1.00  0.00           C
ATOM   8305 6C31 POPEi 285     100.914  45.637  47.390  1.00  0.00           C
ATOM   8309  NH3 POPEj 286     112.734  85.908  24.320  1.00  0.00           N
ATOM   8313  C12 POPEj 286     112.685  86.278  22.860  1.00  0.00           C
ATOM   8316  C11 POPEj 286     112.554  87.808  22.630  1.00  0.00           C
ATOM   8319  P   POPEj 286     111.785  89.938  23.970  1.00  0.00           P
ATOM   8320  O13 POPEj 286     112.615  90.768  24.890  1.00  0.00           O
ATOM   8321  O14 POPEj 286     111.576  90.467  22.600  1.00  0.00           O
ATOM   8322  O11 POPEj 286     110.375  89.618  24.610  1.00  0.00           O
ATOM   8323  O12 POPEj 286     112.514  88.548  23.860  1.00  0.00           O
ATOM   8324  C1  POPEj 286     110.294  88.967  25.870  1.00  0.00           C
ATOM   8327  C2  POPEj 286     108.855  88.447  26.170  1.00  0.00           C
ATOM   8329  O21 POPEj 286     108.876  87.188  26.850  1.00  0.00           O
ATOM   8330  C21 POPEj 286     109.275  86.138  26.160  1.00  0.00           C
ATOM   8331  O22 POPEj 286     109.795  86.148  25.060  1.00  0.00           O
ATOM   8332  C22 POPEj 286     109.174  84.888  27.030  1.00  0.00           C
ATOM   8335  C3  POPEj 286     107.906  88.417  24.920  1.00  0.00           C
ATOM   8338  O31 POPEj 286     106.705  87.628  25.060  1.00  0.00           O
ATOM   8339  C31 POPEj 286     105.535  87.997  25.610  1.00  0.00           C
ATOM   8340  O32 POPEj 286     104.485  87.447  25.330  1.00  0.00           O
ATOM   8341  C32 POPEj 286     105.595  89.077  26.700  1.00  0.00           C
ATOM   8344  C23 POPEj 286     107.976  84.788  28.000  1.00  0.00           C
ATOM   8347  C24 POPEj 286     108.424  84.298  29.380  1.00  0.00           C
ATOM   8350  C25 POPEj 286     107.265  83.678  30.160  1.00  0.00           C
ATOM   8353  C26 POPEj 286     107.745  82.979  31.440  1.00  0.00           C
ATOM   8356  C27 POPEj 286     106.674  82.018  31.960  1.00  0.00           C
ATOM   8359  C28 POPEj 286     106.884  81.548  33.410  1.00  0.00           C
ATOM   8362  C29 POPEj 286     108.225  80.938  33.670  1.00  0.00           C
ATOM   8364 0C21 POPEj 286     108.745  80.748  34.900  1.00  0.00           C
ATOM   8366 1C21 POPEj 286     108.046  81.068  36.200  1.00  0.00           C
ATOM   8369 2C21 POPEj 286     108.804  82.158  36.970  1.00  0.00           C
ATOM   8372 3C21 POPEj 286     108.295  82.318  38.410  1.00  0.00           C
ATOM   8375 4C21 POPEj 286     109.254  83.167  39.240  1.00  0.00           C
ATOM   8378 5C21 POPEj 286     109.165  82.908  40.750  1.00  0.00           C
ATOM   8381 6C21 POPEj 286     110.256  83.678  41.490  1.00  0.00           C
ATOM   8384 7C21 POPEj 286     110.266  83.468  43.010  1.00  0.00           C
ATOM   8387 8C21 POPEj 286     111.194  84.438  43.720  1.00  0.00           C
ATOM   8391  C33 POPEj 286     105.466  88.468  28.120  1.00  0.00           C
ATOM   8394  C34 POPEj 286     105.634  89.498  29.250  1.00  0.00           C
ATOM   8397  C35 POPEj 286     105.396  88.929  30.670  1.00  0.00           C
ATOM   8400  C36 POPEj 286     106.355  87.808  31.080  1.00  0.00           C
ATOM   8403  C37 POPEj 286     106.245  87.407  32.570  1.00  0.00           C
ATOM   8406  C38 POPEj 286     107.304  86.378  32.990  1.00  0.00           C
ATOM   8409  C39 POPEj 286     108.454  86.978  33.820  1.00  0.00           C
ATOM   8412 0C31 POPEj 286     109.174  88.118  33.090  1.00  0.00           C
ATOM   8415 1C31 POPEj 286     110.466  88.587  33.770  1.00  0.00           C
ATOM   8418 2C31 POPEj 286     111.085  89.788  33.030  1.00  0.00           C
ATOM   8421 3C31 POPEj 286     112.626  89.748  33.020  1.00  0.00           C
ATOM   8424 4C31 POPEj 286     113.225  90.688  31.970  1.00  0.00           C
ATOM   8427 5C31 POPEj 286     114.685  90.339  31.660  1.00  0.00           C
ATOM   8430 6C31 POPEj 286     115.245  91.157  30.500  1.00  0.00           C
ATOM   8434  NH3 POPEk 287      53.375  77.608  64.240  1.00  0.00           N
ATOM   8438  C12 POPEk 287      52.764  76.247  64.410  1.00  0.00           C
ATOM   8441  C11 POPEk 287      51.854  76.198  65.660  1.00  0.00           C
ATOM   8444  P   POPEk 287      52.465  77.818  67.650  1.00  0.00           P
ATOM   8445  O13 POPEk 287      51.035  78.138  67.700  1.00  0.00           O
ATOM   8446  O14 POPEk 287      53.146  77.599  68.930  1.00  0.00           O
ATOM   8447  O11 POPEk 287      53.224  78.798  66.690  1.00  0.00           O
ATOM   8448  O12 POPEk 287      52.604  76.478  66.840  1.00  0.00           O
ATOM   8449  C1  POPEk 287      53.645  80.068  67.190  1.00  0.00           C
ATOM   8452  C2  POPEk 287      54.564  80.748  66.140  1.00  0.00           C
ATOM   8454  O21 POPEk 287      53.936  80.818  64.850  1.00  0.00           O
ATOM   8455  C21 POPEk 287      52.936  81.688  64.760  1.00  0.00           C
ATOM   8456  O22 POPEk 287      52.424  82.307  65.680  1.00  0.00           O
ATOM   8457  C22 POPEk 287      52.504  81.817  63.300  1.00  0.00           C
ATOM   8460  C3  POPEk 287      55.884  79.919  66.040  1.00  0.00           C
ATOM   8463  O31 POPEk 287      56.785  80.387  65.010  1.00  0.00           O
ATOM   8464  C31 POPEk 287      56.604  79.808  63.820  1.00  0.00           C
ATOM   8465  O32 POPEk 287      55.715  79.027  63.540  1.00  0.00           O
ATOM   8466  C32 POPEk 287      57.674  80.287  62.840  1.00  0.00           C
ATOM   8469  C23 POPEk 287      51.915  83.218  63.050  1.00  0.00           C
ATOM   8472  C24 POPEk 287      51.264  83.417  61.670  1.00  0.00           C
ATOM   8475  C25 POPEk 287      52.146  84.168  60.660  1.00  0.00           C
ATOM   8478  C26 POPEk 287      51.325  84.778  59.510  1.00  0.00           C
ATOM   8481  C27 POPEk 287      52.195  85.387  58.400  1.00  0.00           C
ATOM   8484  C28 POPEk 287      51.375  86.038  57.260  1.00  0.00           C
ATOM   8487  C29 POPEk 287      50.665  85.068  56.350  1.00  0.00           C
ATOM   8489 0C21 POPEk 287      50.194  85.387  55.130  1.00  0.00           C
ATOM   8491 1C21 POPEk 287      50.294  86.777  54.550  1.00  0.00           C
ATOM   8494 2C21 POPEk 287      49.724  87.038  53.150  1.00  0.00           C
ATOM   8497 3C21 POPEk 287      48.194  87.038  53.120  1.00  0.00           C
ATOM   8500 4C21 POPEk 287      47.575  88.008  52.100  1.00  0.00           C
ATOM   8503 5C21 POPEk 287      47.634  87.507  50.640  1.00  0.00           C
ATOM   8506 6C21 POPEk 287      46.646  88.258  49.740  1.00  0.00           C
ATOM   8509 7C21 POPEk 287      46.665  87.768  48.280  1.00  0.00           C
ATOM   8512 8C21 POPEk 287      45.465  88.248  47.460  1.00  0.00           C
ATOM   8516  C33 POPEk 287      57.336  79.997  61.360  1.00  0.00           C
ATOM   8519  C34 POPEk 287      58.604  79.838  60.510  1.00  0.00           C
ATOM   8522  C35 POPEk 287      58.334  79.478  59.040  1.00  0.00           C
ATOM   8525  C36 POPEk 287      59.604  78.919  58.380  1.00  0.00           C
ATOM   8528  C37 POPEk 287      59.566  78.858  56.840  1.00  0.00           C
ATOM   8531  C38 POPEk 287      60.974  78.607  56.270  1.00  0.00           C
ATOM   8534  C39 POPEk 287      61.236  79.248  54.900  1.00  0.00           C
ATOM   8537 0C31 POPEk 287      60.396  78.669  53.770  1.00  0.00           C
ATOM   8540 1C31 POPEk 287      60.764  79.298  52.420  1.00  0.00           C
ATOM   8543 2C31 POPEk 287      59.884  78.818  51.260  1.00  0.00           C
ATOM   8546 3C31 POPEk 287      59.884  79.819  50.110  1.00  0.00           C
ATOM   8549 4C31 POPEk 287      58.916  79.447  48.990  1.00  0.00           C
ATOM   8552 5C31 POPEk 287      58.764  80.567  47.970  1.00  0.00           C
ATOM   8555 6C31 POPEk 287      57.726  80.257  46.890  1.00  0.00           C
ATOM   8559  NH3 POPEl 288      31.155  53.319  25.180  1.00  0.00           N
ATOM   8563  C12 POPEl 288      31.914  54.198  26.120  1.00  0.00           C
ATOM   8566  C11 POPEl 288      33.395  54.188  25.740  1.00  0.00           C
ATOM   8569  P   POPEl 288      34.134  56.717  26.030  1.00  0.00           P
ATOM   8570  O13 POPEl 288      33.255  57.118  24.910  1.00  0.00           O
ATOM   8571  O14 POPEl 288      35.544  57.048  25.800  1.00  0.00           O
ATOM   8572  O11 POPEl 288      33.625  57.467  27.310  1.00  0.00           O
ATOM   8573  O12 POPEl 288      34.084  55.198  26.430  1.00  0.00           O
ATOM   8574  C1  POPEl 288      33.404  56.778  28.530  1.00  0.00           C
ATOM   8577  C2  POPEl 288      34.724  56.568  29.290  1.00  0.00           C
ATOM   8579  O21 POPEl 288      34.575  56.318  30.690  1.00  0.00           O
ATOM   8580  C21 POPEl 288      33.646  55.567  31.220  1.00  0.00           C
ATOM   8581  O22 POPEl 288      32.744  54.977  30.660  1.00  0.00           O
ATOM   8582  C22 POPEl 288      33.834  55.588  32.750  1.00  0.00           C
ATOM   8585  C3  POPEl 288      35.634  57.827  29.120  1.00  0.00           C
ATOM   8588  O31 POPEl 288      36.514  57.958  30.250  1.00  0.00           O
ATOM   8589  C31 POPEl 288      37.384  58.927  30.230  1.00  0.00           C
ATOM   8590  O32 POPEl 288      37.846  59.499  29.250  1.00  0.00           O
ATOM   8591  C32 POPEl 288      37.616  59.289  31.710  1.00  0.00           C
ATOM   8594  C23 POPEl 288      35.295  55.858  33.230  1.00  0.00           C
ATOM   8597  C24 POPEl 288      35.424  56.118  34.750  1.00  0.00           C
ATOM   8600  C25 POPEl 288      35.625  54.848  35.590  1.00  0.00           C
ATOM   8603  C26 POPEl 288      36.404  55.107  36.890  1.00  0.00           C
ATOM   8606  C27 POPEl 288      35.704  56.069  37.870  1.00  0.00           C
ATOM   8609  C28 POPEl 288      36.334  56.087  39.270  1.00  0.00           C
ATOM   8612  C29 POPEl 288      37.764  56.589  39.310  1.00  0.00           C
ATOM   8614 0C21 POPEl 288      38.454  56.898  40.420  1.00  0.00           C
ATOM   8616 1C21 POPEl 288      37.974  56.799  41.850  1.00  0.00           C
ATOM   8619 2C21 POPEl 288      38.014  58.137  42.620  1.00  0.00           C
ATOM   8622 3C21 POPEl 288      37.875  57.948  44.140  1.00  0.00           C
ATOM   8625 4C21 POPEl 288      37.694  59.278  44.900  1.00  0.00           C
ATOM   8628 5C21 POPEl 288      37.916  59.177  46.420  1.00  0.00           C
ATOM   8631 6C21 POPEl 288      39.365  58.868  46.800  1.00  0.00           C
ATOM   8634 7C21 POPEl 288      39.625  58.938  48.320  1.00  0.00           C
ATOM   8637 8C21 POPEl 288      41.086  58.618  48.690  1.00  0.00           C
ATOM   8641  C33 POPEl 288      36.324  59.889  32.340  1.00  0.00           C
ATOM   8644  C34 POPEl 288      36.604  60.728  33.590  1.00  0.00           C
ATOM   8647  C35 POPEl 288      36.984  59.868  34.790  1.00  0.00           C
ATOM   8650  C36 POPEl 288      37.024  60.707  36.060  1.00  0.00           C
ATOM   8653  C37 POPEl 288      37.475  59.928  37.300  1.00  0.00           C
ATOM   8656  C38 POPEl 288      37.514  60.819  38.540  1.00  0.00           C
ATOM   8659  C39 POPEl 288      36.125  61.227  39.050  1.00  0.00           C
ATOM   8662 0C31 POPEl 288      35.506  60.168  39.970  1.00  0.00           C
ATOM   8665 1C31 POPEl 288      33.974  60.128  39.880  1.00  0.00           C
ATOM   8668 2C31 POPEl 288      33.314  59.557  41.140  1.00  0.00           C
ATOM   8671 3C31 POPEl 288      33.834  58.179  41.570  1.00  0.00           C
ATOM   8674 4C31 POPEl 288      32.974  57.579  42.690  1.00  0.00           C
ATOM   8677 5C31 POPEl 288      33.404  56.168  43.110  1.00  0.00           C
ATOM   8680 6C31 POPEl 288      32.556  55.618  44.260  1.00  0.00           C
ATOM   8684  NH3 POPEm 289      52.215  90.618  66.250  1.00  0.00           N
ATOM   8688  C12 POPEm 289      51.674  89.357  66.860  1.00  0.00           C
ATOM   8691  C11 POPEm 289      50.454  88.848  66.060  1.00  0.00           C
ATOM   8694  P   POPEm 289      48.715  90.858  65.980  1.00  0.00           P
ATOM   8695  O13 POPEm 289      49.514  91.817  66.780  1.00  0.00           O
ATOM   8696  O14 POPEm 289      47.564  90.187  66.630  1.00  0.00           O
ATOM   8697  O11 POPEm 289      48.174  91.658  64.730  1.00  0.00           O
ATOM   8698  O12 POPEm 289      49.734  89.848  65.330  1.00  0.00           O
ATOM   8699  C1  POPEm 289      48.174  91.127  63.400  1.00  0.00           C
ATOM   8702  C2  POPEm 289      46.785  90.588  63.000  1.00  0.00           C
ATOM   8704  O21 POPEm 289      46.936  89.587  61.960  1.00  0.00           O
ATOM   8705  C21 POPEm 289      47.504  89.977  60.820  1.00  0.00           C
ATOM   8706  O22 POPEm 289      47.604  91.127  60.440  1.00  0.00           O
ATOM   8707  C22 POPEm 289      48.014  88.748  60.050  1.00  0.00           C
ATOM   8710  C3  POPEm 289      45.764  91.729  62.680  1.00  0.00           C
ATOM   8713  O31 POPEm 289      44.594  91.267  61.960  1.00  0.00           O
ATOM   8714  C31 POPEm 289      43.474  91.087  62.660  1.00  0.00           C
ATOM   8715  O32 POPEm 289      43.375  91.178  63.880  1.00  0.00           O
ATOM   8716  C32 POPEm 289      42.354  90.628  61.710  1.00  0.00           C
ATOM   8719  C23 POPEm 289      47.564  88.778  58.570  1.00  0.00           C
ATOM   8722  C24 POPEm 289      47.835  87.488  57.780  1.00  0.00           C
ATOM   8725  C25 POPEm 289      46.544  86.709  57.470  1.00  0.00           C
ATOM   8728  C26 POPEm 289      45.594  87.358  56.440  1.00  0.00           C
ATOM   8731  C27 POPEm 289      44.186  86.738  56.470  1.00  0.00           C
ATOM   8734  C28 POPEm 289      43.465  86.717  55.100  1.00  0.00           C
ATOM   8737  C29 POPEm 289      44.076  85.748  54.110  1.00  0.00           C
ATOM   8739 0C21 POPEm 289      43.796  85.728  52.790  1.00  0.00           C
ATOM   8741 1C21 POPEm 289      42.806  86.658  52.140  1.00  0.00           C
ATOM   8744 2C21 POPEm 289      42.395  86.327  50.690  1.00  0.00           C
ATOM   8747 3C21 POPEm 289      41.285  87.278  50.210  1.00  0.00           C
ATOM   8750 4C21 POPEm 289      40.364  86.677  49.120  1.00  0.00           C
ATOM   8753 5C21 POPEm 289      41.065  86.378  47.790  1.00  0.00           C
ATOM   8756 6C21 POPEm 289      41.525  87.638  47.040  1.00  0.00           C
ATOM   8759 7C21 POPEm 289      42.185  87.307  45.690  1.00  0.00           C
ATOM   8762 8C21 POPEm 289      42.444  88.548  44.840  1.00  0.00           C
ATOM   8766  C33 POPEm 289      42.134  91.467  60.420  1.00  0.00           C
ATOM   8769  C34 POPEm 289      41.625  90.618  59.240  1.00  0.00           C
ATOM   8772  C35 POPEm 289      40.096  90.448  59.220  1.00  0.00           C
ATOM   8775  C36 POPEm 289      39.615  89.447  58.150  1.00  0.00           C
ATOM   8778  C37 POPEm 289      38.076  89.387  58.060  1.00  0.00           C
ATOM   8781  C38 POPEm 289      37.564  88.288  57.110  1.00  0.00           C
ATOM   8784  C39 POPEm 289      36.035  88.307  56.940  1.00  0.00           C
ATOM   8787 0C31 POPEm 289      35.544  89.408  55.980  1.00  0.00           C
ATOM   8790 1C31 POPEm 289      34.024  89.638  56.020  1.00  0.00           C
ATOM   8793 2C31 POPEm 289      33.614  90.847  55.170  1.00  0.00           C
ATOM   8796 3C31 POPEm 289      32.134  91.238  55.260  1.00  0.00           C
ATOM   8799 4C31 POPEm 289      31.865  92.539  54.480  1.00  0.00           C
ATOM   8802 5C31 POPEm 289      30.415  93.018  54.550  1.00  0.00           C
ATOM   8805 6C31 POPEm 289      30.255  94.478  54.100  1.00  0.00           C
ATOM   8809  NH3 POPEn 290      93.666  56.368  26.170  1.00  0.00           N
ATOM   8813  C12 POPEn 290      94.256  55.058  25.730  1.00  0.00           C
ATOM   8816  C11 POPEn 290      95.604  55.268  25.020  1.00  0.00           C
ATOM   8819  P   POPEn 290      97.605  53.628  25.550  1.00  0.00           P
ATOM   8820  O13 POPEn 290      97.906  52.208  25.270  1.00  0.00           O
ATOM   8821  O14 POPEn 290      98.615  54.658  25.190  1.00  0.00           O
ATOM   8822  O11 POPEn 290      97.204  53.748  27.070  1.00  0.00           O
ATOM   8823  O12 POPEn 290      96.264  54.018  24.820  1.00  0.00           O
ATOM   8824  C1  POPEn 290      97.756  54.658  28.020  1.00  0.00           C
ATOM   8827  C2  POPEn 290      96.646  55.307  28.880  1.00  0.00           C
ATOM   8829  O21 POPEn 290      97.094  56.607  29.270  1.00  0.00           O
ATOM   8830  C21 POPEn 290      96.446  57.628  28.760  1.00  0.00           C
ATOM   8831  O22 POPEn 290      95.625  57.588  27.850  1.00  0.00           O
ATOM   8832  C22 POPEn 290      96.875  58.897  29.480  1.00  0.00           C
ATOM   8835  C3  POPEn 290      96.306  54.499  30.170  1.00  0.00           C
ATOM   8838  O31 POPEn 290      95.646  55.357  31.140  1.00  0.00           O
ATOM   8839  C31 POPEn 290      95.725  54.948  32.390  1.00  0.00           C
ATOM   8840  O32 POPEn 290      96.185  53.897  32.780  1.00  0.00           O
ATOM   8841  C32 POPEn 290      95.256  56.108  33.280  1.00  0.00           C
ATOM   8844  C23 POPEn 290      96.726  58.778  31.020  1.00  0.00           C
ATOM   8847  C24 POPEn 290      97.425  59.958  31.700  1.00  0.00           C
ATOM   8850  C25 POPEn 290      97.174  60.079  33.200  1.00  0.00           C
ATOM   8853  C26 POPEn 290      97.715  61.427  33.690  1.00  0.00           C
ATOM   8856  C27 POPEn 290      97.665  61.618  35.210  1.00  0.00           C
ATOM   8859  C28 POPEn 290      98.524  62.798  35.690  1.00  0.00           C
ATOM   8862  C29 POPEn 290      98.545  62.888  37.190  1.00  0.00           C
ATOM   8864 0C21 POPEn 290      99.605  63.207  37.950  1.00  0.00           C
ATOM   8866 1C21 POPEn 290     100.975  63.618  37.440  1.00  0.00           C
ATOM   8869 2C21 POPEn 290     101.625  64.717  38.300  1.00  0.00           C
ATOM   8872 3C21 POPEn 290     101.994  64.278  39.720  1.00  0.00           C
ATOM   8875 4C21 POPEn 290     102.985  65.247  40.400  1.00  0.00           C
ATOM   8878 5C21 POPEn 290     102.685  65.528  41.880  1.00  0.00           C
ATOM   8881 6C21 POPEn 290     102.635  64.288  42.790  1.00  0.00           C
ATOM   8884 7C21 POPEn 290     102.274  64.668  44.230  1.00  0.00           C
ATOM   8887 8C21 POPEn 290     102.314  63.488  45.210  1.00  0.00           C
ATOM   8891  C33 POPEn 290      94.235  55.679  34.350  1.00  0.00           C
ATOM   8894  C34 POPEn 290      93.284  56.838  34.720  1.00  0.00           C
ATOM   8897  C35 POPEn 290      93.885  57.868  35.690  1.00  0.00           C
ATOM   8900  C36 POPEn 290      93.564  57.547  37.150  1.00  0.00           C
ATOM   8903  C37 POPEn 290      93.795  58.738  38.090  1.00  0.00           C
ATOM   8906  C38 POPEn 290      92.875  58.757  39.320  1.00  0.00           C
ATOM   8909  C39 POPEn 290      92.556  60.168  39.830  1.00  0.00           C
ATOM   8912 0C31 POPEn 290      93.775  60.918  40.400  1.00  0.00           C
ATOM   8915 1C31 POPEn 290      93.374  62.288  40.990  1.00  0.00           C
ATOM   8918 2C31 POPEn 290      94.484  62.948  41.830  1.00  0.00           C
ATOM   8921 3C31 POPEn 290      94.335  62.747  43.350  1.00  0.00           C
ATOM   8924 4C31 POPEn 290      94.384  61.278  43.800  1.00  0.00           C
ATOM   8927 5C31 POPEn 290      94.256  61.118  45.320  1.00  0.00           C
ATOM   8930 6C31 POPEn 290      94.104  59.658  45.760  1.00  0.00           C
ATOM   8934  NH3 POPEo 291      45.514  88.697  24.410  1.00  0.00           N
ATOM   8938  C12 POPEo 291      44.314  89.048  23.580  1.00  0.00           C
ATOM   8941  C11 POPEo 291      43.846  90.497  23.810  1.00  0.00           C
ATOM   8944  P   POPEo 291      41.774  92.027  23.220  1.00  0.00           P
ATOM   8945  O13 POPEo 291      41.884  92.517  21.840  1.00  0.00           O
ATOM   8946  O14 POPEo 291      40.415  91.807  23.770  1.00  0.00           O
ATOM   8947  O11 POPEo 291      42.556  92.959  24.220  1.00  0.00           O
ATOM   8948  O12 POPEo 291      42.526  90.637  23.270  1.00  0.00           O
ATOM   8949  C1  POPEo 291      42.395  92.787  25.630  1.00  0.00           C
ATOM   8952  C2  POPEo 291      41.585  93.949  26.260  1.00  0.00           C
ATOM   8954  O21 POPEo 291      41.785  93.867  27.680  1.00  0.00           O
ATOM   8955  C21 POPEo 291      41.715  95.007  28.320  1.00  0.00           C
ATOM   8956  O22 POPEo 291      41.395  96.098  27.840  1.00  0.00           O
ATOM   8957  C22 POPEo 291      42.185  94.767  29.740  1.00  0.00           C
ATOM   8960  C3  POPEo 291      40.075  93.867  25.860  1.00  0.00           C
ATOM   8963  O31 POPEo 291      39.244  94.778  26.600  1.00  0.00           O
ATOM   8964  C31 POPEo 291      38.256  94.229  27.320  1.00  0.00           C
ATOM   8965  O32 POPEo 291      37.954  93.048  27.330  1.00  0.00           O
ATOM   8966  C32 POPEo 291      37.604  95.327  28.170  1.00  0.00           C
ATOM   8969  C23 POPEo 291      41.994  95.977  30.670  1.00  0.00           C
ATOM   8972  C24 POPEo 291      42.715  95.748  32.000  1.00  0.00           C
ATOM   8975  C25 POPEo 291      42.455  96.857  33.020  1.00  0.00           C
ATOM   8978  C26 POPEo 291      41.125  96.688  33.770  1.00  0.00           C
ATOM   8981  C27 POPEo 291      40.756  97.927  34.590  1.00  0.00           C
ATOM   8984  C28 POPEo 291      39.544  97.728  35.510  1.00  0.00           C
ATOM   8987  C29 POPEo 291      38.924  99.048  35.900  1.00  0.00           C
ATOM   8989 0C21 POPEo 291      39.274  99.827  36.940  1.00  0.00           C
ATOM   8991 1C21 POPEo 291      40.384  99.548  37.910  1.00  0.00           C
ATOM   8994 2C21 POPEo 291      40.954 100.818  38.570  1.00  0.00           C
ATOM   8997 3C21 POPEo 291      41.756 101.709  37.600  1.00  0.00           C
ATOM   9000 4C21 POPEo 291      42.494 102.878  38.280  1.00  0.00           C
ATOM   9003 5C21 POPEo 291      43.384 102.467  39.460  1.00  0.00           C
ATOM   9006 6C21 POPEo 291      44.194 103.638  40.040  1.00  0.00           C
ATOM   9009 7C21 POPEo 291      44.664 103.388  41.470  1.00  0.00           C
ATOM   9012 8C21 POPEo 291      45.046 104.667  42.210  1.00  0.00           C
ATOM   9016  C33 POPEo 291      37.576  94.977  29.670  1.00  0.00           C
ATOM   9019  C34 POPEo 291      37.075  96.148  30.540  1.00  0.00           C
ATOM   9022  C35 POPEo 291      37.504  96.028  32.020  1.00  0.00           C
ATOM   9025  C36 POPEo 291      36.896  94.827  32.760  1.00  0.00           C
ATOM   9028  C37 POPEo 291      37.444  94.678  34.190  1.00  0.00           C
ATOM   9031  C38 POPEo 291      36.884  93.447  34.910  1.00  0.00           C
ATOM   9034  C39 POPEo 291      37.674  93.027  36.160  1.00  0.00           C
ATOM   9037 0C31 POPEo 291      37.396  93.929  37.370  1.00  0.00           C
ATOM   9040 1C31 POPEo 291      38.174  93.477  38.610  1.00  0.00           C
ATOM   9043 2C31 POPEo 291      37.806  94.317  39.840  1.00  0.00           C
ATOM   9046 3C31 POPEo 291      38.776  94.137  41.010  1.00  0.00           C
ATOM   9049 4C31 POPEo 291      38.694  92.787  41.720  1.00  0.00           C
ATOM   9052 5C31 POPEo 291      39.305  92.827  43.130  1.00  0.00           C
ATOM   9055 6C31 POPEo 291      39.436  91.449  43.790  1.00  0.00           C
ATOM   9059  NH3 POPEp 292      42.936  84.508  25.630  1.00  0.00           N
ATOM   9063  C12 POPEp 292      41.764  83.727  25.060  1.00  0.00           C
ATOM   9066  C11 POPEp 292      41.444  82.458  25.870  1.00  0.00           C
ATOM   9069  P   POPEp 292      38.834  82.218  25.300  1.00  0.00           P
ATOM   9070  O13 POPEp 292      38.684  83.218  24.210  1.00  0.00           O
ATOM   9071  O14 POPEp 292      37.916  81.057  25.260  1.00  0.00           O
ATOM   9072  O11 POPEp 292      38.586  82.988  26.660  1.00  0.00           O
ATOM   9073  O12 POPEp 292      40.326  81.738  25.370  1.00  0.00           O
ATOM   9074  C1  POPEp 292      38.414  82.367  27.930  1.00  0.00           C
ATOM   9077  C2  POPEp 292      39.454  82.868  28.970  1.00  0.00           C
ATOM   9079  O21 POPEp 292      39.114  82.438  30.300  1.00  0.00           O
ATOM   9080  C21 POPEp 292      40.174  82.227  31.070  1.00  0.00           C
ATOM   9081  O22 POPEp 292      41.346  82.307  30.730  1.00  0.00           O
ATOM   9082  C22 POPEp 292      39.724  81.928  32.490  1.00  0.00           C
ATOM   9085  C3  POPEp 292      39.436  84.408  28.910  1.00  0.00           C
ATOM   9088  O31 POPEp 292      40.256  85.059  29.900  1.00  0.00           O
ATOM   9089  C31 POPEp 292      39.745  85.888  30.820  1.00  0.00           C
ATOM   9090  O32 POPEp 292      40.396  86.787  31.330  1.00  0.00           O
ATOM   9091  C32 POPEp 292      38.305  85.599  31.200  1.00  0.00           C
ATOM   9094  C23 POPEp 292      40.654  82.528  33.570  1.00  0.00           C
ATOM   9097  C24 POPEp 292      40.084  82.327  34.990  1.00  0.00           C
ATOM   9100  C25 POPEp 292      40.974  82.918  36.090  1.00  0.00           C
ATOM   9103  C26 POPEp 292      40.326  82.868  37.470  1.00  0.00           C
ATOM   9106  C27 POPEp 292      41.285  83.347  38.580  1.00  0.00           C
ATOM   9109  C28 POPEp 292      40.654  83.318  39.980  1.00  0.00           C
ATOM   9112  C29 POPEp 292      41.725  83.508  41.030  1.00  0.00           C
ATOM   9114 0C21 POPEp 292      41.844  84.518  41.920  1.00  0.00           C
ATOM   9116 1C21 POPEp 292      40.935  85.718  42.060  1.00  0.00           C
ATOM   9119 2C21 POPEp 292      39.544  85.448  42.680  1.00  0.00           C
ATOM   9122 3C21 POPEp 292      39.544  84.568  43.940  1.00  0.00           C
ATOM   9125 4C21 POPEp 292      38.264  84.758  44.780  1.00  0.00           C
ATOM   9128 5C21 POPEp 292      38.185  83.767  45.950  1.00  0.00           C
ATOM   9131 6C21 POPEp 292      37.116  84.118  46.990  1.00  0.00           C
ATOM   9134 7C21 POPEp 292      37.134  83.107  48.150  1.00  0.00           C
ATOM   9137 8C21 POPEp 292      36.076  83.318  49.230  1.00  0.00           C
ATOM   9141  C33 POPEp 292      38.044  86.169  32.600  1.00  0.00           C
ATOM   9144  C34 POPEp 292      36.806  85.588  33.280  1.00  0.00           C
ATOM   9147  C35 POPEp 292      36.646  86.148  34.700  1.00  0.00           C
ATOM   9150  C36 POPEp 292      37.744  85.688  35.680  1.00  0.00           C
ATOM   9153  C37 POPEp 292      37.594  86.309  37.070  1.00  0.00           C
ATOM   9156  C38 POPEp 292      36.494  85.637  37.900  1.00  0.00           C
ATOM   9159  C39 POPEp 292      36.965  84.317  38.510  1.00  0.00           C
ATOM   9162 0C31 POPEp 292      35.915  83.697  39.440  1.00  0.00           C
ATOM   9165 1C31 POPEp 292      36.556  82.827  40.530  1.00  0.00           C
ATOM   9168 2C31 POPEp 292      35.494  82.298  41.490  1.00  0.00           C
ATOM   9171 3C31 POPEp 292      36.085  81.518  42.670  1.00  0.00           C
ATOM   9174 4C31 POPEp 292      35.186  81.637  43.900  1.00  0.00           C
ATOM   9177 5C31 POPEp 292      35.306  80.438  44.830  1.00  0.00           C
ATOM   9180 6C31 POPEp 292      34.505  80.588  46.120  1.00  0.00           C
ATOM   9184  NH3 POPEq 293      80.715 109.527  26.050  1.00  0.00           N
ATOM   9188  C12 POPEq 293      79.845 110.098  24.960  1.00  0.00           C
ATOM   9191  C11 POPEq 293      78.435 109.487  24.980  1.00  0.00           C
ATOM   9194  P   POPEq 293      76.156 110.748  25.400  1.00  0.00           P
ATOM   9195  O13 POPEq 293      75.725 112.138  25.160  1.00  0.00           O
ATOM   9196  O14 POPEq 293      75.215 109.648  25.080  1.00  0.00           O
ATOM   9197  O11 POPEq 293      76.695 110.637  26.890  1.00  0.00           O
ATOM   9198  O12 POPEq 293      77.484 110.488  24.590  1.00  0.00           O
ATOM   9199  C1  POPEq 293      75.924 111.138  27.990  1.00  0.00           C
ATOM   9202  C2  POPEq 293      76.344 110.427  29.310  1.00  0.00           C
ATOM   9204  O21 POPEq 293      75.165 110.028  30.020  1.00  0.00           O
ATOM   9205  C21 POPEq 293      75.194 108.918  30.710  1.00  0.00           C
ATOM   9206  O22 POPEq 293      76.075 108.078  30.740  1.00  0.00           O
ATOM   9207  C22 POPEq 293      73.884 108.827  31.480  1.00  0.00           C
ATOM   9210  C3  POPEq 293      77.185 111.378  30.220  1.00  0.00           C
ATOM   9213  O31 POPEq 293      77.715 110.728  31.390  1.00  0.00           O
ATOM   9214  C31 POPEq 293      78.735 109.907  31.140  1.00  0.00           C
ATOM   9215  O32 POPEq 293      79.265 109.727  30.060  1.00  0.00           O
ATOM   9216  C32 POPEq 293      79.085 109.177  32.420  1.00  0.00           C
ATOM   9219  C23 POPEq 293      73.336 107.398  31.590  1.00  0.00           C
ATOM   9222  C24 POPEq 293      71.826 107.488  31.840  1.00  0.00           C
ATOM   9225  C25 POPEq 293      71.164 106.157  32.200  1.00  0.00           C
ATOM   9228  C26 POPEq 293      70.826 106.087  33.690  1.00  0.00           C
ATOM   9231  C27 POPEq 293      69.656 105.138  33.970  1.00  0.00           C
ATOM   9234  C28 POPEq 293      69.446 104.977  35.490  1.00  0.00           C
ATOM   9237  C29 POPEq 293      68.024 104.967  35.980  1.00  0.00           C
ATOM   9239 0C21 POPEq 293      66.975 104.258  35.540  1.00  0.00           C
ATOM   9241 1C21 POPEq 293      66.924 103.248  34.420  1.00  0.00           C
ATOM   9244 2C21 POPEq 293      66.016 103.738  33.270  1.00  0.00           C
ATOM   9247 3C21 POPEq 293      64.634 104.229  33.760  1.00  0.00           C
ATOM   9250 4C21 POPEq 293      63.524 104.307  32.700  1.00  0.00           C
ATOM   9253 5C21 POPEq 293      63.955 104.818  31.320  1.00  0.00           C
ATOM   9256 6C21 POPEq 293      62.734 105.017  30.410  1.00  0.00           C
ATOM   9259 7C21 POPEq 293      63.125 105.418  28.980  1.00  0.00           C
ATOM   9262 8C21 POPEq 293      61.924 105.618  28.060  1.00  0.00           C
ATOM   9266  C33 POPEq 293      80.145 109.898  33.270  1.00  0.00           C
ATOM   9269  C34 POPEq 293      80.625 109.037  34.450  1.00  0.00           C
ATOM   9272  C35 POPEq 293      79.455 108.608  35.350  1.00  0.00           C
ATOM   9275  C36 POPEq 293      79.885 107.887  36.630  1.00  0.00           C
ATOM   9278  C37 POPEq 293      78.665 107.517  37.480  1.00  0.00           C
ATOM   9281  C38 POPEq 293      78.805 106.148  38.150  1.00  0.00           C
ATOM   9284  C39 POPEq 293      77.525 105.728  38.900  1.00  0.00           C
ATOM   9287 0C31 POPEq 293      77.665 105.818  40.430  1.00  0.00           C
ATOM   9290 1C31 POPEq 293      78.115 104.487  41.050  1.00  0.00           C
ATOM   9293 2C31 POPEq 293      78.604 104.608  42.500  1.00  0.00           C
ATOM   9296 3C31 POPEq 293      77.594 105.257  43.460  1.00  0.00           C
ATOM   9299 4C31 POPEq 293      78.126 105.319  44.900  1.00  0.00           C
ATOM   9302 5C31 POPEq 293      77.204 106.127  45.830  1.00  0.00           C
ATOM   9305 6C31 POPEq 293      77.704 106.157  47.270  1.00  0.00           C
ATOM   9309  NH3 POPEr 294      90.215  87.997  21.540  1.00  0.00           N
ATOM   9313  C12 POPEr 294      90.984  88.757  20.480  1.00  0.00           C
ATOM   9316  C11 POPEr 294      91.854  89.907  21.050  1.00  0.00           C
ATOM   9319  P   POPEr 294      89.804  91.507  21.730  1.00  0.00           P
ATOM   9320  O13 POPEr 294      88.785  91.117  20.750  1.00  0.00           O
ATOM   9321  O14 POPEr 294      89.734  92.908  22.220  1.00  0.00           O
ATOM   9322  O11 POPEr 294      89.725  90.479  22.950  1.00  0.00           O
ATOM   9323  O12 POPEr 294      91.225  91.188  21.110  1.00  0.00           O
ATOM   9324  C1  POPEr 294      90.715  90.459  23.990  1.00  0.00           C
ATOM   9327  C2  POPEr 294      90.115  90.847  25.370  1.00  0.00           C
ATOM   9329  O21 POPEr 294      89.825  89.678  26.170  1.00  0.00           O
ATOM   9330  C21 POPEr 294      90.366  89.718  27.400  1.00  0.00           C
ATOM   9331  O22 POPEr 294      91.325  90.397  27.710  1.00  0.00           O
ATOM   9332  C22 POPEr 294      89.636  88.789  28.360  1.00  0.00           C
ATOM   9335  C3  POPEr 294      88.806  91.658  25.220  1.00  0.00           C
ATOM   9338  O31 POPEr 294      88.515  92.327  26.450  1.00  0.00           O
ATOM   9339  C31 POPEr 294      89.174  93.477  26.630  1.00  0.00           C
ATOM   9340  O32 POPEr 294      89.706  94.147  25.760  1.00  0.00           O
ATOM   9341  C32 POPEr 294      89.314  93.688  28.130  1.00  0.00           C
ATOM   9344  C23 POPEr 294      89.706  89.298  29.820  1.00  0.00           C
ATOM   9347  C24 POPEr 294      89.695  88.158  30.850  1.00  0.00           C
ATOM   9350  C25 POPEr 294      91.124  87.699  31.170  1.00  0.00           C
ATOM   9353  C26 POPEr 294      91.756  88.528  32.300  1.00  0.00           C
ATOM   9356  C27 POPEr 294      93.265  88.318  32.420  1.00  0.00           C
ATOM   9359  C28 POPEr 294      93.915  89.147  33.550  1.00  0.00           C
ATOM   9362  C29 POPEr 294      93.465  88.697  34.920  1.00  0.00           C
ATOM   9364 0C21 POPEr 294      94.235  88.388  35.980  1.00  0.00           C
ATOM   9366 1C21 POPEr 294      95.734  88.458  36.080  1.00  0.00           C
ATOM   9369 2C21 POPEr 294      96.185  89.608  37.010  1.00  0.00           C
ATOM   9372 3C21 POPEr 294      95.805  89.417  38.490  1.00  0.00           C
ATOM   9375 4C21 POPEr 294      96.264  90.599  39.350  1.00  0.00           C
ATOM   9378 5C21 POPEr 294      95.774  90.518  40.800  1.00  0.00           C
ATOM   9381 6C21 POPEr 294      96.365  91.628  41.680  1.00  0.00           C
ATOM   9384 7C21 POPEr 294      95.935  91.497  43.150  1.00  0.00           C
ATOM   9387 8C21 POPEr 294      96.564  92.539  44.080  1.00  0.00           C
ATOM   9391  C33 POPEr 294      90.784  93.498  28.570  1.00  0.00           C
ATOM   9394  C34 POPEr 294      90.956  92.787  29.930  1.00  0.00           C
ATOM   9397  C35 POPEr 294      91.225  93.708  31.130  1.00  0.00           C
ATOM   9400  C36 POPEr 294      92.486  94.557  30.920  1.00  0.00           C
ATOM   9403  C37 POPEr 294      92.845  95.497  32.080  1.00  0.00           C
ATOM   9406  C38 POPEr 294      93.984  96.449  31.680  1.00  0.00           C
ATOM   9409  C39 POPEr 294      95.305  95.697  31.520  1.00  0.00           C
ATOM   9412 0C31 POPEr 294      96.225  96.238  30.420  1.00  0.00           C
ATOM   9415 1C31 POPEr 294      97.405  95.298  30.200  1.00  0.00           C
ATOM   9418 2C31 POPEr 294      98.585  96.008  29.560  1.00  0.00           C
ATOM   9421 3C31 POPEr 294      99.765  95.077  29.270  1.00  0.00           C
ATOM   9424 4C31 POPEr 294     100.644  94.818  30.500  1.00  0.00           C
ATOM   9427 5C31 POPEr 294     101.735  93.789  30.220  1.00  0.00           C
ATOM   9430 6C31 POPEr 294     102.745  93.608  31.360  1.00  0.00           C
ATOM   9434  NH3 POPEs 295      60.535  16.528  67.500  1.00  0.00           N
ATOM   9438  C12 POPEs 295      59.056  16.517  67.770  1.00  0.00           C
ATOM   9441  C11 POPEs 295      58.456  15.107  67.630  1.00  0.00           C
ATOM   9444  P   POPEs 295      56.205  13.997  66.950  1.00  0.00           P
ATOM   9445  O13 POPEs 295      57.014  13.377  65.880  1.00  0.00           O
ATOM   9446  O14 POPEs 295      55.774  13.108  68.050  1.00  0.00           O
ATOM   9447  O11 POPEs 295      54.924  14.637  66.260  1.00  0.00           O
ATOM   9448  O12 POPEs 295      57.024  15.227  67.540  1.00  0.00           O
ATOM   9449  C1  POPEs 295      55.166  15.497  65.130  1.00  0.00           C
ATOM   9452  C2  POPEs 295      54.064  15.467  64.030  1.00  0.00           C
ATOM   9454  O21 POPEs 295      54.506  14.837  62.810  1.00  0.00           O
ATOM   9455  C21 POPEs 295      54.976  15.557  61.800  1.00  0.00           C
ATOM   9456  O22 POPEs 295      55.564  16.618  61.860  1.00  0.00           O
ATOM   9457  C22 POPEs 295      54.715  14.828  60.480  1.00  0.00           C
ATOM   9460  C3  POPEs 295      53.445  16.878  63.800  1.00  0.00           C
ATOM   9463  O31 POPEs 295      52.385  16.788  62.850  1.00  0.00           O
ATOM   9464  C31 POPEs 295      51.236  16.337  63.340  1.00  0.00           C
ATOM   9465  O32 POPEs 295      50.995  16.178  64.530  1.00  0.00           O
ATOM   9466  C32 POPEs 295      50.335  15.957  62.180  1.00  0.00           C
ATOM   9469  C23 POPEs 295      53.505  15.438  59.730  1.00  0.00           C
ATOM   9472  C24 POPEs 295      53.264  14.807  58.350  1.00  0.00           C
ATOM   9475  C25 POPEs 295      54.424  14.978  57.350  1.00  0.00           C
ATOM   9478  C26 POPEs 295      54.916  16.418  57.210  1.00  0.00           C
ATOM   9481  C27 POPEs 295      55.875  16.608  56.030  1.00  0.00           C
ATOM   9484  C28 POPEs 295      56.005  18.089  55.630  1.00  0.00           C
ATOM   9487  C29 POPEs 295      56.694  18.388  54.320  1.00  0.00           C
ATOM   9489 0C21 POPEs 295      56.226  19.208  53.370  1.00  0.00           C
ATOM   9491 1C21 POPEs 295      54.934  20.007  53.420  1.00  0.00           C
ATOM   9494 2C21 POPEs 295      54.965  21.318  52.600  1.00  0.00           C
ATOM   9497 3C21 POPEs 295      55.205  21.097  51.100  1.00  0.00           C
ATOM   9500 4C21 POPEs 295      55.174  22.378  50.250  1.00  0.00           C
ATOM   9503 5C21 POPEs 295      55.475  22.057  48.780  1.00  0.00           C
ATOM   9506 6C21 POPEs 295      55.465  23.278  47.850  1.00  0.00           C
ATOM   9509 7C21 POPEs 295      55.974  22.908  46.450  1.00  0.00           C
ATOM   9512 8C21 POPEs 295      56.096  24.079  45.480  1.00  0.00           C
ATOM   9516  C33 POPEs 295      48.994  16.708  62.260  1.00  0.00           C
ATOM   9519  C34 POPEs 295      48.186  16.677  60.960  1.00  0.00           C
ATOM   9522  C35 POPEs 295      48.924  17.198  59.720  1.00  0.00           C
ATOM   9525  C36 POPEs 295      47.944  17.737  58.660  1.00  0.00           C
ATOM   9528  C37 POPEs 295      48.656  18.328  57.430  1.00  0.00           C
ATOM   9531  C38 POPEs 295      47.705  18.967  56.410  1.00  0.00           C
ATOM   9534  C39 POPEs 295      48.454  19.528  55.190  1.00  0.00           C
ATOM   9537 0C31 POPEs 295      47.546  20.177  54.130  1.00  0.00           C
ATOM   9540 1C31 POPEs 295      48.294  20.417  52.810  1.00  0.00           C
ATOM   9543 2C31 POPEs 295      47.526  21.267  51.790  1.00  0.00           C
ATOM   9546 3C31 POPEs 295      46.264  20.597  51.220  1.00  0.00           C
ATOM   9549 4C31 POPEs 295      45.764  21.288  49.940  1.00  0.00           C
ATOM   9552 5C31 POPEs 295      44.256  21.108  49.720  1.00  0.00           C
ATOM   9555 6C31 POPEs 295      43.744  21.677  48.390  1.00  0.00           C
ATOM   9559  NH3 POPEt 296      16.299  93.827  22.860  1.00  0.00           N
ATOM   9563  C12 POPEt 296      16.390  95.278  23.230  1.00  0.00           C
ATOM   9566  C11 POPEt 296      17.315  96.038  22.270  1.00  0.00           C
ATOM   9569  P   POPEt 296      19.556  95.088  23.180  1.00  0.00           P
ATOM   9570  O13 POPEt 296      18.995  93.918  23.890  1.00  0.00           O
ATOM   9571  O14 POPEt 296      20.945  95.039  22.680  1.00  0.00           O
ATOM   9572  O11 POPEt 296      19.354  96.408  24.050  1.00  0.00           O
ATOM   9573  O12 POPEt 296      18.554  95.357  22.000  1.00  0.00           O
ATOM   9574  C1  POPEt 296      20.095  96.729  25.230  1.00  0.00           C
ATOM   9577  C2  POPEt 296      19.194  97.398  26.330  1.00  0.00           C
ATOM   9579  O21 POPEt 296      19.684  97.038  27.640  1.00  0.00           O
ATOM   9580  C21 POPEt 296      20.146  98.037  28.370  1.00  0.00           C
ATOM   9581  O22 POPEt 296      20.306  99.177  27.990  1.00  0.00           O
ATOM   9582  C22 POPEt 296      20.534  97.517  29.760  1.00  0.00           C
ATOM   9585  C3  POPEt 296      17.735  96.878  26.190  1.00  0.00           C
ATOM   9588  O31 POPEt 296      16.740  97.547  27.010  1.00  0.00           O
ATOM   9589  C31 POPEt 296      16.000  96.747  27.780  1.00  0.00           C
ATOM   9590  O32 POPEt 296      16.390  95.758  28.360  1.00  0.00           O
ATOM   9591  C32 POPEt 296      14.540  97.208  27.650  1.00  0.00           C
ATOM   9594  C23 POPEt 296      20.525  98.638  30.830  1.00  0.00           C
ATOM   9597  C24 POPEt 296      19.125  98.949  31.390  1.00  0.00           C
ATOM   9600  C25 POPEt 296      18.875  98.318  32.770  1.00  0.00           C
ATOM   9603  C26 POPEt 296      17.805  99.058  33.590  1.00  0.00           C
ATOM   9606  C27 POPEt 296      17.695  98.528  35.030  1.00  0.00           C
ATOM   9609  C28 POPEt 296      16.931  99.468  35.990  1.00  0.00           C
ATOM   9612  C29 POPEt 296      17.785 100.637  36.430  1.00  0.00           C
ATOM   9614 0C21 POPEt 296      17.864 101.138  37.680  1.00  0.00           C
ATOM   9616 1C21 POPEt 296      17.090 100.648  38.880  1.00  0.00           C
ATOM   9619 2C21 POPEt 296      17.715 101.008  40.240  1.00  0.00           C
ATOM   9622 3C21 POPEt 296      16.799 100.588  41.390  1.00  0.00           C
ATOM   9625 4C21 POPEt 296      17.444 100.707  42.780  1.00  0.00           C
ATOM   9628 5C21 POPEt 296      16.480 100.348  43.910  1.00  0.00           C
ATOM   9631 6C21 POPEt 296      17.134 100.448  45.290  1.00  0.00           C
ATOM   9634 7C21 POPEt 296      16.150 100.247  46.450  1.00  0.00           C
ATOM   9637 8C21 POPEt 296      16.840 100.098  47.810  1.00  0.00           C
ATOM   9641  C33 POPEt 296      13.600  96.437  28.600  1.00  0.00           C
ATOM   9644  C34 POPEt 296      12.180  96.197  28.050  1.00  0.00           C
ATOM   9647  C35 POPEt 296      11.319  97.458  27.910  1.00  0.00           C
ATOM   9650  C36 POPEt 296       9.819  97.138  28.070  1.00  0.00           C
ATOM   9653  C37 POPEt 296       8.960  98.337  28.490  1.00  0.00           C
ATOM   9656  C38 POPEt 296       7.619  97.948  29.110  1.00  0.00           C
ATOM   9659  C39 POPEt 296       6.740  99.089  29.650  1.00  0.00           C
ATOM   9662 0C31 POPEt 296       6.869 100.408  28.870  1.00  0.00           C
ATOM   9665 1C31 POPEt 296       5.849 101.467  29.310  1.00  0.00           C
ATOM   9668 2C31 POPEt 296       5.790 102.638  28.330  1.00  0.00           C
ATOM   9671 3C31 POPEt 296       4.610 103.577  28.600  1.00  0.00           C
ATOM   9674 4C31 POPEt 296       4.350 104.538  27.440  1.00  0.00           C
ATOM   9677 5C31 POPEt 296       3.069 105.357  27.610  1.00  0.00           C
ATOM   9680 6C31 POPEt 296       2.700 106.138  26.350  1.00  0.00           C
ATOM   9684  NH3 POPEu 297       7.719  72.618  23.240  1.00  0.00           N
ATOM   9688  C12 POPEu 297       7.260  73.978  23.790  1.00  0.00           C
ATOM   9691  C11 POPEu 297       7.280  75.158  22.750  1.00  0.00           C
ATOM   9694  P   POPEu 297       9.850  75.467  22.760  1.00  0.00           P
ATOM   9695  O13 POPEu 297      10.870  76.398  22.240  1.00  0.00           O
ATOM   9696  O14 POPEu 297       9.739  74.167  22.040  1.00  0.00           O
ATOM   9697  O11 POPEu 297      10.140  75.137  24.280  1.00  0.00           O
ATOM   9698  O12 POPEu 297       8.399  76.069  22.790  1.00  0.00           O
ATOM   9699  C1  POPEu 297      11.290  75.607  24.990  1.00  0.00           C
ATOM   9702  C2  POPEu 297      10.930  76.349  26.300  1.00  0.00           C
ATOM   9704  O21 POPEu 297      12.190  76.758  26.870  1.00  0.00           O
ATOM   9705  C21 POPEu 297      12.330  76.849  28.180  1.00  0.00           C
ATOM   9706  O22 POPEu 297      11.649  77.488  28.950  1.00  0.00           O
ATOM   9707  C22 POPEu 297      13.519  75.967  28.550  1.00  0.00           C
ATOM   9710  C3  POPEu 297      10.049  75.438  27.220  1.00  0.00           C
ATOM   9713  O31 POPEu 297       9.409  76.158  28.280  1.00  0.00           O
ATOM   9714  C31 POPEu 297       9.149  75.458  29.380  1.00  0.00           C
ATOM   9715  O32 POPEu 297       9.450  74.298  29.560  1.00  0.00           O
ATOM   9716  C32 POPEu 297       8.449  76.368  30.390  1.00  0.00           C
ATOM   9719  C23 POPEu 297      13.840  75.967  30.060  1.00  0.00           C
ATOM   9722  C24 POPEu 297      14.959  74.967  30.380  1.00  0.00           C
ATOM   9725  C25 POPEu 297      15.589  75.128  31.770  1.00  0.00           C
ATOM   9728  C26 POPEu 297      14.599  75.277  32.940  1.00  0.00           C
ATOM   9731  C27 POPEu 297      15.340  75.268  34.280  1.00  0.00           C
ATOM   9734  C28 POPEu 297      14.520  75.757  35.500  1.00  0.00           C
ATOM   9737  C29 POPEu 297      14.339  77.257  35.500  1.00  0.00           C
ATOM   9739 0C21 POPEu 297      14.680  78.118  36.480  1.00  0.00           C
ATOM   9741 1C21 POPEu 297      15.259  77.777  37.830  1.00  0.00           C
ATOM   9744 2C21 POPEu 297      14.649  78.588  38.990  1.00  0.00           C
ATOM   9747 3C21 POPEu 297      15.149  80.037  39.090  1.00  0.00           C
ATOM   9750 4C21 POPEu 297      14.550  80.737  40.310  1.00  0.00           C
ATOM   9753 5C21 POPEu 297      15.090  82.148  40.570  1.00  0.00           C
ATOM   9756 6C21 POPEu 297      14.260  82.878  41.640  1.00  0.00           C
ATOM   9759 7C21 POPEu 297      14.710  84.328  41.880  1.00  0.00           C
ATOM   9762 8C21 POPEu 297      13.700  85.128  42.700  1.00  0.00           C
ATOM   9766  C33 POPEu 297       8.910  76.107  31.850  1.00  0.00           C
ATOM   9769  C34 POPEu 297      10.420  76.328  32.040  1.00  0.00           C
ATOM   9772  C35 POPEu 297      10.770  77.207  33.240  1.00  0.00           C
ATOM   9775  C36 POPEu 297      10.359  76.598  34.590  1.00  0.00           C
ATOM   9778  C37 POPEu 297      10.440  77.648  35.700  1.00  0.00           C
ATOM   9781  C38 POPEu 297      10.379  77.048  37.100  1.00  0.00           C
ATOM   9784  C39 POPEu 297      10.399  78.128  38.180  1.00  0.00           C
ATOM   9787 0C31 POPEu 297      10.610  77.537  39.570  1.00  0.00           C
ATOM   9790 1C31 POPEu 297      10.919  78.577  40.650  1.00  0.00           C
ATOM   9793 2C31 POPEu 297      11.209  77.888  41.980  1.00  0.00           C
ATOM   9796 3C31 POPEu 297      11.909  78.808  42.990  1.00  0.00           C
ATOM   9799 4C31 POPEu 297      12.280  78.048  44.270  1.00  0.00           C
ATOM   9802 5C31 POPEu 297      12.999  78.928  45.300  1.00  0.00           C
ATOM   9805 6C31 POPEu 297      13.449  78.138  46.530  1.00  0.00           C
ATOM   9809  NH3 POPEv 298      81.525  31.537  65.270  1.00  0.00           N
ATOM   9813  C12 POPEv 298      82.556  30.438  65.300  1.00  0.00           C
ATOM   9816  C11 POPEv 298      82.745  29.829  66.710  1.00  0.00           C
ATOM   9819  P   POPEv 298      84.804  28.447  67.650  1.00  0.00           P
ATOM   9820  O13 POPEv 298      85.366  29.748  68.080  1.00  0.00           O
ATOM   9821  O14 POPEv 298      84.275  27.517  68.670  1.00  0.00           O
ATOM   9822  O11 POPEv 298      85.855  27.688  66.750  1.00  0.00           O
ATOM   9823  O12 POPEv 298      83.624  28.708  66.610  1.00  0.00           O
ATOM   9824  C1  POPEv 298      86.035  27.887  65.350  1.00  0.00           C
ATOM   9827  C2  POPEv 298      87.265  28.798  65.060  1.00  0.00           C
ATOM   9829  O21 POPEv 298      87.726  28.597  63.720  1.00  0.00           O
ATOM   9830  C21 POPEv 298      87.124  29.307  62.800  1.00  0.00           C
ATOM   9831  O22 POPEv 298      86.255  30.147  62.960  1.00  0.00           O
ATOM   9832  C22 POPEv 298      87.705  28.888  61.450  1.00  0.00           C
ATOM   9835  C3  POPEv 298      88.424  28.398  66.000  1.00  0.00           C
ATOM   9838  O31 POPEv 298      89.655  29.118  65.770  1.00  0.00           O
ATOM   9839  C31 POPEv 298      90.756  28.538  65.260  1.00  0.00           C
ATOM   9840  O32 POPEv 298      91.875  28.997  65.420  1.00  0.00           O
ATOM   9841  C32 POPEv 298      90.535  27.278  64.400  1.00  0.00           C
ATOM   9844  C23 POPEv 298      87.146  29.767  60.320  1.00  0.00           C
ATOM   9847  C24 POPEv 298      87.525  29.267  58.920  1.00  0.00           C
ATOM   9850  C25 POPEv 298      86.875  30.159  57.860  1.00  0.00           C
ATOM   9853  C26 POPEv 298      87.416  29.929  56.450  1.00  0.00           C
ATOM   9856  C27 POPEv 298      86.586  30.657  55.380  1.00  0.00           C
ATOM   9859  C28 POPEv 298      86.616  32.197  55.480  1.00  0.00           C
ATOM   9862  C29 POPEv 298      87.976  32.848  55.390  1.00  0.00           C
ATOM   9864 0C21 POPEv 298      88.745  32.857  54.290  1.00  0.00           C
ATOM   9866 1C21 POPEv 298      88.365  32.208  52.990  1.00  0.00           C
ATOM   9869 2C21 POPEv 298      89.244  32.557  51.780  1.00  0.00           C
ATOM   9872 3C21 POPEv 298      89.396  34.057  51.480  1.00  0.00           C
ATOM   9875 4C21 POPEv 298      89.975  34.288  50.080  1.00  0.00           C
ATOM   9878 5C21 POPEv 298      90.025  35.768  49.680  1.00  0.00           C
ATOM   9881 6C21 POPEv 298      90.436  35.958  48.210  1.00  0.00           C
ATOM   9884 7C21 POPEv 298      90.174  37.378  47.710  1.00  0.00           C
ATOM   9887 8C21 POPEv 298      90.436  37.548  46.210  1.00  0.00           C
ATOM   9891  C33 POPEv 298      91.255  27.448  63.050  1.00  0.00           C
ATOM   9894  C34 POPEv 298      90.765  26.477  61.970  1.00  0.00           C
ATOM   9897  C35 POPEv 298      91.406  26.839  60.630  1.00  0.00           C
ATOM   9900  C36 POPEv 298      90.686  26.327  59.380  1.00  0.00           C
ATOM   9903  C37 POPEv 298      91.334  26.917  58.120  1.00  0.00           C
ATOM   9906  C38 POPEv 298      90.476  26.818  56.850  1.00  0.00           C
ATOM   9909  C39 POPEv 298      91.215  27.338  55.610  1.00  0.00           C
ATOM   9912 0C31 POPEv 298      91.424  28.858  55.590  1.00  0.00           C
ATOM   9915 1C31 POPEv 298      92.265  29.339  54.400  1.00  0.00           C
ATOM   9918 2C31 POPEv 298      92.155  30.858  54.210  1.00  0.00           C
ATOM   9921 3C31 POPEv 298      92.875  31.397  52.960  1.00  0.00           C
ATOM   9924 4C31 POPEv 298      94.396  31.477  53.090  1.00  0.00           C
ATOM   9927 5C31 POPEv 298      94.986  32.518  52.120  1.00  0.00           C
ATOM   9930 6C31 POPEv 298      96.495  32.728  52.260  1.00  0.00           C
ATOM   9934  NH3 POPEw 299     117.724  86.537  66.380  1.00  0.00           N
ATOM   9938  C12 POPEw 299     117.854  85.408  65.390  1.00  0.00           C
ATOM   9941  C11 POPEw 299     118.795  84.298  65.880  1.00  0.00           C
ATOM   9944  P   POPEw 299     120.844  84.368  67.520  1.00  0.00           P
ATOM   9945  O13 POPEw 299     121.656  85.599  67.290  1.00  0.00           O
ATOM   9946  O14 POPEw 299     120.855  83.778  68.870  1.00  0.00           O
ATOM   9947  O11 POPEw 299     121.325  83.277  66.480  1.00  0.00           O
ATOM   9948  O12 POPEw 299     119.354  84.638  67.140  1.00  0.00           O
ATOM   9949  C1  POPEw 299     122.385  82.407  66.900  1.00  0.00           C
ATOM   9952  C2  POPEw 299     122.836  81.458  65.750  1.00  0.00           C
ATOM   9954  O21 POPEw 299     123.715  82.018  64.770  1.00  0.00           O
ATOM   9955  C21 POPEw 299     123.834  83.268  64.460  1.00  0.00           C
ATOM   9956  O22 POPEw 299     123.326  84.258  64.950  1.00  0.00           O
ATOM   9957  C22 POPEw 299     124.795  83.368  63.280  1.00  0.00           C
ATOM   9960  C3  POPEw 299     121.614  80.807  65.040  1.00  0.00           C
ATOM   9963  O31 POPEw 299     121.965  80.179  63.790  1.00  0.00           O
ATOM   9964  C31 POPEw 299     122.554  78.987  63.910  1.00  0.00           C
ATOM   9965  O32 POPEw 299     122.696  78.368  64.950  1.00  0.00           O
ATOM   9966  C32 POPEw 299     122.966  78.457  62.540  1.00  0.00           C
ATOM   9969  C23 POPEw 299     124.506  82.438  62.090  1.00  0.00           C
ATOM   9972  C24 POPEw 299     125.065  83.067  60.810  1.00  0.00           C
ATOM   9975  C25 POPEw 299     125.375  82.087  59.680  1.00  0.00           C
ATOM   9978  C26 POPEw 299     124.195  81.637  58.820  1.00  0.00           C
ATOM   9981  C27 POPEw 299     124.685  80.737  57.680  1.00  0.00           C
ATOM   9984  C28 POPEw 299     123.585  79.878  57.040  1.00  0.00           C
ATOM   9987  C29 POPEw 299     122.554  80.697  56.310  1.00  0.00           C
ATOM   9989 0C21 POPEw 299     121.304  80.298  56.020  1.00  0.00           C
ATOM   9991 1C21 POPEw 299     120.715  78.938  56.290  1.00  0.00           C
ATOM   9994 2C21 POPEw 299     120.865  78.018  55.070  1.00  0.00           C
ATOM   9997 3C21 POPEw 299     120.115  78.518  53.820  1.00  0.00           C
ATOM  10000 4C21 POPEw 299     120.695  77.938  52.530  1.00  0.00           C
ATOM  10003 5C21 POPEw 299     120.174  78.639  51.280  1.00  0.00           C
ATOM  10006 6C21 POPEw 299     120.844  79.997  51.070  1.00  0.00           C
ATOM  10009 7C21 POPEw 299     120.494  80.588  49.700  1.00  0.00           C
ATOM  10012 8C21 POPEw 299     121.215  81.908  49.420  1.00  0.00           C
ATOM  10016  C33 POPEw 299     122.734  76.927  62.470  1.00  0.00           C
ATOM  10019  C34 POPEw 299     122.514  76.419  61.040  1.00  0.00           C
ATOM  10022  C35 POPEw 299     122.255  74.908  60.970  1.00  0.00           C
ATOM  10025  C36 POPEw 299     120.896  74.458  61.530  1.00  0.00           C
ATOM  10028  C37 POPEw 299     120.655  72.967  61.270  1.00  0.00           C
ATOM  10031  C38 POPEw 299     119.345  72.448  61.890  1.00  0.00           C
ATOM  10034  C39 POPEw 299     118.414  71.818  60.850  1.00  0.00           C
ATOM  10037 0C31 POPEw 299     117.374  72.788  60.280  1.00  0.00           C
ATOM  10040 1C31 POPEw 299     116.424  72.098  59.290  1.00  0.00           C
ATOM  10043 2C31 POPEw 299     115.065  72.798  59.180  1.00  0.00           C
ATOM  10046 3C31 POPEw 299     114.095  72.019  58.290  1.00  0.00           C
ATOM  10049 4C31 POPEw 299     112.794  72.777  58.030  1.00  0.00           C
ATOM  10052 5C31 POPEw 299     111.765  71.968  57.230  1.00  0.00           C
ATOM  10055 6C31 POPEw 299     110.375  72.618  57.200  1.00  0.00           C
ATOM  10059  NH3 POPEx 300      89.285  87.018  65.140  1.00  0.00           N
ATOM  10063  C12 POPEx 300      88.495  88.307  65.080  1.00  0.00           C
ATOM  10066  C11 POPEx 300      89.006  89.338  66.080  1.00  0.00           C
ATOM  10069  P   POPEx 300      90.326  91.507  66.230  1.00  0.00           P
ATOM  10070  O13 POPEx 300      89.855  91.518  67.630  1.00  0.00           O
ATOM  10071  O14 POPEx 300      91.744  91.117  66.030  1.00  0.00           O
ATOM  10072  O11 POPEx 300      90.105  92.959  65.670  1.00  0.00           O
ATOM  10073  O12 POPEx 300      89.384  90.548  65.390  1.00  0.00           O
ATOM  10074  C1  POPEx 300      89.354  93.268  64.490  1.00  0.00           C
ATOM  10077  C2  POPEx 300      90.285  93.477  63.260  1.00  0.00           C
ATOM  10079  O21 POPEx 300      90.165  92.307  62.400  1.00  0.00           O
ATOM  10080  C21 POPEx 300      90.406  92.517  61.110  1.00  0.00           C
ATOM  10081  O22 POPEx 300      90.975  93.477  60.630  1.00  0.00           O
ATOM  10082  C22 POPEx 300      89.835  91.378  60.280  1.00  0.00           C
ATOM  10085  C3  POPEx 300      91.716  93.757  63.810  1.00  0.00           C
ATOM  10088  O31 POPEx 300      92.605  94.349  62.860  1.00  0.00           O
ATOM  10089  C31 POPEx 300      93.414  93.498  62.250  1.00  0.00           C
ATOM  10090  O32 POPEx 300      93.545  92.318  62.530  1.00  0.00           O
ATOM  10091  C32 POPEx 300      94.055  94.229  61.100  1.00  0.00           C
ATOM  10094  C23 POPEx 300      90.454  91.289  58.870  1.00  0.00           C
ATOM  10097  C24 POPEx 300      90.084  89.988  58.130  1.00  0.00           C
ATOM  10100  C25 POPEx 300      88.585  89.667  58.080  1.00  0.00           C
ATOM  10103  C26 POPEx 300      87.766  90.667  57.260  1.00  0.00           C
ATOM  10106  C27 POPEx 300      86.334  90.168  57.010  1.00  0.00           C
ATOM  10109  C28 POPEx 300      85.326  91.267  56.640  1.00  0.00           C
ATOM  10112  C29 POPEx 300      85.576  91.917  55.300  1.00  0.00           C
ATOM  10114 0C21 POPEx 300      84.874  91.668  54.180  1.00  0.00           C
ATOM  10116 1C21 POPEx 300      83.764  90.648  54.080  1.00  0.00           C
ATOM  10119 2C21 POPEx 300      83.374  90.287  52.630  1.00  0.00           C
ATOM  10122 3C21 POPEx 300      82.605  91.418  51.920  1.00  0.00           C
ATOM  10125 4C21 POPEx 300      82.055  91.017  50.540  1.00  0.00           C
ATOM  10128 5C21 POPEx 300      83.134  90.527  49.550  1.00  0.00           C
ATOM  10131 6C21 POPEx 300      82.584  90.397  48.130  1.00  0.00           C
ATOM  10134 7C21 POPEx 300      83.526  89.638  47.180  1.00  0.00           C
ATOM  10137 8C21 POPEx 300      82.936  89.428  45.790  1.00  0.00           C
ATOM  10141  C33 POPEx 300      95.476  93.767  60.740  1.00  0.00           C
ATOM  10144  C34 POPEx 300      96.115  94.788  59.790  1.00  0.00           C
ATOM  10147  C35 POPEx 300      95.226  95.308  58.650  1.00  0.00           C
ATOM  10150  C36 POPEx 300      94.935  94.298  57.520  1.00  0.00           C
ATOM  10153  C37 POPEx 300      93.885  94.888  56.570  1.00  0.00           C
ATOM  10156  C38 POPEx 300      93.965  94.417  55.110  1.00  0.00           C
ATOM  10159  C39 POPEx 300      94.944  95.228  54.230  1.00  0.00           C
ATOM  10162 0C31 POPEx 300      96.376  94.667  54.240  1.00  0.00           C
ATOM  10165 1C31 POPEx 300      97.274  95.298  53.160  1.00  0.00           C
ATOM  10168 2C31 POPEx 300      98.715  94.798  53.260  1.00  0.00           C
ATOM  10171 3C31 POPEx 300      99.646  95.257  52.130  1.00  0.00           C
ATOM  10174 4C31 POPEx 300      99.925  96.768  52.130  1.00  0.00           C
ATOM  10177 5C31 POPEx 300     101.024  97.158  51.130  1.00  0.00           C
ATOM  10180 6C31 POPEx 300     101.446  98.617  51.240  1.00  0.00           C
ATOM  10184  NH3 POPEy 301      41.424  55.388  66.690  1.00  0.00           N
ATOM  10188  C12 POPEy 301      40.046  54.828  66.980  1.00  0.00           C
ATOM  10191  C11 POPEy 301      40.064  53.698  68.030  1.00  0.00           C
ATOM  10194  P   POPEy 301      38.326  51.768  68.510  1.00  0.00           P
ATOM  10195  O13 POPEy 301      36.854  51.618  68.500  1.00  0.00           O
ATOM  10196  O14 POPEy 301      39.014  51.147  69.660  1.00  0.00           O
ATOM  10197  O11 POPEy 301      38.825  51.098  67.170  1.00  0.00           O
ATOM  10198  O12 POPEy 301      38.726  53.288  68.310  1.00  0.00           O
ATOM  10199  C1  POPEy 301      38.044  51.318  65.990  1.00  0.00           C
ATOM  10202  C2  POPEy 301      38.974  51.478  64.780  1.00  0.00           C
ATOM  10204  O21 POPEy 301      38.134  51.807  63.650  1.00  0.00           O
ATOM  10205  C21 POPEy 301      38.165  53.078  63.310  1.00  0.00           C
ATOM  10206  O22 POPEy 301      38.974  53.897  63.710  1.00  0.00           O
ATOM  10207  C22 POPEy 301      36.944  53.408  62.440  1.00  0.00           C
ATOM  10210  C3  POPEy 301      39.825  50.209  64.500  1.00  0.00           C
ATOM  10213  O31 POPEy 301      40.935  50.528  63.640  1.00  0.00           O
ATOM  10214  C31 POPEy 301      40.784  50.209  62.360  1.00  0.00           C
ATOM  10215  O32 POPEy 301      39.825  49.658  61.880  1.00  0.00           O
ATOM  10216  C32 POPEy 301      42.006  50.728  61.570  1.00  0.00           C
ATOM  10219  C23 POPEy 301      37.375  54.007  61.090  1.00  0.00           C
ATOM  10222  C24 POPEy 301      36.174  54.377  60.200  1.00  0.00           C
ATOM  10225  C25 POPEy 301      35.384  53.148  59.750  1.00  0.00           C
ATOM  10228  C26 POPEy 301      34.194  53.499  58.850  1.00  0.00           C
ATOM  10231  C27 POPEy 301      33.465  52.238  58.370  1.00  0.00           C
ATOM  10234  C28 POPEy 301      32.014  52.477  57.930  1.00  0.00           C
ATOM  10237  C29 POPEy 301      31.115  52.868  59.080  1.00  0.00           C
ATOM  10239 0C21 POPEy 301      29.775  52.827  59.040  1.00  0.00           C
ATOM  10241 1C21 POPEy 301      28.965  52.397  57.850  1.00  0.00           C
ATOM  10244 2C21 POPEy 301      27.715  51.618  58.260  1.00  0.00           C
ATOM  10247 3C21 POPEy 301      26.924  51.147  57.030  1.00  0.00           C
ATOM  10250 4C21 POPEy 301      25.524  50.669  57.390  1.00  0.00           C
ATOM  10253 5C21 POPEy 301      24.895  49.728  56.360  1.00  0.00           C
ATOM  10256 6C21 POPEy 301      24.734  50.279  54.940  1.00  0.00           C
ATOM  10259 7C21 POPEy 301      25.844  49.808  53.990  1.00  0.00           C
ATOM  10262 8C21 POPEy 301      25.625  50.279  52.560  1.00  0.00           C
ATOM  10266  C33 POPEy 301      42.486  49.767  60.450  1.00  0.00           C
ATOM  10269  C34 POPEy 301      41.865  50.007  59.050  1.00  0.00           C
ATOM  10272  C35 POPEy 301      42.724  50.858  58.110  1.00  0.00           C
ATOM  10275  C36 POPEy 301      42.164  50.908  56.680  1.00  0.00           C
ATOM  10278  C37 POPEy 301      43.146  51.518  55.660  1.00  0.00           C
ATOM  10281  C38 POPEy 301      42.444  52.087  54.410  1.00  0.00           C
ATOM  10284  C39 POPEy 301      43.435  52.558  53.330  1.00  0.00           C
ATOM  10287 0C31 POPEy 301      42.764  52.897  51.990  1.00  0.00           C
ATOM  10290 1C31 POPEy 301      43.635  53.808  51.110  1.00  0.00           C
ATOM  10293 2C31 POPEy 301      43.215  53.857  49.630  1.00  0.00           C
ATOM  10296 3C31 POPEy 301      41.774  54.338  49.360  1.00  0.00           C
ATOM  10299 4C31 POPEy 301      41.474  54.338  47.850  1.00  0.00           C
ATOM  10302 5C31 POPEy 301      40.004  54.608  47.480  1.00  0.00           C
ATOM  10305 6C31 POPEy 301      39.654  54.188  46.050  1.00  0.00           C
ATOM  10309  NH3 POPEz 302      82.105   8.568  70.190  1.00  0.00           N
ATOM  10313  C12 POPEz 302      81.194   8.637  68.990  1.00  0.00           C
ATOM  10316  C11 POPEz 302      79.715   8.858  69.420  1.00  0.00           C
ATOM  10319  P   POPEz 302      80.174  11.438  69.980  1.00  0.00           P
ATOM  10320  O13 POPEz 302      79.314  12.587  70.360  1.00  0.00           O
ATOM  10321  O14 POPEz 302      81.204  11.017  70.960  1.00  0.00           O
ATOM  10322  O11 POPEz 302      80.844  11.738  68.580  1.00  0.00           O
ATOM  10323  O12 POPEz 302      79.295  10.208  69.610  1.00  0.00           O
ATOM  10324  C1  POPEz 302      79.975  12.377  67.630  1.00  0.00           C
ATOM  10327  C2  POPEz 302      80.616  12.628  66.240  1.00  0.00           C
ATOM  10329  O21 POPEz 302      82.055  12.758  66.230  1.00  0.00           O
ATOM  10330  C21 POPEz 302      82.584  13.847  66.730  1.00  0.00           C
ATOM  10331  O22 POPEz 302      82.045  14.637  67.480  1.00  0.00           O
ATOM  10332  C22 POPEz 302      84.016  13.958  66.200  1.00  0.00           C
ATOM  10335  C3  POPEz 302      79.896  13.798  65.520  1.00  0.00           C
ATOM  10338  O31 POPEz 302      80.476  14.028  64.230  1.00  0.00           O
ATOM  10339  C31 POPEz 302      79.695  13.878  63.170  1.00  0.00           C
ATOM  10340  O32 POPEz 302      78.506  13.627  63.190  1.00  0.00           O
ATOM  10341  C32 POPEz 302      80.546  14.158  61.950  1.00  0.00           C
ATOM  10344  C23 POPEz 302      84.165  14.868  64.960  1.00  0.00           C
ATOM  10347  C24 POPEz 302      84.615  14.128  63.690  1.00  0.00           C
ATOM  10350  C25 POPEz 302      84.755  15.048  62.460  1.00  0.00           C
ATOM  10353  C26 POPEz 302      85.105  14.297  61.160  1.00  0.00           C
ATOM  10356  C27 POPEz 302      86.604  14.079  60.930  1.00  0.00           C
ATOM  10359  C28 POPEz 302      86.905  13.017  59.850  1.00  0.00           C
ATOM  10362  C29 POPEz 302      88.386  12.727  59.730  1.00  0.00           C
ATOM  10364 0C21 POPEz 302      89.086  12.298  58.660  1.00  0.00           C
ATOM  10366 1C21 POPEz 302      88.605  11.927  57.270  1.00  0.00           C
ATOM  10369 2C21 POPEz 302      88.834  10.417  57.030  1.00  0.00           C
ATOM  10372 3C21 POPEz 302      89.055   9.958  55.570  1.00  0.00           C
ATOM  10375 4C21 POPEz 302      87.775   9.767  54.750  1.00  0.00           C
ATOM  10378 5C21 POPEz 302      87.954   8.748  53.620  1.00  0.00           C
ATOM  10381 6C21 POPEz 302      88.946   9.177  52.520  1.00  0.00           C
ATOM  10384 7C21 POPEz 302      89.305   8.017  51.580  1.00  0.00           C
ATOM  10387 8C21 POPEz 302      90.205   8.417  50.410  1.00  0.00           C
ATOM  10391  C33 POPEz 302      79.695  14.577  60.740  1.00  0.00           C
ATOM  10394  C34 POPEz 302      80.506  15.488  59.810  1.00  0.00           C
ATOM  10397  C35 POPEz 302      79.905  15.589  58.410  1.00  0.00           C
ATOM  10400  C36 POPEz 302      80.165  14.317  57.590  1.00  0.00           C
ATOM  10403  C37 POPEz 302      79.835  14.497  56.100  1.00  0.00           C
ATOM  10406  C38 POPEz 302      80.084  13.218  55.280  1.00  0.00           C
ATOM  10409  C39 POPEz 302      81.564  12.817  55.170  1.00  0.00           C
ATOM  10412 0C31 POPEz 302      81.965  11.667  56.110  1.00  0.00           C
ATOM  10415 1C31 POPEz 302      83.405  11.178  55.880  1.00  0.00           C
ATOM  10418 2C31 POPEz 302      83.545   9.648  55.970  1.00  0.00           C
ATOM  10421 3C31 POPEz 302      82.945   8.917  54.760  1.00  0.00           C
ATOM  10424 4C31 POPEz 302      83.906   8.868  53.570  1.00  0.00           C
ATOM  10427 5C31 POPEz 302      83.295   8.188  52.350  1.00  0.00           C
ATOM  10430 6C31 POPEz 302      84.204   8.238  51.130  1.00  0.00           C
ATOM  10434  NH3 POPE0 303      83.076 115.707  25.230  1.00  0.00           N
ATOM  10438  C12 POPE0 303      83.125 114.287  25.740  1.00  0.00           C
ATOM  10441  C11 POPE0 303      83.575 113.258  24.690  1.00  0.00           C
ATOM  10444  P   POPE0 303      84.285 110.648  24.870  1.00  0.00           P
ATOM  10445  O13 POPE0 303      85.185 110.637  23.690  1.00  0.00           O
ATOM  10446  O14 POPE0 303      83.035 109.877  24.770  1.00  0.00           O
ATOM  10447  O11 POPE0 303      85.135 110.107  26.090  1.00  0.00           O
ATOM  10448  O12 POPE0 303      83.946 112.097  25.390  1.00  0.00           O
ATOM  10449  C1  POPE0 303      85.084 110.718  27.390  1.00  0.00           C
ATOM  10452  C2  POPE0 303      83.775 110.327  28.130  1.00  0.00           C
ATOM  10454  O21 POPE0 303      83.435 111.289  29.150  1.00  0.00           O
ATOM  10455  C21 POPE0 303      83.995 111.238  30.330  1.00  0.00           C
ATOM  10456  O22 POPE0 303      84.874 110.479  30.700  1.00  0.00           O
ATOM  10457  C22 POPE0 303      83.316 112.278  31.240  1.00  0.00           C
ATOM  10460  C3  POPE0 303      83.795 108.809  28.510  1.00  0.00           C
ATOM  10463  O31 POPE0 303      82.505 108.377  29.010  1.00  0.00           O
ATOM  10464  C31 POPE0 303      82.535 107.108  29.400  1.00  0.00           C
ATOM  10465  O32 POPE0 303      83.465 106.338  29.220  1.00  0.00           O
ATOM  10466  C32 POPE0 303      81.306 106.777  30.250  1.00  0.00           C
ATOM  10469  C23 POPE0 303      83.764 112.148  32.710  1.00  0.00           C
ATOM  10472  C24 POPE0 303      82.915 112.927  33.730  1.00  0.00           C
ATOM  10475  C25 POPE0 303      83.505 112.738  35.130  1.00  0.00           C
ATOM  10478  C26 POPE0 303      82.556 112.979  36.310  1.00  0.00           C
ATOM  10481  C27 POPE0 303      83.284 112.647  37.630  1.00  0.00           C
ATOM  10484  C28 POPE0 303      82.395 112.547  38.880  1.00  0.00           C
ATOM  10487  C29 POPE0 303      82.015 113.888  39.470  1.00  0.00           C
ATOM  10489 0C21 POPE0 303      82.514 114.417  40.600  1.00  0.00           C
ATOM  10491 1C21 POPE0 303      83.585 113.809  41.470  1.00  0.00           C
ATOM  10494 2C21 POPE0 303      83.155 112.588  42.320  1.00  0.00           C
ATOM  10497 3C21 POPE0 303      83.186 112.848  43.830  1.00  0.00           C
ATOM  10500 4C21 POPE0 303      82.734 111.618  44.640  1.00  0.00           C
ATOM  10503 5C21 POPE0 303      82.814 111.798  46.160  1.00  0.00           C
ATOM  10506 6C21 POPE0 303      82.105 113.057  46.670  1.00  0.00           C
ATOM  10509 7C21 POPE0 303      82.015 113.088  48.200  1.00  0.00           C
ATOM  10512 8C21 POPE0 303      81.415 114.387  48.740  1.00  0.00           C
ATOM  10516  C33 POPE0 303      81.695 105.768  31.350  1.00  0.00           C
ATOM  10519  C34 POPE0 303      80.564 105.368  32.300  1.00  0.00           C
ATOM  10522  C35 POPE0 303      81.096 104.557  33.480  1.00  0.00           C
ATOM  10525  C36 POPE0 303      80.014 104.037  34.450  1.00  0.00           C
ATOM  10528  C37 POPE0 303      80.674 103.577  35.760  1.00  0.00           C
ATOM  10531  C38 POPE0 303      79.785 102.819  36.740  1.00  0.00           C
ATOM  10534  C39 POPE0 303      80.535 102.577  38.060  1.00  0.00           C
ATOM  10537 0C31 POPE0 303      79.896 101.507  38.930  1.00  0.00           C
ATOM  10540 1C31 POPE0 303      80.774 101.098  40.120  1.00  0.00           C
ATOM  10543 2C31 POPE0 303      80.084 100.077  41.020  1.00  0.00           C
ATOM  10546 3C31 POPE0 303      80.905  99.758  42.280  1.00  0.00           C
ATOM  10549 4C31 POPE0 303      80.226  98.717  43.180  1.00  0.00           C
ATOM  10552 5C31 POPE0 303      80.914  98.557  44.540  1.00  0.00           C
ATOM  10555 6C31 POPE0 303      80.535  97.267  45.260  1.00  0.00           C
ATOM  10559  NH3 POPE1 304      93.955  30.947  25.720  1.00  0.00           N
ATOM  10563  C12 POPE1 304      93.284  32.158  25.130  1.00  0.00           C
ATOM  10566  C11 POPE1 304      92.365  32.868  26.140  1.00  0.00           C
ATOM  10569  P   POPE1 304      91.535  35.339  26.590  1.00  0.00           P
ATOM  10570  O13 POPE1 304      91.954  35.947  27.860  1.00  0.00           O
ATOM  10571  O14 POPE1 304      91.376  36.328  25.510  1.00  0.00           O
ATOM  10572  O11 POPE1 304      90.226  34.467  26.770  1.00  0.00           O
ATOM  10573  O12 POPE1 304      92.594  34.278  26.090  1.00  0.00           O
ATOM  10574  C1  POPE1 304      89.174  34.667  27.720  1.00  0.00           C
ATOM  10577  C2  POPE1 304      89.405  34.018  29.130  1.00  0.00           C
ATOM  10579  O21 POPE1 304      89.935  35.018  30.030  1.00  0.00           O
ATOM  10580  C21 POPE1 304      89.655  34.778  31.300  1.00  0.00           C
ATOM  10581  O22 POPE1 304      88.815  34.007  31.720  1.00  0.00           O
ATOM  10582  C22 POPE1 304      90.604  35.597  32.190  1.00  0.00           C
ATOM  10585  C3  POPE1 304      90.345  32.768  29.100  1.00  0.00           C
ATOM  10588  O31 POPE1 304      90.336  32.028  30.350  1.00  0.00           O
ATOM  10589  C31 POPE1 304      91.516  31.767  30.920  1.00  0.00           C
ATOM  10590  O32 POPE1 304      92.605  32.147  30.510  1.00  0.00           O
ATOM  10591  C32 POPE1 304      91.264  30.987  32.210  1.00  0.00           C
ATOM  10594  C23 POPE1 304      90.285  35.377  33.680  1.00  0.00           C
ATOM  10597  C24 POPE1 304      91.395  35.807  34.650  1.00  0.00           C
ATOM  10600  C25 POPE1 304      91.194  35.127  36.010  1.00  0.00           C
ATOM  10603  C26 POPE1 304      92.136  35.608  37.120  1.00  0.00           C
ATOM  10606  C27 POPE1 304      92.635  34.487  38.020  1.00  0.00           C
ATOM  10609  C28 POPE1 304      93.025  35.007  39.420  1.00  0.00           C
ATOM  10612  C29 POPE1 304      93.225  33.888  40.390  1.00  0.00           C
ATOM  10614 0C21 POPE1 304      93.465  34.048  41.700  1.00  0.00           C
ATOM  10616 1C21 POPE1 304      93.615  35.357  42.420  1.00  0.00           C
ATOM  10619 2C21 POPE1 304      94.384  35.197  43.750  1.00  0.00           C
ATOM  10622 3C21 POPE1 304      93.596  34.397  44.810  1.00  0.00           C
ATOM  10625 4C21 POPE1 304      94.265  34.407  46.190  1.00  0.00           C
ATOM  10628 5C21 POPE1 304      93.564  33.458  47.180  1.00  0.00           C
ATOM  10631 6C21 POPE1 304      93.955  31.987  46.970  1.00  0.00           C
ATOM  10634 7C21 POPE1 304      93.116  31.038  47.820  1.00  0.00           C
ATOM  10637 8C21 POPE1 304      93.414  29.548  47.620  1.00  0.00           C
ATOM  10641  C33 POPE1 304      92.495  30.928  33.150  1.00  0.00           C
ATOM  10644  C34 POPE1 304      92.836  32.278  33.810  1.00  0.00           C
ATOM  10647  C35 POPE1 304      94.204  32.287  34.520  1.00  0.00           C
ATOM  10650  C36 POPE1 304      94.296  31.368  35.750  1.00  0.00           C
ATOM  10653  C37 POPE1 304      95.704  31.409  36.360  1.00  0.00           C
ATOM  10656  C38 POPE1 304      95.886  30.538  37.620  1.00  0.00           C
ATOM  10659  C39 POPE1 304      95.345  31.188  38.900  1.00  0.00           C
ATOM  10662 0C31 POPE1 304      95.826  30.478  40.170  1.00  0.00           C
ATOM  10665 1C31 POPE1 304      95.234  31.108  41.440  1.00  0.00           C
ATOM  10668 2C31 POPE1 304      95.555  30.368  42.740  1.00  0.00           C
ATOM  10671 3C31 POPE1 304      96.965  30.618  43.310  1.00  0.00           C
ATOM  10674 4C31 POPE1 304      97.204  32.067  43.760  1.00  0.00           C
ATOM  10677 5C31 POPE1 304      98.585  32.258  44.410  1.00  0.00           C
ATOM  10680 6C31 POPE1 304      98.915  33.717  44.700  1.00  0.00           C
ATOM  10684  NH3 POPE2 305      56.104  35.749  63.630  1.00  0.00           N
ATOM  10688  C12 POPE2 305      55.454  34.697  64.510  1.00  0.00           C
ATOM  10691  C11 POPE2 305      56.384  33.508  64.860  1.00  0.00           C
ATOM  10694  P   POPE2 305      54.924  31.368  65.400  1.00  0.00           P
ATOM  10695  O13 POPE2 305      55.794  30.208  65.140  1.00  0.00           O
ATOM  10696  O14 POPE2 305      53.825  31.108  66.360  1.00  0.00           O
ATOM  10697  O11 POPE2 305      54.215  31.799  64.070  1.00  0.00           O
ATOM  10698  O12 POPE2 305      55.764  32.647  65.830  1.00  0.00           O
ATOM  10699  C1  POPE2 305      54.724  31.339  62.820  1.00  0.00           C
ATOM  10702  C2  POPE2 305      53.596  31.138  61.800  1.00  0.00           C
ATOM  10704  O21 POPE2 305      54.264  30.647  60.640  1.00  0.00           O
ATOM  10705  C21 POPE2 305      53.586  29.908  59.810  1.00  0.00           C
ATOM  10706  O22 POPE2 305      52.476  29.438  60.010  1.00  0.00           O
ATOM  10707  C22 POPE2 305      54.334  29.818  58.490  1.00  0.00           C
ATOM  10710  C3  POPE2 305      52.864  32.487  61.560  1.00  0.00           C
ATOM  10713  O31 POPE2 305      51.614  32.357  60.830  1.00  0.00           O
ATOM  10714  C31 POPE2 305      51.756  32.497  59.520  1.00  0.00           C
ATOM  10715  O32 POPE2 305      52.814  32.608  58.930  1.00  0.00           O
ATOM  10716  C32 POPE2 305      50.384  32.507  58.850  1.00  0.00           C
ATOM  10719  C23 POPE2 305      53.326  29.648  57.330  1.00  0.00           C
ATOM  10722  C24 POPE2 305      53.986  29.458  55.960  1.00  0.00           C
ATOM  10725  C25 POPE2 305      52.924  29.438  54.860  1.00  0.00           C
ATOM  10728  C26 POPE2 305      53.524  29.257  53.460  1.00  0.00           C
ATOM  10731  C27 POPE2 305      52.556  29.737  52.370  1.00  0.00           C
ATOM  10734  C28 POPE2 305      53.165  29.697  50.960  1.00  0.00           C
ATOM  10737  C29 POPE2 305      52.304  30.468  49.980  1.00  0.00           C
ATOM  10739 0C21 POPE2 305      51.576  29.929  48.990  1.00  0.00           C
ATOM  10741 1C21 POPE2 305      51.474  28.458  48.690  1.00  0.00           C
ATOM  10744 2C21 POPE2 305      50.396  28.077  47.650  1.00  0.00           C
ATOM  10747 3C21 POPE2 305      50.564  28.728  46.270  1.00  0.00           C
ATOM  10750 4C21 POPE2 305      49.555  29.847  46.010  1.00  0.00           C
ATOM  10753 5C21 POPE2 305      49.634  30.468  44.610  1.00  0.00           C
ATOM  10756 6C21 POPE2 305      48.565  31.537  44.380  1.00  0.00           C
ATOM  10759 7C21 POPE2 305      47.146  30.968  44.190  1.00  0.00           C
ATOM  10762 8C21 POPE2 305      46.044  32.028  44.260  1.00  0.00           C
ATOM  10766  C33 POPE2 305      50.506  32.927  57.370  1.00  0.00           C
ATOM  10769  C34 POPE2 305      49.186  32.868  56.600  1.00  0.00           C
ATOM  10772  C35 POPE2 305      49.454  32.748  55.090  1.00  0.00           C
ATOM  10775  C36 POPE2 305      48.215  32.728  54.190  1.00  0.00           C
ATOM  10778  C37 POPE2 305      48.614  32.638  52.710  1.00  0.00           C
ATOM  10781  C38 POPE2 305      47.504  32.118  51.790  1.00  0.00           C
ATOM  10784  C39 POPE2 305      46.375  33.128  51.500  1.00  0.00           C
ATOM  10787 0C31 POPE2 305      46.604  33.967  50.220  1.00  0.00           C
ATOM  10790 1C31 POPE2 305      45.364  34.778  49.820  1.00  0.00           C
ATOM  10793 2C31 POPE2 305      45.104  34.838  48.300  1.00  0.00           C
ATOM  10796 3C31 POPE2 305      46.024  35.807  47.530  1.00  0.00           C
ATOM  10799 4C31 POPE2 305      47.125  35.108  46.720  1.00  0.00           C
ATOM  10802 5C31 POPE2 305      48.064  36.088  46.010  1.00  0.00           C
ATOM  10805 6C31 POPE2 305      49.235  35.397  45.300  1.00  0.00           C
ATOM  10809  NH3 POPE3 306      41.744 114.648  68.290  1.00  0.00           N
ATOM  10813  C12 POPE3 306      42.854 113.838  68.880  1.00  0.00           C
ATOM  10816  C11 POPE3 306      43.916 113.568  67.810  1.00  0.00           C
ATOM  10819  P   POPE3 306      43.814 110.977  67.530  1.00  0.00           P
ATOM  10820  O13 POPE3 306      44.734 110.228  66.680  1.00  0.00           O
ATOM  10821  O14 POPE3 306      43.314 110.327  68.740  1.00  0.00           O
ATOM  10822  O11 POPE3 306      42.604 111.537  66.660  1.00  0.00           O
ATOM  10823  O12 POPE3 306      44.534 112.307  68.020  1.00  0.00           O
ATOM  10824  C1  POPE3 306      42.375 111.127  65.300  1.00  0.00           C
ATOM  10827  C2  POPE3 306      42.694 112.248  64.250  1.00  0.00           C
ATOM  10829  O21 POPE3 306      42.294 111.957  62.900  1.00  0.00           O
ATOM  10830  C21 POPE3 306      41.375 111.068  62.650  1.00  0.00           C
ATOM  10831  O22 POPE3 306      40.205 111.309  62.390  1.00  0.00           O
ATOM  10832  C22 POPE3 306      41.994 109.667  62.570  1.00  0.00           C
ATOM  10835  C3  POPE3 306      44.186 112.699  64.220  1.00  0.00           C
ATOM  10838  O31 POPE3 306      44.415 113.587  63.100  1.00  0.00           O
ATOM  10839  C31 POPE3 306      44.804 112.967  61.990  1.00  0.00           C
ATOM  10840  O32 POPE3 306      45.194 111.807  61.930  1.00  0.00           O
ATOM  10841  C32 POPE3 306      44.576 113.867  60.780  1.00  0.00           C
ATOM  10844  C23 POPE3 306      41.965 109.118  61.130  1.00  0.00           C
ATOM  10847  C24 POPE3 306      43.215 108.298  60.780  1.00  0.00           C
ATOM  10850  C25 POPE3 306      44.104 108.937  59.700  1.00  0.00           C
ATOM  10853  C26 POPE3 306      43.326 109.247  58.410  1.00  0.00           C
ATOM  10856  C27 POPE3 306      44.225 109.417  57.180  1.00  0.00           C
ATOM  10859  C28 POPE3 306      43.715 110.479  56.190  1.00  0.00           C
ATOM  10862  C29 POPE3 306      42.336 110.187  55.660  1.00  0.00           C
ATOM  10864 0C21 POPE3 306      41.954 110.147  54.370  1.00  0.00           C
ATOM  10866 1C21 POPE3 306      42.835 110.418  53.170  1.00  0.00           C
ATOM  10869 2C21 POPE3 306      43.344 109.118  52.520  1.00  0.00           C
ATOM  10872 3C21 POPE3 306      44.274 109.398  51.330  1.00  0.00           C
ATOM  10875 4C21 POPE3 306      45.096 108.167  50.920  1.00  0.00           C
ATOM  10878 5C21 POPE3 306      45.974 108.447  49.690  1.00  0.00           C
ATOM  10881 6C21 POPE3 306      47.094 107.428  49.540  1.00  0.00           C
ATOM  10884 7C21 POPE3 306      47.994 107.699  48.330  1.00  0.00           C
ATOM  10887 8C21 POPE3 306      49.424 107.188  48.550  1.00  0.00           C
ATOM  10891  C33 POPE3 306      44.384 112.997  59.520  1.00  0.00           C
ATOM  10894  C34 POPE3 306      44.225 113.827  58.240  1.00  0.00           C
ATOM  10897  C35 POPE3 306      45.444 113.669  57.310  1.00  0.00           C
ATOM  10900  C36 POPE3 306      45.166 114.048  55.850  1.00  0.00           C
ATOM  10903  C37 POPE3 306      46.174 113.408  54.890  1.00  0.00           C
ATOM  10906  C38 POPE3 306      46.205 114.089  53.520  1.00  0.00           C
ATOM  10909  C39 POPE3 306      46.646 113.148  52.390  1.00  0.00           C
ATOM  10912 0C31 POPE3 306      48.134 112.757  52.440  1.00  0.00           C
ATOM  10915 1C31 POPE3 306      48.375 111.318  51.980  1.00  0.00           C
ATOM  10918 2C31 POPE3 306      49.774 110.798  52.320  1.00  0.00           C
ATOM  10921 3C31 POPE3 306      50.884 111.248  51.350  1.00  0.00           C
ATOM  10924 4C31 POPE3 306      50.984 110.348  50.100  1.00  0.00           C
ATOM  10927 5C31 POPE3 306      52.204 110.667  49.230  1.00  0.00           C
ATOM  10930 6C31 POPE3 306      52.325 109.758  48.000  1.00  0.00           C
ATOM  10934  NH3 POPE4 307      31.184  40.767  69.120  1.00  0.00           N
ATOM  10938  C12 POPE4 307      30.884  39.388  68.580  1.00  0.00           C
ATOM  10941  C11 POPE4 307      30.295  38.499  69.680  1.00  0.00           C
ATOM  10944  P   POPE4 307      31.075  36.037  69.170  1.00  0.00           P
ATOM  10945  O13 POPE4 307      32.165  36.348  70.120  1.00  0.00           O
ATOM  10946  O14 POPE4 307      30.354  34.737  69.330  1.00  0.00           O
ATOM  10947  O11 POPE4 307      31.625  36.147  67.690  1.00  0.00           O
ATOM  10948  O12 POPE4 307      30.024  37.197  69.170  1.00  0.00           O
ATOM  10949  C1  POPE4 307      30.646  36.298  66.650  1.00  0.00           C
ATOM  10952  C2  POPE4 307      31.274  36.017  65.280  1.00  0.00           C
ATOM  10954  O21 POPE4 307      30.184  36.037  64.350  1.00  0.00           O
ATOM  10955  C21 POPE4 307      30.345  36.428  63.080  1.00  0.00           C
ATOM  10956  O22 POPE4 307      29.674  35.987  62.160  1.00  0.00           O
ATOM  10957  C22 POPE4 307      31.435  37.497  62.900  1.00  0.00           C
ATOM  10960  C3  POPE4 307      32.005  34.647  65.280  1.00  0.00           C
ATOM  10963  O31 POPE4 307      32.244  34.077  63.970  1.00  0.00           O
ATOM  10964  C31 POPE4 307      33.375  34.458  63.390  1.00  0.00           C
ATOM  10965  O32 POPE4 307      34.076  35.388  63.750  1.00  0.00           O
ATOM  10966  C32 POPE4 307      33.614  33.569  62.170  1.00  0.00           C
ATOM  10969  C23 POPE4 307      31.454  38.178  61.520  1.00  0.00           C
ATOM  10972  C24 POPE4 307      32.774  38.928  61.270  1.00  0.00           C
ATOM  10975  C25 POPE4 307      32.774  39.627  59.900  1.00  0.00           C
ATOM  10978  C26 POPE4 307      33.185  38.737  58.720  1.00  0.00           C
ATOM  10981  C27 POPE4 307      32.375  39.018  57.440  1.00  0.00           C
ATOM  10984  C28 POPE4 307      33.104  38.618  56.140  1.00  0.00           C
ATOM  10987  C29 POPE4 307      34.154  39.627  55.760  1.00  0.00           C
ATOM  10989 0C21 POPE4 307      34.556  39.958  54.520  1.00  0.00           C
ATOM  10991 1C21 POPE4 307      34.125  39.327  53.220  1.00  0.00           C
ATOM  10994 2C21 POPE4 307      35.215  39.528  52.150  1.00  0.00           C
ATOM  10997 3C21 POPE4 307      34.896  38.877  50.800  1.00  0.00           C
ATOM  11000 4C21 POPE4 307      35.924  39.229  49.720  1.00  0.00           C
ATOM  11003 5C21 POPE4 307      35.615  38.658  48.330  1.00  0.00           C
ATOM  11006 6C21 POPE4 307      35.924  37.158  48.200  1.00  0.00           C
ATOM  11009 7C21 POPE4 307      35.646  36.627  46.790  1.00  0.00           C
ATOM  11012 8C21 POPE4 307      36.014  35.158  46.590  1.00  0.00           C
ATOM  11016  C33 POPE4 307      33.314  34.267  60.820  1.00  0.00           C
ATOM  11019  C34 POPE4 307      32.574  33.328  59.860  1.00  0.00           C
ATOM  11022  C35 POPE4 307      32.364  33.888  58.440  1.00  0.00           C
ATOM  11025  C36 POPE4 307      31.314  33.087  57.660  1.00  0.00           C
ATOM  11028  C37 POPE4 307      31.264  33.389  56.150  1.00  0.00           C
ATOM  11031  C38 POPE4 307      29.994  32.827  55.490  1.00  0.00           C
ATOM  11034  C39 POPE4 307      29.854  33.188  54.000  1.00  0.00           C
ATOM  11037 0C31 POPE4 307      28.615  32.528  53.350  1.00  0.00           C
ATOM  11040 1C31 POPE4 307      28.384  32.998  51.900  1.00  0.00           C
ATOM  11043 2C31 POPE4 307      27.035  32.568  51.320  1.00  0.00           C
ATOM  11046 3C31 POPE4 307      26.914  31.079  50.980  1.00  0.00           C
ATOM  11049 4C31 POPE4 307      25.494  30.737  50.510  1.00  0.00           C
ATOM  11052 5C31 POPE4 307      25.306  29.267  50.100  1.00  0.00           C
ATOM  11055 6C31 POPE4 307      23.864  28.977  49.670  1.00  0.00           C
ATOM  11059  NH3 POPE5 308     120.504  37.839  70.370  1.00  0.00           N
ATOM  11063  C12 POPE5 308     121.474  36.688  70.410  1.00  0.00           C
ATOM  11066  C11 POPE5 308     122.934  37.147  70.470  1.00  0.00           C
ATOM  11069  P   POPE5 308     125.294  36.008  70.630  1.00  0.00           P
ATOM  11070  O13 POPE5 308     125.674  37.278  71.260  1.00  0.00           O
ATOM  11071  O14 POPE5 308     125.704  34.737  71.270  1.00  0.00           O
ATOM  11072  O11 POPE5 308     125.905  36.058  69.170  1.00  0.00           O
ATOM  11073  O12 POPE5 308     123.734  35.967  70.380  1.00  0.00           O
ATOM  11074  C1  POPE5 308     125.105  35.838  68.020  1.00  0.00           C
ATOM  11077  C2  POPE5 308     125.814  36.418  66.790  1.00  0.00           C
ATOM  11079  O21 POPE5 308     124.835  36.487  65.750  1.00  0.00           O
ATOM  11080  C21 POPE5 308     124.275  37.658  65.580  1.00  0.00           C
ATOM  11081  O22 POPE5 308     124.314  38.618  66.340  1.00  0.00           O
ATOM  11082  C22 POPE5 308     123.664  37.647  64.190  1.00  0.00           C
ATOM  11085  C3  POPE5 308     126.994  35.549  66.290  1.00  0.00           C
ATOM  11088  O31 POPE5 308     127.255  35.749  64.870  1.00  0.00           O
ATOM  11089  C31 POPE5 308     128.046  36.767  64.560  1.00  0.00           C
ATOM  11090  O32 POPE5 308     128.505  37.578  65.340  1.00  0.00           O
ATOM  11091  C32 POPE5 308     128.435  36.659  63.080  1.00  0.00           C
ATOM  11094  C23 POPE5 308     124.064  38.928  63.440  1.00  0.00           C
ATOM  11097  C24 POPE5 308     124.076  38.747  61.920  1.00  0.00           C
ATOM  11100  C25 POPE5 308     123.624  40.037  61.260  1.00  0.00           C
ATOM  11103  C26 POPE5 308     123.704  40.028  59.730  1.00  0.00           C
ATOM  11106  C27 POPE5 308     122.724  41.069  59.180  1.00  0.00           C
ATOM  11109  C28 POPE5 308     122.836  41.287  57.670  1.00  0.00           C
ATOM  11112  C29 POPE5 308     122.274  40.118  56.910  1.00  0.00           C
ATOM  11114 0C21 POPE5 308     121.024  40.048  56.410  1.00  0.00           C
ATOM  11116 1C21 POPE5 308     119.984  41.118  56.530  1.00  0.00           C
ATOM  11119 2C21 POPE5 308     118.775  40.828  55.630  1.00  0.00           C
ATOM  11122 3C21 POPE5 308     119.025  41.178  54.150  1.00  0.00           C
ATOM  11125 4C21 POPE5 308     118.055  40.467  53.200  1.00  0.00           C
ATOM  11128 5C21 POPE5 308     118.015  41.118  51.810  1.00  0.00           C
ATOM  11131 6C21 POPE5 308     117.514  40.158  50.710  1.00  0.00           C
ATOM  11134 7C21 POPE5 308     116.155  39.537  51.030  1.00  0.00           C
ATOM  11137 8C21 POPE5 308     115.604  38.639  49.920  1.00  0.00           C
ATOM  11141  C33 POPE5 308     128.355  37.987  62.280  1.00  0.00           C
ATOM  11144  C34 POPE5 308     128.815  37.728  60.840  1.00  0.00           C
ATOM  11147  C35 POPE5 308     128.826  38.928  59.880  1.00  0.00           C
ATOM  11150  C36 POPE5 308     127.495  39.237  59.160  1.00  0.00           C
ATOM  11153  C37 POPE5 308     127.674  39.288  57.620  1.00  0.00           C
ATOM  11156  C38 POPE5 308     126.775  40.298  56.900  1.00  0.00           C
ATOM  11159  C39 POPE5 308     125.655  39.688  56.040  1.00  0.00           C
ATOM  11162 0C31 POPE5 308     126.155  38.958  54.780  1.00  0.00           C
ATOM  11165 1C31 POPE5 308     124.995  38.558  53.840  1.00  0.00           C
ATOM  11168 2C31 POPE5 308     125.445  37.658  52.680  1.00  0.00           C
ATOM  11171 3C31 POPE5 308     124.384  37.408  51.600  1.00  0.00           C
ATOM  11174 4C31 POPE5 308     123.035  36.888  52.140  1.00  0.00           C
ATOM  11177 5C31 POPE5 308     122.155  36.268  51.050  1.00  0.00           C
ATOM  11180 6C31 POPE5 308     120.805  35.758  51.580  1.00  0.00           C
ATOM  11184  NH3 POPE6 309      92.355  80.688  23.140  1.00  0.00           N
ATOM  11188  C12 POPE6 309      91.975  81.348  21.850  1.00  0.00           C
ATOM  11191  C11 POPE6 309      90.995  82.507  22.060  1.00  0.00           C
ATOM  11194  P   POPE6 309      92.335  84.737  22.460  1.00  0.00           P
ATOM  11195  O13 POPE6 309      93.675  85.059  21.900  1.00  0.00           O
ATOM  11196  O14 POPE6 309      91.465  85.898  22.760  1.00  0.00           O
ATOM  11197  O11 POPE6 309      92.594  83.918  23.790  1.00  0.00           O
ATOM  11198  O12 POPE6 309      91.555  83.717  21.560  1.00  0.00           O
ATOM  11199  C1  POPE6 309      91.785  84.168  24.940  1.00  0.00           C
ATOM  11202  C2  POPE6 309      92.514  85.077  25.960  1.00  0.00           C
ATOM  11204  O21 POPE6 309      92.185  84.578  27.270  1.00  0.00           O
ATOM  11205  C21 POPE6 309      93.186  84.447  28.110  1.00  0.00           C
ATOM  11206  O22 POPE6 309      94.344  84.778  27.930  1.00  0.00           O
ATOM  11207  C22 POPE6 309      92.656  83.767  29.370  1.00  0.00           C
ATOM  11210  C3  POPE6 309      92.094  86.569  25.840  1.00  0.00           C
ATOM  11213  O31 POPE6 309      92.696  87.367  26.880  1.00  0.00           O
ATOM  11214  C31 POPE6 309      93.885  87.848  26.570  1.00  0.00           C
ATOM  11215  O32 POPE6 309      94.506  87.588  25.550  1.00  0.00           O
ATOM  11216  C32 POPE6 309      94.344  88.767  27.710  1.00  0.00           C
ATOM  11219  C23 POPE6 309      93.355  84.287  30.640  1.00  0.00           C
ATOM  11222  C24 POPE6 309      92.826  83.598  31.900  1.00  0.00           C
ATOM  11225  C25 POPE6 309      92.994  84.487  33.140  1.00  0.00           C
ATOM  11228  C26 POPE6 309      92.594  83.789  34.440  1.00  0.00           C
ATOM  11231  C27 POPE6 309      92.594  84.758  35.620  1.00  0.00           C
ATOM  11234  C28 POPE6 309      92.545  84.037  36.980  1.00  0.00           C
ATOM  11237  C29 POPE6 309      91.835  84.827  38.050  1.00  0.00           C
ATOM  11239 0C21 POPE6 309      92.405  85.637  38.960  1.00  0.00           C
ATOM  11241 1C21 POPE6 309      93.876  85.928  39.070  1.00  0.00           C
ATOM  11244 2C21 POPE6 309      94.636  84.977  40.030  1.00  0.00           C
ATOM  11247 3C21 POPE6 309      94.685  85.448  41.490  1.00  0.00           C
ATOM  11250 4C21 POPE6 309      93.335  85.438  42.230  1.00  0.00           C
ATOM  11253 5C21 POPE6 309      93.475  85.898  43.690  1.00  0.00           C
ATOM  11256 6C21 POPE6 309      92.124  86.008  44.410  1.00  0.00           C
ATOM  11259 7C21 POPE6 309      92.285  86.309  45.910  1.00  0.00           C
ATOM  11262 8C21 POPE6 309      90.956  86.518  46.630  1.00  0.00           C
ATOM  11266  C33 POPE6 309      94.986  90.098  27.240  1.00  0.00           C
ATOM  11269  C34 POPE6 309      94.874  91.197  28.310  1.00  0.00           C
ATOM  11272  C35 POPE6 309      95.646  90.818  29.580  1.00  0.00           C
ATOM  11275  C36 POPE6 309      95.506  91.857  30.690  1.00  0.00           C
ATOM  11278  C37 POPE6 309      96.406  91.528  31.890  1.00  0.00           C
ATOM  11281  C38 POPE6 309      96.185  92.458  33.100  1.00  0.00           C
ATOM  11284  C39 POPE6 309      96.994  92.038  34.340  1.00  0.00           C
ATOM  11287 0C31 POPE6 309      98.515  91.998  34.140  1.00  0.00           C
ATOM  11290 1C31 POPE6 309      99.165  93.377  33.920  1.00  0.00           C
ATOM  11293 2C31 POPE6 309      99.935  93.908  35.140  1.00  0.00           C
ATOM  11296 3C31 POPE6 309      99.064  94.128  36.380  1.00  0.00           C
ATOM  11299 4C31 POPE6 309      99.895  94.718  37.530  1.00  0.00           C
ATOM  11302 5C31 POPE6 309      99.086  94.938  38.810  1.00  0.00           C
ATOM  11305 6C31 POPE6 309      99.865  95.777  39.830  1.00  0.00           C
ATOM  11309  NH3 POPE7 310      93.046  16.917  70.140  1.00  0.00           N
ATOM  11313  C12 POPE7 310      94.035  15.948  69.550  1.00  0.00           C
ATOM  11316  C11 POPE7 310      93.414  14.587  69.100  1.00  0.00           C
ATOM  11319  P   POPE7 310      91.064  14.148  70.060  1.00  0.00           P
ATOM  11320  O13 POPE7 310      91.355  15.078  71.180  1.00  0.00           O
ATOM  11321  O14 POPE7 310      91.264  12.708  70.350  1.00  0.00           O
ATOM  11322  O11 POPE7 310      89.594  14.347  69.530  1.00  0.00           O
ATOM  11323  O12 POPE7 310      91.994  14.618  68.870  1.00  0.00           O
ATOM  11324  C1  POPE7 310      89.314  15.057  68.330  1.00  0.00           C
ATOM  11327  C2  POPE7 310      89.265  14.128  67.080  1.00  0.00           C
ATOM  11329  O21 POPE7 310      89.685  14.898  65.940  1.00  0.00           O
ATOM  11330  C21 POPE7 310      88.865  15.858  65.540  1.00  0.00           C
ATOM  11331  O22 POPE7 310      87.726  16.068  65.910  1.00  0.00           O
ATOM  11332  C22 POPE7 310      89.555  16.628  64.420  1.00  0.00           C
ATOM  11335  C3  POPE7 310      87.915  13.368  66.890  1.00  0.00           C
ATOM  11338  O31 POPE7 310      87.796  12.837  65.550  1.00  0.00           O
ATOM  11339  C31 POPE7 310      87.635  11.537  65.370  1.00  0.00           C
ATOM  11340  O32 POPE7 310      87.565  10.688  66.240  1.00  0.00           O
ATOM  11341  C32 POPE7 310      87.615  11.307  63.850  1.00  0.00           C
ATOM  11344  C23 POPE7 310      89.534  15.837  63.090  1.00  0.00           C
ATOM  11347  C24 POPE7 310      90.725  16.208  62.190  1.00  0.00           C
ATOM  11350  C25 POPE7 310      90.564  15.697  60.760  1.00  0.00           C
ATOM  11353  C26 POPE7 310      90.065  16.778  59.790  1.00  0.00           C
ATOM  11356  C27 POPE7 310      90.045  16.288  58.340  1.00  0.00           C
ATOM  11359  C28 POPE7 310      89.566  17.368  57.360  1.00  0.00           C
ATOM  11362  C29 POPE7 310      89.636  16.878  55.940  1.00  0.00           C
ATOM  11364 0C21 POPE7 310      90.604  17.138  55.050  1.00  0.00           C
ATOM  11366 1C21 POPE7 310      91.805  18.028  55.270  1.00  0.00           C
ATOM  11369 2C21 POPE7 310      92.164  18.848  54.010  1.00  0.00           C
ATOM  11372 3C21 POPE7 310      90.995  19.718  53.510  1.00  0.00           C
ATOM  11375 4C21 POPE7 310      91.385  20.528  52.270  1.00  0.00           C
ATOM  11378 5C21 POPE7 310      90.345  21.567  51.810  1.00  0.00           C
ATOM  11381 6C21 POPE7 310      90.014  22.608  52.880  1.00  0.00           C
ATOM  11384 7C21 POPE7 310      89.064  23.688  52.370  1.00  0.00           C
ATOM  11387 8C21 POPE7 310      88.396  24.467  53.500  1.00  0.00           C
ATOM  11391  C33 POPE7 310      87.674   9.837  63.390  1.00  0.00           C
ATOM  11394  C34 POPE7 310      88.125   9.747  61.920  1.00  0.00           C
ATOM  11397  C35 POPE7 310      88.046   8.337  61.340  1.00  0.00           C
ATOM  11400  C36 POPE7 310      88.675   8.238  59.940  1.00  0.00           C
ATOM  11403  C37 POPE7 310      88.505   6.837  59.320  1.00  0.00           C
ATOM  11406  C38 POPE7 310      89.335   6.607  58.050  1.00  0.00           C
ATOM  11409  C39 POPE7 310      89.035   5.257  57.350  1.00  0.00           C
ATOM  11412 0C31 POPE7 310      88.035   5.338  56.180  1.00  0.00           C
ATOM  11415 1C31 POPE7 310      86.695   5.988  56.560  1.00  0.00           C
ATOM  11418 2C31 POPE7 310      85.616   5.917  55.470  1.00  0.00           C
ATOM  11421 3C31 POPE7 310      84.995   4.517  55.330  1.00  0.00           C
ATOM  11424 4C31 POPE7 310      83.704   4.537  54.510  1.00  0.00           C
ATOM  11427 5C31 POPE7 310      82.994   3.177  54.480  1.00  0.00           C
ATOM  11430 6C31 POPE7 310      81.646   3.227  53.780  1.00  0.00           C
ATOM  11434  NH3 POPE8 311      84.905 101.217  22.880  1.00  0.00           N
ATOM  11438  C12 POPE8 311      84.375 100.007  23.610  1.00  0.00           C
ATOM  11441  C11 POPE8 311      83.685  99.048  22.650  1.00  0.00           C
ATOM  11444  P   POPE8 311      82.454  96.738  22.750  1.00  0.00           P
ATOM  11445  O13 POPE8 311      81.005  96.998  22.750  1.00  0.00           O
ATOM  11446  O14 POPE8 311      83.104  96.507  21.450  1.00  0.00           O
ATOM  11447  O11 POPE8 311      82.826  95.557  23.750  1.00  0.00           O
ATOM  11448  O12 POPE8 311      83.174  97.967  23.430  1.00  0.00           O
ATOM  11449  C1  POPE8 311      83.596  95.798  24.930  1.00  0.00           C
ATOM  11452  C2  POPE8 311      82.685  96.188  26.120  1.00  0.00           C
ATOM  11454  O21 POPE8 311      83.515  96.467  27.270  1.00  0.00           O
ATOM  11455  C21 POPE8 311      83.924  97.738  27.360  1.00  0.00           C
ATOM  11456  O22 POPE8 311      83.515  98.657  26.670  1.00  0.00           O
ATOM  11457  C22 POPE8 311      84.935  97.878  28.500  1.00  0.00           C
ATOM  11460  C3  POPE8 311      81.686  95.017  26.380  1.00  0.00           C
ATOM  11463  O31 POPE8 311      81.424  94.798  27.780  1.00  0.00           O
ATOM  11464  C31 POPE8 311      82.335  94.037  28.380  1.00  0.00           C
ATOM  11465  O32 POPE8 311      83.274  93.468  27.850  1.00  0.00           O
ATOM  11466  C32 POPE8 311      82.055  94.058  29.890  1.00  0.00           C
ATOM  11469  C23 POPE8 311      84.285  97.798  29.910  1.00  0.00           C
ATOM  11472  C24 POPE8 311      83.876  99.158  30.500  1.00  0.00           C
ATOM  11475  C25 POPE8 311      85.035  99.998  31.040  1.00  0.00           C
ATOM  11478  C26 POPE8 311      84.576 101.378  31.540  1.00  0.00           C
ATOM  11481  C27 POPE8 311      85.454 102.507  31.000  1.00  0.00           C
ATOM  11484  C28 POPE8 311      85.135 103.897  31.590  1.00  0.00           C
ATOM  11487  C29 POPE8 311      85.855 104.077  32.910  1.00  0.00           C
ATOM  11489 0C21 POPE8 311      86.424 105.208  33.360  1.00  0.00           C
ATOM  11491 1C21 POPE8 311      86.455 106.537  32.660  1.00  0.00           C
ATOM  11494 2C21 POPE8 311      86.175 107.728  33.600  1.00  0.00           C
ATOM  11497 3C21 POPE8 311      84.706 107.897  33.990  1.00  0.00           C
ATOM  11500 4C21 POPE8 311      84.296 107.298  35.350  1.00  0.00           C
ATOM  11503 5C21 POPE8 311      84.905 108.008  36.570  1.00  0.00           C
ATOM  11506 6C21 POPE8 311      84.674 107.178  37.850  1.00  0.00           C
ATOM  11509 7C21 POPE8 311      85.415 107.747  39.070  1.00  0.00           C
ATOM  11512 8C21 POPE8 311      85.396 106.798  40.260  1.00  0.00           C
ATOM  11516  C33 POPE8 311      83.344  94.098  30.740  1.00  0.00           C
ATOM  11519  C34 POPE8 311      83.094  93.857  32.230  1.00  0.00           C
ATOM  11522  C35 POPE8 311      81.884  94.627  32.780  1.00  0.00           C
ATOM  11525  C36 POPE8 311      81.726  94.548  34.300  1.00  0.00           C
ATOM  11528  C37 POPE8 311      82.936  95.088  35.070  1.00  0.00           C
ATOM  11531  C38 POPE8 311      82.626  95.327  36.540  1.00  0.00           C
ATOM  11534  C39 POPE8 311      83.834  95.837  37.320  1.00  0.00           C
ATOM  11537 0C31 POPE8 311      83.535  96.038  38.810  1.00  0.00           C
ATOM  11540 1C31 POPE8 311      84.695  96.738  39.530  1.00  0.00           C
ATOM  11543 2C31 POPE8 311      84.484  96.807  41.040  1.00  0.00           C
ATOM  11546 3C31 POPE8 311      85.655  97.517  41.740  1.00  0.00           C
ATOM  11549 4C31 POPE8 311      85.336  97.878  43.190  1.00  0.00           C
ATOM  11552 5C31 POPE8 311      86.535  98.498  43.900  1.00  0.00           C
ATOM  11555 6C31 POPE8 311      86.166  99.147  45.230  1.00  0.00           C
ATOM  11559  NH3 POPE9 312      54.165 130.473  65.000  1.00  0.00           N
ATOM  11563  C12 POPE9 312      55.014 130.642  66.240  1.00  0.00           C
ATOM  11566  C11 POPE9 312      56.054 131.773  66.080  1.00  0.00           C
ATOM  11569  P   POPE9 312      58.484 131.773  67.170  1.00  0.00           P
ATOM  11570  O13 POPE9 312      59.006 133.113  66.810  1.00  0.00           O
ATOM  11571  O14 POPE9 312      58.965 131.173  68.440  1.00  0.00           O
ATOM  11572  O11 POPE9 312      58.754 130.804  65.970  1.00  0.00           O
ATOM  11573  O12 POPE9 312      56.915 131.824  67.230  1.00  0.00           O
ATOM  11574  C1  POPE9 312      59.646 129.702  66.090  1.00  0.00           C
ATOM  11577  C2  POPE9 312      59.566 128.864  64.800  1.00  0.00           C
ATOM  11579  O21 POPE9 312      59.625 129.662  63.590  1.00  0.00           O
ATOM  11580  C21 POPE9 312      60.774 130.283  63.440  1.00  0.00           C
ATOM  11581  O22 POPE9 312      61.764 130.133  64.130  1.00  0.00           O
ATOM  11582  C22 POPE9 312      60.774 131.173  62.190  1.00  0.00           C
ATOM  11585  C3  POPE9 312      58.264 128.002  64.830  1.00  0.00           C
ATOM  11588  O31 POPE9 312      57.866 127.614  63.500  1.00  0.00           O
ATOM  11589  C31 POPE9 312      56.865 128.293  62.970  1.00  0.00           C
ATOM  11590  O32 POPE9 312      56.215 129.193  63.490  1.00  0.00           O
ATOM  11591  C32 POPE9 312      56.646 127.752  61.560  1.00  0.00           C
ATOM  11594  C23 POPE9 312      59.884 130.714  61.020  1.00  0.00           C
ATOM  11597  C24 POPE9 312      60.524 130.982  59.650  1.00  0.00           C
ATOM  11600  C25 POPE9 312      61.704 130.033  59.390  1.00  0.00           C
ATOM  11603  C26 POPE9 312      62.255 130.042  57.960  1.00  0.00           C
ATOM  11606  C27 POPE9 312      63.465 129.113  57.850  1.00  0.00           C
ATOM  11609  C28 POPE9 312      63.994 128.883  56.430  1.00  0.00           C
ATOM  11612  C29 POPE9 312      64.494 130.133  55.760  1.00  0.00           C
ATOM  11614 0C21 POPE9 312      65.174 130.173  54.600  1.00  0.00           C
ATOM  11616 1C21 POPE9 312      65.545 128.983  53.760  1.00  0.00           C
ATOM  11619 2C21 POPE9 312      64.384 128.383  52.940  1.00  0.00           C
ATOM  11622 3C21 POPE9 312      64.814 127.122  52.170  1.00  0.00           C
ATOM  11625 4C21 POPE9 312      63.625 126.253  51.750  1.00  0.00           C
ATOM  11628 5C21 POPE9 312      64.024 124.853  51.270  1.00  0.00           C
ATOM  11631 6C21 POPE9 312      64.844 124.844  49.970  1.00  0.00           C
ATOM  11634 7C21 POPE9 312      64.604 123.573  49.140  1.00  0.00           C
ATOM  11637 8C21 POPE9 312      65.465 123.482  47.880  1.00  0.00           C
ATOM  11641  C33 POPE9 312      55.345 128.242  60.900  1.00  0.00           C
ATOM  11644  C34 POPE9 312      55.194 127.614  59.500  1.00  0.00           C
ATOM  11647  C35 POPE9 312      53.875 127.952  58.780  1.00  0.00           C
ATOM  11650  C36 POPE9 312      52.634 127.323  59.430  1.00  0.00           C
ATOM  11653  C37 POPE9 312      51.455 127.302  58.450  1.00  0.00           C
ATOM  11656  C38 POPE9 312      50.166 126.693  59.040  1.00  0.00           C
ATOM  11659  C39 POPE9 312      49.064 126.583  57.980  1.00  0.00           C
ATOM  11662 0C31 POPE9 312      49.174 125.303  57.130  1.00  0.00           C
ATOM  11665 1C31 POPE9 312      48.396 125.373  55.820  1.00  0.00           C
ATOM  11668 2C31 POPE9 312      48.694 124.154  54.930  1.00  0.00           C
ATOM  11671 3C31 POPE9 312      47.854 124.092  53.640  1.00  0.00           C
ATOM  11674 4C31 POPE9 312      47.924 125.364  52.780  1.00  0.00           C
ATOM  11677 5C31 POPE9 312      47.215 125.202  51.440  1.00  0.00           C
ATOM  11680 6C31 POPE9 312      47.315 126.423  50.530  1.00  0.00           C
ATOM  11684  NH3 POPE  313     113.876 115.788  66.840  1.00  0.00           N
ATOM  11688  C12 POPE  313     115.215 115.098  66.850  1.00  0.00           C
ATOM  11691  C11 POPE  313     115.154 113.657  66.320  1.00  0.00           C
ATOM  11694  P   POPE  313     117.615 112.757  66.800  1.00  0.00           P
ATOM  11695  O13 POPE  313     117.245 112.979  68.220  1.00  0.00           O
ATOM  11696  O14 POPE  313     118.064 111.378  66.490  1.00  0.00           O
ATOM  11697  O11 POPE  313     118.844 113.648  66.380  1.00  0.00           O
ATOM  11698  O12 POPE  313     116.435 113.197  65.860  1.00  0.00           O
ATOM  11699  C1  POPE  313     118.915 114.368  65.150  1.00  0.00           C
ATOM  11702  C2  POPE  313     118.965 113.517  63.820  1.00  0.00           C
ATOM  11704  O21 POPE  313     120.336 113.248  63.440  1.00  0.00           O
ATOM  11705  C21 POPE  313     120.515 112.167  62.660  1.00  0.00           C
ATOM  11706  O22 POPE  313     119.704 111.278  62.520  1.00  0.00           O
ATOM  11707  C22 POPE  313     121.945 112.148  62.130  1.00  0.00           C
ATOM  11710  C3  POPE  313     118.235 114.298  62.690  1.00  0.00           C
ATOM  11713  O31 POPE  313     117.414 113.438  61.860  1.00  0.00           O
ATOM  11714  C31 POPE  313     117.955 113.118  60.690  1.00  0.00           C
ATOM  11715  O32 POPE  313     119.076 113.447  60.320  1.00  0.00           O
ATOM  11716  C32 POPE  313     116.924 112.367  59.860  1.00  0.00           C
ATOM  11719  C23 POPE  313     122.285 110.928  61.230  1.00  0.00           C
ATOM  11722  C24 POPE  313     122.146 111.238  59.730  1.00  0.00           C
ATOM  11725  C25 POPE  313     122.645 110.088  58.840  1.00  0.00           C
ATOM  11728  C26 POPE  313     123.104 110.567  57.450  1.00  0.00           C
ATOM  11731  C27 POPE  313     123.764 109.478  56.600  1.00  0.00           C
ATOM  11734  C28 POPE  313     124.226 110.007  55.230  1.00  0.00           C
ATOM  11737  C29 POPE  313     125.025 109.007  54.440  1.00  0.00           C
ATOM  11739 0C21 POPE  313     124.685 108.438  53.270  1.00  0.00           C
ATOM  11741 1C21 POPE  313     123.405 108.657  52.510  1.00  0.00           C
ATOM  11744 2C21 POPE  313     123.564 109.658  51.360  1.00  0.00           C
ATOM  11747 3C21 POPE  313     124.485 109.158  50.240  1.00  0.00           C
ATOM  11750 4C21 POPE  313     124.384 110.028  48.990  1.00  0.00           C
ATOM  11753 5C21 POPE  313     125.174 109.508  47.780  1.00  0.00           C
ATOM  11756 6C21 POPE  313     126.684 109.438  48.010  1.00  0.00           C
ATOM  11759 7C21 POPE  313     127.454 109.118  46.720  1.00  0.00           C
ATOM  11762 8C21 POPE  313     128.976 109.147  46.910  1.00  0.00           C
ATOM  11766  C33 POPE  313     117.444 111.998  58.450  1.00  0.00           C
ATOM  11769  C34 POPE  313     116.355 111.388  57.560  1.00  0.00           C
ATOM  11772  C35 POPE  313     116.915 110.837  56.230  1.00  0.00           C
ATOM  11775  C36 POPE  313     115.924 110.017  55.410  1.00  0.00           C
ATOM  11778  C37 POPE  313     116.525 109.568  54.070  1.00  0.00           C
ATOM  11781  C38 POPE  313     115.546 108.727  53.260  1.00  0.00           C
ATOM  11784  C39 POPE  313     115.674 108.867  51.730  1.00  0.00           C
ATOM  11787 0C31 POPE  313     117.034 108.417  51.170  1.00  0.00           C
ATOM  11790 1C31 POPE  313     116.994 107.967  49.700  1.00  0.00           C
ATOM  11793 2C31 POPE  313     116.684 109.058  48.660  1.00  0.00           C
ATOM  11796 3C31 POPE  313     115.215 109.508  48.630  1.00  0.00           C
ATOM  11799 4C31 POPE  313     114.715 109.848  47.220  1.00  0.00           C
ATOM  11802 5C31 POPE  313     113.204 110.138  47.180  1.00  0.00           C
ATOM  11805 6C31 POPE  313     112.674 110.438  45.780  1.00  0.00           C
ATOM  11809  NH3 POPE  314      99.605  43.337  27.640  1.00  0.00           N
ATOM  11813  C12 POPE  314      98.984  42.458  26.580  1.00  0.00           C
ATOM  11816  C11 POPE  314      97.495  42.779  26.340  1.00  0.00           C
ATOM  11819  P   POPE  314      96.395  40.539  27.080  1.00  0.00           P
ATOM  11820  O13 POPE  314      95.266  39.697  26.570  1.00  0.00           O
ATOM  11821  O14 POPE  314      97.605  39.798  27.510  1.00  0.00           O
ATOM  11822  O11 POPE  314      95.935  41.459  28.260  1.00  0.00           O
ATOM  11823  O12 POPE  314      96.765  41.607  25.980  1.00  0.00           O
ATOM  11824  C1  POPE  314      94.576  41.577  28.670  1.00  0.00           C
ATOM  11827  C2  POPE  314      94.465  41.287  30.180  1.00  0.00           C
ATOM  11829  O21 POPE  314      95.045  42.407  30.870  1.00  0.00           O
ATOM  11830  C21 POPE  314      94.674  42.498  32.130  1.00  0.00           C
ATOM  11831  O22 POPE  314      93.785  41.838  32.650  1.00  0.00           O
ATOM  11832  C22 POPE  314      95.585  43.517  32.790  1.00  0.00           C
ATOM  11835  C3  POPE  314      95.215  39.958  30.530  1.00  0.00           C
ATOM  11838  O31 POPE  314      94.755  39.307  31.740  1.00  0.00           O
ATOM  11839  C31 POPE  314      95.555  39.378  32.790  1.00  0.00           C
ATOM  11840  O32 POPE  314      96.595  40.028  32.860  1.00  0.00           O
ATOM  11841  C32 POPE  314      95.025  38.499  33.910  1.00  0.00           C
ATOM  11844  C23 POPE  314      95.494  43.508  34.330  1.00  0.00           C
ATOM  11847  C24 POPE  314      94.605  44.647  34.820  1.00  0.00           C
ATOM  11850  C25 POPE  314      94.296  44.608  36.320  1.00  0.00           C
ATOM  11853  C26 POPE  314      95.564  44.478  37.160  1.00  0.00           C
ATOM  11856  C27 POPE  314      95.385  44.868  38.640  1.00  0.00           C
ATOM  11859  C28 POPE  314      96.355  45.967  39.130  1.00  0.00           C
[truncated: 1,791,732 more chars]
