# Supplementary material for: Characterizing Membrane Association and Periplasmic Transfer of Bacterial Lipoproteins through Molecular Dynamics Simulations
Source: Structure. 2020 Apr 7;28(4):475–487.e3. doi: 10.1016/j.str.2020.01.012 (PMC7139219; doi:10.1016/j.str.2020.01.012)
Supplement: Data S3. Final Coordinates from Simulations (M–X), Related to Figure 3 [file mmc5.zip › M-X/METQ-4-atomistic.pdb]

TITLE     Protein
REMARK    THIS IS A SIMULATION BOX
CRYST1  129.014  129.014  139.227  90.00  90.00  90.00 P 1           1
MODEL        1
ATOM      1  N   CYSTA   1      69.134  74.349  67.335  1.00  0.00           N
ATOM      3  CA  CYSTA   1      69.174  73.789  68.655  1.00  0.00           C
ATOM      5  C   CYSTA   1      68.184  74.419  69.605  1.00  0.00           C
ATOM      6  O   CYSTA   1      67.214  73.789  70.025  1.00  0.00           O
ATOM      7  CB  CYSTA   1      70.594  73.729  69.245  1.00  0.00           C
ATOM     10  SG  CYSTA   1      71.614  72.399  68.495  1.00  0.00           S
ATOM     11  C1  CYSTA   1      72.294  73.289  67.075  1.00  0.00           C
ATOM     14  CA1 CYSTA   1      68.544  73.709  66.325  1.00  0.00           C
ATOM     15  OA1 CYSTA   1      67.894  72.689  66.515  1.00  0.00           O
ATOM     16  CA2 CYSTA   1      68.634  74.249  64.955  1.00  0.00           C
ATOM     19  C11 CYSTA   1      73.564  72.659  66.435  1.00  0.00           C
ATOM     21  O11 CYSTA   1      73.264  71.529  65.595  1.00  0.00           O
ATOM     22  CX1 CYSTA   1      72.914  71.919  64.375  1.00  0.00           C
ATOM     23  OX1 CYSTA   1      72.434  73.019  64.095  1.00  0.00           O
ATOM     24  CX2 CYSTA   1      73.434  70.919  63.335  1.00  0.00           C
ATOM     27  C12 CYSTA   1      74.594  72.209  67.485  1.00  0.00           C
ATOM     30  O12 CYSTA   1      74.934  73.359  68.285  1.00  0.00           O
ATOM     31  CD1 CYSTA   1      76.174  73.359  68.745  1.00  0.00           C
ATOM     32  OD1 CYSTA   1      76.844  72.379  68.995  1.00  0.00           O
ATOM     33  CD2 CYSTA   1      76.574  74.819  68.875  1.00  0.00           C
ATOM     36  CA3 CYSTA   1      69.494  75.519  64.875  1.00  0.00           C
ATOM     39  CA4 CYSTA   1      69.494  76.039  63.445  1.00  0.00           C
ATOM     42  CA5 CYSTA   1      70.044  77.459  63.305  1.00  0.00           C
ATOM     45  CA6 CYSTA   1      69.884  77.969  61.865  1.00  0.00           C
ATOM     48  CA7 CYSTA   1      68.454  77.829  61.315  1.00  0.00           C
ATOM     51  CA8 CYSTA   1      68.134  78.889  60.265  1.00  0.00           C
ATOM     54  CA9 CYSTA   1      66.694  78.849  59.735  1.00  0.00           C
ATOM     57 0CA1 CYSTA   1      66.574  78.189  58.355  1.00  0.00           C
ATOM     60 1CA1 CYSTA   1      67.074  76.739  58.315  1.00  0.00           C
ATOM     63 2CA1 CYSTA   1      66.894  76.079  56.945  1.00  0.00           C
ATOM     66 3CA1 CYSTA   1      67.514  74.679  56.895  1.00  0.00           C
ATOM     69 4CA1 CYSTA   1      67.444  74.019  55.505  1.00  0.00           C
ATOM     72 5CA1 CYSTA   1      66.034  73.559  55.115  1.00  0.00           C
ATOM     75 6CA1 CYSTA   1      65.974  72.759  53.815  1.00  0.00           C
ATOM     79  CD3 CYSTA   1      76.224  75.659  67.615  1.00  0.00           C
ATOM     82  CD4 CYSTA   1      76.994  75.199  66.355  1.00  0.00           C
ATOM     85  CD5 CYSTA   1      76.344  75.639  65.035  1.00  0.00           C
ATOM     88  CD6 CYSTA   1      76.494  77.129  64.725  1.00  0.00           C
ATOM     91  CD7 CYSTA   1      77.834  77.499  64.055  1.00  0.00           C
ATOM     94  CD8 CYSTA   1      78.034  78.999  63.825  1.00  0.00           C
ATOM     97  CD9 CYSTA   1      79.004  79.349  62.685  1.00  0.00           C
ATOM    100 0CD1 CYSTA   1      79.194  80.859  62.535  1.00  0.00           C
ATOM    103 1CD1 CYSTA   1      80.304  81.199  61.525  1.00  0.00           C
ATOM    106 2CD1 CYSTA   1      80.664  82.689  61.495  1.00  0.00           C
ATOM    109 3CD1 CYSTA   1      81.714  82.979  60.415  1.00  0.00           C
ATOM    112 4CD1 CYSTA   1      82.094  84.469  60.345  1.00  0.00           C
ATOM    115 5CD1 CYSTA   1      83.074  84.749  59.205  1.00  0.00           C
ATOM    118 6CD1 CYSTA   1      83.474  86.229  59.095  1.00  0.00           C
ATOM    122  CX3 CYSTA   1      74.324  71.659  62.305  1.00  0.00           C
ATOM    125  CX4 CYSTA   1      74.944  70.769  61.215  1.00  0.00           C
ATOM    128  CX5 CYSTA   1      76.014  69.779  61.695  1.00  0.00           C
ATOM    131  CX6 CYSTA   1      76.854  69.239  60.525  1.00  0.00           C
ATOM    134  CX7 CYSTA   1      77.904  68.189  60.935  1.00  0.00           C
ATOM    137  CX8 CYSTA   1      78.884  67.799  59.815  1.00  0.00           C
ATOM    140  CX9 CYSTA   1      79.954  68.829  59.595  1.00  0.00           C
ATOM    142 0CX1 CYSTA   1      81.064  68.649  58.845  1.00  0.00           C
ATOM    144 1CX1 CYSTA   1      81.394  67.409  58.055  1.00  0.00           C
ATOM    147 2CX1 CYSTA   1      82.214  67.729  56.785  1.00  0.00           C
ATOM    150 3CX1 CYSTA   1      82.434  66.469  55.945  1.00  0.00           C
ATOM    153 4CX1 CYSTA   1      83.484  66.609  54.845  1.00  0.00           C
ATOM    156 5CX1 CYSTA   1      83.584  65.319  54.015  1.00  0.00           C
ATOM    159 6CX1 CYSTA   1      84.834  65.239  53.125  1.00  0.00           C
ATOM    162 7CX1 CYSTA   1      84.774  64.059  52.155  1.00  0.00           C
ATOM    165 8CX1 CYSTA   1      86.044  63.899  51.315  1.00  0.00           C
ATOM    169  N   GLY A   2      68.414  75.669  70.035  1.00  0.00           N
ATOM    171  CA  GLY A   2      67.514  76.239  71.025  1.00  0.00           C
ATOM    174  C   GLY A   2      67.634  77.709  71.055  1.00  0.00           C
ATOM    175  O   GLY A   2      68.474  78.279  70.365  1.00  0.00           O
ATOM    176  N   GLN A   3      66.764  78.329  71.865  1.00  0.00           N
ATOM    178  CA  GLN A   3      66.534  79.769  71.805  1.00  0.00           C
ATOM    180  CB  GLN A   3      65.014  80.049  71.645  1.00  0.00           C
ATOM    183  CG  GLN A   3      64.214  80.769  72.775  1.00  0.00           C
ATOM    186  CD  GLN A   3      63.244  79.889  73.565  1.00  0.00           C
ATOM    187  OE1 GLN A   3      62.144  80.359  73.905  1.00  0.00           O
ATOM    188  NE2 GLN A   3      63.594  78.629  73.885  1.00  0.00           N
ATOM    191  C   GLN A   3      67.154  80.509  72.965  1.00  0.00           C
ATOM    192  O   GLN A   3      67.434  81.699  72.845  1.00  0.00           O
ATOM    193  N   ASP A   4      67.474  79.839  74.085  1.00  0.00           N
ATOM    195  CA  ASP A   4      68.584  80.229  74.945  1.00  0.00           C
ATOM    197  CB  ASP A   4      68.704  79.509  76.325  1.00  0.00           C
ATOM    200  CG  ASP A   4      67.564  79.729  77.315  1.00  0.00           C
ATOM    201  OD1 ASP A   4      67.814  79.549  78.535  1.00  0.00           O
ATOM    202  OD2 ASP A   4      66.404  79.889  76.855  1.00  0.00           O
ATOM    203  C   ASP A   4      69.884  79.979  74.175  1.00  0.00           C
ATOM    204  O   ASP A   4      69.994  79.069  73.365  1.00  0.00           O
ATOM    205  N   GLU A   5      70.884  80.819  74.395  1.00  0.00           N
ATOM    207  CA  GLU A   5      71.954  80.999  73.445  1.00  0.00           C
ATOM    209  CB  GLU A   5      72.064  82.539  73.305  1.00  0.00           C
ATOM    212  CG  GLU A   5      72.894  83.159  72.155  1.00  0.00           C
ATOM    215  CD  GLU A   5      72.764  84.689  72.185  1.00  0.00           C
ATOM    216  OE1 GLU A   5      73.764  85.359  71.815  1.00  0.00           O
ATOM    217  OE2 GLU A   5      71.754  85.209  72.735  1.00  0.00           O
ATOM    218  C   GLU A   5      73.184  80.269  74.015  1.00  0.00           C
ATOM    219  O   GLU A   5      73.494  79.139  73.645  1.00  0.00           O
ATOM    220  N   LYS A   6      73.854  80.889  75.015  1.00  0.00           N
ATOM    222  CA  LYS A   6      74.924  80.319  75.825  1.00  0.00           C
ATOM    224  CB  LYS A   6      74.464  79.099  76.665  1.00  0.00           C
ATOM    227  CG  LYS A   6      73.474  79.609  77.715  1.00  0.00           C
ATOM    230  CD  LYS A   6      73.064  78.679  78.855  1.00  0.00           C
ATOM    233  CE  LYS A   6      72.104  79.459  79.755  1.00  0.00           C
ATOM    236  NZ  LYS A   6      71.824  78.739  80.995  1.00  0.00           N
ATOM    240  C   LYS A   6      76.324  80.319  75.225  1.00  0.00           C
ATOM    241  O   LYS A   6      76.664  81.199  74.445  1.00  0.00           O
ATOM    242  N   ASP A   7      77.214  79.369  75.615  1.00  0.00           N
ATOM    244  CA  ASP A   7      78.524  79.159  75.005  1.00  0.00           C
ATOM    246  CB  ASP A   7      79.534  78.649  76.075  1.00  0.00           C
ATOM    249  CG  ASP A   7      80.934  78.389  75.535  1.00  0.00           C
ATOM    250  OD1 ASP A   7      81.574  79.359  75.045  1.00  0.00           O
ATOM    251  OD2 ASP A   7      81.364  77.209  75.595  1.00  0.00           O
ATOM    252  C   ASP A   7      78.394  78.209  73.795  1.00  0.00           C
ATOM    253  O   ASP A   7      79.204  77.319  73.545  1.00  0.00           O
ATOM    254  N   PRO A   8      77.314  78.429  73.075  1.00  0.00           N
ATOM    255  CD  PRO A   8      77.494  79.479  72.065  1.00  0.00           C
ATOM    258  CA  PRO A   8      76.384  77.419  72.535  1.00  0.00           C
ATOM    260  CB  PRO A   8      76.344  77.729  71.025  1.00  0.00           C
ATOM    263  CG  PRO A   8      77.504  78.689  70.785  1.00  0.00           C
ATOM    266  C   PRO A   8      76.424  75.909  72.855  1.00  0.00           C
ATOM    267  O   PRO A   8      75.404  75.259  72.645  1.00  0.00           O
ATOM    268  N   ASN A   9      77.524  75.309  73.315  1.00  0.00           N
ATOM    270  CA  ASN A   9      77.694  73.879  73.535  1.00  0.00           C
ATOM    272  CB  ASN A   9      78.824  73.389  72.595  1.00  0.00           C
ATOM    275  CG  ASN A   9      78.934  71.879  72.495  1.00  0.00           C
ATOM    276  OD1 ASN A   9      77.994  71.149  72.165  1.00  0.00           O
ATOM    277  ND2 ASN A   9      80.154  71.379  72.805  1.00  0.00           N
ATOM    280  C   ASN A   9      78.024  73.549  75.005  1.00  0.00           C
ATOM    281  O   ASN A   9      78.434  72.439  75.345  1.00  0.00           O
ATOM    282  N   HIS A  10      77.814  74.509  75.915  1.00  0.00           N
ATOM    284  CA  HIS A  10      77.964  74.289  77.345  1.00  0.00           C
ATOM    286  CB  HIS A  10      78.814  75.399  78.015  1.00  0.00           C
ATOM    289  ND1 HIS A  10      80.334  74.829  79.925  1.00  0.00           N
ATOM    290  CG  HIS A  10      79.084  75.239  79.495  1.00  0.00           C
ATOM    291  CE1 HIS A  10      80.334  75.029  81.225  1.00  0.00           C
ATOM    293  NE2 HIS A  10      79.164  75.549  81.655  1.00  0.00           N
ATOM    295  CD2 HIS A  10      78.354  75.689  80.555  1.00  0.00           C
ATOM    297  C   HIS A  10      76.584  74.269  77.965  1.00  0.00           C
ATOM    298  O   HIS A  10      75.694  75.029  77.595  1.00  0.00           O
ATOM    299  N   ILE A  11      76.394  73.369  78.935  1.00  0.00           N
ATOM    301  CA  ILE A  11      75.194  73.289  79.755  1.00  0.00           C
ATOM    303  CB  ILE A  11      74.304  72.089  79.385  1.00  0.00           C
ATOM    305  CG2 ILE A  11      75.084  70.759  79.525  1.00  0.00           C
ATOM    309  CG1 ILE A  11      72.984  72.079  80.175  1.00  0.00           C
ATOM    312  CD  ILE A  11      72.024  70.959  79.755  1.00  0.00           C
ATOM    316  C   ILE A  11      75.614  73.249  81.205  1.00  0.00           C
ATOM    317  O   ILE A  11      76.644  72.689  81.555  1.00  0.00           O
ATOM    318  N   LYS A  12      74.824  73.859  82.105  1.00  0.00           N
ATOM    320  CA  LYS A  12      74.984  73.719  83.545  1.00  0.00           C
ATOM    322  CB  LYS A  12      74.924  75.089  84.235  1.00  0.00           C
ATOM    325  CG  LYS A  12      76.174  75.919  84.045  1.00  0.00           C
ATOM    328  CD  LYS A  12      75.874  77.389  84.375  1.00  0.00           C
ATOM    331  CE  LYS A  12      77.104  78.289  84.525  1.00  0.00           C
ATOM    334  NZ  LYS A  12      77.684  78.209  85.885  1.00  0.00           N
ATOM    338  C   LYS A  12      73.934  72.849  84.185  1.00  0.00           C
ATOM    339  O   LYS A  12      72.734  73.109  84.075  1.00  0.00           O
ATOM    340  N   VAL A  13      74.354  71.799  84.915  1.00  0.00           N
ATOM    342  CA  VAL A  13      73.434  70.869  85.525  1.00  0.00           C
ATOM    344  CB  VAL A  13      73.574  69.469  84.965  1.00  0.00           C
ATOM    346  CG1 VAL A  13      72.524  68.539  85.625  1.00  0.00           C
ATOM    350  CG2 VAL A  13      73.374  69.529  83.435  1.00  0.00           C
ATOM    354  C   VAL A  13      73.674  70.869  87.025  1.00  0.00           C
ATOM    355  O   VAL A  13      74.754  70.539  87.515  1.00  0.00           O
ATOM    356  N   GLY A  14      72.644  71.259  87.795  1.00  0.00           N
ATOM    358  CA  GLY A  14      72.634  71.129  89.245  1.00  0.00           C
ATOM    361  C   GLY A  14      72.514  69.709  89.675  1.00  0.00           C
ATOM    362  O   GLY A  14      71.624  68.989  89.225  1.00  0.00           O
ATOM    363  N   VAL A  15      73.374  69.249  90.605  1.00  0.00           N
ATOM    365  CA  VAL A  15      73.364  67.889  91.095  1.00  0.00           C
ATOM    367  CB  VAL A  15      74.284  66.949  90.315  1.00  0.00           C
ATOM    369  CG1 VAL A  15      73.614  66.649  88.965  1.00  0.00           C
ATOM    373  CG2 VAL A  15      75.674  67.579  90.135  1.00  0.00           C
ATOM    377  C   VAL A  15      73.724  67.859  92.565  1.00  0.00           C
ATOM    378  O   VAL A  15      74.274  68.819  93.105  1.00  0.00           O
ATOM    379  N   ILE A  16      73.404  66.759  93.265  1.00  0.00           N
ATOM    381  CA  ILE A  16      73.604  66.649  94.715  1.00  0.00           C
ATOM    383  CB  ILE A  16      72.394  66.099  95.465  1.00  0.00           C
ATOM    385  CG2 ILE A  16      72.664  66.149  97.005  1.00  0.00           C
ATOM    389  CG1 ILE A  16      71.134  66.919  95.085  1.00  0.00           C
ATOM    392  CD  ILE A  16      69.864  66.389  95.745  1.00  0.00           C
ATOM    396  C   ILE A  16      74.844  65.819  95.025  1.00  0.00           C
ATOM    397  O   ILE A  16      75.074  64.769  94.435  1.00  0.00           O
ATOM    398  N   VAL A  17      75.684  66.289  95.975  1.00  0.00           N
ATOM    400  CA  VAL A  17      76.884  65.619  96.435  1.00  0.00           C
ATOM    402  CB  VAL A  17      77.704  66.459  97.405  1.00  0.00           C
ATOM    404  CG1 VAL A  17      78.154  67.759  96.725  1.00  0.00           C
ATOM    408  CG2 VAL A  17      76.914  66.819  98.675  1.00  0.00           C
ATOM    412  C   VAL A  17      76.644  64.219  97.015  1.00  0.00           C
ATOM    413  O   VAL A  17      75.664  63.939  97.705  1.00  0.00           O
ATOM    414  N   GLY A  18      77.584  63.299  96.725  1.00  0.00           N
ATOM    416  CA  GLY A  18      77.484  61.889  97.095  1.00  0.00           C
ATOM    419  C   GLY A  18      77.464  61.039  95.865  1.00  0.00           C
ATOM    420  O   GLY A  18      78.064  61.369  94.835  1.00  0.00           O
ATOM    421  N   ALA A  19      76.774  59.879  95.925  1.00  0.00           N
ATOM    423  CA  ALA A  19      76.634  58.979  94.795  1.00  0.00           C
ATOM    425  CB  ALA A  19      76.024  57.669  95.305  1.00  0.00           C
ATOM    429  C   ALA A  19      75.844  59.539  93.595  1.00  0.00           C
ATOM    430  O   ALA A  19      76.124  59.229  92.445  1.00  0.00           O
ATOM    431  N   GLU A  20      74.824  60.399  93.835  1.00  0.00           N
ATOM    433  CA  GLU A  20      74.104  61.079  92.755  1.00  0.00           C
ATOM    435  CB  GLU A  20      72.824  61.799  93.275  1.00  0.00           C
ATOM    438  CG  GLU A  20      71.634  60.809  93.415  1.00  0.00           C
ATOM    441  CD  GLU A  20      70.364  61.319  94.095  1.00  0.00           C
ATOM    442  OE1 GLU A  20      69.854  60.579  94.975  1.00  0.00           O
ATOM    443  OE2 GLU A  20      69.844  62.409  93.735  1.00  0.00           O
ATOM    444  C   GLU A  20      74.964  61.969  91.855  1.00  0.00           C
ATOM    445  O   GLU A  20      74.854  61.949  90.635  1.00  0.00           O
ATOM    446  N   GLN A  21      75.914  62.719  92.455  1.00  0.00           N
ATOM    448  CA  GLN A  21      76.934  63.449  91.725  1.00  0.00           C
ATOM    450  CB  GLN A  21      77.884  64.169  92.725  1.00  0.00           C
ATOM    453  CG  GLN A  21      79.044  64.959  92.065  1.00  0.00           C
ATOM    456  CD  GLN A  21      80.024  65.439  93.125  1.00  0.00           C
ATOM    457  OE1 GLN A  21      79.664  65.929  94.195  1.00  0.00           O
ATOM    458  NE2 GLN A  21      81.334  65.339  92.815  1.00  0.00           N
ATOM    461  C   GLN A  21      77.784  62.559  90.845  1.00  0.00           C
ATOM    462  O   GLN A  21      78.034  62.849  89.675  1.00  0.00           O
ATOM    463  N   GLN A  22      78.214  61.399  91.375  1.00  0.00           N
ATOM    465  CA  GLN A  22      78.994  60.399  90.675  1.00  0.00           C
ATOM    467  CB  GLN A  22      79.354  59.299  91.685  1.00  0.00           C
ATOM    470  CG  GLN A  22      80.264  59.789  92.835  1.00  0.00           C
ATOM    473  CD  GLN A  22      80.274  58.739  93.935  1.00  0.00           C
ATOM    474  OE1 GLN A  22      80.044  57.559  93.685  1.00  0.00           O
ATOM    475  NE2 GLN A  22      80.544  59.129  95.195  1.00  0.00           N
ATOM    478  C   GLN A  22      78.324  59.799  89.455  1.00  0.00           C
ATOM    479  O   GLN A  22      78.934  59.649  88.395  1.00  0.00           O
ATOM    480  N   VAL A  23      77.014  59.509  89.565  1.00  0.00           N
ATOM    482  CA  VAL A  23      76.124  59.129  88.465  1.00  0.00           C
ATOM    484  CB  VAL A  23      74.764  58.749  89.045  1.00  0.00           C
ATOM    486  CG1 VAL A  23      73.704  58.489  87.965  1.00  0.00           C
ATOM    490  CG2 VAL A  23      74.924  57.459  89.865  1.00  0.00           C
ATOM    494  C   VAL A  23      76.004  60.219  87.385  1.00  0.00           C
ATOM    495  O   VAL A  23      76.094  59.959  86.185  1.00  0.00           O
ATOM    496  N   ALA A  24      75.874  61.489  87.795  1.00  0.00           N
ATOM    498  CA  ALA A  24      75.954  62.629  86.905  1.00  0.00           C
ATOM    500  CB  ALA A  24      75.614  63.899  87.695  1.00  0.00           C
ATOM    504  C   ALA A  24      77.294  62.819  86.175  1.00  0.00           C
ATOM    505  O   ALA A  24      77.324  63.179  84.995  1.00  0.00           O
ATOM    506  N   GLU A  25      78.424  62.579  86.855  1.00  0.00           N
ATOM    508  CA  GLU A  25      79.774  62.569  86.295  1.00  0.00           C
ATOM    510  CB  GLU A  25      80.864  62.399  87.395  1.00  0.00           C
ATOM    513  CG  GLU A  25      81.014  63.609  88.355  1.00  0.00           C
ATOM    516  CD  GLU A  25      81.914  63.319  89.555  1.00  0.00           C
ATOM    517  OE1 GLU A  25      82.514  62.209  89.615  1.00  0.00           O
ATOM    518  OE2 GLU A  25      82.034  64.229  90.435  1.00  0.00           O
ATOM    519  C   GLU A  25      79.984  61.529  85.195  1.00  0.00           C
ATOM    520  O   GLU A  25      80.684  61.769  84.205  1.00  0.00           O
ATOM    521  N   VAL A  26      79.374  60.329  85.325  1.00  0.00           N
ATOM    523  CA  VAL A  26      79.264  59.369  84.235  1.00  0.00           C
ATOM    525  CB  VAL A  26      78.674  58.049  84.725  1.00  0.00           C
ATOM    527  CG1 VAL A  26      78.484  57.029  83.585  1.00  0.00           C
ATOM    531  CG2 VAL A  26      79.624  57.439  85.775  1.00  0.00           C
ATOM    535  C   VAL A  26      78.464  59.899  83.045  1.00  0.00           C
ATOM    536  O   VAL A  26      78.874  59.819  81.895  1.00  0.00           O
ATOM    537  N   ALA A  27      77.314  60.539  83.325  1.00  0.00           N
ATOM    539  CA  ALA A  27      76.454  61.169  82.355  1.00  0.00           C
ATOM    541  CB  ALA A  27      75.184  61.629  83.105  1.00  0.00           C
ATOM    545  C   ALA A  27      77.124  62.309  81.585  1.00  0.00           C
ATOM    546  O   ALA A  27      77.024  62.409  80.365  1.00  0.00           O
ATOM    547  N   GLN A  28      77.874  63.179  82.275  1.00  0.00           N
ATOM    549  CA  GLN A  28      78.774  64.159  81.685  1.00  0.00           C
ATOM    551  CB  GLN A  28      79.464  64.939  82.825  1.00  0.00           C
ATOM    554  CG  GLN A  28      80.734  65.739  82.455  1.00  0.00           C
ATOM    557  CD  GLN A  28      81.514  66.039  83.715  1.00  0.00           C
ATOM    558  OE1 GLN A  28      82.114  65.139  84.305  1.00  0.00           O
ATOM    559  NE2 GLN A  28      81.534  67.319  84.135  1.00  0.00           N
ATOM    562  C   GLN A  28      79.824  63.559  80.755  1.00  0.00           C
ATOM    563  O   GLN A  28      80.024  64.039  79.635  1.00  0.00           O
ATOM    564  N   LYS A  29      80.474  62.459  81.175  1.00  0.00           N
ATOM    566  CA  LYS A  29      81.384  61.699  80.335  1.00  0.00           C
ATOM    568  CB  LYS A  29      82.084  60.609  81.205  1.00  0.00           C
ATOM    571  CG  LYS A  29      83.054  59.679  80.455  1.00  0.00           C
ATOM    574  CD  LYS A  29      82.514  58.249  80.255  1.00  0.00           C
ATOM    577  CE  LYS A  29      83.284  57.469  79.175  1.00  0.00           C
ATOM    580  NZ  LYS A  29      82.854  56.059  79.095  1.00  0.00           N
ATOM    584  C   LYS A  29      80.754  61.149  79.065  1.00  0.00           C
ATOM    585  O   LYS A  29      81.244  61.339  77.955  1.00  0.00           O
ATOM    586  N   VAL A  30      79.544  60.559  79.195  1.00  0.00           N
ATOM    588  CA  VAL A  30      78.724  60.169  78.065  1.00  0.00           C
ATOM    590  CB  VAL A  30      77.464  59.409  78.505  1.00  0.00           C
ATOM    592  CG1 VAL A  30      76.574  59.059  77.305  1.00  0.00           C
ATOM    596  CG2 VAL A  30      77.884  58.099  79.205  1.00  0.00           C
ATOM    600  C   VAL A  30      78.364  61.329  77.135  1.00  0.00           C
ATOM    601  O   VAL A  30      78.504  61.219  75.925  1.00  0.00           O
ATOM    602  N   ALA A  31      77.944  62.499  77.665  1.00  0.00           N
ATOM    604  CA  ALA A  31      77.594  63.649  76.855  1.00  0.00           C
ATOM    606  CB  ALA A  31      77.084  64.779  77.775  1.00  0.00           C
ATOM    610  C   ALA A  31      78.744  64.159  75.995  1.00  0.00           C
ATOM    611  O   ALA A  31      78.594  64.449  74.805  1.00  0.00           O
ATOM    612  N   LYS A  32      79.924  64.239  76.605  1.00  0.00           N
ATOM    614  CA  LYS A  32      81.194  64.539  75.985  1.00  0.00           C
ATOM    616  CB  LYS A  32      82.224  64.729  77.115  1.00  0.00           C
ATOM    619  CG  LYS A  32      83.684  64.809  76.685  1.00  0.00           C
ATOM    622  CD  LYS A  32      84.664  64.789  77.865  1.00  0.00           C
ATOM    625  CE  LYS A  32      84.694  63.489  78.695  1.00  0.00           C
ATOM    628  NZ  LYS A  32      85.064  62.289  77.895  1.00  0.00           N
ATOM    632  C   LYS A  32      81.654  63.549  74.925  1.00  0.00           C
ATOM    633  O   LYS A  32      82.094  63.939  73.845  1.00  0.00           O
ATOM    634  N   ASP A  33      81.564  62.229  75.155  1.00  0.00           N
ATOM    636  CA  ASP A  33      82.034  61.259  74.175  1.00  0.00           C
ATOM    638  CB  ASP A  33      82.404  59.959  74.895  1.00  0.00           C
ATOM    641  CG  ASP A  33      83.604  60.249  75.755  1.00  0.00           C
ATOM    642  OD1 ASP A  33      84.624  60.759  75.235  1.00  0.00           O
ATOM    643  OD2 ASP A  33      83.524  60.019  76.975  1.00  0.00           O
ATOM    644  C   ASP A  33      81.024  60.939  73.085  1.00  0.00           C
ATOM    645  O   ASP A  33      81.344  60.459  71.995  1.00  0.00           O
ATOM    646  N   LYS A  34      79.744  61.229  73.355  1.00  0.00           N
ATOM    648  CA  LYS A  34      78.694  60.949  72.415  1.00  0.00           C
ATOM    650  CB  LYS A  34      77.404  60.589  73.195  1.00  0.00           C
ATOM    653  CG  LYS A  34      76.284  60.079  72.285  1.00  0.00           C
ATOM    656  CD  LYS A  34      75.094  59.509  73.065  1.00  0.00           C
ATOM    659  CE  LYS A  34      74.064  58.869  72.135  1.00  0.00           C
ATOM    662  NZ  LYS A  34      72.744  58.789  72.785  1.00  0.00           N
ATOM    666  C   LYS A  34      78.474  62.159  71.515  1.00  0.00           C
ATOM    667  O   LYS A  34      78.394  62.039  70.295  1.00  0.00           O
ATOM    668  N   TYR A  35      78.384  63.369  72.115  1.00  0.00           N
ATOM    670  CA  TYR A  35      77.954  64.549  71.405  1.00  0.00           C
ATOM    672  CB  TYR A  35      76.774  65.229  72.155  1.00  0.00           C
ATOM    675  CG  TYR A  35      75.624  64.279  72.295  1.00  0.00           C
ATOM    676  CD1 TYR A  35      74.934  63.829  71.165  1.00  0.00           C
ATOM    678  CE1 TYR A  35      73.834  62.959  71.295  1.00  0.00           C
ATOM    680  CZ  TYR A  35      73.444  62.529  72.555  1.00  0.00           C
ATOM    681  OH  TYR A  35      72.404  61.589  72.705  1.00  0.00           O
ATOM    683  CD2 TYR A  35      75.204  63.839  73.565  1.00  0.00           C
ATOM    685  CE2 TYR A  35      74.134  62.959  73.695  1.00  0.00           C
ATOM    687  C   TYR A  35      79.024  65.619  71.295  1.00  0.00           C
ATOM    688  O   TYR A  35      78.854  66.589  70.565  1.00  0.00           O
ATOM    689  N   GLY A  36      80.144  65.509  72.045  1.00  0.00           N
ATOM    691  CA  GLY A  36      81.104  66.599  72.185  1.00  0.00           C
ATOM    694  C   GLY A  36      80.584  67.709  73.045  1.00  0.00           C
ATOM    695  O   GLY A  36      81.084  68.829  73.005  1.00  0.00           O
ATOM    696  N   LEU A  37      79.564  67.429  73.875  1.00  0.00           N
ATOM    698  CA  LEU A  37      78.964  68.399  74.765  1.00  0.00           C
ATOM    700  CB  LEU A  37      77.514  67.949  75.105  1.00  0.00           C
ATOM    703  CG  LEU A  37      76.674  68.939  75.935  1.00  0.00           C
ATOM    705  CD1 LEU A  37      76.324  70.179  75.115  1.00  0.00           C
ATOM    709  CD2 LEU A  37      75.394  68.289  76.455  1.00  0.00           C
ATOM    713  C   LEU A  37      79.774  68.539  76.035  1.00  0.00           C
ATOM    714  O   LEU A  37      80.354  67.569  76.505  1.00  0.00           O
ATOM    715  N   ASP A  38      79.834  69.749  76.625  1.00  0.00           N
ATOM    717  CA  ASP A  38      80.454  69.939  77.915  1.00  0.00           C
ATOM    719  CB  ASP A  38      81.614  70.959  77.825  1.00  0.00           C
ATOM    722  CG  ASP A  38      82.834  70.389  78.525  1.00  0.00           C
ATOM    723  OD1 ASP A  38      82.654  69.619  79.515  1.00  0.00           O
ATOM    724  OD2 ASP A  38      83.974  70.709  78.095  1.00  0.00           O
ATOM    725  C   ASP A  38      79.394  70.309  78.935  1.00  0.00           C
ATOM    726  O   ASP A  38      78.404  70.989  78.675  1.00  0.00           O
ATOM    727  N   VAL A  39      79.544  69.739  80.145  1.00  0.00           N
ATOM    729  CA  VAL A  39      78.504  69.739  81.165  1.00  0.00           C
ATOM    731  CB  VAL A  39      77.864  68.369  81.385  1.00  0.00           C
ATOM    733  CG1 VAL A  39      76.734  68.459  82.435  1.00  0.00           C
ATOM    737  CG2 VAL A  39      77.304  67.809  80.055  1.00  0.00           C
ATOM    741  C   VAL A  39      79.124  70.199  82.455  1.00  0.00           C
ATOM    742  O   VAL A  39      79.934  69.509  83.075  1.00  0.00           O
ATOM    743  N   GLU A  40      78.714  71.369  82.945  1.00  0.00           N
ATOM    745  CA  GLU A  40      79.184  71.889  84.205  1.00  0.00           C
ATOM    747  CB  GLU A  40      79.154  73.429  84.155  1.00  0.00           C
ATOM    750  CG  GLU A  40      79.694  74.129  85.415  1.00  0.00           C
ATOM    753  CD  GLU A  40      79.464  75.629  85.425  1.00  0.00           C
ATOM    754  OE1 GLU A  40      79.444  76.279  84.345  1.00  0.00           O
ATOM    755  OE2 GLU A  40      79.254  76.199  86.535  1.00  0.00           O
ATOM    756  C   GLU A  40      78.324  71.359  85.335  1.00  0.00           C
ATOM    757  O   GLU A  40      77.154  71.709  85.485  1.00  0.00           O
ATOM    758  N   LEU A  41      78.864  70.429  86.145  1.00  0.00           N
ATOM    760  CA  LEU A  41      78.134  69.769  87.215  1.00  0.00           C
ATOM    762  CB  LEU A  41      78.624  68.319  87.435  1.00  0.00           C
ATOM    765  CG  LEU A  41      78.294  67.369  86.265  1.00  0.00           C
ATOM    767  CD1 LEU A  41      78.964  66.019  86.495  1.00  0.00           C
ATOM    771  CD2 LEU A  41      76.784  67.179  86.105  1.00  0.00           C
ATOM    775  C   LEU A  41      78.224  70.559  88.505  1.00  0.00           C
ATOM    776  O   LEU A  41      79.094  70.349  89.355  1.00  0.00           O
ATOM    777  N   VAL A  42      77.294  71.509  88.665  1.00  0.00           N
ATOM    779  CA  VAL A  42      77.154  72.409  89.785  1.00  0.00           C
ATOM    781  CB  VAL A  42      76.274  73.599  89.415  1.00  0.00           C
ATOM    783  CG1 VAL A  42      76.234  74.599  90.585  1.00  0.00           C
ATOM    787  CG2 VAL A  42      76.854  74.269  88.145  1.00  0.00           C
ATOM    791  C   VAL A  42      76.594  71.669  90.995  1.00  0.00           C
ATOM    792  O   VAL A  42      75.454  71.209  91.025  1.00  0.00           O
ATOM    793  N   THR A  43      77.404  71.519  92.045  1.00  0.00           N
ATOM    795  CA  THR A  43      77.064  70.669  93.165  1.00  0.00           C
ATOM    797  CB  THR A  43      78.244  69.909  93.755  1.00  0.00           C
ATOM    799  OG1 THR A  43      79.414  70.709  93.875  1.00  0.00           O
ATOM    801  CG2 THR A  43      78.544  68.759  92.775  1.00  0.00           C
ATOM    805  C   THR A  43      76.274  71.379  94.235  1.00  0.00           C
ATOM    806  O   THR A  43      76.444  72.559  94.525  1.00  0.00           O
ATOM    807  N   PHE A  44      75.344  70.659  94.875  1.00  0.00           N
ATOM    809  CA  PHE A  44      74.454  71.149  95.895  1.00  0.00           C
ATOM    811  CB  PHE A  44      73.004  71.409  95.385  1.00  0.00           C
ATOM    814  CG  PHE A  44      72.974  72.549  94.405  1.00  0.00           C
ATOM    815  CD1 PHE A  44      72.594  73.829  94.845  1.00  0.00           C
ATOM    817  CE1 PHE A  44      72.484  74.889  93.935  1.00  0.00           C
ATOM    819  CZ  PHE A  44      72.744  74.669  92.575  1.00  0.00           C
ATOM    821  CD2 PHE A  44      73.204  72.339  93.035  1.00  0.00           C
ATOM    823  CE2 PHE A  44      73.104  73.399  92.125  1.00  0.00           C
ATOM    825  C   PHE A  44      74.404  70.089  96.955  1.00  0.00           C
ATOM    826  O   PHE A  44      74.804  68.959  96.745  1.00  0.00           O
ATOM    827  N   ASN A  45      73.924  70.449  98.155  1.00  0.00           N
ATOM    829  CA  ASN A  45      73.784  69.489  99.235  1.00  0.00           C
ATOM    831  CB  ASN A  45      74.864  69.759 100.315  1.00  0.00           C
ATOM    834  CG  ASN A  45      74.884  68.629 101.345  1.00  0.00           C
ATOM    835  OD1 ASN A  45      74.844  67.449 100.985  1.00  0.00           O
ATOM    836  ND2 ASN A  45      74.934  68.959 102.645  1.00  0.00           N
ATOM    839  C   ASN A  45      72.374  69.569  99.785  1.00  0.00           C
ATOM    840  O   ASN A  45      72.104  69.169 100.905  1.00  0.00           O
ATOM    841  N   ASP A  46      71.424  70.119  99.025  1.00  0.00           N
ATOM    843  CA  ASP A  46      70.134  70.519  99.535  1.00  0.00           C
ATOM    845  CB  ASP A  46      70.214  71.969 100.105  1.00  0.00           C
ATOM    848  CG  ASP A  46      70.284  72.999  98.995  1.00  0.00           C
ATOM    849  OD1 ASP A  46      71.334  73.109  98.315  1.00  0.00           O
ATOM    850  OD2 ASP A  46      69.214  73.619  98.745  1.00  0.00           O
ATOM    851  C   ASP A  46      69.114  70.399  98.405  1.00  0.00           C
ATOM    852  O   ASP A  46      69.454  70.139  97.255  1.00  0.00           O
ATOM    853  N   TYR A  47      67.814  70.569  98.735  1.00  0.00           N
ATOM    855  CA  TYR A  47      66.734  70.439  97.785  1.00  0.00           C
ATOM    857  CB  TYR A  47      65.634  69.529  98.375  1.00  0.00           C
ATOM    860  CG  TYR A  47      66.024  68.099  98.585  1.00  0.00           C
ATOM    861  CD1 TYR A  47      67.134  67.489  97.965  1.00  0.00           C
ATOM    863  CE1 TYR A  47      67.344  66.109  98.105  1.00  0.00           C
ATOM    865  CZ  TYR A  47      66.444  65.339  98.825  1.00  0.00           C
ATOM    866  OH  TYR A  47      66.594  63.949  98.885  1.00  0.00           O
ATOM    868  CD2 TYR A  47      65.154  67.319  99.355  1.00  0.00           C
ATOM    870  CE2 TYR A  47      65.364  65.939  99.465  1.00  0.00           C
ATOM    872  C   TYR A  47      66.074  71.749  97.405  1.00  0.00           C
ATOM    873  O   TYR A  47      65.114  71.759  96.635  1.00  0.00           O
ATOM    874  N   VAL A  48      66.544  72.899  97.925  1.00  0.00           N
ATOM    876  CA  VAL A  48      65.884  74.169  97.685  1.00  0.00           C
ATOM    878  CB  VAL A  48      65.734  74.959  98.985  1.00  0.00           C
ATOM    880  CG1 VAL A  48      65.054  76.319  98.705  1.00  0.00           C
ATOM    884  CG2 VAL A  48      64.894  74.149  99.995  1.00  0.00           C
ATOM    888  C   VAL A  48      66.674  74.959  96.645  1.00  0.00           C
ATOM    889  O   VAL A  48      66.144  75.359  95.605  1.00  0.00           O
ATOM    890  N   LEU A  49      67.984  75.129  96.865  1.00  0.00           N
ATOM    892  CA  LEU A  49      68.914  75.839  96.025  1.00  0.00           C
ATOM    894  CB  LEU A  49      70.334  75.909  96.675  1.00  0.00           C
ATOM    897  CG  LEU A  49      70.384  76.609  98.055  1.00  0.00           C
ATOM    899  CD1 LEU A  49      71.774  76.499  98.705  1.00  0.00           C
ATOM    903  CD2 LEU A  49      69.944  78.069  97.965  1.00  0.00           C
ATOM    907  C   LEU A  49      69.014  75.349  94.585  1.00  0.00           C
ATOM    908  O   LEU A  49      69.184  76.219  93.725  1.00  0.00           O
ATOM    909  N   PRO A  50      68.914  74.069  94.185  1.00  0.00           N
ATOM    910  CD  PRO A  50      69.094  72.899  95.055  1.00  0.00           C
ATOM    913  CA  PRO A  50      68.994  73.709  92.765  1.00  0.00           C
ATOM    915  CB  PRO A  50      68.974  72.179  92.755  1.00  0.00           C
ATOM    918  CG  PRO A  50      69.484  71.739  94.135  1.00  0.00           C
ATOM    921  C   PRO A  50      67.814  74.249  91.975  1.00  0.00           C
ATOM    922  O   PRO A  50      67.974  74.649  90.835  1.00  0.00           O
ATOM    923  N   ASN A  51      66.594  74.219  92.545  1.00  0.00           N
ATOM    925  CA  ASN A  51      65.434  74.859  91.965  1.00  0.00           C
ATOM    927  CB  ASN A  51      64.144  74.429  92.685  1.00  0.00           C
ATOM    930  CG  ASN A  51      63.694  73.079  92.155  1.00  0.00           C
ATOM    931  OD1 ASN A  51      64.034  72.689  91.035  1.00  0.00           O
ATOM    932  ND2 ASN A  51      62.934  72.329  92.965  1.00  0.00           N
ATOM    935  C   ASN A  51      65.534  76.379  91.905  1.00  0.00           C
ATOM    936  O   ASN A  51      65.204  76.979  90.875  1.00  0.00           O
ATOM    937  N   GLU A  52      66.044  77.029  92.975  1.00  0.00           N
ATOM    939  CA  GLU A  52      66.304  78.469  92.965  1.00  0.00           C
ATOM    941  CB  GLU A  52      66.864  78.989  94.325  1.00  0.00           C
ATOM    944  CG  GLU A  52      65.884  78.769  95.505  1.00  0.00           C
ATOM    947  CD  GLU A  52      65.944  79.799  96.615  1.00  0.00           C
ATOM    948  OE1 GLU A  52      65.654  80.989  96.335  1.00  0.00           O
ATOM    949  OE2 GLU A  52      66.134  79.419  97.795  1.00  0.00           O
ATOM    950  C   GLU A  52      67.284  78.839  91.855  1.00  0.00           C
ATOM    951  O   GLU A  52      67.014  79.679  91.005  1.00  0.00           O
ATOM    952  N   ALA A  53      68.404  78.109  91.785  1.00  0.00           N
ATOM    954  CA  ALA A  53      69.404  78.259  90.755  1.00  0.00           C
ATOM    956  CB  ALA A  53      70.554  77.289  91.095  1.00  0.00           C
ATOM    960  C   ALA A  53      68.914  78.019  89.345  1.00  0.00           C
ATOM    961  O   ALA A  53      69.234  78.779  88.425  1.00  0.00           O
ATOM    962  N   LEU A  54      68.094  76.969  89.135  1.00  0.00           N
ATOM    964  CA  LEU A  54      67.464  76.709  87.865  1.00  0.00           C
ATOM    966  CB  LEU A  54      66.694  75.369  87.965  1.00  0.00           C
ATOM    969  CG  LEU A  54      65.924  74.979  86.705  1.00  0.00           C
ATOM    971  CD1 LEU A  54      66.864  74.899  85.515  1.00  0.00           C
ATOM    975  CD2 LEU A  54      65.204  73.639  86.885  1.00  0.00           C
ATOM    979  C   LEU A  54      66.504  77.789  87.415  1.00  0.00           C
ATOM    980  O   LEU A  54      66.554  78.269  86.275  1.00  0.00           O
ATOM    981  N   SER A  55      65.624  78.219  88.335  1.00  0.00           N
ATOM    983  CA  SER A  55      64.624  79.229  88.085  1.00  0.00           C
ATOM    985  CB  SER A  55      63.634  79.299  89.285  1.00  0.00           C
ATOM    988  OG  SER A  55      62.554  80.219  89.065  1.00  0.00           O
ATOM    990  C   SER A  55      65.224  80.589  87.735  1.00  0.00           C
ATOM    991  O   SER A  55      64.834  81.219  86.755  1.00  0.00           O
ATOM    992  N   LYS A  56      66.254  81.029  88.495  1.00  0.00           N
ATOM    994  CA  LYS A  56      66.894  82.329  88.335  1.00  0.00           C
ATOM    996  CB  LYS A  56      67.814  82.609  89.555  1.00  0.00           C
ATOM    999  CG  LYS A  56      67.104  82.769  90.905  1.00  0.00           C
ATOM   1002  CD  LYS A  56      68.044  82.479  92.095  1.00  0.00           C
ATOM   1005  CE  LYS A  56      69.244  83.429  92.185  1.00  0.00           C
ATOM   1008  NZ  LYS A  56      70.444  82.739  92.715  1.00  0.00           N
ATOM   1012  C   LYS A  56      67.764  82.469  87.085  1.00  0.00           C
ATOM   1013  O   LYS A  56      67.994  83.569  86.595  1.00  0.00           O
ATOM   1014  N   GLY A  57      68.274  81.339  86.575  1.00  0.00           N
ATOM   1016  CA  GLY A  57      69.234  81.299  85.475  1.00  0.00           C
ATOM   1019  C   GLY A  57      70.664  81.059  85.905  1.00  0.00           C
ATOM   1020  O   GLY A  57      71.574  81.119  85.085  1.00  0.00           O
ATOM   1021  N   ASP A  58      70.914  80.709  87.185  1.00  0.00           N
ATOM   1023  CA  ASP A  58      72.234  80.319  87.635  1.00  0.00           C
ATOM   1025  CB  ASP A  58      72.344  80.129  89.185  1.00  0.00           C
ATOM   1028  CG  ASP A  58      71.644  81.149  90.065  1.00  0.00           C
ATOM   1029  OD1 ASP A  58      71.444  82.329  89.685  1.00  0.00           O
ATOM   1030  OD2 ASP A  58      71.424  80.779  91.255  1.00  0.00           O
ATOM   1031  C   ASP A  58      72.724  79.029  86.935  1.00  0.00           C
ATOM   1032  O   ASP A  58      73.914  78.889  86.655  1.00  0.00           O
ATOM   1033  N   ILE A  59      71.794  78.089  86.655  1.00  0.00           N
ATOM   1035  CA  ILE A  59      72.064  76.819  85.965  1.00  0.00           C
ATOM   1037  CB  ILE A  59      72.124  75.599  86.915  1.00  0.00           C
ATOM   1039  CG2 ILE A  59      73.384  75.729  87.805  1.00  0.00           C
ATOM   1043  CG1 ILE A  59      70.854  75.469  87.785  1.00  0.00           C
ATOM   1046  CD  ILE A  59      70.884  74.349  88.825  1.00  0.00           C
ATOM   1050  C   ILE A  59      71.004  76.589  84.885  1.00  0.00           C
ATOM   1051  O   ILE A  59      69.924  77.179  84.905  1.00  0.00           O
ATOM   1052  N   ASP A  60      71.284  75.749  83.855  1.00  0.00           N
ATOM   1054  CA  ASP A  60      70.334  75.369  82.825  1.00  0.00           C
ATOM   1056  CB  ASP A  60      71.044  74.669  81.645  1.00  0.00           C
ATOM   1059  CG  ASP A  60      71.884  75.679  80.945  1.00  0.00           C
ATOM   1060  OD1 ASP A  60      73.044  75.929  81.345  1.00  0.00           O
ATOM   1061  OD2 ASP A  60      71.274  76.389  80.095  1.00  0.00           O
ATOM   1062  C   ASP A  60      69.294  74.369  83.275  1.00  0.00           C
ATOM   1063  O   ASP A  60      68.144  74.419  82.835  1.00  0.00           O
ATOM   1064  N   ALA A  61      69.724  73.419  84.105  1.00  0.00           N
ATOM   1066  CA  ALA A  61      68.974  72.219  84.385  1.00  0.00           C
ATOM   1068  CB  ALA A  61      69.284  71.139  83.335  1.00  0.00           C
ATOM   1072  C   ALA A  61      69.364  71.719  85.765  1.00  0.00           C
ATOM   1073  O   ALA A  61      70.394  72.089  86.315  1.00  0.00           O
ATOM   1074  N   ASN A  62      68.534  70.849  86.365  1.00  0.00           N
ATOM   1076  CA  ASN A  62      68.924  70.149  87.565  1.00  0.00           C
ATOM   1078  CB  ASN A  62      68.534  70.949  88.845  1.00  0.00           C
ATOM   1081  CG  ASN A  62      67.034  71.069  89.115  1.00  0.00           C
ATOM   1082  OD1 ASN A  62      66.244  70.149  88.955  1.00  0.00           O
ATOM   1083  ND2 ASN A  62      66.604  72.259  89.585  1.00  0.00           N
ATOM   1086  C   ASN A  62      68.394  68.719  87.465  1.00  0.00           C
ATOM   1087  O   ASN A  62      67.484  68.449  86.685  1.00  0.00           O
ATOM   1088  N   ALA A  63      69.034  67.769  88.175  1.00  0.00           N
ATOM   1090  CA  ALA A  63      68.784  66.349  87.965  1.00  0.00           C
ATOM   1092  CB  ALA A  63      69.974  65.729  87.205  1.00  0.00           C
ATOM   1096  C   ALA A  63      68.494  65.599  89.255  1.00  0.00           C
ATOM   1097  O   ALA A  63      68.514  64.369  89.315  1.00  0.00           O
ATOM   1098  N   PHE A  64      68.154  66.349  90.315  1.00  0.00           N
ATOM   1100  CA  PHE A  64      67.454  65.829  91.465  1.00  0.00           C
ATOM   1102  CB  PHE A  64      67.914  66.529  92.785  1.00  0.00           C
ATOM   1105  CG  PHE A  64      67.194  67.819  93.145  1.00  0.00           C
ATOM   1106  CD1 PHE A  64      66.574  67.939  94.405  1.00  0.00           C
ATOM   1108  CE1 PHE A  64      65.764  69.039  94.705  1.00  0.00           C
ATOM   1110  CZ  PHE A  64      65.594  70.059  93.765  1.00  0.00           C
ATOM   1112  CD2 PHE A  64      67.004  68.849  92.215  1.00  0.00           C
ATOM   1114  CE2 PHE A  64      66.204  69.959  92.515  1.00  0.00           C
ATOM   1116  C   PHE A  64      65.954  66.009  91.215  1.00  0.00           C
ATOM   1117  O   PHE A  64      65.564  66.809  90.365  1.00  0.00           O
ATOM   1118  N   GLN A  65      65.134  65.309  92.015  1.00  0.00           N
ATOM   1120  CA  GLN A  65      63.794  65.689  92.445  1.00  0.00           C
ATOM   1122  CB  GLN A  65      63.414  67.209  92.415  1.00  0.00           C
ATOM   1125  CG  GLN A  65      62.764  67.789  91.135  1.00  0.00           C
ATOM   1128  CD  GLN A  65      62.734  69.319  91.195  1.00  0.00           C
ATOM   1129  OE1 GLN A  65      61.954  69.909  91.945  1.00  0.00           O
ATOM   1130  NE2 GLN A  65      63.614  69.979  90.425  1.00  0.00           N
ATOM   1133  C   GLN A  65      62.744  64.849  91.775  1.00  0.00           C
ATOM   1134  O   GLN A  65      62.654  64.699  90.555  1.00  0.00           O
ATOM   1135  N   HIS A  66      61.884  64.229  92.595  1.00  0.00           N
ATOM   1137  CA  HIS A  66      60.744  63.469  92.125  1.00  0.00           C
ATOM   1139  CB  HIS A  66      60.234  62.499  93.215  1.00  0.00           C
ATOM   1142  ND1 HIS A  66      58.674  63.319  95.005  1.00  0.00           N
ATOM   1143  CG  HIS A  66      59.964  63.159  94.535  1.00  0.00           C
ATOM   1144  CE1 HIS A  66      58.794  63.579  96.295  1.00  0.00           C
ATOM   1146  NE2 HIS A  66      60.084  63.589  96.675  1.00  0.00           N
ATOM   1148  CD2 HIS A  66      60.844  63.339  95.565  1.00  0.00           C
ATOM   1150  C   HIS A  66      59.614  64.359  91.665  1.00  0.00           C
ATOM   1151  O   HIS A  66      59.534  65.519  92.055  1.00  0.00           O
ATOM   1152  N   LYS A  67      58.714  63.839  90.805  1.00  0.00           N
ATOM   1154  CA  LYS A  67      57.614  64.659  90.305  1.00  0.00           C
ATOM   1156  CB  LYS A  67      56.784  63.989  89.185  1.00  0.00           C
ATOM   1159  CG  LYS A  67      55.884  65.019  88.485  1.00  0.00           C
ATOM   1162  CD  LYS A  67      54.874  64.409  87.515  1.00  0.00           C
ATOM   1165  CE  LYS A  67      53.984  65.479  86.865  1.00  0.00           C
ATOM   1168  NZ  LYS A  67      53.104  66.119  87.855  1.00  0.00           N
ATOM   1172  C   LYS A  67      56.714  65.229  91.405  1.00  0.00           C
ATOM   1173  O   LYS A  67      56.424  66.419  91.285  1.00  0.00           O
ATOM   1174  N   PRO A  68      56.284  64.559  92.485  1.00  0.00           N
ATOM   1175  CD  PRO A  68      56.204  63.099  92.585  1.00  0.00           C
ATOM   1178  CA  PRO A  68      55.454  65.199  93.495  1.00  0.00           C
ATOM   1180  CB  PRO A  68      55.134  64.069  94.485  1.00  0.00           C
ATOM   1183  CG  PRO A  68      55.104  62.819  93.605  1.00  0.00           C
ATOM   1186  C   PRO A  68      56.154  66.339  94.185  1.00  0.00           C
ATOM   1187  O   PRO A  68      55.494  67.349  94.455  1.00  0.00           O
ATOM   1188  N   TYR A  69      57.474  66.239  94.475  1.00  0.00           N
ATOM   1190  CA  TYR A  69      58.284  67.349  94.965  1.00  0.00           C
ATOM   1192  CB  TYR A  69      59.734  66.909  95.295  1.00  0.00           C
ATOM   1195  CG  TYR A  69      60.554  67.989  95.965  1.00  0.00           C
ATOM   1196  CD1 TYR A  69      60.554  68.109  97.365  1.00  0.00           C
ATOM   1198  CE1 TYR A  69      61.314  69.109  97.985  1.00  0.00           C
ATOM   1200  CZ  TYR A  69      62.104  69.979  97.225  1.00  0.00           C
ATOM   1201  OH  TYR A  69      62.814  70.999  97.875  1.00  0.00           O
ATOM   1203  CD2 TYR A  69      61.374  68.859  95.215  1.00  0.00           C
ATOM   1205  CE2 TYR A  69      62.164  69.829  95.845  1.00  0.00           C
ATOM   1207  C   TYR A  69      58.314  68.519  93.995  1.00  0.00           C
ATOM   1208  O   TYR A  69      58.114  69.659  94.385  1.00  0.00           O
ATOM   1209  N   LEU A  70      58.504  68.259  92.685  1.00  0.00           N
ATOM   1211  CA  LEU A  70      58.384  69.299  91.685  1.00  0.00           C
ATOM   1213  CB  LEU A  70      58.704  68.749  90.275  1.00  0.00           C
ATOM   1216  CG  LEU A  70      58.734  69.789  89.135  1.00  0.00           C
ATOM   1218  CD1 LEU A  70      59.814  70.859  89.355  1.00  0.00           C
ATOM   1222  CD2 LEU A  70      58.934  69.109  87.765  1.00  0.00           C
ATOM   1226  C   LEU A  70      57.004  69.969  91.685  1.00  0.00           C
ATOM   1227  O   LEU A  70      56.904  71.199  91.735  1.00  0.00           O
ATOM   1228  N   ASP A  71      55.894  69.199  91.725  1.00  0.00           N
ATOM   1230  CA  ASP A  71      54.534  69.729  91.765  1.00  0.00           C
ATOM   1232  CB  ASP A  71      53.504  68.559  91.775  1.00  0.00           C
ATOM   1235  CG  ASP A  71      53.464  67.759  90.485  1.00  0.00           C
ATOM   1236  OD1 ASP A  71      54.014  68.169  89.425  1.00  0.00           O
ATOM   1237  OD2 ASP A  71      52.804  66.689  90.485  1.00  0.00           O
ATOM   1238  C   ASP A  71      54.284  70.659  92.965  1.00  0.00           C
ATOM   1239  O   ASP A  71      53.694  71.729  92.855  1.00  0.00           O
ATOM   1240  N   GLN A  72      54.804  70.259  94.145  1.00  0.00           N
ATOM   1242  CA  GLN A  72      54.864  71.039  95.375  1.00  0.00           C
ATOM   1244  CB  GLN A  72      55.484  70.109  96.465  1.00  0.00           C
ATOM   1247  CG  GLN A  72      55.384  70.569  97.935  1.00  0.00           C
ATOM   1250  CD  GLN A  72      53.924  70.699  98.385  1.00  0.00           C
ATOM   1251  OE1 GLN A  72      53.104  69.799  98.135  1.00  0.00           O
ATOM   1252  NE2 GLN A  72      53.604  71.829  99.045  1.00  0.00           N
ATOM   1255  C   GLN A  72      55.704  72.319  95.265  1.00  0.00           C
ATOM   1256  O   GLN A  72      55.264  73.419  95.595  1.00  0.00           O
ATOM   1257  N   GLN A  73      56.934  72.249  94.705  1.00  0.00           N
ATOM   1259  CA  GLN A  73      57.804  73.389  94.455  1.00  0.00           C
ATOM   1261  CB  GLN A  73      59.164  72.899  93.895  1.00  0.00           C
ATOM   1264  CG  GLN A  73      60.074  72.289  94.975  1.00  0.00           C
ATOM   1267  CD  GLN A  73      60.704  73.369  95.855  1.00  0.00           C
ATOM   1268  OE1 GLN A  73      61.784  73.879  95.565  1.00  0.00           O
ATOM   1269  NE2 GLN A  73      60.024  73.729  96.965  1.00  0.00           N
ATOM   1272  C   GLN A  73      57.264  74.459  93.545  1.00  0.00           C
ATOM   1273  O   GLN A  73      57.444  75.659  93.775  1.00  0.00           O
ATOM   1274  N   LEU A  74      56.574  74.059  92.475  1.00  0.00           N
ATOM   1276  CA  LEU A  74      55.874  74.969  91.595  1.00  0.00           C
ATOM   1278  CB  LEU A  74      55.204  74.149  90.465  1.00  0.00           C
ATOM   1281  CG  LEU A  74      56.204  73.409  89.535  1.00  0.00           C
ATOM   1283  CD1 LEU A  74      55.494  72.339  88.685  1.00  0.00           C
ATOM   1287  CD2 LEU A  74      56.974  74.369  88.635  1.00  0.00           C
ATOM   1291  C   LEU A  74      54.834  75.809  92.335  1.00  0.00           C
ATOM   1292  O   LEU A  74      54.834  77.029  92.225  1.00  0.00           O
ATOM   1293  N   LYS A  75      53.994  75.189  93.195  1.00  0.00           N
ATOM   1295  CA  LYS A  75      53.084  75.899  94.085  1.00  0.00           C
ATOM   1297  CB  LYS A  75      52.204  74.889  94.845  1.00  0.00           C
ATOM   1300  CG  LYS A  75      51.334  73.989  93.965  1.00  0.00           C
ATOM   1303  CD  LYS A  75      50.694  72.969  94.895  1.00  0.00           C
ATOM   1306  CE  LYS A  75      49.854  71.929  94.205  1.00  0.00           C
ATOM   1309  NZ  LYS A  75      49.354  71.019  95.255  1.00  0.00           N
ATOM   1313  C   LYS A  75      53.724  76.739  95.175  1.00  0.00           C
ATOM   1314  O   LYS A  75      53.434  77.929  95.285  1.00  0.00           O
ATOM   1315  N   ASP A  76      54.644  76.169  95.975  1.00  0.00           N
ATOM   1317  CA  ASP A  76      55.174  76.829  97.155  1.00  0.00           C
ATOM   1319  CB  ASP A  76      55.964  75.839  98.065  1.00  0.00           C
ATOM   1322  CG  ASP A  76      55.094  74.979  98.965  1.00  0.00           C
ATOM   1323  OD1 ASP A  76      54.164  75.509  99.605  1.00  0.00           O
ATOM   1324  OD2 ASP A  76      55.524  73.809  99.205  1.00  0.00           O
ATOM   1325  C   ASP A  76      56.084  77.979  96.795  1.00  0.00           C
ATOM   1326  O   ASP A  76      56.184  78.949  97.545  1.00  0.00           O
ATOM   1327  N   ARG A  77      56.774  77.919  95.645  1.00  0.00           N
ATOM   1329  CA  ARG A  77      57.734  78.919  95.265  1.00  0.00           C
ATOM   1331  CB  ARG A  77      59.114  78.269  95.025  1.00  0.00           C
ATOM   1334  CG  ARG A  77      59.764  77.599  96.265  1.00  0.00           C
ATOM   1337  CD  ARG A  77      60.074  78.559  97.425  1.00  0.00           C
ATOM   1340  NE  ARG A  77      60.984  79.649  96.955  1.00  0.00           N
ATOM   1342  CZ  ARG A  77      62.304  79.719  97.145  1.00  0.00           C
ATOM   1343  NH1 ARG A  77      63.024  78.779  97.725  1.00  0.00           N
ATOM   1346  NH2 ARG A  77      62.924  80.809  96.745  1.00  0.00           N
ATOM   1349  C   ARG A  77      57.374  79.659  93.995  1.00  0.00           C
ATOM   1350  O   ARG A  77      58.104  80.569  93.605  1.00  0.00           O
ATOM   1351  N   GLY A  78      56.254  79.339  93.315  1.00  0.00           N
ATOM   1353  CA  GLY A  78      55.874  80.019  92.085  1.00  0.00           C
ATOM   1356  C   GLY A  78      56.894  79.899  90.995  1.00  0.00           C
ATOM   1357  O   GLY A  78      57.254  80.889  90.355  1.00  0.00           O
ATOM   1358  N   TYR A  79      57.424  78.689  90.785  1.00  0.00           N
ATOM   1360  CA  TYR A  79      58.414  78.489  89.755  1.00  0.00           C
ATOM   1362  CB  TYR A  79      59.464  77.399  90.075  1.00  0.00           C
ATOM   1365  CG  TYR A  79      60.204  77.569  91.345  1.00  0.00           C
ATOM   1366  CD1 TYR A  79      60.814  78.799  91.665  1.00  0.00           C
ATOM   1368  CE1 TYR A  79      61.694  78.889  92.745  1.00  0.00           C
ATOM   1370  CZ  TYR A  79      61.984  77.749  93.495  1.00  0.00           C
ATOM   1371  OH  TYR A  79      62.884  77.809  94.555  1.00  0.00           O
ATOM   1373  CD2 TYR A  79      60.484  76.439  92.135  1.00  0.00           C
ATOM   1375  CE2 TYR A  79      61.364  76.539  93.215  1.00  0.00           C
ATOM   1377  C   TYR A  79      57.794  78.079  88.435  1.00  0.00           C
ATOM   1378  O   TYR A  79      56.694  77.529  88.365  1.00  0.00           O
ATOM   1379  N   LYS A  80      58.534  78.299  87.325  1.00  0.00           N
ATOM   1381  CA  LYS A  80      58.144  77.819  86.005  1.00  0.00           C
ATOM   1383  CB  LYS A  80      57.934  78.989  85.035  1.00  0.00           C
ATOM   1386  CG  LYS A  80      56.784  79.909  85.495  1.00  0.00           C
ATOM   1389  CD  LYS A  80      55.444  79.159  85.555  1.00  0.00           C
ATOM   1392  CE  LYS A  80      54.224  80.069  85.575  1.00  0.00           C
ATOM   1395  NZ  LYS A  80      54.144  80.869  84.345  1.00  0.00           N
ATOM   1399  C   LYS A  80      59.094  76.789  85.445  1.00  0.00           C
ATOM   1400  O   LYS A  80      59.874  77.019  84.515  1.00  0.00           O
ATOM   1401  N   LEU A  81      59.044  75.599  86.065  1.00  0.00           N
ATOM   1403  CA  LEU A  81      59.954  74.499  85.825  1.00  0.00           C
ATOM   1405  CB  LEU A  81      60.724  74.079  87.105  1.00  0.00           C
ATOM   1408  CG  LEU A  81      61.364  75.239  87.875  1.00  0.00           C
ATOM   1410  CD1 LEU A  81      62.024  74.759  89.175  1.00  0.00           C
ATOM   1414  CD2 LEU A  81      62.334  76.039  86.995  1.00  0.00           C
ATOM   1418  C   LEU A  81      59.184  73.309  85.325  1.00  0.00           C
ATOM   1419  O   LEU A  81      58.024  73.079  85.675  1.00  0.00           O
ATOM   1420  N   VAL A  82      59.834  72.529  84.465  1.00  0.00           N
ATOM   1422  CA  VAL A  82      59.244  71.429  83.745  1.00  0.00           C
ATOM   1424  CB  VAL A  82      58.804  71.799  82.325  1.00  0.00           C
ATOM   1426  CG1 VAL A  82      57.544  72.699  82.365  1.00  0.00           C
ATOM   1430  CG2 VAL A  82      59.934  72.529  81.565  1.00  0.00           C
ATOM   1434  C   VAL A  82      60.264  70.309  83.685  1.00  0.00           C
ATOM   1435  O   VAL A  82      61.454  70.519  83.455  1.00  0.00           O
ATOM   1436  N   ALA A  83      59.804  69.069  83.925  1.00  0.00           N
ATOM   1438  CA  ALA A  83      60.594  67.879  83.655  1.00  0.00           C
ATOM   1440  CB  ALA A  83      59.834  66.649  84.175  1.00  0.00           C
ATOM   1444  C   ALA A  83      60.944  67.699  82.175  1.00  0.00           C
ATOM   1445  O   ALA A  83      60.134  67.989  81.285  1.00  0.00           O
ATOM   1446  N   VAL A  84      62.164  67.239  81.885  1.00  0.00           N
ATOM   1448  CA  VAL A  84      62.634  66.979  80.535  1.00  0.00           C
ATOM   1450  CB  VAL A  84      63.664  67.999  80.035  1.00  0.00           C
ATOM   1452  CG1 VAL A  84      62.894  69.279  79.665  1.00  0.00           C
ATOM   1456  CG2 VAL A  84      64.754  68.239  81.095  1.00  0.00           C
ATOM   1460  C   VAL A  84      63.194  65.569  80.385  1.00  0.00           C
ATOM   1461  O   VAL A  84      63.644  65.169  79.325  1.00  0.00           O
ATOM   1462  N   GLY A  85      63.114  64.749  81.435  1.00  0.00           N
ATOM   1464  CA  GLY A  85      63.534  63.359  81.375  1.00  0.00           C
ATOM   1467  C   GLY A  85      63.314  62.809  82.745  1.00  0.00           C
ATOM   1468  O   GLY A  85      63.144  63.559  83.695  1.00  0.00           O
ATOM   1469  N   ASN A  86      63.284  61.479  82.905  1.00  0.00           N
ATOM   1471  CA  ASN A  86      63.314  60.859  84.195  1.00  0.00           C
ATOM   1473  CB  ASN A  86      62.194  59.819  84.475  1.00  0.00           C
ATOM   1476  CG  ASN A  86      60.784  60.229  84.075  1.00  0.00           C
ATOM   1477  OD1 ASN A  86      60.454  61.389  83.815  1.00  0.00           O
ATOM   1478  ND2 ASN A  86      59.884  59.219  83.995  1.00  0.00           N
ATOM   1481  C   ASN A  86      64.634  60.119  84.345  1.00  0.00           C
ATOM   1482  O   ASN A  86      65.234  59.649  83.375  1.00  0.00           O
ATOM   1483  N   THR A  87      65.114  59.989  85.585  1.00  0.00           N
ATOM   1485  CA  THR A  87      66.364  59.339  85.905  1.00  0.00           C
ATOM   1487  CB  THR A  87      67.264  60.239  86.765  1.00  0.00           C
ATOM   1489  OG1 THR A  87      66.624  60.669  87.965  1.00  0.00           O
ATOM   1491  CG2 THR A  87      67.574  61.519  85.985  1.00  0.00           C
ATOM   1495  C   THR A  87      66.074  57.989  86.525  1.00  0.00           C
ATOM   1496  O   THR A  87      66.034  56.969  85.845  1.00  0.00           O
ATOM   1497  N   PHE A  88      65.834  57.929  87.845  1.00  0.00           N
ATOM   1499  CA  PHE A  88      65.814  56.699  88.605  1.00  0.00           C
ATOM   1501  CB  PHE A  88      67.184  56.459  89.295  1.00  0.00           C
ATOM   1504  CG  PHE A  88      68.284  56.269  88.275  1.00  0.00           C
ATOM   1505  CD1 PHE A  88      68.284  55.139  87.445  1.00  0.00           C
ATOM   1507  CE1 PHE A  88      69.294  54.939  86.495  1.00  0.00           C
ATOM   1509  CZ  PHE A  88      70.344  55.859  86.395  1.00  0.00           C
ATOM   1511  CD2 PHE A  88      69.334  57.189  88.155  1.00  0.00           C
ATOM   1513  CE2 PHE A  88      70.364  56.979  87.225  1.00  0.00           C
ATOM   1515  C   PHE A  88      64.724  56.699  89.695  1.00  0.00           C
ATOM   1516  O   PHE A  88      64.374  57.749  90.235  1.00  0.00           O
ATOM   1517  N   VAL A  89      64.154  55.519  90.035  1.00  0.00           N
ATOM   1519  CA  VAL A  89      63.314  55.349  91.215  1.00  0.00           C
ATOM   1521  CB  VAL A  89      62.164  54.329  91.155  1.00  0.00           C
ATOM   1523  CG1 VAL A  89      61.214  54.529  92.345  1.00  0.00           C
ATOM   1527  CG2 VAL A  89      61.334  54.469  89.875  1.00  0.00           C
ATOM   1531  C   VAL A  89      64.304  54.889  92.255  1.00  0.00           C
ATOM   1532  O   VAL A  89      65.044  53.929  92.035  1.00  0.00           O
ATOM   1533  N   TYR A  90      64.364  55.599  93.375  1.00  0.00           N
ATOM   1535  CA  TYR A  90      65.264  55.269  94.455  1.00  0.00           C
ATOM   1537  CB  TYR A  90      66.214  56.459  94.785  1.00  0.00           C
ATOM   1540  CG  TYR A  90      67.004  56.989  93.615  1.00  0.00           C
ATOM   1541  CD1 TYR A  90      67.924  56.169  92.935  1.00  0.00           C
ATOM   1543  CE1 TYR A  90      68.914  56.729  92.105  1.00  0.00           C
ATOM   1545  CZ  TYR A  90      68.944  58.109  91.895  1.00  0.00           C
ATOM   1546  OH  TYR A  90      69.954  58.699  91.115  1.00  0.00           O
ATOM   1548  CD2 TYR A  90      67.024  58.369  93.335  1.00  0.00           C
ATOM   1550  CE2 TYR A  90      67.974  58.929  92.475  1.00  0.00           C
ATOM   1552  C   TYR A  90      64.384  54.989  95.675  1.00  0.00           C
ATOM   1553  O   TYR A  90      64.024  55.949  96.375  1.00  0.00           O
ATOM   1554  N   PRO A  91      64.014  53.739  95.995  1.00  0.00           N
ATOM   1555  CD  PRO A  91      64.304  52.549  95.215  1.00  0.00           C
ATOM   1558  CA  PRO A  91      63.174  53.419  97.135  1.00  0.00           C
ATOM   1560  CB  PRO A  91      62.944  51.909  97.045  1.00  0.00           C
ATOM   1563  CG  PRO A  91      63.174  51.589  95.565  1.00  0.00           C
ATOM   1566  C   PRO A  91      63.764  53.879  98.445  1.00  0.00           C
ATOM   1567  O   PRO A  91      64.904  53.539  98.765  1.00  0.00           O
ATOM   1568  N   ILE A  92      63.014  54.699  99.185  1.00  0.00           N
ATOM   1570  CA  ILE A  92      63.444  55.239 100.465  1.00  0.00           C
ATOM   1572  CB  ILE A  92      62.644  56.479 100.835  1.00  0.00           C
ATOM   1574  CG2 ILE A  92      61.184  56.109 101.155  1.00  0.00           C
ATOM   1578  CG1 ILE A  92      63.284  57.349 101.945  1.00  0.00           C
ATOM   1581  CD  ILE A  92      62.544  58.679 102.165  1.00  0.00           C
ATOM   1585  C   ILE A  92      63.424  54.149 101.525  1.00  0.00           C
ATOM   1586  O   ILE A  92      62.694  53.159 101.415  1.00  0.00           O
ATOM   1587  N   ALA A  93      64.254  54.279 102.575  1.00  0.00           N
ATOM   1589  CA  ALA A  93      64.374  53.229 103.545  1.00  0.00           C
ATOM   1591  CB  ALA A  93      65.604  52.349 103.245  1.00  0.00           C
ATOM   1595  C   ALA A  93      64.484  53.819 104.935  1.00  0.00           C
ATOM   1596  O   ALA A  93      64.924  54.959 105.125  1.00  0.00           O
ATOM   1597  N   GLY A  94      64.054  53.009 105.925  1.00  0.00           N
ATOM   1599  CA  GLY A  94      64.214  53.259 107.345  1.00  0.00           C
ATOM   1602  C   GLY A  94      65.504  52.659 107.835  1.00  0.00           C
ATOM   1603  O   GLY A  94      65.754  51.469 107.685  1.00  0.00           O
ATOM   1604  N   TYR A  95      66.364  53.489 108.435  1.00  0.00           N
ATOM   1606  CA  TYR A  95      67.704  53.149 108.855  1.00  0.00           C
ATOM   1608  CB  TYR A  95      68.794  53.969 108.125  1.00  0.00           C
ATOM   1611  CG  TYR A  95      68.764  53.749 106.645  1.00  0.00           C
ATOM   1612  CD1 TYR A  95      69.564  52.759 106.055  1.00  0.00           C
ATOM   1614  CE1 TYR A  95      69.684  52.659 104.665  1.00  0.00           C
ATOM   1616  CZ  TYR A  95      69.024  53.579 103.845  1.00  0.00           C
ATOM   1617  OH  TYR A  95      69.194  53.509 102.455  1.00  0.00           O
ATOM   1619  CD2 TYR A  95      68.064  54.639 105.805  1.00  0.00           C
ATOM   1621  CE2 TYR A  95      68.204  54.569 104.415  1.00  0.00           C
ATOM   1623  C   TYR A  95      67.874  53.449 110.315  1.00  0.00           C
ATOM   1624  O   TYR A  95      67.194  54.279 110.915  1.00  0.00           O
ATOM   1625  N   SER A  96      68.824  52.749 110.955  1.00  0.00           N
ATOM   1627  CA  SER A  96      69.054  52.939 112.375  1.00  0.00           C
ATOM   1629  CB  SER A  96      68.104  52.019 113.185  1.00  0.00           C
ATOM   1632  OG  SER A  96      68.474  51.919 114.545  1.00  0.00           O
ATOM   1634  C   SER A  96      70.494  52.629 112.715  1.00  0.00           C
ATOM   1635  O   SER A  96      71.064  51.659 112.215  1.00  0.00           O
ATOM   1636  N   LYS A  97      71.084  53.389 113.665  1.00  0.00           N
ATOM   1638  CA  LYS A  97      72.354  53.079 114.285  1.00  0.00           C
ATOM   1640  CB  LYS A  97      73.354  54.279 114.165  1.00  0.00           C
ATOM   1643  CG  LYS A  97      73.814  54.539 112.715  1.00  0.00           C
ATOM   1646  CD  LYS A  97      74.744  55.759 112.525  1.00  0.00           C
ATOM   1649  CE  LYS A  97      76.174  55.589 113.075  1.00  0.00           C
ATOM   1652  NZ  LYS A  97      77.004  56.779 112.795  1.00  0.00           N
ATOM   1656  C   LYS A  97      72.194  52.619 115.745  1.00  0.00           C
ATOM   1657  O   LYS A  97      73.124  52.709 116.545  1.00  0.00           O
ATOM   1658  N   LYS A  98      70.994  52.099 116.135  1.00  0.00           N
ATOM   1660  CA  LYS A  98      70.784  51.549 117.475  1.00  0.00           C
ATOM   1662  CB  LYS A  98      70.114  52.579 118.445  1.00  0.00           C
ATOM   1665  CG  LYS A  98      70.664  54.019 118.445  1.00  0.00           C
ATOM   1668  CD  LYS A  98      69.694  54.979 119.155  1.00  0.00           C
ATOM   1671  CE  LYS A  98      70.264  56.379 119.365  1.00  0.00           C
ATOM   1674  NZ  LYS A  98      70.684  56.999 118.095  1.00  0.00           N
ATOM   1678  C   LYS A  98      69.914  50.289 117.525  1.00  0.00           C
ATOM   1679  O   LYS A  98      69.924  49.579 118.525  1.00  0.00           O
ATOM   1680  N   ILE A  99      69.154  49.949 116.475  1.00  0.00           N
ATOM   1682  CA  ILE A  99      68.224  48.829 116.465  1.00  0.00           C
ATOM   1684  CB  ILE A  99      66.754  49.239 116.745  1.00  0.00           C
ATOM   1686  CG2 ILE A  99      66.634  49.739 118.205  1.00  0.00           C
ATOM   1690  CG1 ILE A  99      66.174  50.289 115.775  1.00  0.00           C
ATOM   1693  CD  ILE A  99      64.674  50.499 115.915  1.00  0.00           C
ATOM   1697  C   ILE A  99      68.344  48.189 115.085  1.00  0.00           C
ATOM   1698  O   ILE A  99      68.764  48.859 114.145  1.00  0.00           O
ATOM   1699  N   LYS A 100      68.014  46.899 114.905  1.00  0.00           N
ATOM   1701  CA  LYS A 100      68.114  46.259 113.605  1.00  0.00           C
ATOM   1703  CB  LYS A 100      69.124  45.079 113.615  1.00  0.00           C
ATOM   1706  CG  LYS A 100      70.564  45.429 114.065  1.00  0.00           C
ATOM   1709  CD  LYS A 100      70.784  45.449 115.595  1.00  0.00           C
ATOM   1712  CE  LYS A 100      70.484  44.139 116.315  1.00  0.00           C
ATOM   1715  NZ  LYS A 100      70.324  44.399 117.745  1.00  0.00           N
ATOM   1719  C   LYS A 100      66.764  45.719 113.135  1.00  0.00           C
ATOM   1720  O   LYS A 100      66.594  45.449 111.945  1.00  0.00           O
ATOM   1721  N   SER A 101      65.794  45.619 114.065  1.00  0.00           N
ATOM   1723  CA  SER A 101      64.424  45.199 113.865  1.00  0.00           C
ATOM   1725  CB  SER A 101      64.134  43.789 114.445  1.00  0.00           C
ATOM   1728  OG  SER A 101      62.854  43.309 114.005  1.00  0.00           O
ATOM   1730  C   SER A 101      63.494  46.189 114.565  1.00  0.00           C
ATOM   1731  O   SER A 101      63.864  46.979 115.435  1.00  0.00           O
ATOM   1732  N   LEU A 102      62.204  46.159 114.185  1.00  0.00           N
ATOM   1734  CA  LEU A 102      61.144  46.959 114.785  1.00  0.00           C
ATOM   1736  CB  LEU A 102      59.934  47.039 113.805  1.00  0.00           C
ATOM   1739  CG  LEU A 102      60.234  47.839 112.525  1.00  0.00           C
ATOM   1741  CD1 LEU A 102      59.094  47.719 111.495  1.00  0.00           C
ATOM   1745  CD2 LEU A 102      60.484  49.319 112.855  1.00  0.00           C
ATOM   1749  C   LEU A 102      60.714  46.449 116.155  1.00  0.00           C
ATOM   1750  O   LEU A 102      60.204  47.209 116.985  1.00  0.00           O
ATOM   1751  N   ASP A 103      61.004  45.179 116.465  1.00  0.00           N
ATOM   1753  CA  ASP A 103      60.814  44.549 117.775  1.00  0.00           C
ATOM   1755  CB  ASP A 103      61.234  43.059 117.705  1.00  0.00           C
ATOM   1758  CG  ASP A 103      60.704  42.409 116.435  1.00  0.00           C
ATOM   1759  OD1 ASP A 103      59.484  42.549 116.175  1.00  0.00           O
ATOM   1760  OD2 ASP A 103      61.514  41.789 115.715  1.00  0.00           O
ATOM   1761  C   ASP A 103      61.604  45.269 118.875  1.00  0.00           C
ATOM   1762  O   ASP A 103      61.164  45.409 120.012  1.00  0.00           O
ATOM   1763  N   GLU A 104      62.794  45.779 118.475  1.00  0.00           N
ATOM   1765  CA  GLU A 104      63.764  46.509 119.275  1.00  0.00           C
ATOM   1767  CB  GLU A 104      65.164  46.419 118.625  1.00  0.00           C
ATOM   1770  CG  GLU A 104      65.744  45.009 118.365  1.00  0.00           C
ATOM   1773  CD  GLU A 104      66.984  45.129 117.475  1.00  0.00           C
ATOM   1774  OE1 GLU A 104      68.014  45.689 117.925  1.00  0.00           O
ATOM   1775  OE2 GLU A 104      66.934  44.709 116.305  1.00  0.00           O
ATOM   1776  C   GLU A 104      63.424  47.999 119.345  1.00  0.00           C
ATOM   1777  O   GLU A 104      64.024  48.749 120.102  1.00  0.00           O
ATOM   1778  N   LEU A 105      62.424  48.469 118.555  1.00  0.00           N
ATOM   1780  CA  LEU A 105      62.054  49.869 118.515  1.00  0.00           C
ATOM   1782  CB  LEU A 105      61.254  50.189 117.215  1.00  0.00           C
ATOM   1785  CG  LEU A 105      60.774  51.649 117.055  1.00  0.00           C
ATOM   1787  CD1 LEU A 105      61.954  52.619 116.915  1.00  0.00           C
ATOM   1791  CD2 LEU A 105      59.834  51.759 115.845  1.00  0.00           C
ATOM   1795  C   LEU A 105      61.214  50.249 119.715  1.00  0.00           C
ATOM   1796  O   LEU A 105      59.984  50.129 119.715  1.00  0.00           O
ATOM   1797  N   GLN A 106      61.864  50.699 120.802  1.00  0.00           N
ATOM   1799  CA  GLN A 106      61.204  51.029 122.042  1.00  0.00           C
ATOM   1801  CB  GLN A 106      62.244  51.429 123.122  1.00  0.00           C
ATOM   1804  CG  GLN A 106      63.124  50.239 123.582  1.00  0.00           C
ATOM   1807  CD  GLN A 106      64.224  50.699 124.542  1.00  0.00           C
ATOM   1808  OE1 GLN A 106      64.134  50.539 125.762  1.00  0.00           O
ATOM   1809  NE2 GLN A 106      65.304  51.279 123.962  1.00  0.00           N
ATOM   1812  C   GLN A 106      60.094  52.079 121.952  1.00  0.00           C
ATOM   1813  O   GLN A 106      60.194  53.069 121.222  1.00  0.00           O
ATOM   1814  N   ASP A 107      59.004  51.899 122.712  1.00  0.00           N
ATOM   1816  CA  ASP A 107      57.854  52.789 122.712  1.00  0.00           C
ATOM   1818  CB  ASP A 107      56.624  52.199 123.492  1.00  0.00           C
ATOM   1821  CG  ASP A 107      56.044  50.899 122.912  1.00  0.00           C
ATOM   1822  OD1 ASP A 107      56.704  50.249 122.062  1.00  0.00           O
ATOM   1823  OD2 ASP A 107      54.924  50.499 123.342  1.00  0.00           O
ATOM   1824  C   ASP A 107      58.254  54.219 123.172  1.00  0.00           C
ATOM   1825  O   ASP A 107      59.114  54.439 124.032  1.00  0.00           O
ATOM   1826  N   GLY A 108      57.664  55.249 122.552  1.00  0.00           N
ATOM   1828  CA  GLY A 108      57.964  56.649 122.802  1.00  0.00           C
ATOM   1831  C   GLY A 108      59.274  57.139 122.252  1.00  0.00           C
ATOM   1832  O   GLY A 108      59.784  58.189 122.652  1.00  0.00           O
ATOM   1833  N   SER A 109      59.854  56.399 121.292  1.00  0.00           N
ATOM   1835  CA  SER A 109      61.144  56.739 120.722  1.00  0.00           C
ATOM   1837  CB  SER A 109      61.904  55.519 120.122  1.00  0.00           C
ATOM   1840  OG  SER A 109      62.404  54.619 121.112  1.00  0.00           O
ATOM   1842  C   SER A 109      61.044  57.819 119.655  1.00  0.00           C
ATOM   1843  O   SER A 109      59.964  58.119 119.145  1.00  0.00           O
ATOM   1844  N   GLN A 110      62.194  58.439 119.285  1.00  0.00           N
ATOM   1846  CA  GLN A 110      62.214  59.489 118.285  1.00  0.00           C
ATOM   1848  CB  GLN A 110      63.084  60.679 118.745  1.00  0.00           C
ATOM   1851  CG  GLN A 110      62.544  61.309 120.062  1.00  0.00           C
ATOM   1854  CD  GLN A 110      63.104  62.719 120.292  1.00  0.00           C
ATOM   1855  OE1 GLN A 110      63.064  63.539 119.385  1.00  0.00           O
ATOM   1856  NE2 GLN A 110      63.604  63.049 121.512  1.00  0.00           N
ATOM   1859  C   GLN A 110      62.524  58.979 116.865  1.00  0.00           C
ATOM   1860  O   GLN A 110      63.524  58.309 116.625  1.00  0.00           O
ATOM   1861  N   VAL A 111      61.584  59.259 115.925  1.00  0.00           N
ATOM   1863  CA  VAL A 111      61.554  58.789 114.545  1.00  0.00           C
ATOM   1865  CB  VAL A 111      60.174  58.169 114.225  1.00  0.00           C
ATOM   1867  CG1 VAL A 111      60.074  57.619 112.795  1.00  0.00           C
ATOM   1871  CG2 VAL A 111      59.874  56.979 115.165  1.00  0.00           C
ATOM   1875  C   VAL A 111      61.814  59.989 113.615  1.00  0.00           C
ATOM   1876  O   VAL A 111      60.984  60.889 113.485  1.00  0.00           O
ATOM   1877  N   ALA A 112      62.994  60.029 112.965  1.00  0.00           N
ATOM   1879  CA  ALA A 112      63.424  61.129 112.125  1.00  0.00           C
ATOM   1881  CB  ALA A 112      64.964  61.169 112.095  1.00  0.00           C
ATOM   1885  C   ALA A 112      62.934  61.049 110.695  1.00  0.00           C
ATOM   1886  O   ALA A 112      63.224  60.099 109.975  1.00  0.00           O
ATOM   1887  N   VAL A 113      62.154  62.039 110.225  1.00  0.00           N
ATOM   1889  CA  VAL A 113      61.644  62.079 108.865  1.00  0.00           C
ATOM   1891  CB  VAL A 113      60.134  61.859 108.785  1.00  0.00           C
ATOM   1893  CG1 VAL A 113      59.794  60.449 109.325  1.00  0.00           C
ATOM   1897  CG2 VAL A 113      59.364  62.939 109.565  1.00  0.00           C
ATOM   1901  C   VAL A 113      62.024  63.409 108.205  1.00  0.00           C
ATOM   1902  O   VAL A 113      62.144  64.419 108.895  1.00  0.00           O
ATOM   1903  N   PRO A 114      62.274  63.469 106.885  1.00  0.00           N
ATOM   1904  CD  PRO A 114      62.514  62.299 106.045  1.00  0.00           C
ATOM   1907  CA  PRO A 114      62.214  64.679 106.075  1.00  0.00           C
ATOM   1909  CB  PRO A 114      62.314  64.199 104.625  1.00  0.00           C
ATOM   1912  CG  PRO A 114      63.014  62.849 104.715  1.00  0.00           C
ATOM   1915  C   PRO A 114      60.974  65.529 106.285  1.00  0.00           C
ATOM   1916  O   PRO A 114      59.894  64.989 106.485  1.00  0.00           O
ATOM   1917  N   ASN A 115      61.134  66.859 106.205  1.00  0.00           N
ATOM   1919  CA  ASN A 115      60.104  67.819 106.525  1.00  0.00           C
ATOM   1921  CB  ASN A 115      60.724  68.879 107.485  1.00  0.00           C
ATOM   1924  CG  ASN A 115      61.884  69.649 106.855  1.00  0.00           C
ATOM   1925  OD1 ASN A 115      62.524  69.249 105.875  1.00  0.00           O
ATOM   1926  ND2 ASN A 115      62.144  70.849 107.415  1.00  0.00           N
ATOM   1929  C   ASN A 115      59.524  68.529 105.305  1.00  0.00           C
ATOM   1930  O   ASN A 115      58.534  69.259 105.415  1.00  0.00           O
ATOM   1931  N   ASP A 116      60.124  68.319 104.115  1.00  0.00           N
ATOM   1933  CA  ASP A 116      59.574  68.769 102.855  1.00  0.00           C
ATOM   1935  CB  ASP A 116      60.624  68.629 101.705  1.00  0.00           C
ATOM   1938  CG  ASP A 116      60.884  67.209 101.215  1.00  0.00           C
ATOM   1939  OD1 ASP A 116      62.024  66.699 101.415  1.00  0.00           O
ATOM   1940  OD2 ASP A 116      59.974  66.619 100.585  1.00  0.00           O
ATOM   1941  C   ASP A 116      58.234  68.079 102.585  1.00  0.00           C
ATOM   1942  O   ASP A 116      58.104  66.929 103.005  1.00  0.00           O
ATOM   1943  N   PRO A 117      57.194  68.639 101.975  1.00  0.00           N
ATOM   1944  CD  PRO A 117      57.104  70.079 101.725  1.00  0.00           C
ATOM   1947  CA  PRO A 117      55.864  68.059 102.175  1.00  0.00           C
ATOM   1949  CB  PRO A 117      54.924  69.089 101.535  1.00  0.00           C
ATOM   1952  CG  PRO A 117      55.614  70.419 101.835  1.00  0.00           C
ATOM   1955  C   PRO A 117      55.694  66.679 101.555  1.00  0.00           C
ATOM   1956  O   PRO A 117      54.964  65.859 102.085  1.00  0.00           O
ATOM   1957  N   THR A 118      56.364  66.419 100.425  1.00  0.00           N
ATOM   1959  CA  THR A 118      56.194  65.189  99.675  1.00  0.00           C
ATOM   1961  CB  THR A 118      56.364  65.409  98.175  1.00  0.00           C
ATOM   1963  OG1 THR A 118      57.584  66.079  97.885  1.00  0.00           O
ATOM   1965  CG2 THR A 118      55.234  66.349  97.725  1.00  0.00           C
ATOM   1969  C   THR A 118      57.084  64.059 100.145  1.00  0.00           C
ATOM   1970  O   THR A 118      56.664  62.909 100.145  1.00  0.00           O
ATOM   1971  N   ASN A 119      58.304  64.319 100.645  1.00  0.00           N
ATOM   1973  CA  ASN A 119      59.064  63.279 101.315  1.00  0.00           C
ATOM   1975  CB  ASN A 119      60.564  63.519 101.245  1.00  0.00           C
ATOM   1978  CG  ASN A 119      61.034  63.459  99.805  1.00  0.00           C
ATOM   1979  OD1 ASN A 119      61.064  62.369  99.215  1.00  0.00           O
ATOM   1980  ND2 ASN A 119      61.424  64.609  99.205  1.00  0.00           N
ATOM   1983  C   ASN A 119      58.664  63.069 102.775  1.00  0.00           C
ATOM   1984  O   ASN A 119      58.804  61.969 103.315  1.00  0.00           O
ATOM   1985  N   LEU A 120      58.084  64.089 103.445  1.00  0.00           N
ATOM   1987  CA  LEU A 120      57.364  63.919 104.695  1.00  0.00           C
ATOM   1989  CB  LEU A 120      56.864  65.289 105.225  1.00  0.00           C
ATOM   1992  CG  LEU A 120      55.984  65.259 106.495  1.00  0.00           C
ATOM   1994  CD1 LEU A 120      56.714  64.599 107.665  1.00  0.00           C
ATOM   1998  CD2 LEU A 120      55.574  66.689 106.895  1.00  0.00           C
ATOM   2002  C   LEU A 120      56.164  62.999 104.565  1.00  0.00           C
ATOM   2003  O   LEU A 120      56.024  62.029 105.315  1.00  0.00           O
ATOM   2004  N   GLY A 121      55.314  63.229 103.545  1.00  0.00           N
ATOM   2006  CA  GLY A 121      54.164  62.379 103.275  1.00  0.00           C
ATOM   2009  C   GLY A 121      54.564  60.959 103.005  1.00  0.00           C
ATOM   2010  O   GLY A 121      54.044  60.009 103.585  1.00  0.00           O
ATOM   2011  N   ARG A 122      55.564  60.799 102.135  1.00  0.00           N
ATOM   2013  CA  ARG A 122      56.164  59.549 101.755  1.00  0.00           C
ATOM   2015  CB  ARG A 122      57.254  59.879 100.725  1.00  0.00           C
ATOM   2018  CG  ARG A 122      58.164  58.739 100.245  1.00  0.00           C
ATOM   2021  CD  ARG A 122      59.334  59.319  99.445  1.00  0.00           C
ATOM   2024  NE  ARG A 122      60.034  58.159  98.815  1.00  0.00           N
ATOM   2026  CZ  ARG A 122      61.184  58.269  98.175  1.00  0.00           C
ATOM   2027  NH1 ARG A 122      61.954  59.319  98.245  1.00  0.00           N
ATOM   2030  NH2 ARG A 122      61.554  57.269  97.415  1.00  0.00           N
ATOM   2033  C   ARG A 122      56.734  58.749 102.895  1.00  0.00           C
ATOM   2034  O   ARG A 122      56.514  57.539 102.995  1.00  0.00           O
ATOM   2035  N   SER A 123      57.464  59.399 103.825  1.00  0.00           N
ATOM   2037  CA  SER A 123      57.944  58.759 105.035  1.00  0.00           C
ATOM   2039  CB  SER A 123      58.814  59.709 105.885  1.00  0.00           C
ATOM   2042  OG  SER A 123      59.964  60.099 105.135  1.00  0.00           O
ATOM   2044  C   SER A 123      56.844  58.229 105.925  1.00  0.00           C
ATOM   2045  O   SER A 123      56.884  57.099 106.385  1.00  0.00           O
ATOM   2046  N   LEU A 124      55.784  59.039 106.145  1.00  0.00           N
ATOM   2048  CA  LEU A 124      54.604  58.659 106.895  1.00  0.00           C
ATOM   2050  CB  LEU A 124      53.654  59.869 107.035  1.00  0.00           C
ATOM   2053  CG  LEU A 124      54.234  61.039 107.845  1.00  0.00           C
ATOM   2055  CD1 LEU A 124      53.354  62.289 107.705  1.00  0.00           C
ATOM   2059  CD2 LEU A 124      54.404  60.659 109.315  1.00  0.00           C
ATOM   2063  C   LEU A 124      53.844  57.499 106.275  1.00  0.00           C
ATOM   2064  O   LEU A 124      53.434  56.549 106.955  1.00  0.00           O
ATOM   2065  N   LEU A 125      53.674  57.509 104.945  1.00  0.00           N
ATOM   2067  CA  LEU A 125      53.154  56.389 104.185  1.00  0.00           C
ATOM   2069  CB  LEU A 125      53.044  56.739 102.685  1.00  0.00           C
ATOM   2072  CG  LEU A 125      51.984  57.819 102.375  1.00  0.00           C
ATOM   2074  CD1 LEU A 125      52.184  58.399 100.965  1.00  0.00           C
ATOM   2078  CD2 LEU A 125      50.554  57.279 102.555  1.00  0.00           C
ATOM   2082  C   LEU A 125      53.984  55.109 104.325  1.00  0.00           C
ATOM   2083  O   LEU A 125      53.434  54.029 104.505  1.00  0.00           O
ATOM   2084  N   LEU A 126      55.334  55.219 104.265  1.00  0.00           N
ATOM   2086  CA  LEU A 126      56.224  54.099 104.505  1.00  0.00           C
ATOM   2088  CB  LEU A 126      57.684  54.489 104.185  1.00  0.00           C
ATOM   2091  CG  LEU A 126      58.734  53.389 104.455  1.00  0.00           C
ATOM   2093  CD1 LEU A 126      58.464  52.109 103.645  1.00  0.00           C
ATOM   2097  CD2 LEU A 126      60.144  53.909 104.125  1.00  0.00           C
ATOM   2101  C   LEU A 126      56.114  53.509 105.905  1.00  0.00           C
ATOM   2102  O   LEU A 126      56.044  52.289 106.075  1.00  0.00           O
ATOM   2103  N   LEU A 127      56.054  54.359 106.945  1.00  0.00           N
ATOM   2105  CA  LEU A 127      55.844  53.959 108.325  1.00  0.00           C
ATOM   2107  CB  LEU A 127      55.934  55.189 109.265  1.00  0.00           C
ATOM   2110  CG  LEU A 127      57.334  55.839 109.355  1.00  0.00           C
ATOM   2112  CD1 LEU A 127      57.244  57.249 109.965  1.00  0.00           C
ATOM   2116  CD2 LEU A 127      58.334  54.969 110.135  1.00  0.00           C
ATOM   2120  C   LEU A 127      54.524  53.239 108.535  1.00  0.00           C
ATOM   2121  O   LEU A 127      54.414  52.219 109.225  1.00  0.00           O
ATOM   2122  N   GLN A 128      53.454  53.729 107.875  1.00  0.00           N
ATOM   2124  CA  GLN A 128      52.194  53.019 107.775  1.00  0.00           C
ATOM   2126  CB  GLN A 128      51.114  53.909 107.115  1.00  0.00           C
ATOM   2129  CG  GLN A 128      49.764  53.189 106.925  1.00  0.00           C
ATOM   2132  CD  GLN A 128      48.684  54.069 106.295  1.00  0.00           C
ATOM   2133  OE1 GLN A 128      47.594  54.229 106.845  1.00  0.00           O
ATOM   2134  NE2 GLN A 128      48.964  54.589 105.075  1.00  0.00           N
ATOM   2137  C   GLN A 128      52.284  51.659 107.075  1.00  0.00           C
ATOM   2138  O   GLN A 128      51.674  50.689 107.525  1.00  0.00           O
ATOM   2139  N   LYS A 129      53.064  51.549 105.985  1.00  0.00           N
ATOM   2141  CA  LYS A 129      53.324  50.309 105.265  1.00  0.00           C
ATOM   2143  CB  LYS A 129      54.154  50.589 103.975  1.00  0.00           C
ATOM   2146  CG  LYS A 129      54.744  49.369 103.225  1.00  0.00           C
ATOM   2149  CD  LYS A 129      55.684  49.779 102.065  1.00  0.00           C
ATOM   2152  CE  LYS A 129      56.764  48.739 101.715  1.00  0.00           C
ATOM   2155  NZ  LYS A 129      56.184  47.539 101.075  1.00  0.00           N
ATOM   2159  C   LYS A 129      53.914  49.179 106.105  1.00  0.00           C
ATOM   2160  O   LYS A 129      53.644  48.009 105.855  1.00  0.00           O
ATOM   2161  N   VAL A 130      54.734  49.519 107.125  1.00  0.00           N
ATOM   2163  CA  VAL A 130      55.364  48.569 108.015  1.00  0.00           C
ATOM   2165  CB  VAL A 130      56.834  48.919 108.215  1.00  0.00           C
ATOM   2167  CG1 VAL A 130      57.524  48.789 106.845  1.00  0.00           C
ATOM   2171  CG2 VAL A 130      57.054  50.339 108.765  1.00  0.00           C
ATOM   2175  C   VAL A 130      54.644  48.419 109.355  1.00  0.00           C
ATOM   2176  O   VAL A 130      55.074  47.639 110.205  1.00  0.00           O
ATOM   2177  N   GLY A 131      53.484  49.089 109.555  1.00  0.00           N
ATOM   2179  CA  GLY A 131      52.574  48.809 110.675  1.00  0.00           C
ATOM   2182  C   GLY A 131      52.884  49.529 111.965  1.00  0.00           C
ATOM   2183  O   GLY A 131      52.514  49.089 113.065  1.00  0.00           O
ATOM   2184  N   LEU A 132      53.584  50.669 111.865  1.00  0.00           N
ATOM   2186  CA  LEU A 132      53.964  51.479 113.005  1.00  0.00           C
ATOM   2188  CB  LEU A 132      55.354  52.129 112.775  1.00  0.00           C
ATOM   2191  CG  LEU A 132      56.514  51.119 112.635  1.00  0.00           C
ATOM   2193  CD1 LEU A 132      57.794  51.849 112.235  1.00  0.00           C
ATOM   2197  CD2 LEU A 132      56.724  50.279 113.905  1.00  0.00           C
ATOM   2201  C   LEU A 132      52.964  52.579 113.285  1.00  0.00           C
ATOM   2202  O   LEU A 132      52.804  52.999 114.425  1.00  0.00           O
ATOM   2203  N   ILE A 133      52.214  53.049 112.275  1.00  0.00           N
ATOM   2205  CA  ILE A 133      51.224  54.099 112.445  1.00  0.00           C
ATOM   2207  CB  ILE A 133      51.754  55.529 112.225  1.00  0.00           C
ATOM   2209  CG2 ILE A 133      52.564  55.939 113.465  1.00  0.00           C
ATOM   2213  CG1 ILE A 133      52.564  55.689 110.915  1.00  0.00           C
ATOM   2216  CD  ILE A 133      53.124  57.099 110.695  1.00  0.00           C
ATOM   2220  C   ILE A 133      50.114  53.779 111.485  1.00  0.00           C
ATOM   2221  O   ILE A 133      50.324  53.079 110.495  1.00  0.00           O
ATOM   2222  N   LYS A 134      48.894  54.279 111.715  1.00  0.00           N
ATOM   2224  CA  LYS A 134      47.924  54.389 110.645  1.00  0.00           C
ATOM   2226  CB  LYS A 134      46.674  53.469 110.765  1.00  0.00           C
ATOM   2229  CG  LYS A 134      45.524  53.839 109.805  1.00  0.00           C
ATOM   2232  CD  LYS A 134      44.304  52.909 109.865  1.00  0.00           C
ATOM   2235  CE  LYS A 134      42.974  53.659 109.645  1.00  0.00           C
ATOM   2238  NZ  LYS A 134      42.944  54.289 108.315  1.00  0.00           N
ATOM   2242  C   LYS A 134      47.534  55.829 110.415  1.00  0.00           C
ATOM   2243  O   LYS A 134      47.374  56.619 111.345  1.00  0.00           O
ATOM   2244  N   LEU A 135      47.364  56.209 109.145  1.00  0.00           N
ATOM   2246  CA  LEU A 135      46.944  57.529 108.765  1.00  0.00           C
ATOM   2248  CB  LEU A 135      47.774  58.009 107.555  1.00  0.00           C
ATOM   2251  CG  LEU A 135      49.294  58.089 107.845  1.00  0.00           C
ATOM   2253  CD1 LEU A 135      50.084  57.959 106.535  1.00  0.00           C
ATOM   2257  CD2 LEU A 135      49.664  59.369 108.595  1.00  0.00           C
ATOM   2261  C   LEU A 135      45.454  57.559 108.465  1.00  0.00           C
ATOM   2262  O   LEU A 135      44.784  56.539 108.235  1.00  0.00           O
ATOM   2263  N   LYS A 136      44.874  58.769 108.475  1.00  0.00           N
ATOM   2265  CA  LYS A 136      43.544  59.039 107.955  1.00  0.00           C
ATOM   2267  CB  LYS A 136      43.164  60.529 108.015  1.00  0.00           C
ATOM   2270  CG  LYS A 136      43.084  61.099 109.425  1.00  0.00           C
ATOM   2273  CD  LYS A 136      42.994  62.619 109.355  1.00  0.00           C
ATOM   2276  CE  LYS A 136      43.114  63.309 110.705  1.00  0.00           C
ATOM   2279  NZ  LYS A 136      43.434  64.709 110.435  1.00  0.00           N
ATOM   2283  C   LYS A 136      43.384  58.629 106.515  1.00  0.00           C
ATOM   2284  O   LYS A 136      44.234  58.859 105.655  1.00  0.00           O
ATOM   2285  N   ASP A 137      42.254  58.009 106.205  1.00  0.00           N
ATOM   2287  CA  ASP A 137      41.904  57.639 104.865  1.00  0.00           C
ATOM   2289  CB  ASP A 137      40.684  56.709 104.925  1.00  0.00           C
ATOM   2292  CG  ASP A 137      41.004  55.519 105.805  1.00  0.00           C
ATOM   2293  OD1 ASP A 137      41.424  54.479 105.245  1.00  0.00           O
ATOM   2294  OD2 ASP A 137      40.974  55.639 107.065  1.00  0.00           O
ATOM   2295  C   ASP A 137      41.644  58.859 103.995  1.00  0.00           C
ATOM   2296  O   ASP A 137      40.914  59.779 104.385  1.00  0.00           O
ATOM   2297  N   GLY A 138      42.254  58.899 102.795  1.00  0.00           N
ATOM   2299  CA  GLY A 138      42.094  60.029 101.885  1.00  0.00           C
ATOM   2302  C   GLY A 138      43.174  61.059 101.895  1.00  0.00           C
ATOM   2303  O   GLY A 138      42.984  62.149 101.345  1.00  0.00           O
ATOM   2304  N   VAL A 139      44.324  60.749 102.505  1.00  0.00           N
ATOM   2306  CA  VAL A 139      45.494  61.609 102.545  1.00  0.00           C
ATOM   2308  CB  VAL A 139      46.374  61.289 103.745  1.00  0.00           C
ATOM   2310  CG1 VAL A 139      45.644  61.769 105.015  1.00  0.00           C
ATOM   2314  CG2 VAL A 139      46.744  59.789 103.795  1.00  0.00           C
ATOM   2318  C   VAL A 139      46.364  61.549 101.295  1.00  0.00           C
ATOM   2319  O   VAL A 139      47.114  62.479 100.995  1.00  0.00           O
ATOM   2320  N   GLY A 140      46.254  60.459 100.505  1.00  0.00           N
ATOM   2322  CA  GLY A 140      47.024  60.239  99.285  1.00  0.00           C
ATOM   2325  C   GLY A 140      48.514  60.309  99.465  1.00  0.00           C
ATOM   2326  O   GLY A 140      49.074  59.579 100.265  1.00  0.00           O
ATOM   2327  N   LEU A 141      49.164  61.209  98.705  1.00  0.00           N
ATOM   2329  CA  LEU A 141      50.584  61.459  98.765  1.00  0.00           C
ATOM   2331  CB  LEU A 141      51.084  61.889  97.365  1.00  0.00           C
ATOM   2334  CG  LEU A 141      51.004  60.829  96.265  1.00  0.00           C
ATOM   2336  CD1 LEU A 141      51.584  61.369  94.955  1.00  0.00           C
ATOM   2340  CD2 LEU A 141      51.734  59.539  96.655  1.00  0.00           C
ATOM   2344  C   LEU A 141      50.934  62.589  99.725  1.00  0.00           C
ATOM   2345  O   LEU A 141      52.094  62.979  99.865  1.00  0.00           O
ATOM   2346  N   LEU A 142      49.954  63.159 100.435  1.00  0.00           N
ATOM   2348  CA  LEU A 142      50.254  64.209 101.375  1.00  0.00           C
ATOM   2350  CB  LEU A 142      49.984  65.609 100.755  1.00  0.00           C
ATOM   2353  CG  LEU A 142      50.914  66.009  99.595  1.00  0.00           C
ATOM   2355  CD1 LEU A 142      50.304  67.159  98.785  1.00  0.00           C
ATOM   2359  CD2 LEU A 142      52.304  66.419 100.105  1.00  0.00           C
ATOM   2363  C   LEU A 142      49.504  64.029 102.685  1.00  0.00           C
ATOM   2364  O   LEU A 142      48.554  64.759 102.985  1.00  0.00           O
ATOM   2365  N   PRO A 143      49.904  63.089 103.535  1.00  0.00           N
ATOM   2366  CD  PRO A 143      50.544  61.829 103.135  1.00  0.00           C
ATOM   2369  CA  PRO A 143      49.524  63.079 104.935  1.00  0.00           C
ATOM   2371  CB  PRO A 143      49.724  61.619 105.365  1.00  0.00           C
ATOM   2374  CG  PRO A 143      50.774  61.049 104.415  1.00  0.00           C
ATOM   2377  C   PRO A 143      50.424  63.969 105.755  1.00  0.00           C
ATOM   2378  O   PRO A 143      51.484  64.399 105.295  1.00  0.00           O
ATOM   2379  N   THR A 144      50.004  64.269 106.985  1.00  0.00           N
ATOM   2381  CA  THR A 144      50.804  65.009 107.935  1.00  0.00           C
ATOM   2383  CB  THR A 144      50.254  66.409 108.155  1.00  0.00           C
ATOM   2385  OG1 THR A 144      48.904  66.399 108.585  1.00  0.00           O
ATOM   2387  CG2 THR A 144      50.314  67.179 106.825  1.00  0.00           C
ATOM   2391  C   THR A 144      50.844  64.239 109.235  1.00  0.00           C
ATOM   2392  O   THR A 144      50.144  63.239 109.415  1.00  0.00           O
ATOM   2393  N   VAL A 145      51.654  64.689 110.225  1.00  0.00           N
ATOM   2395  CA  VAL A 145      51.674  64.149 111.575  1.00  0.00           C
ATOM   2397  CB  VAL A 145      52.744  64.829 112.435  1.00  0.00           C
ATOM   2399  CG1 VAL A 145      52.724  64.279 113.875  1.00  0.00           C
ATOM   2403  CG2 VAL A 145      54.124  64.569 111.815  1.00  0.00           C
ATOM   2407  C   VAL A 145      50.294  64.209 112.235  1.00  0.00           C
ATOM   2408  O   VAL A 145      49.864  63.309 112.955  1.00  0.00           O
ATOM   2409  N   LEU A 146      49.524  65.259 111.905  1.00  0.00           N
ATOM   2411  CA  LEU A 146      48.174  65.479 112.365  1.00  0.00           C
ATOM   2413  CB  LEU A 146      47.754  66.919 111.995  1.00  0.00           C
ATOM   2416  CG  LEU A 146      48.714  68.019 112.495  1.00  0.00           C
ATOM   2418  CD1 LEU A 146      48.344  69.319 111.795  1.00  0.00           C
ATOM   2422  CD2 LEU A 146      48.684  68.209 114.015  1.00  0.00           C
ATOM   2426  C   LEU A 146      47.154  64.519 111.755  1.00  0.00           C
ATOM   2427  O   LEU A 146      46.024  64.409 112.235  1.00  0.00           O
ATOM   2428  N   ASP A 147      47.544  63.799 110.685  1.00  0.00           N
ATOM   2430  CA  ASP A 147      46.714  62.819 110.035  1.00  0.00           C
ATOM   2432  CB  ASP A 147      46.854  62.919 108.505  1.00  0.00           C
ATOM   2435  CG  ASP A 147      46.324  64.239 107.985  1.00  0.00           C
ATOM   2436  OD1 ASP A 147      45.434  64.889 108.615  1.00  0.00           O
ATOM   2437  OD2 ASP A 147      46.744  64.619 106.865  1.00  0.00           O
ATOM   2438  C   ASP A 147      47.034  61.419 110.535  1.00  0.00           C
ATOM   2439  O   ASP A 147      46.414  60.449 110.115  1.00  0.00           O
ATOM   2440  N   VAL A 148      47.974  61.269 111.485  1.00  0.00           N
ATOM   2442  CA  VAL A 148      48.094  60.029 112.245  1.00  0.00           C
ATOM   2444  CB  VAL A 148      49.384  59.969 113.055  1.00  0.00           C
ATOM   2446  CG1 VAL A 148      49.474  58.599 113.755  1.00  0.00           C
ATOM   2450  CG2 VAL A 148      50.594  60.179 112.115  1.00  0.00           C
ATOM   2454  C   VAL A 148      46.874  59.799 113.145  1.00  0.00           C
ATOM   2455  O   VAL A 148      46.474  60.689 113.905  1.00  0.00           O
ATOM   2456  N   VAL A 149      46.234  58.619 113.055  1.00  0.00           N
ATOM   2458  CA  VAL A 149      45.064  58.309 113.855  1.00  0.00           C
ATOM   2460  CB  VAL A 149      43.824  58.069 113.005  1.00  0.00           C
ATOM   2462  CG1 VAL A 149      43.374  59.419 112.425  1.00  0.00           C
ATOM   2466  CG2 VAL A 149      44.104  57.059 111.875  1.00  0.00           C
ATOM   2470  C   VAL A 149      45.294  57.149 114.795  1.00  0.00           C
ATOM   2471  O   VAL A 149      44.694  57.099 115.865  1.00  0.00           O
ATOM   2472  N   GLU A 150      46.234  56.239 114.455  1.00  0.00           N
ATOM   2474  CA  GLU A 150      46.654  55.129 115.295  1.00  0.00           C
ATOM   2476  CB  GLU A 150      46.254  53.739 114.705  1.00  0.00           C
ATOM   2479  CG  GLU A 150      44.724  53.559 114.535  1.00  0.00           C
ATOM   2482  CD  GLU A 150      44.204  52.379 113.695  1.00  0.00           C
ATOM   2483  OE1 GLU A 150      43.154  52.609 113.025  1.00  0.00           O
ATOM   2484  OE2 GLU A 150      44.794  51.269 113.675  1.00  0.00           O
ATOM   2485  C   GLU A 150      48.164  55.229 115.455  1.00  0.00           C
ATOM   2486  O   GLU A 150      48.884  55.429 114.485  1.00  0.00           O
ATOM   2487  N   ASN A 151      48.684  55.089 116.685  1.00  0.00           N
ATOM   2489  CA  ASN A 151      50.114  55.069 116.945  1.00  0.00           C
ATOM   2491  CB  ASN A 151      50.704  56.509 117.035  1.00  0.00           C
ATOM   2494  CG  ASN A 151      52.154  56.629 117.525  1.00  0.00           C
ATOM   2495  OD1 ASN A 151      52.904  55.669 117.695  1.00  0.00           O
ATOM   2496  ND2 ASN A 151      52.544  57.889 117.815  1.00  0.00           N
ATOM   2499  C   ASN A 151      50.304  54.289 118.235  1.00  0.00           C
ATOM   2500  O   ASN A 151      50.234  54.889 119.315  1.00  0.00           O
ATOM   2501  N   PRO A 152      50.514  52.979 118.185  1.00  0.00           N
ATOM   2502  CD  PRO A 152      50.624  52.239 116.925  1.00  0.00           C
ATOM   2505  CA  PRO A 152      50.464  52.089 119.335  1.00  0.00           C
ATOM   2507  CB  PRO A 152      50.374  50.679 118.725  1.00  0.00           C
ATOM   2510  CG  PRO A 152      50.974  50.819 117.325  1.00  0.00           C
ATOM   2513  C   PRO A 152      51.694  52.239 120.192  1.00  0.00           C
ATOM   2514  O   PRO A 152      51.644  52.019 121.392  1.00  0.00           O
ATOM   2515  N   LYS A 153      52.834  52.589 119.575  1.00  0.00           N
ATOM   2517  CA  LYS A 153      54.104  52.679 120.242  1.00  0.00           C
ATOM   2519  CB  LYS A 153      55.214  52.209 119.275  1.00  0.00           C
ATOM   2522  CG  LYS A 153      55.274  50.679 119.105  1.00  0.00           C
ATOM   2525  CD  LYS A 153      56.534  50.219 118.355  1.00  0.00           C
ATOM   2528  CE  LYS A 153      57.004  48.799 118.725  1.00  0.00           C
ATOM   2531  NZ  LYS A 153      57.644  48.769 120.062  1.00  0.00           N
ATOM   2535  C   LYS A 153      54.374  54.099 120.752  1.00  0.00           C
ATOM   2536  O   LYS A 153      55.454  54.399 121.232  1.00  0.00           O
ATOM   2537  N   ASN A 154      53.374  55.009 120.642  1.00  0.00           N
ATOM   2539  CA  ASN A 154      53.444  56.389 121.112  1.00  0.00           C
ATOM   2541  CB  ASN A 154      53.394  56.489 122.662  1.00  0.00           C
ATOM   2544  CG  ASN A 154      52.074  55.989 123.242  1.00  0.00           C
ATOM   2545  OD1 ASN A 154      51.134  56.789 123.382  1.00  0.00           O
ATOM   2546  ND2 ASN A 154      51.994  54.689 123.632  1.00  0.00           N
ATOM   2549  C   ASN A 154      54.634  57.169 120.512  1.00  0.00           C
ATOM   2550  O   ASN A 154      55.174  58.079 121.122  1.00  0.00           O
ATOM   2551  N   LEU A 155      55.044  56.779 119.295  1.00  0.00           N
ATOM   2553  CA  LEU A 155      56.234  57.239 118.575  1.00  0.00           C
ATOM   2555  CB  LEU A 155      56.414  56.459 117.245  1.00  0.00           C
ATOM   2558  CG  LEU A 155      56.704  54.959 117.415  1.00  0.00           C
ATOM   2560  CD1 LEU A 155      56.614  54.219 116.065  1.00  0.00           C
ATOM   2564  CD2 LEU A 155      58.074  54.689 118.065  1.00  0.00           C
ATOM   2568  C   LEU A 155      56.254  58.719 118.275  1.00  0.00           C
ATOM   2569  O   LEU A 155      55.244  59.319 117.915  1.00  0.00           O
ATOM   2570  N   LYS A 156      57.434  59.329 118.405  1.00  0.00           N
ATOM   2572  CA  LYS A 156      57.624  60.749 118.225  1.00  0.00           C
ATOM   2574  CB  LYS A 156      58.694  61.229 119.265  1.00  0.00           C
ATOM   2577  CG  LYS A 156      58.404  60.879 120.742  1.00  0.00           C
ATOM   2580  CD  LYS A 156      57.044  61.339 121.292  1.00  0.00           C
ATOM   2583  CE  LYS A 156      56.554  60.539 122.512  1.00  0.00           C
ATOM   2586  NZ  LYS A 156      57.074  61.049 123.792  1.00  0.00           N
ATOM   2590  C   LYS A 156      58.134  60.999 116.815  1.00  0.00           C
ATOM   2591  O   LYS A 156      59.244  60.599 116.475  1.00  0.00           O
ATOM   2592  N   ILE A 157      57.344  61.659 115.955  1.00  0.00           N
ATOM   2594  CA  ILE A 157      57.734  61.959 114.585  1.00  0.00           C
ATOM   2596  CB  ILE A 157      56.554  61.929 113.615  1.00  0.00           C
ATOM   2598  CG2 ILE A 157      57.084  62.149 112.165  1.00  0.00           C
ATOM   2602  CG1 ILE A 157      55.784  60.599 113.745  1.00  0.00           C
ATOM   2605  CD  ILE A 157      54.494  60.559 112.925  1.00  0.00           C
ATOM   2609  C   ILE A 157      58.394  63.319 114.565  1.00  0.00           C
ATOM   2610  O   ILE A 157      57.824  64.319 114.995  1.00  0.00           O
ATOM   2611  N   VAL A 158      59.654  63.359 114.115  1.00  0.00           N
ATOM   2613  CA  VAL A 158      60.494  64.509 114.275  1.00  0.00           C
ATOM   2615  CB  VAL A 158      61.724  64.149 115.085  1.00  0.00           C
ATOM   2617  CG1 VAL A 158      62.604  65.389 115.305  1.00  0.00           C
ATOM   2621  CG2 VAL A 158      61.354  63.509 116.435  1.00  0.00           C
ATOM   2625  C   VAL A 158      60.884  64.959 112.885  1.00  0.00           C
ATOM   2626  O   VAL A 158      61.624  64.279 112.165  1.00  0.00           O
ATOM   2627  N   GLU A 159      60.364  66.129 112.465  1.00  0.00           N
ATOM   2629  CA  GLU A 159      60.514  66.649 111.125  1.00  0.00           C
ATOM   2631  CB  GLU A 159      59.334  67.589 110.755  1.00  0.00           C
ATOM   2634  CG  GLU A 159      57.994  66.859 110.475  1.00  0.00           C
ATOM   2637  CD  GLU A 159      56.834  67.849 110.255  1.00  0.00           C
ATOM   2638  OE1 GLU A 159      57.004  68.829 109.475  1.00  0.00           O
ATOM   2639  OE2 GLU A 159      55.804  67.679 110.955  1.00  0.00           O
ATOM   2640  C   GLU A 159      61.824  67.399 110.985  1.00  0.00           C
ATOM   2641  O   GLU A 159      62.064  68.399 111.655  1.00  0.00           O
ATOM   2642  N   LEU A 160      62.724  66.909 110.115  1.00  0.00           N
ATOM   2644  CA  LEU A 160      64.064  67.429 109.985  1.00  0.00           C
ATOM   2646  CB  LEU A 160      65.124  66.459 110.565  1.00  0.00           C
ATOM   2649  CG  LEU A 160      65.094  66.349 112.105  1.00  0.00           C
ATOM   2651  CD1 LEU A 160      66.214  65.449 112.645  1.00  0.00           C
ATOM   2655  CD2 LEU A 160      65.264  67.709 112.775  1.00  0.00           C
ATOM   2659  C   LEU A 160      64.384  67.709 108.545  1.00  0.00           C
ATOM   2660  O   LEU A 160      63.744  67.209 107.625  1.00  0.00           O
ATOM   2661  N   GLU A 161      65.404  68.559 108.295  1.00  0.00           N
ATOM   2663  CA  GLU A 161      65.854  68.859 106.955  1.00  0.00           C
ATOM   2665  CB  GLU A 161      66.894  70.009 106.945  1.00  0.00           C
ATOM   2668  CG  GLU A 161      66.324  71.419 107.215  1.00  0.00           C
ATOM   2671  CD  GLU A 161      65.324  71.859 106.175  1.00  0.00           C
ATOM   2672  OE1 GLU A 161      65.574  71.679 104.955  1.00  0.00           O
ATOM   2673  OE2 GLU A 161      64.304  72.469 106.575  1.00  0.00           O
ATOM   2674  C   GLU A 161      66.494  67.649 106.315  1.00  0.00           C
ATOM   2675  O   GLU A 161      67.364  67.029 106.915  1.00  0.00           O
ATOM   2676  N   ALA A 162      66.134  67.329 105.045  1.00  0.00           N
ATOM   2678  CA  ALA A 162      66.644  66.169 104.335  1.00  0.00           C
ATOM   2680  CB  ALA A 162      66.034  66.099 102.915  1.00  0.00           C
ATOM   2684  C   ALA A 162      68.174  65.999 104.325  1.00  0.00           C
ATOM   2685  O   ALA A 162      68.624  64.879 104.535  1.00  0.00           O
ATOM   2686  N   PRO A 163      69.024  67.029 104.205  1.00  0.00           N
ATOM   2687  CD  PRO A 163      68.674  68.319 103.605  1.00  0.00           C
ATOM   2690  CA  PRO A 163      70.474  66.899 104.375  1.00  0.00           C
ATOM   2692  CB  PRO A 163      71.014  68.309 104.125  1.00  0.00           C
ATOM   2695  CG  PRO A 163      69.984  68.959 103.195  1.00  0.00           C
ATOM   2698  C   PRO A 163      70.924  66.439 105.745  1.00  0.00           C
ATOM   2699  O   PRO A 163      72.054  65.979 105.895  1.00  0.00           O
ATOM   2700  N   GLN A 164      70.114  66.639 106.805  1.00  0.00           N
ATOM   2702  CA  GLN A 164      70.564  66.399 108.155  1.00  0.00           C
ATOM   2704  CB  GLN A 164      69.874  67.389 109.115  1.00  0.00           C
ATOM   2707  CG  GLN A 164      70.064  68.889 108.765  1.00  0.00           C
ATOM   2710  CD  GLN A 164      71.514  69.329 108.805  1.00  0.00           C
ATOM   2711  OE1 GLN A 164      72.224  69.209 109.805  1.00  0.00           O
ATOM   2712  NE2 GLN A 164      71.974  69.939 107.685  1.00  0.00           N
ATOM   2715  C   GLN A 164      70.234  64.969 108.575  1.00  0.00           C
ATOM   2716  O   GLN A 164      70.754  64.479 109.575  1.00  0.00           O
ATOM   2717  N   LEU A 165      69.394  64.259 107.795  1.00  0.00           N
ATOM   2719  CA  LEU A 165      68.954  62.889 108.055  1.00  0.00           C
ATOM   2721  CB  LEU A 165      67.914  62.379 107.025  1.00  0.00           C
ATOM   2724  CG  LEU A 165      66.414  62.609 107.365  1.00  0.00           C
ATOM   2726  CD1 LEU A 165      65.954  61.749 108.555  1.00  0.00           C
ATOM   2730  CD2 LEU A 165      66.054  64.079 107.605  1.00  0.00           C
ATOM   2734  C   LEU A 165      70.074  61.859 108.265  1.00  0.00           C
ATOM   2735  O   LEU A 165      69.864  60.919 109.025  1.00  0.00           O
ATOM   2736  N   PRO A 166      71.274  61.969 107.695  1.00  0.00           N
ATOM   2737  CD  PRO A 166      71.464  62.559 106.365  1.00  0.00           C
ATOM   2740  CA  PRO A 166      72.374  61.069 108.035  1.00  0.00           C
ATOM   2742  CB  PRO A 166      73.474  61.529 107.065  1.00  0.00           C
ATOM   2745  CG  PRO A 166      72.694  61.879 105.795  1.00  0.00           C
ATOM   2748  C   PRO A 166      72.894  61.189 109.465  1.00  0.00           C
ATOM   2749  O   PRO A 166      73.174  60.179 110.105  1.00  0.00           O
ATOM   2750  N   ARG A 167      73.054  62.429 109.975  1.00  0.00           N
ATOM   2752  CA  ARG A 167      73.734  62.719 111.225  1.00  0.00           C
ATOM   2754  CB  ARG A 167      74.354  64.159 111.215  1.00  0.00           C
ATOM   2757  CG  ARG A 167      73.374  65.339 111.155  1.00  0.00           C
ATOM   2760  CD  ARG A 167      74.014  66.729 111.255  1.00  0.00           C
ATOM   2763  NE  ARG A 167      74.474  67.099 109.885  1.00  0.00           N
ATOM   2765  CZ  ARG A 167      75.094  68.239 109.595  1.00  0.00           C
ATOM   2766  NH1 ARG A 167      75.434  69.079 110.535  1.00  0.00           N
ATOM   2769  NH2 ARG A 167      75.404  68.519 108.345  1.00  0.00           N
ATOM   2772  C   ARG A 167      72.774  62.589 112.405  1.00  0.00           C
ATOM   2773  O   ARG A 167      73.174  62.589 113.575  1.00  0.00           O
ATOM   2774  N   SER A 168      71.464  62.489 112.125  1.00  0.00           N
ATOM   2776  CA  SER A 168      70.394  62.199 113.065  1.00  0.00           C
ATOM   2778  CB  SER A 168      69.014  62.469 112.415  1.00  0.00           C
ATOM   2781  OG  SER A 168      68.614  61.439 111.515  1.00  0.00           O
ATOM   2783  C   SER A 168      70.464  60.809 113.645  1.00  0.00           C
ATOM   2784  O   SER A 168      70.204  60.619 114.835  1.00  0.00           O
ATOM   2785  N   LEU A 169      70.904  59.799 112.865  1.00  0.00           N
ATOM   2787  CA  LEU A 169      71.014  58.419 113.315  1.00  0.00           C
ATOM   2789  CB  LEU A 169      71.714  57.599 112.215  1.00  0.00           C
ATOM   2792  CG  LEU A 169      70.884  57.359 110.955  1.00  0.00           C
ATOM   2794  CD1 LEU A 169      71.784  56.769 109.855  1.00  0.00           C
ATOM   2798  CD2 LEU A 169      69.734  56.389 111.265  1.00  0.00           C
ATOM   2802  C   LEU A 169      71.834  58.249 114.575  1.00  0.00           C
ATOM   2803  O   LEU A 169      71.504  57.459 115.455  1.00  0.00           O
ATOM   2804  N   ASP A 170      72.924  59.019 114.675  1.00  0.00           N
ATOM   2806  CA  ASP A 170      73.744  59.209 115.835  1.00  0.00           C
ATOM   2808  CB  ASP A 170      75.004  59.999 115.445  1.00  0.00           C
ATOM   2811  CG  ASP A 170      75.844  59.129 114.535  1.00  0.00           C
ATOM   2812  OD1 ASP A 170      76.134  57.989 114.975  1.00  0.00           O
ATOM   2813  OD2 ASP A 170      76.234  59.529 113.405  1.00  0.00           O
ATOM   2814  C   ASP A 170      73.094  59.799 117.085  1.00  0.00           C
ATOM   2815  O   ASP A 170      73.474  59.349 118.165  1.00  0.00           O
ATOM   2816  N   ASP A 171      72.154  60.779 117.005  1.00  0.00           N
ATOM   2818  CA  ASP A 171      71.554  61.479 118.145  1.00  0.00           C
ATOM   2820  CB  ASP A 171      70.444  62.509 117.705  1.00  0.00           C
ATOM   2823  CG  ASP A 171      69.634  63.139 118.835  1.00  0.00           C
ATOM   2824  OD1 ASP A 171      69.994  64.269 119.275  1.00  0.00           O
ATOM   2825  OD2 ASP A 171      68.684  62.489 119.345  1.00  0.00           O
ATOM   2826  C   ASP A 171      71.114  60.569 119.295  1.00  0.00           C
ATOM   2827  O   ASP A 171      70.784  59.409 119.095  1.00  0.00           O
ATOM   2828  N   ALA A 172      71.104  61.079 120.522  1.00  0.00           N
ATOM   2830  CA  ALA A 172      70.774  60.339 121.712  1.00  0.00           C
ATOM   2832  CB  ALA A 172      70.804  61.309 122.882  1.00  0.00           C
ATOM   2836  C   ALA A 172      69.414  59.689 121.712  1.00  0.00           C
ATOM   2837  O   ALA A 172      69.254  58.579 122.202  1.00  0.00           O
ATOM   2838  N   GLN A 173      68.394  60.369 121.172  1.00  0.00           N
ATOM   2840  CA  GLN A 173      67.034  59.909 121.272  1.00  0.00           C
ATOM   2842  CB  GLN A 173      66.144  61.129 121.562  1.00  0.00           C
ATOM   2845  CG  GLN A 173      66.534  61.889 122.852  1.00  0.00           C
ATOM   2848  CD  GLN A 173      66.644  60.929 124.022  1.00  0.00           C
ATOM   2849  OE1 GLN A 173      65.704  60.189 124.292  1.00  0.00           O
ATOM   2850  NE2 GLN A 173      67.784  60.909 124.752  1.00  0.00           N
ATOM   2853  C   GLN A 173      66.554  59.289 119.982  1.00  0.00           C
ATOM   2854  O   GLN A 173      65.554  58.559 119.962  1.00  0.00           O
ATOM   2855  N   ILE A 174      67.244  59.559 118.865  1.00  0.00           N
ATOM   2857  CA  ILE A 174      66.764  59.139 117.565  1.00  0.00           C
ATOM   2859  CB  ILE A 174      67.294  60.009 116.435  1.00  0.00           C
ATOM   2861  CG2 ILE A 174      66.964  59.419 115.045  1.00  0.00           C
ATOM   2865  CG1 ILE A 174      66.674  61.419 116.625  1.00  0.00           C
ATOM   2868  CD  ILE A 174      67.094  62.399 115.535  1.00  0.00           C
ATOM   2872  C   ILE A 174      66.994  57.669 117.355  1.00  0.00           C
ATOM   2873  O   ILE A 174      68.124  57.179 117.215  1.00  0.00           O
ATOM   2874  N   ALA A 175      65.884  56.899 117.375  1.00  0.00           N
ATOM   2876  CA  ALA A 175      65.924  55.469 117.335  1.00  0.00           C
ATOM   2878  CB  ALA A 175      64.984  54.859 118.385  1.00  0.00           C
ATOM   2882  C   ALA A 175      65.564  54.929 115.965  1.00  0.00           C
ATOM   2883  O   ALA A 175      65.704  53.749 115.695  1.00  0.00           O
ATOM   2884  N   LEU A 176      65.124  55.809 115.055  1.00  0.00           N
ATOM   2886  CA  LEU A 176      64.844  55.419 113.695  1.00  0.00           C
ATOM   2888  CB  LEU A 176      63.424  54.809 113.645  1.00  0.00           C
ATOM   2891  CG  LEU A 176      62.974  54.229 112.285  1.00  0.00           C
ATOM   2893  CD1 LEU A 176      63.964  53.179 111.785  1.00  0.00           C
ATOM   2897  CD2 LEU A 176      61.564  53.639 112.455  1.00  0.00           C
ATOM   2901  C   LEU A 176      64.934  56.649 112.805  1.00  0.00           C
ATOM   2902  O   LEU A 176      64.574  57.739 113.225  1.00  0.00           O
ATOM   2903  N   ALA A 177      65.374  56.509 111.545  1.00  0.00           N
ATOM   2905  CA  ALA A 177      65.424  57.599 110.585  1.00  0.00           C
ATOM   2907  CB  ALA A 177      66.824  58.239 110.515  1.00  0.00           C
ATOM   2911  C   ALA A 177      65.014  57.079 109.205  1.00  0.00           C
ATOM   2912  O   ALA A 177      65.474  56.029 108.775  1.00  0.00           O
ATOM   2913  N   VAL A 178      64.144  57.799 108.485  1.00  0.00           N
ATOM   2915  CA  VAL A 178      63.764  57.459 107.125  1.00  0.00           C
ATOM   2917  CB  VAL A 178      62.254  57.589 106.865  1.00  0.00           C
ATOM   2919  CG1 VAL A 178      61.924  57.229 105.405  1.00  0.00           C
ATOM   2923  CG2 VAL A 178      61.474  56.649 107.805  1.00  0.00           C
ATOM   2927  C   VAL A 178      64.574  58.369 106.215  1.00  0.00           C
ATOM   2928  O   VAL A 178      64.354  59.579 106.165  1.00  0.00           O
ATOM   2929  N   ILE A 179      65.584  57.829 105.515  1.00  0.00           N
ATOM   2931  CA  ILE A 179      66.614  58.669 104.905  1.00  0.00           C
ATOM   2933  CB  ILE A 179      68.024  58.369 105.425  1.00  0.00           C
ATOM   2935  CG2 ILE A 179      69.024  59.419 104.865  1.00  0.00           C
ATOM   2939  CG1 ILE A 179      68.034  58.309 106.975  1.00  0.00           C
ATOM   2942  CD  ILE A 179      69.414  58.069 107.575  1.00  0.00           C
ATOM   2946  C   ILE A 179      66.554  58.499 103.405  1.00  0.00           C
ATOM   2947  O   ILE A 179      66.514  57.389 102.885  1.00  0.00           O
ATOM   2948  N   ASN A 180      66.534  59.619 102.645  1.00  0.00           N
ATOM   2950  CA  ASN A 180      66.674  59.599 101.205  1.00  0.00           C
ATOM   2952  CB  ASN A 180      66.624  61.019 100.565  1.00  0.00           C
ATOM   2955  CG  ASN A 180      65.374  61.749 101.005  1.00  0.00           C
ATOM   2956  OD1 ASN A 180      65.324  62.229 102.135  1.00  0.00           O
ATOM   2957  ND2 ASN A 180      64.404  61.949 100.085  1.00  0.00           N
ATOM   2960  C   ASN A 180      67.984  58.979 100.765  1.00  0.00           C
ATOM   2961  O   ASN A 180      69.054  59.219 101.335  1.00  0.00           O
ATOM   2962  N   THR A 181      67.934  58.169  99.695  1.00  0.00           N
ATOM   2964  CA  THR A 181      69.034  57.399  99.155  1.00  0.00           C
ATOM   2966  CB  THR A 181      68.544  56.559  97.995  1.00  0.00           C
ATOM   2968  OG1 THR A 181      67.224  56.099  98.265  1.00  0.00           O
ATOM   2970  CG2 THR A 181      69.434  55.329  97.865  1.00  0.00           C
ATOM   2974  C   THR A 181      70.224  58.249  98.755  1.00  0.00           C
ATOM   2975  O   THR A 181      71.384  57.899  99.005  1.00  0.00           O
ATOM   2976  N   THR A 182      69.924  59.439  98.195  1.00  0.00           N
ATOM   2978  CA  THR A 182      70.744  60.629  98.055  1.00  0.00           C
ATOM   2980  CB  THR A 182      69.854  61.879  97.885  1.00  0.00           C
ATOM   2982  OG1 THR A 182      68.714  61.579  97.085  1.00  0.00           O
ATOM   2984  CG2 THR A 182      70.634  63.029  97.245  1.00  0.00           C
ATOM   2988  C   THR A 182      71.664  60.889  99.225  1.00  0.00           C
ATOM   2989  O   THR A 182      72.884  60.909  99.075  1.00  0.00           O
ATOM   2990  N   TYR A 183      71.114  61.049 100.435  1.00  0.00           N
ATOM   2992  CA  TYR A 183      71.834  61.429 101.625  1.00  0.00           C
ATOM   2994  CB  TYR A 183      70.944  62.289 102.555  1.00  0.00           C
ATOM   2997  CG  TYR A 183      70.634  63.599 101.895  1.00  0.00           C
ATOM   2998  CD1 TYR A 183      69.304  63.989 101.635  1.00  0.00           C
ATOM   3000  CE1 TYR A 183      69.044  65.219 101.015  1.00  0.00           C
ATOM   3002  CZ  TYR A 183      70.094  66.059 100.655  1.00  0.00           C
ATOM   3003  OH  TYR A 183      69.824  67.289 100.045  1.00  0.00           O
ATOM   3005  CD2 TYR A 183      71.674  64.479 101.585  1.00  0.00           C
ATOM   3007  CE2 TYR A 183      71.414  65.699 100.945  1.00  0.00           C
ATOM   3009  C   TYR A 183      72.354  60.239 102.395  1.00  0.00           C
ATOM   3010  O   TYR A 183      73.404  60.299 103.015  1.00  0.00           O
ATOM   3011  N   ALA A 184      71.674  59.079 102.305  1.00  0.00           N
ATOM   3013  CA  ALA A 184      72.144  57.819 102.845  1.00  0.00           C
ATOM   3015  CB  ALA A 184      71.064  56.749 102.545  1.00  0.00           C
ATOM   3019  C   ALA A 184      73.484  57.389 102.255  1.00  0.00           C
ATOM   3020  O   ALA A 184      74.414  56.979 102.945  1.00  0.00           O
ATOM   3021  N   SER A 185      73.624  57.579 100.925  1.00  0.00           N
ATOM   3023  CA  SER A 185      74.844  57.259 100.185  1.00  0.00           C
ATOM   3025  CB  SER A 185      74.694  57.469  98.655  1.00  0.00           C
ATOM   3028  OG  SER A 185      74.694  58.839  98.215  1.00  0.00           O
ATOM   3030  C   SER A 185      76.074  57.989 100.695  1.00  0.00           C
ATOM   3031  O   SER A 185      77.154  57.389 100.805  1.00  0.00           O
ATOM   3032  N   GLN A 186      75.944  59.279 101.085  1.00  0.00           N
ATOM   3034  CA  GLN A 186      77.014  60.129 101.595  1.00  0.00           C
ATOM   3036  CB  GLN A 186      76.464  61.509 102.045  1.00  0.00           C
ATOM   3039  CG  GLN A 186      75.764  62.309 100.925  1.00  0.00           C
ATOM   3042  CD  GLN A 186      75.324  63.699 101.415  1.00  0.00           C
ATOM   3043  OE1 GLN A 186      75.314  63.999 102.615  1.00  0.00           O
ATOM   3044  NE2 GLN A 186      74.944  64.579 100.465  1.00  0.00           N
ATOM   3047  C   GLN A 186      77.784  59.549 102.775  1.00  0.00           C
ATOM   3048  O   GLN A 186      78.974  59.819 102.955  1.00  0.00           O
ATOM   3049  N   ILE A 187      77.104  58.749 103.625  1.00  0.00           N
ATOM   3051  CA  ILE A 187      77.674  58.109 104.795  1.00  0.00           C
ATOM   3053  CB  ILE A 187      76.854  58.449 106.055  1.00  0.00           C
ATOM   3055  CG2 ILE A 187      77.104  59.949 106.345  1.00  0.00           C
ATOM   3059  CG1 ILE A 187      75.334  58.149 105.915  1.00  0.00           C
ATOM   3062  CD  ILE A 187      74.554  58.179 107.245  1.00  0.00           C
ATOM   3066  C   ILE A 187      77.854  56.599 104.605  1.00  0.00           C
ATOM   3067  O   ILE A 187      78.384  55.919 105.465  1.00  0.00           O
ATOM   3068  N   GLY A 188      77.494  56.059 103.425  1.00  0.00           N
ATOM   3070  CA  GLY A 188      77.744  54.679 103.035  1.00  0.00           C
ATOM   3073  C   GLY A 188      76.564  53.749 103.145  1.00  0.00           C
ATOM   3074  O   GLY A 188      76.704  52.549 102.975  1.00  0.00           O
ATOM   3075  N   LEU A 189      75.354  54.259 103.415  1.00  0.00           N
ATOM   3077  CA  LEU A 189      74.214  53.399 103.625  1.00  0.00           C
ATOM   3079  CB  LEU A 189      73.344  53.979 104.775  1.00  0.00           C
ATOM   3082  CG  LEU A 189      74.084  54.179 106.115  1.00  0.00           C
ATOM   3084  CD1 LEU A 189      73.204  54.739 107.235  1.00  0.00           C
ATOM   3088  CD2 LEU A 189      74.704  52.879 106.635  1.00  0.00           C
ATOM   3092  C   LEU A 189      73.414  53.199 102.335  1.00  0.00           C
ATOM   3093  O   LEU A 189      73.214  54.139 101.555  1.00  0.00           O
ATOM   3094  N   THR A 190      72.984  51.949 102.065  1.00  0.00           N
ATOM   3096  CA  THR A 190      72.164  51.609 100.895  1.00  0.00           C
ATOM   3098  CB  THR A 190      72.894  50.779  99.815  1.00  0.00           C
ATOM   3100  OG1 THR A 190      73.304  49.519 100.305  1.00  0.00           O
ATOM   3102  CG2 THR A 190      74.164  51.479  99.325  1.00  0.00           C
ATOM   3106  C   THR A 190      70.904  50.859 101.335  1.00  0.00           C
ATOM   3107  O   THR A 190      70.924  50.209 102.375  1.00  0.00           O
ATOM   3108  N   PRO A 191      69.774  50.879 100.595  1.00  0.00           N
ATOM   3109  CD  PRO A 191      69.524  51.819  99.495  1.00  0.00           C
ATOM   3112  CA  PRO A 191      68.514  50.369 101.135  1.00  0.00           C
ATOM   3114  CB  PRO A 191      67.454  50.759 100.085  1.00  0.00           C
ATOM   3117  CG  PRO A 191      68.014  52.049  99.495  1.00  0.00           C
ATOM   3120  C   PRO A 191      68.494  48.879 101.295  1.00  0.00           C
ATOM   3121  O   PRO A 191      67.844  48.389 102.205  1.00  0.00           O
ATOM   3122  N   ALA A 192      69.134  48.169 100.365  1.00  0.00           N
ATOM   3124  CA  ALA A 192      69.244  46.729 100.385  1.00  0.00           C
ATOM   3126  CB  ALA A 192      69.874  46.239  99.065  1.00  0.00           C
ATOM   3130  C   ALA A 192      70.044  46.209 101.575  1.00  0.00           C
ATOM   3131  O   ALA A 192      69.644  45.239 102.225  1.00  0.00           O
ATOM   3132  N   LYS A 193      71.184  46.859 101.895  1.00  0.00           N
ATOM   3134  CA  LYS A 193      72.194  46.319 102.795  1.00  0.00           C
ATOM   3136  CB  LYS A 193      73.594  46.529 102.135  1.00  0.00           C
ATOM   3139  CG  LYS A 193      74.834  46.719 103.025  1.00  0.00           C
ATOM   3142  CD  LYS A 193      75.274  45.489 103.845  1.00  0.00           C
ATOM   3145  CE  LYS A 193      76.144  45.839 105.065  1.00  0.00           C
ATOM   3148  NZ  LYS A 193      75.334  46.509 106.105  1.00  0.00           N
ATOM   3152  C   LYS A 193      72.124  46.869 104.205  1.00  0.00           C
ATOM   3153  O   LYS A 193      72.564  46.199 105.135  1.00  0.00           O
ATOM   3154  N   ASP A 194      71.554  48.069 104.395  1.00  0.00           N
ATOM   3156  CA  ASP A 194      71.614  48.739 105.675  1.00  0.00           C
ATOM   3158  CB  ASP A 194      72.524  49.999 105.535  1.00  0.00           C
ATOM   3161  CG  ASP A 194      73.864  49.629 104.925  1.00  0.00           C
ATOM   3162  OD1 ASP A 194      74.694  48.979 105.615  1.00  0.00           O
ATOM   3163  OD2 ASP A 194      74.084  49.919 103.715  1.00  0.00           O
ATOM   3164  C   ASP A 194      70.234  49.159 106.195  1.00  0.00           C
ATOM   3165  O   ASP A 194      70.084  49.419 107.385  1.00  0.00           O
ATOM   3166  N   GLY A 195      69.174  49.209 105.345  1.00  0.00           N
ATOM   3168  CA  GLY A 195      67.834  49.639 105.745  1.00  0.00           C
ATOM   3171  C   GLY A 195      67.024  48.549 106.395  1.00  0.00           C
ATOM   3172  O   GLY A 195      66.964  47.419 105.945  1.00  0.00           O
ATOM   3173  N   ILE A 196      66.334  48.839 107.515  1.00  0.00           N
ATOM   3175  CA  ILE A 196      65.444  47.909 108.205  1.00  0.00           C
ATOM   3177  CB  ILE A 196      65.114  48.409 109.615  1.00  0.00           C
ATOM   3179  CG2 ILE A 196      64.184  47.399 110.335  1.00  0.00           C
ATOM   3183  CG1 ILE A 196      66.454  48.599 110.395  1.00  0.00           C
ATOM   3186  CD  ILE A 196      66.294  49.149 111.815  1.00  0.00           C
ATOM   3190  C   ILE A 196      64.204  47.559 107.395  1.00  0.00           C
ATOM   3191  O   ILE A 196      63.744  46.409 107.335  1.00  0.00           O
ATOM   3192  N   PHE A 197      63.644  48.559 106.705  1.00  0.00           N
ATOM   3194  CA  PHE A 197      62.484  48.419 105.875  1.00  0.00           C
ATOM   3196  CB  PHE A 197      61.174  48.689 106.655  1.00  0.00           C
ATOM   3199  CG  PHE A 197      61.154  50.009 107.405  1.00  0.00           C
ATOM   3200  CD1 PHE A 197      61.484  50.059 108.765  1.00  0.00           C
ATOM   3202  CE1 PHE A 197      61.414  51.269 109.475  1.00  0.00           C
ATOM   3204  CZ  PHE A 197      60.994  52.439 108.835  1.00  0.00           C
ATOM   3206  CD2 PHE A 197      60.734  51.199 106.775  1.00  0.00           C
ATOM   3208  CE2 PHE A 197      60.664  52.409 107.475  1.00  0.00           C
ATOM   3210  C   PHE A 197      62.644  49.369 104.715  1.00  0.00           C
ATOM   3211  O   PHE A 197      63.284  50.419 104.835  1.00  0.00           O
ATOM   3212  N   VAL A 198      62.084  49.019 103.545  1.00  0.00           N
ATOM   3214  CA  VAL A 198      62.324  49.759 102.325  1.00  0.00           C
ATOM   3216  CB  VAL A 198      63.344  49.089 101.395  1.00  0.00           C
ATOM   3218  CG1 VAL A 198      63.714  50.019 100.225  1.00  0.00           C
ATOM   3222  CG2 VAL A 198      64.624  48.719 102.165  1.00  0.00           C
ATOM   3226  C   VAL A 198      60.974  49.869 101.655  1.00  0.00           C
ATOM   3227  O   VAL A 198      60.134  48.969 101.715  1.00  0.00           O
ATOM   3228  N   GLU A 199      60.734  51.019 101.015  1.00  0.00           N
ATOM   3230  CA  GLU A 199      59.664  51.269 100.075  1.00  0.00           C
ATOM   3232  CB  GLU A 199      59.774  52.769  99.675  1.00  0.00           C
ATOM   3235  CG  GLU A 199      58.754  53.359  98.685  1.00  0.00           C
ATOM   3238  CD  GLU A 199      59.174  54.769  98.325  1.00  0.00           C
ATOM   3239  OE1 GLU A 199      60.214  54.909  97.625  1.00  0.00           O
ATOM   3240  OE2 GLU A 199      58.534  55.759  98.745  1.00  0.00           O
ATOM   3241  C   GLU A 199      59.664  50.299  98.885  1.00  0.00           C
ATOM   3242  O   GLU A 199      60.684  49.719  98.515  1.00  0.00           O
ATOM   3243  N   ASP A 200      58.494  50.019  98.275  1.00  0.00           N
ATOM   3245  CA  ASP A 200      58.404  49.219  97.065  1.00  0.00           C
ATOM   3247  CB  ASP A 200      56.924  48.849  96.795  1.00  0.00           C
ATOM   3250  CG  ASP A 200      56.394  48.119  98.015  1.00  0.00           C
ATOM   3251  OD1 ASP A 200      55.634  48.759  98.795  1.00  0.00           O
ATOM   3252  OD2 ASP A 200      56.794  46.949  98.265  1.00  0.00           O
ATOM   3253  C   ASP A 200      59.064  49.869  95.835  1.00  0.00           C
ATOM   3254  O   ASP A 200      59.194  51.089  95.735  1.00  0.00           O
ATOM   3255  N   LYS A 201      59.524  49.049  94.845  1.00  0.00           N
ATOM   3257  CA  LYS A 201      60.224  49.549  93.655  1.00  0.00           C
ATOM   3259  CB  LYS A 201      60.994  48.409  92.935  1.00  0.00           C
ATOM   3262  CG  LYS A 201      62.254  47.919  93.665  1.00  0.00           C
ATOM   3265  CD  LYS A 201      62.934  46.769  92.895  1.00  0.00           C
ATOM   3268  CE  LYS A 201      64.184  46.189  93.555  1.00  0.00           C
ATOM   3271  NZ  LYS A 201      65.234  47.229  93.635  1.00  0.00           N
ATOM   3275  C   LYS A 201      59.354  50.289  92.635  1.00  0.00           C
ATOM   3276  O   LYS A 201      59.874  50.879  91.685  1.00  0.00           O
ATOM   3277  N   GLU A 202      58.024  50.259  92.805  1.00  0.00           N
ATOM   3279  CA  GLU A 202      57.044  51.029  92.035  1.00  0.00           C
ATOM   3281  CB  GLU A 202      56.014  50.109  91.315  1.00  0.00           C
ATOM   3284  CG  GLU A 202      54.684  50.749  90.805  1.00  0.00           C
ATOM   3287  CD  GLU A 202      54.784  51.619  89.545  1.00  0.00           C
ATOM   3288  OE1 GLU A 202      54.424  51.129  88.445  1.00  0.00           O
ATOM   3289  OE2 GLU A 202      55.114  52.829  89.675  1.00  0.00           O
ATOM   3290  C   GLU A 202      56.364  51.999  92.975  1.00  0.00           C
ATOM   3291  O   GLU A 202      55.614  51.639  93.885  1.00  0.00           O
ATOM   3292  N   SER A 203      56.654  53.289  92.805  1.00  0.00           N
ATOM   3294  CA  SER A 203      56.104  54.329  93.635  1.00  0.00           C
ATOM   3296  CB  SER A 203      56.834  54.429  95.005  1.00  0.00           C
ATOM   3299  OG  SER A 203      58.224  54.739  94.845  1.00  0.00           O
ATOM   3301  C   SER A 203      56.284  55.579  92.815  1.00  0.00           C
ATOM   3302  O   SER A 203      57.164  55.569  91.955  1.00  0.00           O
ATOM   3303  N   PRO A 204      55.544  56.669  92.985  1.00  0.00           N
ATOM   3304  CD  PRO A 204      54.444  56.749  93.945  1.00  0.00           C
ATOM   3307  CA  PRO A 204      55.624  57.849  92.105  1.00  0.00           C
ATOM   3309  CB  PRO A 204      54.334  58.599  92.455  1.00  0.00           C
ATOM   3312  CG  PRO A 204      54.004  58.199  93.895  1.00  0.00           C
ATOM   3315  C   PRO A 204      56.844  58.719  92.375  1.00  0.00           C
ATOM   3316  O   PRO A 204      56.784  59.939  92.265  1.00  0.00           O
ATOM   3317  N   TYR A 205      57.984  58.109  92.705  1.00  0.00           N
ATOM   3319  CA  TYR A 205      59.174  58.779  93.185  1.00  0.00           C
ATOM   3321  CB  TYR A 205      59.554  58.239  94.565  1.00  0.00           C
ATOM   3324  CG  TYR A 205      58.484  58.629  95.535  1.00  0.00           C
ATOM   3325  CD1 TYR A 205      57.974  59.929  95.625  1.00  0.00           C
ATOM   3327  CE1 TYR A 205      56.844  60.189  96.395  1.00  0.00           C
ATOM   3329  CZ  TYR A 205      56.194  59.139  97.055  1.00  0.00           C
ATOM   3330  OH  TYR A 205      54.974  59.299  97.735  1.00  0.00           O
ATOM   3332  CD2 TYR A 205      57.894  57.619  96.295  1.00  0.00           C
ATOM   3334  CE2 TYR A 205      56.734  57.859  97.015  1.00  0.00           C
ATOM   3336  C   TYR A 205      60.304  58.579  92.235  1.00  0.00           C
ATOM   3337  O   TYR A 205      61.474  58.689  92.595  1.00  0.00           O
ATOM   3338  N   VAL A 206      59.994  58.339  90.955  1.00  0.00           N
ATOM   3340  CA  VAL A 206      60.954  58.549  89.895  1.00  0.00           C
ATOM   3342  CB  VAL A 206      60.464  58.099  88.525  1.00  0.00           C
ATOM   3344  CG1 VAL A 206      59.264  58.929  88.025  1.00  0.00           C
ATOM   3348  CG2 VAL A 206      61.634  58.199  87.545  1.00  0.00           C
ATOM   3352  C   VAL A 206      61.474  59.989  89.875  1.00  0.00           C
ATOM   3353  O   VAL A 206      60.724  60.969  89.875  1.00  0.00           O
ATOM   3354  N   ASN A 207      62.804  60.119  89.895  1.00  0.00           N
ATOM   3356  CA  ASN A 207      63.494  61.379  89.885  1.00  0.00           C
ATOM   3358  CB  ASN A 207      64.824  61.309  90.655  1.00  0.00           C
ATOM   3361  CG  ASN A 207      64.474  61.249  92.125  1.00  0.00           C
ATOM   3362  OD1 ASN A 207      64.464  62.269  92.805  1.00  0.00           O
ATOM   3363  ND2 ASN A 207      64.124  60.059  92.655  1.00  0.00           N
ATOM   3366  C   ASN A 207      63.664  61.859  88.465  1.00  0.00           C
ATOM   3367  O   ASN A 207      63.534  61.089  87.505  1.00  0.00           O
ATOM   3368  N   LEU A 208      63.904  63.159  88.285  1.00  0.00           N
ATOM   3370  CA  LEU A 208      63.694  63.799  87.015  1.00  0.00           C
ATOM   3372  CB  LEU A 208      62.474  64.749  87.055  1.00  0.00           C
ATOM   3375  CG  LEU A 208      61.154  64.089  87.505  1.00  0.00           C
ATOM   3377  CD1 LEU A 208      60.144  65.189  87.825  1.00  0.00           C
ATOM   3381  CD2 LEU A 208      60.604  63.119  86.455  1.00  0.00           C
ATOM   3385  C   LEU A 208      64.914  64.599  86.645  1.00  0.00           C
ATOM   3386  O   LEU A 208      65.724  64.979  87.485  1.00  0.00           O
ATOM   3387  N   ILE A 209      65.024  64.909  85.345  1.00  0.00           N
ATOM   3389  CA  ILE A 209      65.814  66.029  84.905  1.00  0.00           C
ATOM   3391  CB  ILE A 209      66.654  65.749  83.675  1.00  0.00           C
ATOM   3393  CG2 ILE A 209      67.514  67.009  83.385  1.00  0.00           C
ATOM   3397  CG1 ILE A 209      67.544  64.499  83.885  1.00  0.00           C
ATOM   3400  CD  ILE A 209      68.304  64.059  82.625  1.00  0.00           C
ATOM   3404  C   ILE A 209      64.814  67.129  84.655  1.00  0.00           C
ATOM   3405  O   ILE A 209      63.784  66.899  84.015  1.00  0.00           O
ATOM   3406  N   VAL A 210      65.044  68.329  85.215  1.00  0.00           N
ATOM   3408  CA  VAL A 210      64.114  69.429  85.225  1.00  0.00           C
ATOM   3410  CB  VAL A 210      63.604  69.719  86.645  1.00  0.00           C
ATOM   3412  CG1 VAL A 210      62.584  70.869  86.655  1.00  0.00           C
ATOM   3416  CG2 VAL A 210      62.944  68.459  87.235  1.00  0.00           C
ATOM   3420  C   VAL A 210      64.804  70.639  84.625  1.00  0.00           C
ATOM   3421  O   VAL A 210      65.984  70.909  84.875  1.00  0.00           O
ATOM   3422  N   THR A 211      64.084  71.409  83.805  1.00  0.00           N
ATOM   3424  CA  THR A 211      64.534  72.669  83.225  1.00  0.00           C
ATOM   3426  CB  THR A 211      64.834  72.609  81.735  1.00  0.00           C
ATOM   3428  OG1 THR A 211      63.794  71.929  81.065  1.00  0.00           O
ATOM   3430  CG2 THR A 211      66.134  71.819  81.515  1.00  0.00           C
ATOM   3434  C   THR A 211      63.484  73.729  83.475  1.00  0.00           C
ATOM   3435  O   THR A 211      62.424  73.469  84.035  1.00  0.00           O
ATOM   3436  N   ARG A 212      63.744  74.979  83.085  1.00  0.00           N
ATOM   3438  CA  ARG A 212      62.704  75.979  83.005  1.00  0.00           C
ATOM   3440  CB  ARG A 212      63.264  77.419  82.935  1.00  0.00           C
ATOM   3443  CG  ARG A 212      64.204  77.849  84.075  1.00  0.00           C
ATOM   3446  CD  ARG A 212      64.674  79.309  83.945  1.00  0.00           C
ATOM   3449  NE  ARG A 212      65.474  79.419  82.695  1.00  0.00           N
ATOM   3451  CZ  ARG A 212      66.714  79.009  82.495  1.00  0.00           C
ATOM   3452  NH1 ARG A 212      67.484  78.569  83.465  1.00  0.00           N
ATOM   3455  NH2 ARG A 212      67.164  79.069  81.255  1.00  0.00           N
ATOM   3458  C   ARG A 212      61.864  75.749  81.755  1.00  0.00           C
ATOM   3459  O   ARG A 212      62.344  75.169  80.785  1.00  0.00           O
ATOM   3460  N   GLU A 213      60.614  76.249  81.735  1.00  0.00           N
ATOM   3462  CA  GLU A 213      59.734  76.269  80.565  1.00  0.00           C
ATOM   3464  CB  GLU A 213      58.354  76.899  80.925  1.00  0.00           C
ATOM   3467  CG  GLU A 213      57.374  77.269  79.765  1.00  0.00           C
ATOM   3470  CD  GLU A 213      56.594  76.139  79.095  1.00  0.00           C
ATOM   3471  OE1 GLU A 213      56.574  74.979  79.595  1.00  0.00           O
ATOM   3472  OE2 GLU A 213      56.014  76.389  77.995  1.00  0.00           O
ATOM   3473  C   GLU A 213      60.334  76.949  79.345  1.00  0.00           C
ATOM   3474  O   GLU A 213      60.134  76.519  78.205  1.00  0.00           O
ATOM   3475  N   ASP A 214      61.104  78.029  79.515  1.00  0.00           N
ATOM   3477  CA  ASP A 214      61.854  78.649  78.445  1.00  0.00           C
ATOM   3479  CB  ASP A 214      62.454  80.019  78.895  1.00  0.00           C
ATOM   3482  CG  ASP A 214      63.124  79.929  80.245  1.00  0.00           C
ATOM   3483  OD1 ASP A 214      64.374  79.799  80.295  1.00  0.00           O
ATOM   3484  OD2 ASP A 214      62.404  79.919  81.285  1.00  0.00           O
ATOM   3485  C   ASP A 214      62.904  77.739  77.785  1.00  0.00           C
ATOM   3486  O   ASP A 214      63.014  77.719  76.555  1.00  0.00           O
ATOM   3487  N   ASN A 215      63.664  76.929  78.545  1.00  0.00           N
ATOM   3489  CA  ASN A 215      64.824  76.239  77.995  1.00  0.00           C
ATOM   3491  CB  ASN A 215      66.164  76.689  78.665  1.00  0.00           C
ATOM   3494  CG  ASN A 215      66.454  76.119  80.045  1.00  0.00           C
ATOM   3495  OD1 ASN A 215      65.574  75.939  80.895  1.00  0.00           O
ATOM   3496  ND2 ASN A 215      67.744  75.799  80.295  1.00  0.00           N
ATOM   3499  C   ASN A 215      64.644  74.739  77.905  1.00  0.00           C
ATOM   3500  O   ASN A 215      65.594  73.979  77.735  1.00  0.00           O
ATOM   3501  N   LYS A 216      63.384  74.269  77.965  1.00  0.00           N
ATOM   3503  CA  LYS A 216      63.014  72.869  77.935  1.00  0.00           C
ATOM   3505  CB  LYS A 216      61.564  72.689  78.405  1.00  0.00           C
ATOM   3508  CG  LYS A 216      60.574  73.349  77.445  1.00  0.00           C
ATOM   3511  CD  LYS A 216      59.124  73.189  77.865  1.00  0.00           C
ATOM   3514  CE  LYS A 216      58.194  73.809  76.835  1.00  0.00           C
ATOM   3517  NZ  LYS A 216      56.824  73.699  77.325  1.00  0.00           N
ATOM   3521  C   LYS A 216      63.084  72.199  76.585  1.00  0.00           C
ATOM   3522  O   LYS A 216      63.054  70.969  76.515  1.00  0.00           O
ATOM   3523  N   ASP A 217      63.214  72.939  75.465  1.00  0.00           N
ATOM   3525  CA  ASP A 217      63.404  72.339  74.155  1.00  0.00           C
ATOM   3527  CB  ASP A 217      62.244  72.779  73.255  1.00  0.00           C
ATOM   3530  CG  ASP A 217      61.174  71.739  73.315  1.00  0.00           C
ATOM   3531  OD1 ASP A 217      61.494  70.569  72.995  1.00  0.00           O
ATOM   3532  OD2 ASP A 217      60.004  72.099  73.615  1.00  0.00           O
ATOM   3533  C   ASP A 217      64.754  72.679  73.545  1.00  0.00           C
ATOM   3534  O   ASP A 217      65.014  72.439  72.365  1.00  0.00           O
ATOM   3535  N   ALA A 218      65.704  73.199  74.345  1.00  0.00           N
ATOM   3537  CA  ALA A 218      67.104  73.289  73.975  1.00  0.00           C
ATOM   3539  CB  ALA A 218      67.844  74.029  75.105  1.00  0.00           C
ATOM   3543  C   ALA A 218      67.754  71.929  73.715  1.00  0.00           C
ATOM   3544  O   ALA A 218      67.514  70.939  74.415  1.00  0.00           O
ATOM   3545  N   GLU A 219      68.624  71.809  72.685  1.00  0.00           N
ATOM   3547  CA  GLU A 219      69.234  70.519  72.355  1.00  0.00           C
ATOM   3549  CB  GLU A 219      69.814  70.409  70.935  1.00  0.00           C
ATOM   3552  CG  GLU A 219      68.794  70.759  69.835  1.00  0.00           C
ATOM   3555  CD  GLU A 219      67.554  69.909  69.715  1.00  0.00           C
ATOM   3556  OE1 GLU A 219      67.664  68.709  69.405  1.00  0.00           O
ATOM   3557  OE2 GLU A 219      66.444  70.459  69.945  1.00  0.00           O
ATOM   3558  C   GLU A 219      70.384  70.169  73.255  1.00  0.00           C
ATOM   3559  O   GLU A 219      70.674  68.999  73.435  1.00  0.00           O
ATOM   3560  N   ASN A 220      71.074  71.139  73.895  1.00  0.00           N
ATOM   3562  CA  ASN A 220      72.064  70.799  74.915  1.00  0.00           C
ATOM   3564  CB  ASN A 220      72.864  72.029  75.385  1.00  0.00           C
ATOM   3567  CG  ASN A 220      73.904  72.439  74.345  1.00  0.00           C
ATOM   3568  OD1 ASN A 220      74.104  71.809  73.305  1.00  0.00           O
ATOM   3569  ND2 ASN A 220      74.644  73.509  74.715  1.00  0.00           N
ATOM   3572  C   ASN A 220      71.474  70.079  76.105  1.00  0.00           C
ATOM   3573  O   ASN A 220      72.054  69.129  76.625  1.00  0.00           O
ATOM   3574  N   VAL A 221      70.264  70.469  76.545  1.00  0.00           N
ATOM   3576  CA  VAL A 221      69.494  69.689  77.485  1.00  0.00           C
ATOM   3578  CB  VAL A 221      68.254  70.479  77.845  1.00  0.00           C
ATOM   3580  CG1 VAL A 221      67.144  69.629  78.525  1.00  0.00           C
ATOM   3584  CG2 VAL A 221      68.604  71.749  78.645  1.00  0.00           C
ATOM   3588  C   VAL A 221      69.114  68.319  76.925  1.00  0.00           C
ATOM   3589  O   VAL A 221      69.344  67.299  77.555  1.00  0.00           O
ATOM   3590  N   LYS A 222      68.584  68.239  75.675  1.00  0.00           N
ATOM   3592  CA  LYS A 222      68.194  66.979  75.045  1.00  0.00           C
ATOM   3594  CB  LYS A 222      67.554  67.169  73.655  1.00  0.00           C
ATOM   3597  CG  LYS A 222      66.174  67.849  73.685  1.00  0.00           C
ATOM   3600  CD  LYS A 222      65.734  68.259  72.275  1.00  0.00           C
ATOM   3603  CE  LYS A 222      64.414  69.029  72.275  1.00  0.00           C
ATOM   3606  NZ  LYS A 222      64.164  69.559  70.925  1.00  0.00           N
ATOM   3610  C   LYS A 222      69.334  65.989  74.885  1.00  0.00           C
ATOM   3611  O   LYS A 222      69.174  64.799  75.155  1.00  0.00           O
ATOM   3612  N   LYS A 223      70.524  66.489  74.495  1.00  0.00           N
ATOM   3614  CA  LYS A 223      71.794  65.769  74.535  1.00  0.00           C
ATOM   3616  CB  LYS A 223      72.984  66.689  74.115  1.00  0.00           C
ATOM   3619  CG  LYS A 223      73.154  67.129  72.635  1.00  0.00           C
ATOM   3622  CD  LYS A 223      74.264  68.219  72.545  1.00  0.00           C
ATOM   3625  CE  LYS A 223      74.434  68.949  71.205  1.00  0.00           C
ATOM   3628  NZ  LYS A 223      75.474  70.029  71.285  1.00  0.00           N
ATOM   3632  C   LYS A 223      72.114  65.239  75.935  1.00  0.00           C
ATOM   3633  O   LYS A 223      72.404  64.049  76.085  1.00  0.00           O
ATOM   3634  N   PHE A 224      72.014  66.089  76.985  1.00  0.00           N
ATOM   3636  CA  PHE A 224      72.194  65.679  78.385  1.00  0.00           C
ATOM   3638  CB  PHE A 224      72.274  66.929  79.335  1.00  0.00           C
ATOM   3641  CG  PHE A 224      72.624  66.579  80.775  1.00  0.00           C
ATOM   3642  CD1 PHE A 224      73.934  66.169  81.085  1.00  0.00           C
ATOM   3644  CE1 PHE A 224      74.274  65.739  82.375  1.00  0.00           C
ATOM   3646  CZ  PHE A 224      73.314  65.719  83.395  1.00  0.00           C
ATOM   3648  CD2 PHE A 224      71.714  66.669  81.845  1.00  0.00           C
ATOM   3650  CE2 PHE A 224      72.024  66.199  83.125  1.00  0.00           C
ATOM   3652  C   PHE A 224      71.164  64.619  78.825  1.00  0.00           C
ATOM   3653  O   PHE A 224      71.514  63.659  79.505  1.00  0.00           O
ATOM   3654  N   VAL A 225      69.874  64.739  78.395  1.00  0.00           N
ATOM   3656  CA  VAL A 225      68.814  63.779  78.725  1.00  0.00           C
ATOM   3658  CB  VAL A 225      67.434  64.179  78.155  1.00  0.00           C
ATOM   3660  CG1 VAL A 225      66.404  63.059  78.375  1.00  0.00           C
ATOM   3664  CG2 VAL A 225      66.854  65.439  78.805  1.00  0.00           C
ATOM   3668  C   VAL A 225      69.154  62.389  78.235  1.00  0.00           C
ATOM   3669  O   VAL A 225      69.234  61.439  79.005  1.00  0.00           O
ATOM   3670  N   GLN A 226      69.494  62.279  76.935  1.00  0.00           N
ATOM   3672  CA  GLN A 226      69.954  61.069  76.285  1.00  0.00           C
ATOM   3674  CB  GLN A 226      70.194  61.369  74.805  1.00  0.00           C
ATOM   3677  CG  GLN A 226      68.914  61.639  73.985  1.00  0.00           C
ATOM   3680  CD  GLN A 226      69.334  62.239  72.645  1.00  0.00           C
ATOM   3681  OE1 GLN A 226      69.824  61.539  71.765  1.00  0.00           O
ATOM   3682  NE2 GLN A 226      69.264  63.569  72.545  1.00  0.00           N
ATOM   3685  C   GLN A 226      71.244  60.479  76.825  1.00  0.00           C
ATOM   3686  O   GLN A 226      71.414  59.259  76.905  1.00  0.00           O
ATOM   3687  N   ALA A 227      72.234  61.319  77.135  1.00  0.00           N
ATOM   3689  CA  ALA A 227      73.454  60.909  77.795  1.00  0.00           C
ATOM   3691  CB  ALA A 227      74.424  62.099  77.765  1.00  0.00           C
ATOM   3695  C   ALA A 227      73.284  60.369  79.225  1.00  0.00           C
ATOM   3696  O   ALA A 227      73.894  59.369  79.605  1.00  0.00           O
ATOM   3697  N   TYR A 228      72.444  61.029  80.065  1.00  0.00           N
ATOM   3699  CA  TYR A 228      72.044  60.529  81.375  1.00  0.00           C
ATOM   3701  CB  TYR A 228      71.224  61.629  82.125  1.00  0.00           C
ATOM   3704  CG  TYR A 228      71.234  61.449  83.625  1.00  0.00           C
ATOM   3705  CD1 TYR A 228      71.874  62.409  84.435  1.00  0.00           C
ATOM   3707  CE1 TYR A 228      71.904  62.279  85.825  1.00  0.00           C
ATOM   3709  CZ  TYR A 228      71.324  61.169  86.435  1.00  0.00           C
ATOM   3710  OH  TYR A 228      71.394  61.049  87.825  1.00  0.00           O
ATOM   3712  CD2 TYR A 228      70.604  60.359  84.255  1.00  0.00           C
ATOM   3714  CE2 TYR A 228      70.674  60.209  85.645  1.00  0.00           C
ATOM   3716  C   TYR A 228      71.224  59.249  81.275  1.00  0.00           C
ATOM   3717  O   TYR A 228      71.424  58.289  82.015  1.00  0.00           O
ATOM   3718  N   GLN A 229      70.274  59.209  80.335  1.00  0.00           N
ATOM   3720  CA  GLN A 229      69.464  58.049  80.065  1.00  0.00           C
ATOM   3722  CB  GLN A 229      68.114  58.489  79.475  1.00  0.00           C
ATOM   3725  CG  GLN A 229      67.314  59.339  80.495  1.00  0.00           C
ATOM   3728  CD  GLN A 229      66.064  59.909  79.855  1.00  0.00           C
ATOM   3729  OE1 GLN A 229      65.914  60.049  78.645  1.00  0.00           O
ATOM   3730  NE2 GLN A 229      65.054  60.259  80.685  1.00  0.00           N
ATOM   3733  C   GLN A 229      70.214  57.049  79.195  1.00  0.00           C
ATOM   3734  O   GLN A 229      69.874  56.789  78.045  1.00  0.00           O
ATOM   3735  N   SER A 230      71.284  56.489  79.805  1.00  0.00           N
ATOM   3737  CA  SER A 230      72.164  55.529  79.195  1.00  0.00           C
ATOM   3739  CB  SER A 230      73.524  56.119  78.665  1.00  0.00           C
ATOM   3742  OG  SER A 230      74.434  56.559  79.685  1.00  0.00           O
ATOM   3744  C   SER A 230      72.474  54.409  80.155  1.00  0.00           C
ATOM   3745  O   SER A 230      72.494  54.549  81.375  1.00  0.00           O
ATOM   3746  N   ASP A 231      72.754  53.219  79.595  1.00  0.00           N
ATOM   3748  CA  ASP A 231      73.134  52.009  80.285  1.00  0.00           C
ATOM   3750  CB  ASP A 231      73.234  50.869  79.255  1.00  0.00           C
ATOM   3753  CG  ASP A 231      71.884  50.729  78.595  1.00  0.00           C
ATOM   3754  OD1 ASP A 231      71.024  50.019  79.195  1.00  0.00           O
ATOM   3755  OD2 ASP A 231      71.654  51.389  77.545  1.00  0.00           O
ATOM   3756  C   ASP A 231      74.394  52.109  81.145  1.00  0.00           C
ATOM   3757  O   ASP A 231      74.424  51.559  82.245  1.00  0.00           O
ATOM   3758  N   GLU A 232      75.424  52.859  80.705  1.00  0.00           N
ATOM   3760  CA  GLU A 232      76.594  53.209  81.525  1.00  0.00           C
ATOM   3762  CB  GLU A 232      77.614  53.999  80.655  1.00  0.00           C
ATOM   3765  CG  GLU A 232      79.044  54.059  81.255  1.00  0.00           C
ATOM   3768  CD  GLU A 232      80.064  54.639  80.285  1.00  0.00           C
ATOM   3769  OE1 GLU A 232      80.234  54.059  79.175  1.00  0.00           O
ATOM   3770  OE2 GLU A 232      80.724  55.659  80.625  1.00  0.00           O
ATOM   3771  C   GLU A 232      76.224  53.999  82.775  1.00  0.00           C
ATOM   3772  O   GLU A 232      76.674  53.679  83.875  1.00  0.00           O
ATOM   3773  N   VAL A 233      75.344  55.019  82.665  1.00  0.00           N
ATOM   3775  CA  VAL A 233      74.794  55.769  83.785  1.00  0.00           C
ATOM   3777  CB  VAL A 233      74.054  57.019  83.305  1.00  0.00           C
ATOM   3779  CG1 VAL A 233      73.484  57.839  84.475  1.00  0.00           C
ATOM   3783  CG2 VAL A 233      75.044  57.929  82.555  1.00  0.00           C
ATOM   3787  C   VAL A 233      73.904  54.919  84.705  1.00  0.00           C
ATOM   3788  O   VAL A 233      73.994  54.979  85.925  1.00  0.00           O
ATOM   3789  N   TYR A 234      73.054  54.049  84.115  1.00  0.00           N
ATOM   3791  CA  TYR A 234      72.314  53.029  84.835  1.00  0.00           C
ATOM   3793  CB  TYR A 234      71.344  52.209  83.905  1.00  0.00           C
ATOM   3796  CG  TYR A 234      70.754  50.969  84.575  1.00  0.00           C
ATOM   3797  CD1 TYR A 234      69.844  51.089  85.635  1.00  0.00           C
ATOM   3799  CE1 TYR A 234      69.394  49.969  86.335  1.00  0.00           C
ATOM   3801  CZ  TYR A 234      69.864  48.699  85.985  1.00  0.00           C
ATOM   3802  OH  TYR A 234      69.434  47.579  86.705  1.00  0.00           O
ATOM   3804  CD2 TYR A 234      71.214  49.689  84.235  1.00  0.00           C
ATOM   3806  CE2 TYR A 234      70.784  48.559  84.945  1.00  0.00           C
ATOM   3808  C   TYR A 234      73.184  52.069  85.615  1.00  0.00           C
ATOM   3809  O   TYR A 234      72.964  51.889  86.815  1.00  0.00           O
ATOM   3810  N   GLU A 235      74.194  51.439  84.985  1.00  0.00           N
ATOM   3812  CA  GLU A 235      75.064  50.489  85.655  1.00  0.00           C
ATOM   3814  CB  GLU A 235      75.854  49.599  84.675  1.00  0.00           C
ATOM   3817  CG  GLU A 235      74.974  48.519  83.955  1.00  0.00           C
ATOM   3820  CD  GLU A 235      74.334  47.459  84.865  1.00  0.00           C
ATOM   3821  OE1 GLU A 235      74.724  47.379  86.065  1.00  0.00           O
ATOM   3822  OE2 GLU A 235      73.484  46.659  84.385  1.00  0.00           O
ATOM   3823  C   GLU A 235      75.934  51.139  86.705  1.00  0.00           C
ATOM   3824  O   GLU A 235      76.104  50.609  87.795  1.00  0.00           O
ATOM   3825  N   ALA A 236      76.434  52.369  86.465  1.00  0.00           N
ATOM   3827  CA  ALA A 236      77.044  53.159  87.515  1.00  0.00           C
ATOM   3829  CB  ALA A 236      77.544  54.499  86.935  1.00  0.00           C
ATOM   3833  C   ALA A 236      76.124  53.439  88.705  1.00  0.00           C
ATOM   3834  O   ALA A 236      76.524  53.269  89.865  1.00  0.00           O
ATOM   3835  N   ALA A 237      74.854  53.829  88.465  1.00  0.00           N
ATOM   3837  CA  ALA A 237      73.834  53.959  89.485  1.00  0.00           C
ATOM   3839  CB  ALA A 237      72.574  54.579  88.865  1.00  0.00           C
ATOM   3843  C   ALA A 237      73.484  52.659  90.215  1.00  0.00           C
ATOM   3844  O   ALA A 237      73.414  52.629  91.445  1.00  0.00           O
ATOM   3845  N   ASN A 238      73.294  51.529  89.505  1.00  0.00           N
ATOM   3847  CA  ASN A 238      73.074  50.219  90.095  1.00  0.00           C
ATOM   3849  CB  ASN A 238      72.854  49.199  88.935  1.00  0.00           C
ATOM   3852  CG  ASN A 238      72.854  47.709  89.325  1.00  0.00           C
ATOM   3853  OD1 ASN A 238      72.594  47.329  90.465  1.00  0.00           O
ATOM   3854  ND2 ASN A 238      73.194  46.839  88.345  1.00  0.00           N
ATOM   3857  C   ASN A 238      74.214  49.779  91.005  1.00  0.00           C
ATOM   3858  O   ASN A 238      74.014  49.399  92.155  1.00  0.00           O
ATOM   3859  N   LYS A 239      75.434  49.899  90.475  1.00  0.00           N
ATOM   3861  CA  LYS A 239      76.654  49.539  91.135  1.00  0.00           C
ATOM   3863  CB  LYS A 239      77.804  49.689  90.115  1.00  0.00           C
ATOM   3866  CG  LYS A 239      79.184  49.249  90.615  1.00  0.00           C
ATOM   3869  CD  LYS A 239      79.194  47.759  90.925  1.00  0.00           C
ATOM   3872  CE  LYS A 239      80.554  47.219  91.325  1.00  0.00           C
ATOM   3875  NZ  LYS A 239      80.984  47.819  92.605  1.00  0.00           N
ATOM   3879  C   LYS A 239      76.944  50.329  92.395  1.00  0.00           C
ATOM   3880  O   LYS A 239      77.434  49.779  93.385  1.00  0.00           O
ATOM   3881  N   VAL A 240      76.654  51.649  92.395  1.00  0.00           N
ATOM   3883  CA  VAL A 240      76.894  52.519  93.545  1.00  0.00           C
ATOM   3885  CB  VAL A 240      77.204  53.949  93.095  1.00  0.00           C
ATOM   3887  CG1 VAL A 240      75.974  54.719  92.595  1.00  0.00           C
ATOM   3891  CG2 VAL A 240      77.834  54.699  94.265  1.00  0.00           C
ATOM   3895  C   VAL A 240      75.754  52.529  94.545  1.00  0.00           C
ATOM   3896  O   VAL A 240      75.974  52.709  95.745  1.00  0.00           O
ATOM   3897  N   PHE A 241      74.504  52.289  94.105  1.00  0.00           N
ATOM   3899  CA  PHE A 241      73.344  52.289  94.975  1.00  0.00           C
ATOM   3901  CB  PHE A 241      72.144  53.039  94.355  1.00  0.00           C
ATOM   3904  CG  PHE A 241      72.444  54.509  94.285  1.00  0.00           C
ATOM   3905  CD1 PHE A 241      72.604  55.219  95.475  1.00  0.00           C
ATOM   3907  CE1 PHE A 241      72.814  56.599  95.465  1.00  0.00           C
ATOM   3909  CZ  PHE A 241      72.894  57.279  94.245  1.00  0.00           C
ATOM   3911  CD2 PHE A 241      72.484  55.209  93.065  1.00  0.00           C
ATOM   3913  CE2 PHE A 241      72.724  56.589  93.045  1.00  0.00           C
ATOM   3915  C   PHE A 241      72.924  50.889  95.325  1.00  0.00           C
ATOM   3916  O   PHE A 241      71.844  50.689  95.895  1.00  0.00           O
ATOM   3917  N   ASN A 242      73.774  49.879  95.025  1.00  0.00           N
ATOM   3919  CA  ASN A 242      73.594  48.489  95.415  1.00  0.00           C
ATOM   3921  CB  ASN A 242      73.994  48.399  96.905  1.00  0.00           C
ATOM   3924  CG  ASN A 242      73.944  47.009  97.505  1.00  0.00           C
ATOM   3925  OD1 ASN A 242      74.174  45.959  96.885  1.00  0.00           O
ATOM   3926  ND2 ASN A 242      73.604  46.989  98.815  1.00  0.00           N
ATOM   3929  C   ASN A 242      72.204  47.919  95.105  1.00  0.00           C
ATOM   3930  O   ASN A 242      71.494  47.359  95.945  1.00  0.00           O
ATOM   3931  N   GLY A 243      71.744  48.119  93.855  1.00  0.00           N
ATOM   3933  CA  GLY A 243      70.424  47.669  93.435  1.00  0.00           C
ATOM   3936  C   GLY A 243      69.274  48.569  93.855  1.00  0.00           C
ATOM   3937  O   GLY A 243      68.114  48.219  93.665  1.00  0.00           O
ATOM   3938  N   GLY A 244      69.554  49.769  94.415  1.00  0.00           N
ATOM   3940  CA  GLY A 244      68.524  50.729  94.835  1.00  0.00           C
ATOM   3943  C   GLY A 244      68.004  51.599  93.725  1.00  0.00           C
ATOM   3944  O   GLY A 244      66.834  51.969  93.705  1.00  0.00           O
ATOM   3945  N   ALA A 245      68.824  51.929  92.735  1.00  0.00           N
ATOM   3947  CA  ALA A 245      68.464  52.739  91.585  1.00  0.00           C
ATOM   3949  CB  ALA A 245      69.734  53.399  91.035  1.00  0.00           C
ATOM   3953  C   ALA A 245      67.764  51.979  90.465  1.00  0.00           C
ATOM   3954  O   ALA A 245      68.374  51.309  89.625  1.00  0.00           O
ATOM   3955  N   VAL A 246      66.424  52.069  90.385  1.00  0.00           N
ATOM   3957  CA  VAL A 246      65.634  51.439  89.335  1.00  0.00           C
ATOM   3959  CB  VAL A 246      64.194  51.269  89.805  1.00  0.00           C
ATOM   3961  CG1 VAL A 246      63.314  50.609  88.725  1.00  0.00           C
ATOM   3965  CG2 VAL A 246      64.124  50.469  91.115  1.00  0.00           C
ATOM   3969  C   VAL A 246      65.644  52.339  88.105  1.00  0.00           C
ATOM   3970  O   VAL A 246      65.384  53.529  88.245  1.00  0.00           O
ATOM   3971  N   LYS A 247      65.984  51.829  86.885  1.00  0.00           N
ATOM   3973  CA  LYS A 247      65.974  52.599  85.625  1.00  0.00           C
ATOM   3975  CB  LYS A 247      66.434  51.709  84.425  1.00  0.00           C
ATOM   3978  CG  LYS A 247      66.674  52.439  83.085  1.00  0.00           C
ATOM   3981  CD  LYS A 247      66.964  51.529  81.865  1.00  0.00           C
ATOM   3984  CE  LYS A 247      68.394  50.959  81.715  1.00  0.00           C
ATOM   3987  NZ  LYS A 247      68.504  50.159  80.475  1.00  0.00           N
ATOM   3991  C   LYS A 247      64.604  53.219  85.295  1.00  0.00           C
ATOM   3992  O   LYS A 247      63.574  52.569  85.445  1.00  0.00           O
ATOM   3993  N   GLY A 248      64.564  54.509  84.855  1.00  0.00           N
ATOM   3995  CA  GLY A 248      63.304  55.279  84.805  1.00  0.00           C
ATOM   3998  C   GLY A 248      62.844  55.809  83.505  1.00  0.00           C
ATOM   3999  O   GLY A 248      61.964  56.659  83.445  1.00  0.00           O
ATOM   4000  N   TRP A 249      63.474  55.369  82.435  1.00  0.00           N
ATOM   4002  CA  TRP A 249      63.314  55.929  81.135  1.00  0.00           C
ATOM   4004  CB  TRP A 249      64.614  56.679  80.735  1.00  0.00           C
ATOM   4007  CG  TRP A 249      65.874  55.869  80.695  1.00  0.00           C
ATOM   4008  CD1 TRP A 249      66.244  55.049  79.665  1.00  0.00           C
ATOM   4010  NE1 TRP A 249      67.474  54.499  79.905  1.00  0.00           N
ATOM   4012  CE2 TRP A 249      67.944  54.959  81.095  1.00  0.00           C
ATOM   4013  CD2 TRP A 249      66.954  55.829  81.635  1.00  0.00           C
ATOM   4014  CE3 TRP A 249      67.194  56.459  82.855  1.00  0.00           C
ATOM   4016  CZ3 TRP A 249      68.424  56.259  83.485  1.00  0.00           C
ATOM   4018  CZ2 TRP A 249      69.134  54.719  81.755  1.00  0.00           C
ATOM   4020  CH2 TRP A 249      69.384  55.409  82.935  1.00  0.00           C
ATOM   4022  C   TRP A 249      63.034  54.779  80.215  1.00  0.00           C
ATOM   4023  O   TRP A 249      63.404  53.649  80.525  1.00  0.00           O
ATOM   4024  N   LEU A 250      62.364  55.039  79.075  1.00  0.00           N
ATOM   4026  CA  LEU A 250      61.964  54.049  78.105  1.00  0.00           C
ATOM   4028  CB  LEU A 250      61.184  54.719  76.955  1.00  0.00           C
ATOM   4031  CG  LEU A 250      60.504  53.769  75.955  1.00  0.00           C
ATOM   4033  CD1 LEU A 250      59.364  53.019  76.645  1.00  0.00           C
ATOM   4037  CD2 LEU A 250      60.024  54.549  74.725  1.00  0.00           C
ATOM   4041  C   LEU A 250      63.154  53.299  77.505  1.00  0.00           C
ATOM   4042  O   LEU A 250      64.194  53.909  77.245  1.00  0.00           O
ATOM   4043  N   GLU A 251      63.034  51.979  77.295  1.00  0.00           N
ATOM   4045  CA  GLU A 251      64.164  51.159  76.915  1.00  0.00           C
ATOM   4047  CB  GLU A 251      63.844  49.709  77.405  1.00  0.00           C
ATOM   4050  CG  GLU A 251      65.014  48.849  77.955  1.00  0.00           C
ATOM   4053  CD  GLU A 251      65.944  49.469  78.995  1.00  0.00           C
ATOM   4054  OE1 GLU A 251      66.494  50.589  78.795  1.00  0.00           O
ATOM   4055  OE2 GLU A 251      66.234  48.799  80.035  1.00  0.00           O
ATOM   4056  C   GLU A 251      64.434  51.269  75.365  1.00  0.00           C
ATOM   4057  OT1 GLU A 251      63.634  51.929  74.645  1.00  0.00           O
ATOM   4058  OT2 GLU A 251      65.474  50.739  74.885  1.00  0.00           O
ATOM   4059  NH3 POPEB 252      -1.430 127.529  70.265  1.00  0.00           N
ATOM   4063  C12 POPEB 252       0.080 127.649  70.105  1.00  0.00           C
ATOM   4066  C11 POPEB 252       0.860 126.969  71.255  1.00  0.00           C
ATOM   4069  P   POPEB 252       3.390 126.689  70.365  1.00  0.00           P
ATOM   4070  O13 POPEB 252       4.090 127.839  69.745  1.00  0.00           O
ATOM   4071  O14 POPEB 252       4.290 125.769  71.085  1.00  0.00           O
ATOM   4072  O11 POPEB 252       2.670 125.849  69.255  1.00  0.00           O
ATOM   4073  O12 POPEB 252       2.240 127.299  71.245  1.00  0.00           O
ATOM   4074  C1  POPEB 252       3.220 125.569  67.975  1.00  0.00           C
ATOM   4077  C2  POPEB 252       2.270 126.139  66.885  1.00  0.00           C
ATOM   4079  O21 POPEB 252       2.450 125.539  65.585  1.00  0.00           O
ATOM   4080  C21 POPEB 252       1.930 124.319  65.435  1.00  0.00           C
ATOM   4081  O22 POPEB 252       1.950 123.439  66.285  1.00  0.00           O
ATOM   4082  C22 POPEB 252       1.300 124.219  64.045  1.00  0.00           C
ATOM   4085  C3  POPEB 252       2.420 127.689  66.785  1.00  0.00           C
ATOM   4088  O31 POPEB 252       2.090 128.219  65.485  1.00  0.00           O
ATOM   4089  C31 POPEB 252       2.950 128.179  64.445  1.00  0.00           C
ATOM   4090  O32 POPEB 252       2.630 128.439  63.305  1.00  0.00           O
ATOM   4091  C32 POPEB 252       4.410 127.849  64.835  1.00  0.00           C
ATOM   4094  C23 POPEB 252       1.940 123.149  63.115  1.00  0.00           C
ATOM   4097  C24 POPEB 252       1.620 123.389  61.625  1.00  0.00           C
ATOM   4100  C25 POPEB 252       2.530 124.419  60.935  1.00  0.00           C
ATOM   4103  C26 POPEB 252       2.030 124.809  59.535  1.00  0.00           C
ATOM   4106  C27 POPEB 252       2.980 125.759  58.775  1.00  0.00           C
ATOM   4109  C28 POPEB 252       2.270 126.489  57.605  1.00  0.00           C
ATOM   4112  C29 POPEB 252       3.040 127.619  56.965  1.00  0.00           C
ATOM   4114 0C21 POPEB 252       3.580 127.659  55.735  1.00  0.00           C
ATOM   4116 1C21 POPEB 252       3.560 126.579  54.695  1.00  0.00           C
ATOM   4119 2C21 POPEB 252       2.780 127.049  53.455  1.00  0.00           C
ATOM   4122 3C21 POPEB 252       2.760 125.999  52.345  1.00  0.00           C
ATOM   4125 4C21 POPEB 252       2.060 126.469  51.065  1.00  0.00           C
ATOM   4128 5C21 POPEB 252       0.550 126.739  51.235  1.00  0.00           C
ATOM   4131 6C21 POPEB 252      -0.160 126.799  49.885  1.00  0.00           C
ATOM   4134 7C21 POPEB 252      -1.680 126.939  49.985  1.00  0.00           C
ATOM   4137 8C21 POPEB 252      -2.310 127.269  48.635  1.00  0.00           C
ATOM   4141  C33 POPEB 252       5.390 127.879  63.645  1.00  0.00           C
ATOM   4144  C34 POPEB 252       6.750 127.269  64.005  1.00  0.00           C
ATOM   4147  C35 POPEB 252       7.850 127.529  62.965  1.00  0.00           C
ATOM   4150  C36 POPEB 252       7.640 126.819  61.625  1.00  0.00           C
ATOM   4153  C37 POPEB 252       7.120 127.719  60.495  1.00  0.00           C
ATOM   4156  C38 POPEB 252       6.940 126.959  59.175  1.00  0.00           C
ATOM   4159  C39 POPEB 252       6.740 127.849  57.935  1.00  0.00           C
ATOM   4162 0C31 POPEB 252       8.030 128.509  57.425  1.00  0.00           C
ATOM   4165 1C31 POPEB 252       7.840 129.389  56.175  1.00  0.00           C
ATOM   4168 2C31 POPEB 252       8.240 128.719  54.845  1.00  0.00           C
ATOM   4171 3C31 POPEB 252       7.240 127.699  54.305  1.00  0.00           C
ATOM   4174 4C31 POPEB 252       7.690 127.069  52.965  1.00  0.00           C
ATOM   4177 5C31 POPEB 252       6.530 126.539  52.125  1.00  0.00           C
ATOM   4180 6C31 POPEB 252       6.950 125.959  50.775  1.00  0.00           C
ATOM   4184  NH3 POPEC 253      54.644   9.839  23.385  1.00  0.00           N
ATOM   4188  C12 POPEC 253      53.724   8.625  23.345  1.00  0.00           C
ATOM   4191  C11 POPEC 253      54.234   7.465  22.455  1.00  0.00           C
ATOM   4194  P   POPEC 253      52.494   5.495  22.505  1.00  0.00           P
ATOM   4195  O13 POPEC 253      51.044   5.435  22.195  1.00  0.00           O
ATOM   4196  O14 POPEC 253      53.314   4.305  22.175  1.00  0.00           O
ATOM   4197  O11 POPEC 253      52.694   5.845  24.035  1.00  0.00           O
ATOM   4198  O12 POPEC 253      53.124   6.785  21.855  1.00  0.00           O
ATOM   4199  C1  POPEC 253      52.534   4.855  25.045  1.00  0.00           C
ATOM   4202  C2  POPEC 253      53.344   5.315  26.295  1.00  0.00           C
ATOM   4204  O21 POPEC 253      53.464   4.385  27.375  1.00  0.00           O
ATOM   4205  C21 POPEC 253      53.454   3.085  27.295  1.00  0.00           C
ATOM   4206  O22 POPEC 253      53.554   2.385  26.305  1.00  0.00           O
ATOM   4207  C22 POPEC 253      53.494   2.555  28.725  1.00  0.00           C
ATOM   4210  C3  POPEC 253      52.664   6.585  26.875  1.00  0.00           C
ATOM   4213  O31 POPEC 253      53.454   7.335  27.825  1.00  0.00           O
ATOM   4214  C31 POPEC 253      53.134   7.105  29.095  1.00  0.00           C
ATOM   4215  O32 POPEC 253      52.894   6.025  29.595  1.00  0.00           O
ATOM   4216  C32 POPEC 253      53.044   8.435  29.845  1.00  0.00           C
ATOM   4219  C23 POPEC 253      54.034   1.115  28.825  1.00  0.00           C
ATOM   4222  C24 POPEC 253      54.494   0.855  30.255  1.00  0.00           C
ATOM   4225  C25 POPEC 253      54.304  -0.585  30.735  1.00  0.00           C
ATOM   4228  C26 POPEC 253      54.764  -0.665  32.195  1.00  0.00           C
ATOM   4231  C27 POPEC 253      54.274  -1.875  32.995  1.00  0.00           C
ATOM   4234  C28 POPEC 253      54.634  -1.655  34.465  1.00  0.00           C
ATOM   4237  C29 POPEC 253      54.304  -2.775  35.425  1.00  0.00           C
ATOM   4239 0C21 POPEC 253      54.994  -3.025  36.555  1.00  0.00           C
ATOM   4241 1C21 POPEC 253      56.204  -2.265  37.055  1.00  0.00           C
ATOM   4244 2C21 POPEC 253      56.014  -0.735  37.265  1.00  0.00           C
ATOM   4247 3C21 POPEC 253      57.314   0.005  37.625  1.00  0.00           C
ATOM   4250 4C21 POPEC 253      57.244   1.495  37.255  1.00  0.00           C
ATOM   4253 5C21 POPEC 253      58.564   2.265  37.465  1.00  0.00           C
ATOM   4256 6C21 POPEC 253      59.324   2.555  36.165  1.00  0.00           C
ATOM   4259 7C21 POPEC 253      60.594   3.395  36.405  1.00  0.00           C
ATOM   4262 8C21 POPEC 253      61.264   3.895  35.125  1.00  0.00           C
ATOM   4266  C33 POPEC 253      52.784   8.225  31.355  1.00  0.00           C
ATOM   4269  C34 POPEC 253      52.654   9.565  32.085  1.00  0.00           C
ATOM   4272  C35 POPEC 253      52.704   9.495  33.625  1.00  0.00           C
ATOM   4275  C36 POPEC 253      52.384  10.869  34.225  1.00  0.00           C
ATOM   4278  C37 POPEC 253      52.654  11.049  35.725  1.00  0.00           C
ATOM   4281  C38 POPEC 253      52.274  12.459  36.215  1.00  0.00           C
ATOM   4284  C39 POPEC 253      50.754  12.639  36.305  1.00  0.00           C
ATOM   4287 0C31 POPEC 253      50.274  14.029  36.735  1.00  0.00           C
ATOM   4290 1C31 POPEC 253      48.734  14.089  36.815  1.00  0.00           C
ATOM   4293 2C31 POPEC 253      48.164  15.459  37.225  1.00  0.00           C
ATOM   4296 3C31 POPEC 253      48.604  15.939  38.615  1.00  0.00           C
ATOM   4299 4C31 POPEC 253      48.184  15.019  39.765  1.00  0.00           C
ATOM   4302 5C31 POPEC 253      48.684  15.499  41.125  1.00  0.00           C
ATOM   4305 6C31 POPEC 253      48.224  14.609  42.285  1.00  0.00           C
ATOM   4309  NH3 POPED 254      18.104  31.289  27.255  1.00  0.00           N
ATOM   4313  C12 POPED 254      18.034  30.999  25.785  1.00  0.00           C
ATOM   4316  C11 POPED 254      19.174  30.109  25.245  1.00  0.00           C
ATOM   4319  P   POPED 254      20.984  30.629  23.275  1.00  0.00           P
ATOM   4320  O13 POPED 254      21.294  29.189  23.085  1.00  0.00           O
ATOM   4321  O14 POPED 254      20.834  31.419  22.045  1.00  0.00           O
ATOM   4322  O11 POPED 254      22.104  31.219  24.225  1.00  0.00           O
ATOM   4323  O12 POPED 254      19.634  30.719  24.055  1.00  0.00           O
ATOM   4324  C1  POPED 254      22.014  32.429  24.975  1.00  0.00           C
ATOM   4327  C2  POPED 254      21.684  32.169  26.465  1.00  0.00           C
ATOM   4329  O21 POPED 254      21.844  33.389  27.195  1.00  0.00           O
ATOM   4330  C21 POPED 254      21.084  33.409  28.285  1.00  0.00           C
ATOM   4331  O22 POPED 254      20.224  32.589  28.545  1.00  0.00           O
ATOM   4332  C22 POPED 254      21.494  34.579  29.165  1.00  0.00           C
ATOM   4335  C3  POPED 254      22.524  31.049  27.145  1.00  0.00           C
ATOM   4338  O31 POPED 254      21.784  30.429  28.225  1.00  0.00           O
ATOM   4339  C31 POPED 254      22.164  30.669  29.485  1.00  0.00           C
ATOM   4340  O32 POPED 254      23.194  31.239  29.825  1.00  0.00           O
ATOM   4341  C32 POPED 254      21.054  30.209  30.455  1.00  0.00           C
ATOM   4344  C23 POPED 254      21.364  34.209  30.645  1.00  0.00           C
ATOM   4347  C24 POPED 254      21.904  35.329  31.535  1.00  0.00           C
ATOM   4350  C25 POPED 254      22.534  34.769  32.805  1.00  0.00           C
ATOM   4353  C26 POPED 254      23.104  35.879  33.695  1.00  0.00           C
ATOM   4356  C27 POPED 254      23.904  35.309  34.865  1.00  0.00           C
ATOM   4359  C28 POPED 254      25.084  36.219  35.215  1.00  0.00           C
ATOM   4362  C29 POPED 254      25.914  35.629  36.325  1.00  0.00           C
ATOM   4364 0C21 POPED 254      25.944  36.069  37.595  1.00  0.00           C
ATOM   4366 1C21 POPED 254      25.174  37.259  38.115  1.00  0.00           C
ATOM   4369 2C21 POPED 254      25.854  37.899  39.325  1.00  0.00           C
ATOM   4372 3C21 POPED 254      27.224  38.519  38.995  1.00  0.00           C
ATOM   4375 4C21 POPED 254      27.494  39.769  39.835  1.00  0.00           C
ATOM   4378 5C21 POPED 254      27.504  39.489  41.345  1.00  0.00           C
ATOM   4381 6C21 POPED 254      27.554  40.779  42.155  1.00  0.00           C
ATOM   4384 7C21 POPED 254      27.444  40.499  43.655  1.00  0.00           C
ATOM   4387 8C21 POPED 254      27.544  41.779  44.475  1.00  0.00           C
ATOM   4391  C33 POPED 254      21.494  29.739  31.875  1.00  0.00           C
ATOM   4394  C34 POPED 254      21.114  30.629  33.075  1.00  0.00           C
ATOM   4397  C35 POPED 254      21.044  29.789  34.375  1.00  0.00           C
ATOM   4400  C36 POPED 254      20.774  30.549  35.685  1.00  0.00           C
ATOM   4403  C37 POPED 254      20.684  29.579  36.885  1.00  0.00           C
ATOM   4406  C38 POPED 254      20.334  30.219  38.245  1.00  0.00           C
ATOM   4409  C39 POPED 254      20.464  29.199  39.395  1.00  0.00           C
ATOM   4412 0C31 POPED 254      20.104  29.739  40.795  1.00  0.00           C
ATOM   4415 1C31 POPED 254      20.324  28.679  41.895  1.00  0.00           C
ATOM   4418 2C31 POPED 254      20.164  29.239  43.325  1.00  0.00           C
ATOM   4421 3C31 POPED 254      20.284  28.149  44.405  1.00  0.00           C
ATOM   4424 4C31 POPED 254      20.234  28.719  45.835  1.00  0.00           C
ATOM   4427 5C31 POPED 254      20.244  27.609  46.885  1.00  0.00           C
ATOM   4430 6C31 POPED 254      20.254  28.119  48.335  1.00  0.00           C
ATOM   4434  NH3 POPEE 255      83.304  87.339  27.625  1.00  0.00           N
ATOM   4438  C12 POPEE 255      83.284  87.769  26.185  1.00  0.00           C
ATOM   4441  C11 POPEE 255      83.194  86.549  25.265  1.00  0.00           C
ATOM   4444  P   POPEE 255      85.164  84.979  26.035  1.00  0.00           P
ATOM   4445  O13 POPEE 255      84.244  84.879  27.185  1.00  0.00           O
ATOM   4446  O14 POPEE 255      85.454  83.769  25.235  1.00  0.00           O
ATOM   4447  O11 POPEE 255      86.434  85.779  26.545  1.00  0.00           O
ATOM   4448  O12 POPEE 255      84.484  85.979  25.015  1.00  0.00           O
ATOM   4449  C1  POPEE 255      87.314  86.529  25.705  1.00  0.00           C
ATOM   4452  C2  POPEE 255      88.284  87.439  26.535  1.00  0.00           C
ATOM   4454  O21 POPEE 255      88.774  86.769  27.715  1.00  0.00           O
ATOM   4455  C21 POPEE 255      90.044  87.009  28.055  1.00  0.00           C
ATOM   4456  O22 POPEE 255      90.874  87.499  27.305  1.00  0.00           O
ATOM   4457  C22 POPEE 255      90.254  86.729  29.545  1.00  0.00           C
ATOM   4460  C3  POPEE 255      87.544  88.769  26.925  1.00  0.00           C
ATOM   4463  O31 POPEE 255      88.204  89.519  27.965  1.00  0.00           O
ATOM   4464  C31 POPEE 255      87.894  89.399  29.265  1.00  0.00           C
ATOM   4465  O32 POPEE 255      88.414  90.089  30.135  1.00  0.00           O
ATOM   4466  C32 POPEE 255      86.834  88.339  29.575  1.00  0.00           C
ATOM   4469  C23 POPEE 255      91.084  87.829  30.245  1.00  0.00           C
ATOM   4472  C24 POPEE 255      91.044  87.729  31.785  1.00  0.00           C
ATOM   4475  C25 POPEE 255      91.414  89.049  32.485  1.00  0.00           C
ATOM   4478  C26 POPEE 255      91.324  88.979  34.025  1.00  0.00           C
ATOM   4481  C27 POPEE 255      91.534  90.339  34.715  1.00  0.00           C
ATOM   4484  C28 POPEE 255      91.974  90.259  36.195  1.00  0.00           C
ATOM   4487  C29 POPEE 255      91.114  89.389  37.085  1.00  0.00           C
ATOM   4489 0C21 POPEE 255      91.574  88.599  38.075  1.00  0.00           C
ATOM   4491 1C21 POPEE 255      93.014  88.459  38.495  1.00  0.00           C
ATOM   4494 2C21 POPEE 255      93.254  88.209  39.995  1.00  0.00           C
ATOM   4497 3C21 POPEE 255      92.794  89.349  40.915  1.00  0.00           C
ATOM   4500 4C21 POPEE 255      93.474  89.309  42.305  1.00  0.00           C
ATOM   4503 5C21 POPEE 255      93.354  87.969  43.035  1.00  0.00           C
ATOM   4506 6C21 POPEE 255      94.274  87.839  44.255  1.00  0.00           C
ATOM   4509 7C21 POPEE 255      94.164  86.459  44.915  1.00  0.00           C
ATOM   4512 8C21 POPEE 255      94.784  86.389  46.305  1.00  0.00           C
ATOM   4516  C33 POPEE 255      86.554  88.089  31.075  1.00  0.00           C
ATOM   4519  C34 POPEE 255      85.854  86.719  31.245  1.00  0.00           C
ATOM   4522  C35 POPEE 255      85.244  86.489  32.625  1.00  0.00           C
ATOM   4525  C36 POPEE 255      83.934  87.259  32.855  1.00  0.00           C
ATOM   4528  C37 POPEE 255      83.934  88.009  34.195  1.00  0.00           C
ATOM   4531  C38 POPEE 255      82.534  88.519  34.565  1.00  0.00           C
ATOM   4534  C39 POPEE 255      82.514  89.429  35.795  1.00  0.00           C
ATOM   4537 0C31 POPEE 255      82.644  88.719  37.155  1.00  0.00           C
ATOM   4540 1C31 POPEE 255      82.294  89.689  38.295  1.00  0.00           C
ATOM   4543 2C31 POPEE 255      82.234  89.049  39.685  1.00  0.00           C
ATOM   4546 3C31 POPEE 255      83.594  88.499  40.145  1.00  0.00           C
ATOM   4549 4C31 POPEE 255      83.604  88.069  41.605  1.00  0.00           C
ATOM   4552 5C31 POPEE 255      84.884  87.309  41.945  1.00  0.00           C
ATOM   4555 6C31 POPEE 255      85.004  86.939  43.415  1.00  0.00           C
ATOM   4559  NH3 POPEF 256      24.544 107.179  27.115  1.00  0.00           N
ATOM   4563  C12 POPEF 256      24.674 107.099  28.605  1.00  0.00           C
ATOM   4566  C11 POPEF 256      23.324 107.469  29.225  1.00  0.00           C
ATOM   4569  P   POPEF 256      21.374 108.869  28.225  1.00  0.00           P
ATOM   4570  O13 POPEF 256      21.054 107.789  27.285  1.00  0.00           O
ATOM   4571  O14 POPEF 256      21.104 110.229  27.705  1.00  0.00           O
ATOM   4572  O11 POPEF 256      20.594 108.689  29.575  1.00  0.00           O
ATOM   4573  O12 POPEF 256      22.884 108.709  28.655  1.00  0.00           O
ATOM   4574  C1  POPEF 256      19.174 108.509  29.565  1.00  0.00           C
ATOM   4577  C2  POPEF 256      18.564 109.039  30.885  1.00  0.00           C
ATOM   4579  O21 POPEF 256      19.464 108.859  31.995  1.00  0.00           O
ATOM   4580  C21 POPEF 256      19.884 107.639  32.245  1.00  0.00           C
ATOM   4581  O22 POPEF 256      19.474 106.589  31.775  1.00  0.00           O
ATOM   4582  C22 POPEF 256      20.934 107.719  33.355  1.00  0.00           C
ATOM   4585  C3  POPEF 256      17.144 108.479  31.185  1.00  0.00           C
ATOM   4588  O31 POPEF 256      16.704 108.869  32.505  1.00  0.00           O
ATOM   4589  C31 POPEF 256      16.334 110.139  32.595  1.00  0.00           C
ATOM   4590  O32 POPEF 256      16.064 110.879  31.655  1.00  0.00           O
ATOM   4591  C32 POPEF 256      16.314 110.549  34.055  1.00  0.00           C
ATOM   4594  C23 POPEF 256      20.844 106.519  34.315  1.00  0.00           C
ATOM   4597  C24 POPEF 256      21.684 106.749  35.575  1.00  0.00           C
ATOM   4600  C25 POPEF 256      21.624 105.549  36.525  1.00  0.00           C
ATOM   4603  C26 POPEF 256      20.544 105.659  37.595  1.00  0.00           C
ATOM   4606  C27 POPEF 256      20.964 106.569  38.765  1.00  0.00           C
ATOM   4609  C28 POPEF 256      19.804 106.999  39.685  1.00  0.00           C
ATOM   4612  C29 POPEF 256      19.054 105.839  40.295  1.00  0.00           C
ATOM   4614 0C21 POPEF 256      18.454 105.799  41.495  1.00  0.00           C
ATOM   4616 1C21 POPEF 256      18.374 106.899  42.515  1.00  0.00           C
ATOM   4619 2C21 POPEF 256      18.844 106.489  43.925  1.00  0.00           C
ATOM   4622 3C21 POPEF 256      17.984 105.389  44.575  1.00  0.00           C
ATOM   4625 4C21 POPEF 256      18.614 104.839  45.855  1.00  0.00           C
ATOM   4628 5C21 POPEF 256      17.674 103.899  46.625  1.00  0.00           C
ATOM   4631 6C21 POPEF 256      16.614 104.629  47.465  1.00  0.00           C
ATOM   4634 7C21 POPEF 256      15.244 103.949  47.375  1.00  0.00           C
ATOM   4637 8C21 POPEF 256      14.244 104.409  48.435  1.00  0.00           C
ATOM   4641  C33 POPEF 256      16.094 109.379  35.055  1.00  0.00           C
ATOM   4644  C34 POPEF 256      16.064 109.929  36.475  1.00  0.00           C
ATOM   4647  C35 POPEF 256      15.834 108.919  37.605  1.00  0.00           C
ATOM   4650  C36 POPEF 256      15.714 109.659  38.945  1.00  0.00           C
ATOM   4653  C37 POPEF 256      16.044 108.819  40.185  1.00  0.00           C
ATOM   4656  C38 POPEF 256      16.324 109.709  41.415  1.00  0.00           C
ATOM   4659  C39 POPEF 256      15.164 109.789  42.405  1.00  0.00           C
ATOM   4662 0C31 POPEF 256      15.014 108.529  43.275  1.00  0.00           C
ATOM   4665 1C31 POPEF 256      13.734 108.519  44.115  1.00  0.00           C
ATOM   4668 2C31 POPEF 256      13.584 107.219  44.925  1.00  0.00           C
ATOM   4671 3C31 POPEF 256      12.174 106.999  45.475  1.00  0.00           C
ATOM   4674 4C31 POPEF 256      11.704 108.079  46.465  1.00  0.00           C
ATOM   4677 5C31 POPEF 256      10.310 107.789  47.025  1.00  0.00           C
ATOM   4680 6C31 POPEF 256       9.790 108.839  48.005  1.00  0.00           C
ATOM   4684  NH3 POPEG 257      48.274  61.029  24.435  1.00  0.00           N
ATOM   4688  C12 POPEG 257      49.374  61.669  25.235  1.00  0.00           C
ATOM   4691  C11 POPEG 257      50.394  60.639  25.735  1.00  0.00           C
ATOM   4694  P   POPEG 257      51.924  60.509  27.855  1.00  0.00           P
ATOM   4695  O13 POPEG 257      51.094  59.389  28.315  1.00  0.00           O
ATOM   4696  O14 POPEG 257      53.324  60.239  27.505  1.00  0.00           O
ATOM   4697  O11 POPEG 257      52.014  61.619  28.965  1.00  0.00           O
ATOM   4698  O12 POPEG 257      51.254  61.299  26.655  1.00  0.00           O
ATOM   4699  C1  POPEG 257      52.894  61.369  30.085  1.00  0.00           C
ATOM   4702  C2  POPEG 257      52.084  61.669  31.355  1.00  0.00           C
ATOM   4704  O21 POPEG 257      52.924  61.969  32.475  1.00  0.00           O
ATOM   4705  C21 POPEG 257      53.474  60.989  33.145  1.00  0.00           C
ATOM   4706  O22 POPEG 257      53.544  59.819  32.815  1.00  0.00           O
ATOM   4707  C22 POPEG 257      53.974  61.589  34.455  1.00  0.00           C
ATOM   4710  C3  POPEG 257      50.954  60.639  31.595  1.00  0.00           C
ATOM   4713  O31 POPEG 257      49.824  61.259  32.235  1.00  0.00           O
ATOM   4714  C31 POPEG 257      49.594  60.959  33.495  1.00  0.00           C
ATOM   4715  O32 POPEG 257      50.274  60.239  34.205  1.00  0.00           O
ATOM   4716  C32 POPEG 257      48.254  61.569  33.925  1.00  0.00           C
ATOM   4719  C23 POPEG 257      54.004  60.599  35.645  1.00  0.00           C
ATOM   4722  C24 POPEG 257      54.004  61.349  36.985  1.00  0.00           C
ATOM   4725  C25 POPEG 257      54.454  60.509  38.185  1.00  0.00           C
ATOM   4728  C26 POPEG 257      53.464  59.489  38.755  1.00  0.00           C
ATOM   4731  C27 POPEG 257      54.084  58.819  39.995  1.00  0.00           C
ATOM   4734  C28 POPEG 257      53.374  57.549  40.515  1.00  0.00           C
ATOM   4737  C29 POPEG 257      51.934  57.769  40.905  1.00  0.00           C
ATOM   4739 0C21 POPEG 257      51.314  57.289  42.005  1.00  0.00           C
ATOM   4741 1C21 POPEG 257      51.914  56.429  43.085  1.00  0.00           C
ATOM   4744 2C21 POPEG 257      51.624  56.959  44.505  1.00  0.00           C
ATOM   4747 3C21 POPEG 257      52.264  56.049  45.575  1.00  0.00           C
ATOM   4750 4C21 POPEG 257      52.024  56.519  47.025  1.00  0.00           C
ATOM   4753 5C21 POPEG 257      52.804  57.779  47.405  1.00  0.00           C
ATOM   4756 6C21 POPEG 257      52.354  58.349  48.755  1.00  0.00           C
ATOM   4759 7C21 POPEG 257      53.184  59.579  49.175  1.00  0.00           C
ATOM   4762 8C21 POPEG 257      52.404  60.529  50.075  1.00  0.00           C
ATOM   4766  C33 POPEG 257      48.104  61.869  35.435  1.00  0.00           C
ATOM   4769  C34 POPEG 257      46.934  61.159  36.135  1.00  0.00           C
ATOM   4772  C35 POPEG 257      46.734  61.699  37.555  1.00  0.00           C
ATOM   4775  C36 POPEG 257      46.344  63.189  37.595  1.00  0.00           C
ATOM   4778  C37 POPEG 257      45.744  63.589  38.945  1.00  0.00           C
ATOM   4781  C38 POPEG 257      45.184  65.019  38.965  1.00  0.00           C
ATOM   4784  C39 POPEG 257      44.494  65.359  40.295  1.00  0.00           C
ATOM   4787 0C31 POPEG 257      45.484  65.549  41.455  1.00  0.00           C
ATOM   4790 1C31 POPEG 257      44.814  65.649  42.825  1.00  0.00           C
ATOM   4793 2C31 POPEG 257      45.834  65.889  43.945  1.00  0.00           C
ATOM   4796 3C31 POPEG 257      45.274  65.689  45.365  1.00  0.00           C
ATOM   4799 4C31 POPEG 257      44.154  66.669  45.735  1.00  0.00           C
ATOM   4802 5C31 POPEG 257      43.554  66.359  47.115  1.00  0.00           C
ATOM   4805 6C31 POPEG 257      42.224  67.059  47.375  1.00  0.00           C
ATOM   4809  NH3 POPEH 258      87.774  65.789  28.405  1.00  0.00           N
ATOM   4813  C12 POPEH 258      88.044  66.479  29.715  1.00  0.00           C
ATOM   4816  C11 POPEH 258      89.384  66.079  30.345  1.00  0.00           C
ATOM   4819  P   POPEH 258      90.994  68.099  29.915  1.00  0.00           P
ATOM   4820  O13 POPEH 258      90.904  67.619  28.515  1.00  0.00           O
ATOM   4821  O14 POPEH 258      90.654  69.519  30.105  1.00  0.00           O
ATOM   4822  O11 POPEH 258      92.454  67.829  30.445  1.00  0.00           O
ATOM   4823  O12 POPEH 258      90.054  67.229  30.855  1.00  0.00           O
ATOM   4824  C1  POPEH 258      92.844  66.639  31.125  1.00  0.00           C
ATOM   4827  C2  POPEH 258      93.184  66.929  32.625  1.00  0.00           C
ATOM   4829  O21 POPEH 258      93.504  65.739  33.365  1.00  0.00           O
ATOM   4830  C21 POPEH 258      94.504  64.979  32.955  1.00  0.00           C
ATOM   4831  O22 POPEH 258      95.154  65.119  31.935  1.00  0.00           O
ATOM   4832  C22 POPEH 258      94.764  63.889  33.985  1.00  0.00           C
ATOM   4835  C3  POPEH 258      91.984  67.649  33.315  1.00  0.00           C
ATOM   4838  O31 POPEH 258      92.224  67.939  34.715  1.00  0.00           O
ATOM   4839  C31 POPEH 258      91.724  67.049  35.565  1.00  0.00           C
ATOM   4840  O32 POPEH 258      91.174  66.009  35.275  1.00  0.00           O
ATOM   4841  C32 POPEH 258      91.924  67.539  36.995  1.00  0.00           C
ATOM   4844  C23 POPEH 258      95.324  64.399  35.325  1.00  0.00           C
ATOM   4847  C24 POPEH 258      94.304  64.339  36.465  1.00  0.00           C
ATOM   4850  C25 POPEH 258      94.934  63.829  37.775  1.00  0.00           C
ATOM   4853  C26 POPEH 258      93.904  63.689  38.895  1.00  0.00           C
ATOM   4856  C27 POPEH 258      94.564  63.229  40.205  1.00  0.00           C
ATOM   4859  C28 POPEH 258      93.674  63.449  41.445  1.00  0.00           C
ATOM   4862  C29 POPEH 258      92.484  62.519  41.495  1.00  0.00           C
ATOM   4864 0C21 POPEH 258      92.094  61.779  42.545  1.00  0.00           C
ATOM   4866 1C21 POPEH 258      92.764  61.719  43.895  1.00  0.00           C
ATOM   4869 2C21 POPEH 258      92.144  62.719  44.895  1.00  0.00           C
ATOM   4872 3C21 POPEH 258      92.794  62.679  46.295  1.00  0.00           C
ATOM   4875 4C21 POPEH 258      92.094  61.749  47.305  1.00  0.00           C
ATOM   4878 5C21 POPEH 258      91.904  60.309  46.815  1.00  0.00           C
ATOM   4881 6C21 POPEH 258      91.384  59.369  47.905  1.00  0.00           C
ATOM   4884 7C21 POPEH 258      90.864  58.039  47.325  1.00  0.00           C
ATOM   4887 8C21 POPEH 258      90.534  56.999  48.385  1.00  0.00           C
ATOM   4891  C33 POPEH 258      90.844  68.579  37.375  1.00  0.00           C
ATOM   4894  C34 POPEH 258      91.144  69.339  38.675  1.00  0.00           C
ATOM   4897  C35 POPEH 258      91.084  68.489  39.955  1.00  0.00           C
ATOM   4900  C36 POPEH 258      89.664  68.069  40.365  1.00  0.00           C
ATOM   4903  C37 POPEH 258      89.624  67.059  41.515  1.00  0.00           C
ATOM   4906  C38 POPEH 258      90.344  67.499  42.795  1.00  0.00           C
ATOM   4909  C39 POPEH 258      90.104  66.509  43.945  1.00  0.00           C
ATOM   4912 0C31 POPEH 258      90.304  67.139  45.335  1.00  0.00           C
ATOM   4915 1C31 POPEH 258      89.754  66.279  46.485  1.00  0.00           C
ATOM   4918 2C31 POPEH 258      89.434  67.139  47.705  1.00  0.00           C
ATOM   4921 3C31 POPEH 258      89.164  66.369  49.005  1.00  0.00           C
ATOM   4924 4C31 POPEH 258      88.634  67.299  50.115  1.00  0.00           C
ATOM   4927 5C31 POPEH 258      88.994  66.829  51.525  1.00  0.00           C
ATOM   4930 6C31 POPEH 258      88.464  67.769  52.605  1.00  0.00           C
ATOM   4934  NH3 POPEI 259      24.474  95.709  23.755  1.00  0.00           N
ATOM   4938  C12 POPEI 259      23.014  96.009  23.995  1.00  0.00           C
ATOM   4941  C11 POPEI 259      22.064  95.129  23.175  1.00  0.00           C
ATOM   4944  P   POPEI 259      19.494  94.979  23.725  1.00  0.00           P
ATOM   4945  O13 POPEI 259      18.324  95.889  23.655  1.00  0.00           O
ATOM   4946  O14 POPEI 259      19.394  93.699  22.995  1.00  0.00           O
ATOM   4947  O11 POPEI 259      19.914  94.679  25.215  1.00  0.00           O
ATOM   4948  O12 POPEI 259      20.774  95.729  23.195  1.00  0.00           O
ATOM   4949  C1  POPEI 259      19.594  95.619  26.235  1.00  0.00           C
ATOM   4952  C2  POPEI 259      19.824  94.959  27.615  1.00  0.00           C
ATOM   4954  O21 POPEI 259      19.684  95.929  28.675  1.00  0.00           O
ATOM   4955  C21 POPEI 259      20.594  96.879  28.725  1.00  0.00           C
ATOM   4956  O22 POPEI 259      21.624  96.939  28.095  1.00  0.00           O
ATOM   4957  C22 POPEI 259      20.154  97.939  29.735  1.00  0.00           C
ATOM   4960  C3  POPEI 259      21.154  94.149  27.625  1.00  0.00           C
ATOM   4963  O31 POPEI 259      21.784  94.069  28.915  1.00  0.00           O
ATOM   4964  C31 POPEI 259      21.274  93.179  29.745  1.00  0.00           C
ATOM   4965  O32 POPEI 259      20.214  92.609  29.605  1.00  0.00           O
ATOM   4966  C32 POPEI 259      22.264  92.969  30.885  1.00  0.00           C
ATOM   4969  C23 POPEI 259      21.364  98.529  30.485  1.00  0.00           C
ATOM   4972  C24 POPEI 259      21.934  97.569  31.545  1.00  0.00           C
ATOM   4975  C25 POPEI 259      23.004  98.269  32.375  1.00  0.00           C
ATOM   4978  C26 POPEI 259      23.414  97.499  33.635  1.00  0.00           C
ATOM   4981  C27 POPEI 259      24.364  98.339  34.485  1.00  0.00           C
ATOM   4984  C28 POPEI 259      24.904  97.619  35.735  1.00  0.00           C
ATOM   4987  C29 POPEI 259      26.084  98.379  36.275  1.00  0.00           C
ATOM   4989 0C21 POPEI 259      26.134  99.179  37.355  1.00  0.00           C
ATOM   4991 1C21 POPEI 259      25.004  99.469  38.315  1.00  0.00           C
ATOM   4994 2C21 POPEI 259      25.404  99.139  39.765  1.00  0.00           C
ATOM   4997 3C21 POPEI 259      25.754  97.659  39.985  1.00  0.00           C
ATOM   5000 4C21 POPEI 259      25.074  97.039  41.215  1.00  0.00           C
ATOM   5003 5C21 POPEI 259      25.614  97.549  42.555  1.00  0.00           C
ATOM   5006 6C21 POPEI 259      24.684  97.189  43.715  1.00  0.00           C
ATOM   5009 7C21 POPEI 259      25.204  97.699  45.065  1.00  0.00           C
ATOM   5012 8C21 POPEI 259      24.134  97.699  46.155  1.00  0.00           C
ATOM   5016  C33 POPEI 259      21.804  93.499  32.255  1.00  0.00           C
ATOM   5019  C34 POPEI 259      21.054  92.429  33.035  1.00  0.00           C
ATOM   5022  C35 POPEI 259      20.774  92.839  34.485  1.00  0.00           C
ATOM   5025  C36 POPEI 259      20.564  91.619  35.385  1.00  0.00           C
ATOM   5028  C37 POPEI 259      20.444  92.009  36.865  1.00  0.00           C
ATOM   5031  C38 POPEI 259      20.394  90.789  37.785  1.00  0.00           C
ATOM   5034  C39 POPEI 259      20.184  91.199  39.245  1.00  0.00           C
ATOM   5037 0C31 POPEI 259      20.074  90.009  40.195  1.00  0.00           C
ATOM   5040 1C31 POPEI 259      21.434  89.489  40.685  1.00  0.00           C
ATOM   5043 2C31 POPEI 259      21.474  87.969  40.865  1.00  0.00           C
ATOM   5046 3C31 POPEI 259      20.694  87.449  42.085  1.00  0.00           C
ATOM   5049 4C31 POPEI 259      20.834  85.929  42.215  1.00  0.00           C
ATOM   5052 5C31 POPEI 259      19.914  85.309  43.275  1.00  0.00           C
ATOM   5055 6C31 POPEI 259      20.114  83.789  43.405  1.00  0.00           C
ATOM   5059  NH3 POPEJ 260      48.374  45.769  66.215  1.00  0.00           N
ATOM   5063  C12 POPEJ 260      47.554  46.839  66.855  1.00  0.00           C
ATOM   5066  C11 POPEJ 260      48.464  47.979  67.315  1.00  0.00           C
ATOM   5069  P   POPEJ 260      48.404  50.339  68.365  1.00  0.00           P
ATOM   5070  O13 POPEJ 260      47.354  51.069  69.125  1.00  0.00           O
ATOM   5071  O14 POPEJ 260      49.644  49.959  69.075  1.00  0.00           O
ATOM   5072  O11 POPEJ 260      48.694  51.049  66.995  1.00  0.00           O
ATOM   5073  O12 POPEJ 260      47.664  49.049  67.815  1.00  0.00           O
ATOM   5074  C1  POPEJ 260      47.654  51.639  66.225  1.00  0.00           C
ATOM   5077  C2  POPEJ 260      48.014  51.579  64.725  1.00  0.00           C
ATOM   5079  O21 POPEJ 260      46.904  51.929  63.885  1.00  0.00           O
ATOM   5080  C21 POPEJ 260      45.894  51.109  63.775  1.00  0.00           C
ATOM   5081  O22 POPEJ 260      45.574  50.189  64.505  1.00  0.00           O
ATOM   5082  C22 POPEJ 260      45.054  51.549  62.565  1.00  0.00           C
ATOM   5085  C3  POPEJ 260      48.674  50.229  64.305  1.00  0.00           C
ATOM   5088  O31 POPEJ 260      48.844  50.079  62.875  1.00  0.00           O
ATOM   5089  C31 POPEJ 260      49.834  50.809  62.345  1.00  0.00           C
ATOM   5090  O32 POPEJ 260      50.524  51.609  62.945  1.00  0.00           O
ATOM   5091  C32 POPEJ 260      50.044  50.409  60.885  1.00  0.00           C
ATOM   5094  C23 POPEJ 260      45.814  51.609  61.225  1.00  0.00           C
ATOM   5097  C24 POPEJ 260      44.864  51.329  60.055  1.00  0.00           C
ATOM   5100  C25 POPEJ 260      45.584  51.169  58.705  1.00  0.00           C
ATOM   5103  C26 POPEJ 260      45.884  52.509  58.045  1.00  0.00           C
ATOM   5106  C27 POPEJ 260      46.744  52.369  56.785  1.00  0.00           C
ATOM   5109  C28 POPEJ 260      47.004  53.709  56.075  1.00  0.00           C
ATOM   5112  C29 POPEJ 260      45.724  54.319  55.575  1.00  0.00           C
ATOM   5114 0C21 POPEJ 260      45.334  54.469  54.295  1.00  0.00           C
ATOM   5116 1C21 POPEJ 260      46.124  54.079  53.075  1.00  0.00           C
ATOM   5119 2C21 POPEJ 260      46.914  55.289  52.565  1.00  0.00           C
ATOM   5122 3C21 POPEJ 260      47.544  55.069  51.175  1.00  0.00           C
ATOM   5125 4C21 POPEJ 260      48.414  56.269  50.755  1.00  0.00           C
ATOM   5128 5C21 POPEJ 260      48.364  56.639  49.265  1.00  0.00           C
ATOM   5131 6C21 POPEJ 260      48.574  55.489  48.265  1.00  0.00           C
ATOM   5134 7C21 POPEJ 260      48.314  55.949  46.815  1.00  0.00           C
ATOM   5137 8C21 POPEJ 260      48.674  54.919  45.735  1.00  0.00           C
ATOM   5141  C33 POPEJ 260      50.754  51.469  60.015  1.00  0.00           C
ATOM   5144  C34 POPEJ 260      49.814  52.469  59.335  1.00  0.00           C
ATOM   5147  C35 POPEJ 260      49.744  53.809  60.075  1.00  0.00           C
ATOM   5150  C36 POPEJ 260      49.014  54.879  59.245  1.00  0.00           C
ATOM   5153  C37 POPEJ 260      49.064  56.269  59.885  1.00  0.00           C
ATOM   5156  C38 POPEJ 260      48.334  57.339  59.075  1.00  0.00           C
ATOM   5159  C39 POPEJ 260      49.024  57.659  57.735  1.00  0.00           C
ATOM   5162 0C31 POPEJ 260      48.214  58.639  56.885  1.00  0.00           C
ATOM   5165 1C31 POPEJ 260      48.814  58.839  55.495  1.00  0.00           C
ATOM   5168 2C31 POPEJ 260      47.874  59.609  54.565  1.00  0.00           C
ATOM   5171 3C31 POPEJ 260      48.474  59.809  53.165  1.00  0.00           C
ATOM   5174 4C31 POPEJ 260      47.424  60.279  52.155  1.00  0.00           C
ATOM   5177 5C31 POPEJ 260      47.984  60.299  50.725  1.00  0.00           C
ATOM   5180 6C31 POPEJ 260      46.894  60.539  49.675  1.00  0.00           C
ATOM   5184  NH3 POPEK 261     104.874 106.119  29.065  1.00  0.00           N
ATOM   5188  C12 POPEK 261     104.894 107.019  27.865  1.00  0.00           C
ATOM   5191  C11 POPEK 261     106.054 108.029  27.965  1.00  0.00           C
ATOM   5194  P   POPEK 261     105.614 109.109  30.335  1.00  0.00           P
ATOM   5195  O13 POPEK 261     105.614 110.479  30.845  1.00  0.00           O
ATOM   5196  O14 POPEK 261     104.474 108.219  30.675  1.00  0.00           O
ATOM   5197  O11 POPEK 261     106.974 108.389  30.655  1.00  0.00           O
ATOM   5198  O12 POPEK 261     105.734 109.169  28.765  1.00  0.00           O
ATOM   5199  C1  POPEK 261     107.534 108.299  31.965  1.00  0.00           C
ATOM   5202  C2  POPEK 261     109.054 108.659  31.955  1.00  0.00           C
ATOM   5204  O21 POPEK 261     109.494 109.379  33.105  1.00  0.00           O
ATOM   5205  C21 POPEK 261     109.104 109.049  34.315  1.00  0.00           C
ATOM   5206  O22 POPEK 261     108.484 108.059  34.665  1.00  0.00           O
ATOM   5207  C22 POPEK 261     109.564 110.199  35.255  1.00  0.00           C
ATOM   5210  C3  POPEK 261     109.414 109.509  30.695  1.00  0.00           C
ATOM   5213  O31 POPEK 261     110.814 109.779  30.585  1.00  0.00           O
ATOM   5214  C31 POPEK 261     111.434 110.929  30.895  1.00  0.00           C
ATOM   5215  O32 POPEK 261     112.594 111.129  30.535  1.00  0.00           O
ATOM   5216  C32 POPEK 261     110.624 111.959  31.705  1.00  0.00           C
ATOM   5219  C23 POPEK 261     109.304 109.989  36.765  1.00  0.00           C
ATOM   5222  C24 POPEK 261     109.234 111.349  37.475  1.00  0.00           C
ATOM   5225  C25 POPEK 261     109.114 111.319  39.005  1.00  0.00           C
ATOM   5228  C26 POPEK 261     109.264 112.739  39.575  1.00  0.00           C
ATOM   5231  C27 POPEK 261     108.784 112.929  41.015  1.00  0.00           C
ATOM   5234  C28 POPEK 261     109.774 112.439  42.085  1.00  0.00           C
ATOM   5237  C29 POPEK 261     109.624 113.169  43.405  1.00  0.00           C
ATOM   5239 0C21 POPEK 261     110.034 114.429  43.655  1.00  0.00           C
ATOM   5241 1C21 POPEK 261     110.744 115.319  42.665  1.00  0.00           C
ATOM   5244 2C21 POPEK 261     111.814 116.219  43.285  1.00  0.00           C
ATOM   5247 3C21 POPEK 261     112.954 115.479  44.005  1.00  0.00           C
ATOM   5250 4C21 POPEK 261     114.184 116.369  44.255  1.00  0.00           C
ATOM   5253 5C21 POPEK 261     113.834 117.709  44.935  1.00  0.00           C
ATOM   5256 6C21 POPEK 261     115.044 118.439  45.525  1.00  0.00           C
ATOM   5259 7C21 POPEK 261     115.564 117.769  46.805  1.00  0.00           C
ATOM   5262 8C21 POPEK 261     116.754 118.489  47.445  1.00  0.00           C
ATOM   5266  C33 POPEK 261     111.414 112.609  32.885  1.00  0.00           C
ATOM   5269  C34 POPEK 261     110.554 113.649  33.645  1.00  0.00           C
ATOM   5272  C35 POPEK 261     111.264 114.509  34.715  1.00  0.00           C
ATOM   5275  C36 POPEK 261     110.394 115.719  35.115  1.00  0.00           C
ATOM   5278  C37 POPEK 261     111.114 116.839  35.895  1.00  0.00           C
ATOM   5281  C38 POPEK 261     110.864 116.829  37.415  1.00  0.00           C
ATOM   5284  C39 POPEK 261     111.294 118.149  38.065  1.00  0.00           C
ATOM   5287 0C31 POPEK 261     110.874 118.279  39.545  1.00  0.00           C
ATOM   5290 1C31 POPEK 261     111.644 119.389  40.285  1.00  0.00           C
ATOM   5293 2C31 POPEK 261     111.094 119.629  41.705  1.00  0.00           C
ATOM   5296 3C31 POPEK 261     111.944 120.599  42.535  1.00  0.00           C
ATOM   5299 4C31 POPEK 261     111.514 120.699  44.015  1.00  0.00           C
ATOM   5302 5C31 POPEK 261     110.364 121.689  44.315  1.00  0.00           C
ATOM   5305 6C31 POPEK 261     108.954 121.149  44.055  1.00  0.00           C
ATOM   5309  NH3 POPEL 262      66.304   7.875  23.235  1.00  0.00           N
ATOM   5313  C12 POPEL 262      66.684   6.645  24.035  1.00  0.00           C
ATOM   5316  C11 POPEL 262      67.024   6.975  25.495  1.00  0.00           C
ATOM   5319  P   POPEL 262      66.844   4.945  27.155  1.00  0.00           P
ATOM   5320  O13 POPEL 262      66.254   5.845  28.175  1.00  0.00           O
ATOM   5321  O14 POPEL 262      65.914   4.045  26.445  1.00  0.00           O
ATOM   5322  O11 POPEL 262      68.044   4.135  27.815  1.00  0.00           O
ATOM   5323  O12 POPEL 262      67.634   5.835  26.115  1.00  0.00           O
ATOM   5324  C1  POPEL 262      68.334   4.175  29.215  1.00  0.00           C
ATOM   5327  C2  POPEL 262      69.694   4.875  29.515  1.00  0.00           C
ATOM   5329  O21 POPEL 262      70.004   4.815  30.925  1.00  0.00           O
ATOM   5330  C21 POPEL 262      69.474   5.725  31.735  1.00  0.00           C
ATOM   5331  O22 POPEL 262      68.614   6.535  31.445  1.00  0.00           O
ATOM   5332  C22 POPEL 262      70.064   5.615  33.145  1.00  0.00           C
ATOM   5335  C3  POPEL 262      69.824   6.295  28.845  1.00  0.00           C
ATOM   5338  O31 POPEL 262      70.704   7.205  29.535  1.00  0.00           O
ATOM   5339  C31 POPEL 262      71.994   6.965  29.745  1.00  0.00           C
ATOM   5340  O32 POPEL 262      72.634   7.465  30.655  1.00  0.00           O
ATOM   5341  C32 POPEL 262      72.644   6.045  28.695  1.00  0.00           C
ATOM   5344  C23 POPEL 262      70.004   6.965  33.925  1.00  0.00           C
ATOM   5347  C24 POPEL 262      70.474   6.895  35.395  1.00  0.00           C
ATOM   5350  C25 POPEL 262      69.744   5.865  36.255  1.00  0.00           C
ATOM   5353  C26 POPEL 262      70.194   5.915  37.725  1.00  0.00           C
ATOM   5356  C27 POPEL 262      70.004   4.585  38.455  1.00  0.00           C
ATOM   5359  C28 POPEL 262      70.404   4.665  39.945  1.00  0.00           C
ATOM   5362  C29 POPEL 262      70.754   3.315  40.515  1.00  0.00           C
ATOM   5364 0C21 POPEL 262      70.274   2.755  41.645  1.00  0.00           C
ATOM   5366 1C21 POPEL 262      69.294   3.355  42.625  1.00  0.00           C
ATOM   5369 2C21 POPEL 262      69.564   2.885  44.075  1.00  0.00           C
ATOM   5372 3C21 POPEL 262      70.854   3.445  44.675  1.00  0.00           C
ATOM   5375 4C21 POPEL 262      71.154   2.905  46.085  1.00  0.00           C
ATOM   5378 5C21 POPEL 262      72.654   2.895  46.385  1.00  0.00           C
ATOM   5381 6C21 POPEL 262      73.374   1.635  45.865  1.00  0.00           C
ATOM   5384 7C21 POPEL 262      74.894   1.725  46.055  1.00  0.00           C
ATOM   5387 8C21 POPEL 262      75.624   0.445  45.665  1.00  0.00           C
ATOM   5391  C33 POPEL 262      74.194   6.125  28.715  1.00  0.00           C
ATOM   5394  C34 POPEL 262      74.904   4.995  29.485  1.00  0.00           C
ATOM   5397  C35 POPEL 262      74.444   4.705  30.935  1.00  0.00           C
ATOM   5400  C36 POPEL 262      73.284   3.705  31.025  1.00  0.00           C
ATOM   5403  C37 POPEL 262      73.304   2.825  32.295  1.00  0.00           C
ATOM   5406  C38 POPEL 262      72.374   1.595  32.175  1.00  0.00           C
ATOM   5409  C39 POPEL 262      70.904   1.835  32.545  1.00  0.00           C
ATOM   5412 0C31 POPEL 262      70.584   1.525  34.015  1.00  0.00           C
ATOM   5415 1C31 POPEL 262      69.094   1.705  34.355  1.00  0.00           C
ATOM   5418 2C31 POPEL 262      68.744   1.375  35.815  1.00  0.00           C
ATOM   5421 3C31 POPEL 262      68.764  -0.125  36.155  1.00  0.00           C
ATOM   5424 4C31 POPEL 262      69.884  -0.485  37.135  1.00  0.00           C
ATOM   5427 5C31 POPEL 262      69.954  -1.975  37.515  1.00  0.00           C
ATOM   5430 6C31 POPEL 262      68.724  -2.515  38.245  1.00  0.00           C
ATOM   5434  NH3 POPEM 263      71.664  39.669  21.545  1.00  0.00           N
ATOM   5438  C12 POPEM 263      70.454  39.359  20.695  1.00  0.00           C
ATOM   5441  C11 POPEM 263      69.144  39.879  21.315  1.00  0.00           C
ATOM   5444  P   POPEM 263      67.094  38.229  21.095  1.00  0.00           P
ATOM   5445  O13 POPEM 263      65.734  38.409  20.535  1.00  0.00           O
ATOM   5446  O14 POPEM 263      67.774  36.939  20.875  1.00  0.00           O
ATOM   5447  O11 POPEM 263      67.064  38.509  22.645  1.00  0.00           O
ATOM   5448  O12 POPEM 263      68.014  39.419  20.595  1.00  0.00           O
ATOM   5449  C1  POPEM 263      65.884  38.259  23.415  1.00  0.00           C
ATOM   5452  C2  POPEM 263      66.174  38.559  24.915  1.00  0.00           C
ATOM   5454  O21 POPEM 263      65.634  37.509  25.745  1.00  0.00           O
ATOM   5455  C21 POPEM 263      66.454  36.529  26.025  1.00  0.00           C
ATOM   5456  O22 POPEM 263      67.604  36.419  25.675  1.00  0.00           O
ATOM   5457  C22 POPEM 263      65.734  35.549  26.955  1.00  0.00           C
ATOM   5460  C3  POPEM 263      65.604  39.929  25.395  1.00  0.00           C
ATOM   5463  O31 POPEM 263      65.534  40.019  26.835  1.00  0.00           O
ATOM   5464  C31 POPEM 263      66.714  40.009  27.445  1.00  0.00           C
ATOM   5465  O32 POPEM 263      67.794  40.119  26.895  1.00  0.00           O
ATOM   5466  C32 POPEM 263      66.494  39.729  28.935  1.00  0.00           C
ATOM   5469  C23 POPEM 263      66.704  34.489  27.545  1.00  0.00           C
ATOM   5472  C24 POPEM 263      66.304  34.049  28.955  1.00  0.00           C
ATOM   5475  C25 POPEM 263      67.294  33.029  29.525  1.00  0.00           C
ATOM   5478  C26 POPEM 263      67.034  32.689  31.005  1.00  0.00           C
ATOM   5481  C27 POPEM 263      67.834  33.579  31.965  1.00  0.00           C
ATOM   5484  C28 POPEM 263      67.864  33.039  33.415  1.00  0.00           C
ATOM   5487  C29 POPEM 263      68.944  33.669  34.265  1.00  0.00           C
ATOM   5489 0C21 POPEM 263      69.914  33.039  34.945  1.00  0.00           C
ATOM   5491 1C21 POPEM 263      70.134  31.549  35.045  1.00  0.00           C
ATOM   5494 2C21 POPEM 263      70.134  30.969  36.475  1.00  0.00           C
ATOM   5497 3C21 POPEM 263      71.364  31.309  37.325  1.00  0.00           C
ATOM   5500 4C21 POPEM 263      71.314  30.529  38.645  1.00  0.00           C
ATOM   5503 5C21 POPEM 263      72.424  30.889  39.635  1.00  0.00           C
ATOM   5506 6C21 POPEM 263      72.164  32.219  40.355  1.00  0.00           C
ATOM   5509 7C21 POPEM 263      72.894  32.269  41.705  1.00  0.00           C
ATOM   5512 8C21 POPEM 263      72.774  33.609  42.415  1.00  0.00           C
ATOM   5516  C33 POPEM 263      67.494  38.679  29.495  1.00  0.00           C
ATOM   5519  C34 POPEM 263      67.484  38.559  31.025  1.00  0.00           C
ATOM   5522  C35 POPEM 263      66.184  37.969  31.605  1.00  0.00           C
ATOM   5525  C36 POPEM 263      66.244  37.869  33.145  1.00  0.00           C
ATOM   5528  C37 POPEM 263      64.934  37.369  33.765  1.00  0.00           C
ATOM   5531  C38 POPEM 263      64.784  37.749  35.255  1.00  0.00           C
ATOM   5534  C39 POPEM 263      64.754  36.569  36.245  1.00  0.00           C
ATOM   5537 0C31 POPEM 263      66.064  35.759  36.335  1.00  0.00           C
ATOM   5540 1C31 POPEM 263      66.084  34.839  37.565  1.00  0.00           C
ATOM   5543 2C31 POPEM 263      67.274  33.869  37.585  1.00  0.00           C
ATOM   5546 3C31 POPEM 263      67.334  32.989  38.845  1.00  0.00           C
ATOM   5549 4C31 POPEM 263      67.674  33.759  40.125  1.00  0.00           C
ATOM   5552 5C31 POPEM 263      67.934  32.839  41.315  1.00  0.00           C
ATOM   5555 6C31 POPEM 263      68.284  33.589  42.605  1.00  0.00           C
ATOM   5559  NH3 POPEN 264      96.554  75.499  67.815  1.00  0.00           N
ATOM   5563  C12 POPEN 264      97.254  76.029  69.025  1.00  0.00           C
ATOM   5566  C11 POPEN 264      98.664  76.489  68.655  1.00  0.00           C
ATOM   5569  P   POPEN 264     100.514  76.419  70.535  1.00  0.00           P
ATOM   5570  O13 POPEN 264     100.444  76.849  71.945  1.00  0.00           O
ATOM   5571  O14 POPEN 264     100.514  74.969  70.295  1.00  0.00           O
ATOM   5572  O11 POPEN 264     101.744  77.069  69.765  1.00  0.00           O
ATOM   5573  O12 POPEN 264      99.264  77.059  69.815  1.00  0.00           O
ATOM   5574  C1  POPEN 264     101.674  78.029  68.705  1.00  0.00           C
ATOM   5577  C2  POPEN 264     102.454  77.599  67.425  1.00  0.00           C
ATOM   5579  O21 POPEN 264     102.124  78.479  66.325  1.00  0.00           O
ATOM   5580  C21 POPEN 264     102.534  79.749  66.395  1.00  0.00           C
ATOM   5581  O22 POPEN 264     103.244  80.229  67.255  1.00  0.00           O
ATOM   5582  C22 POPEN 264     102.124  80.459  65.105  1.00  0.00           C
ATOM   5585  C3  POPEN 264     102.144  76.119  66.995  1.00  0.00           C
ATOM   5588  O31 POPEN 264     102.374  75.809  65.595  1.00  0.00           O
ATOM   5589  C31 POPEN 264     103.564  75.329  65.275  1.00  0.00           C
ATOM   5590  O32 POPEN 264     104.534  75.319  66.015  1.00  0.00           O
ATOM   5591  C32 POPEN 264     103.594  74.829  63.825  1.00  0.00           C
ATOM   5594  C23 POPEN 264     103.344  80.999  64.305  1.00  0.00           C
ATOM   5597  C24 POPEN 264     102.874  81.789  63.095  1.00  0.00           C
ATOM   5600  C25 POPEN 264     103.974  82.299  62.165  1.00  0.00           C
ATOM   5603  C26 POPEN 264     103.394  83.349  61.215  1.00  0.00           C
ATOM   5606  C27 POPEN 264     104.404  84.119  60.365  1.00  0.00           C
ATOM   5609  C28 POPEN 264     103.624  84.989  59.365  1.00  0.00           C
ATOM   5612  C29 POPEN 264     104.454  86.049  58.685  1.00  0.00           C
ATOM   5614 0C21 POPEN 264     104.244  86.519  57.445  1.00  0.00           C
ATOM   5616 1C21 POPEN 264     103.134  86.079  56.515  1.00  0.00           C
ATOM   5619 2C21 POPEN 264     103.434  84.749  55.795  1.00  0.00           C
ATOM   5622 3C21 POPEN 264     104.544  84.829  54.725  1.00  0.00           C
ATOM   5625 4C21 POPEN 264     104.784  83.449  54.105  1.00  0.00           C
ATOM   5628 5C21 POPEN 264     105.654  83.449  52.855  1.00  0.00           C
ATOM   5631 6C21 POPEN 264     105.614  82.089  52.145  1.00  0.00           C
ATOM   5634 7C21 POPEN 264     106.524  81.999  50.915  1.00  0.00           C
ATOM   5637 8C21 POPEN 264     106.154  80.839  49.995  1.00  0.00           C
ATOM   5641  C33 POPEN 264     103.234  75.899  62.755  1.00  0.00           C
ATOM   5644  C34 POPEN 264     103.404  75.369  61.325  1.00  0.00           C
ATOM   5647  C35 POPEN 264     103.024  76.369  60.235  1.00  0.00           C
ATOM   5650  C36 POPEN 264     103.234  75.799  58.815  1.00  0.00           C
ATOM   5653  C37 POPEN 264     103.184  76.849  57.695  1.00  0.00           C
ATOM   5656  C38 POPEN 264     101.764  77.289  57.305  1.00  0.00           C
ATOM   5659  C39 POPEN 264     101.734  78.399  56.235  1.00  0.00           C
ATOM   5662 0C31 POPEN 264     102.264  77.989  54.845  1.00  0.00           C
ATOM   5665 1C31 POPEN 264     102.174  79.169  53.855  1.00  0.00           C
ATOM   5668 2C31 POPEN 264     102.744  78.879  52.455  1.00  0.00           C
ATOM   5671 3C31 POPEN 264     101.674  78.509  51.415  1.00  0.00           C
ATOM   5674 4C31 POPEN 264     102.214  78.529  49.975  1.00  0.00           C
ATOM   5677 5C31 POPEN 264     101.134  78.189  48.935  1.00  0.00           C
ATOM   5680 6C31 POPEN 264     101.624  78.329  47.485  1.00  0.00           C
ATOM   5684  NH3 POPEO 265      48.504  38.939  68.355  1.00  0.00           N
ATOM   5688  C12 POPEO 265      49.694  38.639  69.215  1.00  0.00           C
ATOM   5691  C11 POPEO 265      49.794  37.159  69.555  1.00  0.00           C
ATOM   5694  P   POPEO 265      52.184  36.429  68.805  1.00  0.00           P
ATOM   5695  O13 POPEO 265      52.554  37.649  68.055  1.00  0.00           O
ATOM   5696  O14 POPEO 265      53.274  35.559  69.295  1.00  0.00           O
ATOM   5697  O11 POPEO 265      51.264  35.539  67.875  1.00  0.00           O
ATOM   5698  O12 POPEO 265      51.134  36.819  69.935  1.00  0.00           O
ATOM   5699  C1  POPEO 265      51.674  35.149  66.565  1.00  0.00           C
ATOM   5702  C2  POPEO 265      50.894  35.889  65.435  1.00  0.00           C
ATOM   5704  O21 POPEO 265      50.854  34.989  64.335  1.00  0.00           O
ATOM   5705  C21 POPEO 265      49.824  34.939  63.525  1.00  0.00           C
ATOM   5706  O22 POPEO 265      48.804  35.619  63.575  1.00  0.00           O
ATOM   5707  C22 POPEO 265      50.094  33.779  62.545  1.00  0.00           C
ATOM   5710  C3  POPEO 265      51.574  37.219  65.015  1.00  0.00           C
ATOM   5713  O31 POPEO 265      50.904  37.869  63.915  1.00  0.00           O
ATOM   5714  C31 POPEO 265      51.234  37.659  62.625  1.00  0.00           C
ATOM   5715  O32 POPEO 265      50.474  37.839  61.695  1.00  0.00           O
ATOM   5716  C32 POPEO 265      52.694  37.219  62.445  1.00  0.00           C
ATOM   5719  C23 POPEO 265      50.024  34.109  61.035  1.00  0.00           C
ATOM   5722  C24 POPEO 265      50.604  32.939  60.225  1.00  0.00           C
ATOM   5725  C25 POPEO 265      50.484  33.049  58.695  1.00  0.00           C
ATOM   5728  C26 POPEO 265      49.364  32.199  58.065  1.00  0.00           C
ATOM   5731  C27 POPEO 265      49.574  31.989  56.555  1.00  0.00           C
ATOM   5734  C28 POPEO 265      48.934  30.699  55.995  1.00  0.00           C
ATOM   5737  C29 POPEO 265      47.534  30.819  55.425  1.00  0.00           C
ATOM   5739 0C21 POPEO 265      47.204  30.709  54.125  1.00  0.00           C
ATOM   5741 1C21 POPEO 265      48.174  30.559  52.965  1.00  0.00           C
ATOM   5744 2C21 POPEO 265      48.794  29.169  52.755  1.00  0.00           C
ATOM   5747 3C21 POPEO 265      48.004  28.219  51.835  1.00  0.00           C
ATOM   5750 4C21 POPEO 265      48.864  27.019  51.395  1.00  0.00           C
ATOM   5753 5C21 POPEO 265      48.114  25.959  50.575  1.00  0.00           C
ATOM   5756 6C21 POPEO 265      49.024  24.859  49.995  1.00  0.00           C
ATOM   5759 7C21 POPEO 265      49.644  23.979  51.075  1.00  0.00           C
ATOM   5762 8C21 POPEO 265      50.584  22.889  50.555  1.00  0.00           C
ATOM   5766  C33 POPEO 265      53.174  37.129  60.965  1.00  0.00           C
ATOM   5769  C34 POPEO 265      54.694  37.379  60.865  1.00  0.00           C
ATOM   5772  C35 POPEO 265      55.214  37.529  59.425  1.00  0.00           C
ATOM   5775  C36 POPEO 265      55.384  36.199  58.685  1.00  0.00           C
ATOM   5778  C37 POPEO 265      56.154  36.329  57.355  1.00  0.00           C
ATOM   5781  C38 POPEO 265      55.474  37.219  56.295  1.00  0.00           C
ATOM   5784  C39 POPEO 265      54.264  36.559  55.625  1.00  0.00           C
ATOM   5787 0C31 POPEO 265      53.624  37.439  54.535  1.00  0.00           C
ATOM   5790 1C31 POPEO 265      52.524  36.699  53.765  1.00  0.00           C
ATOM   5793 2C31 POPEO 265      51.994  37.499  52.565  1.00  0.00           C
ATOM   5796 3C31 POPEO 265      52.964  37.509  51.375  1.00  0.00           C
ATOM   5799 4C31 POPEO 265      52.434  38.319  50.185  1.00  0.00           C
ATOM   5802 5C31 POPEO 265      53.364  38.249  48.965  1.00  0.00           C
ATOM   5805 6C31 POPEO 265      52.874  39.129  47.815  1.00  0.00           C
ATOM   5809  NH3 POPEP 266      71.274  46.979  26.265  1.00  0.00           N
ATOM   5813  C12 POPEP 266      70.954  45.689  25.555  1.00  0.00           C
ATOM   5816  C11 POPEP 266      69.814  45.779  24.515  1.00  0.00           C
ATOM   5819  P   POPEP 266      67.894  46.769  26.035  1.00  0.00           P
ATOM   5820  O13 POPEP 266      68.554  48.039  25.675  1.00  0.00           O
ATOM   5821  O14 POPEP 266      66.404  46.679  26.025  1.00  0.00           O
ATOM   5822  O11 POPEP 266      68.494  46.389  27.435  1.00  0.00           O
ATOM   5823  O12 POPEP 266      68.514  45.659  25.095  1.00  0.00           O
ATOM   5824  C1  POPEP 266      67.744  46.509  28.655  1.00  0.00           C
ATOM   5827  C2  POPEP 266      68.484  45.859  29.875  1.00  0.00           C
ATOM   5829  O21 POPEP 266      69.884  46.209  29.845  1.00  0.00           O
ATOM   5830  C21 POPEP 266      70.534  46.029  30.995  1.00  0.00           C
ATOM   5831  O22 POPEP 266      70.014  45.879  32.085  1.00  0.00           O
ATOM   5832  C22 POPEP 266      72.034  46.249  30.735  1.00  0.00           C
ATOM   5835  C3  POPEP 266      68.234  44.309  29.865  1.00  0.00           C
ATOM   5838  O31 POPEP 266      69.044  43.579  30.815  1.00  0.00           O
ATOM   5839  C31 POPEP 266      68.454  42.549  31.395  1.00  0.00           C
ATOM   5840  O32 POPEP 266      67.344  42.129  31.125  1.00  0.00           O
ATOM   5841  C32 POPEP 266      69.314  42.069  32.565  1.00  0.00           C
ATOM   5844  C23 POPEP 266      72.964  46.089  31.965  1.00  0.00           C
ATOM   5847  C24 POPEP 266      73.004  44.679  32.555  1.00  0.00           C
ATOM   5850  C25 POPEP 266      74.174  44.449  33.535  1.00  0.00           C
ATOM   5853  C26 POPEP 266      75.554  44.419  32.845  1.00  0.00           C
ATOM   5856  C27 POPEP 266      76.644  43.569  33.535  1.00  0.00           C
ATOM   5859  C28 POPEP 266      77.194  44.139  34.845  1.00  0.00           C
ATOM   5862  C29 POPEP 266      76.374  43.759  36.045  1.00  0.00           C
ATOM   5864 0C21 POPEP 266      76.464  42.609  36.745  1.00  0.00           C
ATOM   5866 1C21 POPEP 266      77.414  41.459  36.505  1.00  0.00           C
ATOM   5869 2C21 POPEP 266      78.064  40.959  37.825  1.00  0.00           C
ATOM   5872 3C21 POPEP 266      78.984  42.009  38.465  1.00  0.00           C
ATOM   5875 4C21 POPEP 266      79.494  41.619  39.865  1.00  0.00           C
ATOM   5878 5C21 POPEP 266      80.104  42.829  40.575  1.00  0.00           C
ATOM   5881 6C21 POPEP 266      80.414  42.619  42.065  1.00  0.00           C
ATOM   5884 7C21 POPEP 266      80.724  43.959  42.745  1.00  0.00           C
ATOM   5887 8C21 POPEP 266      80.754  43.889  44.275  1.00  0.00           C
ATOM   5891  C33 POPEP 266      68.764  42.669  33.885  1.00  0.00           C
ATOM   5894  C34 POPEP 266      69.304  42.039  35.175  1.00  0.00           C
ATOM   5897  C35 POPEP 266      68.994  40.539  35.295  1.00  0.00           C
ATOM   5900  C36 POPEP 266      69.324  39.959  36.675  1.00  0.00           C
ATOM   5903  C37 POPEP 266      69.134  38.439  36.725  1.00  0.00           C
ATOM   5906  C38 POPEP 266      68.964  37.869  38.135  1.00  0.00           C
ATOM   5909  C39 POPEP 266      70.164  38.069  39.075  1.00  0.00           C
ATOM   5912 0C31 POPEP 266      69.934  37.349  40.415  1.00  0.00           C
ATOM   5915 1C31 POPEP 266      70.964  37.699  41.505  1.00  0.00           C
ATOM   5918 2C31 POPEP 266      70.554  37.199  42.905  1.00  0.00           C
ATOM   5921 3C31 POPEP 266      69.294  37.879  43.445  1.00  0.00           C
ATOM   5924 4C31 POPEP 266      68.944  37.499  44.885  1.00  0.00           C
ATOM   5927 5C31 POPEP 266      67.704  38.249  45.375  1.00  0.00           C
ATOM   5930 6C31 POPEP 266      67.324  37.939  46.825  1.00  0.00           C
ATOM   5934  NH3 POPEQ 267      52.844  92.809  68.045  1.00  0.00           N
ATOM   5938  C12 POPEQ 267      54.134  92.079  67.865  1.00  0.00           C
ATOM   5941  C11 POPEQ 267      55.144  92.859  66.995  1.00  0.00           C
ATOM   5944  P   POPEQ 267      57.434  91.709  66.205  1.00  0.00           P
ATOM   5945  O13 POPEQ 267      58.164  92.989  66.455  1.00  0.00           O
ATOM   5946  O14 POPEQ 267      57.824  90.519  66.985  1.00  0.00           O
ATOM   5947  O11 POPEQ 267      57.484  91.369  64.665  1.00  0.00           O
ATOM   5948  O12 POPEQ 267      55.884  91.909  66.245  1.00  0.00           O
ATOM   5949  C1  POPEQ 267      58.464  91.859  63.755  1.00  0.00           C
ATOM   5952  C2  POPEQ 267      57.874  92.869  62.735  1.00  0.00           C
ATOM   5954  O21 POPEQ 267      58.914  93.799  62.375  1.00  0.00           O
ATOM   5955  C21 POPEQ 267      59.454  93.629  61.165  1.00  0.00           C
ATOM   5956  O22 POPEQ 267      59.394  92.609  60.505  1.00  0.00           O
ATOM   5957  C22 POPEQ 267      59.984  94.999  60.735  1.00  0.00           C
ATOM   5960  C3  POPEQ 267      56.644  93.679  63.275  1.00  0.00           C
ATOM   5963  O31 POPEQ 267      56.554  95.019  62.745  1.00  0.00           O
ATOM   5964  C31 POPEQ 267      56.354  95.299  61.455  1.00  0.00           C
ATOM   5965  O32 POPEQ 267      56.764  96.299  60.915  1.00  0.00           O
ATOM   5966  C32 POPEQ 267      55.524  94.249  60.705  1.00  0.00           C
ATOM   5969  C23 POPEQ 267      60.904  95.019  59.495  1.00  0.00           C
ATOM   5972  C24 POPEQ 267      60.184  95.209  58.145  1.00  0.00           C
ATOM   5975  C25 POPEQ 267      59.614  93.919  57.555  1.00  0.00           C
ATOM   5978  C26 POPEQ 267      59.154  94.109  56.095  1.00  0.00           C
ATOM   5981  C27 POPEQ 267      58.494  92.839  55.545  1.00  0.00           C
ATOM   5984  C28 POPEQ 267      57.954  92.969  54.105  1.00  0.00           C
ATOM   5987  C29 POPEQ 267      58.994  92.929  53.005  1.00  0.00           C
ATOM   5989 0C21 POPEQ 267      58.854  92.239  51.855  1.00  0.00           C
ATOM   5991 1C21 POPEQ 267      57.634  91.429  51.485  1.00  0.00           C
ATOM   5994 2C21 POPEQ 267      57.754  90.589  50.205  1.00  0.00           C
ATOM   5997 3C21 POPEQ 267      58.574  89.299  50.405  1.00  0.00           C
ATOM   6000 4C21 POPEQ 267      58.374  88.299  49.255  1.00  0.00           C
ATOM   6003 5C21 POPEQ 267      59.174  87.009  49.475  1.00  0.00           C
ATOM   6006 6C21 POPEQ 267      58.924  85.959  48.375  1.00  0.00           C
ATOM   6009 7C21 POPEQ 267      59.894  84.779  48.495  1.00  0.00           C
ATOM   6012 8C21 POPEQ 267      59.694  83.709  47.425  1.00  0.00           C
ATOM   6016  C33 POPEQ 267      55.374  94.639  59.205  1.00  0.00           C
ATOM   6019  C34 POPEQ 267      54.754  93.549  58.325  1.00  0.00           C
ATOM   6022  C35 POPEQ 267      54.784  93.979  56.845  1.00  0.00           C
ATOM   6025  C36 POPEQ 267      54.024  93.039  55.895  1.00  0.00           C
ATOM   6028  C37 POPEQ 267      53.964  93.619  54.475  1.00  0.00           C
ATOM   6031  C38 POPEQ 267      53.194  92.769  53.445  1.00  0.00           C
ATOM   6034  C39 POPEQ 267      52.904  93.579  52.175  1.00  0.00           C
ATOM   6037 0C31 POPEQ 267      52.064  92.849  51.115  1.00  0.00           C
ATOM   6040 1C31 POPEQ 267      51.554  93.829  50.035  1.00  0.00           C
ATOM   6043 2C31 POPEQ 267      50.764  93.179  48.885  1.00  0.00           C
ATOM   6046 3C31 POPEQ 267      49.504  92.429  49.335  1.00  0.00           C
ATOM   6049 4C31 POPEQ 267      48.594  92.039  48.155  1.00  0.00           C
ATOM   6052 5C31 POPEQ 267      47.404  91.179  48.595  1.00  0.00           C
ATOM   6055 6C31 POPEQ 267      46.464  90.809  47.445  1.00  0.00           C
ATOM   6059  NH3 POPER 268     101.524  32.849  66.525  1.00  0.00           N
ATOM   6063  C12 POPER 268     100.314  32.059  66.975  1.00  0.00           C
ATOM   6066  C11 POPER 268      99.004  32.699  66.495  1.00  0.00           C
ATOM   6069  P   POPER 268      96.444  32.669  66.775  1.00  0.00           P
ATOM   6070  O13 POPER 268      96.224  33.569  67.925  1.00  0.00           O
ATOM   6071  O14 POPER 268      95.354  31.739  66.395  1.00  0.00           O
ATOM   6072  O11 POPER 268      96.604  33.689  65.575  1.00  0.00           O
ATOM   6073  O12 POPER 268      97.854  31.939  66.895  1.00  0.00           O
ATOM   6074  C1  POPER 268      96.364  33.309  64.215  1.00  0.00           C
ATOM   6077  C2  POPER 268      97.124  34.249  63.225  1.00  0.00           C
ATOM   6079  O21 POPER 268      98.494  34.309  63.635  1.00  0.00           O
ATOM   6080  C21 POPER 268      99.484  33.759  62.935  1.00  0.00           C
ATOM   6081  O22 POPER 268     100.484  33.289  63.455  1.00  0.00           O
ATOM   6082  C22 POPER 268      99.324  33.909  61.405  1.00  0.00           C
ATOM   6085  C3  POPER 268      96.544  35.689  63.225  1.00  0.00           C
ATOM   6088  O31 POPER 268      96.834  36.379  61.985  1.00  0.00           O
ATOM   6089  C31 POPER 268      95.834  36.539  61.115  1.00  0.00           C
ATOM   6090  O32 POPER 268      94.704  36.109  61.255  1.00  0.00           O
ATOM   6091  C32 POPER 268      96.374  37.309  59.905  1.00  0.00           C
ATOM   6094  C23 POPER 268      98.634  32.749  60.625  1.00  0.00           C
ATOM   6097  C24 POPER 268      97.664  33.229  59.525  1.00  0.00           C
ATOM   6100  C25 POPER 268      98.344  34.019  58.395  1.00  0.00           C
ATOM   6103  C26 POPER 268      97.454  34.329  57.175  1.00  0.00           C
ATOM   6106  C27 POPER 268      98.284  34.949  56.035  1.00  0.00           C
ATOM   6109  C28 POPER 268      97.464  35.559  54.875  1.00  0.00           C
ATOM   6112  C29 POPER 268      96.674  34.529  54.095  1.00  0.00           C
ATOM   6114 0C21 POPER 268      97.074  33.849  53.005  1.00  0.00           C
ATOM   6116 1C21 POPER 268      98.414  33.959  52.315  1.00  0.00           C
ATOM   6119 2C21 POPER 268      98.314  34.099  50.785  1.00  0.00           C
ATOM   6122 3C21 POPER 268      98.434  32.769  50.025  1.00  0.00           C
ATOM   6125 4C21 POPER 268      98.354  32.979  48.505  1.00  0.00           C
ATOM   6128 5C21 POPER 268      98.564  31.709  47.675  1.00  0.00           C
ATOM   6131 6C21 POPER 268      98.214  31.939  46.195  1.00  0.00           C
ATOM   6134 7C21 POPER 268      98.404  30.699  45.315  1.00  0.00           C
ATOM   6137 8C21 POPER 268      97.954  30.929  43.865  1.00  0.00           C
ATOM   6141  C33 POPER 268      95.424  38.429  59.425  1.00  0.00           C
ATOM   6144  C34 POPER 268      95.454  38.669  57.915  1.00  0.00           C
ATOM   6147  C35 POPER 268      96.594  39.569  57.425  1.00  0.00           C
ATOM   6150  C36 POPER 268      96.424  39.819  55.915  1.00  0.00           C
ATOM   6153  C37 POPER 268      97.424  40.809  55.305  1.00  0.00           C
ATOM   6156  C38 POPER 268      97.844  40.389  53.885  1.00  0.00           C
ATOM   6159  C39 POPER 268      96.674  40.249  52.895  1.00  0.00           C
ATOM   6162 0C31 POPER 268      96.854  39.029  51.985  1.00  0.00           C
ATOM   6165 1C31 POPER 268      95.624  38.759  51.105  1.00  0.00           C
ATOM   6168 2C31 POPER 268      95.844  37.569  50.155  1.00  0.00           C
ATOM   6171 3C31 POPER 268      94.544  37.039  49.525  1.00  0.00           C
ATOM   6174 4C31 POPER 268      93.754  38.089  48.725  1.00  0.00           C
ATOM   6177 5C31 POPER 268      92.544  37.479  48.025  1.00  0.00           C
ATOM   6180 6C31 POPER 268      91.684  38.509  47.285  1.00  0.00           C
ATOM   6184  NH3 POPES 269      16.124  73.409  26.325  1.00  0.00           N
ATOM   6188  C12 POPES 269      16.284  74.239  27.575  1.00  0.00           C
ATOM   6191  C11 POPES 269      14.994  74.299  28.425  1.00  0.00           C
ATOM   6194  P   POPES 269      13.264  75.489  26.745  1.00  0.00           P
ATOM   6195  O13 POPES 269      11.864  75.069  26.975  1.00  0.00           O
ATOM   6196  O14 POPES 269      13.994  74.809  25.665  1.00  0.00           O
ATOM   6197  O11 POPES 269      13.304  77.059  26.465  1.00  0.00           O
ATOM   6198  O12 POPES 269      14.104  75.359  28.065  1.00  0.00           O
ATOM   6199  C1  POPES 269      12.534  77.979  27.245  1.00  0.00           C
ATOM   6202  C2  POPES 269      13.064  78.179  28.705  1.00  0.00           C
ATOM   6204  O21 POPES 269      12.184  79.009  29.495  1.00  0.00           O
ATOM   6205  C21 POPES 269      12.194  80.329  29.265  1.00  0.00           C
ATOM   6206  O22 POPES 269      12.634  80.869  28.255  1.00  0.00           O
ATOM   6207  C22 POPES 269      11.574  81.039  30.485  1.00  0.00           C
ATOM   6210  C3  POPES 269      14.574  78.579  28.795  1.00  0.00           C
ATOM   6213  O31 POPES 269      15.244  77.849  29.845  1.00  0.00           O
ATOM   6214  C31 POPES 269      14.984  78.269  31.085  1.00  0.00           C
ATOM   6215  O32 POPES 269      14.544  79.359  31.395  1.00  0.00           O
ATOM   6216  C32 POPES 269      15.094  77.089  32.045  1.00  0.00           C
ATOM   6219  C23 POPES 269      11.984  82.529  30.615  1.00  0.00           C
ATOM   6222  C24 POPES 269      11.524  83.219  31.925  1.00  0.00           C
ATOM   6225  C25 POPES 269      12.304  82.829  33.195  1.00  0.00           C
ATOM   6228  C26 POPES 269      11.994  83.759  34.385  1.00  0.00           C
ATOM   6231  C27 POPES 269      12.314  83.119  35.755  1.00  0.00           C
ATOM   6234  C28 POPES 269      12.024  84.029  36.975  1.00  0.00           C
ATOM   6237  C29 POPES 269      12.154  83.229  38.255  1.00  0.00           C
ATOM   6239 0C21 POPES 269      11.644  83.509  39.475  1.00  0.00           C
ATOM   6241 1C21 POPES 269      10.840  84.709  39.905  1.00  0.00           C
ATOM   6244 2C21 POPES 269       9.580  84.389  40.735  1.00  0.00           C
ATOM   6247 3C21 POPES 269       9.610  84.979  42.165  1.00  0.00           C
ATOM   6250 4C21 POPES 269       8.250  84.869  42.885  1.00  0.00           C
ATOM   6253 5C21 POPES 269       8.280  85.349  44.345  1.00  0.00           C
ATOM   6256 6C21 POPES 269       8.150  86.869  44.515  1.00  0.00           C
ATOM   6259 7C21 POPES 269       8.250  87.299  45.985  1.00  0.00           C
ATOM   6262 8C21 POPES 269       7.680  88.699  46.265  1.00  0.00           C
ATOM   6266  C33 POPES 269      13.684  76.479  32.245  1.00  0.00           C
ATOM   6269  C34 POPES 269      13.624  75.359  33.285  1.00  0.00           C
ATOM   6272  C35 POPES 269      13.794  75.829  34.735  1.00  0.00           C
ATOM   6275  C36 POPES 269      12.534  76.399  35.435  1.00  0.00           C
ATOM   6278  C37 POPES 269      12.264  77.919  35.315  1.00  0.00           C
ATOM   6281  C38 POPES 269      11.274  78.449  36.375  1.00  0.00           C
ATOM   6284  C39 POPES 269      11.804  78.359  37.815  1.00  0.00           C
ATOM   6287 0C31 POPES 269      10.870  78.899  38.905  1.00  0.00           C
ATOM   6290 1C31 POPES 269      11.434  78.599  40.295  1.00  0.00           C
ATOM   6293 2C31 POPES 269      10.480  78.929  41.455  1.00  0.00           C
ATOM   6296 3C31 POPES 269      10.950  78.309  42.775  1.00  0.00           C
ATOM   6299 4C31 POPES 269      10.140  78.769  43.985  1.00  0.00           C
ATOM   6302 5C31 POPES 269      10.620  78.099  45.285  1.00  0.00           C
ATOM   6305 6C31 POPES 269      10.130  78.809  46.555  1.00  0.00           C
ATOM   6309  NH3 POPET 270     103.474  15.799  66.865  1.00  0.00           N
ATOM   6313  C12 POPET 270     103.004  15.779  65.445  1.00  0.00           C
ATOM   6316  C11 POPET 270     104.184  15.679  64.455  1.00  0.00           C
ATOM   6319  P   POPET 270     105.824  13.779  65.385  1.00  0.00           P
ATOM   6320  O13 POPET 270     105.184  13.629  66.705  1.00  0.00           O
ATOM   6321  O14 POPET 270     107.034  14.619  65.425  1.00  0.00           O
ATOM   6322  O11 POPET 270     106.134  12.359  64.795  1.00  0.00           O
ATOM   6323  O12 POPET 270     104.744  14.379  64.435  1.00  0.00           O
ATOM   6324  C1  POPET 270     105.144  11.559  64.135  1.00  0.00           C
ATOM   6327  C2  POPET 270     105.674  11.119  62.745  1.00  0.00           C
ATOM   6329  O21 POPET 270     104.614  10.769  61.825  1.00  0.00           O
ATOM   6330  C21 POPET 270     103.924  11.789  61.325  1.00  0.00           C
ATOM   6331  O22 POPET 270     103.944  12.939  61.735  1.00  0.00           O
ATOM   6332  C22 POPET 270     103.254  11.379  60.005  1.00  0.00           C
ATOM   6335  C3  POPET 270     106.654   9.919  62.905  1.00  0.00           C
ATOM   6338  O31 POPET 270     107.164   9.485  61.625  1.00  0.00           O
ATOM   6339  C31 POPET 270     106.944   8.225  61.285  1.00  0.00           C
ATOM   6340  O32 POPET 270     106.564   7.325  62.005  1.00  0.00           O
ATOM   6341  C32 POPET 270     107.224   8.115  59.775  1.00  0.00           C
ATOM   6344  C23 POPET 270     102.694   9.939  59.935  1.00  0.00           C
ATOM   6347  C24 POPET 270     101.164   9.859  60.055  1.00  0.00           C
ATOM   6350  C25 POPET 270     100.424  10.219  58.775  1.00  0.00           C
ATOM   6353  C26 POPET 270      99.614  11.519  58.835  1.00  0.00           C
ATOM   6356  C27 POPET 270      99.274  12.009  57.425  1.00  0.00           C
ATOM   6359  C28 POPET 270      97.974  12.829  57.335  1.00  0.00           C
ATOM   6362  C29 POPET 270      96.734  11.969  57.455  1.00  0.00           C
ATOM   6364 0C21 POPET 270      96.064  11.449  56.405  1.00  0.00           C
ATOM   6366 1C21 POPET 270      96.454  11.629  54.955  1.00  0.00           C
ATOM   6369 2C21 POPET 270      95.924  12.949  54.375  1.00  0.00           C
ATOM   6372 3C21 POPET 270      96.694  13.539  53.175  1.00  0.00           C
ATOM   6375 4C21 POPET 270      96.534  12.779  51.855  1.00  0.00           C
ATOM   6378 5C21 POPET 270      97.574  11.669  51.655  1.00  0.00           C
ATOM   6381 6C21 POPET 270      97.794  11.329  50.175  1.00  0.00           C
ATOM   6384 7C21 POPET 270      98.834  10.219  49.965  1.00  0.00           C
ATOM   6387 8C21 POPET 270      99.184   9.999  48.485  1.00  0.00           C
ATOM   6391  C33 POPET 270     106.854   6.755  59.155  1.00  0.00           C
ATOM   6394  C34 POPET 270     106.584   6.865  57.645  1.00  0.00           C
ATOM   6397  C35 POPET 270     106.454   5.505  56.935  1.00  0.00           C
ATOM   6400  C36 POPET 270     105.414   4.575  57.585  1.00  0.00           C
ATOM   6403  C37 POPET 270     105.314   3.205  56.895  1.00  0.00           C
ATOM   6406  C38 POPET 270     104.824   2.115  57.865  1.00  0.00           C
ATOM   6409  C39 POPET 270     104.654   0.745  57.205  1.00  0.00           C
ATOM   6412 0C31 POPET 270     105.974   0.085  56.785  1.00  0.00           C
ATOM   6415 1C31 POPET 270     105.784  -0.995  55.725  1.00  0.00           C
ATOM   6418 2C31 POPET 270     107.114  -1.665  55.355  1.00  0.00           C
ATOM   6421 3C31 POPET 270     107.034  -2.445  54.035  1.00  0.00           C
ATOM   6424 4C31 POPET 270     105.934  -3.505  54.025  1.00  0.00           C
ATOM   6427 5C31 POPET 270     105.934  -4.315  52.725  1.00  0.00           C
ATOM   6430 6C31 POPET 270     104.824  -5.355  52.665  1.00  0.00           C
ATOM   6434  NH3 POPEU 271      68.004  99.379  24.265  1.00  0.00           N
ATOM   6438  C12 POPEU 271      66.754  98.659  24.705  1.00  0.00           C
ATOM   6441  C11 POPEU 271      65.874  98.279  23.495  1.00  0.00           C
ATOM   6444  P   POPEU 271      63.554  97.439  24.535  1.00  0.00           P
ATOM   6445  O13 POPEU 271      63.274  98.849  24.905  1.00  0.00           O
ATOM   6446  O14 POPEU 271      62.584  96.729  23.695  1.00  0.00           O
ATOM   6447  O11 POPEU 271      63.814  96.619  25.855  1.00  0.00           O
ATOM   6448  O12 POPEU 271      64.964  97.259  23.835  1.00  0.00           O
ATOM   6449  C1  POPEU 271      62.954  96.519  26.995  1.00  0.00           C
ATOM   6452  C2  POPEU 271      63.514  97.239  28.275  1.00  0.00           C
ATOM   6454  O21 POPEU 271      62.454  97.469  29.235  1.00  0.00           O
ATOM   6455  C21 POPEU 271      62.424  96.689  30.315  1.00  0.00           C
ATOM   6456  O22 POPEU 271      63.054  95.669  30.485  1.00  0.00           O
ATOM   6457  C22 POPEU 271      61.564  97.409  31.365  1.00  0.00           C
ATOM   6460  C3  POPEU 271      64.114  98.609  27.845  1.00  0.00           C
ATOM   6463  O31 POPEU 271      64.684  99.409  28.905  1.00  0.00           O
ATOM   6464  C31 POPEU 271      64.744 100.709  28.585  1.00  0.00           C
ATOM   6465  O32 POPEU 271      64.184 101.239  27.645  1.00  0.00           O
ATOM   6466  C32 POPEU 271      65.684 101.419  29.565  1.00  0.00           C
ATOM   6469  C23 POPEU 271      61.254  96.599  32.655  1.00  0.00           C
ATOM   6472  C24 POPEU 271      61.114  97.499  33.895  1.00  0.00           C
ATOM   6475  C25 POPEU 271      62.424  97.649  34.685  1.00  0.00           C
ATOM   6478  C26 POPEU 271      62.324  98.629  35.865  1.00  0.00           C
ATOM   6481  C27 POPEU 271      63.644  98.759  36.635  1.00  0.00           C
ATOM   6484  C28 POPEU 271      63.544  98.509  38.155  1.00  0.00           C
ATOM   6487  C29 POPEU 271      63.264  97.069  38.515  1.00  0.00           C
ATOM   6489 0C21 POPEU 271      62.484  96.639  39.525  1.00  0.00           C
ATOM   6491 1C21 POPEU 271      61.794  97.509  40.545  1.00  0.00           C
ATOM   6494 2C21 POPEU 271      61.684  96.859  41.935  1.00  0.00           C
ATOM   6497 3C21 POPEU 271      63.034  96.409  42.515  1.00  0.00           C
ATOM   6500 4C21 POPEU 271      62.974  96.139  44.025  1.00  0.00           C
ATOM   6503 5C21 POPEU 271      64.334  95.739  44.605  1.00  0.00           C
ATOM   6506 6C21 POPEU 271      64.314  95.569  46.135  1.00  0.00           C
ATOM   6509 7C21 POPEU 271      65.714  95.299  46.695  1.00  0.00           C
ATOM   6512 8C21 POPEU 271      65.724  94.989  48.195  1.00  0.00           C
ATOM   6516  C33 POPEU 271      65.064 101.579  30.975  1.00  0.00           C
ATOM   6519  C34 POPEU 271      66.104 101.979  32.015  1.00  0.00           C
ATOM   6522  C35 POPEU 271      65.694 101.679  33.455  1.00  0.00           C
ATOM   6525  C36 POPEU 271      64.714 102.659  34.105  1.00  0.00           C
ATOM   6528  C37 POPEU 271      64.954 102.649  35.625  1.00  0.00           C
ATOM   6531  C38 POPEU 271      63.984 103.469  36.475  1.00  0.00           C
ATOM   6534  C39 POPEU 271      64.424 103.439  37.945  1.00  0.00           C
ATOM   6537 0C31 POPEU 271      63.664 104.429  38.825  1.00  0.00           C
ATOM   6540 1C31 POPEU 271      64.114 104.359  40.285  1.00  0.00           C
ATOM   6543 2C31 POPEU 271      63.544 105.489  41.145  1.00  0.00           C
ATOM   6546 3C31 POPEU 271      62.014 105.609  41.055  1.00  0.00           C
ATOM   6549 4C31 POPEU 271      61.454 106.659  42.035  1.00  0.00           C
ATOM   6552 5C31 POPEU 271      59.924 106.719  42.015  1.00  0.00           C
ATOM   6555 6C31 POPEU 271      59.354 107.709  43.045  1.00  0.00           C
ATOM   6559  NH3 POPEV 272      67.624  20.979  65.695  1.00  0.00           N
ATOM   6563  C12 POPEV 272      68.724  19.969  65.885  1.00  0.00           C
ATOM   6566  C11 POPEV 272      70.064  20.669  65.965  1.00  0.00           C
ATOM   6569  P   POPEV 272      71.064  22.729  67.195  1.00  0.00           P
ATOM   6570  O13 POPEV 272      70.284  23.829  67.755  1.00  0.00           O
ATOM   6571  O14 POPEV 272      72.274  22.299  67.935  1.00  0.00           O
ATOM   6572  O11 POPEV 272      71.464  22.949  65.685  1.00  0.00           O
ATOM   6573  O12 POPEV 272      70.064  21.519  67.105  1.00  0.00           O
ATOM   6574  C1  POPEV 272      72.214  24.009  65.115  1.00  0.00           C
ATOM   6577  C2  POPEV 272      73.294  23.519  64.095  1.00  0.00           C
ATOM   6579  O21 POPEV 272      73.134  24.279  62.875  1.00  0.00           O
ATOM   6580  C21 POPEV 272      74.234  24.579  62.205  1.00  0.00           C
ATOM   6581  O22 POPEV 272      75.384  24.449  62.595  1.00  0.00           O
ATOM   6582  C22 POPEV 272      73.794  25.099  60.825  1.00  0.00           C
ATOM   6585  C3  POPEV 272      73.214  21.989  63.795  1.00  0.00           C
ATOM   6588  O31 POPEV 272      73.644  21.619  62.455  1.00  0.00           O
ATOM   6589  C31 POPEV 272      72.684  21.099  61.665  1.00  0.00           C
ATOM   6590  O32 POPEV 272      71.524  20.919  61.965  1.00  0.00           O
ATOM   6591  C32 POPEV 272      73.294  20.719  60.325  1.00  0.00           C
ATOM   6594  C23 POPEV 272      74.954  25.429  59.865  1.00  0.00           C
ATOM   6597  C24 POPEV 272      74.444  25.959  58.515  1.00  0.00           C
ATOM   6600  C25 POPEV 272      75.524  26.679  57.685  1.00  0.00           C
ATOM   6603  C26 POPEV 272      75.744  26.109  56.275  1.00  0.00           C
ATOM   6606  C27 POPEV 272      76.254  27.189  55.295  1.00  0.00           C
ATOM   6609  C28 POPEV 272      76.674  26.629  53.925  1.00  0.00           C
ATOM   6612  C29 POPEV 272      77.004  27.749  52.955  1.00  0.00           C
ATOM   6614 0C21 POPEV 272      76.774  27.759  51.635  1.00  0.00           C
ATOM   6616 1C21 POPEV 272      76.194  26.639  50.805  1.00  0.00           C
ATOM   6619 2C21 POPEV 272      74.834  26.999  50.175  1.00  0.00           C
ATOM   6622 3C21 POPEV 272      74.924  27.999  49.015  1.00  0.00           C
ATOM   6625 4C21 POPEV 272      73.534  28.299  48.425  1.00  0.00           C
ATOM   6628 5C21 POPEV 272      73.534  29.289  47.255  1.00  0.00           C
ATOM   6631 6C21 POPEV 272      72.094  29.699  46.915  1.00  0.00           C
ATOM   6634 7C21 POPEV 272      71.964  30.659  45.735  1.00  0.00           C
ATOM   6637 8C21 POPEV 272      70.514  31.079  45.485  1.00  0.00           C
ATOM   6641  C33 POPEV 272      72.254  20.859  59.175  1.00  0.00           C
ATOM   6644  C34 POPEV 272      72.894  20.659  57.795  1.00  0.00           C
ATOM   6647  C35 POPEV 272      73.944  21.719  57.435  1.00  0.00           C
ATOM   6650  C36 POPEV 272      74.964  21.219  56.415  1.00  0.00           C
ATOM   6653  C37 POPEV 272      74.684  21.709  54.985  1.00  0.00           C
ATOM   6656  C38 POPEV 272      75.984  21.729  54.175  1.00  0.00           C
ATOM   6659  C39 POPEV 272      75.854  22.329  52.775  1.00  0.00           C
ATOM   6662 0C31 POPEV 272      77.204  22.919  52.355  1.00  0.00           C
ATOM   6665 1C31 POPEV 272      77.464  23.059  50.855  1.00  0.00           C
ATOM   6668 2C31 POPEV 272      78.764  23.849  50.665  1.00  0.00           C
ATOM   6671 3C31 POPEV 272      79.494  23.699  49.325  1.00  0.00           C
ATOM   6674 4C31 POPEV 272      81.004  23.879  49.575  1.00  0.00           C
ATOM   6677 5C31 POPEV 272      81.854  24.129  48.325  1.00  0.00           C
ATOM   6680 6C31 POPEV 272      83.344  23.899  48.595  1.00  0.00           C
ATOM   6684  NH3 POPEW 273      16.424  67.859  68.405  1.00  0.00           N
ATOM   6688  C12 POPEW 273      16.934  66.529  68.885  1.00  0.00           C
ATOM   6691  C11 POPEW 273      18.464  66.339  68.815  1.00  0.00           C
ATOM   6694  P   POPEW 273      20.044  64.199  68.855  1.00  0.00           P
ATOM   6695  O13 POPEW 273      21.094  64.519  69.845  1.00  0.00           O
ATOM   6696  O14 POPEW 273      19.714  62.759  68.735  1.00  0.00           O
ATOM   6697  O11 POPEW 273      20.494  64.719  67.435  1.00  0.00           O
ATOM   6698  O12 POPEW 273      18.724  64.989  69.215  1.00  0.00           O
ATOM   6699  C1  POPEW 273      21.454  63.889  66.745  1.00  0.00           C
ATOM   6702  C2  POPEW 273      21.694  64.339  65.285  1.00  0.00           C
ATOM   6704  O21 POPEW 273      22.954  63.789  64.875  1.00  0.00           O
ATOM   6705  C21 POPEW 273      22.944  63.069  63.775  1.00  0.00           C
ATOM   6706  O22 POPEW 273      22.014  62.949  62.995  1.00  0.00           O
ATOM   6707  C22 POPEW 273      24.284  62.319  63.665  1.00  0.00           C
ATOM   6710  C3  POPEW 273      21.814  65.879  65.155  1.00  0.00           C
ATOM   6713  O31 POPEW 273      21.904  66.259  63.765  1.00  0.00           O
ATOM   6714  C31 POPEW 273      20.714  66.429  63.195  1.00  0.00           C
ATOM   6715  O32 POPEW 273      19.644  66.339  63.765  1.00  0.00           O
ATOM   6716  C32 POPEW 273      20.874  66.769  61.725  1.00  0.00           C
ATOM   6719  C23 POPEW 273      24.904  62.429  62.265  1.00  0.00           C
ATOM   6722  C24 POPEW 273      25.994  61.389  61.995  1.00  0.00           C
ATOM   6725  C25 POPEW 273      26.464  61.389  60.535  1.00  0.00           C
ATOM   6728  C26 POPEW 273      25.314  61.159  59.545  1.00  0.00           C
ATOM   6731  C27 POPEW 273      25.804  60.799  58.145  1.00  0.00           C
ATOM   6734  C28 POPEW 273      24.714  60.959  57.075  1.00  0.00           C
ATOM   6737  C29 POPEW 273      24.494  62.399  56.675  1.00  0.00           C
ATOM   6739 0C21 POPEW 273      24.514  62.869  55.415  1.00  0.00           C
ATOM   6741 1C21 POPEW 273      24.744  62.029  54.185  1.00  0.00           C
ATOM   6744 2C21 POPEW 273      24.514  62.749  52.845  1.00  0.00           C
ATOM   6747 3C21 POPEW 273      25.734  63.579  52.415  1.00  0.00           C
ATOM   6750 4C21 POPEW 273      25.534  64.349  51.095  1.00  0.00           C
ATOM   6753 5C21 POPEW 273      25.304  63.479  49.835  1.00  0.00           C
ATOM   6756 6C21 POPEW 273      26.364  62.389  49.635  1.00  0.00           C
ATOM   6759 7C21 POPEW 273      26.434  61.869  48.185  1.00  0.00           C
ATOM   6762 8C21 POPEW 273      27.244  60.579  48.035  1.00  0.00           C
ATOM   6766  C33 POPEW 273      20.794  65.489  60.865  1.00  0.00           C
ATOM   6769  C34 POPEW 273      21.364  65.659  59.455  1.00  0.00           C
ATOM   6772  C35 POPEW 273      21.724  64.309  58.815  1.00  0.00           C
ATOM   6775  C36 POPEW 273      20.484  63.529  58.375  1.00  0.00           C
ATOM   6778  C37 POPEW 273      20.694  62.909  56.985  1.00  0.00           C
ATOM   6781  C38 POPEW 273      19.394  62.439  56.345  1.00  0.00           C
ATOM   6784  C39 POPEW 273      19.024  60.989  56.665  1.00  0.00           C
ATOM   6787 0C31 POPEW 273      17.914  60.529  55.715  1.00  0.00           C
ATOM   6790 1C31 POPEW 273      17.614  59.029  55.725  1.00  0.00           C
ATOM   6793 2C31 POPEW 273      17.014  58.559  54.395  1.00  0.00           C
ATOM   6796 3C31 POPEW 273      15.864  59.429  53.875  1.00  0.00           C
ATOM   6799 4C31 POPEW 273      15.444  59.079  52.435  1.00  0.00           C
ATOM   6802 5C31 POPEW 273      14.414  60.079  51.885  1.00  0.00           C
ATOM   6805 6C31 POPEW 273      14.014  59.799  50.435  1.00  0.00           C
ATOM   6809  NH3 POPEX 274      10.820  47.219  69.615  1.00  0.00           N
ATOM   6813  C12 POPEX 274      10.480  46.139  70.615  1.00  0.00           C
ATOM   6816  C11 POPEX 274      11.754  45.529  71.215  1.00  0.00           C
ATOM   6819  P   POPEX 274      11.114  43.139  72.115  1.00  0.00           P
ATOM   6820  O13 POPEX 274      11.714  42.599  70.875  1.00  0.00           O
ATOM   6821  O14 POPEX 274      11.464  42.459  73.395  1.00  0.00           O
ATOM   6822  O11 POPEX 274       9.550  43.289  72.025  1.00  0.00           O
ATOM   6823  O12 POPEX 274      11.474  44.649  72.285  1.00  0.00           O
ATOM   6824  C1  POPEX 274       8.680  42.169  71.955  1.00  0.00           C
ATOM   6827  C2  POPEX 274       7.670  42.349  70.795  1.00  0.00           C
ATOM   6829  O21 POPEX 274       8.400  42.299  69.565  1.00  0.00           O
ATOM   6830  C21 POPEX 274       7.710  41.929  68.495  1.00  0.00           C
ATOM   6831  O22 POPEX 274       6.620  41.389  68.495  1.00  0.00           O
ATOM   6832  C22 POPEX 274       8.460  42.479  67.285  1.00  0.00           C
ATOM   6835  C3  POPEX 274       6.940  43.709  70.955  1.00  0.00           C
ATOM   6838  O31 POPEX 274       6.240  44.139  69.765  1.00  0.00           O
ATOM   6839  C31 POPEX 274       6.790  45.129  69.075  1.00  0.00           C
ATOM   6840  O32 POPEX 274       7.730  45.819  69.435  1.00  0.00           O
ATOM   6841  C32 POPEX 274       6.040  45.369  67.765  1.00  0.00           C
ATOM   6844  C23 POPEX 274       7.790  42.169  65.935  1.00  0.00           C
ATOM   6847  C24 POPEX 274       8.530  42.899  64.815  1.00  0.00           C
ATOM   6850  C25 POPEX 274       7.960  42.649  63.425  1.00  0.00           C
ATOM   6853  C26 POPEX 274       8.810  43.339  62.345  1.00  0.00           C
ATOM   6856  C27 POPEX 274       8.090  43.389  60.995  1.00  0.00           C
ATOM   6859  C28 POPEX 274       8.930  44.079  59.905  1.00  0.00           C
ATOM   6862  C29 POPEX 274       8.160  44.149  58.615  1.00  0.00           C
ATOM   6864 0C21 POPEX 274       8.390  43.439  57.495  1.00  0.00           C
ATOM   6866 1C21 POPEX 274       9.470  42.409  57.285  1.00  0.00           C
ATOM   6869 2C21 POPEX 274      10.550  42.899  56.315  1.00  0.00           C
ATOM   6872 3C21 POPEX 274      10.130  42.879  54.845  1.00  0.00           C
ATOM   6875 4C21 POPEX 274      11.304  43.249  53.915  1.00  0.00           C
ATOM   6878 5C21 POPEX 274      11.114  42.819  52.445  1.00  0.00           C
ATOM   6881 6C21 POPEX 274      10.140  43.699  51.655  1.00  0.00           C
ATOM   6884 7C21 POPEX 274      10.020  43.239  50.195  1.00  0.00           C
ATOM   6887 8C21 POPEX 274       9.360  44.259  49.265  1.00  0.00           C
ATOM   6891  C33 POPEX 274       5.370  46.749  67.825  1.00  0.00           C
ATOM   6894  C34 POPEX 274       4.660  47.179  66.535  1.00  0.00           C
ATOM   6897  C35 POPEX 274       4.380  48.699  66.505  1.00  0.00           C
ATOM   6900  C36 POPEX 274       3.530  49.129  65.305  1.00  0.00           C
ATOM   6903  C37 POPEX 274       3.350  50.649  65.215  1.00  0.00           C
ATOM   6906  C38 POPEX 274       2.840  51.089  63.835  1.00  0.00           C
ATOM   6909  C39 POPEX 274       2.670  52.609  63.755  1.00  0.00           C
ATOM   6912 0C31 POPEX 274       2.370  53.169  62.355  1.00  0.00           C
ATOM   6915 1C31 POPEX 274       0.900  53.599  62.195  1.00  0.00           C
ATOM   6918 2C31 POPEX 274       0.690  54.639  61.085  1.00  0.00           C
ATOM   6921 3C31 POPEX 274       1.100  54.199  59.685  1.00  0.00           C
ATOM   6924 4C31 POPEX 274       1.140  55.389  58.715  1.00  0.00           C
ATOM   6927 5C31 POPEX 274       1.970  55.109  57.465  1.00  0.00           C
ATOM   6930 6C31 POPEX 274       2.300  56.369  56.665  1.00  0.00           C
ATOM   6934  NH3 POPEY 275      61.354  13.529  24.385  1.00  0.00           N
ATOM   6938  C12 POPEY 275      62.624  12.929  23.855  1.00  0.00           C
ATOM   6941  C11 POPEY 275      62.744  11.479  24.315  1.00  0.00           C
ATOM   6944  P   POPEY 275      62.424   9.105  23.205  1.00  0.00           P
ATOM   6945  O13 POPEY 275      61.274   8.705  22.375  1.00  0.00           O
ATOM   6946  O14 POPEY 275      63.754   8.505  22.935  1.00  0.00           O
ATOM   6947  O11 POPEY 275      62.054   8.805  24.705  1.00  0.00           O
ATOM   6948  O12 POPEY 275      62.554  10.669  23.175  1.00  0.00           O
ATOM   6949  C1  POPEY 275      63.044   8.455  25.665  1.00  0.00           C
ATOM   6952  C2  POPEY 275      62.354   7.675  26.805  1.00  0.00           C
ATOM   6954  O21 POPEY 275      61.914   8.615  27.805  1.00  0.00           O
ATOM   6955  C21 POPEY 275      60.884   8.195  28.535  1.00  0.00           C
ATOM   6956  O22 POPEY 275      60.034   7.405  28.165  1.00  0.00           O
ATOM   6957  C22 POPEY 275      60.924   8.975  29.865  1.00  0.00           C
ATOM   6960  C3  POPEY 275      63.334   6.655  27.415  1.00  0.00           C
ATOM   6963  O31 POPEY 275      62.754   6.065  28.585  1.00  0.00           O
ATOM   6964  C31 POPEY 275      62.844   4.765  28.725  1.00  0.00           C
ATOM   6965  O32 POPEY 275      62.804   3.935  27.825  1.00  0.00           O
ATOM   6966  C32 POPEY 275      63.034   4.545  30.215  1.00  0.00           C
ATOM   6969  C23 POPEY 275      60.284   8.265  31.085  1.00  0.00           C
ATOM   6972  C24 POPEY 275      60.664   8.975  32.405  1.00  0.00           C
ATOM   6975  C25 POPEY 275      60.624   8.075  33.655  1.00  0.00           C
ATOM   6978  C26 POPEY 275      61.294   8.735  34.875  1.00  0.00           C
ATOM   6981  C27 POPEY 275      60.944   8.085  36.225  1.00  0.00           C
ATOM   6984  C28 POPEY 275      61.984   8.345  37.345  1.00  0.00           C
ATOM   6987  C29 POPEY 275      63.204   7.475  37.215  1.00  0.00           C
ATOM   6989 0C21 POPEY 275      64.494   7.825  37.385  1.00  0.00           C
ATOM   6991 1C21 POPEY 275      65.044   9.195  37.735  1.00  0.00           C
ATOM   6994 2C21 POPEY 275      66.584   9.215  37.565  1.00  0.00           C
ATOM   6997 3C21 POPEY 275      67.214  10.559  37.965  1.00  0.00           C
ATOM   7000 4C21 POPEY 275      68.754  10.559  37.935  1.00  0.00           C
ATOM   7003 5C21 POPEY 275      69.384  10.839  36.565  1.00  0.00           C
ATOM   7006 6C21 POPEY 275      69.104  12.269  36.055  1.00  0.00           C
ATOM   7009 7C21 POPEY 275      69.984  12.689  34.865  1.00  0.00           C
ATOM   7012 8C21 POPEY 275      69.654  14.089  34.355  1.00  0.00           C
ATOM   7016  C33 POPEY 275      63.194   3.105  30.725  1.00  0.00           C
ATOM   7019  C34 POPEY 275      64.544   2.475  30.335  1.00  0.00           C
ATOM   7022  C35 POPEY 275      64.754   1.095  30.985  1.00  0.00           C
ATOM   7025  C36 POPEY 275      64.784   1.145  32.515  1.00  0.00           C
ATOM   7028  C37 POPEY 275      64.674  -0.205  33.215  1.00  0.00           C
ATOM   7031  C38 POPEY 275      64.214   0.015  34.665  1.00  0.00           C
ATOM   7034  C39 POPEY 275      64.304  -1.225  35.545  1.00  0.00           C
ATOM   7037 0C31 POPEY 275      63.974  -0.885  37.005  1.00  0.00           C
ATOM   7040 1C31 POPEY 275      64.114  -2.105  37.935  1.00  0.00           C
ATOM   7043 2C31 POPEY 275      64.114  -1.755  39.425  1.00  0.00           C
ATOM   7046 3C31 POPEY 275      62.994  -0.775  39.835  1.00  0.00           C
ATOM   7049 4C31 POPEY 275      62.804  -0.675  41.355  1.00  0.00           C
ATOM   7052 5C31 POPEY 275      61.464  -0.025  41.715  1.00  0.00           C
ATOM   7055 6C31 POPEY 275      61.314   0.335  43.195  1.00  0.00           C
ATOM   7059  NH3 POPEZ 276      62.244  58.299  28.555  1.00  0.00           N
ATOM   7063  C12 POPEZ 276      62.264  57.909  27.105  1.00  0.00           C
ATOM   7066  C11 POPEZ 276      63.684  58.119  26.505  1.00  0.00           C
ATOM   7069  P   POPEZ 276      65.414  56.889  28.145  1.00  0.00           P
ATOM   7070  O13 POPEZ 276      64.684  57.579  29.225  1.00  0.00           O
ATOM   7071  O14 POPEZ 276      65.664  55.439  28.295  1.00  0.00           O
ATOM   7072  O11 POPEZ 276      66.804  57.649  27.845  1.00  0.00           O
ATOM   7073  O12 POPEZ 276      64.584  57.069  26.825  1.00  0.00           O
ATOM   7074  C1  POPEZ 276      66.924  59.029  28.245  1.00  0.00           C
ATOM   7077  C2  POPEZ 276      67.534  59.239  29.665  1.00  0.00           C
ATOM   7079  O21 POPEZ 276      67.424  60.649  29.935  1.00  0.00           O
ATOM   7080  C21 POPEZ 276      67.414  60.979  31.235  1.00  0.00           C
ATOM   7081  O22 POPEZ 276      67.404  60.189  32.155  1.00  0.00           O
ATOM   7082  C22 POPEZ 276      67.364  62.509  31.325  1.00  0.00           C
ATOM   7085  C3  POPEZ 276      69.034  58.749  29.745  1.00  0.00           C
ATOM   7088  O31 POPEZ 276      69.834  59.569  30.605  1.00  0.00           O
ATOM   7089  C31 POPEZ 276      70.464  59.249  31.745  1.00  0.00           C
ATOM   7090  O32 POPEZ 276      71.124  60.069  32.365  1.00  0.00           O
ATOM   7091  C32 POPEZ 276      70.294  57.789  32.175  1.00  0.00           C
ATOM   7094  C23 POPEZ 276      66.664  63.109  32.575  1.00  0.00           C
ATOM   7097  C24 POPEZ 276      67.614  63.379  33.755  1.00  0.00           C
ATOM   7100  C25 POPEZ 276      67.644  62.259  34.795  1.00  0.00           C
ATOM   7103  C26 POPEZ 276      68.544  62.629  35.985  1.00  0.00           C
ATOM   7106  C27 POPEZ 276      68.514  61.589  37.105  1.00  0.00           C
ATOM   7109  C28 POPEZ 276      69.534  61.889  38.225  1.00  0.00           C
ATOM   7112  C29 POPEZ 276      70.934  61.509  37.795  1.00  0.00           C
ATOM   7114 0C21 POPEZ 276      71.984  61.349  38.625  1.00  0.00           C
ATOM   7116 1C21 POPEZ 276      71.964  61.569  40.115  1.00  0.00           C
ATOM   7119 2C21 POPEZ 276      71.434  60.379  40.945  1.00  0.00           C
ATOM   7122 3C21 POPEZ 276      72.164  59.049  40.705  1.00  0.00           C
ATOM   7125 4C21 POPEZ 276      72.184  58.159  41.955  1.00  0.00           C
ATOM   7128 5C21 POPEZ 276      73.364  58.479  42.885  1.00  0.00           C
ATOM   7131 6C21 POPEZ 276      73.484  57.509  44.065  1.00  0.00           C
ATOM   7134 7C21 POPEZ 276      74.644  57.869  44.995  1.00  0.00           C
ATOM   7137 8C21 POPEZ 276      74.994  56.789  46.015  1.00  0.00           C
ATOM   7141  C33 POPEZ 276      70.684  57.549  33.665  1.00  0.00           C
ATOM   7144  C34 POPEZ 276      72.164  57.819  33.965  1.00  0.00           C
ATOM   7147  C35 POPEZ 276      72.844  56.819  34.905  1.00  0.00           C
ATOM   7150  C36 POPEZ 276      72.814  57.189  36.395  1.00  0.00           C
ATOM   7153  C37 POPEZ 276      73.714  56.229  37.175  1.00  0.00           C
ATOM   7156  C38 POPEZ 276      73.814  56.499  38.675  1.00  0.00           C
ATOM   7159  C39 POPEZ 276      74.664  55.419  39.345  1.00  0.00           C
ATOM   7162 0C31 POPEZ 276      75.084  55.759  40.785  1.00  0.00           C
ATOM   7165 1C31 POPEZ 276      76.114  54.739  41.285  1.00  0.00           C
ATOM   7168 2C31 POPEZ 276      76.684  55.029  42.675  1.00  0.00           C
ATOM   7171 3C31 POPEZ 276      77.414  56.379  42.755  1.00  0.00           C
ATOM   7174 4C31 POPEZ 276      78.214  56.519  44.045  1.00  0.00           C
ATOM   7177 5C31 POPEZ 276      78.634  57.969  44.335  1.00  0.00           C
ATOM   7180 6C31 POPEZ 276      79.454  58.059  45.615  1.00  0.00           C
ATOM   7184  NH3 POPEa 277      50.574  83.239  64.475  1.00  0.00           N
ATOM   7188  C12 POPEa 277      50.164  81.789  64.405  1.00  0.00           C
ATOM   7191  C11 POPEa 277      51.374  80.839  64.335  1.00  0.00           C
ATOM   7194  P   POPEa 277      50.684  78.819  65.865  1.00  0.00           P
ATOM   7195  O13 POPEa 277      51.014  79.779  66.945  1.00  0.00           O
ATOM   7196  O14 POPEa 277      49.334  78.239  65.895  1.00  0.00           O
ATOM   7197  O11 POPEa 277      51.734  77.639  65.945  1.00  0.00           O
ATOM   7198  O12 POPEa 277      50.944  79.469  64.425  1.00  0.00           O
ATOM   7199  C1  POPEa 277      52.284  76.969  64.825  1.00  0.00           C
ATOM   7202  C2  POPEa 277      53.634  77.619  64.425  1.00  0.00           C
ATOM   7204  O21 POPEa 277      53.544  78.219  63.115  1.00  0.00           O
ATOM   7205  C21 POPEa 277      53.464  77.429  62.055  1.00  0.00           C
ATOM   7206  O22 POPEa 277      53.604  76.229  62.035  1.00  0.00           O
ATOM   7207  C22 POPEa 277      53.044  78.299  60.875  1.00  0.00           C
ATOM   7210  C3  POPEa 277      54.854  76.679  64.635  1.00  0.00           C
ATOM   7213  O31 POPEa 277      56.054  77.389  64.275  1.00  0.00           O
ATOM   7214  C31 POPEa 277      56.984  76.729  63.595  1.00  0.00           C
ATOM   7215  O32 POPEa 277      56.954  75.559  63.265  1.00  0.00           O
ATOM   7216  C32 POPEa 277      58.034  77.779  63.205  1.00  0.00           C
ATOM   7219  C23 POPEa 277      53.144  77.559  59.515  1.00  0.00           C
ATOM   7222  C24 POPEa 277      52.854  78.499  58.335  1.00  0.00           C
ATOM   7225  C25 POPEa 277      52.894  77.769  56.985  1.00  0.00           C
ATOM   7228  C26 POPEa 277      51.574  77.069  56.635  1.00  0.00           C
ATOM   7231  C27 POPEa 277      51.684  76.239  55.345  1.00  0.00           C
ATOM   7234  C28 POPEa 277      50.364  75.579  54.915  1.00  0.00           C
ATOM   7237  C29 POPEa 277      49.324  76.599  54.555  1.00  0.00           C
ATOM   7239 0C21 POPEa 277      49.134  77.159  53.335  1.00  0.00           C
ATOM   7241 1C21 POPEa 277      49.904  76.859  52.075  1.00  0.00           C
ATOM   7244 2C21 POPEa 277      48.994  76.809  50.825  1.00  0.00           C
ATOM   7247 3C21 POPEa 277      48.594  78.209  50.315  1.00  0.00           C
ATOM   7250 4C21 POPEa 277      47.614  78.159  49.135  1.00  0.00           C
ATOM   7253 5C21 POPEa 277      47.264  79.559  48.625  1.00  0.00           C
ATOM   7256 6C21 POPEa 277      46.184  79.569  47.535  1.00  0.00           C
ATOM   7259 7C21 POPEa 277      45.904  80.989  47.015  1.00  0.00           C
ATOM   7262 8C21 POPEa 277      44.894  81.059  45.875  1.00  0.00           C
ATOM   7266  C33 POPEa 277      59.394  77.249  62.695  1.00  0.00           C
ATOM   7269  C34 POPEa 277      59.824  78.059  61.475  1.00  0.00           C
ATOM   7272  C35 POPEa 277      61.084  77.499  60.815  1.00  0.00           C
ATOM   7275  C36 POPEa 277      61.204  77.939  59.355  1.00  0.00           C
ATOM   7278  C37 POPEa 277      62.484  77.399  58.705  1.00  0.00           C
ATOM   7281  C38 POPEa 277      62.594  77.789  57.235  1.00  0.00           C
ATOM   7284  C39 POPEa 277      61.494  77.159  56.375  1.00  0.00           C
ATOM   7287 0C31 POPEa 277      61.854  77.199  54.885  1.00  0.00           C
ATOM   7290 1C31 POPEa 277      60.884  76.369  54.025  1.00  0.00           C
ATOM   7293 2C31 POPEa 277      61.314  76.309  52.555  1.00  0.00           C
ATOM   7296 3C31 POPEa 277      61.224  77.659  51.815  1.00  0.00           C
ATOM   7299 4C31 POPEa 277      59.784  78.099  51.525  1.00  0.00           C
ATOM   7302 5C31 POPEa 277      59.734  79.489  50.885  1.00  0.00           C
ATOM   7305 6C31 POPEa 277      58.354  79.869  50.345  1.00  0.00           C
ATOM   7309  NH3 POPEb 278     125.194  60.149  67.915  1.00  0.00           N
ATOM   7313  C12 POPEb 278     126.184  60.249  69.035  1.00  0.00           C
ATOM   7316  C11 POPEb 278     126.614  58.849  69.525  1.00  0.00           C
ATOM   7319  P   POPEb 278     129.064  59.419  70.275  1.00  0.00           P
ATOM   7320  O13 POPEb 278     129.174  60.879  70.055  1.00  0.00           O
ATOM   7321  O14 POPEb 278     129.954  58.889  71.315  1.00  0.00           O
ATOM   7322  O11 POPEb 278     129.444  58.729  68.935  1.00  0.00           O
ATOM   7323  O12 POPEb 278     127.584  58.959  70.555  1.00  0.00           O
ATOM   7324  C1  POPEb 278     129.584  59.419  67.685  1.00  0.00           C
ATOM   7327  C2  POPEb 278     129.314  58.469  66.495  1.00  0.00           C
ATOM   7329  O21 POPEb 278     127.954  58.079  66.605  1.00  0.00           O
ATOM   7330  C21 POPEb 278     127.054  58.219  65.655  1.00  0.00           C
ATOM   7331  O22 POPEb 278     125.864  58.389  65.895  1.00  0.00           O
ATOM   7332  C22 POPEb 278     127.574  58.039  64.215  1.00  0.00           C
ATOM   7335  C3  POPEb 278     130.264  57.259  66.665  1.00  0.00           C
ATOM   7338  O31 POPEb 278     129.744  56.009  66.195  1.00  0.00           O
ATOM   7339  C31 POPEb 278     129.144  55.279  67.125  1.00  0.00           C
ATOM   7340  O32 POPEb 278     128.464  55.659  68.055  1.00  0.00           O
ATOM   7341  C32 POPEb 278     129.684  53.859  66.985  1.00  0.00           C
ATOM   7344  C23 POPEb 278     126.344  57.839  63.275  1.00  0.00           C
ATOM   7347  C24 POPEb 278     126.584  57.219  61.885  1.00  0.00           C
ATOM   7350  C25 POPEb 278     125.544  56.139  61.525  1.00  0.00           C
ATOM   7353  C26 POPEb 278     125.034  56.169  60.075  1.00  0.00           C
ATOM   7356  C27 POPEb 278     123.974  55.079  59.825  1.00  0.00           C
ATOM   7359  C28 POPEb 278     123.164  55.269  58.525  1.00  0.00           C
ATOM   7362  C29 POPEb 278     123.944  54.979  57.275  1.00  0.00           C
ATOM   7364 0C21 POPEb 278     123.554  55.229  56.015  1.00  0.00           C
ATOM   7366 1C21 POPEb 278     122.274  55.899  55.575  1.00  0.00           C
ATOM   7369 2C21 POPEb 278     122.514  57.069  54.595  1.00  0.00           C
ATOM   7372 3C21 POPEb 278     123.044  56.639  53.215  1.00  0.00           C
ATOM   7375 4C21 POPEb 278     123.544  57.839  52.405  1.00  0.00           C
ATOM   7378 5C21 POPEb 278     124.114  57.429  51.035  1.00  0.00           C
ATOM   7381 6C21 POPEb 278     124.994  58.519  50.405  1.00  0.00           C
ATOM   7384 7C21 POPEb 278     125.384  58.189  48.965  1.00  0.00           C
ATOM   7387 8C21 POPEb 278     126.354  59.199  48.355  1.00  0.00           C
ATOM   7391  C33 POPEb 278     128.574  52.809  66.835  1.00  0.00           C
ATOM   7394  C34 POPEb 278     127.944  52.909  65.455  1.00  0.00           C
ATOM   7397  C35 POPEb 278     126.934  51.799  65.155  1.00  0.00           C
ATOM   7400  C36 POPEb 278     127.634  50.439  65.055  1.00  0.00           C
ATOM   7403  C37 POPEb 278     126.764  49.359  64.415  1.00  0.00           C
ATOM   7406  C38 POPEb 278     127.624  48.149  64.035  1.00  0.00           C
ATOM   7409  C39 POPEb 278     126.864  47.059  63.275  1.00  0.00           C
ATOM   7412 0C31 POPEb 278     126.224  47.539  61.965  1.00  0.00           C
ATOM   7415 1C31 POPEb 278     125.964  46.359  61.025  1.00  0.00           C
ATOM   7418 2C31 POPEb 278     125.264  46.739  59.725  1.00  0.00           C
ATOM   7421 3C31 POPEb 278     124.934  45.469  58.935  1.00  0.00           C
ATOM   7424 4C31 POPEb 278     124.174  45.719  57.635  1.00  0.00           C
ATOM   7427 5C31 POPEb 278     123.654  44.409  57.035  1.00  0.00           C
ATOM   7430 6C31 POPEb 278     122.794  44.599  55.795  1.00  0.00           C
ATOM   7434  NH3 POPEc 279     113.434  21.299  25.365  1.00  0.00           N
ATOM   7438  C12 POPEc 279     113.704  19.909  25.875  1.00  0.00           C
ATOM   7441  C11 POPEc 279     112.414  19.059  25.795  1.00  0.00           C
ATOM   7444  P   POPEc 279     112.404  18.049  28.205  1.00  0.00           P
ATOM   7445  O13 POPEc 279     113.794  17.939  28.705  1.00  0.00           O
ATOM   7446  O14 POPEc 279     111.624  19.259  28.535  1.00  0.00           O
ATOM   7447  O11 POPEc 279     111.594  16.769  28.665  1.00  0.00           O
ATOM   7448  O12 POPEc 279     112.514  17.899  26.625  1.00  0.00           O
ATOM   7449  C1  POPEc 279     110.924  16.689  29.935  1.00  0.00           C
ATOM   7452  C2  POPEc 279     111.474  15.539  30.835  1.00  0.00           C
ATOM   7454  O21 POPEc 279     111.054  15.799  32.195  1.00  0.00           O
ATOM   7455  C21 POPEc 279     110.934  14.739  32.995  1.00  0.00           C
ATOM   7456  O22 POPEc 279     110.954  13.569  32.635  1.00  0.00           O
ATOM   7457  C22 POPEc 279     110.794  15.199  34.455  1.00  0.00           C
ATOM   7460  C3  POPEc 279     113.034  15.479  30.705  1.00  0.00           C
ATOM   7463  O31 POPEc 279     113.664  14.449  31.495  1.00  0.00           O
ATOM   7464  C31 POPEc 279     114.054  14.849  32.695  1.00  0.00           C
ATOM   7465  O32 POPEc 279     113.894  15.959  33.165  1.00  0.00           O
ATOM   7466  C32 POPEc 279     114.594  13.659  33.475  1.00  0.00           C
ATOM   7469  C23 POPEc 279     111.364  14.209  35.515  1.00  0.00           C
ATOM   7472  C24 POPEc 279     110.334  13.299  36.205  1.00  0.00           C
ATOM   7475  C25 POPEc 279     109.574  13.949  37.395  1.00  0.00           C
ATOM   7478  C26 POPEc 279     109.274  12.929  38.515  1.00  0.00           C
ATOM   7481  C27 POPEc 279     108.014  13.219  39.335  1.00  0.00           C
ATOM   7484  C28 POPEc 279     107.904  12.329  40.595  1.00  0.00           C
ATOM   7487  C29 POPEc 279     106.614  12.559  41.345  1.00  0.00           C
ATOM   7489 0C21 POPEc 279     106.434  12.539  42.685  1.00  0.00           C
ATOM   7491 1C21 POPEc 279     107.464  12.229  43.745  1.00  0.00           C
ATOM   7494 2C21 POPEc 279     108.024  13.479  44.455  1.00  0.00           C
ATOM   7497 3C21 POPEc 279     106.944  14.459  44.955  1.00  0.00           C
ATOM   7500 4C21 POPEc 279     107.494  15.649  45.755  1.00  0.00           C
ATOM   7503 5C21 POPEc 279     108.084  15.269  47.115  1.00  0.00           C
ATOM   7506 6C21 POPEc 279     108.454  16.499  47.955  1.00  0.00           C
ATOM   7509 7C21 POPEc 279     109.354  16.169  49.145  1.00  0.00           C
ATOM   7512 8C21 POPEc 279     109.954  17.409  49.795  1.00  0.00           C
ATOM   7516  C33 POPEc 279     114.914  14.069  34.935  1.00  0.00           C
ATOM   7519  C34 POPEc 279     115.114  12.859  35.835  1.00  0.00           C
ATOM   7522  C35 POPEc 279     115.494  13.239  37.275  1.00  0.00           C
ATOM   7525  C36 POPEc 279     116.914  13.789  37.445  1.00  0.00           C
ATOM   7528  C37 POPEc 279     117.224  14.099  38.915  1.00  0.00           C
ATOM   7531  C38 POPEc 279     118.734  14.149  39.215  1.00  0.00           C
ATOM   7534  C39 POPEc 279     119.014  13.859  40.695  1.00  0.00           C
ATOM   7537 0C31 POPEc 279     118.414  14.899  41.655  1.00  0.00           C
ATOM   7540 1C31 POPEc 279     118.064  14.289  43.025  1.00  0.00           C
ATOM   7543 2C31 POPEc 279     117.684  15.349  44.075  1.00  0.00           C
ATOM   7546 3C31 POPEc 279     116.384  16.109  43.785  1.00  0.00           C
ATOM   7549 4C31 POPEc 279     115.114  15.259  43.955  1.00  0.00           C
ATOM   7552 5C31 POPEc 279     113.844  16.109  44.085  1.00  0.00           C
ATOM   7555 6C31 POPEc 279     112.574  15.299  44.325  1.00  0.00           C
ATOM   7559  NH3 POPEd 280     123.984  38.249  27.095  1.00  0.00           N
ATOM   7563  C12 POPEd 280     123.074  37.429  26.235  1.00  0.00           C
ATOM   7566  C11 POPEd 280     123.564  35.979  26.255  1.00  0.00           C
ATOM   7569  P   POPEd 280     121.624  34.299  26.765  1.00  0.00           P
ATOM   7570  O13 POPEd 280     121.244  33.009  26.155  1.00  0.00           O
ATOM   7571  O14 POPEd 280     120.524  35.199  27.165  1.00  0.00           O
ATOM   7572  O11 POPEd 280     122.544  34.039  28.025  1.00  0.00           O
ATOM   7573  O12 POPEd 280     122.584  35.069  25.765  1.00  0.00           O
ATOM   7574  C1  POPEd 280     122.044  33.459  29.235  1.00  0.00           C
ATOM   7577  C2  POPEd 280     123.204  33.139  30.215  1.00  0.00           C
ATOM   7579  O21 POPEd 280     122.584  32.719  31.455  1.00  0.00           O
ATOM   7580  C21 POPEd 280     123.304  31.869  32.185  1.00  0.00           C
ATOM   7581  O22 POPEd 280     124.444  31.519  31.955  1.00  0.00           O
ATOM   7582  C22 POPEd 280     122.474  31.329  33.365  1.00  0.00           C
ATOM   7585  C3  POPEd 280     124.174  34.359  30.395  1.00  0.00           C
ATOM   7588  O31 POPEd 280     125.414  34.039  31.055  1.00  0.00           O
ATOM   7589  C31 POPEd 280     125.474  34.289  32.355  1.00  0.00           C
ATOM   7590  O32 POPEd 280     124.574  34.789  33.005  1.00  0.00           O
ATOM   7591  C32 POPEd 280     126.834  33.889  32.925  1.00  0.00           C
ATOM   7594  C23 POPEd 280     123.304  31.189  34.675  1.00  0.00           C
ATOM   7597  C24 POPEd 280     122.604  30.319  35.735  1.00  0.00           C
ATOM   7600  C25 POPEd 280     123.384  30.179  37.055  1.00  0.00           C
ATOM   7603  C26 POPEd 280     122.594  29.359  38.105  1.00  0.00           C
ATOM   7606  C27 POPEd 280     122.904  29.709  39.575  1.00  0.00           C
ATOM   7609  C28 POPEd 280     121.704  29.389  40.505  1.00  0.00           C
ATOM   7612  C29 POPEd 280     122.024  29.579  41.965  1.00  0.00           C
ATOM   7614 0C21 POPEd 280     121.254  30.159  42.915  1.00  0.00           C
ATOM   7616 1C21 POPEd 280     119.884  30.779  42.765  1.00  0.00           C
ATOM   7619 2C21 POPEd 280     119.654  32.009  43.675  1.00  0.00           C
ATOM   7622 3C21 POPEd 280     119.714  31.709  45.185  1.00  0.00           C
ATOM   7625 4C21 POPEd 280     119.514  32.939  46.075  1.00  0.00           C
ATOM   7628 5C21 POPEd 280     119.734  32.609  47.565  1.00  0.00           C
ATOM   7631 6C21 POPEd 280     119.854  33.849  48.465  1.00  0.00           C
ATOM   7634 7C21 POPEd 280     120.614  33.549  49.765  1.00  0.00           C
ATOM   7637 8C21 POPEd 280     120.734  34.729  50.735  1.00  0.00           C
ATOM   7641  C33 POPEd 280     126.684  33.199  34.305  1.00  0.00           C
ATOM   7644  C34 POPEd 280     127.944  33.359  35.165  1.00  0.00           C
ATOM   7647  C35 POPEd 280     127.844  32.629  36.505  1.00  0.00           C
ATOM   7650  C36 POPEd 280     126.814  33.209  37.485  1.00  0.00           C
ATOM   7653  C37 POPEd 280     127.264  34.519  38.145  1.00  0.00           C
ATOM   7656  C38 POPEd 280     126.134  35.199  38.935  1.00  0.00           C
ATOM   7659  C39 POPEd 280     125.534  34.329  40.055  1.00  0.00           C
ATOM   7662 0C31 POPEd 280     124.234  34.919  40.595  1.00  0.00           C
ATOM   7665 1C31 POPEd 280     123.524  33.999  41.595  1.00  0.00           C
ATOM   7668 2C31 POPEd 280     124.174  34.049  42.985  1.00  0.00           C
ATOM   7671 3C31 POPEd 280     123.474  33.129  43.985  1.00  0.00           C
ATOM   7674 4C31 POPEd 280     124.174  33.129  45.345  1.00  0.00           C
ATOM   7677 5C31 POPEd 280     123.614  32.069  46.295  1.00  0.00           C
ATOM   7680 6C31 POPEd 280     124.294  32.089  47.665  1.00  0.00           C
ATOM   7684  NH3 POPEe 281      35.744 110.199  25.575  1.00  0.00           N
ATOM   7688  C12 POPEe 281      36.934 110.499  24.705  1.00  0.00           C
ATOM   7691  C11 POPEe 281      37.194 111.999  24.765  1.00  0.00           C
ATOM   7694  P   POPEe 281      38.414 113.969  23.725  1.00  0.00           P
ATOM   7695  O13 POPEe 281      39.664 113.999  24.525  1.00  0.00           O
ATOM   7696  O14 POPEe 281      38.504 114.529  22.365  1.00  0.00           O
ATOM   7697  O11 POPEe 281      37.184 114.609  24.495  1.00  0.00           O
ATOM   7698  O12 POPEe 281      37.954 112.449  23.645  1.00  0.00           O
ATOM   7699  C1  POPEe 281      37.054 115.909  25.075  1.00  0.00           C
ATOM   7702  C2  POPEe 281      36.464 115.899  26.535  1.00  0.00           C
ATOM   7704  O21 POPEe 281      37.424 116.389  27.495  1.00  0.00           O
ATOM   7705  C21 POPEe 281      36.964 116.969  28.595  1.00  0.00           C
ATOM   7706  O22 POPEe 281      35.804 117.249  28.855  1.00  0.00           O
ATOM   7707  C22 POPEe 281      38.144 117.309  29.535  1.00  0.00           C
ATOM   7710  C3  POPEe 281      36.074 114.439  26.875  1.00  0.00           C
ATOM   7713  O31 POPEe 281      35.584 114.239  28.215  1.00  0.00           O
ATOM   7714  C31 POPEe 281      35.534 112.949  28.505  1.00  0.00           C
ATOM   7715  O32 POPEe 281      35.794 112.029  27.735  1.00  0.00           O
ATOM   7716  C32 POPEe 281      35.174 112.819  29.985  1.00  0.00           C
ATOM   7719  C23 POPEe 281      38.204 116.509  30.875  1.00  0.00           C
ATOM   7722  C24 POPEe 281      37.404 117.169  31.995  1.00  0.00           C
ATOM   7725  C25 POPEe 281      37.254 116.379  33.315  1.00  0.00           C
ATOM   7728  C26 POPEe 281      38.514 116.219  34.185  1.00  0.00           C
ATOM   7731  C27 POPEe 281      38.124 115.879  35.635  1.00  0.00           C
ATOM   7734  C28 POPEe 281      39.304 115.579  36.585  1.00  0.00           C
ATOM   7737  C29 POPEe 281      40.174 116.779  36.845  1.00  0.00           C
ATOM   7739 0C21 POPEe 281      41.464 116.909  36.485  1.00  0.00           C
ATOM   7741 1C21 POPEe 281      42.294 115.879  35.755  1.00  0.00           C
ATOM   7744 2C21 POPEe 281      42.934 114.879  36.735  1.00  0.00           C
ATOM   7747 3C21 POPEe 281      44.034 115.489  37.625  1.00  0.00           C
ATOM   7750 4C21 POPEe 281      44.164 114.799  38.995  1.00  0.00           C
ATOM   7753 5C21 POPEe 281      43.014 115.119  39.965  1.00  0.00           C
ATOM   7756 6C21 POPEe 281      43.054 116.559  40.505  1.00  0.00           C
ATOM   7759 7C21 POPEe 281      41.834 116.899  41.365  1.00  0.00           C
ATOM   7762 8C21 POPEe 281      41.994 118.219  42.115  1.00  0.00           C
ATOM   7766  C33 POPEe 281      35.894 111.659  30.705  1.00  0.00           C
ATOM   7769  C34 POPEe 281      35.524 111.669  32.195  1.00  0.00           C
ATOM   7772  C35 POPEe 281      36.454 110.769  33.025  1.00  0.00           C
ATOM   7775  C36 POPEe 281      36.534 111.189  34.505  1.00  0.00           C
ATOM   7778  C37 POPEe 281      35.474 110.529  35.395  1.00  0.00           C
ATOM   7781  C38 POPEe 281      35.904 109.149  35.905  1.00  0.00           C
ATOM   7784  C39 POPEe 281      34.934 108.559  36.935  1.00  0.00           C
ATOM   7787 0C31 POPEe 281      35.574 108.379  38.315  1.00  0.00           C
ATOM   7790 1C31 POPEe 281      34.564 108.079  39.415  1.00  0.00           C
ATOM   7793 2C31 POPEe 281      35.274 107.769  40.735  1.00  0.00           C
ATOM   7796 3C31 POPEe 281      34.334 107.569  41.925  1.00  0.00           C
ATOM   7799 4C31 POPEe 281      35.014 106.699  42.985  1.00  0.00           C
ATOM   7802 5C31 POPEe 281      34.244 106.639  44.315  1.00  0.00           C
ATOM   7805 6C31 POPEe 281      34.824 105.579  45.245  1.00  0.00           C
ATOM   7809  NH3 POPEf 282     108.284  36.689  22.685  1.00  0.00           N
ATOM   7813  C12 POPEf 282     109.584  37.289  22.185  1.00  0.00           C
ATOM   7816  C11 POPEf 282     109.454  38.819  22.015  1.00  0.00           C
ATOM   7819  P   POPEf 282     108.994  40.799  23.705  1.00  0.00           P
ATOM   7820  O13 POPEf 282     109.964  41.529  22.845  1.00  0.00           O
ATOM   7821  O14 POPEf 282     107.724  41.489  24.025  1.00  0.00           O
ATOM   7822  O11 POPEf 282     109.664  40.339  25.055  1.00  0.00           O
ATOM   7823  O12 POPEf 282     108.654  39.399  23.045  1.00  0.00           O
ATOM   7824  C1  POPEf 282     109.894  38.989  25.435  1.00  0.00           C
ATOM   7827  C2  POPEf 282     110.604  38.939  26.815  1.00  0.00           C
ATOM   7829  O21 POPEf 282     111.244  37.649  26.985  1.00  0.00           O
ATOM   7830  C21 POPEf 282     112.454  37.579  26.445  1.00  0.00           C
ATOM   7831  O22 POPEf 282     112.954  38.389  25.675  1.00  0.00           O
ATOM   7832  C22 POPEf 282     113.144  36.309  26.905  1.00  0.00           C
ATOM   7835  C3  POPEf 282     109.644  39.269  28.005  1.00  0.00           C
ATOM   7838  O31 POPEf 282     109.734  38.359  29.135  1.00  0.00           O
ATOM   7839  C31 POPEf 282     108.764  37.469  29.265  1.00  0.00           C
ATOM   7840  O32 POPEf 282     107.794  37.349  28.535  1.00  0.00           O
ATOM   7841  C32 POPEf 282     109.024  36.619  30.525  1.00  0.00           C
ATOM   7844  C23 POPEf 282     114.554  36.579  27.485  1.00  0.00           C
ATOM   7847  C24 POPEf 282     114.534  37.109  28.925  1.00  0.00           C
ATOM   7850  C25 POPEf 282     113.824  36.149  29.885  1.00  0.00           C
ATOM   7853  C26 POPEf 282     114.584  35.869  31.195  1.00  0.00           C
ATOM   7856  C27 POPEf 282     113.784  34.889  32.065  1.00  0.00           C
ATOM   7859  C28 POPEf 282     114.474  34.549  33.385  1.00  0.00           C
ATOM   7862  C29 POPEf 282     113.644  33.589  34.205  1.00  0.00           C
ATOM   7864 0C21 POPEf 282     113.724  33.409  35.525  1.00  0.00           C
ATOM   7866 1C21 POPEf 282     114.674  34.109  36.465  1.00  0.00           C
ATOM   7869 2C21 POPEf 282     115.624  33.139  37.165  1.00  0.00           C
ATOM   7872 3C21 POPEf 282     116.554  33.869  38.145  1.00  0.00           C
ATOM   7875 4C21 POPEf 282     117.264  32.919  39.205  1.00  0.00           C
ATOM   7878 5C21 POPEf 282     118.804  32.659  39.475  1.00  0.00           C
ATOM   7881 6C21 POPEf 282     119.764  33.339  38.495  1.00  0.00           C
ATOM   7884 7C21 POPEf 282     121.224  32.959  38.795  1.00  0.00           C
ATOM   7887 8C21 POPEf 282     122.244  33.549  37.815  1.00  0.00           C
ATOM   7891  C33 POPEf 282     109.054  35.079  30.285  1.00  0.00           C
ATOM   7894  C34 POPEf 282     109.704  34.319  31.465  1.00  0.00           C
ATOM   7897  C35 POPEf 282     108.954  34.469  32.795  1.00  0.00           C
ATOM   7900  C36 POPEf 282     109.704  33.819  33.975  1.00  0.00           C
ATOM   7903  C37 POPEf 282     108.864  33.789  35.265  1.00  0.00           C
ATOM   7906  C38 POPEf 282     109.434  32.839  36.335  1.00  0.00           C
ATOM   7909  C39 POPEf 282     110.404  33.459  37.345  1.00  0.00           C
ATOM   7912 0C31 POPEf 282     109.764  33.699  38.725  1.00  0.00           C
ATOM   7915 1C31 POPEf 282     110.784  34.109  39.795  1.00  0.00           C
ATOM   7918 2C31 POPEf 282     110.174  34.199  41.205  1.00  0.00           C
ATOM   7921 3C31 POPEf 282     111.194  34.509  42.305  1.00  0.00           C
ATOM   7924 4C31 POPEf 282     111.794  35.919  42.205  1.00  0.00           C
ATOM   7927 5C31 POPEf 282     112.754  36.249  43.355  1.00  0.00           C
ATOM   7930 6C31 POPEf 282     113.264  37.689  43.315  1.00  0.00           C
ATOM   7934  NH3 POPEg 283      88.294  44.019  67.425  1.00  0.00           N
ATOM   7938  C12 POPEg 283      86.894  44.429  67.045  1.00  0.00           C
ATOM   7941  C11 POPEg 283      86.464  45.799  67.625  1.00  0.00           C
ATOM   7944  P   POPEg 283      84.414  47.439  67.135  1.00  0.00           P
ATOM   7945  O13 POPEg 283      83.074  47.469  67.795  1.00  0.00           O
ATOM   7946  O14 POPEg 283      85.344  48.499  67.545  1.00  0.00           O
ATOM   7947  O11 POPEg 283      84.194  47.459  65.595  1.00  0.00           O
ATOM   7948  O12 POPEg 283      85.084  46.019  67.335  1.00  0.00           O
ATOM   7949  C1  POPEg 283      85.214  47.899  64.695  1.00  0.00           C
ATOM   7952  C2  POPEg 283      86.004  46.729  64.085  1.00  0.00           C
ATOM   7954  O21 POPEg 283      86.754  47.349  63.025  1.00  0.00           O
ATOM   7955  C21 POPEg 283      86.904  46.879  61.825  1.00  0.00           C
ATOM   7956  O22 POPEg 283      86.414  45.899  61.305  1.00  0.00           O
ATOM   7957  C22 POPEg 283      87.794  47.899  61.115  1.00  0.00           C
ATOM   7960  C3  POPEg 283      85.094  45.499  63.735  1.00  0.00           C
ATOM   7963  O31 POPEg 283      85.864  44.279  63.595  1.00  0.00           O
ATOM   7964  C31 POPEg 283      85.484  43.249  62.825  1.00  0.00           C
ATOM   7965  O32 POPEg 283      86.134  42.229  62.705  1.00  0.00           O
ATOM   7966  C32 POPEg 283      84.154  43.449  62.095  1.00  0.00           C
ATOM   7969  C23 POPEg 283      88.264  47.449  59.725  1.00  0.00           C
ATOM   7972  C24 POPEg 283      89.094  48.549  59.055  1.00  0.00           C
ATOM   7975  C25 POPEg 283      89.194  48.399  57.535  1.00  0.00           C
ATOM   7978  C26 POPEg 283      89.824  47.079  57.085  1.00  0.00           C
ATOM   7981  C27 POPEg 283      89.504  46.779  55.615  1.00  0.00           C
ATOM   7984  C28 POPEg 283      89.884  45.329  55.235  1.00  0.00           C
ATOM   7987  C29 POPEg 283      89.674  45.009  53.775  1.00  0.00           C
ATOM   7989 0C21 POPEg 283      88.494  44.779  53.165  1.00  0.00           C
ATOM   7991 1C21 POPEg 283      87.124  44.869  53.785  1.00  0.00           C
ATOM   7994 2C21 POPEg 283      86.114  45.669  52.945  1.00  0.00           C
ATOM   7997 3C21 POPEg 283      85.014  46.339  53.795  1.00  0.00           C
ATOM   8000 4C21 POPEg 283      84.204  47.409  53.035  1.00  0.00           C
ATOM   8003 5C21 POPEg 283      83.284  46.859  51.935  1.00  0.00           C
ATOM   8006 6C21 POPEg 283      81.914  46.389  52.465  1.00  0.00           C
ATOM   8009 7C21 POPEg 283      81.044  45.759  51.365  1.00  0.00           C
ATOM   8012 8C21 POPEg 283      79.644  45.369  51.835  1.00  0.00           C
ATOM   8016  C33 POPEg 283      83.694  42.219  61.255  1.00  0.00           C
ATOM   8019  C34 POPEg 283      84.414  42.039  59.905  1.00  0.00           C
ATOM   8022  C35 POPEg 283      83.554  41.309  58.855  1.00  0.00           C
ATOM   8025  C36 POPEg 283      84.054  41.479  57.405  1.00  0.00           C
ATOM   8028  C37 POPEg 283      83.074  40.939  56.345  1.00  0.00           C
ATOM   8031  C38 POPEg 283      83.564  41.049  54.885  1.00  0.00           C
ATOM   8034  C39 POPEg 283      83.374  42.429  54.245  1.00  0.00           C
ATOM   8037 0C31 POPEg 283      83.464  42.429  52.705  1.00  0.00           C
ATOM   8040 1C31 POPEg 283      84.774  41.869  52.125  1.00  0.00           C
ATOM   8043 2C31 POPEg 283      84.804  41.879  50.585  1.00  0.00           C
ATOM   8046 3C31 POPEg 283      85.304  43.199  49.975  1.00  0.00           C
ATOM   8049 4C31 POPEg 283      85.044  43.299  48.465  1.00  0.00           C
ATOM   8052 5C31 POPEg 283      85.774  44.489  47.825  1.00  0.00           C
ATOM   8055 6C31 POPEg 283      85.214  44.919  46.465  1.00  0.00           C
ATOM   8059  NH3 POPEh 284      56.094  28.869  64.725  1.00  0.00           N
ATOM   8063  C12 POPEh 284      56.194  27.439  65.185  1.00  0.00           C
ATOM   8066  C11 POPEh 284      54.854  26.839  65.635  1.00  0.00           C
ATOM   8069  P   POPEh 284      53.104  27.939  64.045  1.00  0.00           P
ATOM   8070  O13 POPEh 284      51.774  27.519  63.575  1.00  0.00           O
ATOM   8071  O14 POPEh 284      53.234  29.059  64.995  1.00  0.00           O
ATOM   8072  O11 POPEh 284      54.084  28.269  62.845  1.00  0.00           O
ATOM   8073  O12 POPEh 284      53.884  26.689  64.595  1.00  0.00           O
ATOM   8074  C1  POPEh 284      53.674  28.729  61.565  1.00  0.00           C
ATOM   8077  C2  POPEh 284      53.754  27.579  60.525  1.00  0.00           C
ATOM   8079  O21 POPEh 284      53.734  28.169  59.195  1.00  0.00           O
ATOM   8080  C21 POPEh 284      54.924  28.229  58.625  1.00  0.00           C
ATOM   8081  O22 POPEh 284      55.974  27.859  59.125  1.00  0.00           O
ATOM   8082  C22 POPEh 284      54.804  28.809  57.225  1.00  0.00           C
ATOM   8085  C3  POPEh 284      52.604  26.559  60.705  1.00  0.00           C
ATOM   8088  O31 POPEh 284      52.324  25.809  59.505  1.00  0.00           O
ATOM   8089  C31 POPEh 284      52.864  24.609  59.365  1.00  0.00           C
ATOM   8090  O32 POPEh 284      53.714  24.099  60.075  1.00  0.00           O
ATOM   8091  C32 POPEh 284      52.234  23.989  58.115  1.00  0.00           C
ATOM   8094  C23 POPEh 284      56.134  28.699  56.445  1.00  0.00           C
ATOM   8097  C24 POPEh 284      55.984  28.839  54.925  1.00  0.00           C
ATOM   8100  C25 POPEh 284      55.374  30.169  54.485  1.00  0.00           C
ATOM   8103  C26 POPEh 284      53.864  30.149  54.225  1.00  0.00           C
ATOM   8106  C27 POPEh 284      53.404  31.529  53.725  1.00  0.00           C
ATOM   8109  C28 POPEh 284      52.024  31.499  53.065  1.00  0.00           C
ATOM   8112  C29 POPEh 284      51.654  32.869  52.565  1.00  0.00           C
ATOM   8114 0C21 POPEh 284      51.754  33.329  51.305  1.00  0.00           C
ATOM   8116 1C21 POPEh 284      52.264  32.569  50.105  1.00  0.00           C
ATOM   8119 2C21 POPEh 284      51.314  31.469  49.585  1.00  0.00           C
ATOM   8122 3C21 POPEh 284      49.884  31.939  49.285  1.00  0.00           C
ATOM   8125 4C21 POPEh 284      49.014  30.799  48.775  1.00  0.00           C
ATOM   8128 5C21 POPEh 284      47.554  31.199  48.485  1.00  0.00           C
ATOM   8131 6C21 POPEh 284      46.724  29.949  48.175  1.00  0.00           C
ATOM   8134 7C21 POPEh 284      45.374  30.179  47.495  1.00  0.00           C
ATOM   8137 8C21 POPEh 284      44.464  28.949  47.555  1.00  0.00           C
ATOM   8141  C33 POPEh 284      52.744  22.599  57.645  1.00  0.00           C
ATOM   8144  C34 POPEh 284      52.374  22.379  56.165  1.00  0.00           C
ATOM   8147  C35 POPEh 284      52.684  20.979  55.605  1.00  0.00           C
ATOM   8150  C36 POPEh 284      52.134  20.799  54.175  1.00  0.00           C
ATOM   8153  C37 POPEh 284      52.224  19.359  53.655  1.00  0.00           C
ATOM   8156  C38 POPEh 284      51.444  19.119  52.335  1.00  0.00           C
ATOM   8159  C39 POPEh 284      52.324  18.679  51.155  1.00  0.00           C
ATOM   8162 0C31 POPEh 284      51.514  18.159  49.955  1.00  0.00           C
ATOM   8165 1C31 POPEh 284      52.394  17.489  48.875  1.00  0.00           C
ATOM   8168 2C31 POPEh 284      51.594  16.879  47.715  1.00  0.00           C
ATOM   8171 3C31 POPEh 284      52.464  15.979  46.825  1.00  0.00           C
ATOM   8174 4C31 POPEh 284      51.684  15.289  45.685  1.00  0.00           C
ATOM   8177 5C31 POPEh 284      52.504  14.159  45.045  1.00  0.00           C
ATOM   8180 6C31 POPEh 284      51.764  13.379  43.945  1.00  0.00           C
ATOM   8184  NH3 POPEi 285      21.414   5.855  26.565  1.00  0.00           N
ATOM   8188  C12 POPEi 285      22.744   6.315  27.135  1.00  0.00           C
ATOM   8191  C11 POPEi 285      23.874   6.425  26.075  1.00  0.00           C
ATOM   8194  P   POPEi 285      26.294   7.485  25.805  1.00  0.00           P
ATOM   8195  O13 POPEi 285      26.014   8.505  24.775  1.00  0.00           O
ATOM   8196  O14 POPEi 285      26.914   6.205  25.375  1.00  0.00           O
ATOM   8197  O11 POPEi 285      27.284   8.115  26.835  1.00  0.00           O
ATOM   8198  O12 POPEi 285      24.944   7.215  26.615  1.00  0.00           O
ATOM   8199  C1  POPEi 285      26.854   8.625  28.095  1.00  0.00           C
ATOM   8202  C2  POPEi 285      27.274   7.665  29.235  1.00  0.00           C
ATOM   8204  O21 POPEi 285      26.124   6.955  29.735  1.00  0.00           O
ATOM   8205  C21 POPEi 285      25.234   7.655  30.415  1.00  0.00           C
ATOM   8206  O22 POPEi 285      25.264   8.855  30.605  1.00  0.00           O
ATOM   8207  C22 POPEi 285      24.084   6.755  30.885  1.00  0.00           C
ATOM   8210  C3  POPEi 285      28.154   8.455  30.285  1.00  0.00           C
ATOM   8213  O31 POPEi 285      28.784   7.785  31.395  1.00  0.00           O
ATOM   8214  C31 POPEi 285      28.254   6.775  32.045  1.00  0.00           C
ATOM   8215  O32 POPEi 285      27.624   5.855  31.585  1.00  0.00           O
ATOM   8216  C32 POPEi 285      28.484   6.985  33.525  1.00  0.00           C
ATOM   8219  C23 POPEi 285      23.504   7.175  32.255  1.00  0.00           C
ATOM   8222  C24 POPEi 285      23.704   6.105  33.345  1.00  0.00           C
ATOM   8225  C25 POPEi 285      23.324   6.605  34.745  1.00  0.00           C
ATOM   8228  C26 POPEi 285      23.554   5.525  35.815  1.00  0.00           C
ATOM   8231  C27 POPEi 285      23.574   6.085  37.245  1.00  0.00           C
ATOM   8234  C28 POPEi 285      24.004   5.015  38.265  1.00  0.00           C
ATOM   8237  C29 POPEi 285      24.004   5.505  39.695  1.00  0.00           C
ATOM   8239 0C21 POPEi 285      24.894   6.345  40.245  1.00  0.00           C
ATOM   8241 1C21 POPEi 285      26.074   6.965  39.535  1.00  0.00           C
ATOM   8244 2C21 POPEi 285      27.404   6.755  40.285  1.00  0.00           C
ATOM   8247 3C21 POPEi 285      27.514   7.525  41.605  1.00  0.00           C
ATOM   8250 4C21 POPEi 285      28.884   7.325  42.265  1.00  0.00           C
ATOM   8253 5C21 POPEi 285      29.134   8.205  43.495  1.00  0.00           C
ATOM   8256 6C21 POPEi 285      30.454   7.855  44.175  1.00  0.00           C
ATOM   8259 7C21 POPEi 285      30.794   8.755  45.375  1.00  0.00           C
ATOM   8262 8C21 POPEi 285      32.204   8.525  45.905  1.00  0.00           C
ATOM   8266  C33 POPEi 285      27.234   7.695  34.085  1.00  0.00           C
ATOM   8269  C34 POPEi 285      27.254   7.925  35.595  1.00  0.00           C
ATOM   8272  C35 POPEi 285      28.404   8.835  36.035  1.00  0.00           C
ATOM   8275  C36 POPEi 285      28.084   9.545  37.355  1.00  0.00           C
ATOM   8278  C37 POPEi 285      29.164  10.539  37.795  1.00  0.00           C
ATOM   8281  C38 POPEi 285      28.714  11.229  39.085  1.00  0.00           C
ATOM   8284  C39 POPEi 285      29.714  12.239  39.645  1.00  0.00           C
ATOM   8287 0C31 POPEi 285      29.284  12.809  41.015  1.00  0.00           C
ATOM   8290 1C31 POPEi 285      29.264  11.739  42.115  1.00  0.00           C
ATOM   8293 2C31 POPEi 285      29.004  12.259  43.535  1.00  0.00           C
ATOM   8296 3C31 POPEi 285      30.234  12.959  44.135  1.00  0.00           C
ATOM   8299 4C31 POPEi 285      30.054  13.329  45.615  1.00  0.00           C
ATOM   8302 5C31 POPEi 285      31.294  14.019  46.185  1.00  0.00           C
ATOM   8305 6C31 POPEi 285      31.094  14.559  47.605  1.00  0.00           C
ATOM   8309  NH3 POPEj 286      70.064  77.249  28.825  1.00  0.00           N
ATOM   8313  C12 POPEj 286      70.634  78.629  29.015  1.00  0.00           C
ATOM   8316  C11 POPEj 286      71.734  78.909  27.975  1.00  0.00           C
ATOM   8319  P   POPEj 286      73.094  80.789  26.825  1.00  0.00           P
ATOM   8320  O13 POPEj 286      72.524  80.439  25.515  1.00  0.00           O
ATOM   8321  O14 POPEj 286      73.484  82.209  27.005  1.00  0.00           O
ATOM   8322  O11 POPEj 286      74.334  79.849  27.105  1.00  0.00           O
ATOM   8323  O12 POPEj 286      72.044  80.299  27.915  1.00  0.00           O
ATOM   8324  C1  POPEj 286      75.434  80.339  27.895  1.00  0.00           C
ATOM   8327  C2  POPEj 286      75.784  79.349  29.035  1.00  0.00           C
ATOM   8329  O21 POPEj 286      76.114  80.109  30.215  1.00  0.00           O
ATOM   8330  C21 POPEj 286      75.234  80.049  31.205  1.00  0.00           C
ATOM   8331  O22 POPEj 286      74.114  79.569  31.145  1.00  0.00           O
ATOM   8332  C22 POPEj 286      75.914  80.599  32.435  1.00  0.00           C
ATOM   8335  C3  POPEj 286      76.984  78.419  28.655  1.00  0.00           C
ATOM   8338  O31 POPEj 286      77.504  77.599  29.735  1.00  0.00           O
ATOM   8339  C31 POPEj 286      76.654  76.709  30.225  1.00  0.00           C
ATOM   8340  O32 POPEj 286      75.484  76.589  29.895  1.00  0.00           O
ATOM   8341  C32 POPEj 286      77.374  75.769  31.175  1.00  0.00           C
ATOM   8344  C23 POPEj 286      75.444  79.849  33.685  1.00  0.00           C
ATOM   8347  C24 POPEj 286      76.094  80.449  34.925  1.00  0.00           C
ATOM   8350  C25 POPEj 286      75.804  79.649  36.195  1.00  0.00           C
ATOM   8353  C26 POPEj 286      74.304  79.419  36.415  1.00  0.00           C
ATOM   8356  C27 POPEj 286      74.034  78.729  37.755  1.00  0.00           C
ATOM   8359  C28 POPEj 286      72.824  79.309  38.495  1.00  0.00           C
ATOM   8362  C29 POPEj 286      73.144  80.679  39.055  1.00  0.00           C
ATOM   8364 0C21 POPEj 286      72.704  81.179  40.215  1.00  0.00           C
ATOM   8366 1C21 POPEj 286      71.774  80.509  41.195  1.00  0.00           C
ATOM   8369 2C21 POPEj 286      72.254  80.689  42.645  1.00  0.00           C
ATOM   8372 3C21 POPEj 286      73.614  80.019  42.935  1.00  0.00           C
ATOM   8375 4C21 POPEj 286      73.984  80.009  44.425  1.00  0.00           C
ATOM   8378 5C21 POPEj 286      73.114  79.059  45.265  1.00  0.00           C
ATOM   8381 6C21 POPEj 286      73.524  78.999  46.745  1.00  0.00           C
ATOM   8384 7C21 POPEj 286      72.344  78.629  47.655  1.00  0.00           C
ATOM   8387 8C21 POPEj 286      72.734  78.429  49.125  1.00  0.00           C
ATOM   8391  C33 POPEj 286      77.624  76.389  32.565  1.00  0.00           C
ATOM   8394  C34 POPEj 286      78.764  77.409  32.635  1.00  0.00           C
ATOM   8397  C35 POPEj 286      78.994  77.829  34.095  1.00  0.00           C
ATOM   8400  C36 POPEj 286      80.204  78.739  34.335  1.00  0.00           C
ATOM   8403  C37 POPEj 286      80.464  78.849  35.835  1.00  0.00           C
ATOM   8406  C38 POPEj 286      81.474  79.959  36.175  1.00  0.00           C
ATOM   8409  C39 POPEj 286      81.674  80.109  37.685  1.00  0.00           C
ATOM   8412 0C31 POPEj 286      82.034  81.549  38.085  1.00  0.00           C
ATOM   8415 1C31 POPEj 286      82.064  81.729  39.605  1.00  0.00           C
ATOM   8418 2C31 POPEj 286      82.154  83.189  40.055  1.00  0.00           C
ATOM   8421 3C31 POPEj 286      81.104  83.519  41.115  1.00  0.00           C
ATOM   8424 4C31 POPEj 286      81.224  84.929  41.685  1.00  0.00           C
ATOM   8427 5C31 POPEj 286      79.914  85.379  42.335  1.00  0.00           C
ATOM   8430 6C31 POPEj 286      80.054  86.669  43.125  1.00  0.00           C
ATOM   8434  NH3 POPEk 287       6.750  21.999  71.655  1.00  0.00           N
ATOM   8438  C12 POPEk 287       5.620  22.819  72.235  1.00  0.00           C
ATOM   8441  C11 POPEk 287       5.980  23.559  73.545  1.00  0.00           C
ATOM   8444  P   POPEk 287       8.540  24.139  73.625  1.00  0.00           P
ATOM   8445  O13 POPEk 287       8.810  24.019  75.065  1.00  0.00           O
ATOM   8446  O14 POPEk 287       8.890  22.979  72.795  1.00  0.00           O
ATOM   8447  O11 POPEk 287       9.280  25.409  73.045  1.00  0.00           O
ATOM   8448  O12 POPEk 287       7.020  24.509  73.365  1.00  0.00           O
ATOM   8449  C1  POPEk 287       8.740  26.229  71.995  1.00  0.00           C
ATOM   8452  C2  POPEk 287       9.460  26.059  70.615  1.00  0.00           C
ATOM   8454  O21 POPEk 287       8.540  26.419  69.565  1.00  0.00           O
ATOM   8455  C21 POPEk 287       7.650  25.599  69.075  1.00  0.00           C
ATOM   8456  O22 POPEk 287       7.330  24.489  69.475  1.00  0.00           O
ATOM   8457  C22 POPEk 287       6.990  26.339  67.895  1.00  0.00           C
ATOM   8460  C3  POPEk 287      10.120  24.669  70.405  1.00  0.00           C
ATOM   8463  O31 POPEk 287      10.660  24.529  69.065  1.00  0.00           O
ATOM   8464  C31 POPEk 287      10.820  23.259  68.725  1.00  0.00           C
ATOM   8465  O32 POPEk 287      10.400  22.309  69.375  1.00  0.00           O
ATOM   8466  C32 POPEk 287      11.474  23.109  67.355  1.00  0.00           C
ATOM   8469  C23 POPEk 287       6.090  25.459  66.975  1.00  0.00           C
ATOM   8472  C24 POPEk 287       5.370  26.279  65.895  1.00  0.00           C
ATOM   8475  C25 POPEk 287       4.910  25.509  64.635  1.00  0.00           C
ATOM   8478  C26 POPEk 287       4.100  26.389  63.645  1.00  0.00           C
ATOM   8481  C27 POPEk 287       2.620  25.989  63.475  1.00  0.00           C
ATOM   8484  C28 POPEk 287       1.800  26.819  62.455  1.00  0.00           C
ATOM   8487  C29 POPEk 287       1.950  26.389  61.015  1.00  0.00           C
ATOM   8489 0C21 POPEk 287       0.980  26.069  60.115  1.00  0.00           C
ATOM   8491 1C21 POPEk 287      -0.510  26.019  60.335  1.00  0.00           C
ATOM   8494 2C21 POPEk 287      -1.200  24.789  59.685  1.00  0.00           C
ATOM   8497 3C21 POPEk 287      -1.560  24.959  58.195  1.00  0.00           C
ATOM   8500 4C21 POPEk 287      -2.290  23.759  57.555  1.00  0.00           C
ATOM   8503 5C21 POPEk 287      -1.570  22.419  57.735  1.00  0.00           C
ATOM   8506 6C21 POPEk 287      -2.200  21.229  56.995  1.00  0.00           C
ATOM   8509 7C21 POPEk 287      -1.730  19.889  57.595  1.00  0.00           C
ATOM   8512 8C21 POPEk 287      -2.100  18.629  56.815  1.00  0.00           C
ATOM   8516  C33 POPEk 287      10.984  21.789  66.725  1.00  0.00           C
ATOM   8519  C34 POPEk 287      11.714  21.379  65.435  1.00  0.00           C
ATOM   8522  C35 POPEk 287      11.104  21.969  64.165  1.00  0.00           C
ATOM   8525  C36 POPEk 287      11.734  21.369  62.895  1.00  0.00           C
ATOM   8528  C37 POPEk 287      11.514  22.219  61.645  1.00  0.00           C
ATOM   8531  C38 POPEk 287      12.294  21.689  60.425  1.00  0.00           C
ATOM   8534  C39 POPEk 287      11.884  20.289  59.925  1.00  0.00           C
ATOM   8537 0C31 POPEk 287      10.490  20.229  59.275  1.00  0.00           C
ATOM   8540 1C31 POPEk 287      10.520  20.339  57.735  1.00  0.00           C
ATOM   8543 2C31 POPEk 287      11.134  21.649  57.215  1.00  0.00           C
ATOM   8546 3C31 POPEk 287      10.994  21.849  55.695  1.00  0.00           C
ATOM   8549 4C31 POPEk 287      11.404  20.619  54.865  1.00  0.00           C
ATOM   8552 5C31 POPEk 287      11.734  20.949  53.405  1.00  0.00           C
ATOM   8555 6C31 POPEk 287      10.600  21.619  52.635  1.00  0.00           C
ATOM   8559  NH3 POPEl 288     114.724  83.889  26.935  1.00  0.00           N
ATOM   8563  C12 POPEl 288     113.984  85.159  26.595  1.00  0.00           C
ATOM   8566  C11 POPEl 288     114.024  86.209  27.725  1.00  0.00           C
ATOM   8569  P   POPEl 288     116.464  86.399  28.695  1.00  0.00           P
ATOM   8570  O13 POPEl 288     116.774  85.049  28.205  1.00  0.00           O
ATOM   8571  O14 POPEl 288     117.594  87.369  28.675  1.00  0.00           O
ATOM   8572  O11 POPEl 288     115.824  86.279  30.125  1.00  0.00           O
ATOM   8573  O12 POPEl 288     115.274  86.919  27.775  1.00  0.00           O
ATOM   8574  C1  POPEl 288     116.394  86.949  31.255  1.00  0.00           C
ATOM   8577  C2  POPEl 288     115.684  88.309  31.505  1.00  0.00           C
ATOM   8579  O21 POPEl 288     115.874  88.959  32.775  1.00  0.00           O
ATOM   8580  C21 POPEl 288     116.604  88.549  33.765  1.00  0.00           C
ATOM   8581  O22 POPEl 288     117.234  87.509  33.865  1.00  0.00           O
ATOM   8582  C22 POPEl 288     116.594  89.599  34.895  1.00  0.00           C
ATOM   8585  C3  POPEl 288     114.164  88.129  31.365  1.00  0.00           C
ATOM   8588  O31 POPEl 288     113.754  87.329  32.485  1.00  0.00           O
ATOM   8589  C31 POPEl 288     112.474  87.209  32.685  1.00  0.00           C
ATOM   8590  O32 POPEl 288     111.604  87.199  31.815  1.00  0.00           O
ATOM   8591  C32 POPEl 288     112.244  86.869  34.145  1.00  0.00           C
ATOM   8594  C23 POPEl 288     115.214  89.729  35.605  1.00  0.00           C
ATOM   8597  C24 POPEl 288     115.224  90.719  36.785  1.00  0.00           C
ATOM   8600  C25 POPEl 288     116.164  90.299  37.935  1.00  0.00           C
ATOM   8603  C26 POPEl 288     116.074  91.209  39.175  1.00  0.00           C
ATOM   8606  C27 POPEl 288     116.974  90.719  40.325  1.00  0.00           C
ATOM   8609  C28 POPEl 288     117.594  91.849  41.185  1.00  0.00           C
ATOM   8612  C29 POPEl 288     118.754  92.539  40.515  1.00  0.00           C
ATOM   8614 0C21 POPEl 288     119.884  92.979  41.105  1.00  0.00           C
ATOM   8616 1C21 POPEl 288     120.234  92.939  42.575  1.00  0.00           C
ATOM   8619 2C21 POPEl 288     121.604  92.279  42.865  1.00  0.00           C
ATOM   8622 3C21 POPEl 288     122.774  92.949  42.145  1.00  0.00           C
ATOM   8625 4C21 POPEl 288     124.154  92.449  42.605  1.00  0.00           C
ATOM   8628 5C21 POPEl 288     125.274  93.069  41.765  1.00  0.00           C
ATOM   8631 6C21 POPEl 288     126.694  92.759  42.275  1.00  0.00           C
ATOM   8634 7C21 POPEl 288     127.024  91.269  42.305  1.00  0.00           C
ATOM   8637 8C21 POPEl 288     128.514  90.989  42.475  1.00  0.00           C
ATOM   8641  C33 POPEl 288     111.564  85.499  34.325  1.00  0.00           C
ATOM   8644  C34 POPEl 288     110.904  85.339  35.695  1.00  0.00           C
ATOM   8647  C35 POPEl 288     111.844  85.589  36.885  1.00  0.00           C
ATOM   8650  C36 POPEl 288     111.034  85.729  38.175  1.00  0.00           C
ATOM   8653  C37 POPEl 288     111.894  86.089  39.385  1.00  0.00           C
ATOM   8656  C38 POPEl 288     111.074  86.599  40.585  1.00  0.00           C
ATOM   8659  C39 POPEl 288     109.944  85.659  41.025  1.00  0.00           C
ATOM   8662 0C31 POPEl 288     109.134  86.239  42.205  1.00  0.00           C
ATOM   8665 1C31 POPEl 288     108.064  85.269  42.715  1.00  0.00           C
ATOM   8668 2C31 POPEl 288     106.914  85.949  43.475  1.00  0.00           C
ATOM   8671 3C31 POPEl 288     107.344  86.739  44.725  1.00  0.00           C
ATOM   8674 4C31 POPEl 288     106.154  87.469  45.375  1.00  0.00           C
ATOM   8677 5C31 POPEl 288     106.524  88.189  46.675  1.00  0.00           C
ATOM   8680 6C31 POPEl 288     105.504  89.239  47.105  1.00  0.00           C
ATOM   8684  NH3 POPEm 289     102.184 119.519  68.345  1.00  0.00           N
ATOM   8688  C12 POPEm 289     102.584 120.919  68.695  1.00  0.00           C
ATOM   8691  C11 POPEm 289     101.464 121.889  68.315  1.00  0.00           C
ATOM   8694  P   POPEm 289     100.754 124.209  69.355  1.00  0.00           P
ATOM   8695  O13 POPEm 289      99.464 123.629  69.805  1.00  0.00           O
ATOM   8696  O14 POPEm 289     101.394 125.149  70.295  1.00  0.00           O
ATOM   8697  O11 POPEm 289     100.484 124.999  68.025  1.00  0.00           O
ATOM   8698  O12 POPEm 289     101.794 123.119  68.905  1.00  0.00           O
ATOM   8699  C1  POPEm 289      99.554 124.589  67.025  1.00  0.00           C
ATOM   8702  C2  POPEm 289      99.604 125.539  65.785  1.00  0.00           C
ATOM   8704  O21 POPEm 289      99.964 124.729  64.655  1.00  0.00           O
ATOM   8705  C21 POPEm 289      99.434 125.079  63.505  1.00  0.00           C
ATOM   8706  O22 POPEm 289      98.654 125.979  63.295  1.00  0.00           O
ATOM   8707  C22 POPEm 289      99.954 124.129  62.445  1.00  0.00           C
ATOM   8710  C3  POPEm 289     100.664 126.669  65.985  1.00  0.00           C
ATOM   8713  O31 POPEm 289     100.874 127.479  64.805  1.00  0.00           O
ATOM   8714  C31 POPEm 289     102.134 127.929  64.715  1.00  0.00           C
ATOM   8715  O32 POPEm 289     102.984 127.809  65.585  1.00  0.00           O
ATOM   8716  C32 POPEm 289     102.374 128.659  63.395  1.00  0.00           C
ATOM   8719  C23 POPEm 289      99.434 122.689  62.665  1.00  0.00           C
ATOM   8722  C24 POPEm 289     100.304 121.659  61.945  1.00  0.00           C
ATOM   8725  C25 POPEm 289     100.324 121.879  60.435  1.00  0.00           C
ATOM   8728  C26 POPEm 289     101.274 120.919  59.705  1.00  0.00           C
ATOM   8731  C27 POPEm 289     101.364 121.259  58.215  1.00  0.00           C
ATOM   8734  C28 POPEm 289     101.744 120.059  57.335  1.00  0.00           C
ATOM   8737  C29 POPEm 289     103.094 119.509  57.725  1.00  0.00           C
ATOM   8739 0C21 POPEm 289     104.144 119.309  56.915  1.00  0.00           C
ATOM   8741 1C21 POPEm 289     104.224 119.599  55.445  1.00  0.00           C
ATOM   8744 2C21 POPEm 289     105.654 120.029  55.065  1.00  0.00           C
ATOM   8747 3C21 POPEm 289     105.934 119.989  53.555  1.00  0.00           C
ATOM   8750 4C21 POPEm 289     107.414 120.249  53.235  1.00  0.00           C
ATOM   8753 5C21 POPEm 289     107.804 121.729  53.275  1.00  0.00           C
ATOM   8756 6C21 POPEm 289     109.314 121.929  53.305  1.00  0.00           C
ATOM   8759 7C21 POPEm 289     109.784 123.399  53.385  1.00  0.00           C
ATOM   8762 8C21 POPEm 289     111.304 123.529  53.285  1.00  0.00           C
ATOM   8766  C33 POPEm 289     101.214 128.639  62.365  1.00  0.00           C
ATOM   8769  C34 POPEm 289     101.524 129.589  61.205  1.00  0.00           C
ATOM   8772  C35 POPEm 289     100.474 129.579  60.085  1.00  0.00           C
ATOM   8775  C36 POPEm 289     101.104 129.269  58.715  1.00  0.00           C
ATOM   8778  C37 POPEm 289     100.094 129.369  57.555  1.00  0.00           C
ATOM   8781  C38 POPEm 289     100.004 130.769  56.915  1.00  0.00           C
ATOM   8784  C39 POPEm 289     101.204 131.129  56.015  1.00  0.00           C
ATOM   8787 0C31 POPEm 289     101.294 130.309  54.715  1.00  0.00           C
ATOM   8790 1C31 POPEm 289     102.494 130.689  53.845  1.00  0.00           C
ATOM   8793 2C31 POPEm 289     102.494 129.989  52.485  1.00  0.00           C
ATOM   8796 3C31 POPEm 289     103.834 130.099  51.735  1.00  0.00           C
ATOM   8799 4C31 POPEm 289     104.384 131.519  51.635  1.00  0.00           C
ATOM   8802 5C31 POPEm 289     105.754 131.569  50.935  1.00  0.00           C
ATOM   8805 6C31 POPEm 289     106.414 132.939  50.995  1.00  0.00           C
ATOM   8809  NH3 POPEn 290     105.744  28.489  25.205  1.00  0.00           N
ATOM   8813  C12 POPEn 290     104.644  28.789  24.235  1.00  0.00           C
ATOM   8816  C11 POPEn 290     104.624  30.259  23.785  1.00  0.00           C
ATOM   8819  P   POPEn 290     102.424  30.049  22.345  1.00  0.00           P
ATOM   8820  O13 POPEn 290     101.774  31.169  21.645  1.00  0.00           O
ATOM   8821  O14 POPEn 290     102.314  28.699  21.745  1.00  0.00           O
ATOM   8822  O11 POPEn 290     101.964  29.959  23.825  1.00  0.00           O
ATOM   8823  O12 POPEn 290     103.954  30.409  22.535  1.00  0.00           O
ATOM   8824  C1  POPEn 290     100.614  29.709  24.165  1.00  0.00           C
ATOM   8827  C2  POPEn 290     100.484  30.129  25.625  1.00  0.00           C
ATOM   8829  O21 POPEn 290      99.204  29.809  26.175  1.00  0.00           O
ATOM   8830  C21 POPEn 290      99.044  29.249  27.385  1.00  0.00           C
ATOM   8831  O22 POPEn 290      97.974  29.039  27.925  1.00  0.00           O
ATOM   8832  C22 POPEn 290     100.374  28.929  28.095  1.00  0.00           C
ATOM   8835  C3  POPEn 290     100.754  31.649  25.725  1.00  0.00           C
ATOM   8838  O31 POPEn 290     100.444  32.129  27.045  1.00  0.00           O
ATOM   8839  C31 POPEn 290      99.244  32.719  27.125  1.00  0.00           C
ATOM   8840  O32 POPEn 290      98.414  32.749  26.225  1.00  0.00           O
ATOM   8841  C32 POPEn 290      99.124  33.369  28.495  1.00  0.00           C
ATOM   8844  C23 POPEn 290     100.214  28.429  29.535  1.00  0.00           C
ATOM   8847  C24 POPEn 290     101.564  28.379  30.265  1.00  0.00           C
ATOM   8850  C25 POPEn 290     101.414  27.819  31.675  1.00  0.00           C
ATOM   8853  C26 POPEn 290     100.994  28.889  32.695  1.00  0.00           C
ATOM   8856  C27 POPEn 290     100.214  28.309  33.885  1.00  0.00           C
ATOM   8859  C28 POPEn 290     101.034  27.389  34.815  1.00  0.00           C
ATOM   8862  C29 POPEn 290     102.074  28.139  35.595  1.00  0.00           C
ATOM   8864 0C21 POPEn 290     103.004  27.619  36.415  1.00  0.00           C
ATOM   8866 1C21 POPEn 290     103.204  26.159  36.735  1.00  0.00           C
ATOM   8869 2C21 POPEn 290     103.194  25.839  38.235  1.00  0.00           C
ATOM   8872 3C21 POPEn 290     104.374  26.459  39.005  1.00  0.00           C
ATOM   8875 4C21 POPEn 290     104.384  26.019  40.465  1.00  0.00           C
ATOM   8878 5C21 POPEn 290     105.444  26.759  41.295  1.00  0.00           C
ATOM   8881 6C21 POPEn 290     105.314  26.439  42.785  1.00  0.00           C
ATOM   8884 7C21 POPEn 290     105.384  27.699  43.655  1.00  0.00           C
ATOM   8887 8C21 POPEn 290     105.124  27.409  45.135  1.00  0.00           C
ATOM   8891  C33 POPEn 290      98.504  32.469  29.595  1.00  0.00           C
ATOM   8894  C34 POPEn 290      99.004  32.889  30.985  1.00  0.00           C
ATOM   8897  C35 POPEn 290      98.064  32.469  32.135  1.00  0.00           C
ATOM   8900  C36 POPEn 290      98.704  32.639  33.515  1.00  0.00           C
ATOM   8903  C37 POPEn 290      97.684  32.689  34.655  1.00  0.00           C
ATOM   8906  C38 POPEn 290      98.334  32.799  36.035  1.00  0.00           C
ATOM   8909  C39 POPEn 290      97.354  33.259  37.125  1.00  0.00           C
ATOM   8912 0C31 POPEn 290      97.864  33.049  38.555  1.00  0.00           C
ATOM   8915 1C31 POPEn 290      96.964  33.719  39.615  1.00  0.00           C
ATOM   8918 2C31 POPEn 290      97.274  33.239  41.035  1.00  0.00           C
ATOM   8921 3C31 POPEn 290      96.274  33.709  42.105  1.00  0.00           C
ATOM   8924 4C31 POPEn 290      96.204  35.229  42.315  1.00  0.00           C
ATOM   8927 5C31 POPEn 290      95.434  35.559  43.605  1.00  0.00           C
ATOM   8930 6C31 POPEn 290      95.114  37.039  43.795  1.00  0.00           C
ATOM   8934  NH3 POPEo 291      98.374 102.979  28.015  1.00  0.00           N
ATOM   8938  C12 POPEo 291      99.244 103.329  26.845  1.00  0.00           C
ATOM   8941  C11 POPEo 291     100.714 103.529  27.295  1.00  0.00           C
ATOM   8944  P   POPEo 291     102.044 103.469  29.605  1.00  0.00           P
ATOM   8945  O13 POPEo 291     102.864 102.299  30.015  1.00  0.00           O
ATOM   8946  O14 POPEo 291     102.734 104.659  29.075  1.00  0.00           O
ATOM   8947  O11 POPEo 291     101.164 103.959  30.815  1.00  0.00           O
ATOM   8948  O12 POPEo 291     100.924 103.019  28.615  1.00  0.00           O
ATOM   8949  C1  POPEo 291     101.074 103.229  32.045  1.00  0.00           C
ATOM   8952  C2  POPEo 291     101.214 104.179  33.265  1.00  0.00           C
ATOM   8954  O21 POPEo 291      99.944 104.239  33.935  1.00  0.00           O
ATOM   8955  C21 POPEo 291      99.964 104.349  35.255  1.00  0.00           C
ATOM   8956  O22 POPEo 291     100.914 104.139  35.985  1.00  0.00           O
ATOM   8957  C22 POPEo 291      98.614 104.909  35.685  1.00  0.00           C
ATOM   8960  C3  POPEo 291     101.654 105.599  32.805  1.00  0.00           C
ATOM   8963  O31 POPEo 291     101.834 106.519  33.895  1.00  0.00           O
ATOM   8964  C31 POPEo 291     100.824 107.319  34.165  1.00  0.00           C
ATOM   8965  O32 POPEo 291      99.744 107.349  33.605  1.00  0.00           O
ATOM   8966  C32 POPEo 291     101.224 108.189  35.365  1.00  0.00           C
ATOM   8969  C23 POPEo 291      98.064 104.509  37.065  1.00  0.00           C
ATOM   8972  C24 POPEo 291      96.784 105.279  37.445  1.00  0.00           C
ATOM   8975  C25 POPEo 291      96.854 105.929  38.815  1.00  0.00           C
ATOM   8978  C26 POPEo 291      95.594 106.709  39.215  1.00  0.00           C
ATOM   8981  C27 POPEo 291      95.694 107.179  40.675  1.00  0.00           C
ATOM   8984  C28 POPEo 291      94.484 107.989  41.165  1.00  0.00           C
ATOM   8987  C29 POPEo 291      94.494 109.349  40.525  1.00  0.00           C
ATOM   8989 0C21 POPEo 291      93.434 110.039  40.075  1.00  0.00           C
ATOM   8991 1C21 POPEo 291      91.984 109.639  40.125  1.00  0.00           C
ATOM   8994 2C21 POPEo 291      91.094 110.569  40.985  1.00  0.00           C
ATOM   8997 3C21 POPEo 291      91.374 112.059  40.765  1.00  0.00           C
ATOM   9000 4C21 POPEo 291      90.434 112.979  41.555  1.00  0.00           C
ATOM   9003 5C21 POPEo 291      90.864 114.449  41.455  1.00  0.00           C
ATOM   9006 6C21 POPEo 291      90.094 115.339  42.435  1.00  0.00           C
ATOM   9009 7C21 POPEo 291      90.884 116.579  42.875  1.00  0.00           C
ATOM   9012 8C21 POPEo 291      90.434 117.069  44.255  1.00  0.00           C
ATOM   9016  C33 POPEo 291     100.104 109.029  36.005  1.00  0.00           C
ATOM   9019  C34 POPEo 291     100.094 108.839  37.525  1.00  0.00           C
ATOM   9022  C35 POPEo 291      99.164 109.779  38.305  1.00  0.00           C
ATOM   9025  C36 POPEo 291      99.244 109.509  39.815  1.00  0.00           C
ATOM   9028  C37 POPEo 291      98.684 110.669  40.645  1.00  0.00           C
ATOM   9031  C38 POPEo 291      98.804 110.459  42.155  1.00  0.00           C
ATOM   9034  C39 POPEo 291      97.564 109.809  42.775  1.00  0.00           C
ATOM   9037 0C31 POPEo 291      97.244 110.379  44.165  1.00  0.00           C
ATOM   9040 1C31 POPEo 291      95.884 109.919  44.685  1.00  0.00           C
ATOM   9043 2C31 POPEo 291      95.344 110.819  45.805  1.00  0.00           C
ATOM   9046 3C31 POPEo 291      94.774 112.159  45.295  1.00  0.00           C
ATOM   9049 4C31 POPEo 291      94.184 113.009  46.425  1.00  0.00           C
ATOM   9052 5C31 POPEo 291      93.714 114.389  45.945  1.00  0.00           C
ATOM   9055 6C31 POPEo 291      93.044 115.219  47.045  1.00  0.00           C
ATOM   9059  NH3 POPEp 292      94.294  54.349  27.655  1.00  0.00           N
ATOM   9063  C12 POPEp 292      95.254  53.249  28.035  1.00  0.00           C
ATOM   9066  C11 POPEp 292      94.564  52.269  29.005  1.00  0.00           C
ATOM   9069  P   POPEp 292      94.964  49.859  29.915  1.00  0.00           P
ATOM   9070  O13 POPEp 292      93.814  49.379  29.125  1.00  0.00           O
ATOM   9071  O14 POPEp 292      96.134  48.949  29.955  1.00  0.00           O
ATOM   9072  O11 POPEp 292      94.514  50.179  31.375  1.00  0.00           O
ATOM   9073  O12 POPEp 292      95.474  51.239  29.355  1.00  0.00           O
ATOM   9074  C1  POPEp 292      95.214  49.729  32.515  1.00  0.00           C
ATOM   9077  C2  POPEp 292      94.764  50.589  33.715  1.00  0.00           C
ATOM   9079  O21 POPEp 292      95.044  49.919  34.945  1.00  0.00           O
ATOM   9080  C21 POPEp 292      94.274  48.919  35.325  1.00  0.00           C
ATOM   9081  O22 POPEp 292      93.394  48.369  34.675  1.00  0.00           O
ATOM   9082  C22 POPEp 292      94.684  48.539  36.755  1.00  0.00           C
ATOM   9085  C3  POPEp 292      93.294  51.089  33.575  1.00  0.00           C
ATOM   9088  O31 POPEp 292      92.854  51.729  34.795  1.00  0.00           O
ATOM   9089  C31 POPEp 292      91.554  51.689  35.005  1.00  0.00           C
ATOM   9090  O32 POPEp 292      90.724  51.189  34.275  1.00  0.00           O
ATOM   9091  C32 POPEp 292      91.224  52.439  36.285  1.00  0.00           C
ATOM   9094  C23 POPEp 292      93.514  48.629  37.755  1.00  0.00           C
ATOM   9097  C24 POPEp 292      93.984  48.389  39.195  1.00  0.00           C
ATOM   9100  C25 POPEp 292      92.894  47.759  40.085  1.00  0.00           C
ATOM   9103  C26 POPEp 292      93.164  47.919  41.585  1.00  0.00           C
ATOM   9106  C27 POPEp 292      92.104  47.239  42.475  1.00  0.00           C
ATOM   9109  C28 POPEp 292      92.004  47.889  43.875  1.00  0.00           C
ATOM   9112  C29 POPEp 292      91.064  47.149  44.805  1.00  0.00           C
ATOM   9114 0C21 POPEp 292      90.094  47.669  45.575  1.00  0.00           C
ATOM   9116 1C21 POPEp 292      89.714  49.129  45.655  1.00  0.00           C
ATOM   9119 2C21 POPEp 292      88.304  49.389  46.235  1.00  0.00           C
ATOM   9122 3C21 POPEp 292      87.184  48.729  45.415  1.00  0.00           C
ATOM   9125 4C21 POPEp 292      85.844  49.489  45.405  1.00  0.00           C
ATOM   9128 5C21 POPEp 292      84.994  49.369  46.685  1.00  0.00           C
ATOM   9131 6C21 POPEp 292      83.534  49.779  46.415  1.00  0.00           C
ATOM   9134 7C21 POPEp 292      82.574  49.549  47.595  1.00  0.00           C
ATOM   9137 8C21 POPEp 292      81.104  49.669  47.195  1.00  0.00           C
ATOM   9141  C33 POPEp 292      90.424  51.579  37.285  1.00  0.00           C
ATOM   9144  C34 POPEp 292      90.274  52.349  38.595  1.00  0.00           C
ATOM   9147  C35 POPEp 292      89.514  51.579  39.685  1.00  0.00           C
ATOM   9150  C36 POPEp 292      89.384  52.449  40.935  1.00  0.00           C
ATOM   9153  C37 POPEp 292      89.444  51.629  42.235  1.00  0.00           C
ATOM   9156  C38 POPEp 292      89.404  52.519  43.475  1.00  0.00           C
ATOM   9159  C39 POPEp 292      87.984  53.009  43.795  1.00  0.00           C
ATOM   9162 0C31 POPEp 292      87.914  53.679  45.175  1.00  0.00           C
ATOM   9165 1C31 POPEp 292      86.474  53.949  45.625  1.00  0.00           C
ATOM   9168 2C31 POPEp 292      86.314  53.779  47.135  1.00  0.00           C
ATOM   9171 3C31 POPEp 292      84.924  54.189  47.625  1.00  0.00           C
ATOM   9174 4C31 POPEp 292      84.584  53.639  49.015  1.00  0.00           C
ATOM   9177 5C31 POPEp 292      83.214  54.149  49.505  1.00  0.00           C
ATOM   9180 6C31 POPEp 292      82.774  53.629  50.875  1.00  0.00           C
ATOM   9184  NH3 POPEq 293      70.744  52.059  28.665  1.00  0.00           N
ATOM   9188  C12 POPEq 293      71.184  50.819  27.945  1.00  0.00           C
ATOM   9191  C11 POPEq 293      72.714  50.749  27.885  1.00  0.00           C
ATOM   9194  P   POPEq 293      74.354  48.969  26.875  1.00  0.00           P
ATOM   9195  O13 POPEq 293      73.904  47.929  25.915  1.00  0.00           O
ATOM   9196  O14 POPEq 293      75.124  50.139  26.395  1.00  0.00           O
ATOM   9197  O11 POPEq 293      75.164  48.279  28.035  1.00  0.00           O
ATOM   9198  O12 POPEq 293      73.064  49.409  27.635  1.00  0.00           O
ATOM   9199  C1  POPEq 293      75.704  49.059  29.105  1.00  0.00           C
ATOM   9202  C2  POPEq 293      76.554  48.149  30.025  1.00  0.00           C
ATOM   9204  O21 POPEq 293      76.814  48.739  31.315  1.00  0.00           O
ATOM   9205  C21 POPEq 293      75.814  48.879  32.155  1.00  0.00           C
ATOM   9206  O22 POPEq 293      74.624  48.759  31.905  1.00  0.00           O
ATOM   9207  C22 POPEq 293      76.344  49.249  33.535  1.00  0.00           C
ATOM   9210  C3  POPEq 293      77.914  47.779  29.355  1.00  0.00           C
ATOM   9213  O31 POPEq 293      78.514  46.589  29.915  1.00  0.00           O
ATOM   9214  C31 POPEq 293      79.244  46.759  30.995  1.00  0.00           C
ATOM   9215  O32 POPEq 293      79.544  47.799  31.535  1.00  0.00           O
ATOM   9216  C32 POPEq 293      79.664  45.379  31.495  1.00  0.00           C
ATOM   9219  C23 POPEq 293      75.564  48.499  34.645  1.00  0.00           C
ATOM   9222  C24 POPEq 293      76.104  48.709  36.065  1.00  0.00           C
ATOM   9225  C25 POPEq 293      76.104  50.169  36.555  1.00  0.00           C
ATOM   9228  C26 POPEq 293      75.014  50.489  37.595  1.00  0.00           C
ATOM   9231  C27 POPEq 293      75.324  49.949  38.995  1.00  0.00           C
ATOM   9234  C28 POPEq 293      74.244  50.289  40.045  1.00  0.00           C
ATOM   9237  C29 POPEq 293      73.024  49.399  39.935  1.00  0.00           C
ATOM   9239 0C21 POPEq 293      72.584  48.509  40.845  1.00  0.00           C
ATOM   9241 1C21 POPEq 293      73.184  48.229  42.205  1.00  0.00           C
ATOM   9244 2C21 POPEq 293      72.114  47.839  43.245  1.00  0.00           C
ATOM   9247 3C21 POPEq 293      72.724  47.489  44.615  1.00  0.00           C
ATOM   9250 4C21 POPEq 293      71.674  47.059  45.645  1.00  0.00           C
ATOM   9253 5C21 POPEq 293      72.254  46.829  47.055  1.00  0.00           C
ATOM   9256 6C21 POPEq 293      73.134  45.569  47.145  1.00  0.00           C
ATOM   9259 7C21 POPEq 293      73.964  45.489  48.425  1.00  0.00           C
ATOM   9262 8C21 POPEq 293      75.194  44.579  48.275  1.00  0.00           C
ATOM   9266  C33 POPEq 293      80.364  45.429  32.865  1.00  0.00           C
ATOM   9269  C34 POPEq 293      80.564  44.009  33.395  1.00  0.00           C
ATOM   9272  C35 POPEq 293      81.014  43.929  34.855  1.00  0.00           C
ATOM   9275  C36 POPEq 293      82.444  44.429  35.065  1.00  0.00           C
ATOM   9278  C37 POPEq 293      82.984  44.109  36.475  1.00  0.00           C
ATOM   9281  C38 POPEq 293      83.414  42.639  36.605  1.00  0.00           C
ATOM   9284  C39 POPEq 293      83.224  42.059  38.015  1.00  0.00           C
ATOM   9287 0C31 POPEq 293      84.084  42.719  39.105  1.00  0.00           C
ATOM   9290 1C31 POPEq 293      84.054  41.899  40.405  1.00  0.00           C
ATOM   9293 2C31 POPEq 293      84.524  42.659  41.645  1.00  0.00           C
ATOM   9296 3C31 POPEq 293      86.034  42.929  41.695  1.00  0.00           C
ATOM   9299 4C31 POPEq 293      86.474  43.459  43.075  1.00  0.00           C
ATOM   9302 5C31 POPEq 293      87.994  43.469  43.285  1.00  0.00           C
ATOM   9305 6C31 POPEq 293      88.404  43.879  44.695  1.00  0.00           C
ATOM   9309  NH3 POPEr 294      73.364  96.589  25.165  1.00  0.00           N
ATOM   9313  C12 POPEr 294      72.804  97.169  23.895  1.00  0.00           C
ATOM   9316  C11 POPEr 294      71.774  96.259  23.195  1.00  0.00           C
ATOM   9319  P   POPEr 294      69.804  94.889  24.205  1.00  0.00           P
ATOM   9320  O13 POPEr 294      68.644  95.139  25.085  1.00  0.00           O
ATOM   9321  O14 POPEr 294      69.504  94.169  22.955  1.00  0.00           O
ATOM   9322  O11 POPEr 294      70.954  94.109  24.945  1.00  0.00           O
ATOM   9323  O12 POPEr 294      70.524  96.259  23.885  1.00  0.00           O
ATOM   9324  C1  POPEr 294      71.074  93.889  26.355  1.00  0.00           C
ATOM   9327  C2  POPEr 294      71.324  92.389  26.685  1.00  0.00           C
ATOM   9329  O21 POPEr 294      71.964  92.269  27.965  1.00  0.00           O
ATOM   9330  C21 POPEr 294      71.164  92.109  29.005  1.00  0.00           C
ATOM   9331  O22 POPEr 294      69.944  92.049  28.975  1.00  0.00           O
ATOM   9332  C22 POPEr 294      72.064  91.949  30.245  1.00  0.00           C
ATOM   9335  C3  POPEr 294      72.264  91.709  25.635  1.00  0.00           C
ATOM   9338  O31 POPEr 294      72.524  90.339  26.015  1.00  0.00           O
ATOM   9339  C31 POPEr 294      73.674  90.029  26.575  1.00  0.00           C
ATOM   9340  O32 POPEr 294      74.744  90.609  26.415  1.00  0.00           O
ATOM   9341  C32 POPEr 294      73.464  88.799  27.465  1.00  0.00           C
ATOM   9344  C23 POPEr 294      71.364  92.239  31.595  1.00  0.00           C
ATOM   9347  C24 POPEr 294      72.284  91.979  32.815  1.00  0.00           C
ATOM   9350  C25 POPEr 294      71.504  91.689  34.105  1.00  0.00           C
ATOM   9353  C26 POPEr 294      71.724  92.679  35.265  1.00  0.00           C
ATOM   9356  C27 POPEr 294      70.524  92.709  36.235  1.00  0.00           C
ATOM   9359  C28 POPEr 294      70.634  93.759  37.365  1.00  0.00           C
ATOM   9362  C29 POPEr 294      71.534  93.319  38.485  1.00  0.00           C
ATOM   9364 0C21 POPEr 294      71.464  93.719  39.775  1.00  0.00           C
ATOM   9366 1C21 POPEr 294      70.504  94.729  40.345  1.00  0.00           C
ATOM   9369 2C21 POPEr 294      69.964  94.349  41.745  1.00  0.00           C
ATOM   9372 3C21 POPEr 294      69.014  93.139  41.775  1.00  0.00           C
ATOM   9375 4C21 POPEr 294      68.384  92.989  43.165  1.00  0.00           C
ATOM   9378 5C21 POPEr 294      67.724  91.639  43.455  1.00  0.00           C
ATOM   9381 6C21 POPEr 294      67.164  91.579  44.885  1.00  0.00           C
ATOM   9384 7C21 POPEr 294      66.764  90.169  45.335  1.00  0.00           C
ATOM   9387 8C21 POPEr 294      66.374  90.069  46.815  1.00  0.00           C
ATOM   9391  C33 POPEr 294      74.324  88.769  28.755  1.00  0.00           C
ATOM   9394  C34 POPEr 294      73.604  88.049  29.905  1.00  0.00           C
ATOM   9397  C35 POPEr 294      74.444  87.969  31.195  1.00  0.00           C
ATOM   9400  C36 POPEr 294      73.614  87.529  32.415  1.00  0.00           C
ATOM   9403  C37 POPEr 294      74.444  87.049  33.615  1.00  0.00           C
ATOM   9406  C38 POPEr 294      73.574  86.759  34.855  1.00  0.00           C
ATOM   9409  C39 POPEr 294      73.114  88.019  35.625  1.00  0.00           C
ATOM   9412 0C31 POPEr 294      74.044  88.419  36.775  1.00  0.00           C
ATOM   9415 1C31 POPEr 294      73.344  89.369  37.765  1.00  0.00           C
ATOM   9418 2C31 POPEr 294      74.094  89.509  39.095  1.00  0.00           C
ATOM   9421 3C31 POPEr 294      73.234  90.219  40.155  1.00  0.00           C
ATOM   9424 4C31 POPEr 294      73.904  90.299  41.535  1.00  0.00           C
ATOM   9427 5C31 POPEr 294      72.914  90.729  42.625  1.00  0.00           C
ATOM   9430 6C31 POPEr 294      73.534  90.759  44.015  1.00  0.00           C
ATOM   9434  NH3 POPEs 295      59.144  53.629  69.575  1.00  0.00           N
ATOM   9438  C12 POPEs 295      59.774  52.639  70.505  1.00  0.00           C
ATOM   9441  C11 POPEs 295      60.444  51.539  69.675  1.00  0.00           C
ATOM   9444  P   POPEs 295      58.844  49.519  69.145  1.00  0.00           P
ATOM   9445  O13 POPEs 295      59.204  49.119  70.525  1.00  0.00           O
ATOM   9446  O14 POPEs 295      57.404  49.599  68.815  1.00  0.00           O
ATOM   9447  O11 POPEs 295      59.524  48.559  68.095  1.00  0.00           O
ATOM   9448  O12 POPEs 295      59.484  50.919  68.815  1.00  0.00           O
ATOM   9449  C1  POPEs 295      60.694  48.909  67.315  1.00  0.00           C
ATOM   9452  C2  POPEs 295      60.514  48.639  65.785  1.00  0.00           C
ATOM   9454  O21 POPEs 295      59.414  49.439  65.315  1.00  0.00           O
ATOM   9455  C21 POPEs 295      59.134  49.579  64.005  1.00  0.00           C
ATOM   9456  O22 POPEs 295      58.004  49.759  63.585  1.00  0.00           O
ATOM   9457  C22 POPEs 295      60.344  49.559  63.045  1.00  0.00           C
ATOM   9460  C3  POPEs 295      60.324  47.099  65.575  1.00  0.00           C
ATOM   9463  O31 POPEs 295      60.044  46.679  64.215  1.00  0.00           O
ATOM   9464  C31 POPEs 295      58.764  46.379  63.985  1.00  0.00           C
ATOM   9465  O32 POPEs 295      57.824  46.719  64.685  1.00  0.00           O
ATOM   9466  C32 POPEs 295      58.674  45.609  62.665  1.00  0.00           C
ATOM   9469  C23 POPEs 295      59.914  49.779  61.565  1.00  0.00           C
ATOM   9472  C24 POPEs 295      61.094  50.019  60.605  1.00  0.00           C
ATOM   9475  C25 POPEs 295      60.714  50.609  59.235  1.00  0.00           C
ATOM   9478  C26 POPEs 295      60.344  49.589  58.125  1.00  0.00           C
ATOM   9481  C27 POPEs 295      60.224  50.279  56.745  1.00  0.00           C
ATOM   9484  C28 POPEs 295      60.044  49.289  55.575  1.00  0.00           C
ATOM   9487  C29 POPEs 295      60.074  49.999  54.235  1.00  0.00           C
ATOM   9489 0C21 POPEs 295      59.124  50.019  53.275  1.00  0.00           C
ATOM   9491 1C21 POPEs 295      57.774  49.359  53.295  1.00  0.00           C
ATOM   9494 2C21 POPEs 295      56.684  50.319  52.795  1.00  0.00           C
ATOM   9497 3C21 POPEs 295      55.304  49.659  52.675  1.00  0.00           C
ATOM   9500 4C21 POPEs 295      54.234  50.559  52.015  1.00  0.00           C
ATOM   9503 5C21 POPEs 295      54.164  51.969  52.605  1.00  0.00           C
ATOM   9506 6C21 POPEs 295      52.874  52.689  52.215  1.00  0.00           C
ATOM   9509 7C21 POPEs 295      52.834  54.169  52.635  1.00  0.00           C
ATOM   9512 8C21 POPEs 295      51.434  54.779  52.505  1.00  0.00           C
ATOM   9516  C33 POPEs 295      57.244  45.569  62.065  1.00  0.00           C
ATOM   9519  C34 POPEs 295      57.164  44.719  60.785  1.00  0.00           C
ATOM   9522  C35 POPEs 295      55.804  44.799  60.075  1.00  0.00           C
ATOM   9525  C36 POPEs 295      55.744  45.909  59.005  1.00  0.00           C
ATOM   9528  C37 POPEs 295      56.074  45.449  57.575  1.00  0.00           C
ATOM   9531  C38 POPEs 295      54.884  44.829  56.825  1.00  0.00           C
ATOM   9534  C39 POPEs 295      54.664  45.479  55.445  1.00  0.00           C
ATOM   9537 0C31 POPEs 295      53.444  44.959  54.665  1.00  0.00           C
ATOM   9540 1C31 POPEs 295      53.414  45.529  53.235  1.00  0.00           C
ATOM   9543 2C31 POPEs 295      52.094  45.309  52.475  1.00  0.00           C
ATOM   9546 3C31 POPEs 295      52.034  44.009  51.665  1.00  0.00           C
ATOM   9549 4C31 POPEs 295      50.804  43.979  50.735  1.00  0.00           C
ATOM   9552 5C31 POPEs 295      50.594  42.649  50.005  1.00  0.00           C
ATOM   9555 6C31 POPEs 295      49.324  42.629  49.145  1.00  0.00           C
ATOM   9559  NH3 POPEt 296      65.324  28.009  23.335  1.00  0.00           N
ATOM   9563  C12 POPEt 296      65.604  26.539  23.495  1.00  0.00           C
ATOM   9566  C11 POPEt 296      66.904  26.119  22.815  1.00  0.00           C
ATOM   9569  P   POPEt 296      68.524  24.139  23.485  1.00  0.00           P
ATOM   9570  O13 POPEt 296      68.914  23.089  22.525  1.00  0.00           O
ATOM   9571  O14 POPEt 296      69.484  25.259  23.625  1.00  0.00           O
ATOM   9572  O11 POPEt 296      68.084  23.549  24.915  1.00  0.00           O
ATOM   9573  O12 POPEt 296      67.134  24.729  23.035  1.00  0.00           O
ATOM   9574  C1  POPEt 296      67.324  24.419  25.765  1.00  0.00           C
ATOM   9577  C2  POPEt 296      67.034  23.849  27.195  1.00  0.00           C
ATOM   9579  O21 POPEt 296      67.834  24.579  28.145  1.00  0.00           O
ATOM   9580  C21 POPEt 296      67.374  25.019  29.325  1.00  0.00           C
ATOM   9581  O22 POPEt 296      68.104  25.479  30.195  1.00  0.00           O
ATOM   9582  C22 POPEt 296      65.854  25.019  29.485  1.00  0.00           C
ATOM   9585  C3  POPEt 296      67.244  22.319  27.325  1.00  0.00           C
ATOM   9588  O31 POPEt 296      67.094  21.909  28.705  1.00  0.00           O
ATOM   9589  C31 POPEt 296      67.074  20.589  28.885  1.00  0.00           C
ATOM   9590  O32 POPEt 296      67.114  19.759  27.995  1.00  0.00           O
ATOM   9591  C32 POPEt 296      66.894  20.279  30.375  1.00  0.00           C
ATOM   9594  C23 POPEt 296      65.384  25.489  30.885  1.00  0.00           C
ATOM   9597  C24 POPEt 296      63.884  25.849  30.935  1.00  0.00           C
ATOM   9600  C25 POPEt 296      63.404  26.359  32.315  1.00  0.00           C
ATOM   9603  C26 POPEt 296      63.134  25.279  33.375  1.00  0.00           C
ATOM   9606  C27 POPEt 296      62.554  25.879  34.675  1.00  0.00           C
ATOM   9609  C28 POPEt 296      62.664  24.939  35.905  1.00  0.00           C
ATOM   9612  C29 POPEt 296      63.984  25.039  36.625  1.00  0.00           C
ATOM   9614 0C21 POPEt 296      64.174  25.429  37.905  1.00  0.00           C
ATOM   9616 1C21 POPEt 296      63.094  25.859  38.865  1.00  0.00           C
ATOM   9619 2C21 POPEt 296      63.624  26.619  40.105  1.00  0.00           C
ATOM   9622 3C21 POPEt 296      64.494  25.759  41.035  1.00  0.00           C
ATOM   9625 4C21 POPEt 296      64.854  26.499  42.325  1.00  0.00           C
ATOM   9628 5C21 POPEt 296      65.724  25.669  43.275  1.00  0.00           C
ATOM   9631 6C21 POPEt 296      65.004  24.439  43.835  1.00  0.00           C
ATOM   9634 7C21 POPEt 296      65.754  23.809  45.015  1.00  0.00           C
ATOM   9637 8C21 POPEt 296      64.984  22.649  45.645  1.00  0.00           C
ATOM   9641  C33 POPEt 296      67.604  21.249  31.355  1.00  0.00           C
ATOM   9644  C34 POPEt 296      67.234  21.009  32.825  1.00  0.00           C
ATOM   9647  C35 POPEt 296      67.834  22.099  33.725  1.00  0.00           C
ATOM   9650  C36 POPEt 296      67.474  21.999  35.225  1.00  0.00           C
ATOM   9653  C37 POPEt 296      67.934  23.219  36.065  1.00  0.00           C
ATOM   9656  C38 POPEt 296      68.324  22.879  37.515  1.00  0.00           C
ATOM   9659  C39 POPEt 296      68.964  24.039  38.305  1.00  0.00           C
ATOM   9662 0C31 POPEt 296      70.404  24.379  37.895  1.00  0.00           C
ATOM   9665 1C31 POPEt 296      71.184  25.219  38.925  1.00  0.00           C
ATOM   9668 2C31 POPEt 296      72.574  25.669  38.415  1.00  0.00           C
ATOM   9671 3C31 POPEt 296      73.674  25.809  39.485  1.00  0.00           C
ATOM   9674 4C31 POPEt 296      73.334  26.729  40.665  1.00  0.00           C
ATOM   9677 5C31 POPEt 296      74.584  27.069  41.495  1.00  0.00           C
ATOM   9680 6C31 POPEt 296      74.394  28.209  42.515  1.00  0.00           C
ATOM   9684  NH3 POPEu 297      23.064  27.209  24.345  1.00  0.00           N
ATOM   9688  C12 POPEu 297      24.224  28.159  24.285  1.00  0.00           C
ATOM   9691  C11 POPEu 297      25.484  27.519  23.665  1.00  0.00           C
ATOM   9694  P   POPEu 297      27.384  25.779  23.905  1.00  0.00           P
ATOM   9695  O13 POPEu 297      26.994  24.459  23.385  1.00  0.00           O
ATOM   9696  O14 POPEu 297      28.044  26.709  22.945  1.00  0.00           O
ATOM   9697  O11 POPEu 297      28.334  25.579  25.145  1.00  0.00           O
ATOM   9698  O12 POPEu 297      26.084  26.519  24.495  1.00  0.00           O
ATOM   9699  C1  POPEu 297      28.954  26.739  25.705  1.00  0.00           C
ATOM   9702  C2  POPEu 297      28.124  27.389  26.825  1.00  0.00           C
ATOM   9704  O21 POPEu 297      29.104  27.929  27.705  1.00  0.00           O
ATOM   9705  C21 POPEu 297      28.784  28.669  28.755  1.00  0.00           C
ATOM   9706  O22 POPEu 297      29.274  28.509  29.865  1.00  0.00           O
ATOM   9707  C22 POPEu 297      27.964  29.889  28.345  1.00  0.00           C
ATOM   9710  C3  POPEu 297      27.104  26.409  27.525  1.00  0.00           C
ATOM   9713  O31 POPEu 297      27.474  25.999  28.865  1.00  0.00           O
ATOM   9714  C31 POPEu 297      28.394  25.039  28.885  1.00  0.00           C
ATOM   9715  O32 POPEu 297      28.874  24.509  27.895  1.00  0.00           O
ATOM   9716  C32 POPEu 297      28.764  24.669  30.315  1.00  0.00           C
ATOM   9719  C23 POPEu 297      27.254  30.489  29.565  1.00  0.00           C
ATOM   9722  C24 POPEu 297      26.634  31.859  29.265  1.00  0.00           C
ATOM   9725  C25 POPEu 297      26.284  32.659  30.535  1.00  0.00           C
ATOM   9728  C26 POPEu 297      27.524  32.989  31.385  1.00  0.00           C
ATOM   9731  C27 POPEu 297      27.214  33.859  32.605  1.00  0.00           C
ATOM   9734  C28 POPEu 297      28.424  33.959  33.565  1.00  0.00           C
ATOM   9737  C29 POPEu 297      28.614  32.669  34.335  1.00  0.00           C
ATOM   9739 0C21 POPEu 297      29.654  32.349  35.115  1.00  0.00           C
ATOM   9741 1C21 POPEu 297      30.864  33.189  35.445  1.00  0.00           C
ATOM   9744 2C21 POPEu 297      30.964  33.369  36.975  1.00  0.00           C
ATOM   9747 3C21 POPEu 297      32.384  33.649  37.495  1.00  0.00           C
ATOM   9750 4C21 POPEu 297      33.334  32.449  37.345  1.00  0.00           C
ATOM   9753 5C21 POPEu 297      34.434  32.429  38.405  1.00  0.00           C
ATOM   9756 6C21 POPEu 297      35.174  31.089  38.505  1.00  0.00           C
ATOM   9759 7C21 POPEu 297      36.014  30.989  39.785  1.00  0.00           C
ATOM   9762 8C21 POPEu 297      36.644  29.619  40.035  1.00  0.00           C
ATOM   9766  C33 POPEu 297      30.254  24.959  30.625  1.00  0.00           C
ATOM   9769  C34 POPEu 297      30.494  25.239  32.115  1.00  0.00           C
ATOM   9772  C35 POPEu 297      30.374  26.719  32.495  1.00  0.00           C
ATOM   9775  C36 POPEu 297      30.084  26.929  33.985  1.00  0.00           C
ATOM   9778  C37 POPEu 297      29.664  28.369  34.285  1.00  0.00           C
ATOM   9781  C38 POPEu 297      29.234  28.569  35.745  1.00  0.00           C
ATOM   9784  C39 POPEu 297      30.404  28.549  36.745  1.00  0.00           C
ATOM   9787 0C31 POPEu 297      29.974  29.139  38.095  1.00  0.00           C
ATOM   9790 1C31 POPEu 297      30.894  28.799  39.265  1.00  0.00           C
ATOM   9793 2C31 POPEu 297      30.154  29.019  40.595  1.00  0.00           C
ATOM   9796 3C31 POPEu 297      31.034  28.899  41.845  1.00  0.00           C
ATOM   9799 4C31 POPEu 297      32.014  30.069  42.005  1.00  0.00           C
ATOM   9802 5C31 POPEu 297      32.554  30.169  43.435  1.00  0.00           C
ATOM   9805 6C31 POPEu 297      33.504  31.359  43.635  1.00  0.00           C
ATOM   9809  NH3 POPEv 298      96.754  54.759  69.115  1.00  0.00           N
ATOM   9813  C12 POPEv 298      96.944  53.299  68.785  1.00  0.00           C
ATOM   9816  C11 POPEv 298      95.624  52.619  68.305  1.00  0.00           C
ATOM   9819  P   POPEv 298      93.654  53.799  69.645  1.00  0.00           P
ATOM   9820  O13 POPEv 298      94.384  54.659  70.605  1.00  0.00           O
ATOM   9821  O14 POPEv 298      92.294  53.329  69.995  1.00  0.00           O
ATOM   9822  O11 POPEv 298      93.584  54.559  68.265  1.00  0.00           O
ATOM   9823  O12 POPEv 298      94.574  52.579  69.285  1.00  0.00           O
ATOM   9824  C1  POPEv 298      92.584  55.539  67.985  1.00  0.00           C
ATOM   9827  C2  POPEv 298      91.854  55.229  66.645  1.00  0.00           C
ATOM   9829  O21 POPEv 298      92.784  55.499  65.605  1.00  0.00           O
ATOM   9830  C21 POPEv 298      92.824  54.699  64.555  1.00  0.00           C
ATOM   9831  O22 POPEv 298      92.094  53.739  64.365  1.00  0.00           O
ATOM   9832  C22 POPEv 298      93.904  55.269  63.615  1.00  0.00           C
ATOM   9835  C3  POPEv 298      90.574  56.119  66.505  1.00  0.00           C
ATOM   9838  O31 POPEv 298      89.664  55.659  65.465  1.00  0.00           O
ATOM   9839  C31 POPEv 298      89.994  56.049  64.235  1.00  0.00           C
ATOM   9840  O32 POPEv 298      90.844  56.879  63.965  1.00  0.00           O
ATOM   9841  C32 POPEv 298      89.184  55.249  63.225  1.00  0.00           C
ATOM   9844  C23 POPEv 298      94.384  54.329  62.485  1.00  0.00           C
ATOM   9847  C24 POPEv 298      93.514  54.449  61.225  1.00  0.00           C
ATOM   9850  C25 POPEv 298      94.034  53.569  60.085  1.00  0.00           C
ATOM   9853  C26 POPEv 298      93.094  53.539  58.875  1.00  0.00           C
ATOM   9856  C27 POPEv 298      93.804  53.029  57.615  1.00  0.00           C
ATOM   9859  C28 POPEv 298      92.864  52.799  56.435  1.00  0.00           C
ATOM   9862  C29 POPEv 298      93.664  52.459  55.205  1.00  0.00           C
ATOM   9864 0C21 POPEv 298      93.724  51.269  54.585  1.00  0.00           C
ATOM   9866 1C21 POPEv 298      92.974  50.019  54.965  1.00  0.00           C
ATOM   9869 2C21 POPEv 298      92.784  49.079  53.755  1.00  0.00           C
ATOM   9872 3C21 POPEv 298      91.574  49.409  52.875  1.00  0.00           C
ATOM   9875 4C21 POPEv 298      91.444  48.399  51.725  1.00  0.00           C
ATOM   9878 5C21 POPEv 298      90.014  47.909  51.495  1.00  0.00           C
ATOM   9881 6C21 POPEv 298      89.104  48.979  50.885  1.00  0.00           C
ATOM   9884 7C21 POPEv 298      87.664  48.499  50.805  1.00  0.00           C
ATOM   9887 8C21 POPEv 298      86.744  49.479  50.095  1.00  0.00           C
ATOM   9891  C33 POPEv 298      89.344  55.759  61.775  1.00  0.00           C
ATOM   9894  C34 POPEv 298      88.884  54.729  60.735  1.00  0.00           C
ATOM   9897  C35 POPEv 298      87.424  54.289  60.865  1.00  0.00           C
ATOM   9900  C36 POPEv 298      87.134  53.099  59.935  1.00  0.00           C
ATOM   9903  C37 POPEv 298      85.634  52.869  59.725  1.00  0.00           C
ATOM   9906  C38 POPEv 298      85.354  51.719  58.745  1.00  0.00           C
ATOM   9909  C39 POPEv 298      84.994  50.409  59.445  1.00  0.00           C
ATOM   9912 0C31 POPEv 298      84.974  49.219  58.475  1.00  0.00           C
ATOM   9915 1C31 POPEv 298      84.324  47.969  59.075  1.00  0.00           C
ATOM   9918 2C31 POPEv 298      84.524  46.719  58.215  1.00  0.00           C
ATOM   9921 3C31 POPEv 298      83.504  46.569  57.085  1.00  0.00           C
ATOM   9924 4C31 POPEv 298      82.174  45.959  57.545  1.00  0.00           C
ATOM   9927 5C31 POPEv 298      81.274  45.569  56.365  1.00  0.00           C
ATOM   9930 6C31 POPEv 298      80.034  44.779  56.785  1.00  0.00           C
ATOM   9934  NH3 POPEw 299      91.844  15.709  66.015  1.00  0.00           N
ATOM   9938  C12 POPEw 299      91.944  16.909  66.905  1.00  0.00           C
ATOM   9941  C11 POPEw 299      91.114  18.059  66.335  1.00  0.00           C
ATOM   9944  P   POPEw 299      92.904  19.949  66.215  1.00  0.00           P
ATOM   9945  O13 POPEw 299      92.654  21.399  66.215  1.00  0.00           O
ATOM   9946  O14 POPEw 299      94.014  19.429  67.045  1.00  0.00           O
ATOM   9947  O11 POPEw 299      92.954  19.349  64.745  1.00  0.00           O
ATOM   9948  O12 POPEw 299      91.594  19.299  66.815  1.00  0.00           O
ATOM   9949  C1  POPEw 299      92.294  19.989  63.645  1.00  0.00           C
ATOM   9952  C2  POPEw 299      92.544  19.259  62.285  1.00  0.00           C
ATOM   9954  O21 POPEw 299      91.404  18.399  61.975  1.00  0.00           O
ATOM   9955  C21 POPEw 299      91.304  18.009  60.695  1.00  0.00           C
ATOM   9956  O22 POPEw 299      92.164  18.179  59.855  1.00  0.00           O
ATOM   9957  C22 POPEw 299      89.934  17.359  60.445  1.00  0.00           C
ATOM   9960  C3  POPEw 299      93.894  18.489  62.285  1.00  0.00           C
ATOM   9963  O31 POPEw 299      95.024  19.369  62.525  1.00  0.00           O
ATOM   9964  C31 POPEw 299      96.134  18.709  62.875  1.00  0.00           C
ATOM   9965  O32 POPEw 299      96.194  17.499  63.045  1.00  0.00           O
ATOM   9966  C32 POPEw 299      97.334  19.629  62.975  1.00  0.00           C
ATOM   9969  C23 POPEw 299      89.934  16.279  59.325  1.00  0.00           C
ATOM   9972  C24 POPEw 299      90.274  14.869  59.825  1.00  0.00           C
ATOM   9975  C25 POPEw 299      90.584  13.869  58.685  1.00  0.00           C
ATOM   9978  C26 POPEw 299      89.424  13.579  57.715  1.00  0.00           C
ATOM   9981  C27 POPEw 299      89.954  12.949  56.415  1.00  0.00           C
ATOM   9984  C28 POPEw 299      88.884  12.659  55.335  1.00  0.00           C
ATOM   9987  C29 POPEw 299      88.014  11.469  55.645  1.00  0.00           C
ATOM   9989 0C21 POPEw 299      86.864  11.159  55.015  1.00  0.00           C
ATOM   9991 1C21 POPEw 299      86.254  11.939  53.875  1.00  0.00           C
ATOM   9994 2C21 POPEw 299      86.024  11.069  52.615  1.00  0.00           C
ATOM   9997 3C21 POPEw 299      85.324  11.839  51.485  1.00  0.00           C
ATOM  10000 4C21 POPEw 299      86.194  12.909  50.825  1.00  0.00           C
ATOM  10003 5C21 POPEw 299      85.394  13.689  49.775  1.00  0.00           C
ATOM  10006 6C21 POPEw 299      86.214  14.729  49.015  1.00  0.00           C
ATOM  10009 7C21 POPEw 299      85.404  15.259  47.835  1.00  0.00           C
ATOM  10012 8C21 POPEw 299      86.114  16.349  47.035  1.00  0.00           C
ATOM  10016  C33 POPEw 299      98.594  18.869  62.515  1.00  0.00           C
ATOM  10019  C34 POPEw 299      99.884  19.669  62.715  1.00  0.00           C
ATOM  10022  C35 POPEw 299     101.164  18.859  62.465  1.00  0.00           C
ATOM  10025  C36 POPEw 299     101.104  17.889  61.275  1.00  0.00           C
ATOM  10028  C37 POPEw 299     102.504  17.399  60.865  1.00  0.00           C
ATOM  10031  C38 POPEw 299     102.484  16.259  59.835  1.00  0.00           C
ATOM  10034  C39 POPEw 299     103.914  15.919  59.385  1.00  0.00           C
ATOM  10037 0C31 POPEw 299     103.994  14.919  58.215  1.00  0.00           C
ATOM  10040 1C31 POPEw 299     105.444  14.769  57.735  1.00  0.00           C
ATOM  10043 2C31 POPEw 299     105.644  13.869  56.505  1.00  0.00           C
ATOM  10046 3C31 POPEw 299     105.144  12.429  56.705  1.00  0.00           C
ATOM  10049 4C31 POPEw 299     105.584  11.509  55.555  1.00  0.00           C
ATOM  10052 5C31 POPEw 299     104.814  10.179  55.505  1.00  0.00           C
ATOM  10055 6C31 POPEw 299     105.174   9.345  54.265  1.00  0.00           C
ATOM  10059  NH3 POPEx 300      60.254 120.749  65.405  1.00  0.00           N
ATOM  10063  C12 POPEx 300      61.524 121.509  65.145  1.00  0.00           C
ATOM  10066  C11 POPEx 300      62.304 121.849  66.415  1.00  0.00           C
ATOM  10069  P   POPEx 300      64.834 122.219  65.735  1.00  0.00           P
ATOM  10070  O13 POPEx 300      65.644 123.439  65.485  1.00  0.00           O
ATOM  10071  O14 POPEx 300      65.304 121.289  66.785  1.00  0.00           O
ATOM  10072  O11 POPEx 300      64.574 121.409  64.395  1.00  0.00           O
ATOM  10073  O12 POPEx 300      63.384 122.719  66.085  1.00  0.00           O
ATOM  10074  C1  POPEx 300      64.804 122.049  63.125  1.00  0.00           C
ATOM  10077  C2  POPEx 300      64.904 120.999  61.995  1.00  0.00           C
ATOM  10079  O21 POPEx 300      65.034 121.669  60.735  1.00  0.00           O
ATOM  10080  C21 POPEx 300      63.984 122.259  60.215  1.00  0.00           C
ATOM  10081  O22 POPEx 300      62.834 122.219  60.595  1.00  0.00           O
ATOM  10082  C22 POPEx 300      64.434 123.099  59.035  1.00  0.00           C
ATOM  10085  C3  POPEx 300      63.774 119.929  62.035  1.00  0.00           C
ATOM  10088  O31 POPEx 300      63.814 119.079  60.865  1.00  0.00           O
ATOM  10089  C31 POPEx 300      64.244 117.849  61.075  1.00  0.00           C
ATOM  10090  O32 POPEx 300      64.544 117.369  62.155  1.00  0.00           O
ATOM  10091  C32 POPEx 300      64.294 117.039  59.775  1.00  0.00           C
ATOM  10094  C23 POPEx 300      64.794 122.229  57.815  1.00  0.00           C
ATOM  10097  C24 POPEx 300      65.224 123.079  56.615  1.00  0.00           C
ATOM  10100  C25 POPEx 300      64.174 124.139  56.255  1.00  0.00           C
ATOM  10103  C26 POPEx 300      64.544 125.019  55.055  1.00  0.00           C
ATOM  10106  C27 POPEx 300      63.614 126.229  54.985  1.00  0.00           C
ATOM  10109  C28 POPEx 300      63.794 127.069  53.715  1.00  0.00           C
ATOM  10112  C29 POPEx 300      63.344 126.279  52.515  1.00  0.00           C
ATOM  10114 0C21 POPEx 300      64.074 125.979  51.425  1.00  0.00           C
ATOM  10116 1C21 POPEx 300      65.484 126.439  51.185  1.00  0.00           C
ATOM  10119 2C21 POPEx 300      65.934 126.179  49.745  1.00  0.00           C
ATOM  10122 3C21 POPEx 300      67.294 126.829  49.465  1.00  0.00           C
ATOM  10125 4C21 POPEx 300      68.034 126.239  48.255  1.00  0.00           C
ATOM  10128 5C21 POPEx 300      67.304 126.419  46.925  1.00  0.00           C
ATOM  10131 6C21 POPEx 300      68.234 126.129  45.735  1.00  0.00           C
ATOM  10134 7C21 POPEx 300      67.524 126.199  44.375  1.00  0.00           C
ATOM  10137 8C21 POPEx 300      68.484 126.059  43.185  1.00  0.00           C
ATOM  10141  C33 POPEx 300      63.984 117.799  58.465  1.00  0.00           C
ATOM  10144  C34 POPEx 300      63.904 116.809  57.295  1.00  0.00           C
ATOM  10147  C35 POPEx 300      63.514 117.419  55.945  1.00  0.00           C
ATOM  10150  C36 POPEx 300      63.454 116.329  54.865  1.00  0.00           C
ATOM  10153  C37 POPEx 300      63.354 116.879  53.435  1.00  0.00           C
ATOM  10156  C38 POPEx 300      63.254 115.729  52.425  1.00  0.00           C
ATOM  10159  C39 POPEx 300      63.094 116.189  50.965  1.00  0.00           C
ATOM  10162 0C31 POPEx 300      61.794 116.979  50.755  1.00  0.00           C
ATOM  10165 1C31 POPEx 300      61.444 117.199  49.285  1.00  0.00           C
ATOM  10168 2C31 POPEx 300      60.124 117.969  49.145  1.00  0.00           C
ATOM  10171 3C31 POPEx 300      59.464 117.759  47.785  1.00  0.00           C
ATOM  10174 4C31 POPEx 300      58.694 116.439  47.655  1.00  0.00           C
ATOM  10177 5C31 POPEx 300      58.254 116.149  46.205  1.00  0.00           C
ATOM  10180 6C31 POPEx 300      57.444 114.859  46.055  1.00  0.00           C
ATOM  10184  NH3 POPEy 301      89.904   3.995  67.775  1.00  0.00           N
ATOM  10188  C12 POPEy 301      89.994   5.495  67.895  1.00  0.00           C
ATOM  10191  C11 POPEy 301      88.794   6.145  67.195  1.00  0.00           C
ATOM  10194  P   POPEy 301      89.714   8.505  66.805  1.00  0.00           P
ATOM  10195  O13 POPEy 301      90.854   8.725  67.715  1.00  0.00           O
ATOM  10196  O14 POPEy 301      90.054   7.965  65.465  1.00  0.00           O
ATOM  10197  O11 POPEy 301      88.834   9.819  66.675  1.00  0.00           O
ATOM  10198  O12 POPEy 301      88.694   7.535  67.525  1.00  0.00           O
ATOM  10199  C1  POPEy 301      88.864  10.549  65.435  1.00  0.00           C
ATOM  10202  C2  POPEy 301      87.674  10.229  64.535  1.00  0.00           C
ATOM  10204  O21 POPEy 301      87.994  10.499  63.165  1.00  0.00           O
ATOM  10205  C21 POPEy 301      87.894  11.719  62.695  1.00  0.00           C
ATOM  10206  O22 POPEy 301      88.014  12.769  63.315  1.00  0.00           O
ATOM  10207  C22 POPEy 301      87.514  11.569  61.225  1.00  0.00           C
ATOM  10210  C3  POPEy 301      86.384  10.929  65.035  1.00  0.00           C
ATOM  10213  O31 POPEy 301      85.324  10.759  64.065  1.00  0.00           O
ATOM  10214  C31 POPEy 301      84.294  10.029  64.455  1.00  0.00           C
ATOM  10215  O32 POPEy 301      84.014   9.745  65.615  1.00  0.00           O
ATOM  10216  C32 POPEy 301      83.594   9.465  63.215  1.00  0.00           C
ATOM  10219  C23 POPEy 301      86.434  12.569  60.775  1.00  0.00           C
ATOM  10222  C24 POPEy 301      85.734  12.119  59.475  1.00  0.00           C
ATOM  10225  C25 POPEy 301      84.724  13.159  58.975  1.00  0.00           C
ATOM  10228  C26 POPEy 301      85.364  14.399  58.335  1.00  0.00           C
ATOM  10231  C27 POPEy 301      85.704  14.239  56.845  1.00  0.00           C
ATOM  10234  C28 POPEy 301      86.064  15.589  56.175  1.00  0.00           C
ATOM  10237  C29 POPEy 301      86.064  15.549  54.665  1.00  0.00           C
ATOM  10239 0C21 POPEy 301      86.984  16.069  53.825  1.00  0.00           C
ATOM  10241 1C21 POPEy 301      88.214  16.859  54.205  1.00  0.00           C
ATOM  10244 2C21 POPEy 301      88.444  18.109  53.325  1.00  0.00           C
ATOM  10247 3C21 POPEy 301      89.084  17.809  51.955  1.00  0.00           C
ATOM  10250 4C21 POPEy 301      89.194  19.079  51.085  1.00  0.00           C
ATOM  10253 5C21 POPEy 301      90.114  18.929  49.865  1.00  0.00           C
ATOM  10256 6C21 POPEy 301      89.634  17.889  48.845  1.00  0.00           C
ATOM  10259 7C21 POPEy 301      90.124  18.139  47.405  1.00  0.00           C
ATOM  10262 8C21 POPEy 301      89.574  19.419  46.755  1.00  0.00           C
ATOM  10266  C33 POPEy 301      82.324  10.259  62.825  1.00  0.00           C
ATOM  10269  C34 POPEy 301      81.444   9.495  61.825  1.00  0.00           C
ATOM  10272  C35 POPEy 301      82.084   9.325  60.435  1.00  0.00           C
ATOM  10275  C36 POPEy 301      81.314  10.079  59.335  1.00  0.00           C
ATOM  10278  C37 POPEy 301      82.034  10.039  57.975  1.00  0.00           C
ATOM  10281  C38 POPEy 301      81.244  10.719  56.845  1.00  0.00           C
ATOM  10284  C39 POPEy 301      80.164   9.849  56.195  1.00  0.00           C
ATOM  10287 0C31 POPEy 301      80.744   8.615  55.475  1.00  0.00           C
ATOM  10290 1C31 POPEy 301      79.764   7.885  54.555  1.00  0.00           C
ATOM  10293 2C31 POPEy 301      80.494   6.755  53.815  1.00  0.00           C
ATOM  10296 3C31 POPEy 301      79.604   5.835  52.955  1.00  0.00           C
ATOM  10299 4C31 POPEy 301      78.704   6.555  51.945  1.00  0.00           C
ATOM  10302 5C31 POPEy 301      78.164   5.575  50.885  1.00  0.00           C
ATOM  10305 6C31 POPEy 301      77.594   6.255  49.645  1.00  0.00           C
ATOM  10309  NH3 POPEz 302      17.714  17.379  70.355  1.00  0.00           N
ATOM  10313  C12 POPEz 302      19.124  17.659  69.915  1.00  0.00           C
ATOM  10316  C11 POPEz 302      19.784  18.889  70.565  1.00  0.00           C
ATOM  10319  P   POPEz 302      22.244  19.819  70.735  1.00  0.00           P
ATOM  10320  O13 POPEz 302      21.724  20.649  71.835  1.00  0.00           O
ATOM  10321  O14 POPEz 302      23.404  18.939  71.025  1.00  0.00           O
ATOM  10322  O11 POPEz 302      22.664  20.719  69.495  1.00  0.00           O
ATOM  10323  O12 POPEz 302      21.124  18.909  70.095  1.00  0.00           O
ATOM  10324  C1  POPEz 302      21.774  21.749  69.025  1.00  0.00           C
ATOM  10327  C2  POPEz 302      21.374  21.549  67.545  1.00  0.00           C
ATOM  10329  O21 POPEz 302      19.934  21.389  67.425  1.00  0.00           O
ATOM  10330  C21 POPEz 302      19.304  22.419  66.835  1.00  0.00           C
ATOM  10331  O22 POPEz 302      19.834  23.459  66.485  1.00  0.00           O
ATOM  10332  C22 POPEz 302      17.854  22.029  66.505  1.00  0.00           C
ATOM  10335  C3  POPEz 302      22.064  20.319  66.935  1.00  0.00           C
ATOM  10338  O31 POPEz 302      21.494  20.099  65.655  1.00  0.00           O
ATOM  10339  C31 POPEz 302      21.794  18.969  65.055  1.00  0.00           C
ATOM  10340  O32 POPEz 302      22.714  18.209  65.345  1.00  0.00           O
ATOM  10341  C32 POPEz 302      20.714  18.739  64.005  1.00  0.00           C
ATOM  10344  C23 POPEz 302      17.344  22.849  65.285  1.00  0.00           C
ATOM  10347  C24 POPEz 302      16.004  22.349  64.715  1.00  0.00           C
ATOM  10350  C25 POPEz 302      15.484  23.239  63.575  1.00  0.00           C
ATOM  10353  C26 POPEz 302      15.694  22.679  62.155  1.00  0.00           C
ATOM  10356  C27 POPEz 302      15.374  23.739  61.075  1.00  0.00           C
ATOM  10359  C28 POPEz 302      15.554  23.249  59.605  1.00  0.00           C
ATOM  10362  C29 POPEz 302      15.944  24.409  58.715  1.00  0.00           C
ATOM  10364 0C21 POPEz 302      15.414  24.799  57.535  1.00  0.00           C
ATOM  10366 1C21 POPEz 302      14.284  24.159  56.765  1.00  0.00           C
ATOM  10369 2C21 POPEz 302      14.154  24.699  55.315  1.00  0.00           C
ATOM  10372 3C21 POPEz 302      13.684  26.159  55.205  1.00  0.00           C
ATOM  10375 4C21 POPEz 302      13.294  26.529  53.765  1.00  0.00           C
ATOM  10378 5C21 POPEz 302      12.714  27.939  53.585  1.00  0.00           C
ATOM  10381 6C21 POPEz 302      13.704  29.079  53.875  1.00  0.00           C
ATOM  10384 7C21 POPEz 302      13.384  30.359  53.095  1.00  0.00           C
ATOM  10387 8C21 POPEz 302      14.374  31.499  53.365  1.00  0.00           C
ATOM  10391  C33 POPEz 302      21.234  19.169  62.625  1.00  0.00           C
ATOM  10394  C34 POPEz 302      20.154  19.269  61.545  1.00  0.00           C
ATOM  10397  C35 POPEz 302      20.754  19.609  60.185  1.00  0.00           C
ATOM  10400  C36 POPEz 302      19.804  19.249  59.035  1.00  0.00           C
ATOM  10403  C37 POPEz 302      20.504  19.159  57.675  1.00  0.00           C
ATOM  10406  C38 POPEz 302      19.534  18.739  56.565  1.00  0.00           C
ATOM  10409  C39 POPEz 302      20.174  18.409  55.205  1.00  0.00           C
ATOM  10412 0C31 POPEz 302      20.814  19.619  54.495  1.00  0.00           C
ATOM  10415 1C31 POPEz 302      22.294  19.839  54.845  1.00  0.00           C
ATOM  10418 2C31 POPEz 302      23.294  19.169  53.885  1.00  0.00           C
ATOM  10421 3C31 POPEz 302      23.304  17.639  53.965  1.00  0.00           C
ATOM  10424 4C31 POPEz 302      24.434  16.989  53.145  1.00  0.00           C
ATOM  10427 5C31 POPEz 302      24.434  15.459  53.285  1.00  0.00           C
ATOM  10430 6C31 POPEz 302      25.514  14.769  52.455  1.00  0.00           C
ATOM  10434  NH3 POPE0 303      96.534 128.049  26.005  1.00  0.00           N
ATOM  10438  C12 POPE0 303      95.774 129.299  25.595  1.00  0.00           C
ATOM  10441  C11 POPE0 303      95.664 129.489  24.055  1.00  0.00           C
ATOM  10444  P   POPE0 303      94.834 127.189  23.225  1.00  0.00           P
ATOM  10445  O13 POPE0 303      94.014 126.679  22.105  1.00  0.00           O
ATOM  10446  O14 POPE0 303      96.264 126.819  23.255  1.00  0.00           O
ATOM  10447  O11 POPE0 303      94.184 126.719  24.565  1.00  0.00           O
ATOM  10448  O12 POPE0 303      94.654 128.729  23.405  1.00  0.00           O
ATOM  10449  C1  POPE0 303      94.144 125.339  24.905  1.00  0.00           C
ATOM  10452  C2  POPE0 303      93.884 125.229  26.425  1.00  0.00           C
ATOM  10454  O21 POPE0 303      94.934 125.969  27.035  1.00  0.00           O
ATOM  10455  C21 POPE0 303      94.954 126.439  28.275  1.00  0.00           C
ATOM  10456  O22 POPE0 303      95.984 126.909  28.765  1.00  0.00           O
ATOM  10457  C22 POPE0 303      93.604 126.509  28.965  1.00  0.00           C
ATOM  10460  C3  POPE0 303      93.864 123.739  26.855  1.00  0.00           C
ATOM  10463  O31 POPE0 303      92.804 123.439  27.795  1.00  0.00           O
ATOM  10464  C31 POPE0 303      93.194 122.949  28.965  1.00  0.00           C
ATOM  10465  O32 POPE0 303      94.354 122.859  29.315  1.00  0.00           O
ATOM  10466  C32 POPE0 303      91.964 122.509  29.775  1.00  0.00           C
ATOM  10469  C23 POPE0 303      93.754 126.639  30.495  1.00  0.00           C
ATOM  10472  C24 POPE0 303      92.404 126.929  31.145  1.00  0.00           C
ATOM  10475  C25 POPE0 303      92.374 126.529  32.615  1.00  0.00           C
ATOM  10478  C26 POPE0 303      91.034 126.879  33.275  1.00  0.00           C
ATOM  10481  C27 POPE0 303      91.164 126.909  34.805  1.00  0.00           C
ATOM  10484  C28 POPE0 303      89.894 127.419  35.495  1.00  0.00           C
ATOM  10487  C29 POPE0 303      90.184 127.979  36.865  1.00  0.00           C
ATOM  10489 0C21 POPE0 303      89.434 127.839  37.965  1.00  0.00           C
ATOM  10491 1C21 POPE0 303      88.134 127.079  38.055  1.00  0.00           C
ATOM  10494 2C21 POPE0 303      87.724 126.829  39.525  1.00  0.00           C
ATOM  10497 3C21 POPE0 303      88.584 125.809  40.285  1.00  0.00           C
ATOM  10500 4C21 POPE0 303      88.434 124.349  39.795  1.00  0.00           C
ATOM  10503 5C21 POPE0 303      86.984 123.839  39.805  1.00  0.00           C
ATOM  10506 6C21 POPE0 303      86.854 122.379  39.355  1.00  0.00           C
ATOM  10509 7C21 POPE0 303      85.404 121.859  39.335  1.00  0.00           C
ATOM  10512 8C21 POPE0 303      84.394 122.749  38.605  1.00  0.00           C
ATOM  10516  C33 POPE0 303      92.264 122.249  31.265  1.00  0.00           C
ATOM  10519  C34 POPE0 303      91.064 121.749  32.095  1.00  0.00           C
ATOM  10522  C35 POPE0 303      91.434 121.409  33.555  1.00  0.00           C
ATOM  10525  C36 POPE0 303      91.974 122.619  34.335  1.00  0.00           C
ATOM  10528  C37 POPE0 303      92.204 122.349  35.835  1.00  0.00           C
ATOM  10531  C38 POPE0 303      92.214 123.669  36.625  1.00  0.00           C
ATOM  10534  C39 POPE0 303      92.724 123.579  38.065  1.00  0.00           C
ATOM  10537 0C31 POPE0 303      92.354 124.859  38.855  1.00  0.00           C
ATOM  10540 1C31 POPE0 303      93.134 125.059  40.165  1.00  0.00           C
ATOM  10543 2C31 POPE0 303      94.574 125.549  39.925  1.00  0.00           C
ATOM  10546 3C31 POPE0 303      95.234 126.109  41.205  1.00  0.00           C
ATOM  10549 4C31 POPE0 303      96.624 126.689  40.935  1.00  0.00           C
ATOM  10552 5C31 POPE0 303      97.294 127.239  42.205  1.00  0.00           C
ATOM  10555 6C31 POPE0 303      98.584 128.029  41.955  1.00  0.00           C
ATOM  10559  NH3 POPE1 304     119.954  21.779  26.135  1.00  0.00           N
ATOM  10563  C12 POPE1 304     119.814  22.289  27.555  1.00  0.00           C
ATOM  10566  C11 POPE1 304     118.364  22.099  28.055  1.00  0.00           C
ATOM  10569  P   POPE1 304     116.744  23.219  26.305  1.00  0.00           P
ATOM  10570  O13 POPE1 304     115.444  22.869  25.705  1.00  0.00           O
ATOM  10571  O14 POPE1 304     117.794  23.739  25.405  1.00  0.00           O
ATOM  10572  O11 POPE1 304     116.554  24.319  27.435  1.00  0.00           O
ATOM  10573  O12 POPE1 304     117.414  21.969  26.985  1.00  0.00           O
ATOM  10574  C1  POPE1 304     115.264  24.599  28.005  1.00  0.00           C
ATOM  10577  C2  POPE1 304     115.274  24.499  29.555  1.00  0.00           C
ATOM  10579  O21 POPE1 304     113.894  24.599  29.985  1.00  0.00           O
ATOM  10580  C21 POPE1 304     113.494  23.679  30.845  1.00  0.00           C
ATOM  10581  O22 POPE1 304     114.184  22.819  31.355  1.00  0.00           O
ATOM  10582  C22 POPE1 304     111.994  23.869  31.195  1.00  0.00           C
ATOM  10585  C3  POPE1 304     116.144  25.589  30.235  1.00  0.00           C
ATOM  10588  O31 POPE1 304     116.654  25.129  31.505  1.00  0.00           O
ATOM  10589  C31 POPE1 304     116.464  25.849  32.595  1.00  0.00           C
ATOM  10590  O32 POPE1 304     115.964  26.959  32.625  1.00  0.00           O
ATOM  10591  C32 POPE1 304     116.964  25.039  33.795  1.00  0.00           C
ATOM  10594  C23 POPE1 304     111.884  24.149  32.705  1.00  0.00           C
ATOM  10597  C24 POPE1 304     110.514  24.449  33.365  1.00  0.00           C
ATOM  10600  C25 POPE1 304     110.274  23.589  34.625  1.00  0.00           C
ATOM  10603  C26 POPE1 304     109.284  24.159  35.665  1.00  0.00           C
ATOM  10606  C27 POPE1 304     109.114  23.189  36.855  1.00  0.00           C
ATOM  10609  C28 POPE1 304     108.024  23.549  37.905  1.00  0.00           C
ATOM  10612  C29 POPE1 304     108.424  24.599  38.905  1.00  0.00           C
ATOM  10614 0C21 POPE1 304     108.634  24.429  40.235  1.00  0.00           C
ATOM  10616 1C21 POPE1 304     108.564  23.159  41.055  1.00  0.00           C
ATOM  10619 2C21 POPE1 304     109.954  22.769  41.585  1.00  0.00           C
ATOM  10622 3C21 POPE1 304     109.924  21.599  42.585  1.00  0.00           C
ATOM  10625 4C21 POPE1 304     111.324  21.159  43.055  1.00  0.00           C
ATOM  10628 5C21 POPE1 304     111.944  22.069  44.125  1.00  0.00           C
ATOM  10631 6C21 POPE1 304     113.444  21.789  44.355  1.00  0.00           C
ATOM  10634 7C21 POPE1 304     113.914  22.109  45.775  1.00  0.00           C
ATOM  10637 8C21 POPE1 304     115.374  21.699  46.045  1.00  0.00           C
ATOM  10641  C33 POPE1 304     116.824  25.749  35.175  1.00  0.00           C
ATOM  10644  C34 POPE1 304     117.064  24.829  36.395  1.00  0.00           C
ATOM  10647  C35 POPE1 304     116.194  23.549  36.455  1.00  0.00           C
ATOM  10650  C36 POPE1 304     115.894  23.089  37.895  1.00  0.00           C
ATOM  10653  C37 POPE1 304     114.944  21.879  37.935  1.00  0.00           C
ATOM  10656  C38 POPE1 304     114.314  21.679  39.325  1.00  0.00           C
ATOM  10659  C39 POPE1 304     114.414  20.239  39.855  1.00  0.00           C
ATOM  10662 0C31 POPE1 304     113.534  19.219  39.125  1.00  0.00           C
ATOM  10665 1C31 POPE1 304     113.564  17.839  39.825  1.00  0.00           C
ATOM  10668 2C31 POPE1 304     112.524  16.859  39.265  1.00  0.00           C
ATOM  10671 3C31 POPE1 304     112.304  15.619  40.155  1.00  0.00           C
ATOM  10674 4C31 POPE1 304     113.294  14.479  39.905  1.00  0.00           C
ATOM  10677 5C31 POPE1 304     113.084  13.269  40.835  1.00  0.00           C
ATOM  10680 6C31 POPE1 304     114.044  12.109  40.565  1.00  0.00           C
ATOM  10684  NH3 POPE2 305      80.314  46.379  69.415  1.00  0.00           N
ATOM  10688  C12 POPE2 305      78.814  46.479  69.355  1.00  0.00           C
ATOM  10691  C11 POPE2 305      78.134  45.139  69.075  1.00  0.00           C
ATOM  10694  P   POPE2 305      75.694  44.249  69.515  1.00  0.00           P
ATOM  10695  O13 POPE2 305      76.334  43.399  70.545  1.00  0.00           O
ATOM  10696  O14 POPE2 305      74.404  44.919  69.805  1.00  0.00           O
ATOM  10697  O11 POPE2 305      75.524  43.439  68.175  1.00  0.00           O
ATOM  10698  O12 POPE2 305      76.724  45.379  69.105  1.00  0.00           O
ATOM  10699  C1  POPE2 305      75.434  44.099  66.905  1.00  0.00           C
ATOM  10702  C2  POPE2 305      76.004  43.189  65.795  1.00  0.00           C
ATOM  10704  O21 POPE2 305      75.784  43.859  64.525  1.00  0.00           O
ATOM  10705  C21 POPE2 305      76.734  43.619  63.635  1.00  0.00           C
ATOM  10706  O22 POPE2 305      77.784  43.059  63.845  1.00  0.00           O
ATOM  10707  C22 POPE2 305      76.324  44.209  62.285  1.00  0.00           C
ATOM  10710  C3  POPE2 305      75.284  41.809  65.815  1.00  0.00           C
ATOM  10713  O31 POPE2 305      76.104  40.719  65.355  1.00  0.00           O
ATOM  10714  C31 POPE2 305      75.934  40.389  64.085  1.00  0.00           C
ATOM  10715  O32 POPE2 305      75.314  41.019  63.255  1.00  0.00           O
ATOM  10716  C32 POPE2 305      76.614  39.039  63.855  1.00  0.00           C
ATOM  10719  C23 POPE2 305      77.354  43.869  61.185  1.00  0.00           C
ATOM  10722  C24 POPE2 305      77.404  44.859  60.005  1.00  0.00           C
ATOM  10725  C25 POPE2 305      76.174  44.889  59.085  1.00  0.00           C
ATOM  10728  C26 POPE2 305      76.634  44.939  57.615  1.00  0.00           C
ATOM  10731  C27 POPE2 305      75.524  45.119  56.565  1.00  0.00           C
ATOM  10734  C28 POPE2 305      76.114  44.949  55.145  1.00  0.00           C
ATOM  10737  C29 POPE2 305      75.174  45.249  54.015  1.00  0.00           C
ATOM  10739 0C21 POPE2 305      74.664  44.369  53.135  1.00  0.00           C
ATOM  10741 1C21 POPE2 305      74.834  42.869  53.145  1.00  0.00           C
ATOM  10744 2C21 POPE2 305      73.474  42.169  52.955  1.00  0.00           C
ATOM  10747 3C21 POPE2 305      73.424  40.759  53.555  1.00  0.00           C
ATOM  10750 4C21 POPE2 305      72.024  40.139  53.455  1.00  0.00           C
ATOM  10753 5C21 POPE2 305      71.034  40.729  54.475  1.00  0.00           C
ATOM  10756 6C21 POPE2 305      69.554  40.529  54.115  1.00  0.00           C
ATOM  10759 7C21 POPE2 305      68.644  40.929  55.275  1.00  0.00           C
ATOM  10762 8C21 POPE2 305      67.184  40.499  55.115  1.00  0.00           C
ATOM  10766  C33 POPE2 305      76.094  38.379  62.565  1.00  0.00           C
ATOM  10769  C34 POPE2 305      76.624  39.079  61.315  1.00  0.00           C
ATOM  10772  C35 POPE2 305      75.564  39.209  60.225  1.00  0.00           C
ATOM  10775  C36 POPE2 305      75.564  38.009  59.295  1.00  0.00           C
ATOM  10778  C37 POPE2 305      74.274  37.879  58.495  1.00  0.00           C
ATOM  10781  C38 POPE2 305      74.344  36.639  57.605  1.00  0.00           C
ATOM  10784  C39 POPE2 305      73.044  36.399  56.845  1.00  0.00           C
ATOM  10787 0C31 POPE2 305      73.174  35.189  55.905  1.00  0.00           C
ATOM  10790 1C31 POPE2 305      72.064  35.219  54.865  1.00  0.00           C
ATOM  10793 2C31 POPE2 305      72.144  34.099  53.825  1.00  0.00           C
ATOM  10796 3C31 POPE2 305      70.934  34.079  52.875  1.00  0.00           C
ATOM  10799 4C31 POPE2 305      71.294  33.659  51.455  1.00  0.00           C
ATOM  10802 5C31 POPE2 305      70.114  33.799  50.485  1.00  0.00           C
ATOM  10805 6C31 POPE2 305      70.454  33.349  49.065  1.00  0.00           C
ATOM  10809  NH3 POPE3 306      72.734 104.139  63.985  1.00  0.00           N
ATOM  10813  C12 POPE3 306      71.664 103.219  64.505  1.00  0.00           C
ATOM  10816  C11 POPE3 306      70.354 103.999  64.675  1.00  0.00           C
ATOM  10819  P   POPE3 306      67.794 103.389  64.915  1.00  0.00           P
ATOM  10820  O13 POPE3 306      67.044 103.589  66.165  1.00  0.00           O
ATOM  10821  O14 POPE3 306      67.624 104.419  63.855  1.00  0.00           O
ATOM  10822  O11 POPE3 306      67.344 101.989  64.365  1.00  0.00           O
ATOM  10823  O12 POPE3 306      69.344 103.149  65.205  1.00  0.00           O
ATOM  10824  C1  POPE3 306      68.214 100.899  64.055  1.00  0.00           C
ATOM  10827  C2  POPE3 306      67.694 100.239  62.755  1.00  0.00           C
ATOM  10829  O21 POPE3 306      68.164  98.899  62.525  1.00  0.00           O
ATOM  10830  C21 POPE3 306      69.454  98.789  62.245  1.00  0.00           C
ATOM  10831  O22 POPE3 306      70.284  99.669  62.385  1.00  0.00           O
ATOM  10832  C22 POPE3 306      69.814  97.389  61.755  1.00  0.00           C
ATOM  10835  C3  POPE3 306      67.864 101.199  61.535  1.00  0.00           C
ATOM  10838  O31 POPE3 306      66.684 101.139  60.735  1.00  0.00           O
ATOM  10839  C31 POPE3 306      66.714 100.209  59.795  1.00  0.00           C
ATOM  10840  O32 POPE3 306      67.714  99.649  59.385  1.00  0.00           O
ATOM  10841  C32 POPE3 306      65.294  99.999  59.305  1.00  0.00           C
ATOM  10844  C23 POPE3 306      69.144  97.019  60.415  1.00  0.00           C
ATOM  10847  C24 POPE3 306      69.744  95.749  59.795  1.00  0.00           C
ATOM  10850  C25 POPE3 306      68.914  95.289  58.595  1.00  0.00           C
ATOM  10853  C26 POPE3 306      69.574  94.169  57.785  1.00  0.00           C
ATOM  10856  C27 POPE3 306      68.664  93.679  56.655  1.00  0.00           C
ATOM  10859  C28 POPE3 306      69.364  92.789  55.605  1.00  0.00           C
ATOM  10862  C29 POPE3 306      70.344  93.579  54.765  1.00  0.00           C
ATOM  10864 0C21 POPE3 306      70.244  93.859  53.455  1.00  0.00           C
ATOM  10866 1C21 POPE3 306      69.114  93.439  52.545  1.00  0.00           C
ATOM  10869 2C21 POPE3 306      69.104  94.169  51.185  1.00  0.00           C
ATOM  10872 3C21 POPE3 306      68.694  95.659  51.245  1.00  0.00           C
ATOM  10875 4C21 POPE3 306      69.844  96.659  51.025  1.00  0.00           C
ATOM  10878 5C21 POPE3 306      70.434  96.649  49.605  1.00  0.00           C
ATOM  10881 6C21 POPE3 306      71.574  97.669  49.455  1.00  0.00           C
ATOM  10884 7C21 POPE3 306      72.424  97.449  48.205  1.00  0.00           C
ATOM  10887 8C21 POPE3 306      73.554  98.479  48.065  1.00  0.00           C
ATOM  10891  C33 POPE3 306      64.904  98.509  59.215  1.00  0.00           C
ATOM  10894  C34 POPE3 306      63.674  98.119  60.055  1.00  0.00           C
ATOM  10897  C35 POPE3 306      62.454  99.049  59.935  1.00  0.00           C
ATOM  10900  C36 POPE3 306      62.034  99.409  58.505  1.00  0.00           C
ATOM  10903  C37 POPE3 306      60.994 100.539  58.515  1.00  0.00           C
ATOM  10906  C38 POPE3 306      60.474 100.939  57.135  1.00  0.00           C
ATOM  10909  C39 POPE3 306      59.564 102.179  57.205  1.00  0.00           C
ATOM  10912 0C31 POPE3 306      58.724 102.379  55.935  1.00  0.00           C
ATOM  10915 1C31 POPE3 306      57.434 103.149  56.205  1.00  0.00           C
ATOM  10918 2C31 POPE3 306      56.644 103.499  54.935  1.00  0.00           C
ATOM  10921 3C31 POPE3 306      56.114 102.249  54.205  1.00  0.00           C
ATOM  10924 4C31 POPE3 306      55.494 102.569  52.845  1.00  0.00           C
ATOM  10927 5C31 POPE3 306      55.184 101.289  52.055  1.00  0.00           C
ATOM  10930 6C31 POPE3 306      54.874 101.539  50.575  1.00  0.00           C
ATOM  10934  NH3 POPE4 307     117.534  34.979  70.315  1.00  0.00           N
ATOM  10938  C12 POPE4 307     118.754  35.379  69.535  1.00  0.00           C
ATOM  10941  C11 POPE4 307     119.934  34.449  69.895  1.00  0.00           C
ATOM  10944  P   POPE4 307     122.514  34.569  70.215  1.00  0.00           P
ATOM  10945  O13 POPE4 307     123.644  35.449  69.855  1.00  0.00           O
ATOM  10946  O14 POPE4 307     122.324  34.329  71.655  1.00  0.00           O
ATOM  10947  O11 POPE4 307     122.684  33.169  69.455  1.00  0.00           O
ATOM  10948  O12 POPE4 307     121.164  35.089  69.535  1.00  0.00           O
ATOM  10949  C1  POPE4 307     123.294  33.309  68.135  1.00  0.00           C
ATOM  10952  C2  POPE4 307     123.214  32.049  67.205  1.00  0.00           C
ATOM  10954  O21 POPE4 307     123.314  32.449  65.825  1.00  0.00           O
ATOM  10955  C21 POPE4 307     124.554  32.619  65.395  1.00  0.00           C
ATOM  10956  O22 POPE4 307     125.544  32.649  66.105  1.00  0.00           O
ATOM  10957  C22 POPE4 307     124.614  32.739  63.875  1.00  0.00           C
ATOM  10960  C3  POPE4 307     121.904  31.239  67.365  1.00  0.00           C
ATOM  10963  O31 POPE4 307     121.754  30.269  66.305  1.00  0.00           O
ATOM  10964  C31 POPE4 307     121.774  28.979  66.605  1.00  0.00           C
ATOM  10965  O32 POPE4 307     121.994  28.519  67.715  1.00  0.00           O
ATOM  10966  C32 POPE4 307     121.284  28.119  65.405  1.00  0.00           C
ATOM  10969  C23 POPE4 307     125.554  31.669  63.255  1.00  0.00           C
ATOM  10972  C24 POPE4 307     124.914  30.899  62.105  1.00  0.00           C
ATOM  10975  C25 POPE4 307     124.784  31.699  60.805  1.00  0.00           C
ATOM  10978  C26 POPE4 307     124.184  30.829  59.695  1.00  0.00           C
ATOM  10981  C27 POPE4 307     123.754  31.589  58.425  1.00  0.00           C
ATOM  10984  C28 POPE4 307     122.844  30.699  57.555  1.00  0.00           C
ATOM  10987  C29 POPE4 307     122.324  31.409  56.315  1.00  0.00           C
ATOM  10989 0C21 POPE4 307     122.514  31.019  55.045  1.00  0.00           C
ATOM  10991 1C21 POPE4 307     123.284  29.799  54.625  1.00  0.00           C
ATOM  10994 2C21 POPE4 307     123.534  29.679  53.105  1.00  0.00           C
ATOM  10997 3C21 POPE4 307     124.684  30.569  52.585  1.00  0.00           C
ATOM  11000 4C21 POPE4 307     125.094  30.189  51.145  1.00  0.00           C
ATOM  11003 5C21 POPE4 307     126.394  30.849  50.665  1.00  0.00           C
ATOM  11006 6C21 POPE4 307     126.984  30.139  49.435  1.00  0.00           C
ATOM  11009 7C21 POPE4 307     128.324  30.739  48.965  1.00  0.00           C
ATOM  11012 8C21 POPE4 307     128.754  30.249  47.575  1.00  0.00           C
ATOM  11016  C33 POPE4 307     122.214  27.949  64.165  1.00  0.00           C
ATOM  11019  C34 POPE4 307     121.404  27.419  62.945  1.00  0.00           C
ATOM  11022  C35 POPE4 307     122.214  26.909  61.725  1.00  0.00           C
ATOM  11025  C36 POPE4 307     121.444  27.099  60.395  1.00  0.00           C
ATOM  11028  C37 POPE4 307     121.994  26.339  59.165  1.00  0.00           C
ATOM  11031  C38 POPE4 307     121.224  26.719  57.885  1.00  0.00           C
ATOM  11034  C39 POPE4 307     121.404  25.779  56.675  1.00  0.00           C
ATOM  11037 0C31 POPE4 307     122.804  25.779  56.025  1.00  0.00           C
ATOM  11040 1C31 POPE4 307     122.764  25.419  54.525  1.00  0.00           C
ATOM  11043 2C31 POPE4 307     124.124  25.559  53.805  1.00  0.00           C
ATOM  11046 3C31 POPE4 307     125.064  24.359  53.995  1.00  0.00           C
ATOM  11049 4C31 POPE4 307     124.864  23.249  52.955  1.00  0.00           C
ATOM  11052 5C31 POPE4 307     125.834  22.069  53.165  1.00  0.00           C
ATOM  11055 6C31 POPE4 307     125.794  20.999  52.075  1.00  0.00           C
ATOM  11059  NH3 POPE5 308      92.324 107.269  68.725  1.00  0.00           N
ATOM  11063  C12 POPE5 308      90.864 106.969  68.925  1.00  0.00           C
ATOM  11066  C11 POPE5 308      90.654 105.879  69.985  1.00  0.00           C
ATOM  11069  P   POPE5 308      88.434 105.279  71.265  1.00  0.00           P
ATOM  11070  O13 POPE5 308      87.794 103.969  71.135  1.00  0.00           O
ATOM  11071  O14 POPE5 308      89.264 105.499  72.475  1.00  0.00           O
ATOM  11072  O11 POPE5 308      87.314 106.399  71.175  1.00  0.00           O
ATOM  11073  O12 POPE5 308      89.274 105.519  69.975  1.00  0.00           O
ATOM  11074  C1  POPE5 308      86.094 106.169  70.455  1.00  0.00           C
ATOM  11077  C2  POPE5 308      85.954 107.059  69.185  1.00  0.00           C
ATOM  11079  O21 POPE5 308      85.674 106.149  68.095  1.00  0.00           O
ATOM  11080  C21 POPE5 308      84.864 106.669  67.185  1.00  0.00           C
ATOM  11081  O22 POPE5 308      84.484 107.829  67.175  1.00  0.00           O
ATOM  11082  C22 POPE5 308      84.484 105.609  66.165  1.00  0.00           C
ATOM  11085  C3  POPE5 308      87.214 107.939  68.915  1.00  0.00           C
ATOM  11088  O31 POPE5 308      87.054 108.889  67.815  1.00  0.00           O
ATOM  11089  C31 POPE5 308      87.644 108.509  66.685  1.00  0.00           C
ATOM  11090  O32 POPE5 308      88.304 107.509  66.565  1.00  0.00           O
ATOM  11091  C32 POPE5 308      87.384 109.529  65.575  1.00  0.00           C
ATOM  11094  C23 POPE5 308      83.984 106.239  64.835  1.00  0.00           C
ATOM  11097  C24 POPE5 308      83.644 105.189  63.765  1.00  0.00           C
ATOM  11100  C25 POPE5 308      84.814 104.879  62.815  1.00  0.00           C
ATOM  11103  C26 POPE5 308      84.564 105.339  61.365  1.00  0.00           C
ATOM  11106  C27 POPE5 308      85.874 105.459  60.575  1.00  0.00           C
ATOM  11109  C28 POPE5 308      85.654 105.839  59.105  1.00  0.00           C
ATOM  11112  C29 POPE5 308      86.994 105.919  58.415  1.00  0.00           C
ATOM  11114 0C21 POPE5 308      87.404 105.229  57.335  1.00  0.00           C
ATOM  11116 1C21 POPE5 308      86.594 104.259  56.515  1.00  0.00           C
ATOM  11119 2C21 POPE5 308      86.924 104.339  55.015  1.00  0.00           C
ATOM  11122 3C21 POPE5 308      88.354 103.899  54.665  1.00  0.00           C
ATOM  11125 4C21 POPE5 308      88.584 103.809  53.145  1.00  0.00           C
ATOM  11128 5C21 POPE5 308      90.064 103.719  52.755  1.00  0.00           C
ATOM  11131 6C21 POPE5 308      90.824 102.559  53.415  1.00  0.00           C
ATOM  11134 7C21 POPE5 308      92.274 102.439  52.905  1.00  0.00           C
ATOM  11137 8C21 POPE5 308      93.054 101.299  53.555  1.00  0.00           C
ATOM  11141  C33 POPE5 308      88.344 109.389  64.355  1.00  0.00           C
ATOM  11144  C34 POPE5 308      88.074 108.139  63.525  1.00  0.00           C
ATOM  11147  C35 POPE5 308      89.014 107.929  62.335  1.00  0.00           C
ATOM  11150  C36 POPE5 308      89.074 109.119  61.375  1.00  0.00           C
ATOM  11153  C37 POPE5 308      89.764 108.729  60.075  1.00  0.00           C
ATOM  11156  C38 POPE5 308      90.004 109.929  59.145  1.00  0.00           C
ATOM  11159  C39 POPE5 308      89.494 109.669  57.715  1.00  0.00           C
ATOM  11162 0C31 POPE5 308      90.154 108.459  57.035  1.00  0.00           C
ATOM  11165 1C31 POPE5 308      89.554 108.199  55.655  1.00  0.00           C
ATOM  11168 2C31 POPE5 308      90.334 107.199  54.805  1.00  0.00           C
ATOM  11171 3C31 POPE5 308      91.614 107.789  54.205  1.00  0.00           C
ATOM  11174 4C31 POPE5 308      92.324 106.759  53.335  1.00  0.00           C
ATOM  11177 5C31 POPE5 308      93.674 107.219  52.785  1.00  0.00           C
ATOM  11180 6C31 POPE5 308      94.484 106.039  52.245  1.00  0.00           C
ATOM  11184  NH3 POPE6 309      57.314  83.599  25.015  1.00  0.00           N
ATOM  11188  C12 POPE6 309      58.614  82.839  25.065  1.00  0.00           C
ATOM  11191  C11 POPE6 309      59.644  83.509  24.145  1.00  0.00           C
ATOM  11194  P   POPE6 309      62.064  83.169  25.105  1.00  0.00           P
ATOM  11195  O13 POPE6 309      62.974  82.019  25.175  1.00  0.00           O
ATOM  11196  O14 POPE6 309      62.624  84.479  24.675  1.00  0.00           O
ATOM  11197  O11 POPE6 309      61.314  83.319  26.485  1.00  0.00           O
ATOM  11198  O12 POPE6 309      60.864  82.779  24.145  1.00  0.00           O
ATOM  11199  C1  POPE6 309      61.214  84.519  27.245  1.00  0.00           C
ATOM  11202  C2  POPE6 309      61.804  84.359  28.675  1.00  0.00           C
ATOM  11204  O21 POPE6 309      62.494  85.559  29.045  1.00  0.00           O
ATOM  11205  C21 POPE6 309      61.704  86.539  29.405  1.00  0.00           C
ATOM  11206  O22 POPE6 309      60.494  86.539  29.315  1.00  0.00           O
ATOM  11207  C22 POPE6 309      62.524  87.659  30.015  1.00  0.00           C
ATOM  11210  C3  POPE6 309      62.814  83.179  28.805  1.00  0.00           C
ATOM  11213  O31 POPE6 309      63.544  83.249  30.065  1.00  0.00           O
ATOM  11214  C31 POPE6 309      64.754  83.829  29.975  1.00  0.00           C
ATOM  11215  O32 POPE6 309      65.214  84.349  28.985  1.00  0.00           O
ATOM  11216  C32 POPE6 309      65.534  83.609  31.275  1.00  0.00           C
ATOM  11219  C23 POPE6 309      63.544  87.199  31.065  1.00  0.00           C
ATOM  11222  C24 POPE6 309      63.714  88.169  32.235  1.00  0.00           C
ATOM  11225  C25 POPE6 309      62.554  88.079  33.245  1.00  0.00           C
ATOM  11228  C26 POPE6 309      62.654  89.099  34.395  1.00  0.00           C
ATOM  11231  C27 POPE6 309      61.504  88.969  35.415  1.00  0.00           C
ATOM  11234  C28 POPE6 309      61.874  89.559  36.785  1.00  0.00           C
ATOM  11237  C29 POPE6 309      60.734  89.419  37.775  1.00  0.00           C
ATOM  11239 0C21 POPE6 309      60.734  88.739  38.935  1.00  0.00           C
ATOM  11241 1C21 POPE6 309      61.864  87.929  39.515  1.00  0.00           C
ATOM  11244 2C21 POPE6 309      61.364  86.889  40.545  1.00  0.00           C
ATOM  11247 3C21 POPE6 309      60.644  85.679  39.915  1.00  0.00           C
ATOM  11250 4C21 POPE6 309      59.914  84.819  40.955  1.00  0.00           C
ATOM  11253 5C21 POPE6 309      59.154  83.639  40.325  1.00  0.00           C
ATOM  11256 6C21 POPE6 309      58.294  82.869  41.345  1.00  0.00           C
ATOM  11259 7C21 POPE6 309      57.654  81.619  40.745  1.00  0.00           C
ATOM  11262 8C21 POPE6 309      56.844  80.809  41.765  1.00  0.00           C
ATOM  11266  C33 POPE6 309      65.654  84.859  32.195  1.00  0.00           C
ATOM  11269  C34 POPE6 309      66.934  84.879  33.065  1.00  0.00           C
ATOM  11272  C35 POPE6 309      66.904  84.049  34.365  1.00  0.00           C
ATOM  11275  C36 POPE6 309      65.904  84.549  35.405  1.00  0.00           C
ATOM  11278  C37 POPE6 309      65.884  83.769  36.735  1.00  0.00           C
ATOM  11281  C38 POPE6 309      65.324  84.649  37.875  1.00  0.00           C
ATOM  11284  C39 POPE6 309      64.754  83.909  39.085  1.00  0.00           C
ATOM  11287 0C31 POPE6 309      65.784  83.069  39.845  1.00  0.00           C
ATOM  11290 1C31 POPE6 309      65.204  82.639  41.195  1.00  0.00           C
ATOM  11293 2C31 POPE6 309      66.224  81.999  42.135  1.00  0.00           C
ATOM  11296 3C31 POPE6 309      65.564  81.599  43.455  1.00  0.00           C
ATOM  11299 4C31 POPE6 309      66.544  80.969  44.445  1.00  0.00           C
ATOM  11302 5C31 POPE6 309      65.844  80.489  45.705  1.00  0.00           C
ATOM  11305 6C31 POPE6 309      66.794  79.859  46.725  1.00  0.00           C
ATOM  11309  NH3 POPE7 310      31.084  41.419  71.605  1.00  0.00           N
ATOM  11313  C12 POPE7 310      31.494  40.159  70.895  1.00  0.00           C
ATOM  11316  C11 POPE7 310      33.024  40.089  70.725  1.00  0.00           C
ATOM  11319  P   POPE7 310      33.114  38.159  68.945  1.00  0.00           P
ATOM  11320  O13 POPE7 310      34.304  37.459  68.405  1.00  0.00           O
ATOM  11321  O14 POPE7 310      31.864  37.389  69.015  1.00  0.00           O
ATOM  11322  O11 POPE7 310      32.864  39.439  68.045  1.00  0.00           O
ATOM  11323  O12 POPE7 310      33.454  38.779  70.355  1.00  0.00           O
ATOM  11324  C1  POPE7 310      33.024  39.229  66.635  1.00  0.00           C
ATOM  11327  C2  POPE7 310      32.704  40.489  65.825  1.00  0.00           C
ATOM  11329  O21 POPE7 310      33.874  40.839  65.075  1.00  0.00           O
ATOM  11330  C21 POPE7 310      33.794  40.789  63.745  1.00  0.00           C
ATOM  11331  O22 POPE7 310      34.264  41.629  63.005  1.00  0.00           O
ATOM  11332  C22 POPE7 310      33.154  39.509  63.205  1.00  0.00           C
ATOM  11335  C3  POPE7 310      32.314  41.699  66.735  1.00  0.00           C
ATOM  11338  O31 POPE7 310      32.394  42.969  66.035  1.00  0.00           O
ATOM  11339  C31 POPE7 310      31.504  43.129  65.055  1.00  0.00           C
ATOM  11340  O32 POPE7 310      30.594  42.359  64.795  1.00  0.00           O
ATOM  11341  C32 POPE7 310      31.804  44.429  64.305  1.00  0.00           C
ATOM  11344  C23 POPE7 310      33.784  39.129  61.835  1.00  0.00           C
ATOM  11347  C24 POPE7 310      32.844  38.269  60.985  1.00  0.00           C
ATOM  11350  C25 POPE7 310      33.314  38.119  59.525  1.00  0.00           C
ATOM  11353  C26 POPE7 310      33.034  39.369  58.675  1.00  0.00           C
ATOM  11356  C27 POPE7 310      32.214  39.049  57.405  1.00  0.00           C
ATOM  11359  C28 POPE7 310      33.054  38.469  56.265  1.00  0.00           C
ATOM  11362  C29 POPE7 310      32.134  38.089  55.135  1.00  0.00           C
ATOM  11364 0C21 POPE7 310      32.214  36.999  54.355  1.00  0.00           C
ATOM  11366 1C21 POPE7 310      33.304  35.949  54.405  1.00  0.00           C
ATOM  11369 2C21 POPE7 310      32.794  34.599  54.935  1.00  0.00           C
ATOM  11372 3C21 POPE7 310      32.444  34.629  56.425  1.00  0.00           C
ATOM  11375 4C21 POPE7 310      32.104  33.249  56.975  1.00  0.00           C
ATOM  11378 5C21 POPE7 310      32.194  33.189  58.505  1.00  0.00           C
ATOM  11381 6C21 POPE7 310      31.944  31.789  59.065  1.00  0.00           C
ATOM  11384 7C21 POPE7 310      32.484  31.629  60.495  1.00  0.00           C
ATOM  11387 8C21 POPE7 310      31.944  30.389  61.215  1.00  0.00           C
ATOM  11391  C33 POPE7 310      31.774  44.269  62.765  1.00  0.00           C
ATOM  11394  C34 POPE7 310      30.404  44.519  62.135  1.00  0.00           C
ATOM  11397  C35 POPE7 310      30.394  44.139  60.645  1.00  0.00           C
ATOM  11400  C36 POPE7 310      29.174  44.659  59.875  1.00  0.00           C
ATOM  11403  C37 POPE7 310      29.054  44.029  58.475  1.00  0.00           C
ATOM  11406  C38 POPE7 310      27.884  44.569  57.645  1.00  0.00           C
ATOM  11409  C39 POPE7 310      27.614  43.739  56.385  1.00  0.00           C
ATOM  11412 0C31 POPE7 310      26.344  44.219  55.655  1.00  0.00           C
ATOM  11415 1C31 POPE7 310      26.034  43.449  54.365  1.00  0.00           C
ATOM  11418 2C31 POPE7 310      24.794  42.539  54.455  1.00  0.00           C
ATOM  11421 3C31 POPE7 310      23.454  43.269  54.695  1.00  0.00           C
ATOM  11424 4C31 POPE7 310      23.014  44.199  53.545  1.00  0.00           C
ATOM  11427 5C31 POPE7 310      21.574  44.699  53.725  1.00  0.00           C
ATOM  11430 6C31 POPE7 310      21.114  45.659  52.625  1.00  0.00           C
ATOM  11434  NH3 POPE8 311      17.994  11.839  24.545  1.00  0.00           N
ATOM  11438  C12 POPE8 311      16.944  12.899  24.455  1.00  0.00           C
ATOM  11441  C11 POPE8 311      16.904  13.669  25.775  1.00  0.00           C
ATOM  11444  P   POPE8 311      15.514  12.209  27.415  1.00  0.00           P
ATOM  11445  O13 POPE8 311      14.694  11.729  26.275  1.00  0.00           O
ATOM  11446  O14 POPE8 311      15.724  11.249  28.515  1.00  0.00           O
ATOM  11447  O11 POPE8 311      14.864  13.529  27.965  1.00  0.00           O
ATOM  11448  O12 POPE8 311      16.884  12.749  26.875  1.00  0.00           O
ATOM  11449  C1  POPE8 311      15.414  14.199  29.105  1.00  0.00           C
ATOM  11452  C2  POPE8 311      14.214  14.669  29.935  1.00  0.00           C
ATOM  11454  O21 POPE8 311      14.634  15.329  31.135  1.00  0.00           O
ATOM  11455  C21 POPE8 311      14.864  14.599  32.205  1.00  0.00           C
ATOM  11456  O22 POPE8 311      15.104  13.399  32.225  1.00  0.00           O
ATOM  11457  C22 POPE8 311      14.644  15.469  33.445  1.00  0.00           C
ATOM  11460  C3  POPE8 311      13.204  13.469  30.085  1.00  0.00           C
ATOM  11463  O31 POPE8 311      12.184  13.699  31.075  1.00  0.00           O
ATOM  11464  C31 POPE8 311      11.924  12.839  32.085  1.00  0.00           C
ATOM  11465  O32 POPE8 311      11.144  13.119  32.995  1.00  0.00           O
ATOM  11466  C32 POPE8 311      12.544  11.449  31.975  1.00  0.00           C
ATOM  11469  C23 POPE8 311      14.354  14.629  34.705  1.00  0.00           C
ATOM  11472  C24 POPE8 311      15.594  13.949  35.295  1.00  0.00           C
ATOM  11475  C25 POPE8 311      16.194  14.729  36.475  1.00  0.00           C
ATOM  11478  C26 POPE8 311      15.404  14.519  37.765  1.00  0.00           C
ATOM  11481  C27 POPE8 311      16.134  15.069  38.995  1.00  0.00           C
ATOM  11484  C28 POPE8 311      15.454  14.669  40.315  1.00  0.00           C
ATOM  11487  C29 POPE8 311      15.614  13.199  40.645  1.00  0.00           C
ATOM  11489 0C21 POPE8 311      15.934  12.659  41.835  1.00  0.00           C
ATOM  11491 1C21 POPE8 311      16.204  13.379  43.125  1.00  0.00           C
ATOM  11494 2C21 POPE8 311      17.504  12.949  43.835  1.00  0.00           C
ATOM  11497 3C21 POPE8 311      17.564  11.499  44.335  1.00  0.00           C
ATOM  11500 4C21 POPE8 311      18.884  11.199  45.055  1.00  0.00           C
ATOM  11503 5C21 POPE8 311      19.074  11.969  46.375  1.00  0.00           C
ATOM  11506 6C21 POPE8 311      20.164  13.049  46.315  1.00  0.00           C
ATOM  11509 7C21 POPE8 311      20.704  13.489  47.695  1.00  0.00           C
ATOM  11512 8C21 POPE8 311      19.644  13.789  48.765  1.00  0.00           C
ATOM  11516  C33 POPE8 311      12.454  10.559  33.235  1.00  0.00           C
ATOM  11519  C34 POPE8 311      13.114   9.195  32.955  1.00  0.00           C
ATOM  11522  C35 POPE8 311      13.364   8.335  34.195  1.00  0.00           C
ATOM  11525  C36 POPE8 311      14.404   8.925  35.155  1.00  0.00           C
ATOM  11528  C37 POPE8 311      13.844   9.285  36.535  1.00  0.00           C
ATOM  11531  C38 POPE8 311      14.824  10.109  37.385  1.00  0.00           C
ATOM  11534  C39 POPE8 311      15.714   9.275  38.315  1.00  0.00           C
ATOM  11537 0C31 POPE8 311      15.154   9.145  39.745  1.00  0.00           C
ATOM  11540 1C31 POPE8 311      16.014   8.235  40.625  1.00  0.00           C
ATOM  11543 2C31 POPE8 311      15.604   8.235  42.105  1.00  0.00           C
ATOM  11546 3C31 POPE8 311      16.254   7.075  42.865  1.00  0.00           C
ATOM  11549 4C31 POPE8 311      15.954   7.045  44.365  1.00  0.00           C
ATOM  11552 5C31 POPE8 311      16.524   5.775  45.025  1.00  0.00           C
ATOM  11555 6C31 POPE8 311      16.324   5.715  46.545  1.00  0.00           C
ATOM  11559  NH3 POPE9 312      33.704  47.369  67.065  1.00  0.00           N
ATOM  11563  C12 POPE9 312      32.654  46.329  67.205  1.00  0.00           C
ATOM  11566  C11 POPE9 312      32.424  45.989  68.675  1.00  0.00           C
ATOM  11569  P   POPE9 312      33.784  44.269  70.215  1.00  0.00           P
ATOM  11570  O13 POPE9 312      34.434  45.439  70.845  1.00  0.00           O
ATOM  11571  O14 POPE9 312      32.994  43.329  71.045  1.00  0.00           O
ATOM  11572  O11 POPE9 312      34.924  43.409  69.505  1.00  0.00           O
ATOM  11573  O12 POPE9 312      32.924  44.699  68.955  1.00  0.00           O
ATOM  11574  C1  POPE9 312      35.204  43.769  68.145  1.00  0.00           C
ATOM  11577  C2  POPE9 312      36.454  43.069  67.595  1.00  0.00           C
ATOM  11579  O21 POPE9 312      36.624  43.249  66.185  1.00  0.00           O
ATOM  11580  C21 POPE9 312      36.034  44.149  65.415  1.00  0.00           C
ATOM  11581  O22 POPE9 312      35.364  45.109  65.735  1.00  0.00           O
ATOM  11582  C22 POPE9 312      36.364  43.739  63.975  1.00  0.00           C
ATOM  11585  C3  POPE9 312      36.474  41.529  67.885  1.00  0.00           C
ATOM  11588  O31 POPE9 312      37.754  40.889  67.625  1.00  0.00           O
ATOM  11589  C31 POPE9 312      37.814  39.969  66.645  1.00  0.00           C
ATOM  11590  O32 POPE9 312      38.114  38.809  66.805  1.00  0.00           O
ATOM  11591  C32 POPE9 312      37.444  40.579  65.285  1.00  0.00           C
ATOM  11594  C23 POPE9 312      35.664  44.569  62.875  1.00  0.00           C
ATOM  11597  C24 POPE9 312      36.534  44.669  61.615  1.00  0.00           C
ATOM  11600  C25 POPE9 312      35.764  45.139  60.375  1.00  0.00           C
ATOM  11603  C26 POPE9 312      35.414  43.979  59.435  1.00  0.00           C
ATOM  11606  C27 POPE9 312      34.464  44.439  58.325  1.00  0.00           C
ATOM  11609  C28 POPE9 312      34.154  43.349  57.285  1.00  0.00           C
ATOM  11612  C29 POPE9 312      35.274  43.089  56.315  1.00  0.00           C
ATOM  11614 0C21 POPE9 312      35.254  43.369  54.995  1.00  0.00           C
ATOM  11616 1C21 POPE9 312      34.134  44.039  54.245  1.00  0.00           C
ATOM  11619 2C21 POPE9 312      34.704  44.979  53.165  1.00  0.00           C
ATOM  11622 3C21 POPE9 312      33.634  45.789  52.435  1.00  0.00           C
ATOM  11625 4C21 POPE9 312      34.234  46.579  51.265  1.00  0.00           C
ATOM  11628 5C21 POPE9 312      33.224  47.469  50.545  1.00  0.00           C
ATOM  11631 6C21 POPE9 312      33.854  48.249  49.385  1.00  0.00           C
ATOM  11634 7C21 POPE9 312      32.864  49.209  48.725  1.00  0.00           C
ATOM  11637 8C21 POPE9 312      33.474  50.069  47.625  1.00  0.00           C
ATOM  11641  C33 POPE9 312      37.684  39.589  64.125  1.00  0.00           C
ATOM  11644  C34 POPE9 312      37.664  40.279  62.755  1.00  0.00           C
ATOM  11647  C35 POPE9 312      37.904  39.289  61.615  1.00  0.00           C
ATOM  11650  C36 POPE9 312      38.474  39.939  60.355  1.00  0.00           C
ATOM  11653  C37 POPE9 312      38.754  38.909  59.265  1.00  0.00           C
ATOM  11656  C38 POPE9 312      39.354  39.519  57.985  1.00  0.00           C
ATOM  11659  C39 POPE9 312      38.294  39.939  56.965  1.00  0.00           C
ATOM  11662 0C31 POPE9 312      37.644  38.759  56.235  1.00  0.00           C
ATOM  11665 1C31 POPE9 312      36.784  39.249  55.065  1.00  0.00           C
ATOM  11668 2C31 POPE9 312      36.424  38.129  54.075  1.00  0.00           C
ATOM  11671 3C31 POPE9 312      35.424  38.579  52.995  1.00  0.00           C
ATOM  11674 4C31 POPE9 312      35.764  39.939  52.365  1.00  0.00           C
ATOM  11677 5C31 POPE9 312      34.964  40.199  51.085  1.00  0.00           C
ATOM  11680 6C31 POPE9 312      35.354  41.509  50.395  1.00  0.00           C
ATOM  11684  NH3 POPE  313      39.354  22.309  68.025  1.00  0.00           N
ATOM  11688  C12 POPE  313      40.604  22.079  68.815  1.00  0.00           C
ATOM  11691  C11 POPE  313      41.274  20.739  68.425  1.00  0.00           C
ATOM  11694  P   POPE  313      43.714  21.489  69.035  1.00  0.00           P
ATOM  11695  O13 POPE  313      44.954  20.779  69.395  1.00  0.00           O
ATOM  11696  O14 POPE  313      43.374  22.699  69.805  1.00  0.00           O
ATOM  11697  O11 POPE  313      43.754  21.859  67.515  1.00  0.00           O
ATOM  11698  O12 POPE  313      42.504  20.469  69.125  1.00  0.00           O
ATOM  11699  C1  POPE  313      44.044  20.909  66.495  1.00  0.00           C
ATOM  11702  C2  POPE  313      43.424  21.339  65.125  1.00  0.00           C
ATOM  11704  O21 POPE  313      44.334  21.179  64.005  1.00  0.00           O
ATOM  11705  C21 POPE  313      45.364  21.999  64.025  1.00  0.00           C
ATOM  11706  O22 POPE  313      45.604  22.819  64.895  1.00  0.00           O
ATOM  11707  C22 POPE  313      46.184  21.869  62.755  1.00  0.00           C
ATOM  11710  C3  POPE  313      42.794  22.769  65.145  1.00  0.00           C
ATOM  11713  O31 POPE  313      41.394  22.709  65.505  1.00  0.00           O
ATOM  11714  C31 POPE  313      40.484  22.249  64.645  1.00  0.00           C
ATOM  11715  O32 POPE  313      39.404  21.799  65.005  1.00  0.00           O
ATOM  11716  C32 POPE  313      40.904  22.349  63.175  1.00  0.00           C
ATOM  11719  C23 POPE  313      45.634  22.799  61.645  1.00  0.00           C
ATOM  11722  C24 POPE  313      46.714  23.339  60.685  1.00  0.00           C
ATOM  11725  C25 POPE  313      46.044  24.019  59.485  1.00  0.00           C
ATOM  11728  C26 POPE  313      46.954  24.229  58.265  1.00  0.00           C
ATOM  11731  C27 POPE  313      48.144  25.149  58.515  1.00  0.00           C
ATOM  11734  C28 POPE  313      48.804  25.649  57.225  1.00  0.00           C
ATOM  11737  C29 POPE  313      49.964  26.559  57.505  1.00  0.00           C
ATOM  11739 0C21 POPE  313      50.804  27.049  56.575  1.00  0.00           C
ATOM  11741 1C21 POPE  313      50.754  26.769  55.095  1.00  0.00           C
ATOM  11744 2C21 POPE  313      52.124  26.259  54.635  1.00  0.00           C
ATOM  11747 3C21 POPE  313      52.234  25.889  53.155  1.00  0.00           C
ATOM  11750 4C21 POPE  313      53.694  25.719  52.705  1.00  0.00           C
ATOM  11753 5C21 POPE  313      53.834  25.529  51.185  1.00  0.00           C
ATOM  11756 6C21 POPE  313      54.914  26.449  50.605  1.00  0.00           C
ATOM  11759 7C21 POPE  313      55.114  26.279  49.105  1.00  0.00           C
ATOM  11762 8C21 POPE  313      55.884  27.439  48.475  1.00  0.00           C
ATOM  11766  C33 POPE  313      39.764  22.159  62.145  1.00  0.00           C
ATOM  11769  C34 POPE  313      40.344  21.749  60.785  1.00  0.00           C
ATOM  11772  C35 POPE  313      39.424  22.019  59.595  1.00  0.00           C
ATOM  11775  C36 POPE  313      39.364  23.509  59.225  1.00  0.00           C
ATOM  11778  C37 POPE  313      38.644  23.779  57.895  1.00  0.00           C
ATOM  11781  C38 POPE  313      38.564  25.279  57.575  1.00  0.00           C
ATOM  11784  C39 POPE  313      37.464  25.659  56.565  1.00  0.00           C
ATOM  11787 0C31 POPE  313      37.744  25.299  55.085  1.00  0.00           C
ATOM  11790 1C31 POPE  313      37.574  23.809  54.745  1.00  0.00           C
ATOM  11793 2C31 POPE  313      37.354  23.569  53.245  1.00  0.00           C
ATOM  11796 3C31 POPE  313      37.324  22.089  52.835  1.00  0.00           C
ATOM  11799 4C31 POPE  313      36.184  21.289  53.485  1.00  0.00           C
ATOM  11802 5C31 POPE  313      35.874  19.979  52.755  1.00  0.00           C
ATOM  11805 6C31 POPE  313      34.794  19.149  53.445  1.00  0.00           C
ATOM  11809  NH3 POPE  314      98.614  48.229  29.605  1.00  0.00           N
ATOM  11813  C12 POPE  314      99.114  49.069  28.465  1.00  0.00           C
ATOM  11816  C11 POPE  314      98.694  50.529  28.665  1.00  0.00           C
ATOM  11819  P   POPE  314      99.314  52.889  27.655  1.00  0.00           P
ATOM  11820  O13 POPE  314     100.694  53.219  27.225  1.00  0.00           O
ATOM  11821  O14 POPE  314      98.224  53.469  26.855  1.00  0.00           O
ATOM  11822  O11 POPE  314      99.064  53.329  29.145  1.00  0.00           O
ATOM  11823  O12 POPE  314      99.184  51.319  27.595  1.00  0.00           O
ATOM  11824  C1  POPE  314     100.134  53.449  30.085  1.00  0.00           C
ATOM  11827  C2  POPE  314      99.624  53.469  31.555  1.00  0.00           C
ATOM  11829  O21 POPE  314     100.684  52.869  32.325  1.00  0.00           O
ATOM  11830  C21 POPE  314     101.204  53.649  33.265  1.00  0.00           C
ATOM  11831  O22 POPE  314     100.674  54.649  33.725  1.00  0.00           O
ATOM  11832  C22 POPE  314     102.524  53.039  33.745  1.00  0.00           C
ATOM  11835  C3  POPE  314      98.284  52.699  31.785  1.00  0.00           C
ATOM  11838  O31 POPE  314      97.234  53.559  32.265  1.00  0.00           O
ATOM  11839  C31 POPE  314      97.024  53.859  33.555  1.00  0.00           C
ATOM  11840  O32 POPE  314      96.294  54.769  33.905  1.00  0.00           O
ATOM  11841  C32 POPE  314      97.744  52.939  34.555  1.00  0.00           C
ATOM  11844  C23 POPE  314     103.074  53.609  35.075  1.00  0.00           C
ATOM  11847  C24 POPE  314     102.334  53.059  36.295  1.00  0.00           C
ATOM  11850  C25 POPE  314     102.994  53.409  37.645  1.00  0.00           C
ATOM  11853  C26 POPE  314     102.344  52.679  38.825  1.00  0.00           C
ATOM  11856  C27 POPE  314     103.134  52.859  40.125  1.00  0.00           C
ATOM  11859  C28 POPE  314     102.714  51.859  41.225  1.00  0.00           C
[truncated: 1,791,732 more chars]
