# Supplementary material for: Characterizing Membrane Association and Periplasmic Transfer of Bacterial Lipoproteins through Molecular Dynamics Simulations
Source: Structure. 2020 Apr 7;28(4):475–487.e3. doi: 10.1016/j.str.2020.01.012 (PMC7139219; doi:10.1016/j.str.2020.01.012)
Supplement: Data S3. Final Coordinates from Simulations (M–X), Related to Figure 3 [file mmc5.zip › M-X/METQ-5-atomistic.pdb]

TITLE     Protein
REMARK    THIS IS A SIMULATION BOX
CRYST1  129.033  129.033  139.171  90.00  90.00  90.00 P 1           1
MODEL        1
ATOM      1  N   CYSTA   1      85.434  72.065  71.021  1.00  0.00           N
ATOM      3  CA  CYSTA   1      86.704  71.815  71.711  1.00  0.00           C
ATOM      5  C   CYSTA   1      86.484  71.425  73.161  1.00  0.00           C
ATOM      6  O   CYSTA   1      86.724  72.146  74.121  1.00  0.00           O
ATOM      7  CB  CYSTA   1      87.824  72.785  71.281  1.00  0.00           C
ATOM     10  SG  CYSTA   1      89.513  72.297  71.781  1.00  0.00           S
ATOM     11  C1  CYSTA   1      90.314  72.477  70.141  1.00  0.00           C
ATOM     14  CA1 CYSTA   1      84.334  72.736  71.421  1.00  0.00           C
ATOM     15  OA1 CYSTA   1      83.303  72.517  70.801  1.00  0.00           O
ATOM     16  CA2 CYSTA   1      84.284  73.746  72.520  1.00  0.00           C
ATOM     19  C11 CYSTA   1      90.733  71.165  69.401  1.00  0.00           C
ATOM     21  O11 CYSTA   1      89.644  70.236  69.391  1.00  0.00           O
ATOM     22  CX1 CYSTA   1      89.144  69.697  68.271  1.00  0.00           C
ATOM     23  OX1 CYSTA   1      88.054  69.136  68.251  1.00  0.00           O
ATOM     24  CX2 CYSTA   1      90.073  69.747  67.031  1.00  0.00           C
ATOM     27  C12 CYSTA   1      91.974  70.506  70.051  1.00  0.00           C
ATOM     30  O12 CYSTA   1      92.764  69.826  69.061  1.00  0.00           O
ATOM     31  CD1 CYSTA   1      94.034  70.227  68.971  1.00  0.00           C
ATOM     32  OD1 CYSTA   1      94.623  70.917  69.781  1.00  0.00           O
ATOM     33  CD2 CYSTA   1      94.594  69.837  67.611  1.00  0.00           C
ATOM     36  CA3 CYSTA   1      84.373  75.105  71.821  1.00  0.00           C
ATOM     39  CA4 CYSTA   1      84.314  76.326  72.730  1.00  0.00           C
ATOM     42  CA5 CYSTA   1      84.594  77.596  71.921  1.00  0.00           C
ATOM     45  CA6 CYSTA   1      83.664  77.777  70.711  1.00  0.00           C
ATOM     48  CA7 CYSTA   1      84.154  77.176  69.381  1.00  0.00           C
ATOM     51  CA8 CYSTA   1      83.314  77.686  68.201  1.00  0.00           C
ATOM     54  CA9 CYSTA   1      83.914  77.426  66.811  1.00  0.00           C
ATOM     57 0CA1 CYSTA   1      83.844  75.977  66.311  1.00  0.00           C
ATOM     60 1CA1 CYSTA   1      82.424  75.495  65.961  1.00  0.00           C
ATOM     63 2CA1 CYSTA   1      82.444  74.126  65.271  1.00  0.00           C
ATOM     66 3CA1 CYSTA   1      81.074  73.627  64.791  1.00  0.00           C
ATOM     69 4CA1 CYSTA   1      81.154  72.337  63.951  1.00  0.00           C
ATOM     72 5CA1 CYSTA   1      79.754  71.807  63.651  1.00  0.00           C
ATOM     75 6CA1 CYSTA   1      79.674  70.526  62.821  1.00  0.00           C
ATOM     79  CD3 CYSTA   1      94.304  70.907  66.541  1.00  0.00           C
ATOM     82  CD4 CYSTA   1      95.024  72.236  66.831  1.00  0.00           C
ATOM     85  CD5 CYSTA   1      95.314  73.035  65.551  1.00  0.00           C
ATOM     88  CD6 CYSTA   1      96.424  72.387  64.711  1.00  0.00           C
ATOM     91  CD7 CYSTA   1      95.884  71.715  63.441  1.00  0.00           C
ATOM     94  CD8 CYSTA   1      96.564  70.396  63.051  1.00  0.00           C
ATOM     97  CD9 CYSTA   1      97.604  70.557  61.941  1.00  0.00           C
ATOM    100 0CD1 CYSTA   1      98.894  71.267  62.371  1.00  0.00           C
ATOM    103 1CD1 CYSTA   1      99.894  71.326  61.221  1.00  0.00           C
ATOM    106 2CD1 CYSTA   1     101.264  71.907  61.611  1.00  0.00           C
ATOM    109 3CD1 CYSTA   1     102.214  71.966  60.411  1.00  0.00           C
ATOM    112 4CD1 CYSTA   1     103.614  72.517  60.751  1.00  0.00           C
ATOM    115 5CD1 CYSTA   1     104.474  71.557  61.581  1.00  0.00           C
ATOM    118 6CD1 CYSTA   1     105.884  72.087  61.831  1.00  0.00           C
ATOM    122  CX3 CYSTA   1      89.684  68.715  65.931  1.00  0.00           C
ATOM    125  CX4 CYSTA   1      90.493  68.816  64.621  1.00  0.00           C
ATOM    128  CX5 CYSTA   1      91.924  68.267  64.691  1.00  0.00           C
ATOM    131  CX6 CYSTA   1      92.494  67.837  63.321  1.00  0.00           C
ATOM    134  CX7 CYSTA   1      93.914  67.256  63.441  1.00  0.00           C
ATOM    137  CX8 CYSTA   1      94.413  66.477  62.201  1.00  0.00           C
ATOM    140  CX9 CYSTA   1      94.704  67.326  60.991  1.00  0.00           C
ATOM    142 0CX1 CYSTA   1      95.314  66.987  59.841  1.00  0.00           C
ATOM    144 1CX1 CYSTA   1      95.903  65.677  59.371  1.00  0.00           C
ATOM    147 2CX1 CYSTA   1      96.134  64.506  60.341  1.00  0.00           C
ATOM    150 3CX1 CYSTA   1      96.824  63.317  59.651  1.00  0.00           C
ATOM    153 4CX1 CYSTA   1      97.304  62.215  60.611  1.00  0.00           C
ATOM    156 5CX1 CYSTA   1      98.034  61.076  59.881  1.00  0.00           C
ATOM    159 6CX1 CYSTA   1      98.823  60.146  60.821  1.00  0.00           C
ATOM    162 7CX1 CYSTA   1      97.944  59.306  61.761  1.00  0.00           C
ATOM    165 8CX1 CYSTA   1      98.754  58.347  62.641  1.00  0.00           C
ATOM    169  N   GLY A   2      85.824  70.267  73.261  1.00  0.00           N
ATOM    171  CA  GLY A   2      84.444  70.297  73.731  1.00  0.00           C
ATOM    174  C   GLY A   2      84.124  69.097  74.521  1.00  0.00           C
ATOM    175  O   GLY A   2      83.074  68.497  74.351  1.00  0.00           O
ATOM    176  N   GLN A   3      85.054  68.706  75.391  1.00  0.00           N
ATOM    178  CA  GLN A   3      84.714  67.816  76.480  1.00  0.00           C
ATOM    180  CB  GLN A   3      85.523  66.486  76.441  1.00  0.00           C
ATOM    183  CG  GLN A   3      84.664  65.207  76.171  1.00  0.00           C
ATOM    186  CD  GLN A   3      84.014  65.117  74.781  1.00  0.00           C
ATOM    187  OE1 GLN A   3      83.034  64.396  74.561  1.00  0.00           O
ATOM    188  NE2 GLN A   3      84.604  65.817  73.801  1.00  0.00           N
ATOM    191  C   GLN A   3      84.844  68.657  77.741  1.00  0.00           C
ATOM    192  O   GLN A   3      83.874  69.285  78.141  1.00  0.00           O
ATOM    193  N   ASP A   4      86.064  68.746  78.331  1.00  0.00           N
ATOM    195  CA  ASP A   4      86.434  69.657  79.421  1.00  0.00           C
ATOM    197  CB  ASP A   4      86.794  71.095  78.961  1.00  0.00           C
ATOM    200  CG  ASP A   4      87.924  71.197  77.971  1.00  0.00           C
ATOM    201  OD1 ASP A   4      88.274  72.356  77.660  1.00  0.00           O
ATOM    202  OD2 ASP A   4      88.454  70.157  77.501  1.00  0.00           O
ATOM    203  C   ASP A   4      85.454  69.826  80.581  1.00  0.00           C
ATOM    204  O   ASP A   4      84.724  70.815  80.651  1.00  0.00           O
ATOM    205  N   GLU A   5      85.414  68.917  81.561  1.00  0.00           N
ATOM    207  CA  GLU A   5      84.384  69.006  82.570  1.00  0.00           C
ATOM    209  CB  GLU A   5      83.504  67.745  82.521  1.00  0.00           C
ATOM    212  CG  GLU A   5      81.994  68.105  82.601  1.00  0.00           C
ATOM    215  CD  GLU A   5      81.154  67.956  81.341  1.00  0.00           C
ATOM    216  OE1 GLU A   5      79.914  68.047  81.521  1.00  0.00           O
ATOM    217  OE2 GLU A   5      81.714  67.657  80.251  1.00  0.00           O
ATOM    218  C   GLU A   5      85.024  69.215  83.931  1.00  0.00           C
ATOM    219  O   GLU A   5      86.214  68.995  84.100  1.00  0.00           O
ATOM    220  N   LYS A   6      84.264  69.715  84.911  1.00  0.00           N
ATOM    222  CA  LYS A   6      84.714  69.936  86.281  1.00  0.00           C
ATOM    224  CB  LYS A   6      85.493  68.777  86.951  1.00  0.00           C
ATOM    227  CG  LYS A   6      84.763  67.426  86.801  1.00  0.00           C
ATOM    230  CD  LYS A   6      84.844  66.477  88.001  1.00  0.00           C
ATOM    233  CE  LYS A   6      83.464  66.267  88.641  1.00  0.00           C
ATOM    236  NZ  LYS A   6      83.534  65.436  89.860  1.00  0.00           N
ATOM    240  C   LYS A   6      85.304  71.326  86.511  1.00  0.00           C
ATOM    241  O   LYS A   6      86.504  71.506  86.771  1.00  0.00           O
ATOM    242  N   ASP A   7      84.464  72.367  86.371  1.00  0.00           N
ATOM    244  CA  ASP A   7      84.864  73.736  86.171  1.00  0.00           C
ATOM    246  CB  ASP A   7      84.254  74.206  84.811  1.00  0.00           C
ATOM    249  CG  ASP A   7      84.304  75.705  84.561  1.00  0.00           C
ATOM    250  OD1 ASP A   7      85.154  76.146  83.750  1.00  0.00           O
ATOM    251  OD2 ASP A   7      83.534  76.447  85.221  1.00  0.00           O
ATOM    252  C   ASP A   7      84.474  74.606  87.381  1.00  0.00           C
ATOM    253  O   ASP A   7      83.484  74.315  88.051  1.00  0.00           O
ATOM    254  N   PRO A   8      85.194  75.675  87.731  1.00  0.00           N
ATOM    255  CD  PRO A   8      86.494  76.017  87.161  1.00  0.00           C
ATOM    258  CA  PRO A   8      84.894  76.465  88.921  1.00  0.00           C
ATOM    260  CB  PRO A   8      86.114  77.387  89.030  1.00  0.00           C
ATOM    263  CG  PRO A   8      86.704  77.447  87.631  1.00  0.00           C
ATOM    266  C   PRO A   8      83.653  77.337  88.861  1.00  0.00           C
ATOM    267  O   PRO A   8      83.214  77.785  89.930  1.00  0.00           O
ATOM    268  N   ASN A   9      83.134  77.686  87.681  1.00  0.00           N
ATOM    270  CA  ASN A   9      82.044  78.637  87.541  1.00  0.00           C
ATOM    272  CB  ASN A   9      82.573  79.877  86.781  1.00  0.00           C
ATOM    275  CG  ASN A   9      81.554  80.997  86.781  1.00  0.00           C
ATOM    276  OD1 ASN A   9      81.284  81.587  87.831  1.00  0.00           O
ATOM    277  ND2 ASN A   9      80.994  81.326  85.591  1.00  0.00           N
ATOM    280  C   ASN A   9      80.854  77.987  86.851  1.00  0.00           C
ATOM    281  O   ASN A   9      79.854  78.617  86.511  1.00  0.00           O
ATOM    282  N   HIS A  10      80.924  76.667  86.661  1.00  0.00           N
ATOM    284  CA  HIS A  10      79.864  75.867  86.121  1.00  0.00           C
ATOM    286  CB  HIS A  10      80.454  74.896  85.081  1.00  0.00           C
ATOM    289  ND1 HIS A  10      79.044  74.676  83.091  1.00  0.00           N
ATOM    290  CG  HIS A  10      79.444  74.126  84.281  1.00  0.00           C
ATOM    291  CE1 HIS A  10      78.384  73.715  82.471  1.00  0.00           C
ATOM    293  NE2 HIS A  10      78.344  72.587  83.211  1.00  0.00           N
ATOM    295  CD2 HIS A  10      79.024  72.837  84.381  1.00  0.00           C
ATOM    297  C   HIS A  10      79.254  75.066  87.241  1.00  0.00           C
ATOM    298  O   HIS A  10      79.884  74.756  88.250  1.00  0.00           O
ATOM    299  N   ILE A  11      77.994  74.705  87.081  1.00  0.00           N
ATOM    301  CA  ILE A  11      77.304  73.826  87.981  1.00  0.00           C
ATOM    303  CB  ILE A  11      76.634  74.596  89.131  1.00  0.00           C
ATOM    305  CG2 ILE A  11      75.834  75.786  88.581  1.00  0.00           C
ATOM    309  CG1 ILE A  11      75.764  73.715  90.081  1.00  0.00           C
ATOM    312  CD  ILE A  11      75.114  74.495  91.231  1.00  0.00           C
ATOM    316  C   ILE A  11      76.354  73.035  87.121  1.00  0.00           C
ATOM    317  O   ILE A  11      75.994  73.477  86.021  1.00  0.00           O
ATOM    318  N   LYS A  12      75.964  71.837  87.570  1.00  0.00           N
ATOM    320  CA  LYS A  12      74.924  71.035  86.941  1.00  0.00           C
ATOM    322  CB  LYS A  12      75.454  69.635  86.611  1.00  0.00           C
ATOM    325  CG  LYS A  12      76.444  69.617  85.441  1.00  0.00           C
ATOM    328  CD  LYS A  12      77.174  68.267  85.361  1.00  0.00           C
ATOM    331  CE  LYS A  12      78.104  68.076  84.151  1.00  0.00           C
ATOM    334  NZ  LYS A  12      77.404  67.576  82.951  1.00  0.00           N
ATOM    338  C   LYS A  12      73.694  70.917  87.831  1.00  0.00           C
ATOM    339  O   LYS A  12      73.794  70.697  89.041  1.00  0.00           O
ATOM    340  N   VAL A  13      72.484  71.106  87.271  1.00  0.00           N
ATOM    342  CA  VAL A  13      71.264  71.137  88.061  1.00  0.00           C
ATOM    344  CB  VAL A  13      70.674  72.527  88.320  1.00  0.00           C
ATOM    346  CG1 VAL A  13      69.334  72.377  89.091  1.00  0.00           C
ATOM    350  CG2 VAL A  13      71.614  73.407  89.181  1.00  0.00           C
ATOM    354  C   VAL A  13      70.264  70.267  87.341  1.00  0.00           C
ATOM    355  O   VAL A  13      69.914  70.526  86.191  1.00  0.00           O
ATOM    356  N   GLY A  14      69.804  69.197  88.021  1.00  0.00           N
ATOM    358  CA  GLY A  14      68.773  68.297  87.521  1.00  0.00           C
ATOM    361  C   GLY A  14      67.384  68.826  87.701  1.00  0.00           C
ATOM    362  O   GLY A  14      66.984  69.117  88.831  1.00  0.00           O
ATOM    363  N   VAL A  15      66.604  68.957  86.621  1.00  0.00           N
ATOM    365  CA  VAL A  15      65.254  69.477  86.651  1.00  0.00           C
ATOM    367  CB  VAL A  15      65.154  70.947  86.241  1.00  0.00           C
ATOM    369  CG1 VAL A  15      65.774  71.807  87.360  1.00  0.00           C
ATOM    373  CG2 VAL A  15      65.864  71.176  84.891  1.00  0.00           C
ATOM    377  C   VAL A  15      64.334  68.637  85.781  1.00  0.00           C
ATOM    378  O   VAL A  15      64.784  67.855  84.941  1.00  0.00           O
ATOM    379  N   ILE A  16      63.014  68.756  85.991  1.00  0.00           N
ATOM    381  CA  ILE A  16      62.014  67.936  85.321  1.00  0.00           C
ATOM    383  CB  ILE A  16      60.924  67.407  86.271  1.00  0.00           C
ATOM    385  CG2 ILE A  16      59.994  66.436  85.501  1.00  0.00           C
ATOM    389  CG1 ILE A  16      61.544  66.706  87.500  1.00  0.00           C
ATOM    392  CD  ILE A  16      60.514  66.256  88.541  1.00  0.00           C
ATOM    396  C   ILE A  16      61.394  68.715  84.181  1.00  0.00           C
ATOM    397  O   ILE A  16      61.064  69.896  84.311  1.00  0.00           O
ATOM    398  N   VAL A  17      61.224  68.076  83.001  1.00  0.00           N
ATOM    400  CA  VAL A  17      60.594  68.637  81.821  1.00  0.00           C
ATOM    402  CB  VAL A  17      60.654  67.675  80.641  1.00  0.00           C
ATOM    404  CG1 VAL A  17      62.114  67.415  80.251  1.00  0.00           C
ATOM    408  CG2 VAL A  17      59.974  66.326  80.951  1.00  0.00           C
ATOM    412  C   VAL A  17      59.164  69.157  82.011  1.00  0.00           C
ATOM    413  O   VAL A  17      58.364  68.595  82.761  1.00  0.00           O
ATOM    414  N   GLY A  18      58.844  70.285  81.341  1.00  0.00           N
ATOM    416  CA  GLY A  18      57.574  70.986  81.481  1.00  0.00           C
ATOM    419  C   GLY A  18      57.784  72.285  82.191  1.00  0.00           C
ATOM    420  O   GLY A  18      58.844  72.907  82.121  1.00  0.00           O
ATOM    421  N   ALA A  19      56.764  72.777  82.911  1.00  0.00           N
ATOM    423  CA  ALA A  19      56.834  74.066  83.601  1.00  0.00           C
ATOM    425  CB  ALA A  19      55.474  74.407  84.201  1.00  0.00           C
ATOM    429  C   ALA A  19      57.954  74.237  84.651  1.00  0.00           C
ATOM    430  O   ALA A  19      58.514  75.316  84.791  1.00  0.00           O
ATOM    431  N   GLU A  20      58.314  73.175  85.401  1.00  0.00           N
ATOM    433  CA  GLU A  20      59.464  73.227  86.311  1.00  0.00           C
ATOM    435  CB  GLU A  20      59.564  71.977  87.231  1.00  0.00           C
ATOM    438  CG  GLU A  20      58.554  72.076  88.401  1.00  0.00           C
ATOM    441  CD  GLU A  20      58.523  70.896  89.360  1.00  0.00           C
ATOM    442  OE1 GLU A  20      57.394  70.617  89.851  1.00  0.00           O
ATOM    443  OE2 GLU A  20      59.574  70.277  89.621  1.00  0.00           O
ATOM    444  C   GLU A  20      60.804  73.517  85.661  1.00  0.00           C
ATOM    445  O   GLU A  20      61.584  74.337  86.171  1.00  0.00           O
ATOM    446  N   GLN A  21      61.093  72.925  84.491  1.00  0.00           N
ATOM    448  CA  GLN A  21      62.234  73.276  83.680  1.00  0.00           C
ATOM    450  CB  GLN A  21      62.254  72.436  82.391  1.00  0.00           C
ATOM    453  CG  GLN A  21      63.474  72.707  81.481  1.00  0.00           C
ATOM    456  CD  GLN A  21      63.274  71.977  80.160  1.00  0.00           C
ATOM    457  OE1 GLN A  21      62.834  70.826  80.181  1.00  0.00           O
ATOM    458  NE2 GLN A  21      63.574  72.627  79.021  1.00  0.00           N
ATOM    461  C   GLN A  21      62.234  74.736  83.271  1.00  0.00           C
ATOM    462  O   GLN A  21      63.224  75.447  83.431  1.00  0.00           O
ATOM    463  N   GLN A  22      61.084  75.245  82.821  1.00  0.00           N
ATOM    465  CA  GLN A  22      60.874  76.626  82.481  1.00  0.00           C
ATOM    467  CB  GLN A  22      59.424  76.785  82.000  1.00  0.00           C
ATOM    470  CG  GLN A  22      59.184  76.025  80.691  1.00  0.00           C
ATOM    473  CD  GLN A  22      57.774  76.267  80.181  1.00  0.00           C
ATOM    474  OE1 GLN A  22      57.384  77.426  80.121  1.00  0.00           O
ATOM    475  NE2 GLN A  22      57.014  75.207  79.821  1.00  0.00           N
ATOM    478  C   GLN A  22      61.134  77.617  83.601  1.00  0.00           C
ATOM    479  O   GLN A  22      61.754  78.657  83.401  1.00  0.00           O
ATOM    480  N   VAL A  23      60.664  77.326  84.821  1.00  0.00           N
ATOM    482  CA  VAL A  23      60.984  78.057  86.031  1.00  0.00           C
ATOM    484  CB  VAL A  23      60.154  77.486  87.171  1.00  0.00           C
ATOM    486  CG1 VAL A  23      60.584  78.016  88.551  1.00  0.00           C
ATOM    490  CG2 VAL A  23      58.694  77.867  86.930  1.00  0.00           C
ATOM    494  C   VAL A  23      62.474  78.035  86.351  1.00  0.00           C
ATOM    495  O   VAL A  23      63.074  79.057  86.691  1.00  0.00           O
ATOM    496  N   ALA A  24      63.114  76.867  86.191  1.00  0.00           N
ATOM    498  CA  ALA A  24      64.554  76.737  86.291  1.00  0.00           C
ATOM    500  CB  ALA A  24      64.974  75.256  86.191  1.00  0.00           C
ATOM    504  C   ALA A  24      65.324  77.576  85.280  1.00  0.00           C
ATOM    505  O   ALA A  24      66.314  78.205  85.621  1.00  0.00           O
ATOM    506  N   GLU A  25      64.884  77.667  84.021  1.00  0.00           N
ATOM    508  CA  GLU A  25      65.504  78.477  82.981  1.00  0.00           C
ATOM    510  CB  GLU A  25      64.784  78.286  81.621  1.00  0.00           C
ATOM    513  CG  GLU A  25      65.004  76.877  81.031  1.00  0.00           C
ATOM    516  CD  GLU A  25      64.314  76.587  79.701  1.00  0.00           C
ATOM    517  OE1 GLU A  25      64.674  77.236  78.691  1.00  0.00           O
ATOM    518  OE2 GLU A  25      63.504  75.627  79.651  1.00  0.00           O
ATOM    519  C   GLU A  25      65.604  79.947  83.371  1.00  0.00           C
ATOM    520  O   GLU A  25      66.664  80.565  83.241  1.00  0.00           O
ATOM    521  N   VAL A  26      64.544  80.516  83.991  1.00  0.00           N
ATOM    523  CA  VAL A  26      64.534  81.856  84.570  1.00  0.00           C
ATOM    525  CB  VAL A  26      63.174  82.206  85.191  1.00  0.00           C
ATOM    527  CG1 VAL A  26      63.194  83.615  85.801  1.00  0.00           C
ATOM    531  CG2 VAL A  26      62.094  82.146  84.111  1.00  0.00           C
ATOM    535  C   VAL A  26      65.584  81.977  85.641  1.00  0.00           C
ATOM    536  O   VAL A  26      66.364  82.926  85.691  1.00  0.00           O
ATOM    537  N   ALA A  27      65.684  80.956  86.501  1.00  0.00           N
ATOM    539  CA  ALA A  27      66.684  80.816  87.521  1.00  0.00           C
ATOM    541  CB  ALA A  27      66.304  79.617  88.411  1.00  0.00           C
ATOM    545  C   ALA A  27      68.123  80.767  86.981  1.00  0.00           C
ATOM    546  O   ALA A  27      69.014  81.436  87.500  1.00  0.00           O
ATOM    547  N   GLN A  28      68.394  80.016  85.881  1.00  0.00           N
ATOM    549  CA  GLN A  28      69.664  80.027  85.140  1.00  0.00           C
ATOM    551  CB  GLN A  28      69.674  79.017  83.951  1.00  0.00           C
ATOM    554  CG  GLN A  28      70.724  79.245  82.821  1.00  0.00           C
ATOM    557  CD  GLN A  28      70.343  78.497  81.541  1.00  0.00           C
ATOM    558  OE1 GLN A  28      69.714  79.087  80.661  1.00  0.00           O
ATOM    559  NE2 GLN A  28      70.694  77.197  81.460  1.00  0.00           N
ATOM    562  C   GLN A  28      70.004  81.396  84.611  1.00  0.00           C
ATOM    563  O   GLN A  28      71.114  81.896  84.761  1.00  0.00           O
ATOM    564  N   LYS A  29      68.994  82.047  84.021  1.00  0.00           N
ATOM    566  CA  LYS A  29      69.084  83.405  83.561  1.00  0.00           C
ATOM    568  CB  LYS A  29      67.834  83.736  82.731  1.00  0.00           C
ATOM    571  CG  LYS A  29      67.774  85.187  82.241  1.00  0.00           C
ATOM    574  CD  LYS A  29      66.774  86.017  83.051  1.00  0.00           C
ATOM    577  CE  LYS A  29      66.944  87.516  82.831  1.00  0.00           C
ATOM    580  NZ  LYS A  29      65.744  88.216  83.281  1.00  0.00           N
ATOM    584  C   LYS A  29      69.394  84.406  84.671  1.00  0.00           C
ATOM    585  O   LYS A  29      70.284  85.236  84.551  1.00  0.00           O
ATOM    586  N   VAL A  30      68.734  84.286  85.841  1.00  0.00           N
ATOM    588  CA  VAL A  30      69.093  85.047  87.031  1.00  0.00           C
ATOM    590  CB  VAL A  30      68.134  84.776  88.201  1.00  0.00           C
ATOM    592  CG1 VAL A  30      68.614  85.466  89.491  1.00  0.00           C
ATOM    596  CG2 VAL A  30      66.724  85.286  87.861  1.00  0.00           C
ATOM    600  C   VAL A  30      70.534  84.807  87.491  1.00  0.00           C
ATOM    601  O   VAL A  30      71.273  85.746  87.801  1.00  0.00           O
ATOM    602  N   ALA A  31      70.994  83.535  87.541  1.00  0.00           N
ATOM    604  CA  ALA A  31      72.324  83.156  87.981  1.00  0.00           C
ATOM    606  CB  ALA A  31      72.424  81.617  87.981  1.00  0.00           C
ATOM    610  C   ALA A  31      73.444  83.715  87.121  1.00  0.00           C
ATOM    611  O   ALA A  31      74.424  84.266  87.640  1.00  0.00           O
ATOM    612  N   LYS A  32      73.304  83.615  85.791  1.00  0.00           N
ATOM    614  CA  LYS A  32      74.144  84.266  84.821  1.00  0.00           C
ATOM    616  CB  LYS A  32      73.644  83.837  83.421  1.00  0.00           C
ATOM    619  CG  LYS A  32      74.184  84.606  82.201  1.00  0.00           C
ATOM    622  CD  LYS A  32      73.564  84.156  80.871  1.00  0.00           C
ATOM    625  CE  LYS A  32      72.044  84.396  80.731  1.00  0.00           C
ATOM    628  NZ  LYS A  32      71.714  85.826  80.811  1.00  0.00           N
ATOM    632  C   LYS A  32      74.194  85.777  84.911  1.00  0.00           C
ATOM    633  O   LYS A  32      75.264  86.376  84.981  1.00  0.00           O
ATOM    634  N   ASP A  33      73.014  86.437  84.930  1.00  0.00           N
ATOM    636  CA  ASP A  33      72.954  87.876  85.011  1.00  0.00           C
ATOM    638  CB  ASP A  33      71.514  88.335  84.641  1.00  0.00           C
ATOM    641  CG  ASP A  33      71.364  88.116  83.151  1.00  0.00           C
ATOM    642  OD1 ASP A  33      72.204  88.666  82.401  1.00  0.00           O
ATOM    643  OD2 ASP A  33      70.444  87.407  82.671  1.00  0.00           O
ATOM    644  C   ASP A  33      73.514  88.426  86.320  1.00  0.00           C
ATOM    645  O   ASP A  33      74.334  89.337  86.331  1.00  0.00           O
ATOM    646  N   LYS A  34      73.164  87.815  87.471  1.00  0.00           N
ATOM    648  CA  LYS A  34      73.544  88.367  88.750  1.00  0.00           C
ATOM    650  CB  LYS A  34      72.454  87.915  89.731  1.00  0.00           C
ATOM    653  CG  LYS A  34      72.534  88.587  91.101  1.00  0.00           C
ATOM    656  CD  LYS A  34      71.554  87.915  92.061  1.00  0.00           C
ATOM    659  CE  LYS A  34      71.714  88.475  93.461  1.00  0.00           C
ATOM    662  NZ  LYS A  34      70.924  87.687  94.411  1.00  0.00           N
ATOM    666  C   LYS A  34      74.904  87.915  89.301  1.00  0.00           C
ATOM    667  O   LYS A  34      75.494  88.576  90.151  1.00  0.00           O
ATOM    668  N   TYR A  35      75.444  86.766  88.831  1.00  0.00           N
ATOM    670  CA  TYR A  35      76.714  86.266  89.351  1.00  0.00           C
ATOM    672  CB  TYR A  35      76.514  84.956  90.161  1.00  0.00           C
ATOM    675  CG  TYR A  35      75.584  85.166  91.301  1.00  0.00           C
ATOM    676  CD1 TYR A  35      75.944  85.996  92.371  1.00  0.00           C
ATOM    678  CE1 TYR A  35      75.074  86.185  93.461  1.00  0.00           C
ATOM    680  CZ  TYR A  35      73.854  85.516  93.481  1.00  0.00           C
ATOM    681  OH  TYR A  35      72.994  85.686  94.570  1.00  0.00           O
ATOM    683  CD2 TYR A  35      74.344  84.506  91.341  1.00  0.00           C
ATOM    685  CE2 TYR A  35      73.474  84.676  92.430  1.00  0.00           C
ATOM    687  C   TYR A  35      77.714  85.936  88.281  1.00  0.00           C
ATOM    688  O   TYR A  35      78.874  85.656  88.591  1.00  0.00           O
ATOM    689  N   GLY A  36      77.314  85.896  86.991  1.00  0.00           N
ATOM    691  CA  GLY A  36      78.174  85.447  85.901  1.00  0.00           C
ATOM    694  C   GLY A  36      78.414  83.955  85.911  1.00  0.00           C
ATOM    695  O   GLY A  36      79.264  83.436  85.210  1.00  0.00           O
ATOM    696  N   LEU A  37      77.644  83.246  86.761  1.00  0.00           N
ATOM    698  CA  LEU A  37      77.584  81.807  86.860  1.00  0.00           C
ATOM    700  CB  LEU A  37      76.704  81.425  88.091  1.00  0.00           C
ATOM    703  CG  LEU A  37      76.714  79.936  88.491  1.00  0.00           C
ATOM    705  CD1 LEU A  37      78.104  79.517  88.971  1.00  0.00           C
ATOM    709  CD2 LEU A  37      75.694  79.646  89.601  1.00  0.00           C
ATOM    713  C   LEU A  37      76.984  81.227  85.601  1.00  0.00           C
ATOM    714  O   LEU A  37      76.134  81.847  84.971  1.00  0.00           O
ATOM    715  N   ASP A  38      77.374  80.016  85.171  1.00  0.00           N
ATOM    717  CA  ASP A  38      76.584  79.276  84.211  1.00  0.00           C
ATOM    719  CB  ASP A  38      77.364  79.017  82.911  1.00  0.00           C
ATOM    722  CG  ASP A  38      76.413  79.105  81.740  1.00  0.00           C
ATOM    723  OD1 ASP A  38      75.174  78.986  81.911  1.00  0.00           O
ATOM    724  OD2 ASP A  38      76.924  79.337  80.610  1.00  0.00           O
ATOM    725  C   ASP A  38      76.014  78.006  84.821  1.00  0.00           C
ATOM    726  O   ASP A  38      76.544  77.436  85.771  1.00  0.00           O
ATOM    727  N   VAL A  39      74.844  77.596  84.331  1.00  0.00           N
ATOM    729  CA  VAL A  39      73.983  76.636  84.971  1.00  0.00           C
ATOM    731  CB  VAL A  39      72.744  77.345  85.541  1.00  0.00           C
ATOM    733  CG1 VAL A  39      71.864  76.396  86.371  1.00  0.00           C
ATOM    737  CG2 VAL A  39      73.194  78.576  86.361  1.00  0.00           C
ATOM    741  C   VAL A  39      73.554  75.646  83.911  1.00  0.00           C
ATOM    742  O   VAL A  39      72.654  75.926  83.110  1.00  0.00           O
ATOM    743  N   GLU A  40      74.164  74.455  83.851  1.00  0.00           N
ATOM    745  CA  GLU A  40      73.784  73.426  82.911  1.00  0.00           C
ATOM    747  CB  GLU A  40      74.954  72.436  82.780  1.00  0.00           C
ATOM    750  CG  GLU A  40      74.734  71.267  81.801  1.00  0.00           C
ATOM    753  CD  GLU A  40      75.784  70.197  82.011  1.00  0.00           C
ATOM    754  OE1 GLU A  40      77.004  70.516  82.081  1.00  0.00           O
ATOM    755  OE2 GLU A  40      75.394  69.017  82.171  1.00  0.00           O
ATOM    756  C   GLU A  40      72.514  72.736  83.371  1.00  0.00           C
ATOM    757  O   GLU A  40      72.484  72.096  84.430  1.00  0.00           O
ATOM    758  N   LEU A  41      71.394  72.917  82.640  1.00  0.00           N
ATOM    760  CA  LEU A  41      70.093  72.436  83.101  1.00  0.00           C
ATOM    762  CB  LEU A  41      68.934  73.426  82.811  1.00  0.00           C
ATOM    765  CG  LEU A  41      68.884  74.587  83.820  1.00  0.00           C
ATOM    767  CD1 LEU A  41      67.814  75.597  83.411  1.00  0.00           C
ATOM    771  CD2 LEU A  41      68.594  74.076  85.241  1.00  0.00           C
ATOM    775  C   LEU A  41      69.764  71.057  82.581  1.00  0.00           C
ATOM    776  O   LEU A  41      69.164  70.885  81.521  1.00  0.00           O
ATOM    777  N   VAL A  42      70.114  70.047  83.371  1.00  0.00           N
ATOM    779  CA  VAL A  42      70.023  68.657  82.990  1.00  0.00           C
ATOM    781  CB  VAL A  42      71.023  67.816  83.771  1.00  0.00           C
ATOM    783  CG1 VAL A  42      71.034  66.387  83.191  1.00  0.00           C
ATOM    787  CG2 VAL A  42      72.424  68.436  83.651  1.00  0.00           C
ATOM    791  C   VAL A  42      68.604  68.135  83.201  1.00  0.00           C
ATOM    792  O   VAL A  42      68.074  68.047  84.311  1.00  0.00           O
ATOM    793  N   THR A  43      67.924  67.777  82.101  1.00  0.00           N
ATOM    795  CA  THR A  43      66.504  67.496  82.121  1.00  0.00           C
ATOM    797  CB  THR A  43      65.794  68.065  80.911  1.00  0.00           C
ATOM    799  OG1 THR A  43      66.574  67.917  79.721  1.00  0.00           O
ATOM    801  CG2 THR A  43      65.654  69.576  81.131  1.00  0.00           C
ATOM    805  C   THR A  43      66.174  66.027  82.331  1.00  0.00           C
ATOM    806  O   THR A  43      66.834  65.117  81.831  1.00  0.00           O
ATOM    807  N   PHE A  44      65.134  65.756  83.131  1.00  0.00           N
ATOM    809  CA  PHE A  44      64.614  64.446  83.471  1.00  0.00           C
ATOM    811  CB  PHE A  44      64.884  64.076  84.951  1.00  0.00           C
ATOM    814  CG  PHE A  44      66.354  63.977  85.241  1.00  0.00           C
ATOM    815  CD1 PHE A  44      66.954  62.707  85.311  1.00  0.00           C
ATOM    817  CE1 PHE A  44      68.274  62.576  85.741  1.00  0.00           C
ATOM    819  CZ  PHE A  44      68.994  63.707  86.131  1.00  0.00           C
ATOM    821  CD2 PHE A  44      67.104  65.105  85.591  1.00  0.00           C
ATOM    823  CE2 PHE A  44      68.424  64.977  86.021  1.00  0.00           C
ATOM    825  C   PHE A  44      63.104  64.455  83.301  1.00  0.00           C
ATOM    826  O   PHE A  44      62.494  65.516  83.211  1.00  0.00           O
ATOM    827  N   ASN A  45      62.454  63.286  83.271  1.00  0.00           N
ATOM    829  CA  ASN A  45      61.004  63.186  83.271  1.00  0.00           C
ATOM    831  CB  ASN A  45      60.484  62.686  81.891  1.00  0.00           C
ATOM    834  CG  ASN A  45      58.964  62.745  81.711  1.00  0.00           C
ATOM    835  OD1 ASN A  45      58.214  63.447  82.391  1.00  0.00           O
ATOM    836  ND2 ASN A  45      58.454  61.927  80.761  1.00  0.00           N
ATOM    839  C   ASN A  45      60.564  62.285  84.411  1.00  0.00           C
ATOM    840  O   ASN A  45      59.454  61.777  84.430  1.00  0.00           O
ATOM    841  N   ASP A  46      61.394  62.076  85.441  1.00  0.00           N
ATOM    843  CA  ASP A  46      61.154  61.076  86.460  1.00  0.00           C
ATOM    845  CB  ASP A  46      61.794  59.736  86.041  1.00  0.00           C
ATOM    848  CG  ASP A  46      63.304  59.767  86.180  1.00  0.00           C
ATOM    849  OD1 ASP A  46      63.974  60.396  85.341  1.00  0.00           O
ATOM    850  OD2 ASP A  46      63.794  59.227  87.211  1.00  0.00           O
ATOM    851  C   ASP A  46      61.674  61.576  87.811  1.00  0.00           C
ATOM    852  O   ASP A  46      62.264  62.646  87.911  1.00  0.00           O
ATOM    853  N   TYR A  47      61.424  60.807  88.890  1.00  0.00           N
ATOM    855  CA  TYR A  47      61.834  61.186  90.221  1.00  0.00           C
ATOM    857  CB  TYR A  47      60.654  60.986  91.191  1.00  0.00           C
ATOM    860  CG  TYR A  47      59.504  61.917  91.051  1.00  0.00           C
ATOM    861  CD1 TYR A  47      59.624  63.216  90.541  1.00  0.00           C
ATOM    863  CE1 TYR A  47      58.634  64.166  90.811  1.00  0.00           C
ATOM    865  CZ  TYR A  47      57.514  63.797  91.561  1.00  0.00           C
ATOM    866  OH  TYR A  47      56.584  64.747  91.961  1.00  0.00           O
ATOM    868  CD2 TYR A  47      58.314  61.527  91.681  1.00  0.00           C
ATOM    870  CE2 TYR A  47      57.304  62.465  91.930  1.00  0.00           C
ATOM    872  C   TYR A  47      62.954  60.326  90.791  1.00  0.00           C
ATOM    873  O   TYR A  47      63.344  60.495  91.951  1.00  0.00           O
ATOM    874  N   VAL A  48      63.494  59.347  90.041  1.00  0.00           N
ATOM    876  CA  VAL A  48      64.464  58.417  90.581  1.00  0.00           C
ATOM    878  CB  VAL A  48      64.164  56.977  90.171  1.00  0.00           C
ATOM    880  CG1 VAL A  48      65.224  56.006  90.731  1.00  0.00           C
ATOM    884  CG2 VAL A  48      62.784  56.576  90.711  1.00  0.00           C
ATOM    888  C   VAL A  48      65.834  58.867  90.121  1.00  0.00           C
ATOM    889  O   VAL A  48      66.733  59.146  90.921  1.00  0.00           O
ATOM    890  N   LEU A  49      66.004  59.007  88.791  1.00  0.00           N
ATOM    892  CA  LEU A  49      67.224  59.375  88.121  1.00  0.00           C
ATOM    894  CB  LEU A  49      67.074  59.266  86.591  1.00  0.00           C
ATOM    897  CG  LEU A  49      66.744  57.846  86.071  1.00  0.00           C
ATOM    899  CD1 LEU A  49      66.404  57.896  84.570  1.00  0.00           C
ATOM    903  CD2 LEU A  49      67.894  56.857  86.301  1.00  0.00           C
ATOM    907  C   LEU A  49      67.824  60.716  88.561  1.00  0.00           C
ATOM    908  O   LEU A  49      69.054  60.765  88.601  1.00  0.00           O
ATOM    909  N   PRO A  50      67.134  61.806  88.941  1.00  0.00           N
ATOM    910  CD  PRO A  50      65.734  62.076  88.571  1.00  0.00           C
ATOM    913  CA  PRO A  50      67.814  63.027  89.371  1.00  0.00           C
ATOM    915  CB  PRO A  50      66.694  64.055  89.561  1.00  0.00           C
ATOM    918  CG  PRO A  50      65.534  63.587  88.680  1.00  0.00           C
ATOM    921  C   PRO A  50      68.564  62.837  90.671  1.00  0.00           C
ATOM    922  O   PRO A  50      69.624  63.436  90.861  1.00  0.00           O
ATOM    923  N   ASN A  51      68.004  62.036  91.591  1.00  0.00           N
ATOM    925  CA  ASN A  51      68.664  61.625  92.811  1.00  0.00           C
ATOM    927  CB  ASN A  51      67.644  60.957  93.761  1.00  0.00           C
ATOM    930  CG  ASN A  51      66.904  62.026  94.521  1.00  0.00           C
ATOM    931  OD1 ASN A  51      67.334  63.177  94.581  1.00  0.00           O
ATOM    932  ND2 ASN A  51      65.774  61.637  95.161  1.00  0.00           N
ATOM    935  C   ASN A  51      69.834  60.695  92.581  1.00  0.00           C
ATOM    936  O   ASN A  51      70.874  60.847  93.221  1.00  0.00           O
ATOM    937  N   GLU A  52      69.704  59.715  91.651  1.00  0.00           N
ATOM    939  CA  GLU A  52      70.814  58.876  91.231  1.00  0.00           C
ATOM    941  CB  GLU A  52      70.364  57.837  90.171  1.00  0.00           C
ATOM    944  CG  GLU A  52      69.324  56.857  90.741  1.00  0.00           C
ATOM    947  CD  GLU A  52      69.454  55.407  90.301  1.00  0.00           C
ATOM    948  OE1 GLU A  52      70.574  54.856  90.271  1.00  0.00           O
ATOM    949  OE2 GLU A  52      68.384  54.736  90.221  1.00  0.00           O
ATOM    950  C   GLU A  52      71.944  59.677  90.651  1.00  0.00           C
ATOM    951  O   GLU A  52      73.084  59.576  91.091  1.00  0.00           O
ATOM    952  N   ALA A  53      71.644  60.587  89.701  1.00  0.00           N
ATOM    954  CA  ALA A  53      72.604  61.457  89.091  1.00  0.00           C
ATOM    956  CB  ALA A  53      71.873  62.267  88.011  1.00  0.00           C
ATOM    960  C   ALA A  53      73.304  62.367  90.091  1.00  0.00           C
ATOM    961  O   ALA A  53      74.514  62.547  90.061  1.00  0.00           O
ATOM    962  N   LEU A  54      72.544  62.946  91.041  1.00  0.00           N
ATOM    964  CA  LEU A  54      73.114  63.746  92.111  1.00  0.00           C
ATOM    966  CB  LEU A  54      71.974  64.367  92.951  1.00  0.00           C
ATOM    969  CG  LEU A  54      72.424  65.277  94.091  1.00  0.00           C
ATOM    971  CD1 LEU A  54      73.284  66.425  93.581  1.00  0.00           C
ATOM    975  CD2 LEU A  54      71.224  65.826  94.860  1.00  0.00           C
ATOM    979  C   LEU A  54      74.074  63.006  93.021  1.00  0.00           C
ATOM    980  O   LEU A  54      75.184  63.465  93.261  1.00  0.00           O
ATOM    981  N   SER A  55      73.674  61.806  93.511  1.00  0.00           N
ATOM    983  CA  SER A  55      74.484  60.917  94.341  1.00  0.00           C
ATOM    985  CB  SER A  55      73.644  59.707  94.831  1.00  0.00           C
ATOM    988  OG  SER A  55      74.373  58.837  95.711  1.00  0.00           O
ATOM    990  C   SER A  55      75.734  60.387  93.680  1.00  0.00           C
ATOM    991  O   SER A  55      76.824  60.346  94.261  1.00  0.00           O
ATOM    992  N   LYS A  56      75.614  59.965  92.401  1.00  0.00           N
ATOM    994  CA  LYS A  56      76.714  59.455  91.621  1.00  0.00           C
ATOM    996  CB  LYS A  56      76.174  58.855  90.301  1.00  0.00           C
ATOM    999  CG  LYS A  56      75.304  57.596  90.431  1.00  0.00           C
ATOM   1002  CD  LYS A  56      74.454  57.407  89.161  1.00  0.00           C
ATOM   1005  CE  LYS A  56      75.284  57.146  87.901  1.00  0.00           C
ATOM   1008  NZ  LYS A  56      74.584  57.605  86.701  1.00  0.00           N
ATOM   1012  C   LYS A  56      77.733  60.495  91.211  1.00  0.00           C
ATOM   1013  O   LYS A  56      78.884  60.157  90.911  1.00  0.00           O
ATOM   1014  N   GLY A  57      77.344  61.777  91.171  1.00  0.00           N
ATOM   1016  CA  GLY A  57      78.174  62.837  90.621  1.00  0.00           C
ATOM   1019  C   GLY A  57      78.034  63.056  89.141  1.00  0.00           C
ATOM   1020  O   GLY A  57      78.974  63.517  88.491  1.00  0.00           O
ATOM   1021  N   ASP A  58      76.854  62.766  88.561  1.00  0.00           N
ATOM   1023  CA  ASP A  58      76.534  63.157  87.201  1.00  0.00           C
ATOM   1025  CB  ASP A  58      75.454  62.285  86.501  1.00  0.00           C
ATOM   1028  CG  ASP A  58      75.494  60.797  86.761  1.00  0.00           C
ATOM   1029  OD1 ASP A  58      76.544  60.196  87.091  1.00  0.00           O
ATOM   1030  OD2 ASP A  58      74.424  60.186  86.511  1.00  0.00           O
ATOM   1031  C   ASP A  58      76.023  64.596  87.171  1.00  0.00           C
ATOM   1032  O   ASP A  58      76.104  65.257  86.141  1.00  0.00           O
ATOM   1033  N   ILE A  59      75.534  65.105  88.331  1.00  0.00           N
ATOM   1035  CA  ILE A  59      75.044  66.465  88.481  1.00  0.00           C
ATOM   1037  CB  ILE A  59      73.534  66.675  88.231  1.00  0.00           C
ATOM   1039  CG2 ILE A  59      73.234  66.465  86.731  1.00  0.00           C
ATOM   1043  CG1 ILE A  59      72.654  65.756  89.111  1.00  0.00           C
ATOM   1046  CD  ILE A  59      71.144  65.867  88.831  1.00  0.00           C
ATOM   1050  C   ILE A  59      75.374  66.917  89.891  1.00  0.00           C
ATOM   1051  O   ILE A  59      75.414  66.117  90.831  1.00  0.00           O
ATOM   1052  N   ASP A  60      75.664  68.227  90.081  1.00  0.00           N
ATOM   1054  CA  ASP A  60      76.004  68.785  91.371  1.00  0.00           C
ATOM   1056  CB  ASP A  60      76.814  70.087  91.141  1.00  0.00           C
ATOM   1059  CG  ASP A  60      78.154  69.686  90.571  1.00  0.00           C
ATOM   1060  OD1 ASP A  60      78.274  69.617  89.321  1.00  0.00           O
ATOM   1061  OD2 ASP A  60      79.044  69.326  91.390  1.00  0.00           O
ATOM   1062  C   ASP A  60      74.804  69.126  92.251  1.00  0.00           C
ATOM   1063  O   ASP A  60      74.884  69.087  93.481  1.00  0.00           O
ATOM   1064  N   ALA A  61      73.654  69.455  91.641  1.00  0.00           N
ATOM   1066  CA  ALA A  61      72.444  69.736  92.360  1.00  0.00           C
ATOM   1068  CB  ALA A  61      72.324  71.267  92.591  1.00  0.00           C
ATOM   1072  C   ALA A  61      71.224  69.206  91.611  1.00  0.00           C
ATOM   1073  O   ALA A  61      71.273  68.867  90.431  1.00  0.00           O
ATOM   1074  N   ASN A  62      70.074  69.105  92.291  1.00  0.00           N
ATOM   1076  CA  ASN A  62      68.794  68.925  91.621  1.00  0.00           C
ATOM   1078  CB  ASN A  62      68.444  67.407  91.451  1.00  0.00           C
ATOM   1081  CG  ASN A  62      68.094  66.657  92.741  1.00  0.00           C
ATOM   1082  OD1 ASN A  62      67.454  67.146  93.661  1.00  0.00           O
ATOM   1083  ND2 ASN A  62      68.534  65.376  92.801  1.00  0.00           N
ATOM   1086  C   ASN A  62      67.754  69.767  92.331  1.00  0.00           C
ATOM   1087  O   ASN A  62      67.954  70.175  93.471  1.00  0.00           O
ATOM   1088  N   ALA A  63      66.644  70.105  91.641  1.00  0.00           N
ATOM   1090  CA  ALA A  63      65.704  71.087  92.131  1.00  0.00           C
ATOM   1092  CB  ALA A  63      65.944  72.426  91.421  1.00  0.00           C
ATOM   1096  C   ALA A  63      64.254  70.635  91.981  1.00  0.00           C
ATOM   1097  O   ALA A  63      63.334  71.447  91.881  1.00  0.00           O
ATOM   1098  N   PHE A  64      64.034  69.315  92.021  1.00  0.00           N
ATOM   1100  CA  PHE A  64      62.734  68.697  92.221  1.00  0.00           C
ATOM   1102  CB  PHE A  64      62.494  67.517  91.201  1.00  0.00           C
ATOM   1105  CG  PHE A  64      63.064  66.176  91.621  1.00  0.00           C
ATOM   1106  CD1 PHE A  64      62.204  65.087  91.860  1.00  0.00           C
ATOM   1108  CE1 PHE A  64      62.694  63.896  92.401  1.00  0.00           C
ATOM   1110  CZ  PHE A  64      64.044  63.777  92.721  1.00  0.00           C
ATOM   1112  CD2 PHE A  64      64.434  66.027  91.911  1.00  0.00           C
ATOM   1114  CE2 PHE A  64      64.913  64.845  92.491  1.00  0.00           C
ATOM   1116  C   PHE A  64      62.754  68.216  93.671  1.00  0.00           C
ATOM   1117  O   PHE A  64      63.824  68.146  94.271  1.00  0.00           O
ATOM   1118  N   GLN A  65      61.584  67.837  94.231  1.00  0.00           N
ATOM   1120  CA  GLN A  65      61.434  66.885  95.331  1.00  0.00           C
ATOM   1122  CB  GLN A  65      62.544  65.797  95.531  1.00  0.00           C
ATOM   1125  CG  GLN A  65      63.714  66.067  96.511  1.00  0.00           C
ATOM   1128  CD  GLN A  65      64.824  65.017  96.351  1.00  0.00           C
ATOM   1129  OE1 GLN A  65      64.744  63.876  96.831  1.00  0.00           O
ATOM   1130  NE2 GLN A  65      65.914  65.396  95.651  1.00  0.00           N
ATOM   1133  C   GLN A  65      61.104  67.587  96.631  1.00  0.00           C
ATOM   1134  O   GLN A  65      61.754  68.535  97.070  1.00  0.00           O
ATOM   1135  N   HIS A  66      60.034  67.135  97.291  1.00  0.00           N
ATOM   1137  CA  HIS A  66      59.684  67.627  98.611  1.00  0.00           C
ATOM   1139  CB  HIS A  66      58.164  67.547  98.860  1.00  0.00           C
ATOM   1142  ND1 HIS A  66      57.504  65.215  99.451  1.00  0.00           N
ATOM   1143  CG  HIS A  66      57.514  66.227  98.511  1.00  0.00           C
ATOM   1144  CE1 HIS A  66      56.674  64.306  98.971  1.00  0.00           C
ATOM   1146  NE2 HIS A  66      56.154  64.677  97.781  1.00  0.00           N
ATOM   1148  CD2 HIS A  66      56.694  65.917  97.480  1.00  0.00           C
ATOM   1150  C   HIS A  66      60.504  66.955  99.700  1.00  0.00           C
ATOM   1151  O   HIS A  66      61.144  65.927  99.481  1.00  0.00           O
ATOM   1152  N   LYS A  67      60.554  67.535 100.920  1.00  0.00           N
ATOM   1154  CA  LYS A  67      61.284  66.925 102.021  1.00  0.00           C
ATOM   1156  CB  LYS A  67      61.444  67.826 103.271  1.00  0.00           C
ATOM   1159  CG  LYS A  67      62.624  67.356 104.131  1.00  0.00           C
ATOM   1162  CD  LYS A  67      62.774  68.127 105.441  1.00  0.00           C
ATOM   1165  CE  LYS A  67      63.934  67.605 106.311  1.00  0.00           C
ATOM   1168  NZ  LYS A  67      63.624  66.297 106.901  1.00  0.00           N
ATOM   1172  C   LYS A  67      60.804  65.516 102.411  1.00  0.00           C
ATOM   1173  O   LYS A  67      61.684  64.677 102.671  1.00  0.00           O
ATOM   1174  N   PRO A  68      59.514  65.127 102.421  1.00  0.00           N
ATOM   1175  CD  PRO A  68      58.394  66.027 102.681  1.00  0.00           C
ATOM   1178  CA  PRO A  68      59.164  63.756 102.730  1.00  0.00           C
ATOM   1180  CB  PRO A  68      57.624  63.767 102.811  1.00  0.00           C
ATOM   1183  CG  PRO A  68      57.324  65.157 103.361  1.00  0.00           C
ATOM   1186  C   PRO A  68      59.664  62.806 101.671  1.00  0.00           C
ATOM   1187  O   PRO A  68      60.164  61.736 102.030  1.00  0.00           O
ATOM   1188  N   TYR A  69      59.604  63.167 100.371  1.00  0.00           N
ATOM   1190  CA  TYR A  69      60.204  62.367  99.311  1.00  0.00           C
ATOM   1192  CB  TYR A  69      59.884  62.986  97.921  1.00  0.00           C
ATOM   1195  CG  TYR A  69      60.324  62.085  96.801  1.00  0.00           C
ATOM   1196  CD1 TYR A  69      59.444  61.096  96.311  1.00  0.00           C
ATOM   1198  CE1 TYR A  69      59.864  60.207  95.321  1.00  0.00           C
ATOM   1200  CZ  TYR A  69      61.144  60.297  94.781  1.00  0.00           C
ATOM   1201  OH  TYR A  69      61.584  59.337  93.851  1.00  0.00           O
ATOM   1203  CD2 TYR A  69      61.594  62.197  96.221  1.00  0.00           C
ATOM   1205  CE2 TYR A  69      61.994  61.326  95.201  1.00  0.00           C
ATOM   1207  C   TYR A  69      61.714  62.207  99.521  1.00  0.00           C
ATOM   1208  O   TYR A  69      62.234  61.096  99.471  1.00  0.00           O
ATOM   1209  N   LEU A  70      62.434  63.297  99.851  1.00  0.00           N
ATOM   1211  CA  LEU A  70      63.854  63.205 100.171  1.00  0.00           C
ATOM   1213  CB  LEU A  70      64.434  64.627 100.411  1.00  0.00           C
ATOM   1216  CG  LEU A  70      65.954  64.686 100.691  1.00  0.00           C
ATOM   1218  CD1 LEU A  70      66.764  64.186  99.500  1.00  0.00           C
ATOM   1222  CD2 LEU A  70      66.394  66.117 101.060  1.00  0.00           C
ATOM   1226  C   LEU A  70      64.174  62.306 101.370  1.00  0.00           C
ATOM   1227  O   LEU A  70      64.974  61.387 101.281  1.00  0.00           O
ATOM   1228  N   ASP A  71      63.464  62.496 102.501  1.00  0.00           N
ATOM   1230  CA  ASP A  71      63.574  61.646 103.671  1.00  0.00           C
ATOM   1232  CB  ASP A  71      62.684  62.167 104.831  1.00  0.00           C
ATOM   1235  CG  ASP A  71      63.134  63.436 105.511  1.00  0.00           C
ATOM   1236  OD1 ASP A  71      64.204  64.035 105.281  1.00  0.00           O
ATOM   1237  OD2 ASP A  71      62.364  63.837 106.441  1.00  0.00           O
ATOM   1238  C   ASP A  71      63.214  60.175 103.420  1.00  0.00           C
ATOM   1239  O   ASP A  71      63.764  59.277 104.031  1.00  0.00           O
ATOM   1240  N   GLN A  72      62.224  59.887 102.551  1.00  0.00           N
ATOM   1242  CA  GLN A  72      61.974  58.535 102.081  1.00  0.00           C
ATOM   1244  CB  GLN A  72      60.694  58.486 101.221  1.00  0.00           C
ATOM   1247  CG  GLN A  72      60.234  57.057 100.881  1.00  0.00           C
ATOM   1250  CD  GLN A  72      60.014  56.256 102.161  1.00  0.00           C
ATOM   1251  OE1 GLN A  72      59.544  56.826 103.161  1.00  0.00           O
ATOM   1252  NE2 GLN A  72      60.334  54.947 102.170  1.00  0.00           N
ATOM   1255  C   GLN A  72      63.124  57.936 101.281  1.00  0.00           C
ATOM   1256  O   GLN A  72      63.574  56.826 101.531  1.00  0.00           O
ATOM   1257  N   GLN A  73      63.684  58.707 100.321  1.00  0.00           N
ATOM   1259  CA  GLN A  73      64.794  58.276  99.500  1.00  0.00           C
ATOM   1261  CB  GLN A  73      65.104  59.367  98.441  1.00  0.00           C
ATOM   1264  CG  GLN A  73      63.974  59.585  97.391  1.00  0.00           C
ATOM   1267  CD  GLN A  73      64.074  58.657  96.171  1.00  0.00           C
ATOM   1268  OE1 GLN A  73      64.564  59.066  95.111  1.00  0.00           O
ATOM   1269  NE2 GLN A  73      63.614  57.407  96.311  1.00  0.00           N
ATOM   1272  C   GLN A  73      66.044  57.925 100.301  1.00  0.00           C
ATOM   1273  O   GLN A  73      66.733  56.936 100.031  1.00  0.00           O
ATOM   1274  N   LEU A  74      66.374  58.727 101.340  1.00  0.00           N
ATOM   1276  CA  LEU A  74      67.544  58.556 102.211  1.00  0.00           C
ATOM   1278  CB  LEU A  74      67.694  59.747 103.191  1.00  0.00           C
ATOM   1281  CG  LEU A  74      67.983  61.127 102.541  1.00  0.00           C
ATOM   1283  CD1 LEU A  74      67.784  62.256 103.571  1.00  0.00           C
ATOM   1287  CD2 LEU A  74      69.384  61.246 101.920  1.00  0.00           C
ATOM   1291  C   LEU A  74      67.593  57.215 102.951  1.00  0.00           C
ATOM   1292  O   LEU A  74      68.654  56.646 103.201  1.00  0.00           O
ATOM   1293  N   LYS A  75      66.413  56.657 103.291  1.00  0.00           N
ATOM   1295  CA  LYS A  75      66.234  55.285 103.730  1.00  0.00           C
ATOM   1297  CB  LYS A  75      64.834  55.137 104.341  1.00  0.00           C
ATOM   1300  CG  LYS A  75      64.634  56.056 105.551  1.00  0.00           C
ATOM   1303  CD  LYS A  75      63.224  55.927 106.111  1.00  0.00           C
ATOM   1306  CE  LYS A  75      63.004  56.797 107.361  1.00  0.00           C
ATOM   1309  NZ  LYS A  75      61.574  56.847 107.671  1.00  0.00           N
ATOM   1313  C   LYS A  75      66.434  54.236 102.651  1.00  0.00           C
ATOM   1314  O   LYS A  75      67.394  53.476 102.701  1.00  0.00           O
ATOM   1315  N   ASP A  76      65.494  54.175 101.671  1.00  0.00           N
ATOM   1317  CA  ASP A  76      65.344  53.107 100.701  1.00  0.00           C
ATOM   1319  CB  ASP A  76      64.244  53.497  99.661  1.00  0.00           C
ATOM   1322  CG  ASP A  76      62.874  53.646 100.271  1.00  0.00           C
ATOM   1323  OD1 ASP A  76      62.734  53.736 101.510  1.00  0.00           O
ATOM   1324  OD2 ASP A  76      61.914  53.756  99.451  1.00  0.00           O
ATOM   1325  C   ASP A  76      66.593  52.867  99.880  1.00  0.00           C
ATOM   1326  O   ASP A  76      67.094  51.756  99.670  1.00  0.00           O
ATOM   1327  N   ARG A  77      67.164  53.977  99.411  1.00  0.00           N
ATOM   1329  CA  ARG A  77      68.204  53.907  98.441  1.00  0.00           C
ATOM   1331  CB  ARG A  77      67.894  54.916  97.301  1.00  0.00           C
ATOM   1334  CG  ARG A  77      66.733  54.617  96.341  1.00  0.00           C
ATOM   1337  CD  ARG A  77      66.944  53.396  95.451  1.00  0.00           C
ATOM   1340  NE  ARG A  77      68.164  53.606  94.631  1.00  0.00           N
ATOM   1342  CZ  ARG A  77      68.214  53.767  93.320  1.00  0.00           C
ATOM   1343  NH1 ARG A  77      67.174  53.916  92.541  1.00  0.00           N
ATOM   1346  NH2 ARG A  77      69.394  53.767  92.721  1.00  0.00           N
ATOM   1349  C   ARG A  77      69.574  54.087  99.110  1.00  0.00           C
ATOM   1350  O   ARG A  77      70.554  53.556  98.601  1.00  0.00           O
ATOM   1351  N   GLY A  78      69.634  54.747 100.311  1.00  0.00           N
ATOM   1353  CA  GLY A  78      70.864  54.965 101.101  1.00  0.00           C
ATOM   1356  C   GLY A  78      71.824  56.117 100.791  1.00  0.00           C
ATOM   1357  O   GLY A  78      73.014  56.006 101.101  1.00  0.00           O
ATOM   1358  N   TYR A  79      71.384  57.247 100.191  1.00  0.00           N
ATOM   1360  CA  TYR A  79      72.214  58.356  99.711  1.00  0.00           C
ATOM   1362  CB  TYR A  79      71.624  59.326  98.590  1.00  0.00           C
ATOM   1365  CG  TYR A  79      71.104  58.767  97.281  1.00  0.00           C
ATOM   1366  CD1 TYR A  79      71.784  57.727  96.641  1.00  0.00           C
ATOM   1368  CE1 TYR A  79      71.214  57.057  95.561  1.00  0.00           C
ATOM   1370  CZ  TYR A  79      69.904  57.356  95.161  1.00  0.00           C
ATOM   1371  OH  TYR A  79      69.254  56.516  94.251  1.00  0.00           O
ATOM   1373  CD2 TYR A  79      69.864  59.186  96.740  1.00  0.00           C
ATOM   1375  CE2 TYR A  79      69.224  58.417  95.750  1.00  0.00           C
ATOM   1377  C   TYR A  79      72.593  59.277 100.871  1.00  0.00           C
ATOM   1378  O   TYR A  79      72.034  59.227 101.960  1.00  0.00           O
ATOM   1379  N   LYS A  80      73.554  60.186 100.631  1.00  0.00           N
ATOM   1381  CA  LYS A  80      73.894  61.267 101.541  1.00  0.00           C
ATOM   1383  CB  LYS A  80      75.384  61.186 101.930  1.00  0.00           C
ATOM   1386  CG  LYS A  80      75.704  59.965 102.821  1.00  0.00           C
ATOM   1389  CD  LYS A  80      74.944  59.996 104.161  1.00  0.00           C
ATOM   1392  CE  LYS A  80      75.394  58.965 105.211  1.00  0.00           C
ATOM   1395  NZ  LYS A  80      76.814  59.175 105.591  1.00  0.00           N
ATOM   1399  C   LYS A  80      73.544  62.617 100.931  1.00  0.00           C
ATOM   1400  O   LYS A  80      74.394  63.457 100.661  1.00  0.00           O
ATOM   1401  N   LEU A  81      72.244  62.837 100.691  1.00  0.00           N
ATOM   1403  CA  LEU A  81      71.733  64.076 100.141  1.00  0.00           C
ATOM   1405  CB  LEU A  81      70.694  63.837  99.010  1.00  0.00           C
ATOM   1408  CG  LEU A  81      71.134  62.846  97.930  1.00  0.00           C
ATOM   1410  CD1 LEU A  81      70.014  62.605  96.901  1.00  0.00           C
ATOM   1414  CD2 LEU A  81      72.434  63.256  97.240  1.00  0.00           C
ATOM   1418  C   LEU A  81      71.134  64.965 101.221  1.00  0.00           C
ATOM   1419  O   LEU A  81      70.644  64.506 102.261  1.00  0.00           O
ATOM   1420  N   VAL A  82      71.204  66.285 100.981  1.00  0.00           N
ATOM   1422  CA  VAL A  82      70.804  67.337 101.901  1.00  0.00           C
ATOM   1424  CB  VAL A  82      71.954  67.896 102.730  1.00  0.00           C
ATOM   1426  CG1 VAL A  82      72.394  66.867 103.791  1.00  0.00           C
ATOM   1430  CG2 VAL A  82      73.144  68.245 101.811  1.00  0.00           C
ATOM   1434  C   VAL A  82      70.194  68.486 101.141  1.00  0.00           C
ATOM   1435  O   VAL A  82      70.574  68.846 100.031  1.00  0.00           O
ATOM   1436  N   ALA A  83      69.174  69.117 101.750  1.00  0.00           N
ATOM   1438  CA  ALA A  83      68.474  70.215 101.130  1.00  0.00           C
ATOM   1440  CB  ALA A  83      67.044  70.215 101.661  1.00  0.00           C
ATOM   1444  C   ALA A  83      69.174  71.547 101.391  1.00  0.00           C
ATOM   1445  O   ALA A  83      69.424  71.936 102.541  1.00  0.00           O
ATOM   1446  N   VAL A  84      69.514  72.297 100.331  1.00  0.00           N
ATOM   1448  CA  VAL A  84      70.233  73.547 100.441  1.00  0.00           C
ATOM   1450  CB  VAL A  84      71.434  73.637  99.511  1.00  0.00           C
ATOM   1452  CG1 VAL A  84      72.544  72.756 100.110  1.00  0.00           C
ATOM   1456  CG2 VAL A  84      71.054  73.205  98.091  1.00  0.00           C
ATOM   1460  C   VAL A  84      69.334  74.747 100.321  1.00  0.00           C
ATOM   1461  O   VAL A  84      69.744  75.885 100.481  1.00  0.00           O
ATOM   1462  N   GLY A  85      68.024  74.517 100.120  1.00  0.00           N
ATOM   1464  CA  GLY A  85      67.024  75.547 100.241  1.00  0.00           C
ATOM   1467  C   GLY A  85      65.734  75.096  99.661  1.00  0.00           C
ATOM   1468  O   GLY A  85      65.664  74.117  98.931  1.00  0.00           O
ATOM   1469  N   ASN A  86      64.664  75.826  99.971  1.00  0.00           N
ATOM   1471  CA  ASN A  86      63.344  75.526  99.491  1.00  0.00           C
ATOM   1473  CB  ASN A  86      62.304  75.907 100.551  1.00  0.00           C
ATOM   1476  CG  ASN A  86      62.564  75.245 101.911  1.00  0.00           C
ATOM   1477  OD1 ASN A  86      63.374  74.337 102.111  1.00  0.00           O
ATOM   1478  ND2 ASN A  86      61.854  75.786 102.921  1.00  0.00           N
ATOM   1481  C   ASN A  86      63.064  76.297  98.201  1.00  0.00           C
ATOM   1482  O   ASN A  86      63.634  77.356  97.961  1.00  0.00           O
ATOM   1483  N   THR A  87      62.174  75.756  97.351  1.00  0.00           N
ATOM   1485  CA  THR A  87      61.674  76.407  96.141  1.00  0.00           C
ATOM   1487  CB  THR A  87      61.824  75.547  94.871  1.00  0.00           C
ATOM   1489  OG1 THR A  87      61.194  74.266  94.951  1.00  0.00           O
ATOM   1491  CG2 THR A  87      63.314  75.277  94.631  1.00  0.00           C
ATOM   1495  C   THR A  87      60.234  76.815  96.351  1.00  0.00           C
ATOM   1496  O   THR A  87      59.934  77.936  96.771  1.00  0.00           O
ATOM   1497  N   PHE A  88      59.284  75.926  96.061  1.00  0.00           N
ATOM   1499  CA  PHE A  88      57.864  76.236  95.971  1.00  0.00           C
ATOM   1501  CB  PHE A  88      57.394  76.355  94.500  1.00  0.00           C
ATOM   1504  CG  PHE A  88      58.044  77.527  93.811  1.00  0.00           C
ATOM   1505  CD1 PHE A  88      57.774  78.826  94.251  1.00  0.00           C
ATOM   1507  CE1 PHE A  88      58.374  79.936  93.641  1.00  0.00           C
ATOM   1509  CZ  PHE A  88      59.224  79.747  92.551  1.00  0.00           C
ATOM   1511  CD2 PHE A  88      58.904  77.345  92.710  1.00  0.00           C
ATOM   1513  CE2 PHE A  88      59.484  78.455  92.081  1.00  0.00           C
ATOM   1515  C   PHE A  88      57.044  75.167  96.651  1.00  0.00           C
ATOM   1516  O   PHE A  88      57.404  73.986  96.661  1.00  0.00           O
ATOM   1517  N   VAL A  89      55.874  75.535  97.211  1.00  0.00           N
ATOM   1519  CA  VAL A  89      54.834  74.557  97.531  1.00  0.00           C
ATOM   1521  CB  VAL A  89      53.964  74.856  98.761  1.00  0.00           C
ATOM   1523  CG1 VAL A  89      53.264  73.566  99.261  1.00  0.00           C
ATOM   1527  CG2 VAL A  89      54.843  75.447  99.871  1.00  0.00           C
ATOM   1531  C   VAL A  89      53.954  74.487  96.311  1.00  0.00           C
ATOM   1532  O   VAL A  89      53.444  75.495  95.841  1.00  0.00           O
ATOM   1533  N   TYR A  90      53.774  73.286  95.771  1.00  0.00           N
ATOM   1535  CA  TYR A  90      52.824  73.026  94.721  1.00  0.00           C
ATOM   1537  CB  TYR A  90      53.484  72.267  93.541  1.00  0.00           C
ATOM   1540  CG  TYR A  90      54.724  72.956  93.011  1.00  0.00           C
ATOM   1541  CD1 TYR A  90      54.614  74.186  92.351  1.00  0.00           C
ATOM   1543  CE1 TYR A  90      55.714  74.727  91.661  1.00  0.00           C
ATOM   1545  CZ  TYR A  90      56.934  74.057  91.651  1.00  0.00           C
ATOM   1546  OH  TYR A  90      58.014  74.565  90.911  1.00  0.00           O
ATOM   1548  CD2 TYR A  90      55.974  72.307  93.031  1.00  0.00           C
ATOM   1550  CE2 TYR A  90      57.074  72.855  92.360  1.00  0.00           C
ATOM   1552  C   TYR A  90      51.734  72.146  95.341  1.00  0.00           C
ATOM   1553  O   TYR A  90      51.994  70.965  95.601  1.00  0.00           O
ATOM   1554  N   PRO A  91      50.524  72.646  95.621  1.00  0.00           N
ATOM   1555  CD  PRO A  91      50.184  74.066  95.671  1.00  0.00           C
ATOM   1558  CA  PRO A  91      49.374  71.826  95.971  1.00  0.00           C
ATOM   1560  CB  PRO A  91      48.254  72.837  96.291  1.00  0.00           C
ATOM   1563  CG  PRO A  91      49.004  74.117  96.631  1.00  0.00           C
ATOM   1566  C   PRO A  91      49.004  70.837  94.901  1.00  0.00           C
ATOM   1567  O   PRO A  91      48.784  71.236  93.750  1.00  0.00           O
ATOM   1568  N   ILE A  92      48.914  69.547  95.251  1.00  0.00           N
ATOM   1570  CA  ILE A  92      48.504  68.486  94.351  1.00  0.00           C
ATOM   1572  CB  ILE A  92      49.054  67.135  94.831  1.00  0.00           C
ATOM   1574  CG2 ILE A  92      48.314  66.675  96.101  1.00  0.00           C
ATOM   1578  CG1 ILE A  92      49.044  66.035  93.741  1.00  0.00           C
ATOM   1581  CD  ILE A  92      49.724  64.726  94.170  1.00  0.00           C
ATOM   1585  C   ILE A  92      46.984  68.506  94.151  1.00  0.00           C
ATOM   1586  O   ILE A  92      46.233  69.017  94.981  1.00  0.00           O
ATOM   1587  N   ALA A  93      46.474  67.987  93.011  1.00  0.00           N
ATOM   1589  CA  ALA A  93      45.064  68.105  92.710  1.00  0.00           C
ATOM   1591  CB  ALA A  93      44.834  69.315  91.781  1.00  0.00           C
ATOM   1595  C   ALA A  93      44.544  66.847  92.061  1.00  0.00           C
ATOM   1596  O   ALA A  93      45.274  66.106  91.401  1.00  0.00           O
ATOM   1597  N   GLY A  94      43.244  66.555  92.281  1.00  0.00           N
ATOM   1599  CA  GLY A  94      42.514  65.486  91.621  1.00  0.00           C
ATOM   1602  C   GLY A  94      41.874  65.947  90.341  1.00  0.00           C
ATOM   1603  O   GLY A  94      41.164  66.947  90.321  1.00  0.00           O
ATOM   1604  N   TYR A  95      42.094  65.207  89.251  1.00  0.00           N
ATOM   1606  CA  TYR A  95      41.704  65.597  87.911  1.00  0.00           C
ATOM   1608  CB  TYR A  95      42.944  65.976  87.051  1.00  0.00           C
ATOM   1611  CG  TYR A  95      43.784  67.087  87.621  1.00  0.00           C
ATOM   1612  CD1 TYR A  95      43.574  68.417  87.221  1.00  0.00           C
ATOM   1614  CE1 TYR A  95      44.504  69.407  87.551  1.00  0.00           C
ATOM   1616  CZ  TYR A  95      45.664  69.076  88.250  1.00  0.00           C
ATOM   1617  OH  TYR A  95      46.624  70.066  88.551  1.00  0.00           O
ATOM   1619  CD2 TYR A  95      44.944  66.776  88.361  1.00  0.00           C
ATOM   1621  CE2 TYR A  95      45.884  67.756  88.661  1.00  0.00           C
ATOM   1623  C   TYR A  95      41.024  64.455  87.171  1.00  0.00           C
ATOM   1624  O   TYR A  95      41.244  63.276  87.441  1.00  0.00           O
ATOM   1625  N   SER A  96      40.174  64.785  86.180  1.00  0.00           N
ATOM   1627  CA  SER A  96      39.504  63.816  85.341  1.00  0.00           C
ATOM   1629  CB  SER A  96      38.194  63.356  86.021  1.00  0.00           C
ATOM   1632  OG  SER A  96      37.484  62.387  85.251  1.00  0.00           O
ATOM   1634  C   SER A  96      39.164  64.367  83.960  1.00  0.00           C
ATOM   1635  O   SER A  96      38.714  65.486  83.801  1.00  0.00           O
ATOM   1636  N   LYS A  97      39.284  63.556  82.901  1.00  0.00           N
ATOM   1638  CA  LYS A  97      38.814  63.826  81.561  1.00  0.00           C
ATOM   1640  CB  LYS A  97      39.904  63.447  80.531  1.00  0.00           C
ATOM   1643  CG  LYS A  97      41.184  64.276  80.711  1.00  0.00           C
ATOM   1646  CD  LYS A  97      42.324  63.826  79.781  1.00  0.00           C
ATOM   1649  CE  LYS A  97      42.064  64.105  78.301  1.00  0.00           C
ATOM   1652  NZ  LYS A  97      43.254  63.697  77.541  1.00  0.00           N
ATOM   1656  C   LYS A  97      37.554  63.016  81.311  1.00  0.00           C
ATOM   1657  O   LYS A  97      37.254  62.596  80.191  1.00  0.00           O
ATOM   1658  N   LYS A  98      36.804  62.715  82.381  1.00  0.00           N
ATOM   1660  CA  LYS A  98      35.534  62.015  82.311  1.00  0.00           C
ATOM   1662  CB  LYS A  98      35.704  60.537  82.731  1.00  0.00           C
ATOM   1665  CG  LYS A  98      36.584  59.726  81.761  1.00  0.00           C
ATOM   1668  CD  LYS A  98      36.664  58.247  82.151  1.00  0.00           C
ATOM   1671  CE  LYS A  98      37.564  57.416  81.231  1.00  0.00           C
ATOM   1674  NZ  LYS A  98      38.944  57.936  81.261  1.00  0.00           N
ATOM   1678  C   LYS A  98      34.464  62.637  83.191  1.00  0.00           C
ATOM   1679  O   LYS A  98      33.284  62.496  82.920  1.00  0.00           O
ATOM   1680  N   ILE A  99      34.814  63.317  84.291  1.00  0.00           N
ATOM   1682  CA  ILE A  99      33.834  63.767  85.261  1.00  0.00           C
ATOM   1684  CB  ILE A  99      33.614  62.785  86.421  1.00  0.00           C
ATOM   1686  CG2 ILE A  99      32.914  61.527  85.871  1.00  0.00           C
ATOM   1690  CG1 ILE A  99      34.904  62.387  87.171  1.00  0.00           C
ATOM   1693  CD  ILE A  99      34.694  61.416  88.331  1.00  0.00           C
ATOM   1697  C   ILE A  99      34.304  65.096  85.791  1.00  0.00           C
ATOM   1698  O   ILE A  99      35.494  65.367  85.811  1.00  0.00           O
ATOM   1699  N   LYS A 100      33.394  65.997  86.201  1.00  0.00           N
ATOM   1701  CA  LYS A 100      33.774  67.307  86.681  1.00  0.00           C
ATOM   1703  CB  LYS A 100      33.034  68.426  85.891  1.00  0.00           C
ATOM   1706  CG  LYS A 100      33.244  68.396  84.360  1.00  0.00           C
ATOM   1709  CD  LYS A 100      32.314  67.456  83.561  1.00  0.00           C
ATOM   1712  CE  LYS A 100      30.834  67.855  83.581  1.00  0.00           C
ATOM   1715  NZ  LYS A 100      29.974  66.727  83.191  1.00  0.00           N
ATOM   1719  C   LYS A 100      33.454  67.426  88.171  1.00  0.00           C
ATOM   1720  O   LYS A 100      33.914  68.337  88.851  1.00  0.00           O
ATOM   1721  N   SER A 101      32.704  66.457  88.731  1.00  0.00           N
ATOM   1723  CA  SER A 101      32.364  66.447  90.151  1.00  0.00           C
ATOM   1725  CB  SER A 101      30.904  66.936  90.401  1.00  0.00           C
ATOM   1728  OG  SER A 101      30.574  66.987  91.791  1.00  0.00           O
ATOM   1730  C   SER A 101      32.574  65.066  90.750  1.00  0.00           C
ATOM   1731  O   SER A 101      32.774  64.066  90.061  1.00  0.00           O
ATOM   1732  N   LEU A 102      32.514  64.965  92.091  1.00  0.00           N
ATOM   1734  CA  LEU A 102      32.524  63.707  92.801  1.00  0.00           C
ATOM   1736  CB  LEU A 102      33.074  63.867  94.240  1.00  0.00           C
ATOM   1739  CG  LEU A 102      34.544  64.347  94.281  1.00  0.00           C
ATOM   1741  CD1 LEU A 102      34.974  64.707  95.701  1.00  0.00           C
ATOM   1745  CD2 LEU A 102      35.474  63.256  93.741  1.00  0.00           C
ATOM   1749  C   LEU A 102      31.164  63.037  92.841  1.00  0.00           C
ATOM   1750  O   LEU A 102      31.104  61.815  92.990  1.00  0.00           O
ATOM   1751  N   ASP A 103      30.074  63.806  92.601  1.00  0.00           N
ATOM   1753  CA  ASP A 103      28.744  63.256  92.341  1.00  0.00           C
ATOM   1755  CB  ASP A 103      27.644  64.347  92.081  1.00  0.00           C
ATOM   1758  CG  ASP A 103      27.864  65.677  92.761  1.00  0.00           C
ATOM   1759  OD1 ASP A 103      28.264  65.716  93.941  1.00  0.00           O
ATOM   1760  OD2 ASP A 103      27.484  66.717  92.131  1.00  0.00           O
ATOM   1761  C   ASP A 103      28.744  62.346  91.110  1.00  0.00           C
ATOM   1762  O   ASP A 103      28.014  61.355  91.041  1.00  0.00           O
ATOM   1763  N   GLU A 104      29.574  62.707  90.111  1.00  0.00           N
ATOM   1765  CA  GLU A 104      29.654  62.057  88.820  1.00  0.00           C
ATOM   1767  CB  GLU A 104      30.174  63.047  87.741  1.00  0.00           C
ATOM   1770  CG  GLU A 104      29.274  64.256  87.421  1.00  0.00           C
ATOM   1773  CD  GLU A 104      29.864  65.117  86.311  1.00  0.00           C
ATOM   1774  OE1 GLU A 104      29.664  64.807  85.111  1.00  0.00           O
ATOM   1775  OE2 GLU A 104      30.474  66.176  86.600  1.00  0.00           O
ATOM   1776  C   GLU A 104      30.624  60.877  88.871  1.00  0.00           C
ATOM   1777  O   GLU A 104      30.704  60.087  87.931  1.00  0.00           O
ATOM   1778  N   LEU A 105      31.324  60.677  90.011  1.00  0.00           N
ATOM   1780  CA  LEU A 105      32.234  59.567  90.221  1.00  0.00           C
ATOM   1782  CB  LEU A 105      33.244  59.916  91.351  1.00  0.00           C
ATOM   1785  CG  LEU A 105      34.334  58.867  91.661  1.00  0.00           C
ATOM   1787  CD1 LEU A 105      35.294  58.646  90.481  1.00  0.00           C
ATOM   1791  CD2 LEU A 105      35.124  59.287  92.920  1.00  0.00           C
ATOM   1795  C   LEU A 105      31.424  58.335  90.591  1.00  0.00           C
ATOM   1796  O   LEU A 105      30.924  58.205  91.711  1.00  0.00           O
ATOM   1797  N   GLN A 106      31.264  57.416  89.621  1.00  0.00           N
ATOM   1799  CA  GLN A 106      30.614  56.146  89.791  1.00  0.00           C
ATOM   1801  CB  GLN A 106      30.324  55.467  88.431  1.00  0.00           C
ATOM   1804  CG  GLN A 106      29.364  56.267  87.521  1.00  0.00           C
ATOM   1807  CD  GLN A 106      29.124  55.537  86.191  1.00  0.00           C
ATOM   1808  OE1 GLN A 106      28.274  54.655  86.081  1.00  0.00           O
ATOM   1809  NE2 GLN A 106      29.864  55.936  85.140  1.00  0.00           N
ATOM   1812  C   GLN A 106      31.354  55.186  90.721  1.00  0.00           C
ATOM   1813  O   GLN A 106      32.584  55.175  90.831  1.00  0.00           O
ATOM   1814  N   ASP A 107      30.594  54.385  91.471  1.00  0.00           N
ATOM   1816  CA  ASP A 107      31.094  53.506  92.500  1.00  0.00           C
ATOM   1818  CB  ASP A 107      29.954  53.076  93.451  1.00  0.00           C
ATOM   1821  CG  ASP A 107      29.394  54.236  94.251  1.00  0.00           C
ATOM   1822  OD1 ASP A 107      29.234  55.375  93.750  1.00  0.00           O
ATOM   1823  OD2 ASP A 107      28.984  53.965  95.401  1.00  0.00           O
ATOM   1824  C   ASP A 107      31.814  52.277  91.941  1.00  0.00           C
ATOM   1825  O   ASP A 107      31.314  51.516  91.121  1.00  0.00           O
ATOM   1826  N   GLY A 108      33.044  52.015  92.411  1.00  0.00           N
ATOM   1828  CA  GLY A 108      33.914  50.976  91.871  1.00  0.00           C
ATOM   1831  C   GLY A 108      34.734  51.495  90.750  1.00  0.00           C
ATOM   1832  O   GLY A 108      35.304  50.727  89.981  1.00  0.00           O
ATOM   1833  N   SER A 109      34.814  52.837  90.641  1.00  0.00           N
ATOM   1835  CA  SER A 109      35.704  53.527  89.731  1.00  0.00           C
ATOM   1837  CB  SER A 109      35.434  55.047  89.651  1.00  0.00           C
ATOM   1840  OG  SER A 109      34.434  55.316  88.671  1.00  0.00           O
ATOM   1842  C   SER A 109      37.174  53.307  89.971  1.00  0.00           C
ATOM   1843  O   SER A 109      37.624  53.056  91.091  1.00  0.00           O
ATOM   1844  N   GLN A 110      37.984  53.396  88.890  1.00  0.00           N
ATOM   1846  CA  GLN A 110      39.434  53.367  89.021  1.00  0.00           C
ATOM   1848  CB  GLN A 110      40.114  52.617  87.861  1.00  0.00           C
ATOM   1851  CG  GLN A 110      39.664  51.146  87.791  1.00  0.00           C
ATOM   1854  CD  GLN A 110      40.694  50.277  87.081  1.00  0.00           C
ATOM   1855  OE1 GLN A 110      41.834  50.196  87.521  1.00  0.00           O
ATOM   1856  NE2 GLN A 110      40.314  49.557  86.001  1.00  0.00           N
ATOM   1859  C   GLN A 110      40.024  54.747  89.240  1.00  0.00           C
ATOM   1860  O   GLN A 110      39.844  55.667  88.451  1.00  0.00           O
ATOM   1861  N   VAL A 111      40.754  54.926  90.361  1.00  0.00           N
ATOM   1863  CA  VAL A 111      41.324  56.186  90.801  1.00  0.00           C
ATOM   1865  CB  VAL A 111      40.804  56.566  92.181  1.00  0.00           C
ATOM   1867  CG1 VAL A 111      41.404  57.916  92.631  1.00  0.00           C
ATOM   1871  CG2 VAL A 111      39.264  56.625  92.151  1.00  0.00           C
ATOM   1875  C   VAL A 111      42.834  56.056  90.820  1.00  0.00           C
ATOM   1876  O   VAL A 111      43.414  55.297  91.591  1.00  0.00           O
ATOM   1877  N   ALA A 112      43.534  56.815  89.951  1.00  0.00           N
ATOM   1879  CA  ALA A 112      44.964  56.675  89.741  1.00  0.00           C
ATOM   1881  CB  ALA A 112      45.314  56.955  88.271  1.00  0.00           C
ATOM   1885  C   ALA A 112      45.784  57.587  90.631  1.00  0.00           C
ATOM   1886  O   ALA A 112      45.484  58.767  90.801  1.00  0.00           O
ATOM   1887  N   VAL A 113      46.854  57.057  91.241  1.00  0.00           N
ATOM   1889  CA  VAL A 113      47.634  57.766  92.241  1.00  0.00           C
ATOM   1891  CB  VAL A 113      47.184  57.457  93.671  1.00  0.00           C
ATOM   1893  CG1 VAL A 113      45.694  57.846  93.820  1.00  0.00           C
ATOM   1897  CG2 VAL A 113      47.404  55.976  94.041  1.00  0.00           C
ATOM   1901  C   VAL A 113      49.124  57.447  92.051  1.00  0.00           C
ATOM   1902  O   VAL A 113      49.434  56.326  91.611  1.00  0.00           O
ATOM   1903  N   PRO A 114      50.064  58.367  92.291  1.00  0.00           N
ATOM   1904  CD  PRO A 114      49.773  59.777  92.521  1.00  0.00           C
ATOM   1907  CA  PRO A 114      51.494  58.097  92.441  1.00  0.00           C
ATOM   1909  CB  PRO A 114      52.114  59.427  92.920  1.00  0.00           C
ATOM   1912  CG  PRO A 114      51.124  60.495  92.430  1.00  0.00           C
ATOM   1915  C   PRO A 114      51.834  56.945  93.371  1.00  0.00           C
ATOM   1916  O   PRO A 114      51.144  56.766  94.371  1.00  0.00           O
ATOM   1917  N   ASN A 115      52.884  56.176  93.051  1.00  0.00           N
ATOM   1919  CA  ASN A 115      53.234  54.936  93.701  1.00  0.00           C
ATOM   1921  CB  ASN A 115      53.414  53.826  92.621  1.00  0.00           C
ATOM   1924  CG  ASN A 115      54.534  54.125  91.611  1.00  0.00           C
ATOM   1925  OD1 ASN A 115      54.954  55.257  91.401  1.00  0.00           O
ATOM   1926  ND2 ASN A 115      55.034  53.047  90.971  1.00  0.00           N
ATOM   1929  C   ASN A 115      54.524  55.035  94.500  1.00  0.00           C
ATOM   1930  O   ASN A 115      54.934  54.076  95.151  1.00  0.00           O
ATOM   1931  N   ASP A 116      55.214  56.186  94.491  1.00  0.00           N
ATOM   1933  CA  ASP A 116      56.244  56.507  95.451  1.00  0.00           C
ATOM   1935  CB  ASP A 116      57.044  57.745  94.971  1.00  0.00           C
ATOM   1938  CG  ASP A 116      56.374  59.087  95.201  1.00  0.00           C
ATOM   1939  OD1 ASP A 116      56.014  59.767  94.211  1.00  0.00           O
ATOM   1940  OD2 ASP A 116      56.214  59.487  96.381  1.00  0.00           O
ATOM   1941  C   ASP A 116      55.634  56.625  96.851  1.00  0.00           C
ATOM   1942  O   ASP A 116      54.474  57.015  96.930  1.00  0.00           O
ATOM   1943  N   PRO A 117      56.264  56.306  97.981  1.00  0.00           N
ATOM   1944  CD  PRO A 117      57.454  55.457  98.011  1.00  0.00           C
ATOM   1947  CA  PRO A 117      55.504  56.186  99.231  1.00  0.00           C
ATOM   1949  CB  PRO A 117      56.534  55.625 100.221  1.00  0.00           C
ATOM   1952  CG  PRO A 117      57.424  54.736  99.351  1.00  0.00           C
ATOM   1955  C   PRO A 117      54.913  57.496  99.721  1.00  0.00           C
ATOM   1956  O   PRO A 117      53.894  57.477 100.400  1.00  0.00           O
ATOM   1957  N   THR A 118      55.554  58.646  99.420  1.00  0.00           N
ATOM   1959  CA  THR A 118      55.164  59.907 100.031  1.00  0.00           C
ATOM   1961  CB  THR A 118      56.354  60.807 100.360  1.00  0.00           C
ATOM   1963  OG1 THR A 118      57.264  60.936  99.290  1.00  0.00           O
ATOM   1965  CG2 THR A 118      57.144  60.137 101.500  1.00  0.00           C
ATOM   1969  C   THR A 118      54.114  60.607  99.191  1.00  0.00           C
ATOM   1970  O   THR A 118      53.134  61.127  99.721  1.00  0.00           O
ATOM   1971  N   ASN A 119      54.204  60.576  97.841  1.00  0.00           N
ATOM   1973  CA  ASN A 119      53.124  61.076  97.011  1.00  0.00           C
ATOM   1975  CB  ASN A 119      53.564  61.477  95.581  1.00  0.00           C
ATOM   1978  CG  ASN A 119      54.574  62.605  95.631  1.00  0.00           C
ATOM   1979  OD1 ASN A 119      54.224  63.756  95.931  1.00  0.00           O
ATOM   1980  ND2 ASN A 119      55.844  62.326  95.280  1.00  0.00           N
ATOM   1983  C   ASN A 119      51.934  60.126  96.911  1.00  0.00           C
ATOM   1984  O   ASN A 119      50.804  60.576  96.721  1.00  0.00           O
ATOM   1985  N   LEU A 120      52.124  58.806  97.121  1.00  0.00           N
ATOM   1987  CA  LEU A 120      51.034  57.887  97.421  1.00  0.00           C
ATOM   1989  CB  LEU A 120      51.614  56.457  97.571  1.00  0.00           C
ATOM   1992  CG  LEU A 120      50.624  55.337  97.971  1.00  0.00           C
ATOM   1994  CD1 LEU A 120      49.474  55.236  96.971  1.00  0.00           C
ATOM   1998  CD2 LEU A 120      51.374  54.007  98.070  1.00  0.00           C
ATOM   2002  C   LEU A 120      50.284  58.216  98.700  1.00  0.00           C
ATOM   2003  O   LEU A 120      49.064  58.387  98.730  1.00  0.00           O
ATOM   2004  N   GLY A 121      51.044  58.377  99.810  1.00  0.00           N
ATOM   2006  CA  GLY A 121      50.484  58.697 101.121  1.00  0.00           C
ATOM   2009  C   GLY A 121      49.754  60.006 101.130  1.00  0.00           C
ATOM   2010  O   GLY A 121      48.644  60.137 101.621  1.00  0.00           O
ATOM   2011  N   ARG A 122      50.364  61.017 100.491  1.00  0.00           N
ATOM   2013  CA  ARG A 122      49.784  62.326 100.241  1.00  0.00           C
ATOM   2015  CB  ARG A 122      50.844  63.125  99.460  1.00  0.00           C
ATOM   2018  CG  ARG A 122      50.454  64.516  98.951  1.00  0.00           C
ATOM   2021  CD  ARG A 122      51.614  65.105  98.151  1.00  0.00           C
ATOM   2024  NE  ARG A 122      51.303  66.535  97.900  1.00  0.00           N
ATOM   2026  CZ  ARG A 122      52.064  67.326  97.151  1.00  0.00           C
ATOM   2027  NH1 ARG A 122      53.044  66.867  96.411  1.00  0.00           N
ATOM   2030  NH2 ARG A 122      51.794  68.617  97.151  1.00  0.00           N
ATOM   2033  C   ARG A 122      48.504  62.297  99.430  1.00  0.00           C
ATOM   2034  O   ARG A 122      47.524  62.957  99.751  1.00  0.00           O
ATOM   2035  N   SER A 123      48.464  61.495  98.350  1.00  0.00           N
ATOM   2037  CA  SER A 123      47.254  61.285  97.581  1.00  0.00           C
ATOM   2039  CB  SER A 123      47.474  60.436  96.311  1.00  0.00           C
ATOM   2042  OG  SER A 123      48.324  61.137  95.411  1.00  0.00           O
ATOM   2044  C   SER A 123      46.134  60.677  98.381  1.00  0.00           C
ATOM   2045  O   SER A 123      44.984  61.106  98.310  1.00  0.00           O
ATOM   2046  N   LEU A 124      46.424  59.655  99.221  1.00  0.00           N
ATOM   2048  CA  LEU A 124      45.454  59.047 100.110  1.00  0.00           C
ATOM   2050  CB  LEU A 124      46.044  57.806 100.810  1.00  0.00           C
ATOM   2053  CG  LEU A 124      46.414  56.637  99.871  1.00  0.00           C
ATOM   2055  CD1 LEU A 124      47.284  55.607 100.591  1.00  0.00           C
ATOM   2059  CD2 LEU A 124      45.164  55.957  99.290  1.00  0.00           C
ATOM   2063  C   LEU A 124      44.894  60.006 101.151  1.00  0.00           C
ATOM   2064  O   LEU A 124      43.684  60.056 101.381  1.00  0.00           O
ATOM   2065  N   LEU A 125      45.754  60.826 101.771  1.00  0.00           N
ATOM   2067  CA  LEU A 125      45.364  61.917 102.641  1.00  0.00           C
ATOM   2069  CB  LEU A 125      46.604  62.626 103.250  1.00  0.00           C
ATOM   2072  CG  LEU A 125      47.454  61.736 104.171  1.00  0.00           C
ATOM   2074  CD1 LEU A 125      48.834  62.377 104.360  1.00  0.00           C
ATOM   2078  CD2 LEU A 125      46.794  61.416 105.521  1.00  0.00           C
ATOM   2082  C   LEU A 125      44.494  62.967 101.960  1.00  0.00           C
ATOM   2083  O   LEU A 125      43.523  63.447 102.551  1.00  0.00           O
ATOM   2084  N   LEU A 126      44.804  63.347 100.701  1.00  0.00           N
ATOM   2086  CA  LEU A 126      43.944  64.206  99.901  1.00  0.00           C
ATOM   2088  CB  LEU A 126      44.634  64.617  98.571  1.00  0.00           C
ATOM   2091  CG  LEU A 126      43.784  65.495  97.620  1.00  0.00           C
ATOM   2093  CD1 LEU A 126      43.314  66.787  98.301  1.00  0.00           C
ATOM   2097  CD2 LEU A 126      44.564  65.846  96.361  1.00  0.00           C
ATOM   2101  C   LEU A 126      42.564  63.637  99.621  1.00  0.00           C
ATOM   2102  O   LEU A 126      41.554  64.306  99.791  1.00  0.00           O
ATOM   2103  N   LEU A 127      42.474  62.356  99.231  1.00  0.00           N
ATOM   2105  CA  LEU A 127      41.224  61.646  98.991  1.00  0.00           C
ATOM   2107  CB  LEU A 127      41.504  60.277  98.341  1.00  0.00           C
ATOM   2110  CG  LEU A 127      42.134  60.396  96.941  1.00  0.00           C
ATOM   2112  CD1 LEU A 127      42.744  59.066  96.511  1.00  0.00           C
ATOM   2116  CD2 LEU A 127      41.104  60.826  95.881  1.00  0.00           C
ATOM   2120  C   LEU A 127      40.344  61.516 100.230  1.00  0.00           C
ATOM   2121  O   LEU A 127      39.124  61.707 100.201  1.00  0.00           O
ATOM   2122  N   GLN A 128      40.964  61.246 101.391  1.00  0.00           N
ATOM   2124  CA  GLN A 128      40.344  61.396 102.691  1.00  0.00           C
ATOM   2126  CB  GLN A 128      41.324  60.856 103.761  1.00  0.00           C
ATOM   2129  CG  GLN A 128      40.804  60.986 105.211  1.00  0.00           C
ATOM   2132  CD  GLN A 128      41.804  60.425 106.211  1.00  0.00           C
ATOM   2133  OE1 GLN A 128      41.554  59.436 106.901  1.00  0.00           O
ATOM   2134  NE2 GLN A 128      42.994  61.076 106.301  1.00  0.00           N
ATOM   2137  C   GLN A 128      39.854  62.797 103.051  1.00  0.00           C
ATOM   2138  O   GLN A 128      38.744  62.967 103.551  1.00  0.00           O
ATOM   2139  N   LYS A 129      40.634  63.855 102.730  1.00  0.00           N
ATOM   2141  CA  LYS A 129      40.214  65.267 102.801  1.00  0.00           C
ATOM   2143  CB  LYS A 129      41.384  66.246 102.461  1.00  0.00           C
ATOM   2146  CG  LYS A 129      41.024  67.727 102.170  1.00  0.00           C
ATOM   2149  CD  LYS A 129      42.204  68.547 101.581  1.00  0.00           C
ATOM   2152  CE  LYS A 129      41.814  69.856 100.861  1.00  0.00           C
ATOM   2155  NZ  LYS A 129      41.384  70.926 101.790  1.00  0.00           N
ATOM   2159  C   LYS A 129      38.974  65.597 101.991  1.00  0.00           C
ATOM   2160  O   LYS A 129      38.214  66.495 102.321  1.00  0.00           O
ATOM   2161  N   VAL A 130      38.714  64.867 100.891  1.00  0.00           N
ATOM   2163  CA  VAL A 130      37.504  65.035 100.101  1.00  0.00           C
ATOM   2165  CB  VAL A 130      37.824  65.215  98.621  1.00  0.00           C
ATOM   2167  CG1 VAL A 130      38.634  66.517  98.471  1.00  0.00           C
ATOM   2171  CG2 VAL A 130      38.594  64.035  98.011  1.00  0.00           C
ATOM   2175  C   VAL A 130      36.464  63.946 100.351  1.00  0.00           C
ATOM   2176  O   VAL A 130      35.544  63.727  99.570  1.00  0.00           O
ATOM   2177  N   GLY A 131      36.564  63.247 101.500  1.00  0.00           N
ATOM   2179  CA  GLY A 131      35.524  62.346 102.000  1.00  0.00           C
ATOM   2182  C   GLY A 131      35.294  61.087 101.200  1.00  0.00           C
ATOM   2183  O   GLY A 131      34.294  60.396 101.391  1.00  0.00           O
ATOM   2184  N   LEU A 132      36.204  60.705 100.281  1.00  0.00           N
ATOM   2186  CA  LEU A 132      35.984  59.557  99.430  1.00  0.00           C
ATOM   2188  CB  LEU A 132      36.724  59.736  98.101  1.00  0.00           C
ATOM   2191  CG  LEU A 132      36.264  60.927  97.240  1.00  0.00           C
ATOM   2193  CD1 LEU A 132      37.274  61.127  96.101  1.00  0.00           C
ATOM   2197  CD2 LEU A 132      34.834  60.705  96.711  1.00  0.00           C
ATOM   2201  C   LEU A 132      36.444  58.256 100.081  1.00  0.00           C
ATOM   2202  O   LEU A 132      35.944  57.177  99.771  1.00  0.00           O
ATOM   2203  N   ILE A 133      37.374  58.347 101.041  1.00  0.00           N
ATOM   2205  CA  ILE A 133      37.834  57.236 101.851  1.00  0.00           C
ATOM   2207  CB  ILE A 133      39.134  56.587 101.360  1.00  0.00           C
ATOM   2209  CG2 ILE A 133      38.764  55.686 100.160  1.00  0.00           C
ATOM   2213  CG1 ILE A 133      40.234  57.637 101.051  1.00  0.00           C
ATOM   2216  CD  ILE A 133      41.524  57.047 100.471  1.00  0.00           C
ATOM   2220  C   ILE A 133      38.064  57.766 103.250  1.00  0.00           C
ATOM   2221  O   ILE A 133      38.214  58.965 103.450  1.00  0.00           O
ATOM   2222  N   LYS A 134      38.144  56.875 104.261  1.00  0.00           N
ATOM   2224  CA  LYS A 134      38.864  57.186 105.481  1.00  0.00           C
ATOM   2226  CB  LYS A 134      37.964  57.356 106.741  1.00  0.00           C
ATOM   2229  CG  LYS A 134      38.724  57.396 108.081  1.00  0.00           C
ATOM   2232  CD  LYS A 134      37.834  57.547 109.320  1.00  0.00           C
ATOM   2235  CE  LYS A 134      38.324  56.675 110.491  1.00  0.00           C
ATOM   2238  NZ  LYS A 134      39.694  57.036 110.901  1.00  0.00           N
ATOM   2242  C   LYS A 134      39.984  56.197 105.721  1.00  0.00           C
ATOM   2243  O   LYS A 134      39.894  55.006 105.381  1.00  0.00           O
ATOM   2244  N   LEU A 135      41.104  56.696 106.281  1.00  0.00           N
ATOM   2246  CA  LEU A 135      42.254  55.905 106.631  1.00  0.00           C
ATOM   2248  CB  LEU A 135      43.534  56.666 106.221  1.00  0.00           C
ATOM   2251  CG  LEU A 135      43.624  56.955 104.700  1.00  0.00           C
ATOM   2253  CD1 LEU A 135      44.514  58.177 104.441  1.00  0.00           C
ATOM   2257  CD2 LEU A 135      44.104  55.716 103.931  1.00  0.00           C
ATOM   2261  C   LEU A 135      42.254  55.547 108.110  1.00  0.00           C
ATOM   2262  O   LEU A 135      41.524  56.096 108.941  1.00  0.00           O
ATOM   2263  N   LYS A 136      43.084  54.547 108.481  1.00  0.00           N
ATOM   2265  CA  LYS A 136      43.454  54.245 109.840  1.00  0.00           C
ATOM   2267  CB  LYS A 136      44.464  53.065 109.891  1.00  0.00           C
ATOM   2270  CG  LYS A 136      43.884  51.696 109.491  1.00  0.00           C
ATOM   2273  CD  LYS A 136      44.984  50.617 109.491  1.00  0.00           C
ATOM   2276  CE  LYS A 136      44.654  49.367 108.661  1.00  0.00           C
ATOM   2279  NZ  LYS A 136      45.884  48.826 108.030  1.00  0.00           N
ATOM   2283  C   LYS A 136      44.094  55.407 110.581  1.00  0.00           C
ATOM   2284  O   LYS A 136      45.014  56.076 110.090  1.00  0.00           O
ATOM   2285  N   ASP A 137      43.624  55.686 111.801  1.00  0.00           N
ATOM   2287  CA  ASP A 137      44.204  56.727 112.610  1.00  0.00           C
ATOM   2289  CB  ASP A 137      43.284  56.977 113.811  1.00  0.00           C
ATOM   2292  CG  ASP A 137      41.944  57.297 113.210  1.00  0.00           C
ATOM   2293  OD1 ASP A 137      41.804  58.405 112.631  1.00  0.00           O
ATOM   2294  OD2 ASP A 137      41.074  56.387 113.170  1.00  0.00           O
ATOM   2295  C   ASP A 137      45.634  56.486 113.051  1.00  0.00           C
ATOM   2296  O   ASP A 137      45.994  55.416 113.571  1.00  0.00           O
ATOM   2297  N   GLY A 138      46.504  57.486 112.811  1.00  0.00           N
ATOM   2299  CA  GLY A 138      47.924  57.457 113.170  1.00  0.00           C
ATOM   2302  C   GLY A 138      48.854  57.447 112.000  1.00  0.00           C
ATOM   2303  O   GLY A 138      50.053  57.535 112.170  1.00  0.00           O
ATOM   2304  N   VAL A 139      48.344  57.317 110.771  1.00  0.00           N
ATOM   2306  CA  VAL A 139      49.184  57.036 109.600  1.00  0.00           C
ATOM   2308  CB  VAL A 139      48.334  56.707 108.391  1.00  0.00           C
ATOM   2310  CG1 VAL A 139      47.754  55.285 108.541  1.00  0.00           C
ATOM   2314  CG2 VAL A 139      47.224  57.766 108.201  1.00  0.00           C
ATOM   2318  C   VAL A 139      50.234  58.087 109.271  1.00  0.00           C
ATOM   2319  O   VAL A 139      51.324  57.777 108.791  1.00  0.00           O
ATOM   2320  N   GLY A 140      49.913  59.367 109.541  1.00  0.00           N
ATOM   2322  CA  GLY A 140      50.774  60.495 109.280  1.00  0.00           C
ATOM   2325  C   GLY A 140      50.874  60.756 107.811  1.00  0.00           C
ATOM   2326  O   GLY A 140      49.884  60.776 107.100  1.00  0.00           O
ATOM   2327  N   LEU A 141      52.104  60.896 107.301  1.00  0.00           N
ATOM   2329  CA  LEU A 141      52.354  61.236 105.920  1.00  0.00           C
ATOM   2331  CB  LEU A 141      53.684  62.026 105.861  1.00  0.00           C
ATOM   2334  CG  LEU A 141      53.644  63.387 106.601  1.00  0.00           C
ATOM   2336  CD1 LEU A 141      55.024  64.066 106.521  1.00  0.00           C
ATOM   2340  CD2 LEU A 141      52.574  64.315 106.011  1.00  0.00           C
ATOM   2344  C   LEU A 141      52.424  59.986 105.041  1.00  0.00           C
ATOM   2345  O   LEU A 141      52.413  60.066 103.811  1.00  0.00           O
ATOM   2346  N   LEU A 142      52.413  58.797 105.691  1.00  0.00           N
ATOM   2348  CA  LEU A 142      52.524  57.496 105.071  1.00  0.00           C
ATOM   2350  CB  LEU A 142      53.884  56.867 105.421  1.00  0.00           C
ATOM   2353  CG  LEU A 142      55.114  57.686 104.980  1.00  0.00           C
ATOM   2355  CD1 LEU A 142      56.364  57.197 105.721  1.00  0.00           C
ATOM   2359  CD2 LEU A 142      55.324  57.596 103.471  1.00  0.00           C
ATOM   2363  C   LEU A 142      51.404  56.507 105.451  1.00  0.00           C
ATOM   2364  O   LEU A 142      51.654  55.495 106.130  1.00  0.00           O
ATOM   2365  N   PRO A 143      50.174  56.707 104.991  1.00  0.00           N
ATOM   2366  CD  PRO A 143      49.614  58.016 104.670  1.00  0.00           C
ATOM   2369  CA  PRO A 143      49.184  55.625 104.861  1.00  0.00           C
ATOM   2371  CB  PRO A 143      47.854  56.387 104.751  1.00  0.00           C
ATOM   2374  CG  PRO A 143      48.214  57.745 104.140  1.00  0.00           C
ATOM   2377  C   PRO A 143      49.374  54.846 103.581  1.00  0.00           C
ATOM   2378  O   PRO A 143      49.994  55.346 102.641  1.00  0.00           O
ATOM   2379  N   THR A 144      48.834  53.617 103.511  1.00  0.00           N
ATOM   2381  CA  THR A 144      48.834  52.766 102.321  1.00  0.00           C
ATOM   2383  CB  THR A 144      49.564  51.457 102.551  1.00  0.00           C
ATOM   2385  OG1 THR A 144      48.944  50.695 103.581  1.00  0.00           O
ATOM   2387  CG2 THR A 144      51.004  51.727 103.011  1.00  0.00           C
ATOM   2391  C   THR A 144      47.404  52.426 101.911  1.00  0.00           C
ATOM   2392  O   THR A 144      46.444  52.806 102.581  1.00  0.00           O
ATOM   2393  N   VAL A 145      47.184  51.675 100.810  1.00  0.00           N
ATOM   2395  CA  VAL A 145      45.854  51.176 100.451  1.00  0.00           C
ATOM   2397  CB  VAL A 145      45.864  50.516  99.071  1.00  0.00           C
ATOM   2399  CG1 VAL A 145      44.494  49.887  98.741  1.00  0.00           C
ATOM   2403  CG2 VAL A 145      46.254  51.576  98.021  1.00  0.00           C
ATOM   2407  C   VAL A 145      45.264  50.257 101.521  1.00  0.00           C
ATOM   2408  O   VAL A 145      44.074  50.306 101.860  1.00  0.00           O
ATOM   2409  N   LEU A 146      46.154  49.445 102.141  1.00  0.00           N
ATOM   2411  CA  LEU A 146      45.914  48.576 103.291  1.00  0.00           C
ATOM   2413  CB  LEU A 146      47.214  47.826 103.711  1.00  0.00           C
ATOM   2416  CG  LEU A 146      47.884  46.966 102.620  1.00  0.00           C
ATOM   2418  CD1 LEU A 146      49.304  46.547 103.030  1.00  0.00           C
ATOM   2422  CD2 LEU A 146      47.044  45.727 102.281  1.00  0.00           C
ATOM   2426  C   LEU A 146      45.374  49.326 104.500  1.00  0.00           C
ATOM   2427  O   LEU A 146      44.704  48.746 105.360  1.00  0.00           O
ATOM   2428  N   ASP A 147      45.634  50.657 104.591  1.00  0.00           N
ATOM   2430  CA  ASP A 147      45.154  51.486 105.670  1.00  0.00           C
ATOM   2432  CB  ASP A 147      46.184  52.566 106.031  1.00  0.00           C
ATOM   2435  CG  ASP A 147      47.404  51.955 106.680  1.00  0.00           C
ATOM   2436  OD1 ASP A 147      47.334  50.817 107.211  1.00  0.00           O
ATOM   2437  OD2 ASP A 147      48.404  52.715 106.801  1.00  0.00           O
ATOM   2438  C   ASP A 147      43.834  52.177 105.390  1.00  0.00           C
ATOM   2439  O   ASP A 147      43.354  52.946 106.211  1.00  0.00           O
ATOM   2440  N   VAL A 148      43.184  51.885 104.241  1.00  0.00           N
ATOM   2442  CA  VAL A 148      41.824  52.346 103.971  1.00  0.00           C
ATOM   2444  CB  VAL A 148      41.524  52.346 102.480  1.00  0.00           C
ATOM   2446  CG1 VAL A 148      40.094  52.826 102.221  1.00  0.00           C
ATOM   2450  CG2 VAL A 148      42.524  53.276 101.761  1.00  0.00           C
ATOM   2454  C   VAL A 148      40.844  51.465 104.740  1.00  0.00           C
ATOM   2455  O   VAL A 148      40.784  50.257 104.541  1.00  0.00           O
ATOM   2456  N   VAL A 149      40.074  52.067 105.680  1.00  0.00           N
ATOM   2458  CA  VAL A 149      39.164  51.337 106.561  1.00  0.00           C
ATOM   2460  CB  VAL A 149      39.364  51.675 108.040  1.00  0.00           C
ATOM   2462  CG1 VAL A 149      40.654  50.986 108.511  1.00  0.00           C
ATOM   2466  CG2 VAL A 149      39.404  53.195 108.271  1.00  0.00           C
ATOM   2470  C   VAL A 149      37.714  51.596 106.230  1.00  0.00           C
ATOM   2471  O   VAL A 149      36.854  50.765 106.531  1.00  0.00           O
ATOM   2472  N   GLU A 150      37.434  52.736 105.570  1.00  0.00           N
ATOM   2474  CA  GLU A 150      36.114  53.117 105.131  1.00  0.00           C
ATOM   2476  CB  GLU A 150      35.504  54.326 105.911  1.00  0.00           C
ATOM   2479  CG  GLU A 150      35.304  54.157 107.450  1.00  0.00           C
ATOM   2482  CD  GLU A 150      34.874  55.446 108.161  1.00  0.00           C
ATOM   2483  OE1 GLU A 150      35.054  55.565 109.411  1.00  0.00           O
ATOM   2484  OE2 GLU A 150      34.344  56.367 107.480  1.00  0.00           O
ATOM   2485  C   GLU A 150      36.304  53.527 103.681  1.00  0.00           C
ATOM   2486  O   GLU A 150      37.164  54.357 103.371  1.00  0.00           O
ATOM   2487  N   ASN A 151      35.514  52.957 102.760  1.00  0.00           N
ATOM   2489  CA  ASN A 151      35.574  53.265 101.351  1.00  0.00           C
ATOM   2491  CB  ASN A 151      36.724  52.517 100.610  1.00  0.00           C
ATOM   2494  CG  ASN A 151      36.744  52.686  99.081  1.00  0.00           C
ATOM   2495  OD1 ASN A 151      36.014  53.486  98.501  1.00  0.00           O
ATOM   2496  ND2 ASN A 151      37.584  51.875  98.411  1.00  0.00           N
ATOM   2499  C   ASN A 151      34.174  52.957 100.810  1.00  0.00           C
ATOM   2500  O   ASN A 151      33.904  51.837 100.371  1.00  0.00           O
ATOM   2501  N   PRO A 152      33.224  53.896 100.911  1.00  0.00           N
ATOM   2502  CD  PRO A 152      33.464  55.257 101.410  1.00  0.00           C
ATOM   2505  CA  PRO A 152      31.804  53.627 100.721  1.00  0.00           C
ATOM   2507  CB  PRO A 152      31.104  54.877 101.270  1.00  0.00           C
ATOM   2510  CG  PRO A 152      32.144  55.997 101.181  1.00  0.00           C
ATOM   2513  C   PRO A 152      31.494  53.367  99.250  1.00  0.00           C
ATOM   2514  O   PRO A 152      30.634  52.535  98.961  1.00  0.00           O
ATOM   2515  N   LYS A 153      32.234  54.047  98.341  1.00  0.00           N
ATOM   2517  CA  LYS A 153      32.014  53.986  96.911  1.00  0.00           C
ATOM   2519  CB  LYS A 153      32.434  55.316  96.221  1.00  0.00           C
ATOM   2522  CG  LYS A 153      31.364  56.407  96.320  1.00  0.00           C
ATOM   2525  CD  LYS A 153      31.684  57.657  95.481  1.00  0.00           C
ATOM   2528  CE  LYS A 153      30.464  58.547  95.191  1.00  0.00           C
ATOM   2531  NZ  LYS A 153      29.604  57.977  94.131  1.00  0.00           N
ATOM   2535  C   LYS A 153      32.764  52.846  96.261  1.00  0.00           C
ATOM   2536  O   LYS A 153      32.814  52.736  95.041  1.00  0.00           O
ATOM   2537  N   ASN A 154      33.394  51.955  97.051  1.00  0.00           N
ATOM   2539  CA  ASN A 154      34.034  50.756  96.551  1.00  0.00           C
ATOM   2541  CB  ASN A 154      33.024  49.747  95.931  1.00  0.00           C
ATOM   2544  CG  ASN A 154      32.024  49.277  96.981  1.00  0.00           C
ATOM   2545  OD1 ASN A 154      32.314  48.387  97.791  1.00  0.00           O
ATOM   2546  ND2 ASN A 154      30.774  49.785  96.930  1.00  0.00           N
ATOM   2549  C   ASN A 154      35.224  51.027  95.641  1.00  0.00           C
ATOM   2550  O   ASN A 154      35.634  50.137  94.891  1.00  0.00           O
ATOM   2551  N   LEU A 155      35.804  52.247  95.711  1.00  0.00           N
ATOM   2553  CA  LEU A 155      36.774  52.777  94.781  1.00  0.00           C
ATOM   2555  CB  LEU A 155      37.114  54.256  95.081  1.00  0.00           C
ATOM   2558  CG  LEU A 155      35.924  55.215  94.961  1.00  0.00           C
ATOM   2560  CD1 LEU A 155      36.244  56.547  95.661  1.00  0.00           C
ATOM   2564  CD2 LEU A 155      35.524  55.446  93.491  1.00  0.00           C
ATOM   2568  C   LEU A 155      38.064  51.987  94.681  1.00  0.00           C
ATOM   2569  O   LEU A 155      38.634  51.507  95.671  1.00  0.00           O
ATOM   2570  N   LYS A 156      38.554  51.826  93.451  1.00  0.00           N
ATOM   2572  CA  LYS A 156      39.714  51.027  93.161  1.00  0.00           C
ATOM   2574  CB  LYS A 156      39.534  50.227  91.841  1.00  0.00           C
ATOM   2577  CG  LYS A 156      38.264  49.347  91.801  1.00  0.00           C
ATOM   2580  CD  LYS A 156      38.234  48.297  92.920  1.00  0.00           C
ATOM   2583  CE  LYS A 156      36.914  47.535  93.091  1.00  0.00           C
ATOM   2586  NZ  LYS A 156      36.514  46.797  91.891  1.00  0.00           N
ATOM   2590  C   LYS A 156      40.894  51.955  93.061  1.00  0.00           C
ATOM   2591  O   LYS A 156      40.924  52.867  92.241  1.00  0.00           O
ATOM   2592  N   ILE A 157      41.904  51.745  93.921  1.00  0.00           N
ATOM   2594  CA  ILE A 157      43.094  52.576  93.941  1.00  0.00           C
ATOM   2596  CB  ILE A 157      43.684  52.715  95.341  1.00  0.00           C
ATOM   2598  CG2 ILE A 157      44.874  53.697  95.301  1.00  0.00           C
ATOM   2602  CG1 ILE A 157      42.554  53.205  96.281  1.00  0.00           C
ATOM   2605  CD  ILE A 157      42.934  53.356  97.750  1.00  0.00           C
ATOM   2609  C   ILE A 157      44.054  51.945  92.981  1.00  0.00           C
ATOM   2610  O   ILE A 157      44.254  50.737  92.990  1.00  0.00           O
ATOM   2611  N   VAL A 158      44.604  52.757  92.070  1.00  0.00           N
ATOM   2613  CA  VAL A 158      45.524  52.277  91.061  1.00  0.00           C
ATOM   2615  CB  VAL A 158      44.994  52.506  89.651  1.00  0.00           C
ATOM   2617  CG1 VAL A 158      45.924  51.826  88.621  1.00  0.00           C
ATOM   2621  CG2 VAL A 158      43.593  51.885  89.541  1.00  0.00           C
ATOM   2625  C   VAL A 158      46.834  52.995  91.291  1.00  0.00           C
ATOM   2626  O   VAL A 158      46.964  54.196  91.051  1.00  0.00           O
ATOM   2627  N   GLU A 159      47.854  52.267  91.781  1.00  0.00           N
ATOM   2629  CA  GLU A 159      49.144  52.837  92.051  1.00  0.00           C
ATOM   2631  CB  GLU A 159      49.884  52.117  93.211  1.00  0.00           C
ATOM   2634  CG  GLU A 159      49.244  52.256  94.631  1.00  0.00           C
ATOM   2637  CD  GLU A 159      50.084  51.587  95.721  1.00  0.00           C
ATOM   2638  OE1 GLU A 159      51.284  51.346  95.441  1.00  0.00           O
ATOM   2639  OE2 GLU A 159      49.564  51.277  96.821  1.00  0.00           O
ATOM   2640  C   GLU A 159      49.994  52.797  90.781  1.00  0.00           C
ATOM   2641  O   GLU A 159      50.314  51.717  90.261  1.00  0.00           O
ATOM   2642  N   LEU A 160      50.374  53.965  90.271  1.00  0.00           N
ATOM   2644  CA  LEU A 160      51.054  54.125  89.001  1.00  0.00           C
ATOM   2646  CB  LEU A 160      50.154  54.817  87.951  1.00  0.00           C
ATOM   2649  CG  LEU A 160      49.004  53.936  87.421  1.00  0.00           C
ATOM   2651  CD1 LEU A 160      48.104  54.726  86.460  1.00  0.00           C
ATOM   2655  CD2 LEU A 160      49.534  52.686  86.721  1.00  0.00           C
ATOM   2659  C   LEU A 160      52.273  54.977  89.181  1.00  0.00           C
ATOM   2660  O   LEU A 160      52.354  55.797  90.091  1.00  0.00           O
ATOM   2661  N   GLU A 161      53.254  54.826  88.281  1.00  0.00           N
ATOM   2663  CA  GLU A 161      54.394  55.705  88.191  1.00  0.00           C
ATOM   2665  CB  GLU A 161      55.294  55.236  87.031  1.00  0.00           C
ATOM   2668  CG  GLU A 161      55.964  53.867  87.311  1.00  0.00           C
ATOM   2671  CD  GLU A 161      57.074  53.957  88.341  1.00  0.00           C
ATOM   2672  OE1 GLU A 161      57.654  55.056  88.501  1.00  0.00           O
ATOM   2673  OE2 GLU A 161      57.444  52.907  88.931  1.00  0.00           O
ATOM   2674  C   GLU A 161      54.004  57.155  87.961  1.00  0.00           C
ATOM   2675  O   GLU A 161      53.174  57.457  87.091  1.00  0.00           O
ATOM   2676  N   ALA A 162      54.604  58.107  88.721  1.00  0.00           N
ATOM   2678  CA  ALA A 162      54.274  59.526  88.651  1.00  0.00           C
ATOM   2680  CB  ALA A 162      55.064  60.337  89.711  1.00  0.00           C
ATOM   2684  C   ALA A 162      54.354  60.126  87.241  1.00  0.00           C
ATOM   2685  O   ALA A 162      53.414  60.856  86.881  1.00  0.00           O
ATOM   2686  N   PRO A 163      55.324  59.817  86.361  1.00  0.00           N
ATOM   2687  CD  PRO A 163      56.634  59.245  86.731  1.00  0.00           C
ATOM   2690  CA  PRO A 163      55.314  60.277  84.971  1.00  0.00           C
ATOM   2692  CB  PRO A 163      56.594  59.677  84.371  1.00  0.00           C
ATOM   2695  CG  PRO A 163      57.553  59.557  85.561  1.00  0.00           C
ATOM   2698  C   PRO A 163      54.114  59.846  84.161  1.00  0.00           C
ATOM   2699  O   PRO A 163      53.874  60.407  83.101  1.00  0.00           O
ATOM   2700  N   GLN A 164      53.374  58.816  84.601  1.00  0.00           N
ATOM   2702  CA  GLN A 164      52.343  58.195  83.811  1.00  0.00           C
ATOM   2704  CB  GLN A 164      52.483  56.657  83.951  1.00  0.00           C
ATOM   2707  CG  GLN A 164      53.934  56.166  83.651  1.00  0.00           C
ATOM   2710  CD  GLN A 164      54.464  56.605  82.291  1.00  0.00           C
ATOM   2711  OE1 GLN A 164      53.714  57.036  81.411  1.00  0.00           O
ATOM   2712  NE2 GLN A 164      55.794  56.477  82.091  1.00  0.00           N
ATOM   2715  C   GLN A 164      50.964  58.637  84.251  1.00  0.00           C
ATOM   2716  O   GLN A 164      49.974  58.387  83.571  1.00  0.00           O
ATOM   2717  N   LEU A 165      50.864  59.407  85.350  1.00  0.00           N
ATOM   2719  CA  LEU A 165      49.634  60.035  85.791  1.00  0.00           C
ATOM   2721  CB  LEU A 165      49.834  60.747  87.161  1.00  0.00           C
ATOM   2724  CG  LEU A 165      49.584  59.856  88.411  1.00  0.00           C
ATOM   2726  CD1 LEU A 165      48.104  59.515  88.581  1.00  0.00           C
ATOM   2730  CD2 LEU A 165      50.434  58.576  88.441  1.00  0.00           C
ATOM   2734  C   LEU A 165      48.904  60.927  84.761  1.00  0.00           C
ATOM   2735  O   LEU A 165      47.674  60.947  84.791  1.00  0.00           O
ATOM   2736  N   PRO A 166      49.544  61.625  83.820  1.00  0.00           N
ATOM   2737  CD  PRO A 166      50.884  62.197  84.041  1.00  0.00           C
ATOM   2740  CA  PRO A 166      48.803  62.387  82.811  1.00  0.00           C
ATOM   2742  CB  PRO A 166      49.913  63.167  82.101  1.00  0.00           C
ATOM   2745  CG  PRO A 166      50.914  63.476  83.211  1.00  0.00           C
ATOM   2748  C   PRO A 166      48.044  61.527  81.811  1.00  0.00           C
ATOM   2749  O   PRO A 166      46.894  61.837  81.491  1.00  0.00           O
ATOM   2750  N   ARG A 167      48.644  60.457  81.271  1.00  0.00           N
ATOM   2752  CA  ARG A 167      48.014  59.667  80.221  1.00  0.00           C
ATOM   2754  CB  ARG A 167      49.054  58.837  79.461  1.00  0.00           C
ATOM   2757  CG  ARG A 167      49.784  57.757  80.281  1.00  0.00           C
ATOM   2760  CD  ARG A 167      50.834  56.977  79.500  1.00  0.00           C
ATOM   2763  NE  ARG A 167      51.904  57.946  79.111  1.00  0.00           N
ATOM   2765  CZ  ARG A 167      53.024  57.566  78.531  1.00  0.00           C
ATOM   2766  NH1 ARG A 167      53.084  56.387  77.941  1.00  0.00           N
ATOM   2769  NH2 ARG A 167      54.054  58.387  78.471  1.00  0.00           N
ATOM   2772  C   ARG A 167      46.994  58.727  80.791  1.00  0.00           C
ATOM   2773  O   ARG A 167      46.054  58.307  80.121  1.00  0.00           O
ATOM   2774  N   SER A 168      47.104  58.447  82.111  1.00  0.00           N
ATOM   2776  CA  SER A 168      46.214  57.605  82.871  1.00  0.00           C
ATOM   2778  CB  SER A 168      46.734  57.407  84.331  1.00  0.00           C
ATOM   2781  OG  SER A 168      46.364  58.447  85.231  1.00  0.00           O
ATOM   2783  C   SER A 168      44.804  58.146  82.801  1.00  0.00           C
ATOM   2784  O   SER A 168      43.844  57.387  82.671  1.00  0.00           O
ATOM   2785  N   LEU A 169      44.634  59.487  82.731  1.00  0.00           N
ATOM   2787  CA  LEU A 169      43.374  60.146  82.491  1.00  0.00           C
ATOM   2789  CB  LEU A 169      43.584  61.666  82.311  1.00  0.00           C
ATOM   2792  CG  LEU A 169      44.144  62.416  83.541  1.00  0.00           C
ATOM   2794  CD1 LEU A 169      44.604  63.816  83.121  1.00  0.00           C
ATOM   2798  CD2 LEU A 169      43.084  62.517  84.651  1.00  0.00           C
ATOM   2802  C   LEU A 169      42.634  59.667  81.250  1.00  0.00           C
ATOM   2803  O   LEU A 169      41.414  59.477  81.291  1.00  0.00           O
ATOM   2804  N   ASP A 170      43.324  59.407  80.131  1.00  0.00           N
ATOM   2806  CA  ASP A 170      42.694  58.925  78.931  1.00  0.00           C
ATOM   2808  CB  ASP A 170      43.644  59.066  77.721  1.00  0.00           C
ATOM   2811  CG  ASP A 170      43.834  60.537  77.401  1.00  0.00           C
ATOM   2812  OD1 ASP A 170      42.804  61.197  77.101  1.00  0.00           O
ATOM   2813  OD2 ASP A 170      44.984  61.047  77.421  1.00  0.00           O
ATOM   2814  C   ASP A 170      42.164  57.506  79.021  1.00  0.00           C
ATOM   2815  O   ASP A 170      41.224  57.197  78.311  1.00  0.00           O
ATOM   2816  N   ASP A 171      42.704  56.617  79.901  1.00  0.00           N
ATOM   2818  CA  ASP A 171      42.343  55.196  79.981  1.00  0.00           C
ATOM   2820  CB  ASP A 171      43.104  54.497  81.141  1.00  0.00           C
ATOM   2823  CG  ASP A 171      42.634  53.076  81.390  1.00  0.00           C
ATOM   2824  OD1 ASP A 171      43.034  52.177  80.621  1.00  0.00           O
ATOM   2825  OD2 ASP A 171      41.784  52.887  82.301  1.00  0.00           O
ATOM   2826  C   ASP A 171      40.834  54.907  80.001  1.00  0.00           C
ATOM   2827  O   ASP A 171      40.024  55.737  80.421  1.00  0.00           O
ATOM   2828  N   ALA A 172      40.374  53.727  79.561  1.00  0.00           N
ATOM   2830  CA  ALA A 172      38.974  53.347  79.581  1.00  0.00           C
ATOM   2832  CB  ALA A 172      38.874  51.945  78.971  1.00  0.00           C
ATOM   2836  C   ALA A 172      38.304  53.356  80.961  1.00  0.00           C
ATOM   2837  O   ALA A 172      37.154  53.756  81.110  1.00  0.00           O
ATOM   2838  N   GLN A 173      39.024  52.925  82.011  1.00  0.00           N
ATOM   2840  CA  GLN A 173      38.454  52.797  83.341  1.00  0.00           C
ATOM   2842  CB  GLN A 173      38.934  51.465  83.960  1.00  0.00           C
ATOM   2845  CG  GLN A 173      38.504  50.186  83.191  1.00  0.00           C
ATOM   2848  CD  GLN A 173      36.984  50.096  83.110  1.00  0.00           C
ATOM   2849  OE1 GLN A 173      36.294  50.066  84.131  1.00  0.00           O
ATOM   2850  NE2 GLN A 173      36.444  50.047  81.871  1.00  0.00           N
ATOM   2853  C   GLN A 173      38.894  53.896  84.291  1.00  0.00           C
ATOM   2854  O   GLN A 173      38.254  54.125  85.311  1.00  0.00           O
ATOM   2855  N   ILE A 174      39.994  54.617  84.021  1.00  0.00           N
ATOM   2857  CA  ILE A 174      40.464  55.635  84.951  1.00  0.00           C
ATOM   2859  CB  ILE A 174      41.944  55.927  84.811  1.00  0.00           C
ATOM   2861  CG2 ILE A 174      42.394  57.117  85.691  1.00  0.00           C
ATOM   2865  CG1 ILE A 174      42.764  54.667  85.171  1.00  0.00           C
ATOM   2868  CD  ILE A 174      44.274  54.867  85.000  1.00  0.00           C
ATOM   2872  C   ILE A 174      39.574  56.885  84.991  1.00  0.00           C
ATOM   2873  O   ILE A 174      39.484  57.696  84.051  1.00  0.00           O
ATOM   2874  N   ALA A 175      38.864  57.067  86.121  1.00  0.00           N
ATOM   2876  CA  ALA A 175      37.764  57.986  86.271  1.00  0.00           C
ATOM   2878  CB  ALA A 175      36.694  57.267  87.101  1.00  0.00           C
ATOM   2882  C   ALA A 175      38.164  59.196  87.061  1.00  0.00           C
ATOM   2883  O   ALA A 175      37.584  60.277  86.930  1.00  0.00           O
ATOM   2884  N   LEU A 176      39.224  59.056  87.861  1.00  0.00           N
ATOM   2886  CA  LEU A 176      39.824  60.126  88.591  1.00  0.00           C
ATOM   2888  CB  LEU A 176      39.194  60.157  90.000  1.00  0.00           C
ATOM   2891  CG  LEU A 176      39.644  61.267  90.961  1.00  0.00           C
ATOM   2893  CD1 LEU A 176      39.334  62.666  90.411  1.00  0.00           C
ATOM   2897  CD2 LEU A 176      38.944  61.027  92.311  1.00  0.00           C
ATOM   2901  C   LEU A 176      41.304  59.837  88.651  1.00  0.00           C
ATOM   2902  O   LEU A 176      41.714  58.676  88.561  1.00  0.00           O
ATOM   2903  N   ALA A 177      42.164  60.867  88.750  1.00  0.00           N
ATOM   2905  CA  ALA A 177      43.584  60.695  88.951  1.00  0.00           C
ATOM   2907  CB  ALA A 177      44.334  60.677  87.601  1.00  0.00           C
ATOM   2911  C   ALA A 177      44.094  61.837  89.811  1.00  0.00           C
ATOM   2912  O   ALA A 177      43.614  62.967  89.701  1.00  0.00           O
ATOM   2913  N   VAL A 178      45.064  61.587  90.701  1.00  0.00           N
ATOM   2915  CA  VAL A 178      45.644  62.626  91.530  1.00  0.00           C
ATOM   2917  CB  VAL A 178      45.694  62.215  93.011  1.00  0.00           C
ATOM   2919  CG1 VAL A 178      46.303  63.356  93.851  1.00  0.00           C
ATOM   2923  CG2 VAL A 178      44.264  61.907  93.501  1.00  0.00           C
ATOM   2927  C   VAL A 178      47.044  62.925  91.001  1.00  0.00           C
ATOM   2928  O   VAL A 178      47.954  62.117  91.110  1.00  0.00           O
ATOM   2929  N   ILE A 179      47.254  64.087  90.371  1.00  0.00           N
ATOM   2931  CA  ILE A 179      48.434  64.266  89.531  1.00  0.00           C
ATOM   2933  CB  ILE A 179      48.084  64.586  88.081  1.00  0.00           C
ATOM   2935  CG2 ILE A 179      49.374  64.586  87.211  1.00  0.00           C
ATOM   2939  CG1 ILE A 179      47.024  63.587  87.570  1.00  0.00           C
ATOM   2942  CD  ILE A 179      46.814  63.666  86.061  1.00  0.00           C
ATOM   2946  C   ILE A 179      49.304  65.346  90.131  1.00  0.00           C
ATOM   2947  O   ILE A 179      48.834  66.436  90.461  1.00  0.00           O
ATOM   2948  N   ASN A 180      50.614  65.087  90.271  1.00  0.00           N
ATOM   2950  CA  ASN A 180      51.604  66.095  90.581  1.00  0.00           C
ATOM   2952  CB  ASN A 180      53.044  65.526  90.631  1.00  0.00           C
ATOM   2955  CG  ASN A 180      53.154  64.436  91.681  1.00  0.00           C
ATOM   2956  OD1 ASN A 180      52.744  63.297  91.471  1.00  0.00           O
ATOM   2957  ND2 ASN A 180      53.784  64.767  92.831  1.00  0.00           N
ATOM   2960  C   ASN A 180      51.594  67.227  89.570  1.00  0.00           C
ATOM   2961  O   ASN A 180      51.584  67.017  88.361  1.00  0.00           O
ATOM   2962  N   THR A 181      51.634  68.455  90.070  1.00  0.00           N
ATOM   2964  CA  THR A 181      51.554  69.705  89.331  1.00  0.00           C
ATOM   2966  CB  THR A 181      51.704  70.837  90.321  1.00  0.00           C
ATOM   2968  OG1 THR A 181      50.934  70.547  91.491  1.00  0.00           O
ATOM   2970  CG2 THR A 181      51.204  72.135  89.701  1.00  0.00           C
ATOM   2974  C   THR A 181      52.594  69.826  88.221  1.00  0.00           C
ATOM   2975  O   THR A 181      52.324  70.297  87.121  1.00  0.00           O
ATOM   2976  N   THR A 182      53.794  69.297  88.501  1.00  0.00           N
ATOM   2978  CA  THR A 182      54.924  69.057  87.621  1.00  0.00           C
ATOM   2980  CB  THR A 182      55.884  68.127  88.371  1.00  0.00           C
ATOM   2982  OG1 THR A 182      56.044  68.447  89.751  1.00  0.00           O
ATOM   2984  CG2 THR A 182      57.254  67.995  87.721  1.00  0.00           C
ATOM   2988  C   THR A 182      54.634  68.276  86.341  1.00  0.00           C
ATOM   2989  O   THR A 182      55.114  68.617  85.271  1.00  0.00           O
ATOM   2990  N   TYR A 183      53.864  67.167  86.431  1.00  0.00           N
ATOM   2992  CA  TYR A 183      53.514  66.326  85.301  1.00  0.00           C
ATOM   2994  CB  TYR A 183      53.324  64.826  85.701  1.00  0.00           C
ATOM   2997  CG  TYR A 183      54.634  64.186  86.041  1.00  0.00           C
ATOM   2998  CD1 TYR A 183      54.864  63.517  87.251  1.00  0.00           C
ATOM   3000  CE1 TYR A 183      56.134  62.986  87.551  1.00  0.00           C
ATOM   3002  CZ  TYR A 183      57.174  63.135  86.641  1.00  0.00           C
ATOM   3003  OH  TYR A 183      58.464  62.675  86.941  1.00  0.00           O
ATOM   3005  CD2 TYR A 183      55.664  64.217  85.091  1.00  0.00           C
ATOM   3007  CE2 TYR A 183      56.934  63.715  85.401  1.00  0.00           C
ATOM   3009  C   TYR A 183      52.204  66.806  84.731  1.00  0.00           C
ATOM   3010  O   TYR A 183      51.934  66.706  83.531  1.00  0.00           O
ATOM   3011  N   ALA A 184      51.354  67.377  85.601  1.00  0.00           N
ATOM   3013  CA  ALA A 184      50.104  67.956  85.210  1.00  0.00           C
ATOM   3015  CB  ALA A 184      49.274  68.377  86.441  1.00  0.00           C
ATOM   3019  C   ALA A 184      50.254  69.126  84.240  1.00  0.00           C
ATOM   3020  O   ALA A 184      49.494  69.276  83.281  1.00  0.00           O
ATOM   3021  N   SER A 185      51.294  69.956  84.481  1.00  0.00           N
ATOM   3023  CA  SER A 185      51.694  71.095  83.661  1.00  0.00           C
ATOM   3025  CB  SER A 185      52.894  71.877  84.240  1.00  0.00           C
ATOM   3028  OG  SER A 185      54.114  71.127  84.251  1.00  0.00           O
ATOM   3030  C   SER A 185      52.004  70.727  82.231  1.00  0.00           C
ATOM   3031  O   SER A 185      51.624  71.457  81.331  1.00  0.00           O
ATOM   3032  N   GLN A 186      52.644  69.565  81.991  1.00  0.00           N
ATOM   3034  CA  GLN A 186      53.034  69.057  80.691  1.00  0.00           C
ATOM   3036  CB  GLN A 186      53.724  67.675  80.841  1.00  0.00           C
ATOM   3039  CG  GLN A 186      54.954  67.675  81.781  1.00  0.00           C
ATOM   3042  CD  GLN A 186      55.424  66.246  81.981  1.00  0.00           C
ATOM   3043  OE1 GLN A 186      54.674  65.277  81.781  1.00  0.00           O
ATOM   3044  NE2 GLN A 186      56.694  66.076  82.411  1.00  0.00           N
ATOM   3047  C   GLN A 186      51.884  68.855  79.711  1.00  0.00           C
ATOM   3048  O   GLN A 186      52.044  68.947  78.501  1.00  0.00           O
ATOM   3049  N   ILE A 187      50.674  68.506  80.211  1.00  0.00           N
ATOM   3051  CA  ILE A 187      49.504  68.426  79.351  1.00  0.00           C
ATOM   3053  CB  ILE A 187      48.784  67.076  79.430  1.00  0.00           C
ATOM   3055  CG2 ILE A 187      49.694  66.006  78.781  1.00  0.00           C
ATOM   3059  CG1 ILE A 187      48.424  66.696  80.881  1.00  0.00           C
ATOM   3062  CD  ILE A 187      47.444  65.516  80.961  1.00  0.00           C
ATOM   3066  C   ILE A 187      48.584  69.617  79.631  1.00  0.00           C
ATOM   3067  O   ILE A 187      47.394  69.606  79.311  1.00  0.00           O
ATOM   3068  N   GLY A 188      49.124  70.716  80.181  1.00  0.00           N
ATOM   3070  CA  GLY A 188      48.464  72.006  80.341  1.00  0.00           C
ATOM   3073  C   GLY A 188      47.424  72.127  81.421  1.00  0.00           C
ATOM   3074  O   GLY A 188      46.564  73.006  81.341  1.00  0.00           O
ATOM   3075  N   LEU A 189      47.454  71.285  82.461  1.00  0.00           N
ATOM   3077  CA  LEU A 189      46.444  71.306  83.511  1.00  0.00           C
ATOM   3079  CB  LEU A 189      45.824  69.907  83.750  1.00  0.00           C
ATOM   3082  CG  LEU A 189      45.204  69.276  82.481  1.00  0.00           C
ATOM   3084  CD1 LEU A 189      44.594  67.886  82.710  1.00  0.00           C
ATOM   3088  CD2 LEU A 189      44.094  70.167  81.901  1.00  0.00           C
ATOM   3092  C   LEU A 189      47.044  71.867  84.801  1.00  0.00           C
ATOM   3093  O   LEU A 189      48.114  71.457  85.251  1.00  0.00           O
ATOM   3094  N   THR A 190      46.334  72.847  85.401  1.00  0.00           N
ATOM   3096  CA  THR A 190      46.754  73.566  86.591  1.00  0.00           C
ATOM   3098  CB  THR A 190      46.944  75.076  86.381  1.00  0.00           C
ATOM   3100  OG1 THR A 190      45.764  75.737  85.951  1.00  0.00           O
ATOM   3102  CG2 THR A 190      48.014  75.355  85.311  1.00  0.00           C
ATOM   3106  C   THR A 190      45.734  73.367  87.721  1.00  0.00           C
ATOM   3107  O   THR A 190      44.544  73.216  87.451  1.00  0.00           O
ATOM   3108  N   PRO A 191      46.093  73.396  89.001  1.00  0.00           N
ATOM   3109  CD  PRO A 191      47.474  73.076  89.411  1.00  0.00           C
ATOM   3112  CA  PRO A 191      45.134  73.076  90.061  1.00  0.00           C
ATOM   3114  CB  PRO A 191      46.004  73.105  91.331  1.00  0.00           C
ATOM   3117  CG  PRO A 191      47.384  72.617  90.871  1.00  0.00           C
ATOM   3120  C   PRO A 191      43.984  74.076  90.201  1.00  0.00           C
ATOM   3121  O   PRO A 191      42.904  73.706  90.651  1.00  0.00           O
ATOM   3122  N   ALA A 192      44.214  75.367  89.921  1.00  0.00           N
ATOM   3124  CA  ALA A 192      43.224  76.407  90.101  1.00  0.00           C
ATOM   3126  CB  ALA A 192      43.984  77.715  90.271  1.00  0.00           C
ATOM   3130  C   ALA A 192      42.224  76.576  88.991  1.00  0.00           C
ATOM   3131  O   ALA A 192      41.214  77.236  89.191  1.00  0.00           O
ATOM   3132  N   LYS A 193      42.494  76.025  87.811  1.00  0.00           N
ATOM   3134  CA  LYS A 193      41.634  76.165  86.661  1.00  0.00           C
ATOM   3136  CB  LYS A 193      42.464  76.847  85.531  1.00  0.00           C
ATOM   3139  CG  LYS A 193      42.114  76.557  84.071  1.00  0.00           C
ATOM   3142  CD  LYS A 193      40.694  76.947  83.661  1.00  0.00           C
ATOM   3145  CE  LYS A 193      40.214  76.146  82.461  1.00  0.00           C
ATOM   3148  NZ  LYS A 193      40.164  74.697  82.721  1.00  0.00           N
ATOM   3152  C   LYS A 193      40.974  74.856  86.301  1.00  0.00           C
ATOM   3153  O   LYS A 193      39.814  74.826  85.901  1.00  0.00           O
ATOM   3154  N   ASP A 194      41.694  73.727  86.471  1.00  0.00           N
ATOM   3156  CA  ASP A 194      41.294  72.447  85.931  1.00  0.00           C
ATOM   3158  CB  ASP A 194      42.524  71.896  85.140  1.00  0.00           C
ATOM   3161  CG  ASP A 194      42.964  72.947  84.141  1.00  0.00           C
ATOM   3162  OD1 ASP A 194      42.224  73.135  83.141  1.00  0.00           O
ATOM   3163  OD2 ASP A 194      43.974  73.665  84.401  1.00  0.00           O
ATOM   3164  C   ASP A 194      40.814  71.477  87.041  1.00  0.00           C
ATOM   3165  O   ASP A 194      39.764  70.846  86.951  1.00  0.00           O
ATOM   3166  N   GLY A 195      41.584  71.316  88.131  1.00  0.00           N
ATOM   3168  CA  GLY A 195      41.304  70.326  89.191  1.00  0.00           C
ATOM   3171  C   GLY A 195      39.914  70.326  89.791  1.00  0.00           C
ATOM   3172  O   GLY A 195      39.354  71.377  90.101  1.00  0.00           O
ATOM   3173  N   ILE A 196      39.344  69.117  90.011  1.00  0.00           N
ATOM   3175  CA  ILE A 196      38.094  68.896  90.741  1.00  0.00           C
ATOM   3177  CB  ILE A 196      37.594  67.447  90.591  1.00  0.00           C
ATOM   3179  CG2 ILE A 196      36.264  67.236  91.371  1.00  0.00           C
ATOM   3183  CG1 ILE A 196      37.404  67.146  89.091  1.00  0.00           C
ATOM   3186  CD  ILE A 196      36.824  65.756  88.801  1.00  0.00           C
ATOM   3190  C   ILE A 196      38.214  69.266  92.211  1.00  0.00           C
ATOM   3191  O   ILE A 196      37.354  69.896  92.831  1.00  0.00           O
ATOM   3192  N   PHE A 197      39.344  68.877  92.801  1.00  0.00           N
ATOM   3194  CA  PHE A 197      39.654  69.146  94.181  1.00  0.00           C
ATOM   3196  CB  PHE A 197      39.154  68.035  95.151  1.00  0.00           C
ATOM   3199  CG  PHE A 197      39.624  66.636  94.791  1.00  0.00           C
ATOM   3200  CD1 PHE A 197      38.794  65.797  94.030  1.00  0.00           C
ATOM   3202  CE1 PHE A 197      39.204  64.497  93.711  1.00  0.00           C
ATOM   3204  CZ  PHE A 197      40.424  64.007  94.181  1.00  0.00           C
ATOM   3206  CD2 PHE A 197      40.854  66.127  95.261  1.00  0.00           C
ATOM   3208  CE2 PHE A 197      41.254  64.826  94.951  1.00  0.00           C
ATOM   3210  C   PHE A 197      41.144  69.297  94.291  1.00  0.00           C
ATOM   3211  O   PHE A 197      41.894  68.715  93.521  1.00  0.00           O
ATOM   3212  N   VAL A 198      41.594  70.105  95.251  1.00  0.00           N
ATOM   3214  CA  VAL A 198      42.984  70.477  95.381  1.00  0.00           C
ATOM   3216  CB  VAL A 198      43.264  71.885  94.871  1.00  0.00           C
ATOM   3218  CG1 VAL A 198      44.773  72.197  94.871  1.00  0.00           C
ATOM   3222  CG2 VAL A 198      42.724  72.036  93.431  1.00  0.00           C
ATOM   3226  C   VAL A 198      43.274  70.367  96.860  1.00  0.00           C
ATOM   3227  O   VAL A 198      42.434  70.657  97.711  1.00  0.00           O
ATOM   3228  N   GLU A 199      44.494  69.896  97.191  1.00  0.00           N
ATOM   3230  CA  GLU A 199      45.134  70.047  98.481  1.00  0.00           C
ATOM   3232  CB  GLU A 199      46.554  69.455  98.301  1.00  0.00           C
ATOM   3235  CG  GLU A 199      47.534  69.466  99.500  1.00  0.00           C
ATOM   3238  CD  GLU A 199      48.854  68.846  99.081  1.00  0.00           C
ATOM   3239  OE1 GLU A 199      49.454  69.326  98.070  1.00  0.00           O
ATOM   3240  OE2 GLU A 199      49.294  67.837  99.691  1.00  0.00           O
ATOM   3241  C   GLU A 199      45.114  71.477  99.031  1.00  0.00           C
ATOM   3242  O   GLU A 199      44.934  72.447  98.291  1.00  0.00           O
ATOM   3243  N   ASP A 200      45.254  71.675 100.351  1.00  0.00           N
ATOM   3245  CA  ASP A 200      45.384  72.995 100.950  1.00  0.00           C
ATOM   3247  CB  ASP A 200      45.324  72.807 102.480  1.00  0.00           C
ATOM   3250  CG  ASP A 200      43.984  72.215 102.851  1.00  0.00           C
ATOM   3251  OD1 ASP A 200      43.904  71.006 103.201  1.00  0.00           O
ATOM   3252  OD2 ASP A 200      42.944  72.907 102.671  1.00  0.00           O
ATOM   3253  C   ASP A 200      46.634  73.746 100.461  1.00  0.00           C
ATOM   3254  O   ASP A 200      47.413  73.205  99.681  1.00  0.00           O
ATOM   3255  N   LYS A 201      46.894  75.006 100.881  1.00  0.00           N
ATOM   3257  CA  LYS A 201      48.154  75.646 100.491  1.00  0.00           C
ATOM   3259  CB  LYS A 201      47.964  77.146 100.110  1.00  0.00           C
ATOM   3262  CG  LYS A 201      47.354  77.345  98.711  1.00  0.00           C
ATOM   3265  CD  LYS A 201      47.264  78.837  98.331  1.00  0.00           C
ATOM   3268  CE  LYS A 201      46.504  79.136  97.030  1.00  0.00           C
ATOM   3271  NZ  LYS A 201      47.273  78.746  95.831  1.00  0.00           N
ATOM   3275  C   LYS A 201      49.324  75.447 101.461  1.00  0.00           C
ATOM   3276  O   LYS A 201      50.474  75.646 101.090  1.00  0.00           O
ATOM   3277  N   GLU A 202      49.054  75.027 102.721  1.00  0.00           N
ATOM   3279  CA  GLU A 202      50.064  74.756 103.741  1.00  0.00           C
ATOM   3281  CB  GLU A 202      49.724  75.547 105.041  1.00  0.00           C
ATOM   3284  CG  GLU A 202      50.284  75.076 106.410  1.00  0.00           C
ATOM   3287  CD  GLU A 202      51.794  75.137 106.671  1.00  0.00           C
ATOM   3288  OE1 GLU A 202      52.234  76.127 107.310  1.00  0.00           O
ATOM   3289  OE2 GLU A 202      52.524  74.186 106.311  1.00  0.00           O
ATOM   3290  C   GLU A 202      50.244  73.267 104.031  1.00  0.00           C
ATOM   3291  O   GLU A 202      49.424  72.605 104.681  1.00  0.00           O
ATOM   3292  N   SER A 203      51.334  72.667 103.541  1.00  0.00           N
ATOM   3294  CA  SER A 203      51.624  71.256 103.730  1.00  0.00           C
ATOM   3296  CB  SER A 203      51.064  70.326 102.620  1.00  0.00           C
ATOM   3299  OG  SER A 203      51.504  70.737 101.321  1.00  0.00           O
ATOM   3301  C   SER A 203      53.124  71.106 103.741  1.00  0.00           C
ATOM   3302  O   SER A 203      53.834  72.017 103.301  1.00  0.00           O
ATOM   3303  N   PRO A 204      53.684  69.996 104.221  1.00  0.00           N
ATOM   3304  CD  PRO A 204      52.964  68.995 105.020  1.00  0.00           C
ATOM   3307  CA  PRO A 204      55.124  69.767 104.221  1.00  0.00           C
ATOM   3309  CB  PRO A 204      55.274  68.595 105.211  1.00  0.00           C
ATOM   3312  CG  PRO A 204      53.944  67.847 105.141  1.00  0.00           C
ATOM   3315  C   PRO A 204      55.694  69.436 102.851  1.00  0.00           C
ATOM   3316  O   PRO A 204      56.824  68.947 102.750  1.00  0.00           O
ATOM   3317  N   TYR A 205      54.974  69.747 101.750  1.00  0.00           N
ATOM   3319  CA  TYR A 205      55.314  69.377 100.400  1.00  0.00           C
ATOM   3321  CB  TYR A 205      54.104  68.777  99.641  1.00  0.00           C
ATOM   3324  CG  TYR A 205      53.593  67.576 100.400  1.00  0.00           C
ATOM   3325  CD1 TYR A 205      54.424  66.486 100.691  1.00  0.00           C
ATOM   3327  CE1 TYR A 205      53.924  65.386 101.401  1.00  0.00           C
ATOM   3329  CZ  TYR A 205      52.584  65.376 101.831  1.00  0.00           C
ATOM   3330  OH  TYR A 205      52.054  64.266 102.511  1.00  0.00           O
ATOM   3332  CD2 TYR A 205      52.254  67.535 100.810  1.00  0.00           C
ATOM   3334  CE2 TYR A 205      51.754  66.457 101.541  1.00  0.00           C
ATOM   3336  C   TYR A 205      55.884  70.547  99.641  1.00  0.00           C
ATOM   3337  O   TYR A 205      55.804  70.667  98.420  1.00  0.00           O
ATOM   3338  N   VAL A 206      56.554  71.457 100.371  1.00  0.00           N
ATOM   3340  CA  VAL A 206      57.504  72.396  99.801  1.00  0.00           C
ATOM   3342  CB  VAL A 206      58.024  73.407 100.820  1.00  0.00           C
ATOM   3344  CG1 VAL A 206      58.954  72.785 101.890  1.00  0.00           C
ATOM   3348  CG2 VAL A 206      58.714  74.576 100.090  1.00  0.00           C
ATOM   3352  C   VAL A 206      58.634  71.636  99.121  1.00  0.00           C
ATOM   3353  O   VAL A 206      59.184  70.675  99.661  1.00  0.00           O
ATOM   3354  N   ASN A 207      58.954  72.006  97.860  1.00  0.00           N
ATOM   3356  CA  ASN A 207      59.974  71.377  97.060  1.00  0.00           C
ATOM   3358  CB  ASN A 207      59.594  71.355  95.561  1.00  0.00           C
ATOM   3361  CG  ASN A 207      58.544  70.277  95.321  1.00  0.00           C
ATOM   3362  OD1 ASN A 207      58.844  69.256  94.701  1.00  0.00           O
ATOM   3363  ND2 ASN A 207      57.294  70.456  95.801  1.00  0.00           N
ATOM   3366  C   ASN A 207      61.303  72.076  97.281  1.00  0.00           C
ATOM   3367  O   ASN A 207      61.354  73.175  97.831  1.00  0.00           O
ATOM   3368  N   LEU A 208      62.413  71.417  96.920  1.00  0.00           N
ATOM   3370  CA  LEU A 208      63.704  71.766  97.471  1.00  0.00           C
ATOM   3372  CB  LEU A 208      64.174  70.697  98.481  1.00  0.00           C
ATOM   3375  CG  LEU A 208      63.194  70.396  99.641  1.00  0.00           C
ATOM   3377  CD1 LEU A 208      63.644  69.157 100.400  1.00  0.00           C
ATOM   3381  CD2 LEU A 208      63.044  71.597 100.591  1.00  0.00           C
ATOM   3385  C   LEU A 208      64.724  71.877  96.361  1.00  0.00           C
ATOM   3386  O   LEU A 208      64.554  71.337  95.280  1.00  0.00           O
ATOM   3387  N   ILE A 209      65.854  72.556  96.641  1.00  0.00           N
ATOM   3389  CA  ILE A 209      67.094  72.367  95.911  1.00  0.00           C
ATOM   3391  CB  ILE A 209      67.834  73.657  95.541  1.00  0.00           C
ATOM   3393  CG2 ILE A 209      69.124  73.315  94.761  1.00  0.00           C
ATOM   3397  CG1 ILE A 209      66.914  74.565  94.691  1.00  0.00           C
ATOM   3400  CD  ILE A 209      67.504  75.936  94.351  1.00  0.00           C
ATOM   3404  C   ILE A 209      67.954  71.495  96.791  1.00  0.00           C
ATOM   3405  O   ILE A 209      68.204  71.826  97.951  1.00  0.00           O
ATOM   3406  N   VAL A 210      68.384  70.347  96.271  1.00  0.00           N
ATOM   3408  CA  VAL A 210      69.044  69.297  97.011  1.00  0.00           C
ATOM   3410  CB  VAL A 210      68.244  67.995  97.000  1.00  0.00           C
ATOM   3412  CG1 VAL A 210      68.944  66.885  97.811  1.00  0.00           C
ATOM   3416  CG2 VAL A 210      66.854  68.256  97.610  1.00  0.00           C
ATOM   3420  C   VAL A 210      70.414  69.105  96.390  1.00  0.00           C
ATOM   3421  O   VAL A 210      70.594  69.105  95.171  1.00  0.00           O
ATOM   3422  N   THR A 211      71.424  68.925  97.240  1.00  0.00           N
ATOM   3424  CA  THR A 211      72.804  68.646  96.881  1.00  0.00           C
ATOM   3426  CB  THR A 211      73.773  69.785  97.141  1.00  0.00           C
ATOM   3428  OG1 THR A 211      73.624  70.316  98.441  1.00  0.00           O
ATOM   3430  CG2 THR A 211      73.504  70.907  96.131  1.00  0.00           C
ATOM   3434  C   THR A 211      73.254  67.465  97.701  1.00  0.00           C
ATOM   3435  O   THR A 211      72.593  67.026  98.651  1.00  0.00           O
ATOM   3436  N   ARG A 212      74.404  66.877  97.351  1.00  0.00           N
ATOM   3438  CA  ARG A 212      75.134  66.006  98.231  1.00  0.00           C
ATOM   3440  CB  ARG A 212      76.314  65.355  97.491  1.00  0.00           C
ATOM   3443  CG  ARG A 212      75.974  64.536  96.231  1.00  0.00           C
ATOM   3446  CD  ARG A 212      77.194  63.867  95.571  1.00  0.00           C
ATOM   3449  NE  ARG A 212      78.174  64.947  95.301  1.00  0.00           N
ATOM   3451  CZ  ARG A 212      78.194  65.737  94.231  1.00  0.00           C
ATOM   3452  NH1 ARG A 212      77.384  65.646  93.191  1.00  0.00           N
ATOM   3455  NH2 ARG A 212      79.124  66.657  94.251  1.00  0.00           N
ATOM   3458  C   ARG A 212      75.684  66.706  99.481  1.00  0.00           C
ATOM   3459  O   ARG A 212      76.014  67.896  99.451  1.00  0.00           O
ATOM   3460  N   GLU A 213      75.874  65.965 100.601  1.00  0.00           N
ATOM   3462  CA  GLU A 213      76.574  66.407 101.801  1.00  0.00           C
ATOM   3464  CB  GLU A 213      76.604  65.236 102.841  1.00  0.00           C
ATOM   3467  CG  GLU A 213      77.254  65.495 104.241  1.00  0.00           C
ATOM   3470  CD  GLU A 213      76.424  66.396 105.151  1.00  0.00           C
ATOM   3471  OE1 GLU A 213      75.574  67.157 104.651  1.00  0.00           O
ATOM   3472  OE2 GLU A 213      76.634  66.425 106.401  1.00  0.00           O
ATOM   3473  C   GLU A 213      77.974  66.966 101.551  1.00  0.00           C
ATOM   3474  O   GLU A 213      78.464  67.826 102.291  1.00  0.00           O
ATOM   3475  N   ASP A 214      78.674  66.507 100.491  1.00  0.00           N
ATOM   3477  CA  ASP A 214      80.014  66.955 100.141  1.00  0.00           C
ATOM   3479  CB  ASP A 214      80.754  65.817  99.381  1.00  0.00           C
ATOM   3482  CG  ASP A 214      80.064  65.446  98.070  1.00  0.00           C
ATOM   3483  OD1 ASP A 214      80.334  66.106  97.030  1.00  0.00           O
ATOM   3484  OD2 ASP A 214      79.233  64.506  98.101  1.00  0.00           O
ATOM   3485  C   ASP A 214      80.104  68.267  99.341  1.00  0.00           C
ATOM   3486  O   ASP A 214      81.194  68.816  99.201  1.00  0.00           O
ATOM   3487  N   ASN A 215      78.994  68.806  98.781  1.00  0.00           N
ATOM   3489  CA  ASN A 215      79.074  70.006  97.951  1.00  0.00           C
ATOM   3491  CB  ASN A 215      79.074  69.657  96.421  1.00  0.00           C
ATOM   3494  CG  ASN A 215      77.714  69.227  95.881  1.00  0.00           C
ATOM   3495  OD1 ASN A 215      76.914  68.595  96.581  1.00  0.00           O
ATOM   3496  ND2 ASN A 215      77.414  69.606  94.621  1.00  0.00           N
ATOM   3499  C   ASN A 215      77.994  71.006  98.320  1.00  0.00           C
ATOM   3500  O   ASN A 215      77.794  72.026  97.651  1.00  0.00           O
ATOM   3501  N   LYS A 216      77.284  70.776  99.441  1.00  0.00           N
ATOM   3503  CA  LYS A 216      76.204  71.626  99.931  1.00  0.00           C
ATOM   3505  CB  LYS A 216      75.604  70.977 101.200  1.00  0.00           C
ATOM   3508  CG  LYS A 216      76.624  70.807 102.331  1.00  0.00           C
ATOM   3511  CD  LYS A 216      76.034  70.215 103.611  1.00  0.00           C
ATOM   3514  CE  LYS A 216      77.114  69.977 104.651  1.00  0.00           C
ATOM   3517  NZ  LYS A 216      76.574  69.297 105.831  1.00  0.00           N
ATOM   3521  C   LYS A 216      76.564  73.076 100.260  1.00  0.00           C
ATOM   3522  O   LYS A 216      75.734  73.977 100.230  1.00  0.00           O
ATOM   3523  N   ASP A 217      77.854  73.286 100.591  1.00  0.00           N
ATOM   3525  CA  ASP A 217      78.424  74.547 100.971  1.00  0.00           C
ATOM   3527  CB  ASP A 217      79.134  74.396 102.340  1.00  0.00           C
ATOM   3530  CG  ASP A 217      78.144  74.565 103.471  1.00  0.00           C
ATOM   3531  OD1 ASP A 217      77.724  75.737 103.671  1.00  0.00           O
ATOM   3532  OD2 ASP A 217      77.814  73.566 104.171  1.00  0.00           O
ATOM   3533  C   ASP A 217      79.373  75.035  99.880  1.00  0.00           C
ATOM   3534  O   ASP A 217      80.184  75.936 100.090  1.00  0.00           O
ATOM   3535  N   ALA A 218      79.233  74.495  98.651  1.00  0.00           N
ATOM   3537  CA  ALA A 218      79.784  75.087  97.450  1.00  0.00           C
ATOM   3539  CB  ALA A 218      79.514  74.167  96.250  1.00  0.00           C
ATOM   3543  C   ALA A 218      79.244  76.477  97.141  1.00  0.00           C
ATOM   3544  O   ALA A 218      78.044  76.737  97.231  1.00  0.00           O
ATOM   3545  N   GLU A 219      80.114  77.407  96.711  1.00  0.00           N
ATOM   3547  CA  GLU A 219      79.674  78.767  96.390  1.00  0.00           C
ATOM   3549  CB  GLU A 219      80.844  79.767  96.291  1.00  0.00           C
ATOM   3552  CG  GLU A 219      81.714  79.956  97.581  1.00  0.00           C
ATOM   3555  CD  GLU A 219      81.004  80.035  98.931  1.00  0.00           C
ATOM   3556  OE1 GLU A 219      80.014  80.786  99.101  1.00  0.00           O
ATOM   3557  OE2 GLU A 219      81.454  79.315  99.871  1.00  0.00           O
ATOM   3558  C   GLU A 219      78.734  78.837  95.181  1.00  0.00           C
ATOM   3559  O   GLU A 219      77.733  79.547  95.201  1.00  0.00           O
ATOM   3560  N   ASN A 220      78.994  78.057  94.091  1.00  0.00           N
ATOM   3562  CA  ASN A 220      78.074  77.917  92.971  1.00  0.00           C
ATOM   3564  CB  ASN A 220      78.634  77.047  91.801  1.00  0.00           C
ATOM   3567  CG  ASN A 220      79.844  77.707  91.141  1.00  0.00           C
ATOM   3568  OD1 ASN A 220      80.124  78.896  91.341  1.00  0.00           O
ATOM   3569  ND2 ASN A 220      80.564  76.907  90.321  1.00  0.00           N
ATOM   3572  C   ASN A 220      76.694  77.377  93.351  1.00  0.00           C
ATOM   3573  O   ASN A 220      75.684  77.837  92.821  1.00  0.00           O
ATOM   3574  N   VAL A 221      76.604  76.425  94.301  1.00  0.00           N
ATOM   3576  CA  VAL A 221      75.334  76.025  94.901  1.00  0.00           C
ATOM   3578  CB  VAL A 221      75.524  74.837  95.841  1.00  0.00           C
ATOM   3580  CG1 VAL A 221      74.224  74.495  96.611  1.00  0.00           C
ATOM   3584  CG2 VAL A 221      75.954  73.617  94.991  1.00  0.00           C
ATOM   3588  C   VAL A 221      74.624  77.167  95.621  1.00  0.00           C
ATOM   3589  O   VAL A 221      73.444  77.407  95.401  1.00  0.00           O
ATOM   3590  N   LYS A 222      75.324  77.956  96.460  1.00  0.00           N
ATOM   3592  CA  LYS A 222      74.764  79.117  97.131  1.00  0.00           C
ATOM   3594  CB  LYS A 222      75.794  79.676  98.140  1.00  0.00           C
ATOM   3597  CG  LYS A 222      76.134  78.736  99.301  1.00  0.00           C
ATOM   3600  CD  LYS A 222      77.394  79.237 100.031  1.00  0.00           C
ATOM   3603  CE  LYS A 222      78.024  78.216 100.981  1.00  0.00           C
ATOM   3606  NZ  LYS A 222      79.364  78.665 101.431  1.00  0.00           N
ATOM   3610  C   LYS A 222      74.294  80.227  96.191  1.00  0.00           C
ATOM   3611  O   LYS A 222      73.234  80.826  96.390  1.00  0.00           O
ATOM   3612  N   LYS A 223      75.054  80.495  95.101  1.00  0.00           N
ATOM   3614  CA  LYS A 223      74.644  81.376  94.011  1.00  0.00           C
ATOM   3616  CB  LYS A 223      75.704  81.417  92.881  1.00  0.00           C
ATOM   3619  CG  LYS A 223      77.044  82.117  93.161  1.00  0.00           C
ATOM   3622  CD  LYS A 223      78.024  81.867  91.991  1.00  0.00           C
ATOM   3625  CE  LYS A 223      79.464  82.326  92.241  1.00  0.00           C
ATOM   3628  NZ  LYS A 223      80.394  81.867  91.171  1.00  0.00           N
ATOM   3632  C   LYS A 223      73.354  80.936  93.341  1.00  0.00           C
ATOM   3633  O   LYS A 223      72.444  81.737  93.110  1.00  0.00           O
ATOM   3634  N   PHE A 224      73.244  79.627  93.021  1.00  0.00           N
ATOM   3636  CA  PHE A 224      72.074  78.995  92.430  1.00  0.00           C
ATOM   3638  CB  PHE A 224      72.364  77.486  92.181  1.00  0.00           C
ATOM   3641  CG  PHE A 224      71.214  76.797  91.491  1.00  0.00           C
ATOM   3642  CD1 PHE A 224      70.764  77.275  90.251  1.00  0.00           C
ATOM   3644  CE1 PHE A 224      69.664  76.715  89.611  1.00  0.00           C
ATOM   3646  CZ  PHE A 224      68.944  75.697  90.221  1.00  0.00           C
ATOM   3648  CD2 PHE A 224      70.514  75.727  92.070  1.00  0.00           C
ATOM   3650  CE2 PHE A 224      69.384  75.175  91.441  1.00  0.00           C
ATOM   3652  C   PHE A 224      70.844  79.117  93.311  1.00  0.00           C
ATOM   3653  O   PHE A 224      69.764  79.526  92.881  1.00  0.00           O
ATOM   3654  N   VAL A 225      71.014  78.826  94.621  1.00  0.00           N
ATOM   3656  CA  VAL A 225      69.944  78.925  95.591  1.00  0.00           C
ATOM   3658  CB  VAL A 225      70.374  78.385  96.951  1.00  0.00           C
ATOM   3660  CG1 VAL A 225      69.284  78.617  98.000  1.00  0.00           C
ATOM   3664  CG2 VAL A 225      70.623  76.855  96.831  1.00  0.00           C
ATOM   3668  C   VAL A 225      69.404  80.355  95.691  1.00  0.00           C
ATOM   3669  O   VAL A 225      68.194  80.565  95.621  1.00  0.00           O
ATOM   3670  N   GLN A 226      70.284  81.367  95.721  1.00  0.00           N
ATOM   3672  CA  GLN A 226      69.894  82.756  95.610  1.00  0.00           C
ATOM   3674  CB  GLN A 226      71.134  83.645  95.811  1.00  0.00           C
ATOM   3677  CG  GLN A 226      71.634  83.576  97.271  1.00  0.00           C
ATOM   3680  CD  GLN A 226      72.983  84.266  97.480  1.00  0.00           C
ATOM   3681  OE1 GLN A 226      73.074  85.497  97.541  1.00  0.00           O
ATOM   3682  NE2 GLN A 226      74.044  83.447  97.601  1.00  0.00           N
ATOM   3685  C   GLN A 226      69.184  83.156  94.321  1.00  0.00           C
ATOM   3686  O   GLN A 226      68.174  83.867  94.351  1.00  0.00           O
ATOM   3687  N   ALA A 227      69.684  82.707  93.161  1.00  0.00           N
ATOM   3689  CA  ALA A 227      69.074  82.915  91.871  1.00  0.00           C
ATOM   3691  CB  ALA A 227      70.044  82.395  90.791  1.00  0.00           C
ATOM   3695  C   ALA A 227      67.674  82.326  91.701  1.00  0.00           C
ATOM   3696  O   ALA A 227      66.774  82.955  91.151  1.00  0.00           O
ATOM   3697  N   TYR A 228      67.454  81.087  92.171  1.00  0.00           N
ATOM   3699  CA  TYR A 228      66.154  80.417  92.131  1.00  0.00           C
ATOM   3701  CB  TYR A 228      66.324  78.925  92.551  1.00  0.00           C
ATOM   3704  CG  TYR A 228      65.194  78.076  92.011  1.00  0.00           C
ATOM   3705  CD1 TYR A 228      65.444  77.135  90.991  1.00  0.00           C
ATOM   3707  CE1 TYR A 228      64.414  76.337  90.481  1.00  0.00           C
ATOM   3709  CZ  TYR A 228      63.124  76.457  91.001  1.00  0.00           C
ATOM   3710  OH  TYR A 228      62.084  75.635  90.511  1.00  0.00           O
ATOM   3712  CD2 TYR A 228      63.894  78.167  92.531  1.00  0.00           C
ATOM   3714  CE2 TYR A 228      62.864  77.387  92.011  1.00  0.00           C
ATOM   3716  C   TYR A 228      65.184  81.126  93.061  1.00  0.00           C
ATOM   3717  O   TYR A 228      64.024  81.367  92.761  1.00  0.00           O
ATOM   3718  N   GLN A 229      65.664  81.506  94.251  1.00  0.00           N
ATOM   3720  CA  GLN A 229      64.874  82.197  95.231  1.00  0.00           C
ATOM   3722  CB  GLN A 229      65.414  81.885  96.631  1.00  0.00           C
ATOM   3725  CG  GLN A 229      65.374  80.396  97.011  1.00  0.00           C
ATOM   3728  CD  GLN A 229      65.984  80.236  98.391  1.00  0.00           C
ATOM   3729  OE1 GLN A 229      66.733  81.087  98.891  1.00  0.00           O
ATOM   3730  NE2 GLN A 229      65.664  79.117  99.071  1.00  0.00           N
ATOM   3733  C   GLN A 229      64.804  83.697  94.951  1.00  0.00           C
ATOM   3734  O   GLN A 229      65.374  84.546  95.651  1.00  0.00           O
ATOM   3735  N   SER A 230      64.114  84.065  93.861  1.00  0.00           N
ATOM   3737  CA  SER A 230      64.044  85.426  93.391  1.00  0.00           C
ATOM   3739  CB  SER A 230      65.154  85.777  92.351  1.00  0.00           C
ATOM   3742  OG  SER A 230      65.004  85.126  91.091  1.00  0.00           O
ATOM   3744  C   SER A 230      62.674  85.656  92.791  1.00  0.00           C
ATOM   3745  O   SER A 230      62.044  84.755  92.251  1.00  0.00           O
ATOM   3746  N   ASP A 231      62.144  86.887  92.881  1.00  0.00           N
ATOM   3748  CA  ASP A 231      60.824  87.206  92.391  1.00  0.00           C
ATOM   3750  CB  ASP A 231      60.454  88.657  92.731  1.00  0.00           C
ATOM   3753  CG  ASP A 231      60.764  88.895  94.181  1.00  0.00           C
ATOM   3754  OD1 ASP A 231      59.884  88.615  95.031  1.00  0.00           O
ATOM   3755  OD2 ASP A 231      61.944  89.266  94.421  1.00  0.00           O
ATOM   3756  C   ASP A 231      60.584  86.996  90.901  1.00  0.00           C
ATOM   3757  O   ASP A 231      59.454  86.766  90.490  1.00  0.00           O
ATOM   3758  N   GLU A 232      61.624  87.085  90.051  1.00  0.00           N
ATOM   3760  CA  GLU A 232      61.514  86.716  88.651  1.00  0.00           C
ATOM   3762  CB  GLU A 232      62.844  87.036  87.920  1.00  0.00           C
ATOM   3765  CG  GLU A 232      62.694  87.096  86.381  1.00  0.00           C
ATOM   3768  CD  GLU A 232      63.954  87.516  85.671  1.00  0.00           C
ATOM   3769  OE1 GLU A 232      64.154  88.745  85.490  1.00  0.00           O
ATOM   3770  OE2 GLU A 232      64.754  86.665  85.221  1.00  0.00           O
ATOM   3771  C   GLU A 232      61.154  85.245  88.471  1.00  0.00           C
ATOM   3772  O   GLU A 232      60.244  84.876  87.731  1.00  0.00           O
ATOM   3773  N   VAL A 233      61.834  84.356  89.231  1.00  0.00           N
ATOM   3775  CA  VAL A 233      61.554  82.936  89.291  1.00  0.00           C
ATOM   3777  CB  VAL A 233      62.664  82.176  89.991  1.00  0.00           C
ATOM   3779  CG1 VAL A 233      62.394  80.657  90.000  1.00  0.00           C
ATOM   3783  CG2 VAL A 233      63.984  82.407  89.231  1.00  0.00           C
ATOM   3787  C   VAL A 233      60.194  82.637  89.921  1.00  0.00           C
ATOM   3788  O   VAL A 233      59.424  81.826  89.421  1.00  0.00           O
ATOM   3789  N   TYR A 234      59.843  83.356  91.021  1.00  0.00           N
ATOM   3791  CA  TYR A 234      58.494  83.305  91.571  1.00  0.00           C
ATOM   3793  CB  TYR A 234      58.314  84.086  92.931  1.00  0.00           C
ATOM   3796  CG  TYR A 234      56.854  84.226  93.320  1.00  0.00           C
ATOM   3797  CD1 TYR A 234      56.144  83.156  93.890  1.00  0.00           C
ATOM   3799  CE1 TYR A 234      54.764  83.235  94.111  1.00  0.00           C
ATOM   3801  CZ  TYR A 234      54.074  84.396  93.750  1.00  0.00           C
ATOM   3802  OH  TYR A 234      52.694  84.515  93.971  1.00  0.00           O
ATOM   3804  CD2 TYR A 234      56.124  85.376  92.941  1.00  0.00           C
ATOM   3806  CE2 TYR A 234      54.754  85.466  93.161  1.00  0.00           C
ATOM   3808  C   TYR A 234      57.424  83.745  90.601  1.00  0.00           C
ATOM   3809  O   TYR A 234      56.464  83.016  90.420  1.00  0.00           O
ATOM   3810  N   GLU A 235      57.524  84.925  89.961  1.00  0.00           N
ATOM   3812  CA  GLU A 235      56.484  85.376  89.071  1.00  0.00           C
ATOM   3814  CB  GLU A 235      56.614  86.875  88.701  1.00  0.00           C
ATOM   3817  CG  GLU A 235      56.074  87.857  89.781  1.00  0.00           C
ATOM   3820  CD  GLU A 235      54.564  87.815  89.961  1.00  0.00           C
ATOM   3821  OE1 GLU A 235      53.864  86.887  89.471  1.00  0.00           O
ATOM   3822  OE2 GLU A 235      54.044  88.727  90.671  1.00  0.00           O
ATOM   3823  C   GLU A 235      56.334  84.496  87.861  1.00  0.00           C
ATOM   3824  O   GLU A 235      55.224  84.156  87.461  1.00  0.00           O
ATOM   3825  N   ALA A 236      57.464  83.995  87.301  1.00  0.00           N
ATOM   3827  CA  ALA A 236      57.434  82.966  86.291  1.00  0.00           C
ATOM   3829  CB  ALA A 236      58.874  82.637  85.901  1.00  0.00           C
ATOM   3833  C   ALA A 236      56.734  81.697  86.751  1.00  0.00           C
ATOM   3834  O   ALA A 236      55.844  81.186  86.071  1.00  0.00           O
ATOM   3835  N   ALA A 237      57.044  81.186  87.951  1.00  0.00           N
ATOM   3837  CA  ALA A 237      56.324  80.096  88.571  1.00  0.00           C
ATOM   3839  CB  ALA A 237      57.024  79.676  89.871  1.00  0.00           C
ATOM   3843  C   ALA A 237      54.843  80.367  88.851  1.00  0.00           C
ATOM   3844  O   ALA A 237      53.984  79.547  88.551  1.00  0.00           O
ATOM   3845  N   ASN A 238      54.484  81.535  89.401  1.00  0.00           N
ATOM   3847  CA  ASN A 238      53.114  81.926  89.661  1.00  0.00           C
ATOM   3849  CB  ASN A 238      53.154  83.316  90.371  1.00  0.00           C
ATOM   3852  CG  ASN A 238      51.804  83.955  90.680  1.00  0.00           C
ATOM   3853  OD1 ASN A 238      50.784  83.296  90.861  1.00  0.00           O
ATOM   3854  ND2 ASN A 238      51.824  85.307  90.761  1.00  0.00           N
ATOM   3857  C   ASN A 238      52.304  81.977  88.371  1.00  0.00           C
ATOM   3858  O   ASN A 238      51.224  81.396  88.271  1.00  0.00           O
ATOM   3859  N   LYS A 239      52.884  82.626  87.351  1.00  0.00           N
ATOM   3861  CA  LYS A 239      52.334  82.756  86.031  1.00  0.00           C
ATOM   3863  CB  LYS A 239      53.264  83.706  85.241  1.00  0.00           C
ATOM   3866  CG  LYS A 239      52.694  84.146  83.901  1.00  0.00           C
ATOM   3869  CD  LYS A 239      51.344  84.865  84.071  1.00  0.00           C
ATOM   3872  CE  LYS A 239      50.934  85.676  82.850  1.00  0.00           C
ATOM   3875  NZ  LYS A 239      50.584  84.767  81.761  1.00  0.00           N
ATOM   3879  C   LYS A 239      52.174  81.457  85.280  1.00  0.00           C
ATOM   3880  O   LYS A 239      51.114  81.176  84.731  1.00  0.00           O
ATOM   3881  N   VAL A 240      53.204  80.587  85.280  1.00  0.00           N
ATOM   3883  CA  VAL A 240      53.154  79.347  84.521  1.00  0.00           C
ATOM   3885  CB  VAL A 240      54.554  78.837  84.181  1.00  0.00           C
ATOM   3887  CG1 VAL A 240      55.264  78.197  85.391  1.00  0.00           C
ATOM   3891  CG2 VAL A 240      54.444  77.807  83.051  1.00  0.00           C
ATOM   3895  C   VAL A 240      52.374  78.267  85.241  1.00  0.00           C
ATOM   3896  O   VAL A 240      51.874  77.326  84.631  1.00  0.00           O
ATOM   3897  N   PHE A 241      52.214  78.367  86.561  1.00  0.00           N
ATOM   3899  CA  PHE A 241      51.454  77.396  87.321  1.00  0.00           C
ATOM   3901  CB  PHE A 241      52.204  76.917  88.601  1.00  0.00           C
ATOM   3904  CG  PHE A 241      53.364  76.017  88.301  1.00  0.00           C
ATOM   3905  CD1 PHE A 241      53.104  74.676  87.990  1.00  0.00           C
ATOM   3907  CE1 PHE A 241      54.144  73.785  87.681  1.00  0.00           C
ATOM   3909  CZ  PHE A 241      55.464  74.245  87.710  1.00  0.00           C
ATOM   3911  CD2 PHE A 241      54.704  76.425  88.401  1.00  0.00           C
ATOM   3913  CE2 PHE A 241      55.754  75.557  88.091  1.00  0.00           C
ATOM   3915  C   PHE A 241      50.114  77.936  87.741  1.00  0.00           C
ATOM   3916  O   PHE A 241      49.434  77.345  88.581  1.00  0.00           O
ATOM   3917  N   ASN A 242      49.684  79.097  87.201  1.00  0.00           N
ATOM   3919  CA  ASN A 242      48.394  79.705  87.500  1.00  0.00           C
ATOM   3921  CB  ASN A 242      47.314  78.936  86.701  1.00  0.00           C
ATOM   3924  CG  ASN A 242      45.914  79.517  86.871  1.00  0.00           C
ATOM   3925  OD1 ASN A 242      45.714  80.705  87.141  1.00  0.00           O
ATOM   3926  ND2 ASN A 242      44.924  78.606  86.821  1.00  0.00           N
ATOM   3929  C   ASN A 242      48.074  79.896  89.001  1.00  0.00           C
ATOM   3930  O   ASN A 242      47.054  79.477  89.541  1.00  0.00           O
ATOM   3931  N   GLY A 243      49.004  80.527  89.751  1.00  0.00           N
ATOM   3933  CA  GLY A 243      48.854  80.786  91.171  1.00  0.00           C
ATOM   3936  C   GLY A 243      48.814  79.576  92.051  1.00  0.00           C
ATOM   3937  O   GLY A 243      48.244  79.596  93.141  1.00  0.00           O
ATOM   3938  N   GLY A 244      49.414  78.455  91.621  1.00  0.00           N
ATOM   3940  CA  GLY A 244      49.564  77.275  92.471  1.00  0.00           C
ATOM   3943  C   GLY A 244      50.884  77.236  93.161  1.00  0.00           C
ATOM   3944  O   GLY A 244      51.014  76.675  94.240  1.00  0.00           O
ATOM   3945  N   ALA A 245      51.914  77.855  92.541  1.00  0.00           N
ATOM   3947  CA  ALA A 245      53.264  77.816  93.031  1.00  0.00           C
ATOM   3949  CB  ALA A 245      54.244  78.127  91.881  1.00  0.00           C
ATOM   3953  C   ALA A 245      53.394  78.816  94.161  1.00  0.00           C
ATOM   3954  O   ALA A 245      53.344  80.035  93.981  1.00  0.00           O
ATOM   3955  N   VAL A 246      53.484  78.315  95.391  1.00  0.00           N
ATOM   3957  CA  VAL A 246      53.534  79.157  96.561  1.00  0.00           C
ATOM   3959  CB  VAL A 246      52.874  78.465  97.750  1.00  0.00           C
ATOM   3961  CG1 VAL A 246      53.024  79.285  99.041  1.00  0.00           C
ATOM   3965  CG2 VAL A 246      51.384  78.175  97.461  1.00  0.00           C
ATOM   3969  C   VAL A 246      54.983  79.407  96.871  1.00  0.00           C
ATOM   3970  O   VAL A 246      55.754  78.447  97.000  1.00  0.00           O
ATOM   3971  N   LYS A 247      55.404  80.686  96.971  1.00  0.00           N
ATOM   3973  CA  LYS A 247      56.774  81.057  97.301  1.00  0.00           C
ATOM   3975  CB  LYS A 247      56.904  82.597  97.391  1.00  0.00           C
ATOM   3978  CG  LYS A 247      58.354  83.087  97.551  1.00  0.00           C
ATOM   3981  CD  LYS A 247      58.464  84.606  97.741  1.00  0.00           C
ATOM   3984  CE  LYS A 247      58.424  85.466  96.471  1.00  0.00           C
ATOM   3987  NZ  LYS A 247      58.663  86.875  96.841  1.00  0.00           N
ATOM   3991  C   LYS A 247      57.254  80.425  98.611  1.00  0.00           C
ATOM   3992  O   LYS A 247      56.654  80.646  99.651  1.00  0.00           O
ATOM   3993  N   GLY A 248      58.324  79.606  98.581  1.00  0.00           N
ATOM   3995  CA  GLY A 248      58.634  78.697  99.681  1.00  0.00           C
ATOM   3998  C   GLY A 248      59.854  79.057 100.471  1.00  0.00           C
ATOM   3999  O   GLY A 248      60.374  78.237 101.221  1.00  0.00           O
ATOM   4000  N   TRP A 249      60.354  80.277 100.301  1.00  0.00           N
ATOM   4002  CA  TRP A 249      61.594  80.746 100.871  1.00  0.00           C
ATOM   4004  CB  TRP A 249      62.624  81.005  99.731  1.00  0.00           C
ATOM   4007  CG  TRP A 249      62.194  81.955  98.651  1.00  0.00           C
ATOM   4008  CD1 TRP A 249      62.204  83.316  98.770  1.00  0.00           C
ATOM   4010  NE1 TRP A 249      61.904  83.885  97.571  1.00  0.00           N
ATOM   4012  CE2 TRP A 249      61.634  82.936  96.651  1.00  0.00           C
ATOM   4013  CD2 TRP A 249      61.794  81.686  97.301  1.00  0.00           C
ATOM   4014  CE3 TRP A 249      61.614  80.516  96.571  1.00  0.00           C
ATOM   4016  CZ3 TRP A 249      61.254  80.617  95.221  1.00  0.00           C
ATOM   4018  CZ2 TRP A 249      61.294  83.036  95.321  1.00  0.00           C
ATOM   4020  CH2 TRP A 249      61.114  81.856  94.601  1.00  0.00           C
ATOM   4022  C   TRP A 249      61.344  82.006 101.701  1.00  0.00           C
ATOM   4023  O   TRP A 249      60.294  82.637 101.591  1.00  0.00           O
ATOM   4024  N   LEU A 250      62.294  82.367 102.601  1.00  0.00           N
ATOM   4026  CA  LEU A 250      62.234  83.566 103.411  1.00  0.00           C
ATOM   4028  CB  LEU A 250      63.424  83.626 104.411  1.00  0.00           C
ATOM   4031  CG  LEU A 250      63.334  84.746 105.481  1.00  0.00           C
ATOM   4033  CD1 LEU A 250      62.154  84.515 106.410  1.00  0.00           C
ATOM   4037  CD2 LEU A 250      64.624  84.865 106.311  1.00  0.00           C
ATOM   4041  C   LEU A 250      62.273  84.807 102.531  1.00  0.00           C
ATOM   4042  O   LEU A 250      63.124  84.876 101.650  1.00  0.00           O
ATOM   4043  N   GLU A 251      61.364  85.777 102.760  1.00  0.00           N
ATOM   4045  CA  GLU A 251      61.163  86.906 101.881  1.00  0.00           C
ATOM   4047  CB  GLU A 251      59.954  87.757 102.371  1.00  0.00           C
ATOM   4050  CG  GLU A 251      58.994  88.386 101.321  1.00  0.00           C
ATOM   4053  CD  GLU A 251      58.544  87.486 100.181  1.00  0.00           C
ATOM   4054  OE1 GLU A 251      59.394  87.146  99.331  1.00  0.00           O
ATOM   4055  OE2 GLU A 251      57.334  87.155 100.051  1.00  0.00           O
ATOM   4056  C   GLU A 251      62.454  87.757 101.920  1.00  0.00           C
ATOM   4057  OT1 GLU A 251      62.994  87.947 103.040  1.00  0.00           O
ATOM   4058  OT2 GLU A 251      62.924  88.246 100.861  1.00  0.00           O
ATOM   4059  NH3 POPEB 252      15.821  23.637  75.131  1.00  0.00           N
ATOM   4063  C12 POPEB 252      15.081  22.686  74.231  1.00  0.00           C
ATOM   4066  C11 POPEB 252      13.890  22.007  74.921  1.00  0.00           C
ATOM   4069  P   POPEB 252      11.891  20.447  74.251  1.00  0.00           P
ATOM   4070  O13 POPEB 252      11.940  19.027  74.691  1.00  0.00           O
ATOM   4071  O14 POPEB 252      11.080  21.367  75.071  1.00  0.00           O
ATOM   4072  O11 POPEB 252      11.331  20.477  72.761  1.00  0.00           O
ATOM   4073  O12 POPEB 252      13.351  21.037  74.031  1.00  0.00           O
ATOM   4074  C1  POPEB 252      10.620  21.656  72.351  1.00  0.00           C
ATOM   4077  C2  POPEB 252      10.301  21.697  70.820  1.00  0.00           C
ATOM   4079  O21 POPEB 252      11.450  21.426  69.991  1.00  0.00           O
ATOM   4080  C21 POPEB 252      12.491  22.227  70.051  1.00  0.00           C
ATOM   4081  O22 POPEB 252      12.591  23.237  70.731  1.00  0.00           O
ATOM   4082  C22 POPEB 252      13.570  21.736  69.071  1.00  0.00           C
ATOM   4085  C3  POPEB 252       9.571  23.027  70.461  1.00  0.00           C
ATOM   4088  O31 POPEB 252       9.571  23.307  69.041  1.00  0.00           O
ATOM   4089  C31 POPEB 252       9.421  24.607  68.781  1.00  0.00           C
ATOM   4090  O32 POPEB 252       9.071  25.457  69.581  1.00  0.00           O
ATOM   4091  C32 POPEB 252       9.830  24.857  67.341  1.00  0.00           C
ATOM   4094  C23 POPEB 252      13.370  22.246  67.631  1.00  0.00           C
ATOM   4097  C24 POPEB 252      12.071  21.697  67.021  1.00  0.00           C
ATOM   4100  C25 POPEB 252      11.980  21.887  65.511  1.00  0.00           C
ATOM   4103  C26 POPEB 252      10.601  21.436  65.011  1.00  0.00           C
ATOM   4106  C27 POPEB 252      10.490  21.297  63.491  1.00  0.00           C
ATOM   4109  C28 POPEB 252      11.331  20.137  62.891  1.00  0.00           C
ATOM   4112  C29 POPEB 252      12.621  20.586  62.271  1.00  0.00           C
ATOM   4114 0C21 POPEB 252      13.831  19.996  62.341  1.00  0.00           C
ATOM   4116 1C21 POPEB 252      14.170  18.717  63.071  1.00  0.00           C
ATOM   4119 2C21 POPEB 252      15.270  18.857  64.141  1.00  0.00           C
ATOM   4122 3C21 POPEB 252      16.641  19.306  63.581  1.00  0.00           C
ATOM   4125 4C21 POPEB 252      17.171  20.646  64.131  1.00  0.00           C
ATOM   4128 5C21 POPEB 252      16.231  21.846  63.921  1.00  0.00           C
ATOM   4131 6C21 POPEB 252      16.700  23.117  64.651  1.00  0.00           C
ATOM   4134 7C21 POPEB 252      18.081  23.607  64.201  1.00  0.00           C
ATOM   4137 8C21 POPEB 252      18.481  24.965  64.781  1.00  0.00           C
ATOM   4141  C33 POPEB 252       9.370  26.215  66.771  1.00  0.00           C
ATOM   4144  C34 POPEB 252       9.431  26.215  65.241  1.00  0.00           C
ATOM   4147  C35 POPEB 252      10.840  25.977  64.681  1.00  0.00           C
ATOM   4150  C36 POPEB 252      10.811  25.416  63.261  1.00  0.00           C
ATOM   4153  C37 POPEB 252      12.211  24.996  62.781  1.00  0.00           C
ATOM   4156  C38 POPEB 252      12.171  24.257  61.431  1.00  0.00           C
ATOM   4159  C39 POPEB 252      12.231  25.186  60.221  1.00  0.00           C
ATOM   4162 0C31 POPEB 252      13.621  25.796  60.051  1.00  0.00           C
ATOM   4165 1C31 POPEB 252      13.941  26.236  58.621  1.00  0.00           C
ATOM   4168 2C31 POPEB 252      15.301  26.917  58.481  1.00  0.00           C
ATOM   4171 3C31 POPEB 252      16.401  26.327  59.381  1.00  0.00           C
ATOM   4174 4C31 POPEB 252      17.780  26.917  59.101  1.00  0.00           C
ATOM   4177 5C31 POPEB 252      18.790  26.567  60.201  1.00  0.00           C
ATOM   4180 6C31 POPEB 252      20.200  27.107  59.901  1.00  0.00           C
ATOM   4184  NH3 POPEC 253      59.274   1.864  33.821  1.00  0.00           N
ATOM   4188  C12 POPEC 253      59.324   2.597  32.491  1.00  0.00           C
ATOM   4191  C11 POPEC 253      58.374   2.044  31.401  1.00  0.00           C
ATOM   4194  P   POPEC 253      56.884   0.154  32.401  1.00  0.00           P
ATOM   4195  O13 POPEC 253      55.744  -0.456  31.701  1.00  0.00           O
ATOM   4196  O14 POPEC 253      58.184  -0.546  32.281  1.00  0.00           O
ATOM   4197  O11 POPEC 253      56.604   0.444  33.941  1.00  0.00           O
ATOM   4198  O12 POPEC 253      57.084   1.644  31.891  1.00  0.00           O
ATOM   4199  C1  POPEC 253      55.474   1.234  34.301  1.00  0.00           C
ATOM   4202  C2  POPEC 253      55.364   1.284  35.851  1.00  0.00           C
ATOM   4204  O21 POPEC 253      54.274   2.174  36.211  1.00  0.00           O
ATOM   4205  C21 POPEC 253      53.744   1.854  37.391  1.00  0.00           C
ATOM   4206  O22 POPEC 253      53.954   0.834  38.001  1.00  0.00           O
ATOM   4207  C22 POPEC 253      52.934   2.997  37.981  1.00  0.00           C
ATOM   4210  C3  POPEC 253      56.704   1.804  36.471  1.00  0.00           C
ATOM   4213  O31 POPEC 253      56.944   1.294  37.801  1.00  0.00           O
ATOM   4214  C31 POPEC 253      57.474   2.154  38.681  1.00  0.00           C
ATOM   4215  O32 POPEC 253      57.614   3.347  38.501  1.00  0.00           O
ATOM   4216  C32 POPEC 253      57.874   1.384  39.951  1.00  0.00           C
ATOM   4219  C23 POPEC 253      53.284   3.097  39.491  1.00  0.00           C
ATOM   4222  C24 POPEC 253      52.914   4.417  40.171  1.00  0.00           C
ATOM   4225  C25 POPEC 253      53.134   4.287  41.681  1.00  0.00           C
ATOM   4228  C26 POPEC 253      52.874   5.567  42.491  1.00  0.00           C
ATOM   4231  C27 POPEC 253      53.364   5.387  43.931  1.00  0.00           C
ATOM   4234  C28 POPEC 253      52.454   6.037  44.981  1.00  0.00           C
ATOM   4237  C29 POPEC 253      53.004   5.797  46.361  1.00  0.00           C
ATOM   4239 0C21 POPEC 253      52.724   6.547  47.451  1.00  0.00           C
ATOM   4241 1C21 POPEC 253      51.794   7.727  47.481  1.00  0.00           C
ATOM   4244 2C21 POPEC 253      52.444   8.997  48.061  1.00  0.00           C
ATOM   4247 3C21 POPEC 253      52.324   9.056  49.591  1.00  0.00           C
ATOM   4250 4C21 POPEC 253      52.974  10.317  50.181  1.00  0.00           C
ATOM   4253 5C21 POPEC 253      52.824  10.436  51.701  1.00  0.00           C
ATOM   4256 6C21 POPEC 253      51.384  10.407  52.211  1.00  0.00           C
ATOM   4259 7C21 POPEC 253      51.294  10.747  53.711  1.00  0.00           C
ATOM   4262 8C21 POPEC 253      49.904  10.537  54.301  1.00  0.00           C
ATOM   4266  C33 POPEC 253      59.294   1.724  40.481  1.00  0.00           C
ATOM   4269  C34 POPEC 253      59.404   3.057  41.231  1.00  0.00           C
ATOM   4272  C35 POPEC 253      58.644   3.107  42.571  1.00  0.00           C
ATOM   4275  C36 POPEC 253      58.724   4.517  43.161  1.00  0.00           C
ATOM   4278  C37 POPEC 253      57.784   4.747  44.351  1.00  0.00           C
ATOM   4281  C38 POPEC 253      57.854   6.197  44.841  1.00  0.00           C
ATOM   4284  C39 POPEC 253      56.854   6.497  45.961  1.00  0.00           C
ATOM   4287 0C31 POPEC 253      57.574   6.597  47.301  1.00  0.00           C
ATOM   4290 1C31 POPEC 253      56.674   7.126  48.421  1.00  0.00           C
ATOM   4293 2C31 POPEC 253      57.494   7.427  49.681  1.00  0.00           C
ATOM   4296 3C31 POPEC 253      57.864   6.177  50.491  1.00  0.00           C
ATOM   4299 4C31 POPEC 253      58.704   6.517  51.731  1.00  0.00           C
ATOM   4302 5C31 POPEC 253      58.944   5.297  52.631  1.00  0.00           C
ATOM   4305 6C31 POPEC 253      59.884   5.607  53.801  1.00  0.00           C
ATOM   4309  NH3 POPED 254      28.874  19.377  32.761  1.00  0.00           N
ATOM   4313  C12 POPED 254      28.393  20.547  31.931  1.00  0.00           C
ATOM   4316  C11 POPED 254      26.903  20.406  31.601  1.00  0.00           C
ATOM   4319  P   POPED 254      25.730  18.156  30.961  1.00  0.00           P
ATOM   4320  O13 POPED 254      24.370  18.676  31.171  1.00  0.00           O
ATOM   4321  O14 POPED 254      25.951  17.197  29.861  1.00  0.00           O
ATOM   4322  O11 POPED 254      26.394  17.646  32.281  1.00  0.00           O
ATOM   4323  O12 POPED 254      26.714  19.346  30.671  1.00  0.00           O
ATOM   4324  C1  POPED 254      25.700  16.897  33.291  1.00  0.00           C
ATOM   4327  C2  POPED 254      25.711  17.657  34.631  1.00  0.00           C
ATOM   4329  O21 POPED 254      25.450  16.707  35.701  1.00  0.00           O
ATOM   4330  C21 POPED 254      25.581  17.207  36.911  1.00  0.00           C
ATOM   4331  O22 POPED 254      26.063  18.287  37.201  1.00  0.00           O
ATOM   4332  C22 POPED 254      24.981  16.226  37.931  1.00  0.00           C
ATOM   4335  C3  POPED 254      24.731  18.867  34.611  1.00  0.00           C
ATOM   4338  O31 POPED 254      25.350  19.996  35.271  1.00  0.00           O
ATOM   4339  C31 POPED 254      24.461  20.747  35.911  1.00  0.00           C
ATOM   4340  O32 POPED 254      23.291  20.836  35.611  1.00  0.00           O
ATOM   4341  C32 POPED 254      25.051  21.306  37.201  1.00  0.00           C
ATOM   4344  C23 POPED 254      24.641  16.967  39.231  1.00  0.00           C
ATOM   4347  C24 POPED 254      24.121  16.077  40.371  1.00  0.00           C
ATOM   4350  C25 POPED 254      23.990  16.957  41.621  1.00  0.00           C
ATOM   4353  C26 POPED 254      23.340  16.327  42.871  1.00  0.00           C
ATOM   4356  C27 POPED 254      23.130  17.437  43.921  1.00  0.00           C
ATOM   4359  C28 POPED 254      22.451  17.037  45.241  1.00  0.00           C
ATOM   4362  C29 POPED 254      23.281  16.087  46.051  1.00  0.00           C
ATOM   4364 0C21 POPED 254      23.610  16.157  47.361  1.00  0.00           C
ATOM   4366 1C21 POPED 254      23.151  17.177  48.381  1.00  0.00           C
ATOM   4369 2C21 POPED 254      22.680  16.506  49.691  1.00  0.00           C
ATOM   4372 3C21 POPED 254      23.831  15.936  50.561  1.00  0.00           C
ATOM   4375 4C21 POPED 254      23.370  15.037  51.721  1.00  0.00           C
ATOM   4378 5C21 POPED 254      22.540  15.787  52.781  1.00  0.00           C
ATOM   4381 6C21 POPED 254      22.010  14.947  53.951  1.00  0.00           C
ATOM   4384 7C21 POPED 254      21.161  15.797  54.921  1.00  0.00           C
ATOM   4387 8C21 POPED 254      20.620  15.017  56.131  1.00  0.00           C
ATOM   4391  C33 POPED 254      24.310  20.727  38.431  1.00  0.00           C
ATOM   4394  C34 POPED 254      23.440  21.766  39.141  1.00  0.00           C
ATOM   4397  C35 POPED 254      24.281  22.736  39.971  1.00  0.00           C
ATOM   4400  C36 POPED 254      23.470  23.907  40.551  1.00  0.00           C
ATOM   4403  C37 POPED 254      24.340  24.826  41.411  1.00  0.00           C
ATOM   4406  C38 POPED 254      23.661  26.156  41.751  1.00  0.00           C
ATOM   4409  C39 POPED 254      23.591  27.127  40.561  1.00  0.00           C
ATOM   4412 0C31 POPED 254      23.790  28.576  40.981  1.00  0.00           C
ATOM   4415 1C31 POPED 254      24.011  29.527  39.801  1.00  0.00           C
ATOM   4418 2C31 POPED 254      24.431  30.926  40.251  1.00  0.00           C
ATOM   4421 3C31 POPED 254      24.001  32.046  39.291  1.00  0.00           C
ATOM   4424 4C31 POPED 254      24.450  31.826  37.841  1.00  0.00           C
ATOM   4427 5C31 POPED 254      24.370  33.107  37.001  1.00  0.00           C
ATOM   4430 6C31 POPED 254      24.811  32.896  35.551  1.00  0.00           C
ATOM   4434  NH3 POPEE 255      92.954  90.105  32.701  1.00  0.00           N
ATOM   4438  C12 POPEE 255      92.214  89.636  31.481  1.00  0.00           C
ATOM   4441  C11 POPEE 255      91.814  90.777  30.521  1.00  0.00           C
ATOM   4444  P   POPEE 255      89.354  90.087  29.931  1.00  0.00           P
ATOM   4445  O13 POPEE 255      89.933  89.345  28.791  1.00  0.00           O
ATOM   4446  O14 POPEE 255      88.093  90.856  29.701  1.00  0.00           O
ATOM   4447  O11 POPEE 255      89.103  89.086  31.141  1.00  0.00           O
ATOM   4448  O12 POPEE 255      90.424  91.035  30.581  1.00  0.00           O
ATOM   4449  C1  POPEE 255      87.904  89.117  31.911  1.00  0.00           C
ATOM   4452  C2  POPEE 255      87.654  90.426  32.751  1.00  0.00           C
ATOM   4454  O21 POPEE 255      88.324  90.587  34.011  1.00  0.00           O
ATOM   4455  C21 POPEE 255      88.754  89.546  34.651  1.00  0.00           C
ATOM   4456  O22 POPEE 255      89.553  88.706  34.281  1.00  0.00           O
ATOM   4457  C22 POPEE 255      87.954  89.445  35.941  1.00  0.00           C
ATOM   4460  C3  POPEE 255      86.134  90.625  33.021  1.00  0.00           C
ATOM   4463  O31 POPEE 255      85.864  92.046  32.991  1.00  0.00           O
ATOM   4464  C31 POPEE 255      85.964  92.656  34.171  1.00  0.00           C
ATOM   4465  O32 POPEE 255      85.694  92.186  35.261  1.00  0.00           O
ATOM   4466  C32 POPEE 255      86.514  94.036  33.861  1.00  0.00           C
ATOM   4469  C23 POPEE 255      88.764  88.715  37.011  1.00  0.00           C
ATOM   4472  C24 POPEE 255      87.964  88.316  38.251  1.00  0.00           C
ATOM   4475  C25 POPEE 255      87.104  89.466  38.801  1.00  0.00           C
ATOM   4478  C26 POPEE 255      86.854  89.356  40.311  1.00  0.00           C
ATOM   4481  C27 POPEE 255      88.154  89.326  41.131  1.00  0.00           C
ATOM   4484  C28 POPEE 255      87.983  89.947  42.531  1.00  0.00           C
ATOM   4487  C29 POPEE 255      89.093  89.576  43.471  1.00  0.00           C
ATOM   4489 0C21 POPEE 255      89.294  88.335  43.961  1.00  0.00           C
ATOM   4491 1C21 POPEE 255      88.434  87.126  43.651  1.00  0.00           C
ATOM   4494 2C21 POPEE 255      87.824  86.495  44.911  1.00  0.00           C
ATOM   4497 3C21 POPEE 255      86.634  87.276  45.481  1.00  0.00           C
ATOM   4500 4C21 POPEE 255      86.364  86.796  46.901  1.00  0.00           C
ATOM   4503 5C21 POPEE 255      84.964  87.066  47.451  1.00  0.00           C
ATOM   4506 6C21 POPEE 255      84.984  86.686  48.931  1.00  0.00           C
ATOM   4509 7C21 POPEE 255      83.604  86.557  49.571  1.00  0.00           C
ATOM   4512 8C21 POPEE 255      83.764  86.337  51.081  1.00  0.00           C
ATOM   4516  C33 POPEE 255      87.244  94.725  35.021  1.00  0.00           C
ATOM   4519  C34 POPEE 255      87.904  95.996  34.491  1.00  0.00           C
ATOM   4522  C35 POPEE 255      88.504  96.887  35.591  1.00  0.00           C
ATOM   4525  C36 POPEE 255      87.444  97.456  36.541  1.00  0.00           C
ATOM   4528  C37 POPEE 255      88.074  98.396  37.551  1.00  0.00           C
ATOM   4531  C38 POPEE 255      87.084  98.846  38.621  1.00  0.00           C
ATOM   4534  C39 POPEE 255      87.594 100.065  39.371  1.00  0.00           C
ATOM   4537 0C31 POPEE 255      87.064 100.135  40.801  1.00  0.00           C
ATOM   4540 1C31 POPEE 255      87.104 101.565  41.361  1.00  0.00           C
ATOM   4543 2C31 POPEE 255      87.053 101.607  42.891  1.00  0.00           C
ATOM   4546 3C31 POPEE 255      85.834 100.905  43.481  1.00  0.00           C
ATOM   4549 4C31 POPEE 255      85.744 101.105  45.001  1.00  0.00           C
ATOM   4552 5C31 POPEE 255      84.304 101.206  45.501  1.00  0.00           C
ATOM   4555 6C31 POPEE 255      84.233 101.525  46.991  1.00  0.00           C
ATOM   4559  NH3 POPEF 256      12.470  59.277  34.751  1.00  0.00           N
ATOM   4563  C12 POPEF 256      12.441  57.766  34.951  1.00  0.00           C
ATOM   4566  C11 POPEF 256      11.950  56.927  33.731  1.00  0.00           C
ATOM   4569  P   POPEF 256      12.931  54.407  33.261  1.00  0.00           P
ATOM   4570  O13 POPEF 256      13.860  53.876  32.251  1.00  0.00           O
ATOM   4571  O14 POPEF 256      11.571  53.806  33.321  1.00  0.00           O
ATOM   4572  O11 POPEF 256      13.631  54.105  34.641  1.00  0.00           O
ATOM   4573  O12 POPEF 256      12.920  55.986  33.261  1.00  0.00           O
ATOM   4574  C1  POPEF 256      12.791  54.217  35.791  1.00  0.00           C
ATOM   4577  C2  POPEF 256      13.650  53.936  37.021  1.00  0.00           C
ATOM   4579  O21 POPEF 256      12.831  53.936  38.211  1.00  0.00           O
ATOM   4580  C21 POPEF 256      11.870  53.016  38.251  1.00  0.00           C
ATOM   4581  O22 POPEF 256      11.730  52.106  37.461  1.00  0.00           O
ATOM   4582  C22 POPEF 256      10.870  53.417  39.321  1.00  0.00           C
ATOM   4585  C3  POPEF 256      14.781  55.017  37.041  1.00  0.00           C
ATOM   4588  O31 POPEF 256      15.361  55.277  38.321  1.00  0.00           O
ATOM   4589  C31 POPEF 256      14.671  56.146  39.061  1.00  0.00           C
ATOM   4590  O32 POPEF 256      13.621  56.675  38.741  1.00  0.00           O
ATOM   4591  C32 POPEF 256      15.420  56.367  40.361  1.00  0.00           C
ATOM   4594  C23 POPEF 256      11.471  53.517  40.741  1.00  0.00           C
ATOM   4597  C24 POPEF 256      10.371  53.657  41.801  1.00  0.00           C
ATOM   4600  C25 POPEF 256      10.891  53.715  43.241  1.00  0.00           C
ATOM   4603  C26 POPEF 256       9.911  53.056  44.211  1.00  0.00           C
ATOM   4606  C27 POPEF 256      10.251  53.276  45.691  1.00  0.00           C
ATOM   4609  C28 POPEF 256       9.930  54.707  46.161  1.00  0.00           C
ATOM   4612  C29 POPEF 256      11.080  55.667  46.281  1.00  0.00           C
ATOM   4614 0C21 POPEF 256      11.201  56.617  47.221  1.00  0.00           C
ATOM   4616 1C21 POPEF 256      10.231  56.907  48.341  1.00  0.00           C
ATOM   4619 2C21 POPEF 256      10.860  56.646  49.721  1.00  0.00           C
ATOM   4622 3C21 POPEF 256      12.101  57.506  49.991  1.00  0.00           C
ATOM   4625 4C21 POPEF 256      12.150  58.016  51.431  1.00  0.00           C
ATOM   4628 5C21 POPEF 256      12.451  56.945  52.491  1.00  0.00           C
ATOM   4631 6C21 POPEF 256      12.241  57.566  53.871  1.00  0.00           C
ATOM   4634 7C21 POPEF 256      12.721  56.736  55.061  1.00  0.00           C
ATOM   4637 8C21 POPEF 256      12.470  57.465  56.381  1.00  0.00           C
ATOM   4641  C33 POPEF 256      14.580  57.036  41.461  1.00  0.00           C
ATOM   4644  C34 POPEF 256      15.480  57.306  42.661  1.00  0.00           C
ATOM   4647  C35 POPEF 256      14.760  57.907  43.861  1.00  0.00           C
ATOM   4650  C36 POPEF 256      15.641  57.826  45.121  1.00  0.00           C
ATOM   4653  C37 POPEF 256      14.820  57.785  46.411  1.00  0.00           C
ATOM   4656  C38 POPEF 256      15.541  57.047  47.541  1.00  0.00           C
ATOM   4659  C39 POPEF 256      16.740  57.806  48.121  1.00  0.00           C
ATOM   4662 0C31 POPEF 256      17.980  56.907  48.271  1.00  0.00           C
ATOM   4665 1C31 POPEF 256      19.060  57.527  49.161  1.00  0.00           C
ATOM   4668 2C31 POPEF 256      20.380  56.736  49.181  1.00  0.00           C
ATOM   4671 3C31 POPEF 256      20.270  55.316  49.761  1.00  0.00           C
ATOM   4674 4C31 POPEF 256      19.981  55.285  51.271  1.00  0.00           C
ATOM   4677 5C31 POPEF 256      20.991  54.427  52.041  1.00  0.00           C
ATOM   4680 6C31 POPEF 256      20.721  54.357  53.551  1.00  0.00           C
ATOM   4684  NH3 POPEG 257     116.433  40.367  37.121  1.00  0.00           N
ATOM   4688  C12 POPEG 257     115.454  39.256  36.871  1.00  0.00           C
ATOM   4691  C11 POPEG 257     114.003  39.707  36.601  1.00  0.00           C
ATOM   4694  P   POPEG 257     112.764  37.486  37.301  1.00  0.00           P
ATOM   4695  O13 POPEG 257     111.454  37.006  36.821  1.00  0.00           O
ATOM   4696  O14 POPEG 257     113.874  36.527  37.421  1.00  0.00           O
ATOM   4697  O11 POPEG 257     112.634  38.426  38.581  1.00  0.00           O
ATOM   4698  O12 POPEG 257     113.204  38.567  36.251  1.00  0.00           O
ATOM   4699  C1  POPEG 257     112.804  37.925  39.911  1.00  0.00           C
ATOM   4702  C2  POPEG 257     113.154  39.035  40.961  1.00  0.00           C
ATOM   4704  O21 POPEG 257     112.694  38.727  42.291  1.00  0.00           O
ATOM   4705  C21 POPEG 257     111.484  39.087  42.731  1.00  0.00           C
ATOM   4706  O22 POPEG 257     110.593  39.617  42.091  1.00  0.00           O
ATOM   4707  C22 POPEG 257     111.363  38.686  44.221  1.00  0.00           C
ATOM   4710  C3  POPEG 257     112.784  40.495  40.531  1.00  0.00           C
ATOM   4713  O31 POPEG 257     112.944  41.386  41.661  1.00  0.00           O
ATOM   4714  C31 POPEG 257     114.233  41.596  41.941  1.00  0.00           C
ATOM   4715  O32 POPEG 257     115.124  41.617  41.111  1.00  0.00           O
ATOM   4716  C32 POPEG 257     114.464  41.605  43.461  1.00  0.00           C
ATOM   4719  C23 POPEG 257     110.434  39.596  45.061  1.00  0.00           C
ATOM   4722  C24 POPEG 257     110.323  39.146  46.531  1.00  0.00           C
ATOM   4725  C25 POPEG 257     109.474  40.076  47.411  1.00  0.00           C
ATOM   4728  C26 POPEG 257     107.983  40.076  47.031  1.00  0.00           C
ATOM   4731  C27 POPEG 257     107.104  40.756  48.091  1.00  0.00           C
ATOM   4734  C28 POPEG 257     105.604  40.696  47.751  1.00  0.00           C
ATOM   4737  C29 POPEG 257     105.094  41.846  46.931  1.00  0.00           C
ATOM   4739 0C21 POPEG 257     103.844  42.346  47.041  1.00  0.00           C
ATOM   4741 1C21 POPEG 257     102.774  41.777  47.931  1.00  0.00           C
ATOM   4744 2C21 POPEG 257     102.814  42.355  49.351  1.00  0.00           C
ATOM   4747 3C21 POPEG 257     101.924  41.576  50.321  1.00  0.00           C
ATOM   4750 4C21 POPEG 257     101.934  42.197  51.721  1.00  0.00           C
ATOM   4753 5C21 POPEG 257     101.083  41.427  52.741  1.00  0.00           C
ATOM   4756 6C21 POPEG 257     101.204  42.036  54.141  1.00  0.00           C
ATOM   4759 7C21 POPEG 257     100.364  41.297  55.191  1.00  0.00           C
ATOM   4762 8C21 POPEG 257     100.663  41.767  56.621  1.00  0.00           C
ATOM   4766  C33 POPEG 257     114.933  42.946  44.071  1.00  0.00           C
ATOM   4769  C34 POPEG 257     113.774  43.896  44.421  1.00  0.00           C
ATOM   4772  C35 POPEG 257     114.103  44.867  45.561  1.00  0.00           C
ATOM   4775  C36 POPEG 257     113.294  44.585  46.841  1.00  0.00           C
ATOM   4778  C37 POPEG 257     113.854  45.326  48.051  1.00  0.00           C
ATOM   4781  C38 POPEG 257     112.983  45.207  49.321  1.00  0.00           C
ATOM   4784  C39 POPEG 257     113.744  45.716  50.551  1.00  0.00           C
ATOM   4787 0C31 POPEG 257     112.884  46.137  51.751  1.00  0.00           C
ATOM   4790 1C31 POPEG 257     113.793  46.486  52.941  1.00  0.00           C
ATOM   4793 2C31 POPEG 257     113.123  47.326  54.041  1.00  0.00           C
ATOM   4796 3C31 POPEG 257     112.144  46.527  54.901  1.00  0.00           C
ATOM   4799 4C31 POPEG 257     111.624  47.346  56.091  1.00  0.00           C
ATOM   4802 5C31 POPEG 257     110.614  46.576  56.951  1.00  0.00           C
ATOM   4805 6C31 POPEG 257     110.253  47.326  58.241  1.00  0.00           C
ATOM   4809  NH3 POPEH 258     120.854  23.877  37.531  1.00  0.00           N
ATOM   4813  C12 POPEH 258     121.843  23.867  36.411  1.00  0.00           C
ATOM   4816  C11 POPEH 258     121.244  23.156  35.201  1.00  0.00           C
ATOM   4819  P   POPEH 258     120.284  20.877  34.451  1.00  0.00           P
ATOM   4820  O13 POPEH 258     118.854  20.765  34.821  1.00  0.00           O
ATOM   4821  O14 POPEH 258     120.574  21.376  33.081  1.00  0.00           O
ATOM   4822  O11 POPEH 258     120.974  19.467  34.681  1.00  0.00           O
ATOM   4823  O12 POPEH 258     120.964  21.797  35.541  1.00  0.00           O
ATOM   4824  C1  POPEH 258     122.364  19.266  34.971  1.00  0.00           C
ATOM   4827  C2  POPEH 258     122.573  18.287  36.181  1.00  0.00           C
ATOM   4829  O21 POPEH 258     121.974  18.817  37.381  1.00  0.00           O
ATOM   4830  C21 POPEH 258     122.543  19.867  37.941  1.00  0.00           C
ATOM   4831  O22 POPEH 258     123.543  20.457  37.591  1.00  0.00           O
ATOM   4832  C22 POPEH 258     121.684  20.297  39.121  1.00  0.00           C
ATOM   4835  C3  POPEH 258     124.044  17.777  36.411  1.00  0.00           C
ATOM   4838  O31 POPEH 258     124.233  17.117  37.691  1.00  0.00           O
ATOM   4839  C31 POPEH 258     123.644  15.927  37.841  1.00  0.00           C
ATOM   4840  O32 POPEH 258     122.954  15.367  37.011  1.00  0.00           O
ATOM   4841  C32 POPEH 258     123.863  15.407  39.271  1.00  0.00           C
ATOM   4844  C23 POPEH 258     122.473  20.506  40.431  1.00  0.00           C
ATOM   4847  C24 POPEH 258     121.503  20.527  41.621  1.00  0.00           C
ATOM   4850  C25 POPEH 258     122.204  20.607  42.981  1.00  0.00           C
ATOM   4853  C26 POPEH 258     122.924  19.317  43.381  1.00  0.00           C
ATOM   4856  C27 POPEH 258     123.464  19.336  44.821  1.00  0.00           C
ATOM   4859  C28 POPEH 258     122.373  19.516  45.891  1.00  0.00           C
ATOM   4862  C29 POPEH 258     122.303  20.926  46.441  1.00  0.00           C
ATOM   4864 0C21 POPEH 258     122.494  21.306  47.721  1.00  0.00           C
ATOM   4866 1C21 POPEH 258     122.784  20.426  48.911  1.00  0.00           C
ATOM   4869 2C21 POPEH 258     124.124  20.765  49.601  1.00  0.00           C
ATOM   4872 3C21 POPEH 258     124.164  22.137  50.301  1.00  0.00           C
ATOM   4875 4C21 POPEH 258     125.574  22.756  50.331  1.00  0.00           C
ATOM   4878 5C21 POPEH 258     126.134  22.966  48.921  1.00  0.00           C
ATOM   4881 6C21 POPEH 258     127.144  24.107  48.801  1.00  0.00           C
ATOM   4884 7C21 POPEH 258     127.524  24.336  47.331  1.00  0.00           C
ATOM   4887 8C21 POPEH 258     128.513  25.477  47.131  1.00  0.00           C
ATOM   4891  C33 POPEH 258     124.523  16.417  40.261  1.00  0.00           C
ATOM   4894  C34 POPEH 258     124.744  15.896  41.691  1.00  0.00           C
ATOM   4897  C35 POPEH 258     123.494  15.326  42.391  1.00  0.00           C
ATOM   4900  C36 POPEH 258     123.574  15.407  43.921  1.00  0.00           C
ATOM   4903  C37 POPEH 258     122.504  14.557  44.621  1.00  0.00           C
ATOM   4906  C38 POPEH 258     122.174  14.976  46.081  1.00  0.00           C
ATOM   4909  C39 POPEH 258     123.364  15.267  47.021  1.00  0.00           C
ATOM   4912 0C31 POPEH 258     123.254  14.547  48.381  1.00  0.00           C
ATOM   4915 1C31 POPEH 258     123.623  13.056  48.261  1.00  0.00           C
ATOM   4918 2C31 POPEH 258     122.934  12.087  49.221  1.00  0.00           C
ATOM   4921 3C31 POPEH 258     123.154  12.377  50.711  1.00  0.00           C
ATOM   4924 4C31 POPEH 258     124.454  11.797  51.261  1.00  0.00           C
ATOM   4927 5C31 POPEH 258     124.663  12.186  52.721  1.00  0.00           C
ATOM   4930 6C31 POPEH 258     125.614  11.257  53.471  1.00  0.00           C
ATOM   4934  NH3 POPEI 259     128.443  58.826  34.391  1.00  0.00           N
ATOM   4938  C12 POPEI 259     127.084  58.457  33.911  1.00  0.00           C
ATOM   4941  C11 POPEI 259     127.023  56.936  33.871  1.00  0.00           C
ATOM   4944  P   POPEI 259     125.474  54.957  33.581  1.00  0.00           P
ATOM   4945  O13 POPEI 259     124.084  54.697  33.151  1.00  0.00           O
ATOM   4946  O14 POPEI 259     126.624  54.245  32.951  1.00  0.00           O
ATOM   4947  O11 POPEI 259     125.584  54.677  35.131  1.00  0.00           O
ATOM   4948  O12 POPEI 259     125.714  56.516  33.521  1.00  0.00           O
ATOM   4949  C1  POPEI 259     125.094  53.447  35.671  1.00  0.00           C
ATOM   4952  C2  POPEI 259     125.663  53.227  37.101  1.00  0.00           C
ATOM   4954  O21 POPEI 259     127.114  53.107  37.021  1.00  0.00           O
ATOM   4955  C21 POPEI 259     127.704  53.567  38.131  1.00  0.00           C
ATOM   4956  O22 POPEI 259     127.184  54.287  38.961  1.00  0.00           O
ATOM   4957  C22 POPEI 259     129.093  52.967  38.271  1.00  0.00           C
ATOM   4960  C3  POPEI 259     125.024  51.955  37.781  1.00  0.00           C
ATOM   4963  O31 POPEI 259     125.763  51.486  38.911  1.00  0.00           O
ATOM   4964  C31 POPEI 259     125.674  51.945  40.181  1.00  0.00           C
ATOM   4965  O32 POPEI 259     126.484  51.617  41.031  1.00  0.00           O
ATOM   4966  C32 POPEI 259     124.504  52.875  40.501  1.00  0.00           C
ATOM   4969  C23 POPEI 259     129.604  53.135  39.721  1.00  0.00           C
ATOM   4972  C24 POPEI 259     130.663  52.097  40.131  1.00  0.00           C
ATOM   4975  C25 POPEI 259     130.404  51.507  41.531  1.00  0.00           C
ATOM   4978  C26 POPEI 259     130.784  52.465  42.661  1.00  0.00           C
ATOM   4981  C27 POPEI 259     130.294  51.987  44.021  1.00  0.00           C
ATOM   4984  C28 POPEI 259     130.343  53.027  45.161  1.00  0.00           C
ATOM   4987  C29 POPEI 259     129.674  52.436  46.381  1.00  0.00           C
ATOM   4989 0C21 POPEI 259     129.933  52.696  47.681  1.00  0.00           C
ATOM   4991 1C21 POPEI 259     130.954  53.657  48.241  1.00  0.00           C
ATOM   4994 2C21 POPEI 259     131.454  53.177  49.611  1.00  0.00           C
ATOM   4997 3C21 POPEI 259     132.284  54.227  50.361  1.00  0.00           C
ATOM   5000 4C21 POPEI 259     132.963  53.657  51.611  1.00  0.00           C
ATOM   5003 5C21 POPEI 259     133.884  54.667  52.311  1.00  0.00           C
ATOM   5006 6C21 POPEI 259     134.754  54.035  53.401  1.00  0.00           C
ATOM   5009 7C21 POPEI 259     135.864  54.986  53.881  1.00  0.00           C
ATOM   5012 8C21 POPEI 259     136.864  54.306  54.811  1.00  0.00           C
ATOM   5016  C33 POPEI 259     124.873  53.965  41.551  1.00  0.00           C
ATOM   5019  C34 POPEI 259     125.084  53.476  42.991  1.00  0.00           C
ATOM   5022  C35 POPEI 259     125.073  54.637  44.001  1.00  0.00           C
ATOM   5025  C36 POPEI 259     125.824  54.277  45.291  1.00  0.00           C
ATOM   5028  C37 POPEI 259     125.954  55.446  46.281  1.00  0.00           C
ATOM   5031  C38 POPEI 259     126.654  54.996  47.571  1.00  0.00           C
ATOM   5034  C39 POPEI 259     127.084  56.157  48.491  1.00  0.00           C
ATOM   5037 0C31 POPEI 259     126.064  56.495  49.581  1.00  0.00           C
ATOM   5040 1C31 POPEI 259     126.624  57.506  50.601  1.00  0.00           C
ATOM   5043 2C31 POPEI 259     125.934  57.486  51.981  1.00  0.00           C
ATOM   5046 3C31 POPEI 259     126.034  56.146  52.741  1.00  0.00           C
ATOM   5049 4C31 POPEI 259     127.444  55.537  52.781  1.00  0.00           C
ATOM   5052 5C31 POPEI 259     127.554  54.315  53.701  1.00  0.00           C
ATOM   5055 6C31 POPEI 259     128.954  53.697  53.741  1.00  0.00           C
ATOM   5059  NH3 POPEJ 260      99.824  42.106  78.361  1.00  0.00           N
ATOM   5063  C12 POPEJ 260      99.924  43.527  78.821  1.00  0.00           C
ATOM   5066  C11 POPEJ 260     100.894  43.657  79.991  1.00  0.00           C
ATOM   5069  P   POPEJ 260     101.634  46.207  80.101  1.00  0.00           P
ATOM   5070  O13 POPEJ 260     100.684  47.226  79.611  1.00  0.00           O
ATOM   5071  O14 POPEJ 260     102.504  46.527  81.241  1.00  0.00           O
ATOM   5072  O11 POPEJ 260     102.494  45.686  78.861  1.00  0.00           O
ATOM   5073  O12 POPEJ 260     100.784  44.957  80.531  1.00  0.00           O
ATOM   5074  C1  POPEJ 260     103.854  46.117  78.671  1.00  0.00           C
ATOM   5077  C2  POPEJ 260     104.214  46.267  77.171  1.00  0.00           C
ATOM   5079  O21 POPEJ 260     105.574  46.736  77.111  1.00  0.00           O
ATOM   5080  C21 POPEJ 260     106.174  47.047  75.961  1.00  0.00           C
ATOM   5081  O22 POPEJ 260     106.954  47.986  75.861  1.00  0.00           O
ATOM   5082  C22 POPEJ 260     105.854  46.076  74.831  1.00  0.00           C
ATOM   5085  C3  POPEJ 260     103.224  47.236  76.461  1.00  0.00           C
ATOM   5088  O31 POPEJ 260     102.684  46.696  75.221  1.00  0.00           O
ATOM   5089  C31 POPEJ 260     101.474  47.226  74.971  1.00  0.00           C
ATOM   5090  O32 POPEJ 260     100.984  48.107  75.651  1.00  0.00           O
ATOM   5091  C32 POPEJ 260     100.763  46.535  73.811  1.00  0.00           C
ATOM   5094  C23 POPEJ 260     107.023  45.877  73.821  1.00  0.00           C
ATOM   5097  C24 POPEJ 260     108.194  45.056  74.391  1.00  0.00           C
ATOM   5100  C25 POPEJ 260     108.974  44.266  73.320  1.00  0.00           C
ATOM   5103  C26 POPEJ 260     109.584  45.117  72.201  1.00  0.00           C
ATOM   5106  C27 POPEJ 260     109.924  44.266  70.961  1.00  0.00           C
ATOM   5109  C28 POPEJ 260     110.323  45.117  69.751  1.00  0.00           C
ATOM   5112  C29 POPEJ 260     110.714  44.236  68.581  1.00  0.00           C
ATOM   5114 0C21 POPEJ 260     111.974  43.986  68.181  1.00  0.00           C
ATOM   5116 1C21 POPEJ 260     113.214  44.536  68.851  1.00  0.00           C
ATOM   5119 2C21 POPEJ 260     114.494  43.896  68.301  1.00  0.00           C
ATOM   5122 3C21 POPEJ 260     114.653  42.416  68.701  1.00  0.00           C
ATOM   5125 4C21 POPEJ 260     115.374  41.596  67.631  1.00  0.00           C
ATOM   5128 5C21 POPEJ 260     115.593  40.126  68.021  1.00  0.00           C
ATOM   5131 6C21 POPEJ 260     114.304  39.297  68.071  1.00  0.00           C
ATOM   5134 7C21 POPEJ 260     114.584  37.817  68.361  1.00  0.00           C
ATOM   5137 8C21 POPEJ 260     113.343  37.017  68.751  1.00  0.00           C
ATOM   5141  C33 POPEJ 260     100.574  47.426  72.541  1.00  0.00           C
ATOM   5144  C34 POPEJ 260     100.814  48.925  72.771  1.00  0.00           C
ATOM   5147  C35 POPEJ 260     100.394  49.797  71.591  1.00  0.00           C
ATOM   5150  C36 POPEJ 260     100.564  51.277  71.941  1.00  0.00           C
ATOM   5153  C37 POPEJ 260     100.384  52.207  70.750  1.00  0.00           C
ATOM   5156  C38 POPEJ 260     101.714  52.766  70.230  1.00  0.00           C
ATOM   5159  C39 POPEJ 260     102.424  51.815  69.261  1.00  0.00           C
ATOM   5162 0C31 POPEJ 260     101.784  51.826  67.871  1.00  0.00           C
ATOM   5165 1C31 POPEJ 260     102.614  51.067  66.841  1.00  0.00           C
ATOM   5168 2C31 POPEJ 260     101.784  50.625  65.631  1.00  0.00           C
ATOM   5171 3C31 POPEJ 260     102.634  49.986  64.521  1.00  0.00           C
ATOM   5174 4C31 POPEJ 260     103.214  48.617  64.901  1.00  0.00           C
ATOM   5177 5C31 POPEJ 260     104.114  48.056  63.791  1.00  0.00           C
ATOM   5180 6C31 POPEJ 260     104.574  46.617  64.031  1.00  0.00           C
ATOM   5184  NH3 POPEK 261      74.614  24.096  33.911  1.00  0.00           N
ATOM   5188  C12 POPEK 261      74.794  24.117  32.421  1.00  0.00           C
ATOM   5191  C11 POPEK 261      75.794  25.197  31.961  1.00  0.00           C
ATOM   5194  P   POPEK 261      78.034  25.457  33.271  1.00  0.00           P
ATOM   5195  O13 POPEK 261      78.134  26.887  32.911  1.00  0.00           O
ATOM   5196  O14 POPEK 261      79.284  24.676  33.401  1.00  0.00           O
ATOM   5197  O11 POPEK 261      77.084  25.236  34.541  1.00  0.00           O
ATOM   5198  O12 POPEK 261      77.144  24.766  32.171  1.00  0.00           O
ATOM   5199  C1  POPEK 261      77.584  24.607  35.731  1.00  0.00           C
ATOM   5202  C2  POPEK 261      77.404  25.576  36.931  1.00  0.00           C
ATOM   5204  O21 POPEK 261      78.454  25.556  37.891  1.00  0.00           O
ATOM   5205  C21 POPEK 261      78.804  24.446  38.511  1.00  0.00           C
ATOM   5206  O22 POPEK 261      78.494  23.296  38.241  1.00  0.00           O
ATOM   5207  C22 POPEK 261      79.584  24.877  39.761  1.00  0.00           C
ATOM   5210  C3  POPEK 261      75.984  25.516  37.581  1.00  0.00           C
ATOM   5213  O31 POPEK 261      75.724  24.306  38.331  1.00  0.00           O
ATOM   5214  C31 POPEK 261      75.854  24.417  39.661  1.00  0.00           C
ATOM   5215  O32 POPEK 261      76.094  25.457  40.251  1.00  0.00           O
ATOM   5216  C32 POPEK 261      75.744  23.047  40.331  1.00  0.00           C
ATOM   5219  C23 POPEK 261      79.724  23.797  40.871  1.00  0.00           C
ATOM   5222  C24 POPEK 261      80.014  24.446  42.231  1.00  0.00           C
ATOM   5225  C25 POPEK 261      80.604  23.506  43.291  1.00  0.00           C
ATOM   5228  C26 POPEK 261      79.624  22.506  43.911  1.00  0.00           C
ATOM   5231  C27 POPEK 261      80.284  21.717  45.051  1.00  0.00           C
ATOM   5234  C28 POPEK 261      79.364  20.707  45.771  1.00  0.00           C
ATOM   5237  C29 POPEK 261      78.044  21.277  46.221  1.00  0.00           C
ATOM   5239 0C21 POPEK 261      77.814  22.067  47.281  1.00  0.00           C
ATOM   5241 1C21 POPEK 261      78.854  22.587  48.251  1.00  0.00           C
ATOM   5244 2C21 POPEK 261      78.394  23.846  49.031  1.00  0.00           C
ATOM   5247 3C21 POPEK 261      77.284  23.547  50.061  1.00  0.00           C
ATOM   5250 4C21 POPEK 261      76.914  24.747  50.961  1.00  0.00           C
ATOM   5253 5C21 POPEK 261      76.404  25.967  50.191  1.00  0.00           C
ATOM   5256 6C21 POPEK 261      75.404  26.816  50.991  1.00  0.00           C
ATOM   5259 7C21 POPEK 261      75.163  28.217  50.401  1.00  0.00           C
ATOM   5262 8C21 POPEK 261      74.164  29.057  51.201  1.00  0.00           C
ATOM   5266  C33 POPEK 261      75.254  23.186  41.791  1.00  0.00           C
ATOM   5269  C34 POPEK 261      75.474  21.947  42.661  1.00  0.00           C
ATOM   5272  C35 POPEK 261      74.984  22.197  44.091  1.00  0.00           C
ATOM   5275  C36 POPEK 261      74.394  20.957  44.781  1.00  0.00           C
ATOM   5278  C37 POPEK 261      73.654  21.346  46.071  1.00  0.00           C
ATOM   5281  C38 POPEK 261      74.004  20.467  47.281  1.00  0.00           C
ATOM   5284  C39 POPEK 261      73.314  19.096  47.281  1.00  0.00           C
ATOM   5287 0C31 POPEK 261      73.694  18.297  48.531  1.00  0.00           C
ATOM   5290 1C31 POPEK 261      72.983  16.947  48.631  1.00  0.00           C
ATOM   5293 2C31 POPEK 261      73.264  16.207  49.951  1.00  0.00           C
ATOM   5296 3C31 POPEK 261      72.754  16.906  51.221  1.00  0.00           C
ATOM   5299 4C31 POPEK 261      72.704  15.947  52.421  1.00  0.00           C
ATOM   5302 5C31 POPEK 261      72.534  16.676  53.761  1.00  0.00           C
ATOM   5305 6C31 POPEK 261      72.264  15.717  54.931  1.00  0.00           C
ATOM   5309  NH3 POPEL 262      76.564  74.565  30.271  1.00  0.00           N
ATOM   5313  C12 POPEL 262      76.273  76.035  30.271  1.00  0.00           C
ATOM   5316  C11 POPEL 262      77.534  76.847  30.611  1.00  0.00           C
ATOM   5319  P   POPEL 262      77.374  76.766  33.181  1.00  0.00           P
ATOM   5320  O13 POPEL 262      78.394  76.955  34.231  1.00  0.00           O
ATOM   5321  O14 POPEL 262      76.404  77.847  32.911  1.00  0.00           O
ATOM   5322  O11 POPEL 262      76.593  75.417  33.451  1.00  0.00           O
ATOM   5323  O12 POPEL 262      78.114  76.396  31.831  1.00  0.00           O
ATOM   5324  C1  POPEL 262      76.894  74.657  34.631  1.00  0.00           C
ATOM   5327  C2  POPEL 262      75.614  74.495  35.481  1.00  0.00           C
ATOM   5329  O21 POPEL 262      75.924  74.186  36.851  1.00  0.00           O
ATOM   5330  C21 POPEL 262      76.654  73.127  37.141  1.00  0.00           C
ATOM   5331  O22 POPEL 262      76.964  72.215  36.411  1.00  0.00           O
ATOM   5332  C22 POPEL 262      77.074  73.245  38.601  1.00  0.00           C
ATOM   5335  C3  POPEL 262      74.634  73.506  34.781  1.00  0.00           C
ATOM   5338  O31 POPEL 262      73.714  72.907  35.711  1.00  0.00           O
ATOM   5339  C31 POPEL 262      72.974  71.966  35.141  1.00  0.00           C
ATOM   5340  O32 POPEL 262      72.273  72.117  34.151  1.00  0.00           O
ATOM   5341  C32 POPEL 262      73.254  70.667  35.901  1.00  0.00           C
ATOM   5344  C23 POPEL 262      76.974  71.907  39.371  1.00  0.00           C
ATOM   5347  C24 POPEL 262      77.784  71.936  40.681  1.00  0.00           C
ATOM   5350  C25 POPEL 262      77.684  73.256  41.451  1.00  0.00           C
ATOM   5353  C26 POPEL 262      78.334  73.186  42.831  1.00  0.00           C
ATOM   5356  C27 POPEL 262      78.294  74.547  43.531  1.00  0.00           C
ATOM   5359  C28 POPEL 262      78.894  74.487  44.941  1.00  0.00           C
ATOM   5362  C29 POPEL 262      78.394  75.635  45.781  1.00  0.00           C
ATOM   5364 0C21 POPEL 262      77.974  75.557  47.051  1.00  0.00           C
ATOM   5366 1C21 POPEL 262      77.994  74.326  47.931  1.00  0.00           C
ATOM   5369 2C21 POPEL 262      78.534  74.635  49.331  1.00  0.00           C
ATOM   5372 3C21 POPEL 262      77.593  75.526  50.151  1.00  0.00           C
ATOM   5375 4C21 POPEL 262      78.164  75.867  51.531  1.00  0.00           C
ATOM   5378 5C21 POPEL 262      77.334  76.885  52.331  1.00  0.00           C
ATOM   5381 6C21 POPEL 262      76.964  78.127  51.511  1.00  0.00           C
ATOM   5384 7C21 POPEL 262      76.544  79.315  52.371  1.00  0.00           C
ATOM   5387 8C21 POPEL 262      76.264  80.565  51.541  1.00  0.00           C
ATOM   5391  C33 POPEL 262      72.134  70.256  36.881  1.00  0.00           C
ATOM   5394  C34 POPEL 262      72.574  70.006  38.341  1.00  0.00           C
ATOM   5397  C35 POPEL 262      71.354  69.487  39.121  1.00  0.00           C
ATOM   5400  C36 POPEL 262      71.394  69.635  40.641  1.00  0.00           C
ATOM   5403  C37 POPEL 262      70.154  68.957  41.241  1.00  0.00           C
ATOM   5406  C38 POPEL 262      69.724  69.506  42.611  1.00  0.00           C
ATOM   5409  C39 POPEL 262      70.724  69.237  43.731  1.00  0.00           C
ATOM   5412 0C31 POPEL 262      70.154  69.635  45.091  1.00  0.00           C
ATOM   5415 1C31 POPEL 262      71.204  69.715  46.201  1.00  0.00           C
ATOM   5418 2C31 POPEL 262      70.584  69.877  47.601  1.00  0.00           C
ATOM   5421 3C31 POPEL 262      70.054  68.576  48.201  1.00  0.00           C
ATOM   5424 4C31 POPEL 262      71.134  67.496  48.351  1.00  0.00           C
ATOM   5427 5C31 POPEL 262      70.674  66.306  49.201  1.00  0.00           C
ATOM   5430 6C31 POPEL 262      71.724  65.197  49.281  1.00  0.00           C
ATOM   5434  NH3 POPEM 263      61.824  55.277  33.071  1.00  0.00           N
ATOM   5438  C12 POPEM 263      62.444  54.007  32.531  1.00  0.00           C
ATOM   5441  C11 POPEM 263      61.474  52.816  32.431  1.00  0.00           C
ATOM   5444  P   POPEM 263      61.364  50.387  31.361  1.00  0.00           P
ATOM   5445  O13 POPEM 263      59.913  50.477  31.691  1.00  0.00           O
ATOM   5446  O14 POPEM 263      61.744  49.916  30.001  1.00  0.00           O
ATOM   5447  O11 POPEM 263      62.014  49.367  32.401  1.00  0.00           O
ATOM   5448  O12 POPEM 263      62.114  51.736  31.721  1.00  0.00           O
ATOM   5449  C1  POPEM 263      62.544  49.726  33.691  1.00  0.00           C
ATOM   5452  C2  POPEM 263      61.584  49.466  34.901  1.00  0.00           C
ATOM   5454  O21 POPEM 263      62.374  48.907  35.981  1.00  0.00           O
ATOM   5455  C21 POPEM 263      61.804  49.047  37.181  1.00  0.00           C
ATOM   5456  O22 POPEM 263      60.784  49.667  37.411  1.00  0.00           O
ATOM   5457  C22 POPEM 263      62.553  48.237  38.231  1.00  0.00           C
ATOM   5460  C3  POPEM 263      60.394  48.527  34.551  1.00  0.00           C
ATOM   5463  O31 POPEM 263      59.194  48.855  35.271  1.00  0.00           O
ATOM   5464  C31 POPEM 263      58.634  47.967  36.051  1.00  0.00           C
ATOM   5465  O32 POPEM 263      58.994  46.815  36.241  1.00  0.00           O
ATOM   5466  C32 POPEM 263      57.384  48.627  36.631  1.00  0.00           C
ATOM   5469  C23 POPEM 263      61.564  47.346  39.031  1.00  0.00           C
ATOM   5472  C24 POPEM 263      62.254  46.547  40.141  1.00  0.00           C
ATOM   5475  C25 POPEM 263      62.524  47.367  41.411  1.00  0.00           C
ATOM   5478  C26 POPEM 263      61.404  47.236  42.451  1.00  0.00           C
ATOM   5481  C27 POPEM 263      61.754  47.916  43.781  1.00  0.00           C
ATOM   5484  C28 POPEM 263      60.814  47.506  44.931  1.00  0.00           C
ATOM   5487  C29 POPEM 263      61.184  48.177  46.231  1.00  0.00           C
ATOM   5489 0C21 POPEM 263      60.354  48.746  47.121  1.00  0.00           C
ATOM   5491 1C21 POPEM 263      58.854  48.816  46.991  1.00  0.00           C
ATOM   5494 2C21 POPEM 263      58.124  47.715  47.781  1.00  0.00           C
ATOM   5497 3C21 POPEM 263      57.854  48.087  49.241  1.00  0.00           C
ATOM   5500 4C21 POPEM 263      57.624  46.847  50.111  1.00  0.00           C
ATOM   5503 5C21 POPEM 263      57.204  47.155  51.551  1.00  0.00           C
ATOM   5506 6C21 POPEM 263      58.254  47.907  52.391  1.00  0.00           C
ATOM   5509 7C21 POPEM 263      57.754  48.087  53.841  1.00  0.00           C
ATOM   5512 8C21 POPEM 263      58.654  48.907  54.761  1.00  0.00           C
ATOM   5516  C33 POPEM 263      57.254  48.447  38.161  1.00  0.00           C
ATOM   5519  C34 POPEM 263      56.124  49.326  38.691  1.00  0.00           C
ATOM   5522  C35 POPEM 263      55.934  49.277  40.211  1.00  0.00           C
ATOM   5525  C36 POPEM 263      57.194  49.646  41.001  1.00  0.00           C
ATOM   5528  C37 POPEM 263      56.834  49.996  42.441  1.00  0.00           C
ATOM   5531  C38 POPEM 263      58.004  50.137  43.421  1.00  0.00           C
ATOM   5534  C39 POPEM 263      58.394  51.596  43.701  1.00  0.00           C
ATOM   5537 0C31 POPEM 263      59.214  51.675  44.991  1.00  0.00           C
ATOM   5540 1C31 POPEM 263      59.764  53.056  45.351  1.00  0.00           C
ATOM   5543 2C31 POPEM 263      60.554  53.027  46.661  1.00  0.00           C
ATOM   5546 3C31 POPEM 263      61.904  52.306  46.531  1.00  0.00           C
ATOM   5549 4C31 POPEM 263      62.574  52.036  47.881  1.00  0.00           C
ATOM   5552 5C31 POPEM 263      63.864  51.207  47.731  1.00  0.00           C
ATOM   5555 6C31 POPEM 263      64.614  50.986  49.041  1.00  0.00           C
ATOM   5559  NH3 POPEN 264     117.524  96.245  78.770  1.00  0.00           N
ATOM   5563  C12 POPEN 264     118.894  95.727  79.061  1.00  0.00           C
ATOM   5566  C11 POPEN 264     118.764  94.216  79.311  1.00  0.00           C
ATOM   5569  P   POPEN 264     120.043  92.066  79.921  1.00  0.00           P
ATOM   5570  O13 POPEN 264     120.794  91.945  81.191  1.00  0.00           O
ATOM   5571  O14 POPEN 264     118.683  91.495  79.801  1.00  0.00           O
ATOM   5572  O11 POPEN 264     120.884  91.395  78.770  1.00  0.00           O
ATOM   5573  O12 POPEN 264     120.043  93.576  79.401  1.00  0.00           O
ATOM   5574  C1  POPEN 264     120.274  91.355  77.481  1.00  0.00           C
ATOM   5577  C2  POPEN 264     121.344  91.035  76.431  1.00  0.00           C
ATOM   5579  O21 POPEN 264     120.714  90.735  75.171  1.00  0.00           O
ATOM   5580  C21 POPEN 264     120.183  91.816  74.591  1.00  0.00           C
ATOM   5581  O22 POPEN 264     120.284  92.955  75.001  1.00  0.00           O
ATOM   5582  C22 POPEN 264     119.454  91.477  73.301  1.00  0.00           C
ATOM   5585  C3  POPEN 264     122.214  89.855  76.951  1.00  0.00           C
ATOM   5588  O31 POPEN 264     123.144  89.387  75.961  1.00  0.00           O
ATOM   5589  C31 POPEN 264     122.713  88.335  75.301  1.00  0.00           C
ATOM   5590  O32 POPEN 264     121.664  87.745  75.501  1.00  0.00           O
ATOM   5591  C32 POPEN 264     123.764  87.955  74.261  1.00  0.00           C
ATOM   5594  C23 POPEN 264     118.854  92.766  72.711  1.00  0.00           C
ATOM   5597  C24 POPEN 264     118.163  92.535  71.371  1.00  0.00           C
ATOM   5600  C25 POPEN 264     119.143  92.255  70.221  1.00  0.00           C
ATOM   5603  C26 POPEN 264     118.744  91.026  69.391  1.00  0.00           C
ATOM   5606  C27 POPEN 264     119.553  90.917  68.091  1.00  0.00           C
ATOM   5609  C28 POPEN 264     119.574  89.496  67.481  1.00  0.00           C
ATOM   5612  C29 POPEN 264     118.254  88.995  66.941  1.00  0.00           C
ATOM   5614 0C21 POPEN 264     118.014  88.545  65.691  1.00  0.00           C
ATOM   5616 1C21 POPEN 264     118.984  88.517  64.521  1.00  0.00           C
ATOM   5619 2C21 POPEN 264     119.693  87.167  64.281  1.00  0.00           C
ATOM   5622 3C21 POPEN 264     120.304  87.076  62.871  1.00  0.00           C
ATOM   5625 4C21 POPEN 264     121.024  85.746  62.541  1.00  0.00           C
ATOM   5628 5C21 POPEN 264     122.394  85.576  63.221  1.00  0.00           C
ATOM   5631 6C21 POPEN 264     123.543  86.297  62.501  1.00  0.00           C
ATOM   5634 7C21 POPEN 264     124.854  86.245  63.301  1.00  0.00           C
ATOM   5637 8C21 POPEN 264     126.064  86.766  62.521  1.00  0.00           C
ATOM   5641  C33 POPEN 264     123.104  87.775  72.881  1.00  0.00           C
ATOM   5644  C34 POPEN 264     124.064  87.705  71.691  1.00  0.00           C
ATOM   5647  C35 POPEN 264     123.254  87.675  70.381  1.00  0.00           C
ATOM   5650  C36 POPEN 264     124.103  88.025  69.161  1.00  0.00           C
ATOM   5653  C37 POPEN 264     123.233  88.176  67.911  1.00  0.00           C
ATOM   5656  C38 POPEN 264     123.984  88.895  66.791  1.00  0.00           C
ATOM   5659  C39 POPEN 264     123.093  89.186  65.581  1.00  0.00           C
ATOM   5662 0C31 POPEN 264     123.754  90.087  64.541  1.00  0.00           C
ATOM   5665 1C31 POPEN 264     122.834  90.307  63.341  1.00  0.00           C
ATOM   5668 2C31 POPEN 264     123.434  91.236  62.281  1.00  0.00           C
ATOM   5671 3C31 POPEN 264     122.594  91.255  60.991  1.00  0.00           C
ATOM   5674 4C31 POPEN 264     122.694  92.587  60.241  1.00  0.00           C
ATOM   5677 5C31 POPEN 264     121.733  92.645  59.041  1.00  0.00           C
ATOM   5680 6C31 POPEN 264     121.794  93.977  58.281  1.00  0.00           C
ATOM   5684  NH3 POPEO 265      18.291 113.376  78.071  1.00  0.00           N
ATOM   5688  C12 POPEO 265      19.571 112.635  77.831  1.00  0.00           C
ATOM   5691  C11 POPEO 265      20.760 113.335  78.491  1.00  0.00           C
ATOM   5694  P   POPEO 265      23.011 112.666  79.511  1.00  0.00           P
ATOM   5695  O13 POPEO 265      23.120 114.046  80.020  1.00  0.00           O
ATOM   5696  O14 POPEO 265      23.500 111.586  80.391  1.00  0.00           O
ATOM   5697  O11 POPEO 265      23.580 112.565  78.041  1.00  0.00           O
ATOM   5698  O12 POPEO 265      21.481 112.395  79.291  1.00  0.00           O
ATOM   5699  C1  POPEO 265      24.391 111.507  77.541  1.00  0.00           C
ATOM   5702  C2  POPEO 265      24.440 111.536  75.981  1.00  0.00           C
ATOM   5704  O21 POPEO 265      25.581 110.746  75.571  1.00  0.00           O
ATOM   5705  C21 POPEO 265      25.571 110.326  74.331  1.00  0.00           C
ATOM   5706  O22 POPEO 265      25.921 110.947  73.341  1.00  0.00           O
ATOM   5707  C22 POPEO 265      25.011 108.916  74.281  1.00  0.00           C
ATOM   5710  C3  POPEO 265      24.501 113.006  75.471  1.00  0.00           C
ATOM   5713  O31 POPEO 265      24.711 113.206  74.061  1.00  0.00           O
ATOM   5714  C31 POPEO 265      23.710 113.036  73.221  1.00  0.00           C
ATOM   5715  O32 POPEO 265      22.600 112.587  73.491  1.00  0.00           O
ATOM   5716  C32 POPEO 265      24.200 113.436  71.821  1.00  0.00           C
ATOM   5719  C23 POPEO 265      24.401 108.605  72.891  1.00  0.00           C
ATOM   5722  C24 POPEO 265      23.671 107.255  72.921  1.00  0.00           C
ATOM   5725  C25 POPEO 265      23.041 106.866  71.581  1.00  0.00           C
ATOM   5728  C26 POPEO 265      24.081 106.437  70.531  1.00  0.00           C
ATOM   5731  C27 POPEO 265      23.430 105.646  69.391  1.00  0.00           C
ATOM   5734  C28 POPEO 265      24.450 105.087  68.381  1.00  0.00           C
ATOM   5737  C29 POPEO 265      24.871 106.087  67.331  1.00  0.00           C
ATOM   5739 0C21 POPEO 265      24.300 106.185  66.111  1.00  0.00           C
ATOM   5741 1C21 POPEO 265      23.141 105.357  65.641  1.00  0.00           C
ATOM   5744 2C21 POPEO 265      23.570 103.977  65.091  1.00  0.00           C
ATOM   5747 3C21 POPEO 265      24.421 104.057  63.821  1.00  0.00           C
ATOM   5750 4C21 POPEO 265      24.820 102.675  63.271  1.00  0.00           C
ATOM   5753 5C21 POPEO 265      23.631 101.766  62.941  1.00  0.00           C
ATOM   5756 6C21 POPEO 265      24.001 100.656  61.951  1.00  0.00           C
ATOM   5759 7C21 POPEO 265      22.891  99.606  61.771  1.00  0.00           C
ATOM   5762 8C21 POPEO 265      23.311  98.475  60.821  1.00  0.00           C
ATOM   5766  C33 POPEO 265      23.270 112.926  70.711  1.00  0.00           C
ATOM   5769  C34 POPEO 265      23.551 113.535  69.331  1.00  0.00           C
ATOM   5772  C35 POPEO 265      24.671 112.815  68.561  1.00  0.00           C
ATOM   5775  C36 POPEO 265      24.661 113.165  67.061  1.00  0.00           C
ATOM   5778  C37 POPEO 265      25.420 112.136  66.201  1.00  0.00           C
ATOM   5781  C38 POPEO 265      25.480 112.477  64.701  1.00  0.00           C
ATOM   5784  C39 POPEO 265      24.170 113.016  64.111  1.00  0.00           C
ATOM   5787 0C31 POPEO 265      24.141 112.997  62.571  1.00  0.00           C
ATOM   5790 1C31 POPEO 265      22.910 113.727  62.011  1.00  0.00           C
ATOM   5793 2C31 POPEO 265      22.651 113.465  60.521  1.00  0.00           C
ATOM   5796 3C31 POPEO 265      21.611 112.355  60.271  1.00  0.00           C
ATOM   5799 4C31 POPEO 265      21.031 112.365  58.841  1.00  0.00           C
ATOM   5802 5C31 POPEO 265      19.860 111.385  58.671  1.00  0.00           C
ATOM   5805 6C31 POPEO 265      19.200 111.446  57.291  1.00  0.00           C
ATOM   5809  NH3 POPEP 266     117.993  90.005  35.841  1.00  0.00           N
ATOM   5813  C12 POPEP 266     116.544  90.135  36.221  1.00  0.00           C
ATOM   5816  C11 POPEP 266     115.943  91.425  35.681  1.00  0.00           C
ATOM   5819  P   POPEP 266     113.764  92.036  37.031  1.00  0.00           P
ATOM   5820  O13 POPEP 266     113.454  93.447  36.701  1.00  0.00           O
ATOM   5821  O14 POPEP 266     112.634  91.175  37.421  1.00  0.00           O
ATOM   5822  O11 POPEP 266     114.894  92.036  38.151  1.00  0.00           O
ATOM   5823  O12 POPEP 266     114.523  91.385  35.801  1.00  0.00           O
ATOM   5824  C1  POPEP 266     114.873  91.227  39.321  1.00  0.00           C
ATOM   5827  C2  POPEP 266     115.014  92.076  40.601  1.00  0.00           C
ATOM   5829  O21 POPEP 266     115.124  91.185  41.731  1.00  0.00           O
ATOM   5830  C21 POPEP 266     115.073  91.697  42.971  1.00  0.00           C
ATOM   5831  O22 POPEP 266     114.343  91.276  43.861  1.00  0.00           O
ATOM   5832  C22 POPEP 266     116.274  92.617  43.231  1.00  0.00           C
ATOM   5835  C3  POPEP 266     113.814  93.055  40.721  1.00  0.00           C
ATOM   5838  O31 POPEP 266     114.003  94.025  41.771  1.00  0.00           O
ATOM   5839  C31 POPEP 266     112.914  94.725  42.071  1.00  0.00           C
ATOM   5840  O32 POPEP 266     111.794  94.506  41.631  1.00  0.00           O
ATOM   5841  C32 POPEP 266     113.284  95.796  43.091  1.00  0.00           C
ATOM   5844  C23 POPEP 266     116.123  93.465  44.521  1.00  0.00           C
ATOM   5847  C24 POPEP 266     117.494  93.776  45.131  1.00  0.00           C
ATOM   5850  C25 POPEP 266     117.444  94.515  46.471  1.00  0.00           C
ATOM   5853  C26 POPEP 266     118.854  94.876  46.941  1.00  0.00           C
ATOM   5856  C27 POPEP 266     118.914  95.735  48.211  1.00  0.00           C
ATOM   5859  C28 POPEP 266     120.374  96.136  48.481  1.00  0.00           C
ATOM   5862  C29 POPEP 266     120.564  97.167  49.561  1.00  0.00           C
ATOM   5864 0C21 POPEP 266     121.194  98.356  49.421  1.00  0.00           C
ATOM   5866 1C21 POPEP 266     121.883  98.885  48.181  1.00  0.00           C
ATOM   5869 2C21 POPEP 266     123.254  99.506  48.481  1.00  0.00           C
ATOM   5872 3C21 POPEP 266     124.314  98.505  48.971  1.00  0.00           C
ATOM   5875 4C21 POPEP 266     125.574  99.247  49.441  1.00  0.00           C
ATOM   5878 5C21 POPEP 266     126.614  98.305  50.061  1.00  0.00           C
ATOM   5881 6C21 POPEP 266     127.664  99.046  50.901  1.00  0.00           C
ATOM   5884 7C21 POPEP 266     127.093  99.697  52.171  1.00  0.00           C
ATOM   5887 8C21 POPEP 266     128.163 100.286  53.091  1.00  0.00           C
ATOM   5891  C33 POPEP 266     112.874  95.396  44.521  1.00  0.00           C
ATOM   5894  C34 POPEP 266     113.373  96.385  45.591  1.00  0.00           C
ATOM   5897  C35 POPEP 266     113.954  95.686  46.831  1.00  0.00           C
ATOM   5900  C36 POPEP 266     114.434  96.646  47.931  1.00  0.00           C
ATOM   5903  C37 POPEP 266     113.244  97.295  48.661  1.00  0.00           C
ATOM   5906  C38 POPEP 266     113.634  98.125  49.881  1.00  0.00           C
ATOM   5909  C39 POPEP 266     112.394  98.436  50.731  1.00  0.00           C
ATOM   5912 0C31 POPEP 266     112.683  99.266  51.991  1.00  0.00           C
ATOM   5915 1C31 POPEP 266     111.394  99.655  52.721  1.00  0.00           C
ATOM   5918 2C31 POPEP 266     111.624 100.245  54.111  1.00  0.00           C
ATOM   5921 3C31 POPEP 266     110.314 100.506  54.861  1.00  0.00           C
ATOM   5924 4C31 POPEP 266     110.534 101.157  56.231  1.00  0.00           C
ATOM   5927 5C31 POPEP 266     109.254 101.236  57.071  1.00  0.00           C
ATOM   5930 6C31 POPEP 266     109.454 101.926  58.421  1.00  0.00           C
ATOM   5934  NH3 POPEQ 267      60.124  44.487  75.001  1.00  0.00           N
ATOM   5938  C12 POPEQ 267      61.544  44.375  75.471  1.00  0.00           C
ATOM   5941  C11 POPEQ 267      62.424  43.676  74.421  1.00  0.00           C
ATOM   5944  P   POPEQ 267      63.134  41.236  74.861  1.00  0.00           P
ATOM   5945  O13 POPEQ 267      63.584  41.686  76.191  1.00  0.00           O
ATOM   5946  O14 POPEQ 267      62.564  39.867  74.781  1.00  0.00           O
ATOM   5947  O11 POPEQ 267      64.304  41.407  73.821  1.00  0.00           O
ATOM   5948  O12 POPEQ 267      62.084  42.286  74.331  1.00  0.00           O
ATOM   5949  C1  POPEQ 267      64.524  40.506  72.741  1.00  0.00           C
ATOM   5952  C2  POPEQ 267      64.504  41.256  71.381  1.00  0.00           C
ATOM   5954  O21 POPEQ 267      64.734  40.377  70.251  1.00  0.00           O
ATOM   5955  C21 POPEQ 267      63.814  39.457  70.011  1.00  0.00           C
ATOM   5956  O22 POPEQ 267      62.784  39.287  70.651  1.00  0.00           O
ATOM   5957  C22 POPEQ 267      64.174  38.677  68.741  1.00  0.00           C
ATOM   5960  C3  POPEQ 267      65.604  42.355  71.401  1.00  0.00           C
ATOM   5963  O31 POPEQ 267      65.944  42.797  70.061  1.00  0.00           O
ATOM   5964  C31 POPEQ 267      67.244  42.977  69.791  1.00  0.00           C
ATOM   5965  O32 POPEQ 267      68.164  42.837  70.571  1.00  0.00           O
ATOM   5966  C32 POPEQ 267      67.344  43.476  68.361  1.00  0.00           C
ATOM   5969  C23 POPEQ 267      62.924  38.426  67.871  1.00  0.00           C
ATOM   5972  C24 POPEQ 267      63.264  37.756  66.531  1.00  0.00           C
ATOM   5975  C25 POPEQ 267      62.114  37.817  65.511  1.00  0.00           C
ATOM   5978  C26 POPEQ 267      61.974  39.175  64.821  1.00  0.00           C
ATOM   5981  C27 POPEQ 267      60.764  40.027  65.271  1.00  0.00           C
ATOM   5984  C28 POPEQ 267      60.744  41.416  64.621  1.00  0.00           C
ATOM   5987  C29 POPEQ 267      60.674  41.376  63.111  1.00  0.00           C
ATOM   5989 0C21 POPEQ 267      59.554  41.277  62.371  1.00  0.00           C
ATOM   5991 1C21 POPEQ 267      58.134  41.157  62.881  1.00  0.00           C
ATOM   5994 2C21 POPEQ 267      57.374  40.006  62.211  1.00  0.00           C
ATOM   5997 3C21 POPEQ 267      57.364  40.107  60.671  1.00  0.00           C
ATOM   6000 4C21 POPEQ 267      56.124  39.506  60.021  1.00  0.00           C
ATOM   6003 5C21 POPEQ 267      56.114  39.777  58.511  1.00  0.00           C
ATOM   6006 6C21 POPEQ 267      54.754  39.477  57.871  1.00  0.00           C
ATOM   6009 7C21 POPEQ 267      54.674  40.006  56.441  1.00  0.00           C
ATOM   6012 8C21 POPEQ 267      53.344  39.657  55.781  1.00  0.00           C
ATOM   6016  C33 POPEQ 267      66.634  44.846  68.271  1.00  0.00           C
ATOM   6019  C34 POPEQ 267      66.854  45.625  66.971  1.00  0.00           C
ATOM   6022  C35 POPEQ 267      66.334  44.867  65.751  1.00  0.00           C
ATOM   6025  C36 POPEQ 267      66.174  45.737  64.501  1.00  0.00           C
ATOM   6028  C37 POPEQ 267      65.864  44.907  63.241  1.00  0.00           C
ATOM   6031  C38 POPEQ 267      64.584  44.056  63.331  1.00  0.00           C
ATOM   6034  C39 POPEQ 267      64.754  42.646  63.941  1.00  0.00           C
ATOM   6037 0C31 POPEQ 267      65.514  41.675  63.041  1.00  0.00           C
ATOM   6040 1C31 POPEQ 267      65.784  40.317  63.711  1.00  0.00           C
ATOM   6043 2C31 POPEQ 267      66.004  39.197  62.681  1.00  0.00           C
ATOM   6046 3C31 POPEQ 267      64.684  38.747  62.041  1.00  0.00           C
ATOM   6049 4C31 POPEQ 267      64.884  37.867  60.801  1.00  0.00           C
ATOM   6052 5C31 POPEQ 267      63.554  37.617  60.071  1.00  0.00           C
ATOM   6055 6C31 POPEQ 267      63.714  36.837  58.771  1.00  0.00           C
ATOM   6059  NH3 POPER 268      67.634 126.466  74.591  1.00  0.00           N
ATOM   6063  C12 POPER 268      66.714 126.845  75.721  1.00  0.00           C
ATOM   6066  C11 POPER 268      65.484 127.547  75.141  1.00  0.00           C
ATOM   6069  P   POPER 268      63.224 128.626  75.761  1.00  0.00           P
ATOM   6070  O13 POPER 268      62.134 127.696  76.131  1.00  0.00           O
ATOM   6071  O14 POPER 268      63.194 129.995  76.331  1.00  0.00           O
ATOM   6072  O11 POPER 268      63.354 128.697  74.181  1.00  0.00           O
ATOM   6073  O12 POPER 268      64.584 127.947  76.191  1.00  0.00           O
ATOM   6074  C1  POPER 268      62.454 129.415  73.351  1.00  0.00           C
ATOM   6077  C2  POPER 268      61.884 128.517  72.221  1.00  0.00           C
ATOM   6079  O21 POPER 268      60.534 128.947  71.961  1.00  0.00           O
ATOM   6080  C21 POPER 268      60.334 129.536  70.811  1.00  0.00           C
ATOM   6081  O22 POPER 268      61.204 129.865  70.011  1.00  0.00           O
ATOM   6082  C22 POPER 268      58.844 129.767  70.631  1.00  0.00           C
ATOM   6085  C3  POPER 268      61.844 127.027  72.660  1.00  0.00           C
ATOM   6088  O31 POPER 268      60.964 126.227  71.841  1.00  0.00           O
ATOM   6089  C31 POPER 268      61.054 124.925  72.091  1.00  0.00           C
ATOM   6090  O32 POPER 268      61.954 124.387  72.701  1.00  0.00           O
ATOM   6091  C32 POPER 268      59.734 124.266  71.711  1.00  0.00           C
ATOM   6094  C23 POPER 268      58.364 129.436  69.211  1.00  0.00           C
ATOM   6097  C24 POPER 268      56.904 129.865  69.011  1.00  0.00           C
ATOM   6100  C25 POPER 268      56.784 131.136  68.171  1.00  0.00           C
ATOM   6103  C26 POPER 268      55.334 131.589  68.031  1.00  0.00           C
ATOM   6106  C27 POPER 268      55.204 132.990  67.421  1.00  0.00           C
ATOM   6109  C28 POPER 268      53.733 133.449  67.401  1.00  0.00           C
ATOM   6112  C29 POPER 268      53.574 134.839  66.841  1.00  0.00           C
ATOM   6114 0C21 POPER 268      52.464 135.589  66.961  1.00  0.00           C
ATOM   6116 1C21 POPER 268      51.194 135.180  67.651  1.00  0.00           C
ATOM   6119 2C21 POPER 268      50.184 134.599  66.641  1.00  0.00           C
ATOM   6122 3C21 POPER 268      49.704 135.609  65.581  1.00  0.00           C
ATOM   6125 4C21 POPER 268      48.964 134.928  64.421  1.00  0.00           C
ATOM   6128 5C21 POPER 268      47.594 134.380  64.811  1.00  0.00           C
ATOM   6131 6C21 POPER 268      47.034 133.428  63.741  1.00  0.00           C
ATOM   6134 7C21 POPER 268      45.674 132.839  64.121  1.00  0.00           C
ATOM   6137 8C21 POPER 268      45.194 131.779  63.131  1.00  0.00           C
ATOM   6141  C33 POPER 268      59.794 122.727  71.491  1.00  0.00           C
ATOM   6144  C34 POPER 268      60.364 122.316  70.121  1.00  0.00           C
ATOM   6147  C35 POPER 268      59.574 121.197  69.411  1.00  0.00           C
ATOM   6150  C36 POPER 268      59.294 121.525  67.941  1.00  0.00           C
ATOM   6153  C37 POPER 268      58.464 120.455  67.221  1.00  0.00           C
ATOM   6156  C38 POPER 268      57.884 120.947  65.881  1.00  0.00           C
ATOM   6159  C39 POPER 268      58.934 121.126  64.781  1.00  0.00           C
ATOM   6162 0C31 POPER 268      58.364 121.805  63.521  1.00  0.00           C
ATOM   6165 1C31 POPER 268      59.204 121.477  62.271  1.00  0.00           C
ATOM   6168 2C31 POPER 268      58.604 121.956  60.931  1.00  0.00           C
ATOM   6171 3C31 POPER 268      57.124 121.595  60.681  1.00  0.00           C
ATOM   6174 4C31 POPER 268      56.734 120.135  60.981  1.00  0.00           C
ATOM   6177 5C31 POPER 268      55.214 119.986  61.161  1.00  0.00           C
ATOM   6180 6C31 POPER 268      54.834 118.885  62.151  1.00  0.00           C
ATOM   6184  NH3 POPES 269      84.494 122.267  31.471  1.00  0.00           N
ATOM   6188  C12 POPES 269      84.773 123.666  31.001  1.00  0.00           C
ATOM   6191  C11 POPES 269      86.204 123.745  30.431  1.00  0.00           C
ATOM   6194  P   POPES 269      87.403 121.406  29.961  1.00  0.00           P
ATOM   6195  O13 POPES 269      86.834 120.126  29.501  1.00  0.00           O
ATOM   6196  O14 POPES 269      88.844 121.656  29.741  1.00  0.00           O
ATOM   6197  O11 POPES 269      87.123 121.466  31.521  1.00  0.00           O
ATOM   6198  O12 POPES 269      86.534 122.666  29.531  1.00  0.00           O
ATOM   6199  C1  POPES 269      88.194 121.035  32.351  1.00  0.00           C
ATOM   6202  C2  POPES 269      87.624 120.777  33.731  1.00  0.00           C
ATOM   6204  O21 POPES 269      88.754 120.656  34.601  1.00  0.00           O
ATOM   6205  C21 POPES 269      88.614 119.956  35.691  1.00  0.00           C
ATOM   6206  O22 POPES 269      88.424 118.755  35.791  1.00  0.00           O
ATOM   6207  C22 POPES 269      88.644 120.965  36.821  1.00  0.00           C
ATOM   6210  C3  POPES 269      86.634 119.585  33.641  1.00  0.00           C
ATOM   6213  O31 POPES 269      85.834 119.445  34.831  1.00  0.00           O
ATOM   6214  C31 POPES 269      85.044 118.386  34.691  1.00  0.00           C
ATOM   6215  O32 POPES 269      84.914 117.745  33.671  1.00  0.00           O
ATOM   6216  C32 POPES 269      84.324 118.087  35.991  1.00  0.00           C
ATOM   6219  C23 POPES 269      88.324 120.376  38.201  1.00  0.00           C
ATOM   6222  C24 POPES 269      88.303 121.516  39.231  1.00  0.00           C
ATOM   6225  C25 POPES 269      88.403 121.035  40.671  1.00  0.00           C
ATOM   6228  C26 POPES 269      87.263 120.105  41.091  1.00  0.00           C
ATOM   6231  C27 POPES 269      87.224 119.916  42.621  1.00  0.00           C
ATOM   6234  C28 POPES 269      88.344 118.977  43.131  1.00  0.00           C
ATOM   6237  C29 POPES 269      88.644 119.176  44.591  1.00  0.00           C
ATOM   6239 0C21 POPES 269      88.744 118.216  45.521  1.00  0.00           C
ATOM   6241 1C21 POPES 269      88.543 116.735  45.281  1.00  0.00           C
ATOM   6244 2C21 POPES 269      88.254 115.996  46.601  1.00  0.00           C
ATOM   6247 3C21 POPES 269      86.924 116.406  47.251  1.00  0.00           C
ATOM   6250 4C21 POPES 269      86.714 115.686  48.581  1.00  0.00           C
ATOM   6253 5C21 POPES 269      85.324 115.905  49.191  1.00  0.00           C
ATOM   6256 6C21 POPES 269      84.254 114.986  48.601  1.00  0.00           C
ATOM   6259 7C21 POPES 269      82.924 115.035  49.371  1.00  0.00           C
ATOM   6262 8C21 POPES 269      81.974 113.895  49.011  1.00  0.00           C
ATOM   6266  C33 POPES 269      84.483 116.576  36.281  1.00  0.00           C
ATOM   6269  C34 POPES 269      84.044 116.166  37.681  1.00  0.00           C
ATOM   6272  C35 POPES 269      84.684 116.985  38.801  1.00  0.00           C
ATOM   6275  C36 POPES 269      84.513 116.325  40.181  1.00  0.00           C
ATOM   6278  C37 POPES 269      85.024 117.255  41.301  1.00  0.00           C
ATOM   6281  C38 POPES 269      84.833 116.697  42.721  1.00  0.00           C
ATOM   6284  C39 POPES 269      83.394 116.245  42.991  1.00  0.00           C
ATOM   6287 0C31 POPES 269      82.934 116.416  44.441  1.00  0.00           C
ATOM   6290 1C31 POPES 269      81.404 116.355  44.521  1.00  0.00           C
ATOM   6293 2C31 POPES 269      80.814 116.367  45.941  1.00  0.00           C
ATOM   6296 3C31 POPES 269      80.724 117.736  46.631  1.00  0.00           C
ATOM   6299 4C31 POPES 269      82.064 118.265  47.171  1.00  0.00           C
ATOM   6302 5C31 POPES 269      81.884 119.247  48.331  1.00  0.00           C
ATOM   6305 6C31 POPES 269      83.194 119.555  49.061  1.00  0.00           C
ATOM   6309  NH3 POPET 270      45.914  92.626  80.111  1.00  0.00           N
ATOM   6313  C12 POPET 270      45.504  94.007  80.531  1.00  0.00           C
ATOM   6316  C11 POPET 270      45.184  94.947  79.371  1.00  0.00           C
ATOM   6319  P   POPET 270      43.854  96.697  80.831  1.00  0.00           P
ATOM   6320  O13 POPET 270      44.084  96.136  82.191  1.00  0.00           O
ATOM   6321  O14 POPET 270      43.704  98.165  80.721  1.00  0.00           O
ATOM   6322  O11 POPET 270      42.584  95.975  80.191  1.00  0.00           O
ATOM   6323  O12 POPET 270      45.054  96.276  79.871  1.00  0.00           O
ATOM   6324  C1  POPET 270      41.454  96.786  79.821  1.00  0.00           C
ATOM   6327  C2  POPET 270      40.164  95.936  79.541  1.00  0.00           C
ATOM   6329  O21 POPET 270      40.324  95.047  78.441  1.00  0.00           O
ATOM   6330  C21 POPET 270      40.494  95.566  77.241  1.00  0.00           C
ATOM   6331  O22 POPET 270      40.444  96.735  76.930  1.00  0.00           O
ATOM   6332  C22 POPET 270      40.824  94.415  76.270  1.00  0.00           C
ATOM   6335  C3  POPET 270      38.904  96.837  79.391  1.00  0.00           C
ATOM   6338  O31 POPET 270      38.014  96.406  78.331  1.00  0.00           O
ATOM   6339  C31 POPET 270      36.794  96.087  78.641  1.00  0.00           C
ATOM   6340  O32 POPET 270      36.394  95.746  79.751  1.00  0.00           O
ATOM   6341  C32 POPET 270      35.894  96.355  77.441  1.00  0.00           C
ATOM   6344  C23 POPET 270      40.234  94.566  74.851  1.00  0.00           C
ATOM   6347  C24 POPET 270      40.834  93.545  73.871  1.00  0.00           C
ATOM   6350  C25 POPET 270      40.234  93.657  72.461  1.00  0.00           C
ATOM   6353  C26 POPET 270      40.594  92.447  71.581  1.00  0.00           C
ATOM   6356  C27 POPET 270      39.864  92.495  70.230  1.00  0.00           C
ATOM   6359  C28 POPET 270      40.064  91.197  69.441  1.00  0.00           C
ATOM   6362  C29 POPET 270      38.994  90.956  68.401  1.00  0.00           C
ATOM   6364 0C21 POPET 270      39.154  90.345  67.221  1.00  0.00           C
ATOM   6366 1C21 POPET 270      40.424  89.725  66.701  1.00  0.00           C
ATOM   6369 2C21 POPET 270      40.204  88.246  66.331  1.00  0.00           C
ATOM   6372 3C21 POPET 270      41.484  87.605  65.791  1.00  0.00           C
ATOM   6375 4C21 POPET 270      41.314  86.115  65.521  1.00  0.00           C
ATOM   6378 5C21 POPET 270      42.564  85.485  64.901  1.00  0.00           C
ATOM   6381 6C21 POPET 270      42.304  84.046  64.411  1.00  0.00           C
ATOM   6384 7C21 POPET 270      43.414  83.517  63.501  1.00  0.00           C
ATOM   6387 8C21 POPET 270      43.264  82.047  63.111  1.00  0.00           C
ATOM   6391  C33 POPET 270      35.884  95.227  76.401  1.00  0.00           C
ATOM   6394  C34 POPET 270      35.124  95.656  75.141  1.00  0.00           C
ATOM   6397  C35 POPET 270      35.044  94.536  74.091  1.00  0.00           C
ATOM   6400  C36 POPET 270      35.154  95.056  72.660  1.00  0.00           C
ATOM   6403  C37 POPET 270      34.494  94.146  71.621  1.00  0.00           C
ATOM   6406  C38 POPET 270      34.634  94.746  70.221  1.00  0.00           C
ATOM   6409  C39 POPET 270      33.644  94.186  69.201  1.00  0.00           C
ATOM   6412 0C31 POPET 270      33.674  94.977  67.891  1.00  0.00           C
ATOM   6415 1C31 POPET 270      32.414  94.767  67.041  1.00  0.00           C
ATOM   6418 2C31 POPET 270      32.524  95.447  65.661  1.00  0.00           C
ATOM   6421 3C31 POPET 270      31.154  95.896  65.121  1.00  0.00           C
ATOM   6424 4C31 POPET 270      30.734  97.246  65.721  1.00  0.00           C
ATOM   6427 5C31 POPET 270      29.344  97.705  65.271  1.00  0.00           C
ATOM   6430 6C31 POPET 270      29.044  99.156  65.641  1.00  0.00           C
ATOM   6434  NH3 POPEU 271      92.964  77.855  33.661  1.00  0.00           N
ATOM   6438  C12 POPEU 271      92.013  78.525  32.691  1.00  0.00           C
ATOM   6441  C11 POPEU 271      90.534  78.087  32.941  1.00  0.00           C
ATOM   6444  P   POPEU 271      90.483  79.186  35.361  1.00  0.00           P
ATOM   6445  O13 POPEU 271      91.764  78.657  35.901  1.00  0.00           O
ATOM   6446  O14 POPEU 271      90.493  80.516  34.711  1.00  0.00           O
ATOM   6447  O11 POPEU 271      89.264  78.977  36.381  1.00  0.00           O
ATOM   6448  O12 POPEU 271      90.073  78.127  34.281  1.00  0.00           O
ATOM   6449  C1  POPEU 271      89.304  77.715  37.081  1.00  0.00           C
ATOM   6452  C2  POPEU 271      88.014  77.356  37.871  1.00  0.00           C
ATOM   6454  O21 POPEU 271      88.414  76.837  39.161  1.00  0.00           O
ATOM   6455  C21 POPEU 271      88.194  77.617  40.211  1.00  0.00           C
ATOM   6456  O22 POPEU 271      87.634  78.697  40.191  1.00  0.00           O
ATOM   6457  C22 POPEU 271      88.704  76.925  41.481  1.00  0.00           C
ATOM   6460  C3  POPEU 271      87.204  76.267  37.121  1.00  0.00           C
ATOM   6463  O31 POPEU 271      85.854  76.106  37.621  1.00  0.00           O
ATOM   6464  C31 POPEU 271      85.414  75.017  38.271  1.00  0.00           C
ATOM   6465  O32 POPEU 271      84.224  74.756  38.381  1.00  0.00           O
ATOM   6466  C32 POPEU 271      86.484  74.175  38.981  1.00  0.00           C
ATOM   6469  C23 POPEU 271      87.584  76.517  42.471  1.00  0.00           C
ATOM   6472  C24 POPEU 271      87.333  77.496  43.631  1.00  0.00           C
ATOM   6475  C25 POPEU 271      88.004  77.047  44.951  1.00  0.00           C
ATOM   6478  C26 POPEU 271      87.354  75.797  45.581  1.00  0.00           C
ATOM   6481  C27 POPEU 271      88.214  75.186  46.711  1.00  0.00           C
ATOM   6484  C28 POPEU 271      87.664  73.867  47.281  1.00  0.00           C
ATOM   6487  C29 POPEU 271      87.993  72.667  46.421  1.00  0.00           C
ATOM   6489 0C21 POPEU 271      88.233  71.396  46.841  1.00  0.00           C
ATOM   6491 1C21 POPEU 271      88.214  70.877  48.251  1.00  0.00           C
ATOM   6494 2C21 POPEU 271      89.164  69.676  48.451  1.00  0.00           C
ATOM   6497 3C21 POPEU 271      88.934  68.947  49.791  1.00  0.00           C
ATOM   6500 4C21 POPEU 271      89.854  67.727  49.951  1.00  0.00           C
ATOM   6503 5C21 POPEU 271      91.144  68.026  50.731  1.00  0.00           C
ATOM   6506 6C21 POPEU 271      90.984  67.785  52.241  1.00  0.00           C
ATOM   6509 7C21 POPEU 271      92.184  68.216  53.091  1.00  0.00           C
ATOM   6512 8C21 POPEU 271      92.123  67.707  54.541  1.00  0.00           C
ATOM   6516  C33 POPEU 271      85.873  73.465  40.211  1.00  0.00           C
ATOM   6519  C34 POPEU 271      86.873  73.175  41.341  1.00  0.00           C
ATOM   6522  C35 POPEU 271      87.864  72.026  41.131  1.00  0.00           C
ATOM   6525  C36 POPEU 271      88.504  71.675  42.471  1.00  0.00           C
ATOM   6528  C37 POPEU 271      89.553  70.557  42.431  1.00  0.00           C
ATOM   6531  C38 POPEU 271      89.984  70.215  43.861  1.00  0.00           C
ATOM   6534  C39 POPEU 271      91.354  69.557  44.001  1.00  0.00           C
ATOM   6537 0C31 POPEU 271      91.704  69.377  45.481  1.00  0.00           C
ATOM   6540 1C31 POPEU 271      93.163  68.957  45.721  1.00  0.00           C
ATOM   6543 2C31 POPEU 271      93.424  68.617  47.191  1.00  0.00           C
ATOM   6546 3C31 POPEU 271      94.914  68.497  47.521  1.00  0.00           C
ATOM   6549 4C31 POPEU 271      95.154  68.245  49.011  1.00  0.00           C
ATOM   6552 5C31 POPEU 271      96.013  69.326  49.681  1.00  0.00           C
ATOM   6555 6C31 POPEU 271      96.023  69.227  51.201  1.00  0.00           C
ATOM   6559  NH3 POPEV 272      13.111  36.767  79.271  1.00  0.00           N
ATOM   6563  C12 POPEV 272      12.071  36.306  80.241  1.00  0.00           C
ATOM   6566  C11 POPEV 272      10.711  36.286  79.551  1.00  0.00           C
ATOM   6569  P   POPEV 272       8.291  36.236  80.641  1.00  0.00           P
ATOM   6570  O13 POPEV 272       8.221  36.736  82.021  1.00  0.00           O
ATOM   6571  O14 POPEV 272       7.231  35.277  80.271  1.00  0.00           O
ATOM   6572  O11 POPEV 272       8.171  37.527  79.751  1.00  0.00           O
ATOM   6573  O12 POPEV 272       9.731  35.646  80.361  1.00  0.00           O
ATOM   6574  C1  POPEV 272       8.090  37.536  78.331  1.00  0.00           C
ATOM   6577  C2  POPEV 272       7.141  38.657  77.841  1.00  0.00           C
ATOM   6579  O21 POPEV 272       6.320  38.066  76.831  1.00  0.00           O
ATOM   6580  C21 POPEV 272       5.121  38.567  76.721  1.00  0.00           C
ATOM   6581  O22 POPEV 272       4.620  39.427  77.431  1.00  0.00           O
ATOM   6582  C22 POPEV 272       4.401  37.957  75.531  1.00  0.00           C
ATOM   6585  C3  POPEV 272       7.910  39.907  77.301  1.00  0.00           C
ATOM   6588  O31 POPEV 272       7.330  40.436  76.091  1.00  0.00           O
ATOM   6589  C31 POPEV 272       7.680  40.177  74.821  1.00  0.00           C
ATOM   6590  O32 POPEV 272       6.961  40.486  73.881  1.00  0.00           O
ATOM   6591  C32 POPEV 272       9.060  39.547  74.561  1.00  0.00           C
ATOM   6594  C23 POPEV 272       4.030  39.047  74.511  1.00  0.00           C
ATOM   6597  C24 POPEV 272       4.281  38.556  73.081  1.00  0.00           C
ATOM   6600  C25 POPEV 272       4.090  39.646  72.021  1.00  0.00           C
ATOM   6603  C26 POPEV 272       4.491  39.146  70.631  1.00  0.00           C
ATOM   6606  C27 POPEV 272       4.181  40.157  69.531  1.00  0.00           C
ATOM   6609  C28 POPEV 272       4.631  39.657  68.151  1.00  0.00           C
ATOM   6612  C29 POPEV 272       4.561  40.707  67.081  1.00  0.00           C
ATOM   6614 0C21 POPEV 272       4.121  40.565  65.821  1.00  0.00           C
ATOM   6616 1C21 POPEV 272       3.570  39.316  65.191  1.00  0.00           C
ATOM   6619 2C21 POPEV 272       2.041  39.316  65.251  1.00  0.00           C
ATOM   6622 3C21 POPEV 272       1.411  38.017  64.721  1.00  0.00           C
ATOM   6625 4C21 POPEV 272      -0.119  37.966  64.861  1.00  0.00           C
ATOM   6628 5C21 POPEV 272      -0.579  38.396  66.261  1.00  0.00           C
ATOM   6631 6C21 POPEV 272      -1.999  37.966  66.631  1.00  0.00           C
ATOM   6634 7C21 POPEV 272      -2.390  38.506  68.021  1.00  0.00           C
ATOM   6637 8C21 POPEV 272      -3.710  37.947  68.551  1.00  0.00           C
ATOM   6641  C33 POPEV 272       8.981  38.337  73.601  1.00  0.00           C
ATOM   6644  C34 POPEV 272      10.340  37.686  73.291  1.00  0.00           C
ATOM   6647  C35 POPEV 272      11.210  38.387  72.241  1.00  0.00           C
ATOM   6650  C36 POPEV 272      10.560  38.497  70.851  1.00  0.00           C
ATOM   6653  C37 POPEV 272      11.581  38.396  69.691  1.00  0.00           C
ATOM   6656  C38 POPEV 272      11.530  37.067  68.931  1.00  0.00           C
ATOM   6659  C39 POPEV 272      10.251  36.927  68.091  1.00  0.00           C
ATOM   6662 0C31 POPEV 272      10.180  35.657  67.231  1.00  0.00           C
ATOM   6665 1C31 POPEV 272       8.801  35.506  66.551  1.00  0.00           C
ATOM   6668 2C31 POPEV 272       8.780  34.576  65.331  1.00  0.00           C
ATOM   6671 3C31 POPEV 272       9.650  35.087  64.171  1.00  0.00           C
ATOM   6674 4C31 POPEV 272       9.680  34.146  62.961  1.00  0.00           C
ATOM   6677 5C31 POPEV 272      10.730  34.596  61.931  1.00  0.00           C
ATOM   6680 6C31 POPEV 272      11.000  33.556  60.841  1.00  0.00           C
ATOM   6684  NH3 POPEW 273      81.184  58.535  73.461  1.00  0.00           N
ATOM   6688  C12 POPEW 273      81.104  59.347  74.721  1.00  0.00           C
ATOM   6691  C11 POPEW 273      82.224  58.965  75.711  1.00  0.00           C
ATOM   6694  P   POPEW 273      84.334  60.337  74.951  1.00  0.00           P
ATOM   6695  O13 POPEW 273      83.583  61.396  75.651  1.00  0.00           O
ATOM   6696  O14 POPEW 273      85.724  60.087  75.411  1.00  0.00           O
ATOM   6697  O11 POPEW 273      84.314  60.576  73.371  1.00  0.00           O
ATOM   6698  O12 POPEW 273      83.523  58.995  75.121  1.00  0.00           O
ATOM   6699  C1  POPEW 273      83.464  61.625  72.881  1.00  0.00           C
ATOM   6702  C2  POPEW 273      83.504  61.907  71.331  1.00  0.00           C
ATOM   6704  O21 POPEW 273      82.764  61.056  70.431  1.00  0.00           O
ATOM   6705  C21 POPEW 273      82.564  59.767  70.601  1.00  0.00           C
ATOM   6706  O22 POPEW 273      83.004  59.087  71.511  1.00  0.00           O
ATOM   6707  C22 POPEW 273      81.744  59.166  69.461  1.00  0.00           C
ATOM   6710  C3  POPEW 273      84.944  62.236  70.820  1.00  0.00           C
ATOM   6713  O31 POPEW 273      84.894  62.896  69.541  1.00  0.00           O
ATOM   6714  C31 POPEW 273      85.254  62.177  68.491  1.00  0.00           C
ATOM   6715  O32 POPEW 273      85.684  61.035  68.531  1.00  0.00           O
ATOM   6716  C32 POPEW 273      85.044  62.977  67.201  1.00  0.00           C
ATOM   6719  C23 POPEW 273      82.544  58.125  68.631  1.00  0.00           C
ATOM   6722  C24 POPEW 273      81.664  57.387  67.591  1.00  0.00           C
ATOM   6725  C25 POPEW 273      82.473  56.646  66.501  1.00  0.00           C
ATOM   6728  C26 POPEW 273      81.804  56.637  65.111  1.00  0.00           C
ATOM   6731  C27 POPEW 273      82.614  55.887  64.031  1.00  0.00           C
ATOM   6734  C28 POPEW 273      81.844  55.657  62.711  1.00  0.00           C
ATOM   6737  C29 POPEW 273      80.864  54.506  62.821  1.00  0.00           C
ATOM   6739 0C21 POPEW 273      80.524  53.617  61.871  1.00  0.00           C
ATOM   6741 1C21 POPEW 273      80.994  53.576  60.441  1.00  0.00           C
ATOM   6744 2C21 POPEW 273      79.934  54.236  59.551  1.00  0.00           C
ATOM   6747 3C21 POPEW 273      80.224  54.125  58.051  1.00  0.00           C
ATOM   6750 4C21 POPEW 273      79.233  54.907  57.181  1.00  0.00           C
ATOM   6753 5C21 POPEW 273      77.764  54.567  57.471  1.00  0.00           C
ATOM   6756 6C21 POPEW 273      76.873  54.846  56.261  1.00  0.00           C
ATOM   6759 7C21 POPEW 273      75.364  54.777  56.531  1.00  0.00           C
ATOM   6762 8C21 POPEW 273      74.564  55.157  55.291  1.00  0.00           C
ATOM   6766  C33 POPEW 273      84.294  62.155  66.141  1.00  0.00           C
ATOM   6769  C34 POPEW 273      84.454  62.675  64.711  1.00  0.00           C
ATOM   6772  C35 POPEW 273      84.114  61.646  63.621  1.00  0.00           C
ATOM   6775  C36 POPEW 273      85.364  61.127  62.891  1.00  0.00           C
ATOM   6778  C37 POPEW 273      85.044  60.056  61.841  1.00  0.00           C
ATOM   6781  C38 POPEW 273      86.194  59.785  60.861  1.00  0.00           C
ATOM   6784  C39 POPEW 273      86.463  60.997  59.961  1.00  0.00           C
ATOM   6787 0C31 POPEW 273      87.604  60.786  58.971  1.00  0.00           C
ATOM   6790 1C31 POPEW 273      87.804  62.067  58.151  1.00  0.00           C
ATOM   6793 2C31 POPEW 273      88.924  61.977  57.111  1.00  0.00           C
ATOM   6796 3C31 POPEW 273      90.324  62.067  57.741  1.00  0.00           C
ATOM   6799 4C31 POPEW 273      91.364  62.527  56.721  1.00  0.00           C
ATOM   6802 5C31 POPEW 273      92.713  62.875  57.351  1.00  0.00           C
ATOM   6805 6C31 POPEW 273      93.804  63.016  56.291  1.00  0.00           C
ATOM   6809  NH3 POPEX 274      34.084 127.355  80.090  1.00  0.00           N
ATOM   6813  C12 POPEX 274      33.184 128.206  80.951  1.00  0.00           C
ATOM   6816  C11 POPEX 274      31.794 128.417  80.321  1.00  0.00           C
ATOM   6819  P   POPEX 274      31.814 128.475  77.660  1.00  0.00           P
ATOM   6820  O13 POPEX 274      30.454 127.985  77.361  1.00  0.00           O
ATOM   6821  O14 POPEX 274      32.424 129.426  76.721  1.00  0.00           O
ATOM   6822  O11 POPEX 274      32.774 127.206  77.821  1.00  0.00           O
ATOM   6823  O12 POPEX 274      31.864 129.126  79.101  1.00  0.00           O
ATOM   6824  C1  POPEX 274      33.754 126.887  76.811  1.00  0.00           C
ATOM   6827  C2  POPEX 274      33.654 125.396  76.340  1.00  0.00           C
ATOM   6829  O21 POPEX 274      34.824 125.035  75.551  1.00  0.00           O
ATOM   6830  C21 POPEX 274      34.964 125.637  74.381  1.00  0.00           C
ATOM   6831  O22 POPEX 274      34.144 126.367  73.851  1.00  0.00           O
ATOM   6832  C22 POPEX 274      36.284 125.257  73.711  1.00  0.00           C
ATOM   6835  C3  POPEX 274      32.264 125.105  75.680  1.00  0.00           C
ATOM   6838  O31 POPEX 274      32.144 123.766  75.151  1.00  0.00           O
ATOM   6839  C31 POPEX 274      32.394 123.675  73.851  1.00  0.00           C
ATOM   6840  O32 POPEX 274      33.484 123.367  73.381  1.00  0.00           O
ATOM   6841  C32 POPEX 274      31.114 123.846  73.031  1.00  0.00           C
ATOM   6844  C23 POPEX 274      36.514 126.076  72.411  1.00  0.00           C
ATOM   6847  C24 POPEX 274      37.754 125.656  71.611  1.00  0.00           C
ATOM   6850  C25 POPEX 274      38.004 126.557  70.381  1.00  0.00           C
ATOM   6853  C26 POPEX 274      37.084 126.297  69.181  1.00  0.00           C
ATOM   6856  C27 POPEX 274      37.644 125.296  68.151  1.00  0.00           C
ATOM   6859  C28 POPEX 274      36.824 125.245  66.851  1.00  0.00           C
ATOM   6862  C29 POPEX 274      37.244 124.156  65.891  1.00  0.00           C
ATOM   6864 0C21 POPEX 274      37.944 124.316  64.741  1.00  0.00           C
ATOM   6866 1C21 POPEX 274      38.494 125.606  64.211  1.00  0.00           C
ATOM   6869 2C21 POPEX 274      37.464 126.437  63.421  1.00  0.00           C
ATOM   6872 3C21 POPEX 274      37.074 125.826  62.071  1.00  0.00           C
ATOM   6875 4C21 POPEX 274      35.984 126.635  61.361  1.00  0.00           C
ATOM   6878 5C21 POPEX 274      35.954 126.367  59.851  1.00  0.00           C
ATOM   6881 6C21 POPEX 274      34.934 127.225  59.091  1.00  0.00           C
ATOM   6884 7C21 POPEX 274      35.064 127.055  57.581  1.00  0.00           C
ATOM   6887 8C21 POPEX 274      34.204 128.016  56.761  1.00  0.00           C
ATOM   6891  C33 POPEX 274      31.354 124.527  71.661  1.00  0.00           C
ATOM   6894  C34 POPEX 274      31.294 126.066  71.701  1.00  0.00           C
ATOM   6897  C35 POPEX 274      31.974 126.735  70.491  1.00  0.00           C
ATOM   6900  C36 POPEX 274      31.294 126.455  69.141  1.00  0.00           C
ATOM   6903  C37 POPEX 274      30.394 127.626  68.681  1.00  0.00           C
ATOM   6906  C38 POPEX 274      29.584 127.355  67.401  1.00  0.00           C
ATOM   6909  C39 POPEX 274      28.874 125.996  67.441  1.00  0.00           C
ATOM   6912 0C31 POPEX 274      27.844 125.746  66.331  1.00  0.00           C
ATOM   6915 1C31 POPEX 274      27.334 124.305  66.461  1.00  0.00           C
ATOM   6918 2C31 POPEX 274      26.404 123.846  65.341  1.00  0.00           C
ATOM   6921 3C31 POPEX 274      25.821 122.465  65.651  1.00  0.00           C
ATOM   6924 4C31 POPEX 274      24.941 121.915  64.521  1.00  0.00           C
ATOM   6927 5C31 POPEX 274      23.781 121.057  65.031  1.00  0.00           C
ATOM   6930 6C31 POPEX 274      22.741 120.765  63.961  1.00  0.00           C
ATOM   6934  NH3 POPEY 275      32.984  53.065  36.911  1.00  0.00           N
ATOM   6938  C12 POPEY 275      34.094  52.715  37.871  1.00  0.00           C
ATOM   6941  C11 POPEY 275      35.284  53.697  37.781  1.00  0.00           C
ATOM   6944  P   POPEY 275      34.374  55.646  39.331  1.00  0.00           P
ATOM   6945  O13 POPEY 275      34.794  57.067  39.431  1.00  0.00           O
ATOM   6946  O14 POPEY 275      32.924  55.355  39.291  1.00  0.00           O
ATOM   6947  O11 POPEY 275      35.044  54.826  40.511  1.00  0.00           O
ATOM   6948  O12 POPEY 275      34.994  55.066  38.001  1.00  0.00           O
ATOM   6949  C1  POPEY 275      34.384  54.856  41.801  1.00  0.00           C
ATOM   6952  C2  POPEY 275      35.314  54.315  42.941  1.00  0.00           C
ATOM   6954  O21 POPEY 275      34.624  54.175  44.211  1.00  0.00           O
ATOM   6955  C21 POPEY 275      33.894  53.087  44.301  1.00  0.00           C
ATOM   6956  O22 POPEY 275      33.694  52.297  43.391  1.00  0.00           O
ATOM   6957  C22 POPEY 275      33.414  52.867  45.721  1.00  0.00           C
ATOM   6960  C3  POPEY 275      36.544  55.236  43.171  1.00  0.00           C
ATOM   6963  O31 POPEY 275      37.524  54.557  43.981  1.00  0.00           O
ATOM   6964  C31 POPEY 275      38.514  55.326  44.441  1.00  0.00           C
ATOM   6965  O32 POPEY 275      38.624  56.527  44.271  1.00  0.00           O
ATOM   6966  C32 POPEY 275      39.514  54.385  45.121  1.00  0.00           C
ATOM   6969  C23 POPEY 275      33.864  51.457  46.171  1.00  0.00           C
ATOM   6972  C24 POPEY 275      33.044  50.835  47.301  1.00  0.00           C
ATOM   6975  C25 POPEY 275      33.044  49.315  47.111  1.00  0.00           C
ATOM   6978  C26 POPEY 275      32.594  48.535  48.341  1.00  0.00           C
ATOM   6981  C27 POPEY 275      33.414  47.236  48.461  1.00  0.00           C
ATOM   6984  C28 POPEY 275      33.164  46.477  49.771  1.00  0.00           C
ATOM   6987  C29 POPEY 275      33.714  47.236  50.951  1.00  0.00           C
ATOM   6989 0C21 POPEY 275      33.044  47.527  52.071  1.00  0.00           C
ATOM   6991 1C21 POPEY 275      31.644  47.076  52.371  1.00  0.00           C
ATOM   6994 2C21 POPEY 275      31.364  46.977  53.871  1.00  0.00           C
ATOM   6997 3C21 POPEY 275      31.224  48.356  54.531  1.00  0.00           C
ATOM   7000 4C21 POPEY 275      30.614  48.237  55.931  1.00  0.00           C
ATOM   7003 5C21 POPEY 275      30.034  49.557  56.431  1.00  0.00           C
ATOM   7006 6C21 POPEY 275      29.194  49.367  57.701  1.00  0.00           C
ATOM   7009 7C21 POPEY 275      28.324  50.587  57.971  1.00  0.00           C
ATOM   7012 8C21 POPEY 275      27.314  50.407  59.111  1.00  0.00           C
ATOM   7016  C33 POPEY 275      40.624  55.096  45.941  1.00  0.00           C
ATOM   7019  C34 POPEY 275      41.614  54.087  46.541  1.00  0.00           C
ATOM   7022  C35 POPEY 275      41.254  53.666  47.971  1.00  0.00           C
ATOM   7025  C36 POPEY 275      41.674  54.686  49.041  1.00  0.00           C
ATOM   7028  C37 POPEY 275      41.174  54.277  50.441  1.00  0.00           C
ATOM   7031  C38 POPEY 275      41.254  55.407  51.481  1.00  0.00           C
ATOM   7034  C39 POPEY 275      40.514  55.027  52.771  1.00  0.00           C
ATOM   7037 0C31 POPEY 275      40.644  56.067  53.891  1.00  0.00           C
ATOM   7040 1C31 POPEY 275      39.754  55.705  55.091  1.00  0.00           C
ATOM   7043 2C31 POPEY 275      39.724  56.787  56.191  1.00  0.00           C
ATOM   7046 3C31 POPEY 275      41.024  56.857  57.021  1.00  0.00           C
ATOM   7049 4C31 POPEY 275      41.164  55.667  57.981  1.00  0.00           C
ATOM   7052 5C31 POPEY 275      42.544  55.646  58.651  1.00  0.00           C
ATOM   7055 6C31 POPEY 275      42.764  54.466  59.601  1.00  0.00           C
ATOM   7059  NH3 POPEZ 276     114.644  17.197  38.631  1.00  0.00           N
ATOM   7063  C12 POPEZ 276     113.634  18.247  38.971  1.00  0.00           C
ATOM   7066  C11 POPEZ 276     113.623  19.346  37.911  1.00  0.00           C
ATOM   7069  P   POPEZ 276     111.384  20.617  38.431  1.00  0.00           P
ATOM   7070  O13 POPEZ 276     111.134  21.527  37.291  1.00  0.00           O
ATOM   7071  O14 POPEZ 276     110.733  19.297  38.371  1.00  0.00           O
ATOM   7072  O11 POPEZ 276     111.174  21.317  39.851  1.00  0.00           O
ATOM   7073  O12 POPEZ 276     112.954  20.477  38.431  1.00  0.00           O
ATOM   7074  C1  POPEZ 276     111.293  20.547  41.061  1.00  0.00           C
ATOM   7077  C2  POPEZ 276     111.773  21.396  42.291  1.00  0.00           C
ATOM   7079  O21 POPEZ 276     112.153  20.576  43.421  1.00  0.00           O
ATOM   7080  C21 POPEZ 276     111.183  19.926  44.051  1.00  0.00           C
ATOM   7081  O22 POPEZ 276     110.054  19.727  43.651  1.00  0.00           O
ATOM   7082  C22 POPEZ 276     111.713  19.486  45.421  1.00  0.00           C
ATOM   7085  C3  POPEZ 276     110.824  22.556  42.731  1.00  0.00           C
ATOM   7088  O31 POPEZ 276     111.554  23.527  43.521  1.00  0.00           O
ATOM   7089  C31 POPEZ 276     111.334  23.667  44.811  1.00  0.00           C
ATOM   7090  O32 POPEZ 276     110.454  23.125  45.471  1.00  0.00           O
ATOM   7091  C32 POPEZ 276     112.403  24.617  45.361  1.00  0.00           C
ATOM   7094  C23 POPEZ 276     110.574  19.057  46.371  1.00  0.00           C
ATOM   7097  C24 POPEZ 276     111.074  18.607  47.751  1.00  0.00           C
ATOM   7100  C25 POPEZ 276     109.924  18.336  48.741  1.00  0.00           C
ATOM   7103  C26 POPEZ 276     109.264  19.607  49.301  1.00  0.00           C
ATOM   7106  C27 POPEZ 276     108.144  19.277  50.301  1.00  0.00           C
ATOM   7109  C28 POPEZ 276     107.384  20.506  50.821  1.00  0.00           C
ATOM   7112  C29 POPEZ 276     108.123  21.317  51.851  1.00  0.00           C
ATOM   7114 0C21 POPEZ 276     108.174  21.037  53.171  1.00  0.00           C
ATOM   7116 1C21 POPEZ 276     107.573  19.846  53.871  1.00  0.00           C
ATOM   7119 2C21 POPEZ 276     108.664  19.127  54.691  1.00  0.00           C
ATOM   7122 3C21 POPEZ 276     108.154  17.947  55.531  1.00  0.00           C
ATOM   7125 4C21 POPEZ 276     109.254  17.437  56.481  1.00  0.00           C
ATOM   7128 5C21 POPEZ 276     108.874  16.176  57.261  1.00  0.00           C
ATOM   7131 6C21 POPEZ 276     109.984  15.787  58.251  1.00  0.00           C
ATOM   7134 7C21 POPEZ 276     109.623  14.577  59.131  1.00  0.00           C
ATOM   7137 8C21 POPEZ 276     110.623  14.347  60.261  1.00  0.00           C
ATOM   7141  C33 POPEZ 276     112.293  24.896  46.881  1.00  0.00           C
ATOM   7144  C34 POPEZ 276     113.454  25.767  47.401  1.00  0.00           C
ATOM   7147  C35 POPEZ 276     113.504  25.877  48.941  1.00  0.00           C
ATOM   7150  C36 POPEZ 276     112.233  26.477  49.561  1.00  0.00           C
ATOM   7153  C37 POPEZ 276     112.364  26.797  51.051  1.00  0.00           C
ATOM   7156  C38 POPEZ 276     111.134  27.536  51.601  1.00  0.00           C
ATOM   7159  C39 POPEZ 276     111.323  28.156  53.001  1.00  0.00           C
ATOM   7162 0C31 POPEZ 276     111.643  27.117  54.081  1.00  0.00           C
ATOM   7165 1C31 POPEZ 276     111.743  27.756  55.481  1.00  0.00           C
ATOM   7168 2C31 POPEZ 276     112.244  26.797  56.571  1.00  0.00           C
ATOM   7171 3C31 POPEZ 276     113.594  26.156  56.221  1.00  0.00           C
ATOM   7174 4C31 POPEZ 276     114.383  25.667  57.441  1.00  0.00           C
ATOM   7177 5C31 POPEZ 276     115.814  25.266  57.061  1.00  0.00           C
ATOM   7180 6C31 POPEZ 276     116.694  24.926  58.271  1.00  0.00           C
ATOM   7184  NH3 POPEa 277      29.444  82.626  79.901  1.00  0.00           N
ATOM   7188  C12 POPEa 277      30.234  83.916  79.891  1.00  0.00           C
ATOM   7191  C11 POPEa 277      29.944  84.876  81.081  1.00  0.00           C
ATOM   7194  P   POPEa 277      27.524  85.896  80.481  1.00  0.00           P
ATOM   7195  O13 POPEa 277      27.684  87.376  80.531  1.00  0.00           O
ATOM   7196  O14 POPEa 277      26.184  85.376  80.791  1.00  0.00           O
ATOM   7197  O11 POPEa 277      27.934  85.385  79.071  1.00  0.00           O
ATOM   7198  O12 POPEa 277      28.564  85.126  81.390  1.00  0.00           O
ATOM   7199  C1  POPEa 277      27.424  85.796  77.811  1.00  0.00           C
ATOM   7202  C2  POPEa 277      28.594  86.215  76.871  1.00  0.00           C
ATOM   7204  O21 POPEa 277      29.364  85.035  76.611  1.00  0.00           O
ATOM   7205  C21 POPEa 277      29.524  84.585  75.361  1.00  0.00           C
ATOM   7206  O22 POPEa 277      29.174  83.475  74.991  1.00  0.00           O
ATOM   7207  C22 POPEa 277      30.224  85.587  74.451  1.00  0.00           C
ATOM   7210  C3  POPEa 277      29.474  87.285  77.571  1.00  0.00           C
ATOM   7213  O31 POPEa 277      30.134  88.176  76.641  1.00  0.00           O
ATOM   7214  C31 POPEa 277      29.804  89.485  76.641  1.00  0.00           C
ATOM   7215  O32 POPEa 277      30.624  90.376  76.521  1.00  0.00           O
ATOM   7216  C32 POPEa 277      28.284  89.706  76.811  1.00  0.00           C
ATOM   7219  C23 POPEa 277      30.704  84.865  73.171  1.00  0.00           C
ATOM   7222  C24 POPEa 277      31.174  85.856  72.111  1.00  0.00           C
ATOM   7225  C25 POPEa 277      31.824  85.187  70.901  1.00  0.00           C
ATOM   7228  C26 POPEa 277      32.294  86.236  69.891  1.00  0.00           C
ATOM   7231  C27 POPEa 277      32.114  85.816  68.431  1.00  0.00           C
ATOM   7234  C28 POPEa 277      32.484  86.926  67.421  1.00  0.00           C
ATOM   7237  C29 POPEa 277      31.594  88.137  67.541  1.00  0.00           C
ATOM   7239 0C21 POPEa 277      30.504  88.417  66.801  1.00  0.00           C
ATOM   7241 1C21 POPEa 277      29.924  87.605  65.661  1.00  0.00           C
ATOM   7244 2C21 POPEa 277      29.524  88.517  64.481  1.00  0.00           C
ATOM   7247 3C21 POPEa 277      28.444  87.885  63.581  1.00  0.00           C
ATOM   7250 4C21 POPEa 277      27.824  88.876  62.571  1.00  0.00           C
ATOM   7253 5C21 POPEa 277      27.054  90.026  63.231  1.00  0.00           C
ATOM   7256 6C21 POPEa 277      26.144  90.796  62.261  1.00  0.00           C
ATOM   7259 7C21 POPEa 277      25.391  91.926  62.971  1.00  0.00           C
ATOM   7262 8C21 POPEa 277      24.411  92.675  62.071  1.00  0.00           C
ATOM   7266  C33 POPEa 277      27.744  90.777  75.841  1.00  0.00           C
ATOM   7269  C34 POPEa 277      26.264  91.136  76.051  1.00  0.00           C
ATOM   7272  C35 POPEa 277      25.291  90.065  75.521  1.00  0.00           C
ATOM   7275  C36 POPEa 277      23.871  90.606  75.361  1.00  0.00           C
ATOM   7278  C37 POPEa 277      22.881  89.536  74.891  1.00  0.00           C
ATOM   7281  C38 POPEa 277      21.451  90.065  74.741  1.00  0.00           C
ATOM   7284  C39 POPEa 277      21.051  90.367  73.291  1.00  0.00           C
ATOM   7287 0C31 POPEa 277      19.601  90.846  73.191  1.00  0.00           C
ATOM   7290 1C31 POPEa 277      19.171  91.136  71.751  1.00  0.00           C
ATOM   7293 2C31 POPEa 277      17.731  91.656  71.611  1.00  0.00           C
ATOM   7296 3C31 POPEa 277      16.671  90.546  71.711  1.00  0.00           C
ATOM   7299 4C31 POPEa 277      15.251  91.115  71.611  1.00  0.00           C
ATOM   7302 5C31 POPEa 277      14.171  90.035  71.701  1.00  0.00           C
ATOM   7305 6C31 POPEa 277      12.761  90.625  71.661  1.00  0.00           C
ATOM   7309  NH3 POPEb 278      11.641 104.736  77.911  1.00  0.00           N
ATOM   7313  C12 POPEb 278      10.620 104.667  79.021  1.00  0.00           C
ATOM   7316  C11 POPEb 278      10.371 106.026  79.671  1.00  0.00           C
ATOM   7319  P   POPEb 278       9.051 108.195  79.011  1.00  0.00           P
ATOM   7320  O13 POPEb 278       7.751 108.587  79.570  1.00  0.00           O
ATOM   7321  O14 POPEb 278      10.251 108.876  79.531  1.00  0.00           O
ATOM   7322  O11 POPEb 278       9.011 108.486  77.461  1.00  0.00           O
ATOM   7323  O12 POPEb 278       9.240 106.635  79.041  1.00  0.00           O
ATOM   7324  C1  POPEb 278       8.680 107.435  76.561  1.00  0.00           C
ATOM   7327  C2  POPEb 278       8.920 107.947  75.121  1.00  0.00           C
ATOM   7329  O21 POPEb 278       8.300 107.117  74.131  1.00  0.00           O
ATOM   7330  C21 POPEb 278       8.981 106.035  73.781  1.00  0.00           C
ATOM   7331  O22 POPEb 278       9.771 105.426  74.471  1.00  0.00           O
ATOM   7332  C22 POPEb 278       8.680 105.735  72.311  1.00  0.00           C
ATOM   7335  C3  POPEb 278      10.420 108.277  74.841  1.00  0.00           C
ATOM   7338  O31 POPEb 278      10.630 108.776  73.501  1.00  0.00           O
ATOM   7339  C31 POPEb 278      10.811 110.096  73.401  1.00  0.00           C
ATOM   7340  O32 POPEb 278      10.690 110.896  74.311  1.00  0.00           O
ATOM   7341  C32 POPEb 278      11.341 110.415  72.011  1.00  0.00           C
ATOM   7344  C23 POPEb 278       9.921 105.245  71.551  1.00  0.00           C
ATOM   7347  C24 POPEb 278       9.811 105.466  70.031  1.00  0.00           C
ATOM   7350  C25 POPEb 278       8.811 104.546  69.311  1.00  0.00           C
ATOM   7353  C26 POPEb 278       8.871 104.826  67.801  1.00  0.00           C
ATOM   7356  C27 POPEb 278       8.020 103.895  66.921  1.00  0.00           C
ATOM   7359  C28 POPEb 278       8.171 104.326  65.451  1.00  0.00           C
ATOM   7362  C29 POPEb 278       7.360 103.566  64.431  1.00  0.00           C
ATOM   7364 0C21 POPEb 278       7.330 103.895  63.131  1.00  0.00           C
ATOM   7366 1C21 POPEb 278       8.101 105.035  62.511  1.00  0.00           C
ATOM   7369 2C21 POPEb 278       8.671 104.785  61.091  1.00  0.00           C
ATOM   7372 3C21 POPEb 278       7.581 104.596  60.031  1.00  0.00           C
ATOM   7375 4C21 POPEb 278       8.071 104.876  58.591  1.00  0.00           C
ATOM   7378 5C21 POPEb 278       7.880 106.355  58.201  1.00  0.00           C
ATOM   7381 6C21 POPEb 278       8.090 106.646  56.701  1.00  0.00           C
ATOM   7384 7C21 POPEb 278       7.971 108.146  56.411  1.00  0.00           C
ATOM   7387 8C21 POPEb 278       8.171 108.517  54.941  1.00  0.00           C
ATOM   7391  C33 POPEb 278      10.380 111.255  71.141  1.00  0.00           C
ATOM   7394  C34 POPEb 278      10.690 112.766  71.181  1.00  0.00           C
ATOM   7397  C35 POPEb 278       9.981 113.486  70.031  1.00  0.00           C
ATOM   7400  C36 POPEb 278      10.110 115.005  70.081  1.00  0.00           C
ATOM   7403  C37 POPEb 278       9.410 115.646  68.871  1.00  0.00           C
ATOM   7406  C38 POPEb 278       8.580 116.887  69.241  1.00  0.00           C
ATOM   7409  C39 POPEb 278       7.840 117.465  68.031  1.00  0.00           C
ATOM   7412 0C31 POPEb 278       8.820 118.106  67.051  1.00  0.00           C
ATOM   7415 1C31 POPEb 278       8.171 118.685  65.791  1.00  0.00           C
ATOM   7418 2C31 POPEb 278       9.230 119.036  64.741  1.00  0.00           C
ATOM   7421 3C31 POPEb 278      10.321 119.986  65.271  1.00  0.00           C
ATOM   7424 4C31 POPEb 278      11.280 120.436  64.181  1.00  0.00           C
ATOM   7427 5C31 POPEb 278      12.071 121.697  64.551  1.00  0.00           C
ATOM   7430 6C31 POPEb 278      12.761 122.316  63.341  1.00  0.00           C
ATOM   7434  NH3 POPEc 279       6.851  70.767  37.221  1.00  0.00           N
ATOM   7438  C12 POPEc 279       7.621  69.487  37.441  1.00  0.00           C
ATOM   7441  C11 POPEc 279       6.961  68.267  36.771  1.00  0.00           C
ATOM   7444  P   POPEc 279       4.580  68.035  35.781  1.00  0.00           P
ATOM   7445  O13 POPEc 279       4.491  69.377  35.151  1.00  0.00           O
ATOM   7446  O14 POPEc 279       5.100  66.907  34.981  1.00  0.00           O
ATOM   7447  O11 POPEc 279       3.221  67.587  36.451  1.00  0.00           O
ATOM   7448  O12 POPEc 279       5.550  68.227  37.021  1.00  0.00           O
ATOM   7449  C1  POPEc 279       2.351  68.486  37.121  1.00  0.00           C
ATOM   7452  C2  POPEc 279       2.931  68.995  38.471  1.00  0.00           C
ATOM   7454  O21 POPEc 279       1.891  68.986  39.471  1.00  0.00           O
ATOM   7455  C21 POPEc 279       2.050  68.197  40.511  1.00  0.00           C
ATOM   7456  O22 POPEc 279       2.971  67.407  40.671  1.00  0.00           O
ATOM   7457  C22 POPEc 279       0.881  68.385  41.481  1.00  0.00           C
ATOM   7460  C3  POPEc 279       3.491  70.436  38.321  1.00  0.00           C
ATOM   7463  O31 POPEc 279       4.491  70.737  39.321  1.00  0.00           O
ATOM   7464  C31 POPEc 279       3.950  71.186  40.461  1.00  0.00           C
ATOM   7465  O32 POPEc 279       2.770  71.465  40.611  1.00  0.00           O
ATOM   7466  C32 POPEc 279       4.981  71.246  41.561  1.00  0.00           C
ATOM   7469  C23 POPEc 279       0.970  67.547  42.781  1.00  0.00           C
ATOM   7472  C24 POPEc 279       0.671  68.356  44.051  1.00  0.00           C
ATOM   7475  C25 POPEc 279       0.690  67.496  45.331  1.00  0.00           C
ATOM   7478  C26 POPEc 279       0.660  68.315  46.631  1.00  0.00           C
ATOM   7481  C27 POPEc 279       0.490  67.456  47.891  1.00  0.00           C
ATOM   7484  C28 POPEc 279       0.180  68.297  49.141  1.00  0.00           C
ATOM   7487  C29 POPEc 279      -0.199  67.436  50.321  1.00  0.00           C
ATOM   7489 0C21 POPEc 279       0.671  66.826  51.151  1.00  0.00           C
ATOM   7491 1C21 POPEc 279       2.171  66.877  51.051  1.00  0.00           C
ATOM   7494 2C21 POPEc 279       2.791  67.987  51.921  1.00  0.00           C
ATOM   7497 3C21 POPEc 279       4.310  67.816  52.011  1.00  0.00           C
ATOM   7500 4C21 POPEc 279       5.030  69.047  52.571  1.00  0.00           C
ATOM   7503 5C21 POPEc 279       5.000  69.126  54.101  1.00  0.00           C
ATOM   7506 6C21 POPEc 279       6.271  68.547  54.721  1.00  0.00           C
ATOM   7509 7C21 POPEc 279       6.210  68.525  56.251  1.00  0.00           C
ATOM   7512 8C21 POPEc 279       7.521  68.057  56.871  1.00  0.00           C
ATOM   7516  C33 POPEc 279       4.261  71.277  42.931  1.00  0.00           C
ATOM   7519  C34 POPEc 279       5.210  70.997  44.101  1.00  0.00           C
ATOM   7522  C35 POPEc 279       4.401  70.797  45.381  1.00  0.00           C
ATOM   7525  C36 POPEc 279       5.261  70.495  46.601  1.00  0.00           C
ATOM   7528  C37 POPEc 279       4.401  70.316  47.861  1.00  0.00           C
ATOM   7531  C38 POPEc 279       5.161  69.727  49.061  1.00  0.00           C
ATOM   7534  C39 POPEc 279       6.341  70.576  49.571  1.00  0.00           C
ATOM   7537 0C31 POPEc 279       7.661  70.316  48.841  1.00  0.00           C
ATOM   7540 1C31 POPEc 279       8.841  69.996  49.771  1.00  0.00           C
ATOM   7543 2C31 POPEc 279      10.140  69.767  48.991  1.00  0.00           C
ATOM   7546 3C31 POPEc 279      11.271  69.117  49.791  1.00  0.00           C
ATOM   7549 4C31 POPEc 279      11.791  69.956  50.961  1.00  0.00           C
ATOM   7552 5C31 POPEc 279      13.151  69.455  51.471  1.00  0.00           C
ATOM   7555 6C31 POPEc 279      13.750  70.307  52.591  1.00  0.00           C
ATOM   7559  NH3 POPEd 280      74.384   4.207  32.701  1.00  0.00           N
ATOM   7563  C12 POPEd 280      73.674   2.977  32.211  1.00  0.00           C
ATOM   7566  C11 POPEd 280      72.204   3.327  31.921  1.00  0.00           C
ATOM   7569  P   POPEd 280      70.884   4.647  30.051  1.00  0.00           P
ATOM   7570  O13 POPEd 280      70.444   6.057  30.111  1.00  0.00           O
ATOM   7571  O14 POPEd 280      71.204   4.187  28.691  1.00  0.00           O
ATOM   7572  O11 POPEd 280      69.734   3.737  30.671  1.00  0.00           O
ATOM   7573  O12 POPEd 280      72.124   4.447  31.021  1.00  0.00           O
ATOM   7574  C1  POPEd 280      68.364   4.147  30.561  1.00  0.00           C
ATOM   7577  C2  POPEd 280      67.754   4.637  31.911  1.00  0.00           C
ATOM   7579  O21 POPEd 280      68.384   5.867  32.331  1.00  0.00           O
ATOM   7580  C21 POPEd 280      69.484   5.877  33.061  1.00  0.00           C
ATOM   7581  O22 POPEd 280      69.954   4.957  33.691  1.00  0.00           O
ATOM   7582  C22 POPEd 280      70.134   7.247  33.021  1.00  0.00           C
ATOM   7585  C3  POPEd 280      67.593   3.497  32.961  1.00  0.00           C
ATOM   7588  O31 POPEd 280      66.483   3.787  33.841  1.00  0.00           O
ATOM   7589  C31 POPEd 280      66.544   3.497  35.151  1.00  0.00           C
ATOM   7590  O32 POPEd 280      65.564   3.087  35.761  1.00  0.00           O
ATOM   7591  C32 POPEd 280      67.834   3.927  35.851  1.00  0.00           C
ATOM   7594  C23 POPEd 280      70.064   7.996  34.381  1.00  0.00           C
ATOM   7597  C24 POPEd 280      71.224   8.987  34.521  1.00  0.00           C
ATOM   7600  C25 POPEd 280      71.234   9.767  35.841  1.00  0.00           C
ATOM   7603  C26 POPEd 280      70.093  10.787  35.981  1.00  0.00           C
ATOM   7606  C27 POPEd 280      70.584  12.107  36.581  1.00  0.00           C
ATOM   7609  C28 POPEd 280      69.504  13.186  36.751  1.00  0.00           C
ATOM   7612  C29 POPEd 280      68.484  12.897  37.831  1.00  0.00           C
ATOM   7614 0C21 POPEd 280      68.644  13.227  39.131  1.00  0.00           C
ATOM   7616 1C21 POPEd 280      69.884  13.846  39.731  1.00  0.00           C
ATOM   7619 2C21 POPEd 280      69.984  13.687  41.261  1.00  0.00           C
ATOM   7622 3C21 POPEd 280      69.614  12.277  41.771  1.00  0.00           C
ATOM   7625 4C21 POPEd 280      70.233  11.917  43.121  1.00  0.00           C
ATOM   7628 5C21 POPEd 280      71.733  11.646  43.021  1.00  0.00           C
ATOM   7631 6C21 POPEd 280      72.164  10.357  43.751  1.00  0.00           C
ATOM   7634 7C21 POPEd 280      73.674  10.126  43.661  1.00  0.00           C
ATOM   7637 8C21 POPEd 280      74.093   8.657  43.691  1.00  0.00           C
ATOM   7641  C33 POPEd 280      67.624   3.967  37.381  1.00  0.00           C
ATOM   7644  C34 POPEd 280      68.874   4.317  38.201  1.00  0.00           C
ATOM   7647  C35 POPEd 280      70.004   3.297  38.011  1.00  0.00           C
ATOM   7650  C36 POPEd 280      71.254   3.497  38.901  1.00  0.00           C
ATOM   7653  C37 POPEd 280      71.084   2.997  40.341  1.00  0.00           C
ATOM   7656  C38 POPEd 280      71.144   1.464  40.541  1.00  0.00           C
ATOM   7659  C39 POPEd 280      72.574   0.894  40.541  1.00  0.00           C
ATOM   7662 0C31 POPEd 280      72.704  -0.526  41.121  1.00  0.00           C
ATOM   7665 1C31 POPEd 280      74.114  -1.116  40.921  1.00  0.00           C
ATOM   7668 2C31 POPEd 280      74.334  -2.536  41.471  1.00  0.00           C
ATOM   7671 3C31 POPEd 280      74.194  -2.706  43.001  1.00  0.00           C
ATOM   7674 4C31 POPEd 280      75.204  -1.896  43.821  1.00  0.00           C
ATOM   7677 5C31 POPEd 280      75.044  -2.136  45.331  1.00  0.00           C
ATOM   7680 6C31 POPEd 280      76.034  -1.356  46.201  1.00  0.00           C
ATOM   7684  NH3 POPEe 281      31.184 117.186  35.861  1.00  0.00           N
ATOM   7688  C12 POPEe 281      31.074 116.066  34.861  1.00  0.00           C
ATOM   7691  C11 POPEe 281      29.884 115.135  35.151  1.00  0.00           C
ATOM   7694  P   POPEe 281      29.094 114.226  37.461  1.00  0.00           P
ATOM   7695  O13 POPEe 281      29.054 115.566  38.091  1.00  0.00           O
ATOM   7696  O14 POPEe 281      27.824 113.715  36.891  1.00  0.00           O
ATOM   7697  O11 POPEe 281      29.764 113.165  38.421  1.00  0.00           O
ATOM   7698  O12 POPEe 281      30.154 114.326  36.301  1.00  0.00           O
ATOM   7699  C1  POPEe 281      28.974 112.365  39.311  1.00  0.00           C
ATOM   7702  C2  POPEe 281      29.864 112.046  40.541  1.00  0.00           C
ATOM   7704  O21 POPEe 281      29.284 111.197  41.551  1.00  0.00           O
ATOM   7705  C21 POPEe 281      28.874 109.995  41.231  1.00  0.00           C
ATOM   7706  O22 POPEe 281      28.724 109.555  40.101  1.00  0.00           O
ATOM   7707  C22 POPEe 281      28.674 109.176  42.521  1.00  0.00           C
ATOM   7710  C3  POPEe 281      30.314 113.356  41.251  1.00  0.00           C
ATOM   7713  O31 POPEe 281      31.124 113.087  42.421  1.00  0.00           O
ATOM   7714  C31 POPEe 281      30.474 113.016  43.581  1.00  0.00           C
ATOM   7715  O32 POPEe 281      29.284 113.176  43.761  1.00  0.00           O
ATOM   7716  C32 POPEe 281      31.494 112.705  44.671  1.00  0.00           C
ATOM   7719  C23 POPEe 281      28.574 107.645  42.271  1.00  0.00           C
ATOM   7722  C24 POPEe 281      27.754 106.875  43.331  1.00  0.00           C
ATOM   7725  C25 POPEe 281      28.484 106.607  44.661  1.00  0.00           C
ATOM   7728  C26 POPEe 281      27.644 105.695  45.571  1.00  0.00           C
ATOM   7731  C27 POPEe 281      28.434 105.005  46.701  1.00  0.00           C
ATOM   7734  C28 POPEe 281      27.654 105.035  48.031  1.00  0.00           C
ATOM   7737  C29 POPEe 281      28.064 103.995  49.041  1.00  0.00           C
ATOM   7739 0C21 POPEe 281      28.424 104.197  50.321  1.00  0.00           C
ATOM   7741 1C21 POPEe 281      28.554 105.525  51.031  1.00  0.00           C
ATOM   7744 2C21 POPEe 281      27.304 105.986  51.811  1.00  0.00           C
ATOM   7747 3C21 POPEe 281      27.554 107.346  52.471  1.00  0.00           C
ATOM   7750 4C21 POPEe 281      26.374 107.885  53.291  1.00  0.00           C
ATOM   7753 5C21 POPEe 281      26.104 107.096  54.581  1.00  0.00           C
ATOM   7756 6C21 POPEe 281      25.241 107.815  55.631  1.00  0.00           C
ATOM   7759 7C21 POPEe 281      25.861 109.107  56.191  1.00  0.00           C
ATOM   7762 8C21 POPEe 281      25.311 109.506  57.571  1.00  0.00           C
ATOM   7766  C33 POPEe 281      31.014 113.006  46.111  1.00  0.00           C
ATOM   7769  C34 POPEe 281      32.164 113.016  47.141  1.00  0.00           C
ATOM   7772  C35 POPEe 281      32.914 111.676  47.181  1.00  0.00           C
ATOM   7775  C36 POPEe 281      34.184 111.686  48.041  1.00  0.00           C
ATOM   7778  C37 POPEe 281      35.004 110.396  47.841  1.00  0.00           C
ATOM   7781  C38 POPEe 281      36.364 110.396  48.551  1.00  0.00           C
ATOM   7784  C39 POPEe 281      36.284 109.986  50.021  1.00  0.00           C
ATOM   7787 0C31 POPEe 281      36.274 108.465  50.221  1.00  0.00           C
ATOM   7790 1C31 POPEe 281      36.384 108.016  51.691  1.00  0.00           C
ATOM   7793 2C31 POPEe 281      37.824 107.766  52.191  1.00  0.00           C
ATOM   7796 3C31 POPEe 281      38.754 108.986  52.121  1.00  0.00           C
ATOM   7799 4C31 POPEe 281      40.014 108.785  52.981  1.00  0.00           C
ATOM   7802 5C31 POPEe 281      40.954 110.005  53.011  1.00  0.00           C
ATOM   7805 6C31 POPEe 281      41.814 110.056  54.271  1.00  0.00           C
ATOM   7809  NH3 POPEf 282      12.190 126.635  33.971  1.00  0.00           N
ATOM   7813  C12 POPEf 282      10.851 126.166  34.461  1.00  0.00           C
ATOM   7816  C11 POPEf 282      10.851 125.735  35.931  1.00  0.00           C
ATOM   7819  P   POPEf 282       8.551 126.355  37.171  1.00  0.00           P
ATOM   7820  O13 POPEf 282       8.671 127.736  36.641  1.00  0.00           O
ATOM   7821  O14 POPEf 282       7.271 125.695  36.901  1.00  0.00           O
ATOM   7822  O11 POPEf 282       9.011 126.266  38.671  1.00  0.00           O
ATOM   7823  O12 POPEf 282       9.510 125.466  36.311  1.00  0.00           O
ATOM   7824  C1  POPEf 282      10.170 126.915  39.201  1.00  0.00           C
ATOM   7827  C2  POPEf 282      10.891 126.045  40.251  1.00  0.00           C
ATOM   7829  O21 POPEf 282      10.711 126.626  41.571  1.00  0.00           O
ATOM   7830  C21 POPEf 282       9.741 126.026  42.271  1.00  0.00           C
ATOM   7831  O22 POPEf 282       8.971 125.196  41.851  1.00  0.00           O
ATOM   7832  C22 POPEf 282       9.760 126.557  43.711  1.00  0.00           C
ATOM   7835  C3  POPEf 282      12.411 125.876  39.961  1.00  0.00           C
ATOM   7838  O31 POPEf 282      13.011 124.907  40.841  1.00  0.00           O
ATOM   7839  C31 POPEf 282      13.671 125.196  41.961  1.00  0.00           C
ATOM   7840  O32 POPEf 282      14.051 124.356  42.761  1.00  0.00           O
ATOM   7841  C32 POPEf 282      13.871 126.697  42.211  1.00  0.00           C
ATOM   7844  C23 POPEf 282      10.420 125.555  44.691  1.00  0.00           C
ATOM   7847  C24 POPEf 282      10.601 126.066  46.141  1.00  0.00           C
ATOM   7850  C25 POPEf 282      11.681 125.257  46.871  1.00  0.00           C
ATOM   7853  C26 POPEf 282      11.791 125.506  48.391  1.00  0.00           C
ATOM   7856  C27 POPEf 282      10.571 124.995  49.161  1.00  0.00           C
ATOM   7859  C28 POPEf 282      10.860 124.515  50.601  1.00  0.00           C
ATOM   7862  C29 POPEf 282      11.131 125.656  51.551  1.00  0.00           C
ATOM   7864 0C21 POPEf 282      10.490 125.936  52.701  1.00  0.00           C
ATOM   7866 1C21 POPEf 282       9.321 125.187  53.301  1.00  0.00           C
ATOM   7869 2C21 POPEf 282       8.050 126.045  53.301  1.00  0.00           C
ATOM   7872 3C21 POPEf 282       6.840 125.286  53.871  1.00  0.00           C
ATOM   7875 4C21 POPEf 282       5.601 126.157  54.091  1.00  0.00           C
ATOM   7878 5C21 POPEf 282       5.860 127.307  55.081  1.00  0.00           C
ATOM   7881 6C21 POPEf 282       4.590 127.876  55.711  1.00  0.00           C
ATOM   7884 7C21 POPEf 282       4.911 129.057  56.631  1.00  0.00           C
ATOM   7887 8C21 POPEf 282       3.771 129.406  57.581  1.00  0.00           C
ATOM   7891  C33 POPEf 282      14.491 126.926  43.601  1.00  0.00           C
ATOM   7894  C34 POPEf 282      14.981 128.356  43.811  1.00  0.00           C
ATOM   7897  C35 POPEf 282      15.690 128.505  45.171  1.00  0.00           C
ATOM   7900  C36 POPEf 282      14.911 129.337  46.201  1.00  0.00           C
ATOM   7903  C37 POPEf 282      13.551 128.745  46.611  1.00  0.00           C
ATOM   7906  C38 POPEf 282      12.770 129.676  47.561  1.00  0.00           C
ATOM   7909  C39 POPEf 282      13.041 129.426  49.051  1.00  0.00           C
ATOM   7912 0C31 POPEf 282      12.761 130.676  49.901  1.00  0.00           C
ATOM   7915 1C31 POPEf 282      12.971 130.486  51.411  1.00  0.00           C
ATOM   7918 2C31 POPEf 282      11.751 129.895  52.131  1.00  0.00           C
ATOM   7921 3C31 POPEf 282      11.921 129.826  53.661  1.00  0.00           C
ATOM   7924 4C31 POPEf 282      12.010 131.197  54.361  1.00  0.00           C
ATOM   7927 5C31 POPEf 282      12.281 131.057  55.861  1.00  0.00           C
ATOM   7930 6C31 POPEf 282      12.661 132.370  56.551  1.00  0.00           C
ATOM   7934  NH3 POPEg 283      23.351 129.876  78.671  1.00  0.00           N
ATOM   7938  C12 POPEg 283      23.911 128.496  78.871  1.00  0.00           C
ATOM   7941  C11 POPEg 283      22.821 127.547  79.360  1.00  0.00           C
ATOM   7944  P   POPEg 283      22.640 124.977  79.601  1.00  0.00           P
ATOM   7945  O13 POPEg 283      23.200 123.966  80.521  1.00  0.00           O
ATOM   7946  O14 POPEg 283      21.180 125.216  79.721  1.00  0.00           O
ATOM   7947  O11 POPEg 283      22.950 124.536  78.110  1.00  0.00           O
ATOM   7948  O12 POPEg 283      23.421 126.325  79.771  1.00  0.00           O
ATOM   7949  C1  POPEg 283      22.211 125.047  76.991  1.00  0.00           C
ATOM   7952  C2  POPEg 283      21.831 123.916  75.981  1.00  0.00           C
ATOM   7954  O21 POPEg 283      20.501 124.156  75.471  1.00  0.00           O
ATOM   7955  C21 POPEg 283      20.291 125.315  74.851  1.00  0.00           C
ATOM   7956  O22 POPEg 283      19.471 126.157  75.201  1.00  0.00           O
ATOM   7957  C22 POPEg 283      21.121 125.415  73.571  1.00  0.00           C
ATOM   7960  C3  POPEg 283      21.961 122.456  76.571  1.00  0.00           C
ATOM   7963  O31 POPEg 283      20.921 121.536  76.171  1.00  0.00           O
ATOM   7964  C31 POPEg 283      20.970 120.777  75.041  1.00  0.00           C
ATOM   7965  O32 POPEg 283      20.091 119.977  74.771  1.00  0.00           O
ATOM   7966  C32 POPEg 283      22.080 121.115  74.061  1.00  0.00           C
ATOM   7969  C23 POPEg 283      20.930 126.766  72.841  1.00  0.00           C
ATOM   7972  C24 POPEg 283      22.241 127.215  72.181  1.00  0.00           C
ATOM   7975  C25 POPEg 283      22.761 126.297  71.081  1.00  0.00           C
ATOM   7978  C26 POPEg 283      21.921 126.346  69.801  1.00  0.00           C
ATOM   7981  C27 POPEg 283      22.540 125.476  68.701  1.00  0.00           C
ATOM   7984  C28 POPEg 283      21.931 125.746  67.321  1.00  0.00           C
ATOM   7987  C29 POPEg 283      22.651 124.935  66.281  1.00  0.00           C
ATOM   7989 0C21 POPEg 283      22.770 125.236  64.981  1.00  0.00           C
ATOM   7991 1C21 POPEg 283      22.150 126.416  64.261  1.00  0.00           C
ATOM   7994 2C21 POPEg 283      21.040 125.936  63.311  1.00  0.00           C
ATOM   7997 3C21 POPEg 283      21.581 125.156  62.091  1.00  0.00           C
ATOM   8000 4C21 POPEg 283      20.471 124.426  61.331  1.00  0.00           C
ATOM   8003 5C21 POPEg 283      20.981 123.517  60.201  1.00  0.00           C
ATOM   8006 6C21 POPEg 283      21.611 122.206  60.711  1.00  0.00           C
ATOM   8009 7C21 POPEg 283      21.880 121.185  59.601  1.00  0.00           C
ATOM   8012 8C21 POPEg 283      22.250 119.795  60.121  1.00  0.00           C
ATOM   8016  C33 POPEg 283      21.670 120.727  72.621  1.00  0.00           C
ATOM   8019  C34 POPEg 283      22.371 121.586  71.561  1.00  0.00           C
ATOM   8022  C35 POPEg 283      23.890 121.626  71.761  1.00  0.00           C
ATOM   8025  C36 POPEg 283      24.601 122.486  70.721  1.00  0.00           C
ATOM   8028  C37 POPEg 283      25.961 122.906  71.270  1.00  0.00           C
ATOM   8031  C38 POPEg 283      26.723 123.846  70.341  1.00  0.00           C
ATOM   8034  C39 POPEg 283      27.913 124.485  71.071  1.00  0.00           C
ATOM   8037 0C31 POPEg 283      27.523 125.637  72.000  1.00  0.00           C
ATOM   8040 1C31 POPEg 283      27.103 126.887  71.221  1.00  0.00           C
ATOM   8043 2C31 POPEg 283      26.964 128.146  72.091  1.00  0.00           C
ATOM   8046 3C31 POPEg 283      27.224 129.426  71.281  1.00  0.00           C
ATOM   8049 4C31 POPEg 283      26.294 129.585  70.061  1.00  0.00           C
ATOM   8052 5C31 POPEg 283      26.693 130.735  69.131  1.00  0.00           C
ATOM   8055 6C31 POPEg 283      25.940 130.735  67.801  1.00  0.00           C
ATOM   8059  NH3 POPEh 284      38.494 109.186  80.261  1.00  0.00           N
ATOM   8063  C12 POPEh 284      37.784 108.675  81.491  1.00  0.00           C
ATOM   8066  C11 POPEh 284      36.864 107.505  81.151  1.00  0.00           C
ATOM   8069  P   POPEh 284      34.534 106.966  80.251  1.00  0.00           P
ATOM   8070  O13 POPEh 284      35.004 105.606  79.841  1.00  0.00           O
ATOM   8071  O14 POPEh 284      33.834 107.096  81.551  1.00  0.00           O
ATOM   8072  O11 POPEh 284      33.694 107.656  79.111  1.00  0.00           O
ATOM   8073  O12 POPEh 284      35.794 107.926  80.291  1.00  0.00           O
ATOM   8074  C1  POPEh 284      33.654 107.167  77.771  1.00  0.00           C
ATOM   8077  C2  POPEh 284      33.264 108.305  76.781  1.00  0.00           C
ATOM   8079  O21 POPEh 284      34.244 108.346  75.721  1.00  0.00           O
ATOM   8080  C21 POPEh 284      33.704 108.356  74.500  1.00  0.00           C
ATOM   8081  O22 POPEh 284      32.584 107.966  74.221  1.00  0.00           O
ATOM   8082  C22 POPEh 284      34.674 108.925  73.471  1.00  0.00           C
ATOM   8085  C3  POPEh 284      33.234 109.715  77.441  1.00  0.00           C
ATOM   8088  O31 POPEh 284      33.004 110.716  76.421  1.00  0.00           O
ATOM   8089  C31 POPEh 284      32.574 111.915  76.821  1.00  0.00           C
ATOM   8090  O32 POPEh 284      32.554 112.316  77.961  1.00  0.00           O
ATOM   8091  C32 POPEh 284      32.144 112.705  75.581  1.00  0.00           C
ATOM   8094  C23 POPEh 284      34.064 110.035  72.590  1.00  0.00           C
ATOM   8097  C24 POPEh 284      35.104 110.595  71.611  1.00  0.00           C
ATOM   8100  C25 POPEh 284      34.544 111.586  70.581  1.00  0.00           C
ATOM   8103  C26 POPEh 284      35.614 111.985  69.561  1.00  0.00           C
ATOM   8106  C27 POPEh 284      35.094 112.947  68.481  1.00  0.00           C
ATOM   8109  C28 POPEh 284      36.054 113.087  67.281  1.00  0.00           C
ATOM   8112  C29 POPEh 284      35.514 114.036  66.241  1.00  0.00           C
ATOM   8114 0C21 POPEh 284      36.214 114.837  65.421  1.00  0.00           C
ATOM   8116 1C21 POPEh 284      37.724 114.935  65.321  1.00  0.00           C
ATOM   8119 2C21 POPEh 284      38.344 113.797  64.481  1.00  0.00           C
ATOM   8122 3C21 POPEh 284      39.574 114.226  63.671  1.00  0.00           C
ATOM   8125 4C21 POPEh 284      39.184 114.925  62.361  1.00  0.00           C
ATOM   8128 5C21 POPEh 284      40.384 115.315  61.501  1.00  0.00           C
ATOM   8131 6C21 POPEh 284      39.954 116.005  60.201  1.00  0.00           C
ATOM   8134 7C21 POPEh 284      41.154 116.495  59.381  1.00  0.00           C
ATOM   8137 8C21 POPEh 284      40.794 117.046  58.001  1.00  0.00           C
ATOM   8141  C33 POPEh 284      30.754 112.255  75.041  1.00  0.00           C
ATOM   8144  C34 POPEh 284      30.734 110.786  74.591  1.00  0.00           C
ATOM   8147  C35 POPEh 284      29.544 110.396  73.691  1.00  0.00           C
ATOM   8150  C36 POPEh 284      29.444 108.867  73.551  1.00  0.00           C
ATOM   8153  C37 POPEh 284      28.664 108.356  72.321  1.00  0.00           C
ATOM   8156  C38 POPEh 284      29.394 108.636  71.001  1.00  0.00           C
ATOM   8159  C39 POPEh 284      28.634 108.116  69.781  1.00  0.00           C
ATOM   8162 0C31 POPEh 284      29.144 108.745  68.471  1.00  0.00           C
ATOM   8165 1C31 POPEh 284      28.314 108.316  67.261  1.00  0.00           C
ATOM   8168 2C31 POPEh 284      28.644 109.146  66.011  1.00  0.00           C
ATOM   8171 3C31 POPEh 284      27.974 108.605  64.741  1.00  0.00           C
ATOM   8174 4C31 POPEh 284      28.634 109.165  63.471  1.00  0.00           C
ATOM   8177 5C31 POPEh 284      28.224 108.386  62.211  1.00  0.00           C
ATOM   8180 6C31 POPEh 284      29.024 108.785  60.971  1.00  0.00           C
ATOM   8184  NH3 POPEi 285      36.464 110.175  36.671  1.00  0.00           N
ATOM   8188  C12 POPEi 285      35.574 111.346  36.901  1.00  0.00           C
ATOM   8191  C11 POPEi 285      35.874 112.465  35.891  1.00  0.00           C
ATOM   8194  P   POPEi 285      35.884 115.056  35.981  1.00  0.00           P
ATOM   8195  O13 POPEi 285      36.354 115.135  34.581  1.00  0.00           O
ATOM   8196  O14 POPEi 285      35.054 116.166  36.491  1.00  0.00           O
ATOM   8197  O11 POPEi 285      37.194 115.016  36.881  1.00  0.00           O
ATOM   8198  O12 POPEi 285      35.204 113.666  36.301  1.00  0.00           O
ATOM   8199  C1  POPEi 285      37.264 114.375  38.151  1.00  0.00           C
ATOM   8202  C2  POPEi 285      36.634 115.227  39.261  1.00  0.00           C
ATOM   8204  O21 POPEi 285      37.694 115.876  39.961  1.00  0.00           O
ATOM   8205  C21 POPEi 285      38.294 115.286  40.961  1.00  0.00           C
ATOM   8206  O22 POPEi 285      38.074 114.176  41.411  1.00  0.00           O
ATOM   8207  C22 POPEi 285      39.364 116.236  41.491  1.00  0.00           C
ATOM   8210  C3  POPEi 285      35.574 114.445  40.121  1.00  0.00           C
ATOM   8213  O31 POPEi 285      35.184 115.205  41.281  1.00  0.00           O
ATOM   8214  C31 POPEi 285      34.964 114.496  42.381  1.00  0.00           C
ATOM   8215  O32 POPEi 285      34.824 113.286  42.441  1.00  0.00           O
ATOM   8216  C32 POPEi 285      34.984 115.406  43.601  1.00  0.00           C
ATOM   8219  C23 POPEi 285      40.794 115.686  41.371  1.00  0.00           C
ATOM   8222  C24 POPEi 285      41.734 116.346  42.391  1.00  0.00           C
ATOM   8225  C25 POPEi 285      41.374 115.947  43.821  1.00  0.00           C
ATOM   8228  C26 POPEi 285      42.434 116.325  44.861  1.00  0.00           C
ATOM   8231  C27 POPEi 285      42.124 115.665  46.211  1.00  0.00           C
ATOM   8234  C28 POPEi 285      42.974 116.236  47.351  1.00  0.00           C
ATOM   8237  C29 POPEi 285      42.434 115.816  48.701  1.00  0.00           C
ATOM   8239 0C21 POPEi 285      42.464 116.557  49.821  1.00  0.00           C
ATOM   8241 1C21 POPEi 285      43.134 117.896  49.971  1.00  0.00           C
ATOM   8244 2C21 POPEi 285      42.194 119.076  50.271  1.00  0.00           C
ATOM   8247 3C21 POPEi 285      42.934 120.406  50.101  1.00  0.00           C
ATOM   8250 4C21 POPEi 285      42.194 121.626  50.651  1.00  0.00           C
ATOM   8253 5C21 POPEi 285      42.504 121.896  52.121  1.00  0.00           C
ATOM   8256 6C21 POPEi 285      42.214 123.346  52.521  1.00  0.00           C
ATOM   8259 7C21 POPEi 285      42.754 123.697  53.911  1.00  0.00           C
ATOM   8262 8C21 POPEi 285      42.484 125.156  54.301  1.00  0.00           C
ATOM   8266  C33 POPEi 285      35.914 114.837  44.691  1.00  0.00           C
ATOM   8269  C34 POPEi 285      36.404 115.917  45.651  1.00  0.00           C
ATOM   8272  C35 POPEi 285      37.594 115.447  46.501  1.00  0.00           C
ATOM   8275  C36 POPEi 285      38.334 116.617  47.171  1.00  0.00           C
ATOM   8278  C37 POPEi 285      37.504 117.416  48.191  1.00  0.00           C
ATOM   8281  C38 POPEi 285      38.214 118.727  48.551  1.00  0.00           C
ATOM   8284  C39 POPEi 285      37.744 119.356  49.871  1.00  0.00           C
ATOM   8287 0C31 POPEi 285      38.094 118.496  51.091  1.00  0.00           C
ATOM   8290 1C31 POPEi 285      38.654 119.296  52.271  1.00  0.00           C
ATOM   8293 2C31 POPEi 285      39.414 118.396  53.281  1.00  0.00           C
ATOM   8296 3C31 POPEi 285      38.604 117.197  53.791  1.00  0.00           C
ATOM   8299 4C31 POPEi 285      37.314 117.626  54.511  1.00  0.00           C
ATOM   8302 5C31 POPEi 285      36.454 116.437  54.941  1.00  0.00           C
ATOM   8305 6C31 POPEi 285      35.104 116.887  55.501  1.00  0.00           C
ATOM   8309  NH3 POPEj 286      85.084 116.166  31.461  1.00  0.00           N
ATOM   8313  C12 POPEj 286      83.674 116.495  31.121  1.00  0.00           C
ATOM   8316  C11 POPEj 286      83.694 117.635  30.111  1.00  0.00           C
ATOM   8319  P   POPEj 286      81.894 119.316  30.871  1.00  0.00           P
ATOM   8320  O13 POPEj 286      82.704 120.516  30.611  1.00  0.00           O
ATOM   8321  O14 POPEj 286      80.414 119.485  30.781  1.00  0.00           O
ATOM   8322  O11 POPEj 286      82.263 118.837  32.331  1.00  0.00           O
ATOM   8323  O12 POPEj 286      82.374 118.146  29.931  1.00  0.00           O
ATOM   8324  C1  POPEj 286      81.304 119.007  33.361  1.00  0.00           C
ATOM   8327  C2  POPEj 286      81.064 120.497  33.701  1.00  0.00           C
ATOM   8329  O21 POPEj 286      81.664 120.786  34.971  1.00  0.00           O
ATOM   8330  C21 POPEj 286      82.843 121.376  34.931  1.00  0.00           C
ATOM   8331  O22 POPEj 286      83.424 121.766  33.931  1.00  0.00           O
ATOM   8332  C22 POPEj 286      83.394 121.466  36.341  1.00  0.00           C
ATOM   8335  C3  POPEj 286      79.564 120.835  33.741  1.00  0.00           C
ATOM   8338  O31 POPEj 286      79.284 122.117  33.151  1.00  0.00           O
ATOM   8339  C31 POPEj 286      79.384 123.116  34.011  1.00  0.00           C
ATOM   8340  O32 POPEj 286      80.424 123.576  34.451  1.00  0.00           O
ATOM   8341  C32 POPEj 286      77.983 123.496  34.471  1.00  0.00           C
ATOM   8344  C23 POPEj 286      83.484 122.936  36.811  1.00  0.00           C
ATOM   8347  C24 POPEj 286      84.204 123.055  38.161  1.00  0.00           C
ATOM   8350  C25 POPEj 286      84.364 124.527  38.571  1.00  0.00           C
ATOM   8353  C26 POPEj 286      85.404 124.767  39.671  1.00  0.00           C
ATOM   8356  C27 POPEj 286      85.134 123.995  40.971  1.00  0.00           C
ATOM   8359  C28 POPEj 286      86.183 124.286  42.061  1.00  0.00           C
ATOM   8362  C29 POPEj 286      85.974 125.637  42.711  1.00  0.00           C
ATOM   8364 0C21 POPEj 286      86.364 125.926  43.961  1.00  0.00           C
ATOM   8366 1C21 POPEj 286      87.123 124.995  44.871  1.00  0.00           C
ATOM   8369 2C21 POPEj 286      88.114 125.746  45.771  1.00  0.00           C
ATOM   8372 3C21 POPEj 286      88.944 124.785  46.641  1.00  0.00           C
ATOM   8375 4C21 POPEj 286      89.973 125.546  47.491  1.00  0.00           C
ATOM   8378 5C21 POPEj 286      91.074 124.655  48.061  1.00  0.00           C
ATOM   8381 6C21 POPEj 286      92.123 125.455  48.841  1.00  0.00           C
ATOM   8384 7C21 POPEj 286      93.303 124.596  49.311  1.00  0.00           C
ATOM   8387 8C21 POPEj 286      94.314 125.357  50.171  1.00  0.00           C
ATOM   8391  C33 POPEj 286      77.874 123.727  35.991  1.00  0.00           C
ATOM   8394  C34 POPEj 286      76.404 123.745  36.431  1.00  0.00           C
ATOM   8397  C35 POPEj 286      76.194 124.197  37.881  1.00  0.00           C
ATOM   8400  C36 POPEj 286      76.854 123.277  38.921  1.00  0.00           C
ATOM   8403  C37 POPEj 286      76.584 123.745  40.361  1.00  0.00           C
ATOM   8406  C38 POPEj 286      77.224 122.815  41.401  1.00  0.00           C
ATOM   8409  C39 POPEj 286      76.894 123.146  42.871  1.00  0.00           C
ATOM   8412 0C31 POPEj 286      77.534 122.126  43.821  1.00  0.00           C
ATOM   8415 1C31 POPEj 286      77.214 122.365  45.301  1.00  0.00           C
ATOM   8418 2C31 POPEj 286      77.774 121.255  46.211  1.00  0.00           C
ATOM   8421 3C31 POPEj 286      76.894 119.986  46.231  1.00  0.00           C
ATOM   8424 4C31 POPEj 286      76.023 119.846  47.501  1.00  0.00           C
ATOM   8427 5C31 POPEj 286      76.824 119.566  48.781  1.00  0.00           C
ATOM   8430 6C31 POPEj 286      75.924 119.235  49.971  1.00  0.00           C
ATOM   8434  NH3 POPEk 287      40.354  20.297  74.301  1.00  0.00           N
ATOM   8438  C12 POPEk 287      39.484  21.376  73.741  1.00  0.00           C
ATOM   8441  C11 POPEk 287      39.704  22.666  74.531  1.00  0.00           C
ATOM   8444  P   POPEk 287      38.494  24.867  73.851  1.00  0.00           P
ATOM   8445  O13 POPEk 287      37.164  25.496  74.021  1.00  0.00           O
ATOM   8446  O14 POPEk 287      39.634  25.625  74.411  1.00  0.00           O
ATOM   8447  O11 POPEk 287      38.724  24.637  72.311  1.00  0.00           O
ATOM   8448  O12 POPEk 287      38.494  23.436  74.481  1.00  0.00           O
ATOM   8449  C1  POPEk 287      37.804  23.816  71.581  1.00  0.00           C
ATOM   8452  C2  POPEk 287      37.844  24.216  70.081  1.00  0.00           C
ATOM   8454  O21 POPEk 287      37.494  23.117  69.231  1.00  0.00           O
ATOM   8455  C21 POPEk 287      38.444  22.227  68.991  1.00  0.00           C
ATOM   8456  O22 POPEk 287      39.404  22.007  69.711  1.00  0.00           O
ATOM   8457  C22 POPEk 287      38.214  21.596  67.621  1.00  0.00           C
ATOM   8460  C3  POPEk 287      39.194  24.906  69.691  1.00  0.00           C
ATOM   8463  O31 POPEk 287      39.344  25.036  68.261  1.00  0.00           O
ATOM   8464  C31 POPEk 287      38.544  25.947  67.741  1.00  0.00           C
ATOM   8465  O32 POPEk 287      37.834  26.716  68.371  1.00  0.00           O
ATOM   8466  C32 POPEk 287      38.604  25.867  66.221  1.00  0.00           C
ATOM   8469  C23 POPEk 287      39.574  21.236  66.981  1.00  0.00           C
ATOM   8472  C24 POPEk 287      39.554  20.977  65.471  1.00  0.00           C
ATOM   8475  C25 POPEk 287      39.634  22.266  64.661  1.00  0.00           C
ATOM   8478  C26 POPEk 287      39.824  22.027  63.161  1.00  0.00           C
ATOM   8481  C27 POPEk 287      39.844  23.346  62.371  1.00  0.00           C
ATOM   8484  C28 POPEk 287      39.794  23.156  60.841  1.00  0.00           C
ATOM   8487  C29 POPEk 287      40.954  22.347  60.311  1.00  0.00           C
ATOM   8489 0C21 POPEk 287      41.874  22.707  59.391  1.00  0.00           C
ATOM   8491 1C21 POPEk 287      41.974  24.006  58.631  1.00  0.00           C
ATOM   8494 2C21 POPEk 287      43.304  24.736  58.911  1.00  0.00           C
ATOM   8497 3C21 POPEk 287      43.614  25.787  57.831  1.00  0.00           C
ATOM   8500 4C21 POPEk 287      44.684  26.806  58.261  1.00  0.00           C
ATOM   8503 5C21 POPEk 287      45.074  27.736  57.111  1.00  0.00           C
ATOM   8506 6C21 POPEk 287      45.844  28.967  57.581  1.00  0.00           C
ATOM   8509 7C21 POPEk 287      46.184  29.926  56.441  1.00  0.00           C
ATOM   8512 8C21 POPEk 287      46.974  31.167  56.871  1.00  0.00           C
ATOM   8516  C33 POPEk 287      37.204  25.967  65.561  1.00  0.00           C
ATOM   8519  C34 POPEk 287      36.384  24.666  65.671  1.00  0.00           C
ATOM   8522  C35 POPEk 287      35.004  24.817  65.021  1.00  0.00           C
ATOM   8525  C36 POPEk 287      34.434  23.477  64.531  1.00  0.00           C
ATOM   8528  C37 POPEk 287      33.094  23.646  63.801  1.00  0.00           C
ATOM   8531  C38 POPEk 287      32.384  22.307  63.521  1.00  0.00           C
ATOM   8534  C39 POPEk 287      32.824  21.617  62.221  1.00  0.00           C
ATOM   8537 0C31 POPEk 287      32.424  22.447  61.001  1.00  0.00           C
ATOM   8540 1C31 POPEk 287      32.744  21.797  59.651  1.00  0.00           C
ATOM   8543 2C31 POPEk 287      32.524  22.797  58.511  1.00  0.00           C
ATOM   8546 3C31 POPEk 287      31.054  23.177  58.291  1.00  0.00           C
ATOM   8549 4C31 POPEk 287      30.274  22.157  57.451  1.00  0.00           C
ATOM   8552 5C31 POPEk 287      28.984  22.787  56.911  1.00  0.00           C
ATOM   8555 6C31 POPEk 287      28.074  21.777  56.191  1.00  0.00           C
ATOM   8559  NH3 POPEl 288      20.450 101.595  35.951  1.00  0.00           N
ATOM   8563  C12 POPEl 288      19.690 102.587  35.091  1.00  0.00           C
ATOM   8566  C11 POPEl 288      18.171 102.617  35.391  1.00  0.00           C
ATOM   8569  P   POPEl 288      17.631 100.065  35.871  1.00  0.00           P
ATOM   8570  O13 POPEl 288      16.311  99.445  36.101  1.00  0.00           O
ATOM   8571  O14 POPEl 288      18.761  99.296  35.301  1.00  0.00           O
ATOM   8572  O11 POPEl 288      18.160 100.595  37.261  1.00  0.00           O
ATOM   8573  O12 POPEl 288      17.470 101.406  35.101  1.00  0.00           O
ATOM   8574  C1  POPEl 288      18.060  99.785  38.421  1.00  0.00           C
ATOM   8577  C2  POPEl 288      17.470 100.676  39.531  1.00  0.00           C
ATOM   8579  O21 POPEl 288      17.961 100.275  40.811  1.00  0.00           O
ATOM   8580  C21 POPEl 288      19.211 100.656  41.041  1.00  0.00           C
ATOM   8581  O22 POPEl 288      19.911 101.285  40.271  1.00  0.00           O
ATOM   8582  C22 POPEl 288      19.571 100.266  42.491  1.00  0.00           C
ATOM   8585  C3  POPEl 288      15.930 100.716  39.481  1.00  0.00           C
ATOM   8588  O31 POPEl 288      15.410 101.936  40.031  1.00  0.00           O
ATOM   8589  C31 POPEl 288      15.151 101.875  41.341  1.00  0.00           C
ATOM   8590  O32 POPEl 288      15.310 100.896  42.051  1.00  0.00           O
ATOM   8591  C32 POPEl 288      14.561 103.227  41.751  1.00  0.00           C
ATOM   8594  C23 POPEl 288      21.000  99.697  42.681  1.00  0.00           C
ATOM   8597  C24 POPEl 288      21.000  98.417  43.531  1.00  0.00           C
ATOM   8600  C25 POPEl 288      21.010  98.657  45.051  1.00  0.00           C
ATOM   8603  C26 POPEl 288      22.390  98.486  45.701  1.00  0.00           C
ATOM   8606  C27 POPEl 288      23.411  99.555  45.291  1.00  0.00           C
ATOM   8609  C28 POPEl 288      24.760  99.345  46.001  1.00  0.00           C
ATOM   8612  C29 POPEl 288      25.751 100.466  45.781  1.00  0.00           C
ATOM   8614 0C21 POPEl 288      25.690 101.716  46.281  1.00  0.00           C
ATOM   8616 1C21 POPEl 288      24.631 102.346  47.171  1.00  0.00           C
ATOM   8619 2C21 POPEl 288      24.200 101.626  48.471  1.00  0.00           C
ATOM   8622 3C21 POPEl 288      23.321 102.535  49.341  1.00  0.00           C
ATOM   8625 4C21 POPEl 288      22.980 101.977  50.741  1.00  0.00           C
ATOM   8628 5C21 POPEl 288      24.200 101.805  51.661  1.00  0.00           C
ATOM   8631 6C21 POPEl 288      24.690 100.357  51.761  1.00  0.00           C
ATOM   8634 7C21 POPEl 288      26.003 100.257  52.561  1.00  0.00           C
ATOM   8637 8C21 POPEl 288      26.534  98.825  52.701  1.00  0.00           C
ATOM   8641  C33 POPEl 288      14.060 103.305  43.211  1.00  0.00           C
ATOM   8644  C34 POPEl 288      15.000 104.135  44.091  1.00  0.00           C
ATOM   8647  C35 POPEl 288      16.311 103.417  44.401  1.00  0.00           C
ATOM   8650  C36 POPEl 288      17.220 104.226  45.321  1.00  0.00           C
ATOM   8653  C37 POPEl 288      18.610 103.605  45.461  1.00  0.00           C
ATOM   8656  C38 POPEl 288      19.471 104.337  46.501  1.00  0.00           C
ATOM   8659  C39 POPEl 288      19.071 104.007  47.941  1.00  0.00           C
ATOM   8662 0C31 POPEl 288      19.661 104.977  48.971  1.00  0.00           C
ATOM   8665 1C31 POPEl 288      18.860 104.935  50.281  1.00  0.00           C
ATOM   8668 2C31 POPEl 288      19.391 105.867  51.381  1.00  0.00           C
ATOM   8671 3C31 POPEl 288      20.791 105.455  51.871  1.00  0.00           C
ATOM   8674 4C31 POPEl 288      21.000 105.756  53.351  1.00  0.00           C
ATOM   8677 5C31 POPEl 288      22.381 105.296  53.851  1.00  0.00           C
ATOM   8680 6C31 POPEl 288      22.500 105.367  55.381  1.00  0.00           C
ATOM   8684  NH3 POPEm 289     101.884  76.925  76.821  1.00  0.00           N
ATOM   8688  C12 POPEm 289     101.134  77.925  77.651  1.00  0.00           C
ATOM   8691  C11 POPEm 289     101.994  79.157  77.941  1.00  0.00           C
ATOM   8694  P   POPEm 289     101.424  81.605  78.611  1.00  0.00           P
ATOM   8695  O13 POPEm 289     100.444  82.215  79.521  1.00  0.00           O
ATOM   8696  O14 POPEm 289     102.853  81.926  78.851  1.00  0.00           O
ATOM   8697  O11 POPEm 289     101.074  81.856  77.081  1.00  0.00           O
ATOM   8698  O12 POPEm 289     101.254  80.056  78.761  1.00  0.00           O
ATOM   8699  C1  POPEm 289      99.744  81.727  76.591  1.00  0.00           C
ATOM   8702  C2  POPEm 289      99.594  82.186  75.101  1.00  0.00           C
ATOM   8704  O21 POPEm 289     100.454  81.387  74.251  1.00  0.00           O
ATOM   8705  C21 POPEm 289     100.044  81.285  72.991  1.00  0.00           C
ATOM   8706  O22 POPEm 289      98.974  81.646  72.551  1.00  0.00           O
ATOM   8707  C22 POPEm 289     101.153  80.686  72.131  1.00  0.00           C
ATOM   8710  C3  POPEm 289      99.924  83.715  74.981  1.00  0.00           C
ATOM   8713  O31 POPEm 289      99.513  84.316  73.731  1.00  0.00           O
ATOM   8714  C31 POPEm 289     100.424  84.326  72.761  1.00  0.00           C
ATOM   8715  O32 POPEm 289     101.574  83.937  72.881  1.00  0.00           O
ATOM   8716  C32 POPEm 289      99.763  84.837  71.461  1.00  0.00           C
ATOM   8719  C23 POPEm 289     100.644  80.417  70.691  1.00  0.00           C
ATOM   8722  C24 POPEm 289     101.714  79.816  69.781  1.00  0.00           C
ATOM   8725  C25 POPEm 289     102.824  80.816  69.381  1.00  0.00           C
ATOM   8728  C26 POPEm 289     103.543  80.387  68.101  1.00  0.00           C
ATOM   8731  C27 POPEm 289     104.734  81.277  67.721  1.00  0.00           C
ATOM   8734  C28 POPEm 289     105.584  80.697  66.571  1.00  0.00           C
ATOM   8737  C29 POPEm 289     106.223  81.756  65.711  1.00  0.00           C
ATOM   8739 0C21 POPEm 289     106.204  81.847  64.361  1.00  0.00           C
ATOM   8741 1C21 POPEm 289     105.544  80.877  63.411  1.00  0.00           C
ATOM   8744 2C21 POPEm 289     104.734  81.535  62.271  1.00  0.00           C
ATOM   8747 3C21 POPEm 289     105.564  82.267  61.201  1.00  0.00           C
ATOM   8750 4C21 POPEm 289     104.814  82.356  59.851  1.00  0.00           C
ATOM   8753 5C21 POPEm 289     103.543  83.216  59.901  1.00  0.00           C
ATOM   8756 6C21 POPEm 289     102.754  83.195  58.581  1.00  0.00           C
ATOM   8759 7C21 POPEm 289     101.254  83.447  58.791  1.00  0.00           C
ATOM   8762 8C21 POPEm 289     100.444  83.526  57.491  1.00  0.00           C
ATOM   8766  C33 POPEm 289     100.164  84.016  70.221  1.00  0.00           C
ATOM   8769  C34 POPEm 289     100.124  84.776  68.881  1.00  0.00           C
ATOM   8772  C35 POPEm 289     100.593  83.876  67.731  1.00  0.00           C
ATOM   8775  C36 POPEm 289     100.663  84.576  66.371  1.00  0.00           C
ATOM   8778  C37 POPEm 289     101.484  83.776  65.351  1.00  0.00           C
ATOM   8781  C38 POPEm 289     101.304  84.216  63.881  1.00  0.00           C
ATOM   8784  C39 POPEm 289     101.534  85.706  63.611  1.00  0.00           C
ATOM   8787 0C31 POPEm 289     101.524  85.996  62.101  1.00  0.00           C
ATOM   8790 1C31 POPEm 289     101.484  87.486  61.751  1.00  0.00           C
ATOM   8793 2C31 POPEm 289     101.124  87.786  60.281  1.00  0.00           C
ATOM   8796 3C31 POPEm 289      99.684  87.386  59.881  1.00  0.00           C
ATOM   8799 4C31 POPEm 289      98.604  87.976  60.811  1.00  0.00           C
ATOM   8802 5C31 POPEm 289      97.184  87.716  60.301  1.00  0.00           C
ATOM   8805 6C31 POPEm 289      96.104  88.277  61.221  1.00  0.00           C
ATOM   8809  NH3 POPEn 290     109.884 122.146  32.951  1.00  0.00           N
ATOM   8813  C12 POPEn 290     108.963 121.276  33.751  1.00  0.00           C
ATOM   8816  C11 POPEn 290     108.324 120.236  32.821  1.00  0.00           C
ATOM   8819  P   POPEn 290     105.763 120.156  33.331  1.00  0.00           P
ATOM   8820  O13 POPEn 290     105.623 121.395  34.111  1.00  0.00           O
ATOM   8821  O14 POPEn 290     105.404 120.236  31.901  1.00  0.00           O
ATOM   8822  O11 POPEn 290     104.944 118.986  34.001  1.00  0.00           O
ATOM   8823  O12 POPEn 290     107.233 119.596  33.481  1.00  0.00           O
ATOM   8824  C1  POPEn 290     103.704 119.176  34.701  1.00  0.00           C
ATOM   8827  C2  POPEn 290     103.034 117.796  35.021  1.00  0.00           C
ATOM   8829  O21 POPEn 290     101.764 117.947  35.681  1.00  0.00           O
ATOM   8830  C21 POPEn 290     101.634 118.206  36.961  1.00  0.00           C
ATOM   8831  O22 POPEn 290     102.473 118.715  37.691  1.00  0.00           O
ATOM   8832  C22 POPEn 290     100.254 117.687  37.391  1.00  0.00           C
ATOM   8835  C3  POPEn 290     103.994 116.786  35.731  1.00  0.00           C
ATOM   8838  O31 POPEn 290     103.314 115.926  36.661  1.00  0.00           O
ATOM   8839  C31 POPEn 290     104.024 114.977  37.251  1.00  0.00           C
ATOM   8840  O32 POPEn 290     105.204 114.767  37.071  1.00  0.00           O
ATOM   8841  C32 POPEn 290     103.074 114.086  38.071  1.00  0.00           C
ATOM   8844  C23 POPEn 290      99.664 118.227  38.701  1.00  0.00           C
ATOM   8847  C24 POPEn 290     100.134 117.465  39.951  1.00  0.00           C
ATOM   8850  C25 POPEn 290      99.564 118.036  41.261  1.00  0.00           C
ATOM   8853  C26 POPEn 290      98.044 117.906  41.401  1.00  0.00           C
ATOM   8856  C27 POPEn 290      97.484 118.605  42.641  1.00  0.00           C
ATOM   8859  C28 POPEn 290      95.954 118.405  42.801  1.00  0.00           C
ATOM   8862  C29 POPEn 290      95.604 117.136  43.541  1.00  0.00           C
ATOM   8864 0C21 POPEn 290      94.973 116.005  43.151  1.00  0.00           C
ATOM   8866 1C21 POPEn 290      94.364 115.566  41.831  1.00  0.00           C
ATOM   8869 2C21 POPEn 290      93.774 116.576  40.841  1.00  0.00           C
ATOM   8872 3C21 POPEn 290      92.544 117.326  41.391  1.00  0.00           C
ATOM   8875 4C21 POPEn 290      91.913 118.286  40.361  1.00  0.00           C
ATOM   8878 5C21 POPEn 290      91.344 117.587  39.111  1.00  0.00           C
ATOM   8881 6C21 POPEn 290      91.824 118.195  37.781  1.00  0.00           C
ATOM   8884 7C21 POPEn 290      91.983 117.155  36.671  1.00  0.00           C
ATOM   8887 8C21 POPEn 290      92.354 117.766  35.321  1.00  0.00           C
ATOM   8891  C33 POPEn 290     103.174 114.316  39.591  1.00  0.00           C
ATOM   8894  C34 POPEn 290     102.224 113.386  40.341  1.00  0.00           C
ATOM   8897  C35 POPEn 290     102.364 113.396  41.871  1.00  0.00           C
ATOM   8900  C36 POPEn 290     103.543 112.575  42.401  1.00  0.00           C
ATOM   8903  C37 POPEn 290     103.324 112.155  43.861  1.00  0.00           C
ATOM   8906  C38 POPEn 290     104.494 111.355  44.451  1.00  0.00           C
ATOM   8909  C39 POPEn 290     104.194 110.786  45.841  1.00  0.00           C
ATOM   8912 0C31 POPEn 290     105.434 110.286  46.581  1.00  0.00           C
ATOM   8915 1C31 POPEn 290     106.274 109.296  45.771  1.00  0.00           C
ATOM   8918 2C31 POPEn 290     107.504 108.766  46.521  1.00  0.00           C
ATOM   8921 3C31 POPEn 290     107.144 107.766  47.631  1.00  0.00           C
ATOM   8924 4C31 POPEn 290     108.373 107.006  48.141  1.00  0.00           C
ATOM   8927 5C31 POPEn 290     108.034 105.856  49.101  1.00  0.00           C
ATOM   8930 6C31 POPEn 290     107.244 106.266  50.351  1.00  0.00           C
ATOM   8934  NH3 POPEo 291     129.803  30.317  36.501  1.00  0.00           N
ATOM   8938  C12 POPEo 291     128.394  30.367  35.971  1.00  0.00           C
ATOM   8941  C11 POPEo 291     127.354  30.566  37.091  1.00  0.00           C
ATOM   8944  P   POPEo 291     126.034  28.296  37.341  1.00  0.00           P
ATOM   8945  O13 POPEo 291     124.684  28.746  37.751  1.00  0.00           O
ATOM   8946  O14 POPEo 291     126.234  28.076  35.891  1.00  0.00           O
ATOM   8947  O11 POPEo 291     126.424  26.997  38.161  1.00  0.00           O
ATOM   8948  O12 POPEo 291     127.114  29.367  37.831  1.00  0.00           O
ATOM   8949  C1  POPEo 291     126.724  27.096  39.561  1.00  0.00           C
ATOM   8952  C2  POPEo 291     125.474  27.087  40.481  1.00  0.00           C
ATOM   8954  O21 POPEo 291     126.034  27.087  41.811  1.00  0.00           O
ATOM   8955  C21 POPEo 291     125.253  27.596  42.731  1.00  0.00           C
ATOM   8956  O22 POPEo 291     124.134  28.027  42.551  1.00  0.00           O
ATOM   8957  C22 POPEo 291     125.994  27.636  44.081  1.00  0.00           C
ATOM   8960  C3  POPEo 291     124.553  25.846  40.221  1.00  0.00           C
ATOM   8963  O31 POPEo 291     123.474  25.747  41.181  1.00  0.00           O
ATOM   8964  C31 POPEo 291     122.274  25.396  40.741  1.00  0.00           C
ATOM   8965  O32 POPEo 291     121.964  25.186  39.581  1.00  0.00           O
ATOM   8966  C32 POPEo 291     121.304  25.186  41.931  1.00  0.00           C
ATOM   8969  C23 POPEo 291     125.523  28.767  45.051  1.00  0.00           C
ATOM   8972  C24 POPEo 291     126.314  28.756  46.371  1.00  0.00           C
ATOM   8975  C25 POPEo 291     125.924  29.836  47.401  1.00  0.00           C
ATOM   8978  C26 POPEo 291     126.713  29.686  48.711  1.00  0.00           C
ATOM   8981  C27 POPEo 291     126.524  30.837  49.721  1.00  0.00           C
ATOM   8984  C28 POPEo 291     127.524  30.767  50.891  1.00  0.00           C
ATOM   8987  C29 POPEo 291     127.594  32.037  51.711  1.00  0.00           C
ATOM   8989 0C21 POPEo 291     127.023  32.266  52.901  1.00  0.00           C
ATOM   8991 1C21 POPEo 291     126.174  31.307  53.701  1.00  0.00           C
ATOM   8994 2C21 POPEo 291     126.404  31.367  55.221  1.00  0.00           C
ATOM   8997 3C21 POPEo 291     125.864  32.636  55.901  1.00  0.00           C
ATOM   9000 4C21 POPEo 291     126.223  32.697  57.401  1.00  0.00           C
ATOM   9003 5C21 POPEo 291     125.814  34.006  58.071  1.00  0.00           C
ATOM   9006 6C21 POPEo 291     126.053  34.047  59.591  1.00  0.00           C
ATOM   9009 7C21 POPEo 291     125.674  35.396  60.211  1.00  0.00           C
ATOM   9012 8C21 POPEo 291     125.654  35.436  61.741  1.00  0.00           C
ATOM   9016  C33 POPEo 291     121.864  24.397  43.141  1.00  0.00           C
ATOM   9019  C34 POPEo 291     122.753  25.256  44.071  1.00  0.00           C
ATOM   9022  C35 POPEo 291     122.734  24.826  45.541  1.00  0.00           C
ATOM   9025  C36 POPEo 291     123.464  25.837  46.441  1.00  0.00           C
ATOM   9028  C37 POPEo 291     123.184  25.656  47.941  1.00  0.00           C
ATOM   9031  C38 POPEo 291     123.823  26.766  48.791  1.00  0.00           C
ATOM   9034  C39 POPEo 291     123.754  26.516  50.311  1.00  0.00           C
ATOM   9037 0C31 POPEo 291     122.333  26.596  50.891  1.00  0.00           C
ATOM   9040 1C31 POPEo 291     122.214  25.986  52.291  1.00  0.00           C
ATOM   9043 2C31 POPEo 291     120.754  25.916  52.751  1.00  0.00           C
ATOM   9046 3C31 POPEo 291     120.514  24.996  53.961  1.00  0.00           C
ATOM   9049 4C31 POPEo 291     120.884  25.637  55.301  1.00  0.00           C
ATOM   9052 5C31 POPEo 291     120.593  24.697  56.481  1.00  0.00           C
ATOM   9055 6C31 POPEo 291     120.864  25.337  57.851  1.00  0.00           C
ATOM   9059  NH3 POPEp 292      74.934 103.095  31.821  1.00  0.00           N
ATOM   9063  C12 POPEp 292      75.084 101.646  32.241  1.00  0.00           C
ATOM   9066  C11 POPEp 292      76.044 100.886  31.311  1.00  0.00           C
ATOM   9069  P   POPEp 292      77.444  98.706  31.051  1.00  0.00           P
ATOM   9070  O13 POPEp 292      76.914  98.505  29.681  1.00  0.00           O
ATOM   9071  O14 POPEp 292      78.804  99.256  31.191  1.00  0.00           O
ATOM   9072  O11 POPEp 292      77.364  97.346  31.841  1.00  0.00           O
ATOM   9073  O12 POPEp 292      76.424  99.617  31.871  1.00  0.00           O
ATOM   9074  C1  POPEp 292      78.044  97.106  33.081  1.00  0.00           C
ATOM   9077  C2  POPEp 292      77.144  97.376  34.321  1.00  0.00           C
ATOM   9079  O21 POPEp 292      77.854  96.926  35.511  1.00  0.00           O
ATOM   9080  C21 POPEp 292      77.384  97.486  36.641  1.00  0.00           C
ATOM   9081  O22 POPEp 292      76.614  98.436  36.681  1.00  0.00           O
ATOM   9082  C22 POPEp 292      77.814  96.656  37.851  1.00  0.00           C
ATOM   9085  C3  POPEp 292      75.774  96.635  34.141  1.00  0.00           C
ATOM   9088  O31 POPEp 292      75.464  95.756  35.231  1.00  0.00           O
ATOM   9089  C31 POPEp 292      74.414  95.876  36.041  1.00  0.00           C
ATOM   9090  O32 POPEp 292      74.093  94.986  36.821  1.00  0.00           O
ATOM   9091  C32 POPEp 292      73.704  97.236  36.051  1.00  0.00           C
ATOM   9094  C23 POPEp 292      77.094  97.027  39.181  1.00  0.00           C
ATOM   9097  C24 POPEp 292      77.874  96.486  40.391  1.00  0.00           C
ATOM   9100  C25 POPEp 292      77.254  96.837  41.751  1.00  0.00           C
ATOM   9103  C26 POPEp 292      76.004  96.005  42.071  1.00  0.00           C
ATOM   9106  C27 POPEp 292      75.884  95.695  43.571  1.00  0.00           C
ATOM   9109  C28 POPEp 292      74.734  94.746  43.941  1.00  0.00           C
ATOM   9112  C29 POPEp 292      73.404  95.436  43.961  1.00  0.00           C
ATOM   9114 0C21 POPEp 292      72.434  95.257  44.871  1.00  0.00           C
ATOM   9116 1C21 POPEp 292      72.484  94.296  46.031  1.00  0.00           C
ATOM   9119 2C21 POPEp 292      71.304  94.477  46.991  1.00  0.00           C
ATOM   9122 3C21 POPEp 292      71.304  95.835  47.721  1.00  0.00           C
ATOM   9125 4C21 POPEp 292      70.454  95.816  49.001  1.00  0.00           C
ATOM   9128 5C21 POPEp 292      70.504  97.155  49.741  1.00  0.00           C
ATOM   9131 6C21 POPEp 292      69.834  97.096  51.121  1.00  0.00           C
ATOM   9134 7C21 POPEp 292      69.904  98.417  51.881  1.00  0.00           C
ATOM   9137 8C21 POPEp 292      69.384  98.305  53.311  1.00  0.00           C
ATOM   9141  C33 POPEp 292      72.934  97.425  37.391  1.00  0.00           C
ATOM   9144  C34 POPEp 292      72.964  98.837  37.961  1.00  0.00           C
ATOM   9147  C35 POPEp 292      71.924  98.955  39.091  1.00  0.00           C
ATOM   9150  C36 POPEp 292      72.004 100.245  39.901  1.00  0.00           C
ATOM   9153  C37 POPEp 292      70.854 100.326  40.921  1.00  0.00           C
ATOM   9156  C38 POPEp 292      70.894 101.546  41.831  1.00  0.00           C
ATOM   9159  C39 POPEp 292      71.814 101.416  43.051  1.00  0.00           C
ATOM   9162 0C31 POPEp 292      71.084 100.917  44.311  1.00  0.00           C
ATOM   9165 1C31 POPEp 292      72.084 100.497  45.401  1.00  0.00           C
ATOM   9168 2C31 POPEp 292      71.444  99.837  46.631  1.00  0.00           C
ATOM   9171 3C31 POPEp 292      70.894 100.846  47.651  1.00  0.00           C
ATOM   9174 4C31 POPEp 292      72.004 101.477  48.521  1.00  0.00           C
ATOM   9177 5C31 POPEp 292      71.524 102.656  49.371  1.00  0.00           C
ATOM   9180 6C31 POPEp 292      70.574 102.267  50.521  1.00  0.00           C
ATOM   9184  NH3 POPEq 293      63.803  70.096  33.211  1.00  0.00           N
ATOM   9188  C12 POPEq 293      63.934  70.436  34.661  1.00  0.00           C
ATOM   9191  C11 POPEq 293      62.574  70.955  35.181  1.00  0.00           C
ATOM   9194  P   POPEq 293      62.694  73.267  33.911  1.00  0.00           P
ATOM   9195  O13 POPEq 293      62.974  73.087  32.471  1.00  0.00           O
ATOM   9196  O14 POPEq 293      63.834  73.506  34.831  1.00  0.00           O
ATOM   9197  O11 POPEq 293      61.584  74.396  34.111  1.00  0.00           O
ATOM   9198  O12 POPEq 293      61.964  71.947  34.361  1.00  0.00           O
ATOM   9199  C1  POPEq 293      61.844  75.326  35.181  1.00  0.00           C
ATOM   9202  C2  POPEq 293      60.714  76.387  35.371  1.00  0.00           C
ATOM   9204  O21 POPEq 293      61.184  77.297  36.371  1.00  0.00           O
ATOM   9205  C21 POPEq 293      60.604  78.465  36.481  1.00  0.00           C
ATOM   9206  O22 POPEq 293      59.764  78.936  35.711  1.00  0.00           O
ATOM   9207  C22 POPEq 293      61.204  79.126  37.741  1.00  0.00           C
ATOM   9210  C3  POPEq 293      59.304  75.786  35.711  1.00  0.00           C
ATOM   9213  O31 POPEq 293      59.174  75.227  37.041  1.00  0.00           O
ATOM   9214  C31 POPEq 293      58.544  76.006  37.921  1.00  0.00           C
ATOM   9215  O32 POPEq 293      58.254  77.176  37.741  1.00  0.00           O
ATOM   9216  C32 POPEq 293      58.114  75.215  39.171  1.00  0.00           C
ATOM   9219  C23 POPEq 293      60.774  80.576  38.071  1.00  0.00           C
ATOM   9222  C24 POPEq 293      59.344  80.746  38.621  1.00  0.00           C
ATOM   9225  C25 POPEq 293      58.994  79.965  39.901  1.00  0.00           C
ATOM   9228  C26 POPEq 293      59.904  80.215  41.131  1.00  0.00           C
ATOM   9231  C27 POPEq 293      59.784  81.637  41.721  1.00  0.00           C
ATOM   9234  C28 POPEq 293      60.374  81.856  43.141  1.00  0.00           C
ATOM   9237  C29 POPEq 293      59.843  80.877  44.171  1.00  0.00           C
ATOM   9239 0C21 POPEq 293      58.834  81.096  45.031  1.00  0.00           C
ATOM   9241 1C21 POPEq 293      58.024  82.356  45.161  1.00  0.00           C
ATOM   9244 2C21 POPEq 293      57.954  82.796  46.641  1.00  0.00           C
ATOM   9247 3C21 POPEq 293      56.964  83.955  46.841  1.00  0.00           C
ATOM   9250 4C21 POPEq 293      56.774  84.356  48.311  1.00  0.00           C
ATOM   9253 5C21 POPEq 293      58.024  84.986  48.921  1.00  0.00           C
ATOM   9256 6C21 POPEq 293      57.844  85.367  50.391  1.00  0.00           C
ATOM   9259 7C21 POPEq 293      59.124  85.975  50.981  1.00  0.00           C
ATOM   9262 8C21 POPEq 293      59.004  86.337  52.461  1.00  0.00           C
ATOM   9266  C33 POPEq 293      59.264  74.627  40.011  1.00  0.00           C
ATOM   9269  C34 POPEq 293      59.074  74.767  41.531  1.00  0.00           C
ATOM   9272  C35 POPEq 293      59.244  76.206  42.051  1.00  0.00           C
ATOM   9275  C36 POPEq 293      59.154  76.297  43.581  1.00  0.00           C
ATOM   9278  C37 POPEq 293      58.124  77.316  44.111  1.00  0.00           C
ATOM   9281  C38 POPEq 293      57.724  77.065  45.571  1.00  0.00           C
ATOM   9284  C39 POPEq 293      58.874  77.345  46.541  1.00  0.00           C
ATOM   9287 0C31 POPEq 293      58.914  76.346  47.701  1.00  0.00           C
ATOM   9290 1C31 POPEq 293      60.174  76.535  48.541  1.00  0.00           C
ATOM   9293 2C31 POPEq 293      60.234  75.617  49.761  1.00  0.00           C
ATOM   9296 3C31 POPEq 293      61.224  76.095  50.821  1.00  0.00           C
ATOM   9299 4C31 POPEq 293      62.694  76.066  50.381  1.00  0.00           C
ATOM   9302 5C31 POPEq 293      63.584  76.766  51.411  1.00  0.00           C
ATOM   9305 6C31 POPEq 293      65.064  76.855  51.021  1.00  0.00           C
ATOM   9309  NH3 POPEr 294      72.804 122.407  32.901  1.00  0.00           N
ATOM   9313  C12 POPEr 294      71.454 122.435  32.251  1.00  0.00           C
ATOM   9316  C11 POPEr 294      70.824 121.026  32.351  1.00  0.00           C
ATOM   9319  P   POPEr 294      68.444 121.977  31.541  1.00  0.00           P
ATOM   9320  O13 POPEr 294      69.024 122.605  30.331  1.00  0.00           O
ATOM   9321  O14 POPEr 294      67.134 121.325  31.401  1.00  0.00           O
ATOM   9322  O11 POPEr 294      68.394 123.046  32.731  1.00  0.00           O
ATOM   9323  O12 POPEr 294      69.434 120.926  32.111  1.00  0.00           O
ATOM   9324  C1  POPEr 294      67.194 123.025  33.511  1.00  0.00           C
ATOM   9327  C2  POPEr 294      67.184 124.076  34.641  1.00  0.00           C
ATOM   9329  O21 POPEr 294      65.994 123.755  35.391  1.00  0.00           O
ATOM   9330  C21 POPEr 294      66.034 124.165  36.651  1.00  0.00           C
ATOM   9331  O22 POPEr 294      66.884 124.886  37.141  1.00  0.00           O
ATOM   9332  C22 POPEr 294      64.934 123.496  37.451  1.00  0.00           C
ATOM   9335  C3  POPEr 294      67.154 125.516  34.041  1.00  0.00           C
ATOM   9338  O31 POPEr 294      67.304 126.557  35.031  1.00  0.00           O
ATOM   9339  C31 POPEr 294      66.273 127.365  35.221  1.00  0.00           C
ATOM   9340  O32 POPEr 294      65.194 127.285  34.661  1.00  0.00           O
ATOM   9341  C32 POPEr 294      66.664 128.496  36.201  1.00  0.00           C
ATOM   9344  C23 POPEr 294      65.534 122.727  38.651  1.00  0.00           C
ATOM   9347  C24 POPEr 294      64.843 123.095  39.951  1.00  0.00           C
ATOM   9350  C25 POPEr 294      65.554 124.197  40.761  1.00  0.00           C
ATOM   9353  C26 POPEr 294      64.614 124.807  41.811  1.00  0.00           C
ATOM   9356  C27 POPEr 294      65.334 125.676  42.841  1.00  0.00           C
ATOM   9359  C28 POPEr 294      64.394 126.626  43.601  1.00  0.00           C
ATOM   9362  C29 POPEr 294      64.094 127.876  42.821  1.00  0.00           C
ATOM   9364 0C21 POPEr 294      63.544 128.986  43.351  1.00  0.00           C
ATOM   9366 1C21 POPEr 294      63.064 129.126  44.781  1.00  0.00           C
ATOM   9369 2C21 POPEr 294      61.654 129.736  44.831  1.00  0.00           C
ATOM   9372 3C21 POPEr 294      60.974 129.585  46.201  1.00  0.00           C
ATOM   9375 4C21 POPEr 294      59.724 130.455  46.291  1.00  0.00           C
ATOM   9378 5C21 POPEr 294      58.964 130.296  47.611  1.00  0.00           C
ATOM   9381 6C21 POPEr 294      57.834 131.337  47.741  1.00  0.00           C
ATOM   9384 7C21 POPEr 294      56.774 130.956  48.771  1.00  0.00           C
ATOM   9387 8C21 POPEr 294      55.884 132.130  49.181  1.00  0.00           C
ATOM   9391  C33 POPEr 294      66.524 128.156  37.701  1.00  0.00           C
ATOM   9394  C34 POPEr 294      66.864 129.375  38.581  1.00  0.00           C
ATOM   9397  C35 POPEr 294      66.844 129.146  40.101  1.00  0.00           C
ATOM   9400  C36 POPEr 294      67.744 127.985  40.551  1.00  0.00           C
ATOM   9403  C37 POPEr 294      68.204 128.016  42.011  1.00  0.00           C
ATOM   9406  C38 POPEr 294      68.954 126.726  42.371  1.00  0.00           C
ATOM   9409  C39 POPEr 294      70.093 126.856  43.391  1.00  0.00           C
ATOM   9412 0C31 POPEr 294      69.644 127.197  44.821  1.00  0.00           C
ATOM   9415 1C31 POPEr 294      70.224 128.535  45.321  1.00  0.00           C
ATOM   9418 2C31 POPEr 294      69.674 128.925  46.701  1.00  0.00           C
ATOM   9421 3C31 POPEr 294      68.254 129.496  46.621  1.00  0.00           C
ATOM   9424 4C31 POPEr 294      67.534 129.445  47.981  1.00  0.00           C
ATOM   9427 5C31 POPEr 294      66.273 130.315  48.001  1.00  0.00           C
ATOM   9430 6C31 POPEr 294      65.574 130.307  49.361  1.00  0.00           C
ATOM   9434  NH3 POPEs 295      52.794  82.867  77.861  1.00  0.00           N
ATOM   9438  C12 POPEs 295      51.644  83.356  78.691  1.00  0.00           C
ATOM   9441  C11 POPEs 295      51.093  82.255  79.621  1.00  0.00           C
ATOM   9444  P   POPEs 295      48.644  81.486  80.020  1.00  0.00           P
ATOM   9445  O13 POPEs 295      48.714  80.207  80.741  1.00  0.00           O
ATOM   9446  O14 POPEs 295      48.554  82.777  80.750  1.00  0.00           O
ATOM   9447  O11 POPEs 295      47.404  81.506  79.051  1.00  0.00           O
ATOM   9448  O12 POPEs 295      49.904  81.667  79.081  1.00  0.00           O
ATOM   9449  C1  POPEs 295      47.154  80.495  78.101  1.00  0.00           C
ATOM   9452  C2  POPEs 295      47.964  80.786  76.821  1.00  0.00           C
ATOM   9454  O21 POPEs 295      47.124  80.917  75.651  1.00  0.00           O
ATOM   9455  C21 POPEs 295      46.644  79.797  75.141  1.00  0.00           C
ATOM   9456  O22 POPEs 295      46.614  78.706  75.691  1.00  0.00           O
ATOM   9457  C22 POPEs 295      46.074  80.087  73.751  1.00  0.00           C
ATOM   9460  C3  POPEs 295      49.164  79.816  76.631  1.00  0.00           C
ATOM   9463  O31 POPEs 295      49.784  80.056  75.371  1.00  0.00           O
ATOM   9464  C31 POPEs 295      50.574  81.105  75.291  1.00  0.00           C
ATOM   9465  O32 POPEs 295      50.894  81.856  76.201  1.00  0.00           O
ATOM   9466  C32 POPEs 295      50.934  81.306  73.840  1.00  0.00           C
ATOM   9469  C23 POPEs 295      47.144  80.367  72.681  1.00  0.00           C
ATOM   9472  C24 POPEs 295      46.504  80.856  71.371  1.00  0.00           C
ATOM   9475  C25 POPEs 295      46.114  79.747  70.371  1.00  0.00           C
ATOM   9478  C26 POPEs 295      47.294  79.146  69.591  1.00  0.00           C
ATOM   9481  C27 POPEs 295      46.814  78.455  68.301  1.00  0.00           C
ATOM   9484  C28 POPEs 295      47.944  77.736  67.531  1.00  0.00           C
ATOM   9487  C29 POPEs 295      47.954  76.246  67.761  1.00  0.00           C
ATOM   9489 0C21 POPEs 295      47.764  75.307  66.811  1.00  0.00           C
ATOM   9491 1C21 POPEs 295      47.524  75.557  65.341  1.00  0.00           C
ATOM   9494 2C21 POPEs 295      48.824  75.965  64.631  1.00  0.00           C
ATOM   9497 3C21 POPEs 295      48.684  76.215  63.121  1.00  0.00           C
ATOM   9500 4C21 POPEs 295      50.074  76.457  62.511  1.00  0.00           C
ATOM   9503 5C21 POPEs 295      50.084  76.776  61.011  1.00  0.00           C
ATOM   9506 6C21 POPEs 295      51.524  76.867  60.491  1.00  0.00           C
ATOM   9509 7C21 POPEs 295      51.654  77.477  59.091  1.00  0.00           C
ATOM   9512 8C21 POPEs 295      53.114  77.527  58.631  1.00  0.00           C
ATOM   9516  C33 POPEs 295      51.324  79.996  73.131  1.00  0.00           C
ATOM   9519  C34 POPEs 295      51.154  80.186  71.621  1.00  0.00           C
ATOM   9522  C35 POPEs 295      51.754  79.076  70.771  1.00  0.00           C
ATOM   9525  C36 POPEs 295      51.034  77.736  70.941  1.00  0.00           C
ATOM   9528  C37 POPEs 295      51.204  76.815  69.731  1.00  0.00           C
ATOM   9531  C38 POPEs 295      51.904  75.495  70.071  1.00  0.00           C
ATOM   9534  C39 POPEs 295      51.594  74.407  69.041  1.00  0.00           C
ATOM   9537 0C31 POPEs 295      52.024  74.705  67.601  1.00  0.00           C
ATOM   9540 1C31 POPEs 295      51.684  73.517  66.701  1.00  0.00           C
ATOM   9543 2C31 POPEs 295      51.994  73.657  65.211  1.00  0.00           C
ATOM   9546 3C31 POPEs 295      51.184  72.605  64.441  1.00  0.00           C
ATOM   9549 4C31 POPEs 295      51.464  72.477  62.941  1.00  0.00           C
ATOM   9552 5C31 POPEs 295      50.564  71.396  62.331  1.00  0.00           C
ATOM   9555 6C31 POPEs 295      50.744  71.157  60.831  1.00  0.00           C
ATOM   9559  NH3 POPEt 296     106.754  59.986  36.441  1.00  0.00           N
ATOM   9563  C12 POPEt 296     107.114  61.396  36.081  1.00  0.00           C
ATOM   9566  C11 POPEt 296     106.484  62.356  37.101  1.00  0.00           C
ATOM   9569  P   POPEt 296     108.023  64.385  36.701  1.00  0.00           P
ATOM   9570  O13 POPEt 296     108.944  63.497  37.431  1.00  0.00           O
ATOM   9571  O14 POPEt 296     108.443  64.856  35.381  1.00  0.00           O
ATOM   9572  O11 POPEt 296     107.724  65.667  37.601  1.00  0.00           O
ATOM   9573  O12 POPEt 296     106.603  63.715  36.661  1.00  0.00           O
ATOM   9574  C1  POPEt 296     108.854  66.246  38.271  1.00  0.00           C
ATOM   9577  C2  POPEt 296     108.364  67.106  39.461  1.00  0.00           C
ATOM   9579  O21 POPEt 296     109.424  67.896  40.041  1.00  0.00           O
ATOM   9580  C21 POPEt 296     110.434  67.247  40.591  1.00  0.00           C
ATOM   9581  O22 POPEt 296     110.554  66.035  40.661  1.00  0.00           O
ATOM   9582  C22 POPEt 296     111.433  68.227  41.171  1.00  0.00           C
ATOM   9585  C3  POPEt 296     107.584  66.256  40.501  1.00  0.00           C
ATOM   9588  O31 POPEt 296     106.894  67.127  41.401  1.00  0.00           O
ATOM   9589  C31 POPEt 296     106.854  66.787  42.681  1.00  0.00           C
ATOM   9590  O32 POPEt 296     107.263  65.737  43.151  1.00  0.00           O
ATOM   9591  C32 POPEt 296     106.134  67.886  43.451  1.00  0.00           C
ATOM   9594  C23 POPEt 296     112.543  67.506  41.981  1.00  0.00           C
ATOM   9597  C24 POPEt 296     113.614  68.477  42.511  1.00  0.00           C
ATOM   9600  C25 POPEt 296     113.894  68.307  44.011  1.00  0.00           C
ATOM   9603  C26 POPEt 296     112.724  68.727  44.901  1.00  0.00           C
ATOM   9606  C27 POPEt 296     113.104  68.867  46.381  1.00  0.00           C
ATOM   9609  C28 POPEt 296     112.023  69.517  47.251  1.00  0.00           C
ATOM   9612  C29 POPEt 296     110.773  68.676  47.291  1.00  0.00           C
ATOM   9614 0C21 POPEt 296     110.264  68.076  48.371  1.00  0.00           C
ATOM   9616 1C21 POPEt 296     110.843  68.135  49.761  1.00  0.00           C
ATOM   9619 2C21 POPEt 296     110.304  66.987  50.631  1.00  0.00           C
ATOM   9622 3C21 POPEt 296     110.754  67.057  52.091  1.00  0.00           C
ATOM   9625 4C21 POPEt 296     110.094  68.205  52.881  1.00  0.00           C
ATOM   9628 5C21 POPEt 296     110.514  68.227  54.351  1.00  0.00           C
ATOM   9631 6C21 POPEt 296     111.814  68.986  54.631  1.00  0.00           C
ATOM   9634 7C21 POPEt 296     112.254  68.867  56.101  1.00  0.00           C
ATOM   9637 8C21 POPEt 296     113.604  69.506  56.431  1.00  0.00           C
ATOM   9641  C33 POPEt 296     107.034  68.797  44.311  1.00  0.00           C
ATOM   9644  C34 POPEt 296     106.223  69.965  44.881  1.00  0.00           C
ATOM   9647  C35 POPEt 296     107.074  70.997  45.631  1.00  0.00           C
ATOM   9650  C36 POPEt 296     107.384  70.535  47.051  1.00  0.00           C
ATOM   9653  C37 POPEt 296     108.034  71.626  47.901  1.00  0.00           C
ATOM   9656  C38 POPEt 296     108.294  71.197  49.351  1.00  0.00           C
ATOM   9659  C39 POPEt 296     107.034  70.856  50.161  1.00  0.00           C
ATOM   9662 0C31 POPEt 296     107.403  70.425  51.581  1.00  0.00           C
ATOM   9665 1C31 POPEt 296     106.264  70.547  52.601  1.00  0.00           C
ATOM   9668 2C31 POPEt 296     106.733  70.456  54.061  1.00  0.00           C
ATOM   9671 3C31 POPEt 296     107.744  71.557  54.441  1.00  0.00           C
ATOM   9674 4C31 POPEt 296     108.163  71.527  55.911  1.00  0.00           C
ATOM   9677 5C31 POPEt 296     109.254  72.556  56.201  1.00  0.00           C
ATOM   9680 6C31 POPEt 296     109.634  72.646  57.671  1.00  0.00           C
ATOM   9684  NH3 POPEu 297      95.493   3.185  31.531  1.00  0.00           N
ATOM   9688  C12 POPEu 297      94.364   4.176  31.751  1.00  0.00           C
ATOM   9691  C11 POPEu 297      93.884   4.836  30.431  1.00  0.00           C
ATOM   9694  P   POPEu 297      91.603   6.326  30.291  1.00  0.00           P
ATOM   9695  O13 POPEu 297      91.684   7.697  29.721  1.00  0.00           O
ATOM   9696  O14 POPEu 297      91.043   5.265  29.411  1.00  0.00           O
ATOM   9697  O11 POPEu 297      90.794   6.265  31.651  1.00  0.00           O
ATOM   9698  O12 POPEu 297      93.064   5.946  30.741  1.00  0.00           O
ATOM   9699  C1  POPEu 297      91.394   6.587  32.921  1.00  0.00           C
ATOM   9702  C2  POPEu 297      91.223   5.507  34.051  1.00  0.00           C
ATOM   9704  O21 POPEu 297      92.514   5.146  34.581  1.00  0.00           O
ATOM   9705  C21 POPEu 297      92.814   5.677  35.751  1.00  0.00           C
ATOM   9706  O22 POPEu 297      92.394   6.736  36.191  1.00  0.00           O
ATOM   9707  C22 POPEu 297      93.714   4.696  36.521  1.00  0.00           C
ATOM   9710  C3  POPEu 297      90.554   4.197  33.571  1.00  0.00           C
ATOM   9713  O31 POPEu 297      90.884   3.066  34.421  1.00  0.00           O
ATOM   9714  C31 POPEu 297      90.134   2.896  35.501  1.00  0.00           C
ATOM   9715  O32 POPEu 297      89.204   3.605  35.841  1.00  0.00           O
ATOM   9716  C32 POPEu 297      90.674   1.704  36.301  1.00  0.00           C
ATOM   9719  C23 POPEu 297      93.314   4.607  38.011  1.00  0.00           C
ATOM   9722  C24 POPEu 297      94.024   3.497  38.811  1.00  0.00           C
ATOM   9725  C25 POPEu 297      93.403   3.336  40.211  1.00  0.00           C
ATOM   9728  C26 POPEu 297      94.134   2.355  41.141  1.00  0.00           C
ATOM   9731  C27 POPEu 297      93.704   2.536  42.611  1.00  0.00           C
ATOM   9734  C28 POPEu 297      94.454   1.613  43.591  1.00  0.00           C
ATOM   9737  C29 POPEu 297      94.454   2.163  45.001  1.00  0.00           C
ATOM   9739 0C21 POPEu 297      94.243   1.494  46.151  1.00  0.00           C
ATOM   9741 1C21 POPEu 297      94.044   0.013  46.311  1.00  0.00           C
ATOM   9744 2C21 POPEu 297      94.804  -0.596  47.511  1.00  0.00           C
ATOM   9747 3C21 POPEu 297      96.323  -0.356  47.531  1.00  0.00           C
ATOM   9750 4C21 POPEu 297      97.013  -0.778  46.231  1.00  0.00           C
ATOM   9753 5C21 POPEu 297      98.543  -0.766  46.261  1.00  0.00           C
ATOM   9756 6C21 POPEu 297      99.093  -1.086  44.861  1.00  0.00           C
ATOM   9759 7C21 POPEu 297     100.493  -1.718  44.851  1.00  0.00           C
ATOM   9762 8C21 POPEu 297     100.794  -2.387  43.501  1.00  0.00           C
ATOM   9766  C33 POPEu 297      89.584   0.782  36.901  1.00  0.00           C
ATOM   9769  C34 POPEu 297      88.844   1.333  38.131  1.00  0.00           C
ATOM   9772  C35 POPEu 297      89.763   1.804  39.261  1.00  0.00           C
ATOM   9775  C36 POPEu 297      88.974   2.193  40.511  1.00  0.00           C
ATOM   9778  C37 POPEu 297      89.634   3.366  41.251  1.00  0.00           C
ATOM   9781  C38 POPEu 297      88.734   4.015  42.321  1.00  0.00           C
ATOM   9784  C39 POPEu 297      88.194   3.045  43.371  1.00  0.00           C
ATOM   9787 0C31 POPEu 297      89.284   2.284  44.141  1.00  0.00           C
ATOM   9790 1C31 POPEu 297      88.653   1.463  45.271  1.00  0.00           C
ATOM   9793 2C31 POPEu 297      89.664   0.834  46.241  1.00  0.00           C
ATOM   9796 3C31 POPEu 297      88.924   0.323  47.481  1.00  0.00           C
ATOM   9799 4C31 POPEu 297      89.844  -0.117  48.631  1.00  0.00           C
ATOM   9802 5C31 POPEu 297      89.014  -0.507  49.861  1.00  0.00           C
ATOM   9805 6C31 POPEu 297      89.844  -0.687  51.121  1.00  0.00           C
ATOM   9809  NH3 POPEv 298     107.674  98.557  74.891  1.00  0.00           N
ATOM   9813  C12 POPEv 298     107.473  97.645  73.711  1.00  0.00           C
ATOM   9816  C11 POPEv 298     108.334  96.376  73.840  1.00  0.00           C
ATOM   9819  P   POPEv 298     110.714  97.326  74.471  1.00  0.00           P
ATOM   9820  O13 POPEv 298     110.654  98.745  74.091  1.00  0.00           O
ATOM   9821  O14 POPEv 298     110.374  97.015  75.881  1.00  0.00           O
ATOM   9822  O11 POPEv 298     112.114  96.686  74.091  1.00  0.00           O
ATOM   9823  O12 POPEv 298     109.714  96.576  73.531  1.00  0.00           O
ATOM   9824  C1  POPEv 298     113.364  97.186  74.581  1.00  0.00           C
ATOM   9827  C2  POPEv 298     114.334  97.547  73.411  1.00  0.00           C
ATOM   9829  O21 POPEv 298     115.304  96.495  73.241  1.00  0.00           O
ATOM   9830  C21 POPEv 298     115.824  96.355  72.021  1.00  0.00           C
ATOM   9831  O22 POPEv 298     116.733  97.006  71.541  1.00  0.00           O
ATOM   9832  C22 POPEv 298     115.084  95.236  71.281  1.00  0.00           C
ATOM   9835  C3  POPEv 298     114.964  98.955  73.691  1.00  0.00           C
ATOM   9838  O31 POPEv 298     116.183  99.256  72.991  1.00  0.00           O
ATOM   9839  C31 POPEv 298     116.274  99.886  71.821  1.00  0.00           C
ATOM   9840  O32 POPEv 298     117.303 100.396  71.421  1.00  0.00           O
ATOM   9841  C32 POPEv 298     114.973  99.947  70.991  1.00  0.00           C
ATOM   9844  C23 POPEv 298     115.584  95.166  69.821  1.00  0.00           C
ATOM   9847  C24 POPEv 298     114.854  94.095  69.011  1.00  0.00           C
ATOM   9850  C25 POPEv 298     115.623  93.626  67.771  1.00  0.00           C
ATOM   9853  C26 POPEv 298     114.824  92.587  66.991  1.00  0.00           C
ATOM   9856  C27 POPEv 298     115.523  92.096  65.711  1.00  0.00           C
ATOM   9859  C28 POPEv 298     114.854  90.856  65.091  1.00  0.00           C
ATOM   9862  C29 POPEv 298     113.373  91.066  64.891  1.00  0.00           C
ATOM   9864 0C21 POPEv 298     112.394  90.227  65.271  1.00  0.00           C
ATOM   9866 1C21 POPEv 298     112.573  88.867  65.881  1.00  0.00           C
ATOM   9869 2C21 POPEv 298     111.674  87.775  65.251  1.00  0.00           C
ATOM   9872 3C21 POPEv 298     112.013  87.386  63.801  1.00  0.00           C
ATOM   9875 4C21 POPEv 298     111.454  88.346  62.741  1.00  0.00           C
ATOM   9878 5C21 POPEv 298     111.344  87.696  61.351  1.00  0.00           C
ATOM   9881 6C21 POPEv 298     110.444  88.486  60.391  1.00  0.00           C
ATOM   9884 7C21 POPEv 298     109.854  87.596  59.281  1.00  0.00           C
ATOM   9887 8C21 POPEv 298     108.834  88.286  58.391  1.00  0.00           C
ATOM   9891  C33 POPEv 298     115.253  99.795  69.471  1.00  0.00           C
ATOM   9894  C34 POPEv 298     113.944  99.736  68.671  1.00  0.00           C
ATOM   9897  C35 POPEv 298     114.073  99.837  67.141  1.00  0.00           C
ATOM   9900  C36 POPEv 298     115.034  98.815  66.501  1.00  0.00           C
ATOM   9903  C37 POPEv 298     114.714  98.587  65.011  1.00  0.00           C
ATOM   9906  C38 POPEv 298     115.754  97.716  64.291  1.00  0.00           C
ATOM   9909  C39 POPEv 298     116.983  98.496  63.811  1.00  0.00           C
ATOM   9912 0C31 POPEv 298     116.764  99.235  62.481  1.00  0.00           C
ATOM   9915 1C31 POPEv 298     117.974 100.096  62.061  1.00  0.00           C
ATOM   9918 2C31 POPEv 298     119.213  99.286  61.641  1.00  0.00           C
ATOM   9921 3C31 POPEv 298     119.564  99.485  60.161  1.00  0.00           C
ATOM   9924 4C31 POPEv 298     120.824  98.715  59.711  1.00  0.00           C
ATOM   9927 5C31 POPEv 298     121.284  99.135  58.311  1.00  0.00           C
ATOM   9930 6C31 POPEv 298     122.504  98.356  57.801  1.00  0.00           C
ATOM   9934  NH3 POPEw 299      61.254 105.595  75.731  1.00  0.00           N
ATOM   9938  C12 POPEw 299      60.204 106.306  76.551  1.00  0.00           C
ATOM   9941  C11 POPEw 299      59.454 105.315  77.441  1.00  0.00           C
ATOM   9944  P   POPEw 299      57.984 105.656  79.621  1.00  0.00           P
ATOM   9945  O13 POPEw 299      59.064 104.965  80.361  1.00  0.00           O
ATOM   9946  O14 POPEw 299      57.394 106.866  80.230  1.00  0.00           O
ATOM   9947  O11 POPEw 299      56.864 104.585  79.371  1.00  0.00           O
ATOM   9948  O12 POPEw 299      58.474 106.026  78.180  1.00  0.00           O
ATOM   9949  C1  POPEw 299      55.624 104.956  78.770  1.00  0.00           C
ATOM   9952  C2  POPEw 299      55.714 104.846  77.231  1.00  0.00           C
ATOM   9954  O21 POPEw 299      54.624 105.576  76.621  1.00  0.00           O
ATOM   9955  C21 POPEw 299      54.924 106.026  75.401  1.00  0.00           C
ATOM   9956  O22 POPEw 299      55.994 105.876  74.851  1.00  0.00           O
ATOM   9957  C22 POPEw 299      53.754 106.796  74.801  1.00  0.00           C
ATOM   9960  C3  POPEw 299      55.744 103.346  76.821  1.00  0.00           C
ATOM   9963  O31 POPEw 299      56.154 103.186  75.441  1.00  0.00           O
ATOM   9964  C31 POPEw 299      55.244 102.645  74.661  1.00  0.00           C
ATOM   9965  O32 POPEw 299      54.284 101.985  75.020  1.00  0.00           O
ATOM   9966  C32 POPEw 299      55.504 103.036  73.211  1.00  0.00           C
ATOM   9969  C23 POPEw 299      53.984 107.176  73.320  1.00  0.00           C
ATOM   9972  C24 POPEw 299      53.244 108.465  72.931  1.00  0.00           C
ATOM   9975  C25 POPEw 299      53.564 108.946  71.511  1.00  0.00           C
ATOM   9978  C26 POPEw 299      52.964 108.076  70.401  1.00  0.00           C
ATOM   9981  C27 POPEw 299      52.534 108.895  69.181  1.00  0.00           C
ATOM   9984  C28 POPEw 299      51.694 108.076  68.181  1.00  0.00           C
ATOM   9987  C29 POPEw 299      51.014 108.966  67.161  1.00  0.00           C
ATOM   9989 0C21 POPEw 299      49.734 108.906  66.761  1.00  0.00           C
ATOM   9991 1C21 POPEw 299      48.714 107.885  67.181  1.00  0.00           C
ATOM   9994 2C21 POPEw 299      47.724 107.626  66.031  1.00  0.00           C
ATOM   9997 3C21 POPEw 299      48.334 106.866  64.851  1.00  0.00           C
ATOM  10000 4C21 POPEw 299      47.424 106.896  63.621  1.00  0.00           C
ATOM  10003 5C21 POPEw 299      47.544 105.665  62.711  1.00  0.00           C
ATOM  10006 6C21 POPEw 299      48.964 105.436  62.181  1.00  0.00           C
ATOM  10009 7C21 POPEw 299      49.004 104.527  60.951  1.00  0.00           C
ATOM  10012 8C21 POPEw 299      50.404 104.406  60.341  1.00  0.00           C
ATOM  10016  C33 POPEw 299      54.214 102.926  72.391  1.00  0.00           C
ATOM  10019  C34 POPEw 299      54.264 103.605  71.021  1.00  0.00           C
ATOM  10022  C35 POPEw 299      52.964 103.296  70.271  1.00  0.00           C
ATOM  10025  C36 POPEw 299      52.954 103.675  68.791  1.00  0.00           C
ATOM  10028  C37 POPEw 299      52.244 102.605  67.951  1.00  0.00           C
ATOM  10031  C38 POPEw 299      51.504 103.165  66.731  1.00  0.00           C
ATOM  10034  C39 POPEw 299      52.424 103.855  65.721  1.00  0.00           C
ATOM  10037 0C31 POPEw 299      51.824 105.187  65.241  1.00  0.00           C
ATOM  10040 1C31 POPEw 299      52.744 105.936  64.261  1.00  0.00           C
ATOM  10043 2C31 POPEw 299      52.624 107.456  64.431  1.00  0.00           C
ATOM  10046 3C31 POPEw 299      53.324 108.256  63.331  1.00  0.00           C
ATOM  10049 4C31 POPEw 299      52.514 108.277  62.021  1.00  0.00           C
ATOM  10052 5C31 POPEw 299      53.104 109.226  60.981  1.00  0.00           C
ATOM  10055 6C31 POPEw 299      52.154 109.496  59.811  1.00  0.00           C
ATOM  10059  NH3 POPEx 300      59.913  56.756  76.891  1.00  0.00           N
ATOM  10063  C12 POPEx 300      60.634  55.867  77.871  1.00  0.00           C
ATOM  10066  C11 POPEx 300      60.074  54.427  77.831  1.00  0.00           C
ATOM  10069  P   POPEx 300      57.604  54.417  78.831  1.00  0.00           P
ATOM  10070  O13 POPEx 300      56.774  53.195  78.901  1.00  0.00           O
ATOM  10071  O14 POPEx 300      57.294  55.495  79.791  1.00  0.00           O
ATOM  10072  O11 POPEx 300      57.394  55.056  77.381  1.00  0.00           O
ATOM  10073  O12 POPEx 300      59.154  54.166  78.891  1.00  0.00           O
ATOM  10074  C1  POPEx 300      56.023  55.367  77.070  1.00  0.00           C
ATOM  10077  C2  POPEx 300      55.934  56.535  76.061  1.00  0.00           C
ATOM  10079  O21 POPEx 300      54.554  56.637  75.680  1.00  0.00           O
ATOM  10080  C21 POPEx 300      54.034  57.587  74.891  1.00  0.00           C
ATOM  10081  O22 POPEx 300      53.004  57.407  74.251  1.00  0.00           O
ATOM  10082  C22 POPEx 300      54.664  58.957  75.020  1.00  0.00           C
ATOM  10085  C3  POPEx 300      56.854  56.246  74.851  1.00  0.00           C
ATOM  10088  O31 POPEx 300      56.904  57.387  74.001  1.00  0.00           O
ATOM  10089  C31 POPEx 300      57.144  57.306  72.681  1.00  0.00           C
ATOM  10090  O32 POPEx 300      57.094  58.256  71.921  1.00  0.00           O
ATOM  10091  C32 POPEx 300      57.384  55.877  72.201  1.00  0.00           C
ATOM  10094  C23 POPEx 300      54.594  59.697  73.671  1.00  0.00           C
ATOM  10097  C24 POPEx 300      54.054  61.117  73.811  1.00  0.00           C
ATOM  10100  C25 POPEx 300      52.544  61.127  74.051  1.00  0.00           C
ATOM  10103  C26 POPEx 300      51.944  62.496  73.741  1.00  0.00           C
ATOM  10106  C27 POPEx 300      50.514  62.696  74.281  1.00  0.00           C
ATOM  10109  C28 POPEx 300      49.534  61.535  74.021  1.00  0.00           C
ATOM  10112  C29 POPEx 300      49.504  61.087  72.581  1.00  0.00           C
ATOM  10114 0C21 POPEx 300      48.704  61.547  71.601  1.00  0.00           C
ATOM  10116 1C21 POPEx 300      47.684  62.646  71.721  1.00  0.00           C
ATOM  10119 2C21 POPEx 300      46.303  62.106  71.351  1.00  0.00           C
ATOM  10122 3C21 POPEx 300      45.794  61.087  72.381  1.00  0.00           C
ATOM  10125 4C21 POPEx 300      44.474  60.457  71.951  1.00  0.00           C
ATOM  10128 5C21 POPEx 300      44.564  59.606  70.680  1.00  0.00           C
ATOM  10131 6C21 POPEx 300      43.574  58.436  70.661  1.00  0.00           C
ATOM  10134 7C21 POPEx 300      43.704  57.556  69.421  1.00  0.00           C
ATOM  10137 8C21 POPEx 300      43.024  56.197  69.561  1.00  0.00           C
ATOM  10141  C33 POPEx 300      57.604  55.765  70.691  1.00  0.00           C
ATOM  10144  C34 POPEx 300      57.704  54.287  70.281  1.00  0.00           C
ATOM  10147  C35 POPEx 300      57.784  54.096  68.770  1.00  0.00           C
ATOM  10150  C36 POPEx 300      56.424  54.196  68.071  1.00  0.00           C
ATOM  10153  C37 POPEx 300      56.554  54.697  66.631  1.00  0.00           C
ATOM  10156  C38 POPEx 300      55.244  54.606  65.831  1.00  0.00           C
ATOM  10159  C39 POPEx 300      54.884  53.177  65.411  1.00  0.00           C
ATOM  10162 0C31 POPEx 300      53.593  53.135  64.581  1.00  0.00           C
ATOM  10165 1C31 POPEx 300      53.254  51.707  64.121  1.00  0.00           C
ATOM  10168 2C31 POPEx 300      52.014  51.637  63.221  1.00  0.00           C
ATOM  10171 3C31 POPEx 300      52.343  51.707  61.721  1.00  0.00           C
ATOM  10174 4C31 POPEx 300      51.124  51.346  60.861  1.00  0.00           C
ATOM  10177 5C31 POPEx 300      51.394  51.396  59.351  1.00  0.00           C
ATOM  10180 6C31 POPEx 300      50.194  50.986  58.501  1.00  0.00           C
ATOM  10184  NH3 POPEy 301     124.044  25.047  81.361  1.00  0.00           N
ATOM  10188  C12 POPEy 301     124.903  25.217  82.591  1.00  0.00           C
ATOM  10191  C11 POPEy 301     124.674  24.107  83.651  1.00  0.00           C
ATOM  10194  P   POPEy 301     124.614  21.777  82.391  1.00  0.00           P
ATOM  10195  O13 POPEy 301     125.253  20.436  82.481  1.00  0.00           O
ATOM  10196  O14 POPEy 301     123.144  21.836  82.521  1.00  0.00           O
ATOM  10197  O11 POPEy 301     124.984  22.367  80.981  1.00  0.00           O
ATOM  10198  O12 POPEy 301     125.274  22.837  83.341  1.00  0.00           O
ATOM  10199  C1  POPEy 301     126.354  22.316  80.521  1.00  0.00           C
ATOM  10202  C2  POPEy 301     126.374  22.477  78.991  1.00  0.00           C
ATOM  10204  O21 POPEy 301     127.564  21.936  78.391  1.00  0.00           O
ATOM  10205  C21 POPEy 301     127.394  21.447  77.151  1.00  0.00           C
ATOM  10206  O22 POPEy 301     126.304  21.146  76.681  1.00  0.00           O
ATOM  10207  C22 POPEy 301     128.723  21.256  76.421  1.00  0.00           C
ATOM  10210  C3  POPEy 301     126.234  23.936  78.561  1.00  0.00           C
ATOM  10213  O31 POPEy 301     125.314  24.006  77.471  1.00  0.00           O
ATOM  10214  C31 POPEy 301     124.184  24.666  77.601  1.00  0.00           C
ATOM  10215  O32 POPEy 301     123.814  25.317  78.571  1.00  0.00           O
ATOM  10216  C32 POPEy 301     123.303  24.367  76.371  1.00  0.00           C
ATOM  10219  C23 POPEy 301     128.744  21.887  75.011  1.00  0.00           C
ATOM  10222  C24 POPEy 301     129.383  23.277  74.981  1.00  0.00           C
ATOM  10225  C25 POPEy 301     128.944  24.076  73.751  1.00  0.00           C
ATOM  10228  C26 POPEy 301     129.604  25.466  73.681  1.00  0.00           C
ATOM  10231  C27 POPEy 301     130.364  25.647  72.351  1.00  0.00           C
ATOM  10234  C28 POPEy 301     131.414  26.766  72.381  1.00  0.00           C
ATOM  10237  C29 POPEy 301     132.074  26.897  71.031  1.00  0.00           C
ATOM  10239 0C21 POPEy 301     133.373  26.707  70.721  1.00  0.00           C
ATOM  10241 1C21 POPEy 301     134.504  26.367  71.661  1.00  0.00           C
ATOM  10244 2C21 POPEy 301     135.663  27.377  71.541  1.00  0.00           C
ATOM  10247 3C21 POPEy 301     135.264  28.797  71.961  1.00  0.00           C
ATOM  10250 4C21 POPEy 301     136.394  29.826  71.901  1.00  0.00           C
ATOM  10253 5C21 POPEy 301     135.873  31.246  72.171  1.00  0.00           C
ATOM  10256 6C21 POPEy 301     136.564  32.317  71.311  1.00  0.00           C
ATOM  10259 7C21 POPEy 301     136.094  33.727  71.661  1.00  0.00           C
ATOM  10262 8C21 POPEy 301     136.913  34.857  71.051  1.00  0.00           C
ATOM  10266  C33 POPEy 301     123.744  23.177  75.481  1.00  0.00           C
ATOM  10269  C34 POPEy 301     123.614  23.447  73.971  1.00  0.00           C
ATOM  10272  C35 POPEy 301     124.544  22.535  73.141  1.00  0.00           C
ATOM  10275  C36 POPEy 301     125.004  23.186  71.831  1.00  0.00           C
ATOM  10278  C37 POPEy 301     125.864  22.256  70.961  1.00  0.00           C
ATOM  10281  C38 POPEy 301     126.214  22.857  69.591  1.00  0.00           C
ATOM  10284  C39 POPEy 301     127.204  24.037  69.641  1.00  0.00           C
ATOM  10287 0C31 POPEy 301     127.744  24.387  68.251  1.00  0.00           C
ATOM  10290 1C31 POPEy 301     128.744  25.556  68.271  1.00  0.00           C
ATOM  10293 2C31 POPEy 301     129.614  25.625  67.011  1.00  0.00           C
ATOM  10296 3C31 POPEy 301     128.844  25.907  65.711  1.00  0.00           C
ATOM  10299 4C31 POPEy 301     129.803  25.957  64.521  1.00  0.00           C
ATOM  10302 5C31 POPEy 301     129.164  26.467  63.221  1.00  0.00           C
ATOM  10305 6C31 POPEy 301     130.194  26.627  62.101  1.00  0.00           C
ATOM  10309  NH3 POPEz 302     106.934  71.006  78.201  1.00  0.00           N
ATOM  10313  C12 POPEz 302     106.904  70.797  79.701  1.00  0.00           C
ATOM  10316  C11 POPEz 302     106.824  72.135  80.471  1.00  0.00           C
ATOM  10319  P   POPEz 302     105.164  74.237  80.521  1.00  0.00           P
ATOM  10320  O13 POPEz 302     103.683  74.337  80.541  1.00  0.00           O
ATOM  10321  O14 POPEz 302     105.894  74.837  81.661  1.00  0.00           O
ATOM  10322  O11 POPEz 302     105.724  74.907  79.221  1.00  0.00           O
ATOM  10323  O12 POPEz 302     105.523  72.707  80.351  1.00  0.00           O
ATOM  10324  C1  POPEz 302     106.584  76.047  79.111  1.00  0.00           C
ATOM  10327  C2  POPEz 302     107.823  75.745  78.211  1.00  0.00           C
ATOM  10329  O21 POPEz 302     108.224  76.917  77.461  1.00  0.00           O
ATOM  10330  C21 POPEz 302     109.464  76.756  76.961  1.00  0.00           C
ATOM  10331  O22 POPEz 302     110.244  75.877  77.321  1.00  0.00           O
ATOM  10332  C22 POPEz 302     109.733  77.756  75.851  1.00  0.00           C
ATOM  10335  C3  POPEz 302     107.473  74.536  77.281  1.00  0.00           C
ATOM  10338  O31 POPEz 302     108.284  74.407  76.091  1.00  0.00           O
ATOM  10339  C31 POPEz 302     108.823  73.205  75.901  1.00  0.00           C
ATOM  10340  O32 POPEz 302     108.814  72.297  76.731  1.00  0.00           O
ATOM  10341  C32 POPEz 302     109.434  73.135  74.521  1.00  0.00           C
ATOM  10344  C23 POPEz 302     109.564  77.087  74.471  1.00  0.00           C
ATOM  10347  C24 POPEz 302     110.424  77.697  73.361  1.00  0.00           C
ATOM  10350  C25 POPEz 302     110.213  79.186  73.151  1.00  0.00           C
ATOM  10353  C26 POPEz 302     110.994  79.705  71.930  1.00  0.00           C
ATOM  10356  C27 POPEz 302     110.654  81.166  71.651  1.00  0.00           C
ATOM  10359  C28 POPEz 302     111.454  81.847  70.531  1.00  0.00           C
ATOM  10362  C29 POPEz 302     111.164  81.306  69.151  1.00  0.00           C
ATOM  10364 0C21 POPEz 302     110.754  82.026  68.081  1.00  0.00           C
ATOM  10366 1C21 POPEz 302     110.523  83.517  68.081  1.00  0.00           C
ATOM  10369 2C21 POPEz 302     111.814  84.345  68.211  1.00  0.00           C
ATOM  10372 3C21 POPEz 302     111.564  85.735  68.811  1.00  0.00           C
ATOM  10375 4C21 POPEz 302     112.864  86.507  69.041  1.00  0.00           C
ATOM  10378 5C21 POPEz 302     112.634  87.885  69.661  1.00  0.00           C
ATOM  10381 6C21 POPEz 302     113.944  88.666  69.881  1.00  0.00           C
ATOM  10384 7C21 POPEz 302     113.704  90.047  70.501  1.00  0.00           C
ATOM  10387 8C21 POPEz 302     114.944  90.576  71.211  1.00  0.00           C
ATOM  10391  C33 POPEz 302     108.334  73.167  73.431  1.00  0.00           C
ATOM  10394  C34 POPEz 302     108.704  72.275  72.241  1.00  0.00           C
ATOM  10397  C35 POPEz 302     109.714  72.907  71.281  1.00  0.00           C
ATOM  10400  C36 POPEz 302     110.234  71.877  70.281  1.00  0.00           C
ATOM  10403  C37 POPEz 302     110.744  72.486  68.971  1.00  0.00           C
ATOM  10406  C38 POPEz 302     111.304  71.407  68.031  1.00  0.00           C
ATOM  10409  C39 POPEz 302     111.654  71.925  66.631  1.00  0.00           C
ATOM  10412 0C31 POPEz 302     110.404  72.285  65.821  1.00  0.00           C
ATOM  10415 1C31 POPEz 302     110.694  72.867  64.441  1.00  0.00           C
ATOM  10418 2C31 POPEz 302     109.394  73.087  63.651  1.00  0.00           C
ATOM  10421 3C31 POPEz 302     109.483  74.197  62.601  1.00  0.00           C
ATOM  10424 4C31 POPEz 302     110.644  74.035  61.611  1.00  0.00           C
ATOM  10427 5C31 POPEz 302     110.704  75.186  60.601  1.00  0.00           C
ATOM  10430 6C31 POPEz 302     111.983  75.175  59.761  1.00  0.00           C
ATOM  10434  NH3 POPE0 303      39.414 116.306  36.371  1.00  0.00           N
ATOM  10438  C12 POPE0 303      39.344 117.596  37.171  1.00  0.00           C
ATOM  10441  C11 POPE0 303      39.704 118.825  36.301  1.00  0.00           C
ATOM  10444  P   POPE0 303      40.644 121.227  36.481  1.00  0.00           P
ATOM  10445  O13 POPE0 303      42.054 120.816  36.631  1.00  0.00           O
ATOM  10446  O14 POPE0 303      40.224 121.607  35.121  1.00  0.00           O
ATOM  10447  O11 POPE0 303      40.494 122.435  37.461  1.00  0.00           O
ATOM  10448  O12 POPE0 303      39.724 120.056  37.051  1.00  0.00           O
ATOM  10449  C1  POPE0 303      39.304 123.076  37.841  1.00  0.00           C
ATOM  10452  C2  POPE0 303      38.714 122.416  39.121  1.00  0.00           C
ATOM  10454  O21 POPE0 303      38.034 123.335  39.991  1.00  0.00           O
ATOM  10455  C21 POPE0 303      37.114 124.146  39.531  1.00  0.00           C
ATOM  10456  O22 POPE0 303      36.854 124.387  38.371  1.00  0.00           O
ATOM  10457  C22 POPE0 303      36.434 124.795  40.761  1.00  0.00           C
ATOM  10460  C3  POPE0 303      39.784 121.665  40.001  1.00  0.00           C
ATOM  10463  O31 POPE0 303      39.134 120.876  41.021  1.00  0.00           O
ATOM  10464  C31 POPE0 303      39.834 120.315  42.021  1.00  0.00           C
ATOM  10465  O32 POPE0 303      39.454 119.305  42.601  1.00  0.00           O
ATOM  10466  C32 POPE0 303      41.064 121.087  42.451  1.00  0.00           C
ATOM  10469  C23 POPE0 303      34.944 125.156  40.561  1.00  0.00           C
ATOM  10472  C24 POPE0 303      34.244 125.506  41.881  1.00  0.00           C
ATOM  10475  C25 POPE0 303      32.824 126.057  41.651  1.00  0.00           C
ATOM  10478  C26 POPE0 303      32.014 126.276  42.941  1.00  0.00           C
ATOM  10481  C27 POPE0 303      30.754 127.117  42.681  1.00  0.00           C
ATOM  10484  C28 POPE0 303      29.934 127.495  43.941  1.00  0.00           C
ATOM  10487  C29 POPE0 303      28.864 126.486  44.271  1.00  0.00           C
ATOM  10489 0C21 POPE0 303      28.124 126.425  45.391  1.00  0.00           C
ATOM  10491 1C21 POPE0 303      28.214 127.326  46.601  1.00  0.00           C
ATOM  10494 2C21 POPE0 303      28.454 126.477  47.861  1.00  0.00           C
ATOM  10497 3C21 POPE0 303      28.544 127.276  49.161  1.00  0.00           C
ATOM  10500 4C21 POPE0 303      28.784 126.355  50.371  1.00  0.00           C
ATOM  10503 5C21 POPE0 303      29.014 127.096  51.691  1.00  0.00           C
ATOM  10506 6C21 POPE0 303      29.244 126.126  52.861  1.00  0.00           C
ATOM  10509 7C21 POPE0 303      29.494 126.816  54.211  1.00  0.00           C
ATOM  10512 8C21 POPE0 303      29.524 125.835  55.391  1.00  0.00           C
ATOM  10516  C33 POPE0 303      41.714 120.506  43.721  1.00  0.00           C
ATOM  10519  C34 POPE0 303      42.444 121.626  44.471  1.00  0.00           C
ATOM  10522  C35 POPE0 303      43.514 121.115  45.431  1.00  0.00           C
ATOM  10525  C36 POPE0 303      44.214 122.276  46.141  1.00  0.00           C
ATOM  10528  C37 POPE0 303      45.354 121.775  47.031  1.00  0.00           C
ATOM  10531  C38 POPE0 303      46.134 122.885  47.731  1.00  0.00           C
ATOM  10534  C39 POPE0 303      45.364 123.636  48.831  1.00  0.00           C
ATOM  10537 0C31 POPE0 303      46.284 124.626  49.561  1.00  0.00           C
ATOM  10540 1C31 POPE0 303      45.774 125.075  50.931  1.00  0.00           C
ATOM  10543 2C31 POPE0 303      46.804 125.986  51.621  1.00  0.00           C
ATOM  10546 3C31 POPE0 303      46.514 126.245  53.111  1.00  0.00           C
ATOM  10549 4C31 POPE0 303      46.784 125.016  53.981  1.00  0.00           C
ATOM  10552 5C31 POPE0 303      46.504 125.266  55.471  1.00  0.00           C
ATOM  10555 6C31 POPE0 303      46.934 124.095  56.341  1.00  0.00           C
ATOM  10559  NH3 POPE1 304      89.704 129.117  29.471  1.00  0.00           N
ATOM  10563  C12 POPE1 304      90.493 128.107  28.701  1.00  0.00           C
ATOM  10566  C11 POPE1 304      91.614 128.837  27.941  1.00  0.00           C
ATOM  10569  P   POPE1 304      93.543 129.256  29.641  1.00  0.00           P
ATOM  10570  O13 POPE1 304      94.494 128.656  28.681  1.00  0.00           O
ATOM  10571  O14 POPE1 304      94.034 130.385  30.461  1.00  0.00           O
ATOM  10572  O11 POPE1 304      92.894 128.206  30.591  1.00  0.00           O
ATOM  10573  O12 POPE1 304      92.324 129.755  28.791  1.00  0.00           O
ATOM  10574  C1  POPE1 304      93.434 126.945  31.011  1.00  0.00           C
ATOM  10577  C2  POPE1 304      93.804 126.906  32.531  1.00  0.00           C
ATOM  10579  O21 POPE1 304      93.764 125.536  32.981  1.00  0.00           O
ATOM  10580  C21 POPE1 304      93.994 125.315  34.271  1.00  0.00           C
ATOM  10581  O22 POPE1 304      94.584 126.066  35.021  1.00  0.00           O
ATOM  10582  C22 POPE1 304      93.224 124.057  34.651  1.00  0.00           C
ATOM  10585  C3  POPE1 304      92.904 127.836  33.421  1.00  0.00           C
ATOM  10588  O31 POPE1 304      91.854 127.155  34.151  1.00  0.00           O
ATOM  10589  C31 POPE1 304      90.794 126.826  33.441  1.00  0.00           C
ATOM  10590  O32 POPE1 304      90.593 127.117  32.271  1.00  0.00           O
ATOM  10591  C32 POPE1 304      89.814 126.035  34.321  1.00  0.00           C
ATOM  10594  C23 POPE1 304      93.464 123.496  36.071  1.00  0.00           C
ATOM  10597  C24 POPE1 304      92.263 122.645  36.511  1.00  0.00           C
ATOM  10600  C25 POPE1 304      92.473 121.906  37.831  1.00  0.00           C
ATOM  10603  C26 POPE1 304      92.224 122.736  39.101  1.00  0.00           C
ATOM  10606  C27 POPE1 304      92.403 121.856  40.351  1.00  0.00           C
ATOM  10609  C28 POPE1 304      91.934 122.465  41.681  1.00  0.00           C
ATOM  10612  C29 POPE1 304      91.584 121.367  42.651  1.00  0.00           C
ATOM  10614 0C21 POPE1 304      92.174 121.026  43.811  1.00  0.00           C
ATOM  10616 1C21 POPE1 304      93.344 121.697  44.481  1.00  0.00           C
ATOM  10619 2C21 POPE1 304      93.044 122.055  45.951  1.00  0.00           C
ATOM  10622 3C21 POPE1 304      93.373 120.965  46.981  1.00  0.00           C
ATOM  10625 4C21 POPE1 304      92.424 119.755  46.981  1.00  0.00           C
ATOM  10628 5C21 POPE1 304      92.584 118.846  48.211  1.00  0.00           C
ATOM  10631 6C21 POPE1 304      93.954 118.137  48.291  1.00  0.00           C
ATOM  10634 7C21 POPE1 304      94.044 117.206  49.511  1.00  0.00           C
ATOM  10637 8C21 POPE1 304      95.244 116.255  49.491  1.00  0.00           C
ATOM  10641  C33 POPE1 304      89.504 126.595  35.731  1.00  0.00           C
ATOM  10644  C34 POPE1 304      88.694 125.606  36.591  1.00  0.00           C
ATOM  10647  C35 POPE1 304      89.413 125.145  37.861  1.00  0.00           C
ATOM  10650  C36 POPE1 304      89.384 126.145  39.031  1.00  0.00           C
ATOM  10653  C37 POPE1 304      90.184 125.606  40.231  1.00  0.00           C
ATOM  10656  C38 POPE1 304      89.964 126.385  41.531  1.00  0.00           C
ATOM  10659  C39 POPE1 304      90.894 125.956  42.671  1.00  0.00           C
ATOM  10662 0C31 POPE1 304      92.394 126.206  42.381  1.00  0.00           C
ATOM  10665 1C31 POPE1 304      93.274 126.105  43.641  1.00  0.00           C
ATOM  10668 2C31 POPE1 304      94.763 126.395  43.351  1.00  0.00           C
ATOM  10671 3C31 POPE1 304      95.604 125.135  43.081  1.00  0.00           C
ATOM  10674 4C31 POPE1 304      95.994 124.396  44.371  1.00  0.00           C
ATOM  10677 5C31 POPE1 304      96.773 123.106  44.111  1.00  0.00           C
ATOM  10680 6C31 POPE1 304      97.144 122.355  45.391  1.00  0.00           C
ATOM  10684  NH3 POPE2 305      30.534  10.277  77.031  1.00  0.00           N
ATOM  10688  C12 POPE2 305      31.164   9.337  78.031  1.00  0.00           C
ATOM  10691  C11 POPE2 305      30.823   7.857  77.730  1.00  0.00           C
ATOM  10694  P   POPE2 305      28.514   7.597  78.931  1.00  0.00           P
ATOM  10695  O13 POPE2 305      28.134   7.397  80.351  1.00  0.00           O
ATOM  10696  O14 POPE2 305      28.333   8.967  78.391  1.00  0.00           O
ATOM  10697  O11 POPE2 305      27.744   6.517  78.071  1.00  0.00           O
ATOM  10698  O12 POPE2 305      30.044   7.237  78.751  1.00  0.00           O
ATOM  10699  C1  POPE2 305      26.933   6.907  76.961  1.00  0.00           C
ATOM  10702  C2  POPE2 305      26.604   5.687  76.061  1.00  0.00           C
ATOM  10704  O21 POPE2 305      26.143   6.217  74.801  1.00  0.00           O
ATOM  10705  C21 POPE2 305      26.474   5.497  73.751  1.00  0.00           C
ATOM  10706  O22 POPE2 305      27.274   4.587  73.711  1.00  0.00           O
ATOM  10707  C22 POPE2 305      25.700   5.987  72.541  1.00  0.00           C
ATOM  10710  C3  POPE2 305      25.511   4.737  76.621  1.00  0.00           C
ATOM  10713  O31 POPE2 305      25.191   3.747  75.621  1.00  0.00           O
ATOM  10714  C31 POPE2 305      25.251   2.487  75.981  1.00  0.00           C
ATOM  10715  O32 POPE2 305      25.161   2.064  77.131  1.00  0.00           O
ATOM  10716  C32 POPE2 305      25.490   1.594  74.751  1.00  0.00           C
ATOM  10719  C23 POPE2 305      26.404   5.577  71.241  1.00  0.00           C
ATOM  10722  C24 POPE2 305      25.590   6.017  70.031  1.00  0.00           C
ATOM  10725  C25 POPE2 305      26.343   5.847  68.711  1.00  0.00           C
ATOM  10728  C26 POPE2 305      25.541   6.417  67.551  1.00  0.00           C
ATOM  10731  C27 POPE2 305      26.304   6.357  66.221  1.00  0.00           C
ATOM  10734  C28 POPE2 305      25.571   7.167  65.151  1.00  0.00           C
ATOM  10737  C29 POPE2 305      26.133   6.887  63.791  1.00  0.00           C
ATOM  10739 0C21 POPE2 305      26.833   7.727  63.011  1.00  0.00           C
ATOM  10741 1C21 POPE2 305      27.253   9.146  63.321  1.00  0.00           C
ATOM  10744 2C21 POPE2 305      28.433   9.476  62.391  1.00  0.00           C
ATOM  10747 3C21 POPE2 305      28.904  10.936  62.471  1.00  0.00           C
ATOM  10750 4C21 POPE2 305      30.144  11.197  61.591  1.00  0.00           C
ATOM  10753 5C21 POPE2 305      29.944  10.747  60.131  1.00  0.00           C
ATOM  10756 6C21 POPE2 305      30.664  11.627  59.091  1.00  0.00           C
ATOM  10759 7C21 POPE2 305      29.963  12.977  58.891  1.00  0.00           C
ATOM  10762 8C21 POPE2 305      30.524  13.787  57.721  1.00  0.00           C
ATOM  10766  C33 POPE2 305      24.240   1.264  73.891  1.00  0.00           C
ATOM  10769  C34 POPE2 305      23.981   2.314  72.801  1.00  0.00           C
ATOM  10772  C35 POPE2 305      23.050   1.834  71.671  1.00  0.00           C
ATOM  10775  C36 POPE2 305      21.560   1.804  72.051  1.00  0.00           C
ATOM  10778  C37 POPE2 305      20.630   1.474  70.871  1.00  0.00           C
ATOM  10781  C38 POPE2 305      19.151   1.614  71.251  1.00  0.00           C
ATOM  10784  C39 POPE2 305      18.321   0.354  70.941  1.00  0.00           C
ATOM  10787 0C31 POPE2 305      18.171   0.084  69.441  1.00  0.00           C
ATOM  10790 1C31 POPE2 305      17.631  -1.326  69.191  1.00  0.00           C
ATOM  10793 2C31 POPE2 305      17.540  -1.726  67.711  1.00  0.00           C
ATOM  10796 3C31 POPE2 305      16.641  -0.856  66.831  1.00  0.00           C
ATOM  10799 4C31 POPE2 305      16.530  -1.466  65.431  1.00  0.00           C
ATOM  10802 5C31 POPE2 305      15.770  -0.596  64.431  1.00  0.00           C
ATOM  10805 6C31 POPE2 305      15.741  -1.196  63.021  1.00  0.00           C
ATOM  10809  NH3 POPE3 306      12.411  41.727  77.091  1.00  0.00           N
ATOM  10813  C12 POPE3 306      11.080  41.535  77.761  1.00  0.00           C
ATOM  10816  C11 POPE3 306      10.911  42.547  78.881  1.00  0.00           C
ATOM  10819  P   POPE3 306      12.740  43.657  80.401  1.00  0.00           P
ATOM  10820  O13 POPE3 306      11.721  44.487  81.071  1.00  0.00           O
ATOM  10821  O14 POPE3 306      13.850  43.125  81.211  1.00  0.00           O
ATOM  10822  O11 POPE3 306      13.311  44.427  79.141  1.00  0.00           O
ATOM  10823  O12 POPE3 306      12.010  42.416  79.781  1.00  0.00           O
ATOM  10824  C1  POPE3 306      13.780  45.786  79.211  1.00  0.00           C
ATOM  10827  C2  POPE3 306      13.771  46.355  77.771  1.00  0.00           C
ATOM  10829  O21 POPE3 306      14.331  47.686  77.651  1.00  0.00           O
ATOM  10830  C21 POPE3 306      15.000  47.846  76.511  1.00  0.00           C
ATOM  10831  O22 POPE3 306      15.560  46.945  75.901  1.00  0.00           O
ATOM  10832  C22 POPE3 306      14.860  49.245  75.921  1.00  0.00           C
ATOM  10835  C3  POPE3 306      12.311  46.436  77.281  1.00  0.00           C
ATOM  10838  O31 POPE3 306      12.180  46.346  75.841  1.00  0.00           O
ATOM  10839  C31 POPE3 306      12.080  45.096  75.411  1.00  0.00           C
ATOM  10840  O32 POPE3 306      12.180  44.117  76.111  1.00  0.00           O
ATOM  10841  C32 POPE3 306      11.611  45.076  73.961  1.00  0.00           C
ATOM  10844  C23 POPE3 306      14.841  49.087  74.381  1.00  0.00           C
ATOM  10847  C24 POPE3 306      14.510  50.346  73.581  1.00  0.00           C
ATOM  10850  C25 POPE3 306      14.610  50.066  72.070  1.00  0.00           C
ATOM  10853  C26 POPE3 306      14.711  51.346  71.231  1.00  0.00           C
ATOM  10856  C27 POPE3 306      14.671  51.127  69.711  1.00  0.00           C
ATOM  10859  C28 POPE3 306      14.960  52.396  68.891  1.00  0.00           C
ATOM  10862  C29 POPE3 306      13.860  53.417  68.961  1.00  0.00           C
ATOM  10864 0C21 POPE3 306      12.731  53.377  68.231  1.00  0.00           C
ATOM  10866 1C21 POPE3 306      12.421  52.285  67.231  1.00  0.00           C
ATOM  10869 2C21 POPE3 306      11.311  52.657  66.241  1.00  0.00           C
ATOM  10872 3C21 POPE3 306      10.981  51.477  65.321  1.00  0.00           C
ATOM  10875 4C21 POPE3 306       9.871  51.797  64.321  1.00  0.00           C
ATOM  10878 5C21 POPE3 306      10.091  51.127  62.961  1.00  0.00           C
ATOM  10881 6C21 POPE3 306       8.930  51.396  62.001  1.00  0.00           C
ATOM  10884 7C21 POPE3 306       8.911  50.467  60.791  1.00  0.00           C
ATOM  10887 8C21 POPE3 306       7.591  50.516  60.041  1.00  0.00           C
ATOM  10891  C33 POPE3 306      11.311  43.627  73.521  1.00  0.00           C
ATOM  10894  C34 POPE3 306      10.331  43.476  72.351  1.00  0.00           C
ATOM  10897  C35 POPE3 306      10.851  43.965  70.991  1.00  0.00           C
ATOM  10900  C36 POPE3 306       9.951  43.405  69.871  1.00  0.00           C
ATOM  10903  C37 POPE3 306      10.471  43.697  68.461  1.00  0.00           C
ATOM  10906  C38 POPE3 306       9.541  43.167  67.361  1.00  0.00           C
ATOM  10909  C39 POPE3 306       9.121  41.707  67.571  1.00  0.00           C
ATOM  10912 0C31 POPE3 306       8.890  40.966  66.251  1.00  0.00           C
ATOM  10915 1C31 POPE3 306       8.020  39.736  66.501  1.00  0.00           C
ATOM  10918 2C31 POPE3 306       7.791  38.846  65.281  1.00  0.00           C
ATOM  10921 3C31 POPE3 306       7.320  39.596  64.031  1.00  0.00           C
ATOM  10924 4C31 POPE3 306       6.810  38.637  62.951  1.00  0.00           C
ATOM  10927 5C31 POPE3 306       6.921  39.207  61.541  1.00  0.00           C
ATOM  10930 6C31 POPE3 306       6.301  38.306  60.471  1.00  0.00           C
ATOM  10934  NH3 POPE4 307      78.854  87.355  75.461  1.00  0.00           N
ATOM  10938  C12 POPE4 307      77.434  87.146  75.041  1.00  0.00           C
ATOM  10941  C11 POPE4 307      76.584  86.926  76.301  1.00  0.00           C
ATOM  10944  P   POPE4 307      76.284  84.316  76.471  1.00  0.00           P
ATOM  10945  O13 POPE4 307      77.214  83.576  75.581  1.00  0.00           O
ATOM  10946  O14 POPE4 307      75.804  83.596  77.660  1.00  0.00           O
ATOM  10947  O11 POPE4 307      75.044  84.855  75.661  1.00  0.00           O
ATOM  10948  O12 POPE4 307      76.944  85.686  76.921  1.00  0.00           O
ATOM  10949  C1  POPE4 307      74.184  84.095  74.851  1.00  0.00           C
ATOM  10952  C2  POPE4 307      74.924  83.657  73.561  1.00  0.00           C
ATOM  10954  O21 POPE4 307      74.204  84.076  72.401  1.00  0.00           O
ATOM  10955  C21 POPE4 307      74.544  85.275  71.941  1.00  0.00           C
ATOM  10956  O22 POPE4 307      75.434  85.986  72.371  1.00  0.00           O
ATOM  10957  C22 POPE4 307      73.664  85.566  70.731  1.00  0.00           C
ATOM  10960  C3  POPE4 307      75.134  82.117  73.551  1.00  0.00           C
ATOM  10963  O31 POPE4 307      75.944  81.786  72.411  1.00  0.00           O
ATOM  10964  C31 POPE4 307      75.424  80.896  71.581  1.00  0.00           C
ATOM  10965  O32 POPE4 307      74.674  79.977  71.871  1.00  0.00           O
ATOM  10966  C32 POPE4 307      75.814  81.355  70.181  1.00  0.00           C
ATOM  10969  C23 POPE4 307      74.074  86.845  69.961  1.00  0.00           C
ATOM  10972  C24 POPE4 307      73.364  86.926  68.601  1.00  0.00           C
ATOM  10975  C25 POPE4 307      73.204  88.346  68.041  1.00  0.00           C
ATOM  10978  C26 POPE4 307      72.534  88.386  66.651  1.00  0.00           C
ATOM  10981  C27 POPE4 307      71.134  87.757  66.641  1.00  0.00           C
ATOM  10984  C28 POPE4 307      70.343  87.955  65.331  1.00  0.00           C
ATOM  10987  C29 POPE4 307      70.854  87.136  64.171  1.00  0.00           C
ATOM  10989 0C21 POPE4 307      70.163  86.766  63.081  1.00  0.00           C
ATOM  10991 1C21 POPE4 307      68.724  87.117  62.771  1.00  0.00           C
ATOM  10994 2C21 POPE4 307      68.644  88.165  61.651  1.00  0.00           C
ATOM  10997 3C21 POPE4 307      67.184  88.505  61.321  1.00  0.00           C
ATOM  11000 4C21 POPE4 307      67.014  89.606  60.261  1.00  0.00           C
ATOM  11003 5C21 POPE4 307      67.273  89.117  58.821  1.00  0.00           C
ATOM  11006 6C21 POPE4 307      66.873  90.175  57.791  1.00  0.00           C
ATOM  11009 7C21 POPE4 307      66.894  89.646  56.341  1.00  0.00           C
ATOM  11012 8C21 POPE4 307      66.444  90.686  55.311  1.00  0.00           C
ATOM  11016  C33 POPE4 307      75.134  80.587  69.031  1.00  0.00           C
ATOM  11019  C34 POPE4 307      76.044  80.606  67.791  1.00  0.00           C
ATOM  11022  C35 POPE4 307      75.364  80.105  66.511  1.00  0.00           C
ATOM  11025  C36 POPE4 307      74.704  81.236  65.711  1.00  0.00           C
ATOM  11028  C37 POPE4 307      75.424  81.486  64.371  1.00  0.00           C
ATOM  11031  C38 POPE4 307      74.844  82.707  63.641  1.00  0.00           C
ATOM  11034  C39 POPE4 307      75.474  82.947  62.271  1.00  0.00           C
ATOM  11037 0C31 POPE4 307      74.874  82.076  61.161  1.00  0.00           C
ATOM  11040 1C31 POPE4 307      75.514  82.356  59.791  1.00  0.00           C
ATOM  11043 2C31 POPE4 307      74.714  81.807  58.601  1.00  0.00           C
ATOM  11046 3C31 POPE4 307      74.594  80.277  58.591  1.00  0.00           C
ATOM  11049 4C31 POPE4 307      73.934  79.756  57.311  1.00  0.00           C
ATOM  11052 5C31 POPE4 307      73.913  78.227  57.241  1.00  0.00           C
ATOM  11055 6C31 POPE4 307      73.364  77.686  55.921  1.00  0.00           C
ATOM  11059  NH3 POPE5 308      64.983  94.126  77.451  1.00  0.00           N
ATOM  11063  C12 POPE5 308      65.134  92.727  77.971  1.00  0.00           C
ATOM  11066  C11 POPE5 308      64.854  92.635  79.481  1.00  0.00           C
ATOM  11069  P   POPE5 308      62.594  94.036  79.721  1.00  0.00           P
ATOM  11070  O13 POPE5 308      61.464  93.986  80.651  1.00  0.00           O
ATOM  11071  O14 POPE5 308      63.414  95.266  79.681  1.00  0.00           O
ATOM  11072  O11 POPE5 308      62.064  93.885  78.231  1.00  0.00           O
ATOM  11073  O12 POPE5 308      63.474  92.736  79.831  1.00  0.00           O
ATOM  11074  C1  POPE5 308      60.794  93.277  77.901  1.00  0.00           C
ATOM  11077  C2  POPE5 308      60.814  92.425  76.581  1.00  0.00           C
ATOM  11079  O21 POPE5 308      60.814  93.235  75.401  1.00  0.00           O
ATOM  11080  C21 POPE5 308      61.974  93.697  75.001  1.00  0.00           C
ATOM  11081  O22 POPE5 308      63.004  93.745  75.641  1.00  0.00           O
ATOM  11082  C22 POPE5 308      61.894  93.986  73.501  1.00  0.00           C
ATOM  11085  C3  POPE5 308      59.564  91.495  76.421  1.00  0.00           C
ATOM  11088  O31 POPE5 308      59.773  90.497  75.411  1.00  0.00           O
ATOM  11089  C31 POPE5 308      59.344  90.695  74.171  1.00  0.00           C
ATOM  11090  O32 POPE5 308      58.714  91.665  73.770  1.00  0.00           O
ATOM  11091  C32 POPE5 308      59.834  89.515  73.311  1.00  0.00           C
ATOM  11094  C23 POPE5 308      63.104  94.795  72.961  1.00  0.00           C
ATOM  11097  C24 POPE5 308      63.374  94.576  71.461  1.00  0.00           C
ATOM  11100  C25 POPE5 308      62.134  94.667  70.551  1.00  0.00           C
ATOM  11103  C26 POPE5 308      61.394  96.005  70.631  1.00  0.00           C
ATOM  11106  C27 POPE5 308      60.154  96.057  69.721  1.00  0.00           C
ATOM  11109  C28 POPE5 308      60.444  96.455  68.261  1.00  0.00           C
ATOM  11112  C29 POPE5 308      60.694  95.336  67.281  1.00  0.00           C
ATOM  11114 0C21 POPE5 308      60.434  95.376  65.961  1.00  0.00           C
ATOM  11116 1C21 POPE5 308      59.874  96.525  65.151  1.00  0.00           C
ATOM  11119 2C21 POPE5 308      58.593  96.166  64.371  1.00  0.00           C
ATOM  11122 3C21 POPE5 308      57.364  96.045  65.281  1.00  0.00           C
ATOM  11125 4C21 POPE5 308      56.074  95.616  64.571  1.00  0.00           C
ATOM  11128 5C21 POPE5 308      55.564  96.665  63.581  1.00  0.00           C
ATOM  11131 6C21 POPE5 308      54.164  96.367  63.041  1.00  0.00           C
ATOM  11134 7C21 POPE5 308      53.584  97.535  62.231  1.00  0.00           C
ATOM  11137 8C21 POPE5 308      52.204  97.255  61.651  1.00  0.00           C
ATOM  11141  C33 POPE5 308      59.544  89.585  71.791  1.00  0.00           C
ATOM  11144  C34 POPE5 308      58.054  89.617  71.451  1.00  0.00           C
ATOM  11147  C35 POPE5 308      57.694  89.496  69.961  1.00  0.00           C
ATOM  11150  C36 POPE5 308      56.984  90.716  69.351  1.00  0.00           C
ATOM  11153  C37 POPE5 308      57.184  90.796  67.821  1.00  0.00           C
ATOM  11156  C38 POPE5 308      56.994  92.186  67.201  1.00  0.00           C
ATOM  11159  C39 POPE5 308      57.553  92.267  65.771  1.00  0.00           C
ATOM  11162 0C31 POPE5 308      56.534  91.906  64.691  1.00  0.00           C
ATOM  11165 1C31 POPE5 308      57.184  91.875  63.301  1.00  0.00           C
ATOM  11168 2C31 POPE5 308      56.214  91.525  62.151  1.00  0.00           C
ATOM  11171 3C31 POPE5 308      55.364  92.716  61.701  1.00  0.00           C
ATOM  11174 4C31 POPE5 308      54.464  92.386  60.501  1.00  0.00           C
ATOM  11177 5C31 POPE5 308      53.694  93.605  59.981  1.00  0.00           C
ATOM  11180 6C31 POPE5 308      52.734  93.265  58.831  1.00  0.00           C
ATOM  11184  NH3 POPE6 309      96.064  43.427  35.451  1.00  0.00           N
ATOM  11188  C12 POPE6 309      94.604  43.427  35.131  1.00  0.00           C
ATOM  11191  C11 POPE6 309      94.404  42.896  33.701  1.00  0.00           C
ATOM  11194  P   POPE6 309      94.134  44.877  31.981  1.00  0.00           P
ATOM  11195  O13 POPE6 309      95.064  45.867  31.381  1.00  0.00           O
ATOM  11196  O14 POPE6 309      93.184  44.196  31.081  1.00  0.00           O
ATOM  11197  O11 POPE6 309      93.303  45.576  33.131  1.00  0.00           O
ATOM  11198  O12 POPE6 309      94.994  43.785  32.751  1.00  0.00           O
ATOM  11199  C1  POPE6 309      92.044  46.197  32.861  1.00  0.00           C
ATOM  11202  C2  POPE6 309      90.934  45.747  33.861  1.00  0.00           C
ATOM  11204  O21 POPE6 309      90.834  46.486  35.091  1.00  0.00           O
ATOM  11205  C21 POPE6 309      91.804  47.177  35.641  1.00  0.00           C
ATOM  11206  O22 POPE6 309      92.964  47.267  35.311  1.00  0.00           O
ATOM  11207  C22 POPE6 309      91.244  47.946  36.841  1.00  0.00           C
ATOM  11210  C3  POPE6 309      90.954  44.217  34.111  1.00  0.00           C
ATOM  11213  O31 POPE6 309      89.824  43.746  34.891  1.00  0.00           O
ATOM  11214  C31 POPE6 309      90.084  43.727  36.191  1.00  0.00           C
ATOM  11215  O32 POPE6 309      91.114  44.047  36.731  1.00  0.00           O
ATOM  11216  C32 POPE6 309      88.823  43.335  36.961  1.00  0.00           C
ATOM  11219  C23 POPE6 309      91.743  47.377  38.171  1.00  0.00           C
ATOM  11222  C24 POPE6 309      91.144  48.117  39.371  1.00  0.00           C
ATOM  11225  C25 POPE6 309      91.854  49.417  39.781  1.00  0.00           C
ATOM  11228  C26 POPE6 309      91.484  49.756  41.231  1.00  0.00           C
ATOM  11231  C27 POPE6 309      91.514  51.236  41.621  1.00  0.00           C
ATOM  11234  C28 POPE6 309      90.744  51.407  42.951  1.00  0.00           C
ATOM  11237  C29 POPE6 309      90.654  52.797  43.511  1.00  0.00           C
ATOM  11239 0C21 POPE6 309      91.064  53.167  44.741  1.00  0.00           C
ATOM  11241 1C21 POPE6 309      91.724  52.236  45.721  1.00  0.00           C
ATOM  11244 2C21 POPE6 309      92.084  52.875  47.071  1.00  0.00           C
ATOM  11247 3C21 POPE6 309      90.903  53.065  48.041  1.00  0.00           C
ATOM  11250 4C21 POPE6 309      91.384  53.727  49.341  1.00  0.00           C
ATOM  11253 5C21 POPE6 309      90.294  53.936  50.411  1.00  0.00           C
ATOM  11256 6C21 POPE6 309      89.924  52.686  51.221  1.00  0.00           C
ATOM  11259 7C21 POPE6 309      89.634  53.056  52.691  1.00  0.00           C
ATOM  11262 8C21 POPE6 309      88.874  51.987  53.481  1.00  0.00           C
ATOM  11266  C33 POPE6 309      88.844  43.916  38.381  1.00  0.00           C
ATOM  11269  C34 POPE6 309      87.614  43.497  39.201  1.00  0.00           C
ATOM  11272  C35 POPE6 309      87.983  42.736  40.481  1.00  0.00           C
ATOM  11275  C36 POPE6 309      86.773  42.047  41.131  1.00  0.00           C
ATOM  11278  C37 POPE6 309      87.184  41.067  42.241  1.00  0.00           C
ATOM  11281  C38 POPE6 309      86.074  40.056  42.551  1.00  0.00           C
ATOM  11284  C39 POPE6 309      86.424  39.146  43.731  1.00  0.00           C
ATOM  11287 0C31 POPE6 309      85.304  38.137  44.051  1.00  0.00           C
ATOM  11290 1C31 POPE6 309      85.574  37.357  45.341  1.00  0.00           C
ATOM  11293 2C31 POPE6 309      84.444  36.427  45.821  1.00  0.00           C
ATOM  11296 3C31 POPE6 309      83.034  37.056  45.881  1.00  0.00           C
ATOM  11299 4C31 POPE6 309      82.944  38.377  46.661  1.00  0.00           C
ATOM  11302 5C31 POPE6 309      81.534  38.977  46.671  1.00  0.00           C
ATOM  11305 6C31 POPE6 309      81.444  40.326  47.391  1.00  0.00           C
ATOM  11309  NH3 POPE7 310      82.504 107.635  74.171  1.00  0.00           N
ATOM  11313  C12 POPE7 310      82.604 107.346  75.631  1.00  0.00           C
ATOM  11316  C11 POPE7 310      82.004 105.956  75.921  1.00  0.00           C
ATOM  11319  P   POPE7 310      80.134 104.316  75.141  1.00  0.00           P
ATOM  11320  O13 POPE7 310      81.014 103.195  75.521  1.00  0.00           O
ATOM  11321  O14 POPE7 310      79.024 104.667  76.041  1.00  0.00           O
ATOM  11322  O11 POPE7 310      79.634 103.986  73.681  1.00  0.00           O
ATOM  11323  O12 POPE7 310      81.064 105.587  74.891  1.00  0.00           O
ATOM  11324  C1  POPE7 310      79.124 104.965  72.761  1.00  0.00           C
ATOM  11327  C2  POPE7 310      80.264 105.637  71.941  1.00  0.00           C
ATOM  11329  O21 POPE7 310      79.824 106.227  70.701  1.00  0.00           O
ATOM  11330  C21 POPE7 310      78.964 107.246  70.820  1.00  0.00           C
ATOM  11331  O22 POPE7 310      78.504 107.675  71.851  1.00  0.00           O
ATOM  11332  C22 POPE7 310      78.664 107.807  69.421  1.00  0.00           C
ATOM  11335  C3  POPE7 310      81.413 104.646  71.581  1.00  0.00           C
ATOM  11338  O31 POPE7 310      82.694 105.245  71.881  1.00  0.00           O
ATOM  11339  C31 POPE7 310      83.583 105.646  70.971  1.00  0.00           C
ATOM  11340  O32 POPE7 310      84.474 106.446  71.231  1.00  0.00           O
ATOM  11341  C32 POPE7 310      83.513 104.935  69.621  1.00  0.00           C
ATOM  11344  C23 POPE7 310      78.824 109.345  69.351  1.00  0.00           C
ATOM  11347  C24 POPE7 310      78.773 109.925  67.921  1.00  0.00           C
ATOM  11350  C25 POPE7 310      79.773 109.286  66.951  1.00  0.00           C
ATOM  11353  C26 POPE7 310      79.874 109.965  65.581  1.00  0.00           C
ATOM  11356  C27 POPE7 310      78.814 109.566  64.531  1.00  0.00           C
ATOM  11359  C28 POPE7 310      79.064 110.257  63.161  1.00  0.00           C
ATOM  11362  C29 POPE7 310      78.364 109.576  62.011  1.00  0.00           C
ATOM  11364 0C21 POPE7 310      78.274 110.005  60.731  1.00  0.00           C
ATOM  11366 1C21 POPE7 310      78.843 111.285  60.161  1.00  0.00           C
ATOM  11369 2C21 POPE7 310      79.514 111.145  58.771  1.00  0.00           C
ATOM  11372 3C21 POPE7 310      78.564 110.727  57.631  1.00  0.00           C
ATOM  11375 4C21 POPE7 310      79.214 110.735  56.241  1.00  0.00           C
ATOM  11378 5C21 POPE7 310      78.334 110.096  55.141  1.00  0.00           C
ATOM  11381 6C21 POPE7 310      77.254 111.026  54.571  1.00  0.00           C
ATOM  11384 7C21 POPE7 310      76.244 110.275  53.681  1.00  0.00           C
ATOM  11387 8C21 POPE7 310      75.334 111.197  52.871  1.00  0.00           C
ATOM  11391  C33 POPE7 310      82.843 105.777  68.521  1.00  0.00           C
ATOM  11394  C34 POPE7 310      82.584 104.977  67.231  1.00  0.00           C
ATOM  11397  C35 POPE7 310      83.794 104.216  66.671  1.00  0.00           C
ATOM  11400  C36 POPE7 310      83.384 103.216  65.581  1.00  0.00           C
ATOM  11403  C37 POPE7 310      84.284 103.265  64.341  1.00  0.00           C
ATOM  11406  C38 POPE7 310      83.744 102.395  63.191  1.00  0.00           C
ATOM  11409  C39 POPE7 310      82.454 102.947  62.561  1.00  0.00           C
ATOM  11412 0C31 POPE7 310      81.934 102.096  61.401  1.00  0.00           C
ATOM  11415 1C31 POPE7 310      80.824 102.826  60.631  1.00  0.00           C
ATOM  11418 2C31 POPE7 310      80.334 102.085  59.381  1.00  0.00           C
ATOM  11421 3C31 POPE7 310      81.364 102.085  58.231  1.00  0.00           C
ATOM  11424 4C31 POPE7 310      80.714 101.977  56.841  1.00  0.00           C
ATOM  11427 5C31 POPE7 310      81.714 102.285  55.711  1.00  0.00           C
ATOM  11430 6C31 POPE7 310      81.074 102.316  54.331  1.00  0.00           C
ATOM  11434  NH3 POPE8 311     111.004 115.315  36.421  1.00  0.00           N
ATOM  11438  C12 POPE8 311     111.114 116.756  35.981  1.00  0.00           C
ATOM  11441  C11 POPE8 311     111.334 116.945  34.471  1.00  0.00           C
ATOM  11444  P   POPE8 311     112.233 119.235  33.431  1.00  0.00           P
ATOM  11445  O13 POPE8 311     113.564 118.587  33.311  1.00  0.00           O
ATOM  11446  O14 POPE8 311     111.584 119.846  32.251  1.00  0.00           O
ATOM  11447  O11 POPE8 311     112.373 120.396  34.491  1.00  0.00           O
ATOM  11448  O12 POPE8 311     111.183 118.326  34.191  1.00  0.00           O
ATOM  11449  C1  POPE8 311     113.194 120.196  35.641  1.00  0.00           C
ATOM  11452  C2  POPE8 311     112.564 120.926  36.851  1.00  0.00           C
ATOM  11454  O21 POPE8 311     113.263 120.595  38.061  1.00  0.00           O
ATOM  11455  C21 POPE8 311     114.334 121.367  38.271  1.00  0.00           C
ATOM  11456  O22 POPE8 311     114.884 122.076  37.441  1.00  0.00           O
ATOM  11457  C22 POPE8 311     114.584 121.355  39.771  1.00  0.00           C
ATOM  11460  C3  POPE8 311     111.034 120.595  36.961  1.00  0.00           C
ATOM  11463  O31 POPE8 311     110.523 120.686  38.311  1.00  0.00           O
ATOM  11464  C31 POPE8 311     110.374 119.546  38.961  1.00  0.00           C
ATOM  11465  O32 POPE8 311     110.604 118.426  38.521  1.00  0.00           O
ATOM  11466  C32 POPE8 311     109.964 119.837  40.381  1.00  0.00           C
ATOM  11469  C23 POPE8 311     113.814 122.526  40.421  1.00  0.00           C
ATOM  11472  C24 POPE8 311     112.934 122.136  41.621  1.00  0.00           C
ATOM  11475  C25 POPE8 311     113.604 122.326  42.991  1.00  0.00           C
ATOM  11478  C26 POPE8 311     112.584 122.716  44.071  1.00  0.00           C
ATOM  11481  C27 POPE8 311     113.133 122.796  45.501  1.00  0.00           C
ATOM  11484  C28 POPE8 311     112.263 123.675  46.441  1.00  0.00           C
ATOM  11487  C29 POPE8 311     110.803 123.316  46.391  1.00  0.00           C
ATOM  11489 0C21 POPE8 311     110.014 122.845  47.381  1.00  0.00           C
ATOM  11491 1C21 POPE8 311     110.414 122.587  48.811  1.00  0.00           C
ATOM  11494 2C21 POPE8 311     110.623 121.105  49.161  1.00  0.00           C
ATOM  11497 3C21 POPE8 311     109.354 120.245  49.111  1.00  0.00           C
ATOM  11500 4C21 POPE8 311     109.614 118.736  49.281  1.00  0.00           C
ATOM  11503 5C21 POPE8 311     110.213 118.326  50.631  1.00  0.00           C
ATOM  11506 6C21 POPE8 311     110.414 116.805  50.711  1.00  0.00           C
ATOM  11509 7C21 POPE8 311     111.024 116.337  52.031  1.00  0.00           C
ATOM  11512 8C21 POPE8 311     111.153 114.807  52.111  1.00  0.00           C
ATOM  11516  C33 POPE8 311     110.424 118.755  41.391  1.00  0.00           C
ATOM  11519  C34 POPE8 311     110.104 119.247  42.801  1.00  0.00           C
ATOM  11522  C35 POPE8 311     110.534 118.367  43.971  1.00  0.00           C
ATOM  11525  C36 POPE8 311     111.743 118.937  44.721  1.00  0.00           C
ATOM  11528  C37 POPE8 311     112.144 118.066  45.911  1.00  0.00           C
ATOM  11531  C38 POPE8 311     113.163 118.755  46.831  1.00  0.00           C
ATOM  11534  C39 POPE8 311     113.513 117.876  48.041  1.00  0.00           C
ATOM  11537 0C31 POPE8 311     114.444 118.576  49.041  1.00  0.00           C
ATOM  11540 1C31 POPE8 311     114.733 117.675  50.251  1.00  0.00           C
ATOM  11543 2C31 POPE8 311     115.584 118.376  51.321  1.00  0.00           C
ATOM  11546 3C31 POPE8 311     115.564 117.635  52.671  1.00  0.00           C
ATOM  11549 4C31 POPE8 311     116.083 116.185  52.611  1.00  0.00           C
ATOM  11552 5C31 POPE8 311     116.074 115.525  53.991  1.00  0.00           C
ATOM  11555 6C31 POPE8 311     116.503 114.057  53.971  1.00  0.00           C
ATOM  11559  NH3 POPE9 312      60.214 102.635  80.471  1.00  0.00           N
ATOM  11563  C12 POPE9 312      59.904 101.926  79.181  1.00  0.00           C
ATOM  11566  C11 POPE9 312      58.523 101.255  79.211  1.00  0.00           C
ATOM  11569  P   POPE9 312      59.034  98.766  78.671  1.00  0.00           P
ATOM  11570  O13 POPE9 312      60.254  98.925  79.491  1.00  0.00           O
ATOM  11571  O14 POPE9 312      57.944  97.947  79.211  1.00  0.00           O
ATOM  11572  O11 POPE9 312      59.544  98.146  77.311  1.00  0.00           O
ATOM  11573  O12 POPE9 312      58.484 100.196  78.271  1.00  0.00           O
ATOM  11574  C1  POPE9 312      58.924  98.417  76.061  1.00  0.00           C
ATOM  11577  C2  POPE9 312      60.034  98.755  75.031  1.00  0.00           C
ATOM  11579  O21 POPE9 312      59.474  99.266  73.821  1.00  0.00           O
ATOM  11580  C21 POPE9 312      58.724  98.456  73.101  1.00  0.00           C
ATOM  11581  O22 POPE9 312      58.474  97.285  73.341  1.00  0.00           O
ATOM  11582  C22 POPE9 312      58.264  99.247  71.881  1.00  0.00           C
ATOM  11585  C3  POPE9 312      61.044  97.587  74.811  1.00  0.00           C
ATOM  11588  O31 POPE9 312      62.404  98.046  74.691  1.00  0.00           O
ATOM  11589  C31 POPE9 312      62.764  98.576  73.531  1.00  0.00           C
ATOM  11590  O32 POPE9 312      62.084  98.636  72.520  1.00  0.00           O
ATOM  11591  C32 POPE9 312      64.144  99.205  73.661  1.00  0.00           C
ATOM  11594  C23 POPE9 312      57.064  98.605  71.151  1.00  0.00           C
ATOM  11597  C24 POPE9 312      56.104  99.655  70.561  1.00  0.00           C
ATOM  11600  C25 POPE9 312      56.834 100.756  69.771  1.00  0.00           C
ATOM  11603  C26 POPE9 312      56.064 101.245  68.541  1.00  0.00           C
ATOM  11606  C27 POPE9 312      56.904 102.215  67.701  1.00  0.00           C
ATOM  11609  C28 POPE9 312      56.454 102.307  66.231  1.00  0.00           C
ATOM  11612  C29 POPE9 312      56.774 101.045  65.471  1.00  0.00           C
ATOM  11614 0C21 POPE9 312      56.294 100.716  64.261  1.00  0.00           C
ATOM  11616 1C21 POPE9 312      55.344 101.536  63.431  1.00  0.00           C
ATOM  11619 2C21 POPE9 312      55.944 102.876  62.941  1.00  0.00           C
ATOM  11622 3C21 POPE9 312      55.034 103.566  61.921  1.00  0.00           C
ATOM  11625 4C21 POPE9 312      55.364 105.047  61.681  1.00  0.00           C
ATOM  11628 5C21 POPE9 312      56.834 105.345  61.341  1.00  0.00           C
ATOM  11631 6C21 POPE9 312      57.014 106.826  60.991  1.00  0.00           C
ATOM  11634 7C21 POPE9 312      58.474 107.225  60.731  1.00  0.00           C
ATOM  11637 8C21 POPE9 312      58.644 108.727  60.471  1.00  0.00           C
ATOM  11641  C33 POPE9 312      65.364  98.256  73.591  1.00  0.00           C
ATOM  11644  C34 POPE9 312      66.654  99.025  73.231  1.00  0.00           C
ATOM  11647  C35 POPE9 312      66.593  99.667  71.831  1.00  0.00           C
ATOM  11650  C36 POPE9 312      67.924  99.686  71.051  1.00  0.00           C
ATOM  11653  C37 POPE9 312      67.644  99.585  69.551  1.00  0.00           C
ATOM  11656  C38 POPE9 312      68.864  99.415  68.641  1.00  0.00           C
ATOM  11659  C39 POPE9 312      69.204 100.695  67.851  1.00  0.00           C
ATOM  11662 0C31 POPE9 312      70.044 100.415  66.591  1.00  0.00           C
ATOM  11665 1C31 POPE9 312      70.244 101.656  65.711  1.00  0.00           C
ATOM  11668 2C31 POPE9 312      71.264 101.395  64.591  1.00  0.00           C
ATOM  11671 3C31 POPE9 312      71.554 102.626  63.711  1.00  0.00           C
ATOM  11674 4C31 POPE9 312      70.374 103.036  62.821  1.00  0.00           C
ATOM  11677 5C31 POPE9 312      70.704 104.256  61.951  1.00  0.00           C
ATOM  11680 6C31 POPE9 312      69.614 104.585  60.941  1.00  0.00           C
ATOM  11684  NH3 POPE  313      51.974  96.507  79.781  1.00  0.00           N
ATOM  11688  C12 POPE  313      51.134  97.477  80.581  1.00  0.00           C
ATOM  11691  C11 POPE  313      51.434  98.937  80.230  1.00  0.00           C
ATOM  11694  P   POPE  313      49.504 100.756  80.011  1.00  0.00           P
ATOM  11695  O13 POPE  313      48.844 101.726  80.911  1.00  0.00           O
ATOM  11696  O14 POPE  313      50.284 101.315  78.881  1.00  0.00           O
ATOM  11697  O11 POPE  313      48.424  99.755  79.421  1.00  0.00           O
ATOM  11698  O12 POPE  313      50.444  99.785  80.820  1.00  0.00           O
ATOM  11699  C1  POPE  313      48.794  98.855  78.351  1.00  0.00           C
ATOM  11702  C2  POPE  313      47.734  98.815  77.221  1.00  0.00           C
ATOM  11704  O21 POPE  313      47.574 100.145  76.671  1.00  0.00           O
ATOM  11705  C21 POPE  313      48.364 100.396  75.631  1.00  0.00           C
ATOM  11706  O22 POPE  313      49.014  99.566  75.020  1.00  0.00           O
ATOM  11707  C22 POPE  313      48.304 101.875  75.261  1.00  0.00           C
ATOM  11710  C3  POPE  313      46.374  98.256  77.711  1.00  0.00           C
ATOM  11713  O31 POPE  313      45.564  97.885  76.581  1.00  0.00           O
ATOM  11714  C31 POPE  313      44.254  98.116  76.671  1.00  0.00           C
ATOM  11715  O32 POPE  313      43.694  98.645  77.611  1.00  0.00           O
ATOM  11716  C32 POPE  313      43.523  97.666  75.411  1.00  0.00           C
ATOM  11719  C23 POPE  313      48.264 102.046  73.721  1.00  0.00           C
ATOM  11722  C24 POPE  313      48.254 103.505  73.250  1.00  0.00           C
ATOM  11725  C25 POPE  313      48.744 103.615  71.801  1.00  0.00           C
ATOM  11728  C26 POPE  313      48.454 104.956  71.121  1.00  0.00           C
ATOM  11731  C27 POPE  313      48.964 106.166  71.921  1.00  0.00           C
ATOM  11734  C28 POPE  313      48.754 107.495  71.161  1.00  0.00           C
ATOM  11737  C29 POPE  313      49.424 108.626  71.881  1.00  0.00           C
ATOM  11739 0C21 POPE  313      49.524 109.895  71.431  1.00  0.00           C
ATOM  11741 1C21 POPE  313      48.954 110.367  70.121  1.00  0.00           C
ATOM  11744 2C21 POPE  313      48.724 111.887  70.031  1.00  0.00           C
ATOM  11747 3C21 POPE  313      48.474 112.295  68.581  1.00  0.00           C
ATOM  11750 4C21 POPE  313      48.554 113.806  68.311  1.00  0.00           C
ATOM  11753 5C21 POPE  313      48.593 114.076  66.811  1.00  0.00           C
ATOM  11756 6C21 POPE  313      49.134 115.455  66.401  1.00  0.00           C
ATOM  11759 7C21 POPE  313      48.194 116.626  66.701  1.00  0.00           C
ATOM  11762 8C21 POPE  313      48.434 117.826  65.771  1.00  0.00           C
ATOM  11766  C33 POPE  313      44.224  96.536  74.611  1.00  0.00           C
ATOM  11769  C34 POPE  313      43.554  96.337  73.250  1.00  0.00           C
ATOM  11772  C35 POPE  313      44.404  95.546  72.261  1.00  0.00           C
ATOM  11775  C36 POPE  313      43.644  95.266  70.951  1.00  0.00           C
ATOM  11778  C37 POPE  313      44.584  94.916  69.791  1.00  0.00           C
ATOM  11781  C38 POPE  313      43.844  94.536  68.511  1.00  0.00           C
ATOM  11784  C39 POPE  313      44.773  93.966  67.441  1.00  0.00           C
ATOM  11787 0C31 POPE  313      44.054  92.976  66.521  1.00  0.00           C
ATOM  11790 1C31 POPE  313      44.974  92.337  65.471  1.00  0.00           C
ATOM  11793 2C31 POPE  313      44.254  91.297  64.611  1.00  0.00           C
ATOM  11796 3C31 POPE  313      43.964  91.786  63.181  1.00  0.00           C
ATOM  11799 4C31 POPE  313      45.174  91.716  62.251  1.00  0.00           C
ATOM  11802 5C31 POPE  313      44.824  92.106  60.811  1.00  0.00           C
ATOM  11805 6C31 POPE  313      46.044  92.295  59.911  1.00  0.00           C
ATOM  11809  NH3 POPE  314      97.153  14.737  34.261  1.00  0.00           N
ATOM  11813  C12 POPE  314      96.994  13.646  33.251  1.00  0.00           C
ATOM  11816  C11 POPE  314      98.084  12.577  33.281  1.00  0.00           C
ATOM  11819  P   POPE  314      98.674  10.417  31.861  1.00  0.00           P
ATOM  11820  O13 POPE  314      98.144   9.897  30.591  1.00  0.00           O
ATOM  11821  O14 POPE  314     100.024  11.006  31.871  1.00  0.00           O
ATOM  11822  O11 POPE  314      98.604   9.257  32.941  1.00  0.00           O
ATOM  11823  O12 POPE  314      97.654  11.487  32.451  1.00  0.00           O
ATOM  11824  C1  POPE  314      98.974   9.457  34.311  1.00  0.00           C
ATOM  11827  C2  POPE  314      97.744   9.637  35.201  1.00  0.00           C
ATOM  11829  O21 POPE  314      98.163  10.277  36.411  1.00  0.00           O
ATOM  11830  C21 POPE  314      98.513   9.617  37.491  1.00  0.00           C
ATOM  11831  O22 POPE  314      98.454   8.417  37.711  1.00  0.00           O
ATOM  11832  C22 POPE  314      98.814  10.677  38.561  1.00  0.00           C
ATOM  11835  C3  POPE  314      96.904   8.327  35.301  1.00  0.00           C
ATOM  11838  O31 POPE  314      95.864   8.347  36.281  1.00  0.00           O
ATOM  11839  C31 POPE  314      94.964   9.307  36.121  1.00  0.00           C
ATOM  11840  O32 POPE  314      94.804   9.967  35.111  1.00  0.00           O
ATOM  11841  C32 POPE  314      94.224   9.516  37.431  1.00  0.00           C
ATOM  11844  C23 POPE  314      98.554  10.137  39.981  1.00  0.00           C
ATOM  11847  C24 POPE  314      98.054  11.167  40.991  1.00  0.00           C
ATOM  11850  C25 POPE  314      99.103  12.197  41.431  1.00  0.00           C
ATOM  11853  C26 POPE  314      98.834  12.617  42.881  1.00  0.00           C
ATOM  11856  C27 POPE  314      99.884  13.567  43.491  1.00  0.00           C
ATOM  11859  C28 POPE  314      99.434  14.186  44.841  1.00  0.00           C
[truncated: 1,791,732 more chars]
