# Supplementary material for: Characterizing Membrane Association and Periplasmic Transfer of Bacterial Lipoproteins through Molecular Dynamics Simulations
Source: Structure. 2020 Apr 7;28(4):475–487.e3. doi: 10.1016/j.str.2020.01.012 (PMC7139219; doi:10.1016/j.str.2020.01.012)
Supplement: Data S3. Final Coordinates from Simulations (M–X), Related to Figure 3 [file mmc5.zip › M-X/MLAA-1-atomistic.pdb]

TITLE     Protein
REMARK    THIS IS A SIMULATION BOX
CRYST1  129.837  129.837  118.187  90.00  90.00  90.00 P 1           1
MODEL        1
ATOM      1  N   CYSTA   1      43.304  78.693  67.474  1.00  0.00           N
ATOM      3  CA  CYSTA   1      44.144  78.003  68.464  1.00  0.00           C
ATOM      5  C   CYSTA   1      44.074  78.754  69.764  1.00  0.00           C
ATOM      6  O   CYSTA   1      44.204  78.183  70.844  1.00  0.00           O
ATOM      7  CB  CYSTA   1      45.654  77.723  68.114  1.00  0.00           C
ATOM     10  SG  CYSTA   1      46.254  78.453  66.583  1.00  0.00           S
ATOM     11  C1  CYSTA   1      46.613  77.073  65.454  1.00  0.00           C
ATOM     14  CA1 CYSTA   1      41.954  78.563  67.524  1.00  0.00           C
ATOM     15  OA1 CYSTA   1      41.444  77.554  68.014  1.00  0.00           O
ATOM     16  CA2 CYSTA   1      41.054  79.693  67.134  1.00  0.00           C
ATOM     19  C11 CYSTA   1      48.094  76.573  65.354  1.00  0.00           C
ATOM     21  O11 CYSTA   1      48.524  75.863  66.534  1.00  0.00           O
ATOM     22  CX1 CYSTA   1      47.884  74.723  66.754  1.00  0.00           C
ATOM     23  OX1 CYSTA   1      46.743  74.603  67.144  1.00  0.00           O
ATOM     24  CX2 CYSTA   1      48.784  73.534  66.434  1.00  0.00           C
ATOM     27  C12 CYSTA   1      49.093  77.744  65.054  1.00  0.00           C
ATOM     30  O12 CYSTA   1      50.434  77.333  64.673  1.00  0.00           O
ATOM     31  CD1 CYSTA   1      51.333  77.303  65.674  1.00  0.00           C
ATOM     32  OD1 CYSTA   1      51.054  77.233  66.854  1.00  0.00           O
ATOM     33  CD2 CYSTA   1      52.754  77.504  65.164  1.00  0.00           C
ATOM     36  CA3 CYSTA   1      40.113  79.283  65.984  1.00  0.00           C
ATOM     39  CA4 CYSTA   1      40.844  79.283  64.644  1.00  0.00           C
ATOM     42  CA5 CYSTA   1      41.173  77.924  64.034  1.00  0.00           C
ATOM     45  CA6 CYSTA   1      42.394  78.023  63.094  1.00  0.00           C
ATOM     48  CA7 CYSTA   1      42.294  79.253  62.183  1.00  0.00           C
ATOM     51  CA8 CYSTA   1      43.544  79.604  61.384  1.00  0.00           C
ATOM     54  CA9 CYSTA   1      43.524  81.123  61.094  1.00  0.00           C
ATOM     57 0CA1 CYSTA   1      44.194  81.503  59.774  1.00  0.00           C
ATOM     60 1CA1 CYSTA   1      43.383  81.063  58.554  1.00  0.00           C
ATOM     63 2CA1 CYSTA   1      44.303  80.924  57.344  1.00  0.00           C
ATOM     66 3CA1 CYSTA   1      43.604  80.223  56.164  1.00  0.00           C
ATOM     69 4CA1 CYSTA   1      44.484  79.983  54.934  1.00  0.00           C
ATOM     72 5CA1 CYSTA   1      45.984  80.194  55.134  1.00  0.00           C
ATOM     75 6CA1 CYSTA   1      46.784  79.903  53.864  1.00  0.00           C
ATOM     79  CD3 CYSTA   1      52.964  78.964  64.704  1.00  0.00           C
ATOM     82  CD4 CYSTA   1      52.583  79.153  63.234  1.00  0.00           C
ATOM     85  CD5 CYSTA   1      52.024  80.543  62.954  1.00  0.00           C
ATOM     88  CD6 CYSTA   1      51.634  80.693  61.494  1.00  0.00           C
ATOM     91  CD7 CYSTA   1      51.374  82.163  61.164  1.00  0.00           C
ATOM     94  CD8 CYSTA   1      50.574  82.383  59.884  1.00  0.00           C
ATOM     97  CD9 CYSTA   1      50.054  83.824  59.834  1.00  0.00           C
ATOM    100 0CD1 CYSTA   1      50.374  84.513  58.524  1.00  0.00           C
ATOM    103 1CD1 CYSTA   1      49.563  84.003  57.334  1.00  0.00           C
ATOM    106 2CD1 CYSTA   1      49.844  84.903  56.134  1.00  0.00           C
ATOM    109 3CD1 CYSTA   1      48.843  84.794  54.984  1.00  0.00           C
ATOM    112 4CD1 CYSTA   1      48.644  86.133  54.254  1.00  0.00           C
ATOM    115 5CD1 CYSTA   1      47.833  87.154  55.074  1.00  0.00           C
ATOM    118 6CD1 CYSTA   1      47.614  88.453  54.314  1.00  0.00           C
ATOM    122  CX3 CYSTA   1      48.354  72.813  65.134  1.00  0.00           C
ATOM    125  CX4 CYSTA   1      49.544  72.163  64.444  1.00  0.00           C
ATOM    128  CX5 CYSTA   1      49.254  71.793  62.984  1.00  0.00           C
ATOM    131  CX6 CYSTA   1      50.514  71.313  62.254  1.00  0.00           C
ATOM    134  CX7 CYSTA   1      50.234  71.043  60.784  1.00  0.00           C
ATOM    137  CX8 CYSTA   1      51.464  70.543  59.994  1.00  0.00           C
ATOM    140  CX9 CYSTA   1      51.044  70.244  58.584  1.00  0.00           C
ATOM    142 0CX1 CYSTA   1      51.834  69.784  57.594  1.00  0.00           C
ATOM    144 1CX1 CYSTA   1      53.313  69.504  57.654  1.00  0.00           C
ATOM    147 2CX1 CYSTA   1      53.654  67.994  57.684  1.00  0.00           C
ATOM    150 3CX1 CYSTA   1      54.694  67.573  56.634  1.00  0.00           C
ATOM    153 4CX1 CYSTA   1      55.444  66.284  57.014  1.00  0.00           C
ATOM    156 5CX1 CYSTA   1      56.644  66.563  57.944  1.00  0.00           C
ATOM    159 6CX1 CYSTA   1      57.903  66.963  57.173  1.00  0.00           C
ATOM    162 7CX1 CYSTA   1      58.953  67.653  58.054  1.00  0.00           C
ATOM    165 8CX1 CYSTA   1      60.254  68.003  57.324  1.00  0.00           C
ATOM    169  N   ALA A   2      43.864  80.083  69.634  1.00  0.00           N
ATOM    171  CA  ALA A   2      43.364  80.974  70.644  1.00  0.00           C
ATOM    173  CB  ALA A   2      42.114  80.363  71.314  1.00  0.00           C
ATOM    177  C   ALA A   2      44.444  81.343  71.634  1.00  0.00           C
ATOM    178  O   ALA A   2      44.274  82.193  72.504  1.00  0.00           O
ATOM    179  N   SER A   3      45.604  80.673  71.483  1.00  0.00           N
ATOM    181  CA  SER A   3      46.394  80.054  72.523  1.00  0.00           C
ATOM    183  CB  SER A   3      47.723  80.784  72.774  1.00  0.00           C
ATOM    186  OG  SER A   3      48.404  80.873  71.524  1.00  0.00           O
ATOM    188  C   SER A   3      45.644  79.744  73.793  1.00  0.00           C
ATOM    189  O   SER A   3      45.784  80.453  74.784  1.00  0.00           O
ATOM    190  N   SER A   4      44.794  78.684  73.764  1.00  0.00           N
ATOM    192  CA  SER A   4      43.994  78.303  74.914  1.00  0.00           C
ATOM    194  CB  SER A   4      42.884  77.244  74.584  1.00  0.00           C
ATOM    197  OG  SER A   4      41.834  77.763  73.784  1.00  0.00           O
ATOM    199  C   SER A   4      44.883  77.753  76.024  1.00  0.00           C
ATOM    200  O   SER A   4      45.634  78.474  76.704  1.00  0.00           O
ATOM    201  N   GLY A   5      44.864  76.433  76.223  1.00  0.00           N
ATOM    203  CA  GLY A   5      45.854  75.783  77.044  1.00  0.00           C
ATOM    206  C   GLY A   5      46.984  75.273  76.203  1.00  0.00           C
ATOM    207  O   GLY A   5      47.304  75.793  75.144  1.00  0.00           O
ATOM    208  N   THR A   6      47.703  74.233  76.623  1.00  0.00           N
ATOM    210  CA  THR A   6      47.663  73.423  77.833  1.00  0.00           C
ATOM    212  CB  THR A   6      48.994  72.703  78.034  1.00  0.00           C
ATOM    214  OG1 THR A   6      49.874  72.854  76.914  1.00  0.00           O
ATOM    216  CG2 THR A   6      48.703  71.214  78.124  1.00  0.00           C
ATOM    220  C   THR A   6      47.154  74.073  79.134  1.00  0.00           C
ATOM    221  O   THR A   6      46.004  73.793  79.464  1.00  0.00           O
ATOM    222  N   ASP A   7      47.954  74.993  79.764  1.00  0.00           N
ATOM    224  CA  ASP A   7      47.614  75.973  80.804  1.00  0.00           C
ATOM    226  CB  ASP A   7      46.154  76.513  80.784  1.00  0.00           C
ATOM    229  CG  ASP A   7      46.034  77.834  81.534  1.00  0.00           C
ATOM    230  OD1 ASP A   7      44.923  78.114  82.054  1.00  0.00           O
ATOM    231  OD2 ASP A   7      47.003  78.633  81.434  1.00  0.00           O
ATOM    232  C   ASP A   7      48.104  75.793  82.274  1.00  0.00           C
ATOM    233  O   ASP A   7      47.374  75.744  83.264  1.00  0.00           O
ATOM    234  N   GLN A   8      49.404  75.993  82.524  1.00  0.00           N
ATOM    236  CA  GLN A   8      49.694  76.903  83.613  1.00  0.00           C
ATOM    238  CB  GLN A   8      49.633  76.343  85.084  1.00  0.00           C
ATOM    241  CG  GLN A   8      49.344  77.364  86.223  1.00  0.00           C
ATOM    244  CD  GLN A   8      47.884  77.574  86.603  1.00  0.00           C
ATOM    245  OE1 GLN A   8      47.653  78.313  87.564  1.00  0.00           O
ATOM    246  NE2 GLN A   8      46.904  76.973  85.903  1.00  0.00           N
ATOM    249  C   GLN A   8      51.094  77.353  83.354  1.00  0.00           C
ATOM    250  O   GLN A   8      51.863  76.773  82.594  1.00  0.00           O
ATOM    251  N   GLN A   9      51.394  78.443  84.044  1.00  0.00           N
ATOM    253  CA  GLN A   9      52.633  79.163  84.214  1.00  0.00           C
ATOM    255  CB  GLN A   9      53.404  79.523  82.903  1.00  0.00           C
ATOM    258  CG  GLN A   9      53.614  81.034  82.614  1.00  0.00           C
ATOM    261  CD  GLN A   9      52.493  82.013  82.993  1.00  0.00           C
ATOM    262  OE1 GLN A   9      52.804  83.153  83.354  1.00  0.00           O
ATOM    263  NE2 GLN A   9      51.214  81.593  82.864  1.00  0.00           N
ATOM    266  C   GLN A   9      53.453  78.674  85.384  1.00  0.00           C
ATOM    267  O   GLN A   9      52.923  78.203  86.384  1.00  0.00           O
ATOM    268  N   GLY A  10      54.774  78.903  85.344  1.00  0.00           N
ATOM    270  CA  GLY A  10      55.444  79.244  86.574  1.00  0.00           C
ATOM    273  C   GLY A  10      56.803  79.773  86.244  1.00  0.00           C
ATOM    274  O   GLY A  10      57.243  79.753  85.104  1.00  0.00           O
ATOM    275  N   ARG A  11      57.474  80.284  87.274  1.00  0.00           N
ATOM    277  CA  ARG A  11      58.833  80.793  87.344  1.00  0.00           C
ATOM    279  CB  ARG A  11      59.844  79.674  87.754  1.00  0.00           C
ATOM    282  CG  ARG A  11      59.944  78.494  86.764  1.00  0.00           C
ATOM    285  CD  ARG A  11      60.714  77.244  87.234  1.00  0.00           C
ATOM    288  NE  ARG A  11      60.074  76.833  88.514  1.00  0.00           N
ATOM    290  CZ  ARG A  11      60.764  76.703  89.634  1.00  0.00           C
ATOM    291  NH1 ARG A  11      61.914  76.063  89.653  1.00  0.00           N
ATOM    294  NH2 ARG A  11      60.273  77.154  90.764  1.00  0.00           N
ATOM    297  C   ARG A  11      59.373  81.623  86.183  1.00  0.00           C
ATOM    298  O   ARG A  11      60.584  81.613  85.954  1.00  0.00           O
ATOM    299  N   SER A  12      58.534  82.434  85.493  1.00  0.00           N
ATOM    301  CA  SER A  12      58.984  83.474  84.564  1.00  0.00           C
ATOM    303  CB  SER A  12      60.203  84.324  85.043  1.00  0.00           C
ATOM    306  OG  SER A  12      60.363  85.553  84.324  1.00  0.00           O
ATOM    308  C   SER A  12      59.233  82.834  83.214  1.00  0.00           C
ATOM    309  O   SER A  12      60.304  82.953  82.634  1.00  0.00           O
ATOM    310  N   ASP A  13      58.224  82.083  82.734  1.00  0.00           N
ATOM    312  CA  ASP A  13      58.224  81.273  81.534  1.00  0.00           C
ATOM    314  CB  ASP A  13      57.284  80.054  81.774  1.00  0.00           C
ATOM    317  CG  ASP A  13      56.984  79.133  80.594  1.00  0.00           C
ATOM    318  OD1 ASP A  13      57.714  79.143  79.584  1.00  0.00           O
ATOM    319  OD2 ASP A  13      56.024  78.313  80.764  1.00  0.00           O
ATOM    320  C   ASP A  13      57.773  82.133  80.354  1.00  0.00           C
ATOM    321  O   ASP A  13      56.583  82.493  80.314  1.00  0.00           O
ATOM    322  N   PRO A  14      58.614  82.504  79.374  1.00  0.00           N
ATOM    323  CD  PRO A  14      60.074  82.543  79.564  1.00  0.00           C
ATOM    326  CA  PRO A  14      58.234  83.614  78.504  1.00  0.00           C
ATOM    328  CB  PRO A  14      59.444  84.553  78.534  1.00  0.00           C
ATOM    331  CG  PRO A  14      60.374  84.023  79.614  1.00  0.00           C
ATOM    334  C   PRO A  14      58.024  83.033  77.134  1.00  0.00           C
ATOM    335  O   PRO A  14      57.364  83.653  76.304  1.00  0.00           O
ATOM    336  N   LEU A  15      58.583  81.843  76.883  1.00  0.00           N
ATOM    338  CA  LEU A  15      58.323  81.123  75.674  1.00  0.00           C
ATOM    340  CB  LEU A  15      59.484  80.233  75.163  1.00  0.00           C
ATOM    343  CG  LEU A  15      60.654  81.003  74.503  1.00  0.00           C
ATOM    345  CD1 LEU A  15      61.704  81.433  75.524  1.00  0.00           C
ATOM    349  CD2 LEU A  15      61.324  80.133  73.434  1.00  0.00           C
ATOM    353  C   LEU A  15      57.094  80.273  75.904  1.00  0.00           C
ATOM    354  O   LEU A  15      56.723  79.493  75.034  1.00  0.00           O
ATOM    355  N   GLU A  16      56.413  80.413  77.073  1.00  0.00           N
ATOM    357  CA  GLU A  16      55.214  79.724  77.484  1.00  0.00           C
ATOM    359  CB  GLU A  16      54.423  80.513  78.554  1.00  0.00           C
ATOM    362  CG  GLU A  16      53.164  79.753  79.024  1.00  0.00           C
ATOM    365  CD  GLU A  16      52.034  80.673  79.464  1.00  0.00           C
ATOM    366  OE1 GLU A  16      51.653  81.593  78.714  1.00  0.00           O
ATOM    367  OE2 GLU A  16      51.484  80.343  80.543  1.00  0.00           O
ATOM    368  C   GLU A  16      54.254  79.383  76.364  1.00  0.00           C
ATOM    369  O   GLU A  16      54.113  78.223  75.993  1.00  0.00           O
ATOM    370  N   GLY A  17      53.594  80.393  75.774  1.00  0.00           N
ATOM    372  CA  GLY A  17      52.694  80.244  74.643  1.00  0.00           C
ATOM    375  C   GLY A  17      53.264  79.543  73.434  1.00  0.00           C
ATOM    376  O   GLY A  17      52.523  78.863  72.733  1.00  0.00           O
ATOM    377  N   PHE A  18      54.554  79.733  73.133  1.00  0.00           N
ATOM    379  CA  PHE A  18      55.214  78.973  72.094  1.00  0.00           C
ATOM    381  CB  PHE A  18      56.484  79.763  71.714  1.00  0.00           C
ATOM    384  CG  PHE A  18      57.313  79.123  70.654  1.00  0.00           C
ATOM    385  CD1 PHE A  18      56.834  78.973  69.354  1.00  0.00           C
ATOM    387  CE1 PHE A  18      57.644  78.413  68.354  1.00  0.00           C
ATOM    389  CZ  PHE A  18      58.953  78.033  68.674  1.00  0.00           C
ATOM    391  CD2 PHE A  18      58.633  78.743  70.954  1.00  0.00           C
ATOM    393  CE2 PHE A  18      59.454  78.223  69.954  1.00  0.00           C
ATOM    395  C   PHE A  18      55.444  77.513  72.504  1.00  0.00           C
ATOM    396  O   PHE A  18      55.093  76.563  71.793  1.00  0.00           O
ATOM    397  N   ASN A  19      55.934  77.303  73.734  1.00  0.00           N
ATOM    399  CA  ASN A  19      56.203  76.023  74.363  1.00  0.00           C
ATOM    401  CB  ASN A  19      56.723  76.193  75.814  1.00  0.00           C
ATOM    404  CG  ASN A  19      58.094  76.873  75.884  1.00  0.00           C
ATOM    405  OD1 ASN A  19      58.864  76.803  74.924  1.00  0.00           O
ATOM    406  ND2 ASN A  19      58.404  77.513  77.034  1.00  0.00           N
ATOM    409  C   ASN A  19      54.984  75.133  74.424  1.00  0.00           C
ATOM    410  O   ASN A  19      55.063  73.924  74.214  1.00  0.00           O
ATOM    411  N   ARG A  20      53.794  75.713  74.673  1.00  0.00           N
ATOM    413  CA  ARG A  20      52.493  75.083  74.544  1.00  0.00           C
ATOM    415  CB  ARG A  20      51.394  76.163  74.734  1.00  0.00           C
ATOM    418  CG  ARG A  20      51.313  76.744  76.164  1.00  0.00           C
ATOM    421  CD  ARG A  20      50.704  75.783  77.173  1.00  0.00           C
ATOM    424  NE  ARG A  20      50.254  76.563  78.354  1.00  0.00           N
ATOM    426  CZ  ARG A  20      51.074  77.004  79.304  1.00  0.00           C
ATOM    427  NH1 ARG A  20      52.313  76.573  79.424  1.00  0.00           N
ATOM    430  NH2 ARG A  20      50.574  77.893  80.124  1.00  0.00           N
ATOM    433  C   ARG A  20      52.234  74.403  73.203  1.00  0.00           C
ATOM    434  O   ARG A  20      51.863  73.233  73.183  1.00  0.00           O
ATOM    435  N   THR A  21      52.453  75.063  72.054  1.00  0.00           N
ATOM    437  CA  THR A  21      52.203  74.463  70.734  1.00  0.00           C
ATOM    439  CB  THR A  21      52.194  75.463  69.574  1.00  0.00           C
ATOM    441  OG1 THR A  21      51.364  75.003  68.524  1.00  0.00           O
ATOM    443  CG2 THR A  21      53.563  75.773  68.964  1.00  0.00           C
ATOM    447  C   THR A  21      53.113  73.263  70.473  1.00  0.00           C
ATOM    448  O   THR A  21      52.714  72.233  69.934  1.00  0.00           O
ATOM    449  N   MET A  22      54.384  73.353  70.904  1.00  0.00           N
ATOM    451  CA  MET A  22      55.343  72.284  70.764  1.00  0.00           C
ATOM    453  CB  MET A  22      56.764  72.854  70.884  1.00  0.00           C
ATOM    456  CG  MET A  22      57.034  73.903  69.784  1.00  0.00           C
ATOM    459  SD  MET A  22      58.664  74.683  69.864  1.00  0.00           S
ATOM    460  CE  MET A  22      58.364  75.523  71.444  1.00  0.00           C
ATOM    464  C   MET A  22      55.153  71.153  71.754  1.00  0.00           C
ATOM    465  O   MET A  22      55.444  70.003  71.444  1.00  0.00           O
ATOM    466  N   TYR A  23      54.584  71.443  72.944  1.00  0.00           N
ATOM    468  CA  TYR A  23      53.973  70.413  73.773  1.00  0.00           C
ATOM    470  CB  TYR A  23      53.453  71.013  75.093  1.00  0.00           C
ATOM    473  CG  TYR A  23      52.993  69.924  76.024  1.00  0.00           C
ATOM    474  CD1 TYR A  23      53.973  69.244  76.743  1.00  0.00           C
ATOM    476  CE1 TYR A  23      53.664  68.063  77.424  1.00  0.00           C
ATOM    478  CZ  TYR A  23      52.364  67.563  77.424  1.00  0.00           C
ATOM    479  OH  TYR A  23      52.164  66.313  78.014  1.00  0.00           O
ATOM    481  CD2 TYR A  23      51.653  69.463  76.083  1.00  0.00           C
ATOM    483  CE2 TYR A  23      51.343  68.283  76.784  1.00  0.00           C
ATOM    485  C   TYR A  23      52.833  69.703  73.074  1.00  0.00           C
ATOM    486  O   TYR A  23      52.763  68.483  73.054  1.00  0.00           O
ATOM    487  N   ASN A  24      51.944  70.463  72.434  1.00  0.00           N
ATOM    489  CA  ASN A  24      50.804  69.913  71.734  1.00  0.00           C
ATOM    491  CB  ASN A  24      49.844  71.034  71.273  1.00  0.00           C
ATOM    494  CG  ASN A  24      49.254  71.753  72.484  1.00  0.00           C
ATOM    495  OD1 ASN A  24      49.514  71.424  73.644  1.00  0.00           O
ATOM    496  ND2 ASN A  24      48.374  72.744  72.224  1.00  0.00           N
ATOM    499  C   ASN A  24      51.224  69.003  70.594  1.00  0.00           C
ATOM    500  O   ASN A  24      50.714  67.903  70.423  1.00  0.00           O
ATOM    501  N   PHE A  25      52.243  69.413  69.824  1.00  0.00           N
ATOM    503  CA  PHE A  25      52.884  68.574  68.834  1.00  0.00           C
ATOM    505  CB  PHE A  25      53.994  69.413  68.134  1.00  0.00           C
ATOM    508  CG  PHE A  25      54.624  68.644  67.014  1.00  0.00           C
ATOM    509  CD1 PHE A  25      54.043  68.663  65.734  1.00  0.00           C
ATOM    511  CE1 PHE A  25      54.534  67.843  64.714  1.00  0.00           C
ATOM    513  CZ  PHE A  25      55.613  66.994  64.974  1.00  0.00           C
ATOM    515  CD2 PHE A  25      55.743  67.823  67.243  1.00  0.00           C
ATOM    517  CE2 PHE A  25      56.214  66.973  66.234  1.00  0.00           C
ATOM    519  C   PHE A  25      53.474  67.284  69.424  1.00  0.00           C
ATOM    520  O   PHE A  25      53.183  66.174  68.964  1.00  0.00           O
ATOM    521  N   ASN A  26      54.274  67.403  70.504  1.00  0.00           N
ATOM    523  CA  ASN A  26      54.993  66.253  71.024  1.00  0.00           C
ATOM    525  CB  ASN A  26      56.273  66.663  71.793  1.00  0.00           C
ATOM    528  CG  ASN A  26      56.063  67.223  73.194  1.00  0.00           C
ATOM    529  OD1 ASN A  26      55.254  66.783  74.004  1.00  0.00           O
ATOM    530  ND2 ASN A  26      56.873  68.263  73.534  1.00  0.00           N
ATOM    533  C   ASN A  26      54.074  65.293  71.784  1.00  0.00           C
ATOM    534  O   ASN A  26      54.354  64.104  71.933  1.00  0.00           O
ATOM    535  N   PHE A  27      52.923  65.773  72.254  1.00  0.00           N
ATOM    537  CA  PHE A  27      51.964  64.943  72.944  1.00  0.00           C
ATOM    539  CB  PHE A  27      51.324  65.843  74.034  1.00  0.00           C
ATOM    542  CG  PHE A  27      50.444  65.034  74.924  1.00  0.00           C
ATOM    543  CD1 PHE A  27      50.984  63.973  75.674  1.00  0.00           C
ATOM    545  CE1 PHE A  27      50.144  63.114  76.384  1.00  0.00           C
ATOM    547  CZ  PHE A  27      48.763  63.323  76.354  1.00  0.00           C
ATOM    549  CD2 PHE A  27      49.064  65.253  74.953  1.00  0.00           C
ATOM    551  CE2 PHE A  27      48.214  64.393  75.644  1.00  0.00           C
ATOM    553  C   PHE A  27      50.934  64.323  72.003  1.00  0.00           C
ATOM    554  O   PHE A  27      50.543  63.163  72.164  1.00  0.00           O
ATOM    555  N   ASN A  28      50.454  65.083  70.974  1.00  0.00           N
ATOM    557  CA  ASN A  28      49.264  64.693  70.224  1.00  0.00           C
ATOM    559  CB  ASN A  28      48.394  65.923  69.834  1.00  0.00           C
ATOM    562  CG  ASN A  28      47.863  66.534  71.114  1.00  0.00           C
ATOM    563  OD1 ASN A  28      47.843  65.853  72.143  1.00  0.00           O
ATOM    564  ND2 ASN A  28      47.464  67.813  71.104  1.00  0.00           N
ATOM    567  C   ASN A  28      49.584  64.003  68.934  1.00  0.00           C
ATOM    568  O   ASN A  28      48.824  63.133  68.484  1.00  0.00           O
ATOM    569  N   VAL A  29      50.724  64.323  68.304  1.00  0.00           N
ATOM    571  CA  VAL A  29      51.133  63.603  67.113  1.00  0.00           C
ATOM    573  CB  VAL A  29      51.324  64.483  65.884  1.00  0.00           C
ATOM    575  CG1 VAL A  29      52.224  65.703  66.124  1.00  0.00           C
ATOM    579  CG2 VAL A  29      51.854  63.653  64.704  1.00  0.00           C
ATOM    583  C   VAL A  29      52.354  62.784  67.394  1.00  0.00           C
ATOM    584  O   VAL A  29      52.374  61.613  67.034  1.00  0.00           O
ATOM    585  N   LEU A  30      53.404  63.343  68.044  1.00  0.00           N
ATOM    587  CA  LEU A  30      54.654  62.603  68.194  1.00  0.00           C
ATOM    589  CB  LEU A  30      55.724  63.443  68.944  1.00  0.00           C
ATOM    592  CG  LEU A  30      57.024  62.743  69.414  1.00  0.00           C
ATOM    594  CD1 LEU A  30      57.843  62.283  68.223  1.00  0.00           C
ATOM    598  CD2 LEU A  30      57.874  63.674  70.284  1.00  0.00           C
ATOM    602  C   LEU A  30      54.493  61.283  68.914  1.00  0.00           C
ATOM    603  O   LEU A  30      54.904  60.273  68.374  1.00  0.00           O
ATOM    604  N   ASP A  31      53.874  61.293  70.104  1.00  0.00           N
ATOM    606  CA  ASP A  31      53.673  60.113  70.923  1.00  0.00           C
ATOM    608  CB  ASP A  31      53.423  60.573  72.394  1.00  0.00           C
ATOM    611  CG  ASP A  31      53.323  59.403  73.344  1.00  0.00           C
ATOM    612  OD1 ASP A  31      54.314  58.663  73.534  1.00  0.00           O
ATOM    613  OD2 ASP A  31      52.224  59.183  73.913  1.00  0.00           O
ATOM    614  C   ASP A  31      52.734  59.034  70.333  1.00  0.00           C
ATOM    615  O   ASP A  31      53.094  57.863  70.364  1.00  0.00           O
ATOM    616  N   PRO A  32      51.564  59.333  69.764  1.00  0.00           N
ATOM    617  CD  PRO A  32      50.704  60.393  70.294  1.00  0.00           C
ATOM    620  CA  PRO A  32      50.784  58.303  69.074  1.00  0.00           C
ATOM    622  CB  PRO A  32      49.414  58.973  68.894  1.00  0.00           C
ATOM    625  CG  PRO A  32      49.284  59.863  70.134  1.00  0.00           C
ATOM    628  C   PRO A  32      51.333  57.843  67.734  1.00  0.00           C
ATOM    629  O   PRO A  32      51.273  56.663  67.414  1.00  0.00           O
ATOM    630  N   TYR A  33      51.793  58.773  66.864  1.00  0.00           N
ATOM    632  CA  TYR A  33      52.173  58.443  65.504  1.00  0.00           C
ATOM    634  CB  TYR A  33      52.164  59.753  64.664  1.00  0.00           C
ATOM    637  CG  TYR A  33      52.464  59.563  63.204  1.00  0.00           C
ATOM    638  CD1 TYR A  33      53.794  59.633  62.754  1.00  0.00           C
ATOM    640  CE1 TYR A  33      54.113  59.503  61.404  1.00  0.00           C
ATOM    642  CZ  TYR A  33      53.094  59.343  60.473  1.00  0.00           C
ATOM    643  OH  TYR A  33      53.434  59.193  59.124  1.00  0.00           O
ATOM    645  CD2 TYR A  33      51.444  59.433  62.254  1.00  0.00           C
ATOM    647  CE2 TYR A  33      51.754  59.333  60.894  1.00  0.00           C
ATOM    649  C   TYR A  33      53.504  57.673  65.403  1.00  0.00           C
ATOM    650  O   TYR A  33      53.673  56.763  64.594  1.00  0.00           O
ATOM    651  N   ILE A  34      54.464  58.013  66.284  1.00  0.00           N
ATOM    653  CA  ILE A  34      55.774  57.403  66.354  1.00  0.00           C
ATOM    655  CB  ILE A  34      56.894  58.093  65.544  1.00  0.00           C
ATOM    657  CG2 ILE A  34      56.714  57.813  64.034  1.00  0.00           C
ATOM    661  CG1 ILE A  34      57.154  59.573  65.904  1.00  0.00           C
ATOM    664  CD  ILE A  34      56.243  60.623  65.284  1.00  0.00           C
ATOM    668  C   ILE A  34      56.114  57.343  67.833  1.00  0.00           C
ATOM    669  O   ILE A  34      55.314  57.703  68.674  1.00  0.00           O
ATOM    670  N   VAL A  35      57.263  56.783  68.234  1.00  0.00           N
ATOM    672  CA  VAL A  35      57.763  56.813  69.613  1.00  0.00           C
ATOM    674  CB  VAL A  35      58.304  58.103  70.244  1.00  0.00           C
ATOM    676  CG1 VAL A  35      59.264  58.803  69.264  1.00  0.00           C
ATOM    680  CG2 VAL A  35      57.214  59.053  70.744  1.00  0.00           C
ATOM    684  C   VAL A  35      57.044  55.903  70.604  1.00  0.00           C
ATOM    685  O   VAL A  35      57.633  54.963  71.114  1.00  0.00           O
ATOM    686  N   ARG A  36      55.734  56.063  70.874  1.00  0.00           N
ATOM    688  CA  ARG A  36      54.984  55.053  71.614  1.00  0.00           C
ATOM    690  CB  ARG A  36      53.604  55.553  72.084  1.00  0.00           C
ATOM    693  CG  ARG A  36      53.084  54.933  73.384  1.00  0.00           C
ATOM    696  CD  ARG A  36      52.234  53.673  73.244  1.00  0.00           C
ATOM    699  NE  ARG A  36      52.003  53.313  74.673  1.00  0.00           N
ATOM    701  CZ  ARG A  36      51.354  52.283  75.174  1.00  0.00           C
ATOM    702  NH1 ARG A  36      50.584  51.534  74.444  1.00  0.00           N
ATOM    705  NH2 ARG A  36      51.473  52.093  76.474  1.00  0.00           N
ATOM    708  C   ARG A  36      54.934  53.723  70.864  1.00  0.00           C
ATOM    709  O   ARG A  36      55.174  52.683  71.483  1.00  0.00           O
ATOM    710  N   PRO A  37      54.754  53.653  69.534  1.00  0.00           N
ATOM    711  CD  PRO A  37      53.903  54.583  68.784  1.00  0.00           C
ATOM    714  CA  PRO A  37      54.883  52.393  68.814  1.00  0.00           C
ATOM    716  CB  PRO A  37      54.404  52.723  67.394  1.00  0.00           C
ATOM    719  CG  PRO A  37      53.304  53.743  67.674  1.00  0.00           C
ATOM    722  C   PRO A  37      56.273  51.823  68.774  1.00  0.00           C
ATOM    723  O   PRO A  37      56.394  50.603  68.754  1.00  0.00           O
ATOM    724  N   VAL A  38      57.354  52.623  68.754  1.00  0.00           N
ATOM    726  CA  VAL A  38      58.684  52.033  68.834  1.00  0.00           C
ATOM    728  CB  VAL A  38      59.804  52.883  68.254  1.00  0.00           C
ATOM    730  CG1 VAL A  38      59.324  53.473  66.934  1.00  0.00           C
ATOM    734  CG2 VAL A  38      60.314  53.983  69.204  1.00  0.00           C
ATOM    738  C   VAL A  38      59.043  51.663  70.254  1.00  0.00           C
ATOM    739  O   VAL A  38      59.914  50.833  70.493  1.00  0.00           O
ATOM    740  N   ALA A  39      58.404  52.283  71.264  1.00  0.00           N
ATOM    742  CA  ALA A  39      58.633  51.933  72.644  1.00  0.00           C
ATOM    744  CB  ALA A  39      58.134  53.083  73.514  1.00  0.00           C
ATOM    748  C   ALA A  39      57.964  50.633  73.014  1.00  0.00           C
ATOM    749  O   ALA A  39      58.563  49.773  73.644  1.00  0.00           O
ATOM    750  N   VAL A  40      56.694  50.433  72.574  1.00  0.00           N
ATOM    752  CA  VAL A  40      56.004  49.163  72.644  1.00  0.00           C
ATOM    754  CB  VAL A  40      54.544  49.333  72.234  1.00  0.00           C
ATOM    756  CG1 VAL A  40      53.824  47.973  72.184  1.00  0.00           C
ATOM    760  CG2 VAL A  40      53.824  50.233  73.253  1.00  0.00           C
ATOM    764  C   VAL A  40      56.714  48.093  71.824  1.00  0.00           C
ATOM    765  O   VAL A  40      57.003  47.013  72.324  1.00  0.00           O
ATOM    766  N   ALA A  41      57.144  48.423  70.594  1.00  0.00           N
ATOM    768  CA  ALA A  41      58.024  47.553  69.813  1.00  0.00           C
ATOM    770  CB  ALA A  41      58.374  48.233  68.484  1.00  0.00           C
ATOM    774  C   ALA A  41      59.344  47.193  70.493  1.00  0.00           C
ATOM    775  O   ALA A  41      59.754  46.043  70.504  1.00  0.00           O
ATOM    776  N   TRP A  42      60.034  48.153  71.124  1.00  0.00           N
ATOM    778  CA  TRP A  42      61.194  47.893  71.944  1.00  0.00           C
ATOM    780  CB  TRP A  42      61.764  49.244  72.464  1.00  0.00           C
ATOM    783  CG  TRP A  42      63.074  49.143  73.174  1.00  0.00           C
ATOM    784  CD1 TRP A  42      63.313  49.153  74.524  1.00  0.00           C
ATOM    786  NE1 TRP A  42      64.664  48.983  74.734  1.00  0.00           N
ATOM    788  CE2 TRP A  42      65.304  48.853  73.554  1.00  0.00           C
ATOM    789  CD2 TRP A  42      64.344  48.973  72.523  1.00  0.00           C
ATOM    790  CE3 TRP A  42      64.754  48.923  71.184  1.00  0.00           C
ATOM    792  CZ3 TRP A  42      66.114  48.783  70.914  1.00  0.00           C
ATOM    794  CZ2 TRP A  42      66.644  48.643  73.274  1.00  0.00           C
ATOM    796  CH2 TRP A  42      67.044  48.633  71.944  1.00  0.00           C
ATOM    798  C   TRP A  42      60.883  46.953  73.104  1.00  0.00           C
ATOM    799  O   TRP A  42      61.564  45.953  73.304  1.00  0.00           O
ATOM    800  N   ARG A  43      59.784  47.203  73.834  1.00  0.00           N
ATOM    802  CA  ARG A  43      59.303  46.334  74.894  1.00  0.00           C
ATOM    804  CB  ARG A  43      58.074  47.023  75.554  1.00  0.00           C
ATOM    807  CG  ARG A  43      57.304  46.133  76.544  1.00  0.00           C
ATOM    810  CD  ARG A  43      56.094  46.753  77.254  1.00  0.00           C
ATOM    813  NE  ARG A  43      55.004  46.983  76.244  1.00  0.00           N
ATOM    815  CZ  ARG A  43      53.763  47.293  76.583  1.00  0.00           C
ATOM    816  NH1 ARG A  43      53.414  47.423  77.844  1.00  0.00           N
ATOM    819  NH2 ARG A  43      52.814  47.423  75.664  1.00  0.00           N
ATOM    822  C   ARG A  43      58.973  44.903  74.464  1.00  0.00           C
ATOM    823  O   ARG A  43      59.293  43.923  75.144  1.00  0.00           O
ATOM    824  N   ASP A  44      58.304  44.763  73.314  1.00  0.00           N
ATOM    826  CA  ASP A  44      57.773  43.503  72.854  1.00  0.00           C
ATOM    828  CB  ASP A  44      56.484  43.793  72.044  1.00  0.00           C
ATOM    831  CG  ASP A  44      55.403  44.494  72.864  1.00  0.00           C
ATOM    832  OD1 ASP A  44      55.394  44.413  74.123  1.00  0.00           O
ATOM    833  OD2 ASP A  44      54.484  45.073  72.213  1.00  0.00           O
ATOM    834  C   ASP A  44      58.773  42.714  72.003  1.00  0.00           C
ATOM    835  O   ASP A  44      58.664  41.493  71.883  1.00  0.00           O
ATOM    836  N   TYR A  45      59.813  43.383  71.434  1.00  0.00           N
ATOM    838  CA  TYR A  45      60.854  42.743  70.624  1.00  0.00           C
ATOM    840  CB  TYR A  45      61.243  43.563  69.354  1.00  0.00           C
ATOM    843  CG  TYR A  45      60.114  43.723  68.354  1.00  0.00           C
ATOM    844  CD1 TYR A  45      59.173  42.703  68.144  1.00  0.00           C
ATOM    846  CE1 TYR A  45      58.134  42.873  67.214  1.00  0.00           C
ATOM    848  CZ  TYR A  45      58.053  44.023  66.444  1.00  0.00           C
ATOM    849  OH  TYR A  45      56.984  44.123  65.514  1.00  0.00           O
ATOM    851  CD2 TYR A  45      60.013  44.893  67.574  1.00  0.00           C
ATOM    853  CE2 TYR A  45      59.004  45.033  66.624  1.00  0.00           C
ATOM    855  C   TYR A  45      62.144  42.453  71.374  1.00  0.00           C
ATOM    856  O   TYR A  45      62.674  41.343  71.244  1.00  0.00           O
ATOM    857  N   VAL A  46      62.723  43.413  72.143  1.00  0.00           N
ATOM    859  CA  VAL A  46      64.043  43.183  72.714  1.00  0.00           C
ATOM    861  CB  VAL A  46      64.993  44.383  72.754  1.00  0.00           C
ATOM    863  CG1 VAL A  46      65.144  44.973  71.334  1.00  0.00           C
ATOM    867  CG2 VAL A  46      64.584  45.503  73.723  1.00  0.00           C
ATOM    871  C   VAL A  46      63.944  42.493  74.083  1.00  0.00           C
ATOM    872  O   VAL A  46      63.154  42.924  74.934  1.00  0.00           O
ATOM    873  N   PRO A  47      64.654  41.403  74.363  1.00  0.00           N
ATOM    874  CD  PRO A  47      65.523  40.703  73.414  1.00  0.00           C
ATOM    877  CA  PRO A  47      64.784  40.873  75.714  1.00  0.00           C
ATOM    879  CB  PRO A  47      65.733  39.673  75.574  1.00  0.00           C
ATOM    882  CG  PRO A  47      66.504  39.893  74.264  1.00  0.00           C
ATOM    885  C   PRO A  47      65.304  41.883  76.734  1.00  0.00           C
ATOM    886  O   PRO A  47      66.133  42.723  76.404  1.00  0.00           O
ATOM    887  N   GLN A  48      64.864  41.773  78.004  1.00  0.00           N
ATOM    889  CA  GLN A  48      65.383  42.603  79.083  1.00  0.00           C
ATOM    891  CB  GLN A  48      64.694  42.213  80.414  1.00  0.00           C
ATOM    894  CG  GLN A  48      63.323  42.873  80.724  1.00  0.00           C
ATOM    897  CD  GLN A  48      63.344  44.383  81.004  1.00  0.00           C
ATOM    898  OE1 GLN A  48      62.484  45.143  80.563  1.00  0.00           O
ATOM    899  NE2 GLN A  48      64.334  44.843  81.804  1.00  0.00           N
ATOM    902  C   GLN A  48      66.913  42.603  79.274  1.00  0.00           C
ATOM    903  O   GLN A  48      67.453  43.693  79.444  1.00  0.00           O
ATOM    904  N   PRO A  49      67.663  41.503  79.234  1.00  0.00           N
ATOM    905  CD  PRO A  49      67.184  40.173  79.564  1.00  0.00           C
ATOM    908  CA  PRO A  49      69.124  41.523  79.104  1.00  0.00           C
ATOM    910  CB  PRO A  49      69.493  40.053  78.944  1.00  0.00           C
ATOM    913  CG  PRO A  49      68.443  39.373  79.833  1.00  0.00           C
ATOM    916  C   PRO A  49      69.733  42.403  78.034  1.00  0.00           C
ATOM    917  O   PRO A  49      70.733  43.063  78.304  1.00  0.00           O
ATOM    918  N   ALA A  50      69.163  42.433  76.813  1.00  0.00           N
ATOM    920  CA  ALA A  50      69.614  43.343  75.774  1.00  0.00           C
ATOM    922  CB  ALA A  50      68.903  43.013  74.444  1.00  0.00           C
ATOM    926  C   ALA A  50      69.413  44.813  76.164  1.00  0.00           C
ATOM    927  O   ALA A  50      70.354  45.593  76.083  1.00  0.00           O
ATOM    928  N   ARG A  51      68.224  45.153  76.714  1.00  0.00           N
ATOM    930  CA  ARG A  51      67.923  46.453  77.313  1.00  0.00           C
ATOM    932  CB  ARG A  51      66.493  46.483  77.934  1.00  0.00           C
ATOM    935  CG  ARG A  51      65.374  46.203  76.914  1.00  0.00           C
ATOM    938  CD  ARG A  51      63.934  46.334  77.424  1.00  0.00           C
ATOM    941  NE  ARG A  51      63.773  47.714  77.984  1.00  0.00           N
ATOM    943  CZ  ARG A  51      62.684  48.193  78.563  1.00  0.00           C
ATOM    944  NH1 ARG A  51      61.583  47.473  78.674  1.00  0.00           N
ATOM    947  NH2 ARG A  51      62.784  49.413  79.034  1.00  0.00           N
ATOM    950  C   ARG A  51      68.903  46.833  78.414  1.00  0.00           C
ATOM    951  O   ARG A  51      69.514  47.893  78.374  1.00  0.00           O
ATOM    952  N   ASN A  52      69.154  45.923  79.374  1.00  0.00           N
ATOM    954  CA  ASN A  52      70.093  46.133  80.473  1.00  0.00           C
ATOM    956  CB  ASN A  52      70.194  44.873  81.374  1.00  0.00           C
ATOM    959  CG  ASN A  52      68.864  44.613  82.054  1.00  0.00           C
ATOM    960  OD1 ASN A  52      68.063  45.503  82.344  1.00  0.00           O
ATOM    961  ND2 ASN A  52      68.583  43.323  82.333  1.00  0.00           N
ATOM    964  C   ASN A  52      71.493  46.423  79.984  1.00  0.00           C
ATOM    965  O   ASN A  52      72.144  47.343  80.473  1.00  0.00           O
ATOM    966  N   GLY A  53      71.953  45.653  78.974  1.00  0.00           N
ATOM    968  CA  GLY A  53      73.203  45.893  78.284  1.00  0.00           C
ATOM    971  C   GLY A  53      73.274  47.243  77.624  1.00  0.00           C
ATOM    972  O   GLY A  53      74.173  48.023  77.934  1.00  0.00           O
ATOM    973  N   LEU A  54      72.324  47.573  76.723  1.00  0.00           N
ATOM    975  CA  LEU A  54      72.313  48.883  76.083  1.00  0.00           C
ATOM    977  CB  LEU A  54      71.214  48.993  74.984  1.00  0.00           C
ATOM    980  CG  LEU A  54      71.484  48.333  73.604  1.00  0.00           C
ATOM    982  CD1 LEU A  54      72.874  48.683  73.043  1.00  0.00           C
ATOM    986  CD2 LEU A  54      71.254  46.823  73.554  1.00  0.00           C
ATOM    990  C   LEU A  54      72.184  50.043  77.073  1.00  0.00           C
ATOM    991  O   LEU A  54      72.923  51.033  77.014  1.00  0.00           O
ATOM    992  N   SER A  55      71.273  49.953  78.054  1.00  0.00           N
ATOM    994  CA  SER A  55      71.104  50.933  79.114  1.00  0.00           C
ATOM    996  CB  SER A  55      69.923  50.603  80.054  1.00  0.00           C
ATOM    999  OG  SER A  55      68.694  50.633  79.334  1.00  0.00           O
ATOM   1001  C   SER A  55      72.304  51.143  80.004  1.00  0.00           C
ATOM   1002  O   SER A  55      72.633  52.293  80.303  1.00  0.00           O
ATOM   1003  N   ASN A  56      72.983  50.073  80.484  1.00  0.00           N
ATOM   1005  CA  ASN A  56      74.224  50.223  81.234  1.00  0.00           C
ATOM   1007  CB  ASN A  56      74.684  48.883  81.863  1.00  0.00           C
ATOM   1010  CG  ASN A  56      73.913  48.683  83.154  1.00  0.00           C
ATOM   1011  OD1 ASN A  56      73.874  49.573  84.014  1.00  0.00           O
ATOM   1012  ND2 ASN A  56      73.284  47.493  83.294  1.00  0.00           N
ATOM   1015  C   ASN A  56      75.364  50.813  80.434  1.00  0.00           C
ATOM   1016  O   ASN A  56      76.013  51.744  80.884  1.00  0.00           O
ATOM   1017  N   PHE A  57      75.563  50.323  79.194  1.00  0.00           N
ATOM   1019  CA  PHE A  57      76.624  50.783  78.323  1.00  0.00           C
ATOM   1021  CB  PHE A  57      76.504  49.973  77.003  1.00  0.00           C
ATOM   1024  CG  PHE A  57      77.474  50.453  75.974  1.00  0.00           C
ATOM   1025  CD1 PHE A  57      78.794  49.993  75.993  1.00  0.00           C
ATOM   1027  CE1 PHE A  57      79.743  50.513  75.104  1.00  0.00           C
ATOM   1029  CZ  PHE A  57      79.364  51.543  74.223  1.00  0.00           C
ATOM   1031  CD2 PHE A  57      77.104  51.453  75.064  1.00  0.00           C
ATOM   1033  CE2 PHE A  57      78.053  52.023  74.214  1.00  0.00           C
ATOM   1035  C   PHE A  57      76.584  52.293  78.084  1.00  0.00           C
ATOM   1036  O   PHE A  57      77.563  53.003  78.274  1.00  0.00           O
ATOM   1037  N   THR A  58      75.394  52.823  77.744  1.00  0.00           N
ATOM   1039  CA  THR A  58      75.184  54.253  77.554  1.00  0.00           C
ATOM   1041  CB  THR A  58      73.804  54.593  77.034  1.00  0.00           C
ATOM   1043  OG1 THR A  58      73.544  53.863  75.834  1.00  0.00           O
ATOM   1045  CG2 THR A  58      73.743  56.083  76.684  1.00  0.00           C
ATOM   1049  C   THR A  58      75.444  55.073  78.804  1.00  0.00           C
ATOM   1050  O   THR A  58      76.094  56.113  78.754  1.00  0.00           O
ATOM   1051  N   GLY A  59      74.974  54.573  79.964  1.00  0.00           N
ATOM   1053  CA  GLY A  59      75.184  55.163  81.284  1.00  0.00           C
ATOM   1056  C   GLY A  59      76.624  55.243  81.684  1.00  0.00           C
ATOM   1057  O   GLY A  59      77.034  56.243  82.254  1.00  0.00           O
ATOM   1058  N   ASN A  60      77.434  54.213  81.334  1.00  0.00           N
ATOM   1060  CA  ASN A  60      78.843  54.113  81.623  1.00  0.00           C
ATOM   1062  CB  ASN A  60      79.434  52.793  81.063  1.00  0.00           C
ATOM   1065  CG  ASN A  60      80.703  52.403  81.813  1.00  0.00           C
ATOM   1066  OD1 ASN A  60      80.803  52.514  83.043  1.00  0.00           O
ATOM   1067  ND2 ASN A  60      81.733  51.963  81.054  1.00  0.00           N
ATOM   1070  C   ASN A  60      79.644  55.273  81.054  1.00  0.00           C
ATOM   1071  O   ASN A  60      80.553  55.793  81.704  1.00  0.00           O
ATOM   1072  N   LEU A  61      79.273  55.744  79.844  1.00  0.00           N
ATOM   1074  CA  LEU A  61      79.854  56.903  79.204  1.00  0.00           C
ATOM   1076  CB  LEU A  61      79.144  57.253  77.864  1.00  0.00           C
ATOM   1079  CG  LEU A  61      79.114  56.133  76.813  1.00  0.00           C
ATOM   1081  CD1 LEU A  61      78.394  56.573  75.524  1.00  0.00           C
ATOM   1085  CD2 LEU A  61      80.544  55.674  76.474  1.00  0.00           C
ATOM   1089  C   LEU A  61      79.794  58.133  80.093  1.00  0.00           C
ATOM   1090  O   LEU A  61      80.724  58.913  80.184  1.00  0.00           O
ATOM   1091  N   GLU A  62      78.673  58.303  80.814  1.00  0.00           N
ATOM   1093  CA  GLU A  62      78.453  59.433  81.694  1.00  0.00           C
ATOM   1095  CB  GLU A  62      76.934  59.673  81.824  1.00  0.00           C
ATOM   1098  CG  GLU A  62      76.334  60.103  80.454  1.00  0.00           C
ATOM   1101  CD  GLU A  62      74.833  60.383  80.473  1.00  0.00           C
ATOM   1102  OE1 GLU A  62      74.364  61.133  81.354  1.00  0.00           O
ATOM   1103  OE2 GLU A  62      74.173  59.933  79.503  1.00  0.00           O
ATOM   1104  C   GLU A  62      79.154  59.323  83.043  1.00  0.00           C
ATOM   1105  O   GLU A  62      79.364  60.323  83.734  1.00  0.00           O
ATOM   1106  N   GLU A  63      79.593  58.123  83.463  1.00  0.00           N
ATOM   1108  CA  GLU A  63      80.264  57.873  84.744  1.00  0.00           C
ATOM   1110  CB  GLU A  63      80.404  56.363  85.043  1.00  0.00           C
ATOM   1113  CG  GLU A  63      79.063  55.573  84.944  1.00  0.00           C
ATOM   1116  CD  GLU A  63      78.053  55.733  86.074  1.00  0.00           C
ATOM   1117  OE1 GLU A  63      78.313  56.433  87.083  1.00  0.00           O
ATOM   1118  OE2 GLU A  63      77.034  54.993  85.963  1.00  0.00           O
ATOM   1119  C   GLU A  63      81.614  58.613  84.954  1.00  0.00           C
ATOM   1120  O   GLU A  63      81.943  58.993  86.083  1.00  0.00           O
ATOM   1121  N   PRO A  64      82.454  58.883  83.974  1.00  0.00           N
ATOM   1122  CD  PRO A  64      82.703  57.953  82.874  1.00  0.00           C
ATOM   1125  CA  PRO A  64      83.593  59.783  84.144  1.00  0.00           C
ATOM   1127  CB  PRO A  64      84.484  59.483  82.934  1.00  0.00           C
ATOM   1130  CG  PRO A  64      84.214  57.994  82.734  1.00  0.00           C
ATOM   1133  C   PRO A  64      83.193  61.243  84.223  1.00  0.00           C
ATOM   1134  O   PRO A  64      83.883  62.003  84.894  1.00  0.00           O
ATOM   1135  N   ALA A  65      82.124  61.674  83.514  1.00  0.00           N
ATOM   1137  CA  ALA A  65      81.554  62.983  83.683  1.00  0.00           C
ATOM   1139  CB  ALA A  65      80.483  63.293  82.614  1.00  0.00           C
ATOM   1143  C   ALA A  65      80.974  63.233  85.054  1.00  0.00           C
ATOM   1144  O   ALA A  65      81.243  64.263  85.664  1.00  0.00           O
ATOM   1145  N   VAL A  66      80.203  62.273  85.594  1.00  0.00           N
ATOM   1147  CA  VAL A  66      79.633  62.393  86.933  1.00  0.00           C
ATOM   1149  CB  VAL A  66      78.614  61.293  87.254  1.00  0.00           C
ATOM   1151  CG1 VAL A  66      79.254  59.973  87.594  1.00  0.00           C
ATOM   1155  CG2 VAL A  66      77.764  61.713  88.454  1.00  0.00           C
ATOM   1159  C   VAL A  66      80.724  62.533  87.973  1.00  0.00           C
ATOM   1160  O   VAL A  66      80.644  63.383  88.864  1.00  0.00           O
ATOM   1161  N   MET A  67      81.823  61.763  87.833  1.00  0.00           N
ATOM   1163  CA  MET A  67      82.994  61.863  88.683  1.00  0.00           C
ATOM   1165  CB  MET A  67      84.043  60.823  88.224  1.00  0.00           C
ATOM   1168  CG  MET A  67      85.383  60.793  89.004  1.00  0.00           C
ATOM   1171  SD  MET A  67      86.683  61.953  88.514  1.00  0.00           S
ATOM   1172  CE  MET A  67      87.923  61.203  89.614  1.00  0.00           C
ATOM   1176  C   MET A  67      83.613  63.244  88.804  1.00  0.00           C
ATOM   1177  O   MET A  67      83.724  63.763  89.914  1.00  0.00           O
ATOM   1178  N   VAL A  68      83.984  63.893  87.684  1.00  0.00           N
ATOM   1180  CA  VAL A  68      84.684  65.183  87.704  1.00  0.00           C
ATOM   1182  CB  VAL A  68      85.284  65.513  86.334  1.00  0.00           C
ATOM   1184  CG1 VAL A  68      84.254  66.103  85.364  1.00  0.00           C
ATOM   1188  CG2 VAL A  68      86.464  66.483  86.484  1.00  0.00           C
ATOM   1192  C   VAL A  68      83.813  66.303  88.244  1.00  0.00           C
ATOM   1193  O   VAL A  68      84.273  67.203  88.944  1.00  0.00           O
ATOM   1194  N   ASN A  69      82.483  66.223  87.964  1.00  0.00           N
ATOM   1196  CA  ASN A  69      81.464  67.093  88.514  1.00  0.00           C
ATOM   1198  CB  ASN A  69      80.133  66.873  87.744  1.00  0.00           C
ATOM   1201  CG  ASN A  69      80.234  67.534  86.364  1.00  0.00           C
ATOM   1202  OD1 ASN A  69      80.574  68.714  86.274  1.00  0.00           O
ATOM   1203  ND2 ASN A  69      79.953  66.793  85.274  1.00  0.00           N
ATOM   1206  C   ASN A  69      81.294  66.973  90.034  1.00  0.00           C
ATOM   1207  O   ASN A  69      81.184  67.983  90.734  1.00  0.00           O
ATOM   1208  N   TYR A  70      81.324  65.763  90.624  1.00  0.00           N
ATOM   1210  CA  TYR A  70      81.324  65.614  92.083  1.00  0.00           C
ATOM   1212  CB  TYR A  70      81.154  64.123  92.473  1.00  0.00           C
ATOM   1215  CG  TYR A  70      79.693  63.723  92.484  1.00  0.00           C
ATOM   1216  CD1 TYR A  70      78.813  64.353  93.374  1.00  0.00           C
ATOM   1218  CE1 TYR A  70      77.474  63.943  93.484  1.00  0.00           C
ATOM   1220  CZ  TYR A  70      77.004  62.883  92.713  1.00  0.00           C
ATOM   1221  OH  TYR A  70      75.663  62.453  92.804  1.00  0.00           O
ATOM   1223  CD2 TYR A  70      79.214  62.643  91.723  1.00  0.00           C
ATOM   1225  CE2 TYR A  70      77.874  62.233  91.834  1.00  0.00           C
ATOM   1227  C   TYR A  70      82.504  66.253  92.833  1.00  0.00           C
ATOM   1228  O   TYR A  70      82.343  66.883  93.884  1.00  0.00           O
ATOM   1229  N   PHE A  71      83.743  66.163  92.304  1.00  0.00           N
ATOM   1231  CA  PHE A  71      84.863  66.903  92.874  1.00  0.00           C
ATOM   1233  CB  PHE A  71      86.224  66.523  92.234  1.00  0.00           C
ATOM   1236  CG  PHE A  71      86.673  65.153  92.694  1.00  0.00           C
ATOM   1237  CD1 PHE A  71      86.194  64.003  92.064  1.00  0.00           C
ATOM   1239  CE1 PHE A  71      86.584  62.733  92.473  1.00  0.00           C
ATOM   1241  CZ  PHE A  71      87.524  62.593  93.504  1.00  0.00           C
ATOM   1243  CD2 PHE A  71      87.604  65.003  93.734  1.00  0.00           C
ATOM   1245  CE2 PHE A  71      88.053  63.733  94.114  1.00  0.00           C
ATOM   1247  C   PHE A  71      84.703  68.413  92.864  1.00  0.00           C
ATOM   1248  O   PHE A  71      85.074  69.104  93.814  1.00  0.00           O
ATOM   1249  N   LEU A  72      84.114  68.943  91.774  1.00  0.00           N
ATOM   1251  CA  LEU A  72      83.694  70.313  91.544  1.00  0.00           C
ATOM   1253  CB  LEU A  72      83.144  70.383  90.094  1.00  0.00           C
ATOM   1256  CG  LEU A  72      83.243  71.733  89.363  1.00  0.00           C
ATOM   1258  CD1 LEU A  72      82.664  71.623  87.944  1.00  0.00           C
ATOM   1262  CD2 LEU A  72      82.524  72.863  90.104  1.00  0.00           C
ATOM   1266  C   LEU A  72      82.644  70.773  92.573  1.00  0.00           C
ATOM   1267  O   LEU A  72      82.763  71.833  93.194  1.00  0.00           O
ATOM   1268  N   GLN A  73      81.624  69.924  92.844  1.00  0.00           N
ATOM   1270  CA  GLN A  73      80.654  70.133  93.893  1.00  0.00           C
ATOM   1272  CB  GLN A  73      79.544  69.053  93.914  1.00  0.00           C
ATOM   1275  CG  GLN A  73      78.614  69.043  92.674  1.00  0.00           C
ATOM   1278  CD  GLN A  73      77.404  68.093  92.804  1.00  0.00           C
ATOM   1279  OE1 GLN A  73      76.894  67.563  91.813  1.00  0.00           O
ATOM   1280  NE2 GLN A  73      76.923  67.913  94.044  1.00  0.00           N
ATOM   1283  C   GLN A  73      81.254  70.223  95.294  1.00  0.00           C
ATOM   1284  O   GLN A  73      80.724  70.923  96.164  1.00  0.00           O
ATOM   1285  N   GLY A  74      82.363  69.513  95.534  1.00  0.00           N
ATOM   1287  CA  GLY A  74      83.053  69.513  96.804  1.00  0.00           C
ATOM   1290  C   GLY A  74      82.763  68.263  97.604  1.00  0.00           C
ATOM   1291  O   GLY A  74      83.224  68.143  98.733  1.00  0.00           O
ATOM   1292  N   ASP A  75      82.054  67.273  97.014  1.00  0.00           N
ATOM   1294  CA  ASP A  75      81.923  65.953  97.573  1.00  0.00           C
ATOM   1296  CB  ASP A  75      80.423  65.583  97.814  1.00  0.00           C
ATOM   1299  CG  ASP A  75      79.413  65.703  96.673  1.00  0.00           C
ATOM   1300  OD1 ASP A  75      79.254  66.783  96.054  1.00  0.00           O
ATOM   1301  OD2 ASP A  75      78.623  64.723  96.564  1.00  0.00           O
ATOM   1302  C   ASP A  75      82.754  64.873  96.824  1.00  0.00           C
ATOM   1303  O   ASP A  75      82.304  64.233  95.874  1.00  0.00           O
ATOM   1304  N   PRO A  76      84.004  64.593  97.284  1.00  0.00           N
ATOM   1305  CD  PRO A  76      84.793  65.614  97.994  1.00  0.00           C
ATOM   1308  CA  PRO A  76      84.884  63.653  96.603  1.00  0.00           C
ATOM   1310  CB  PRO A  76      86.274  63.833  97.244  1.00  0.00           C
ATOM   1313  CG  PRO A  76      86.224  65.113  98.094  1.00  0.00           C
ATOM   1316  C   PRO A  76      84.453  62.223  96.734  1.00  0.00           C
ATOM   1317  O   PRO A  76      84.873  61.413  95.914  1.00  0.00           O
ATOM   1318  N   TYR A  77      83.714  61.853  97.804  1.00  0.00           N
ATOM   1320  CA  TYR A  77      83.343  60.473  98.054  1.00  0.00           C
ATOM   1322  CB  TYR A  77      82.513  60.373  99.374  1.00  0.00           C
ATOM   1325  CG  TYR A  77      82.254  58.923  99.684  1.00  0.00           C
ATOM   1326  CD1 TYR A  77      83.263  58.103 100.204  1.00  0.00           C
ATOM   1328  CE1 TYR A  77      83.053  56.733 100.393  1.00  0.00           C
ATOM   1330  CZ  TYR A  77      81.834  56.163 100.034  1.00  0.00           C
ATOM   1331  OH  TYR A  77      81.563  54.803 100.263  1.00  0.00           O
ATOM   1333  CD2 TYR A  77      81.023  58.343  99.344  1.00  0.00           C
ATOM   1335  CE2 TYR A  77      80.824  56.963  99.484  1.00  0.00           C
ATOM   1337  C   TYR A  77      82.534  59.883  96.914  1.00  0.00           C
ATOM   1338  O   TYR A  77      82.874  58.823  96.374  1.00  0.00           O
ATOM   1339  N   GLN A  78      81.484  60.603  96.484  1.00  0.00           N
ATOM   1341  CA  GLN A  78      80.654  60.243  95.353  1.00  0.00           C
ATOM   1343  CB  GLN A  78      79.354  61.073  95.314  1.00  0.00           C
ATOM   1346  CG  GLN A  78      78.534  60.873  96.614  1.00  0.00           C
ATOM   1349  CD  GLN A  78      77.024  60.883  96.374  1.00  0.00           C
ATOM   1350  OE1 GLN A  78      76.523  60.413  95.353  1.00  0.00           O
ATOM   1351  NE2 GLN A  78      76.234  61.283  97.394  1.00  0.00           N
ATOM   1354  C   GLN A  78      81.414  60.263  94.044  1.00  0.00           C
ATOM   1355  O   GLN A  78      81.313  59.343  93.244  1.00  0.00           O
ATOM   1356  N   GLY A  79      82.304  61.253  93.834  1.00  0.00           N
ATOM   1358  CA  GLY A  79      83.254  61.223  92.724  1.00  0.00           C
ATOM   1361  C   GLY A  79      84.074  59.943  92.643  1.00  0.00           C
ATOM   1362  O   GLY A  79      84.214  59.343  91.583  1.00  0.00           O
ATOM   1363  N   MET A  80      84.603  59.443  93.764  1.00  0.00           N
ATOM   1365  CA  MET A  80      85.153  58.103  93.804  1.00  0.00           C
ATOM   1367  CB  MET A  80      86.054  57.873  95.034  1.00  0.00           C
ATOM   1370  CG  MET A  80      87.304  58.783  95.024  1.00  0.00           C
ATOM   1373  SD  MET A  80      88.324  58.783  93.504  1.00  0.00           S
ATOM   1374  CE  MET A  80      88.724  57.023  93.543  1.00  0.00           C
ATOM   1378  C   MET A  80      84.194  56.943  93.564  1.00  0.00           C
ATOM   1379  O   MET A  80      84.583  55.993  92.874  1.00  0.00           O
ATOM   1380  N   VAL A  81      82.933  56.983  94.044  1.00  0.00           N
ATOM   1382  CA  VAL A  81      81.943  55.943  93.734  1.00  0.00           C
ATOM   1384  CB  VAL A  81      80.563  56.223  94.354  1.00  0.00           C
ATOM   1386  CG1 VAL A  81      79.563  55.113  93.984  1.00  0.00           C
ATOM   1390  CG2 VAL A  81      80.673  56.353  95.893  1.00  0.00           C
ATOM   1394  C   VAL A  81      81.744  55.733  92.234  1.00  0.00           C
ATOM   1395  O   VAL A  81      81.744  54.613  91.734  1.00  0.00           O
ATOM   1396  N   HIS A  82      81.644  56.843  91.484  1.00  0.00           N
ATOM   1398  CA  HIS A  82      81.453  56.793  90.054  1.00  0.00           C
ATOM   1400  CB  HIS A  82      80.784  58.083  89.604  1.00  0.00           C
ATOM   1403  ND1 HIS A  82      78.334  57.443  89.694  1.00  0.00           N
ATOM   1405  CG  HIS A  82      79.404  58.153  90.204  1.00  0.00           C
ATOM   1406  CE1 HIS A  82      77.254  57.753  90.444  1.00  0.00           C
ATOM   1408  NE2 HIS A  82      77.544  58.613  91.414  1.00  0.00           N
ATOM   1409  CD2 HIS A  82      78.894  58.883  91.234  1.00  0.00           C
ATOM   1411  C   HIS A  82      82.693  56.513  89.214  1.00  0.00           C
ATOM   1412  O   HIS A  82      82.644  55.913  88.144  1.00  0.00           O
ATOM   1413  N   PHE A  83      83.883  56.853  89.764  1.00  0.00           N
ATOM   1415  CA  PHE A  83      85.153  56.353  89.293  1.00  0.00           C
ATOM   1417  CB  PHE A  83      86.303  57.013  90.134  1.00  0.00           C
ATOM   1420  CG  PHE A  83      87.644  56.593  89.614  1.00  0.00           C
ATOM   1421  CD1 PHE A  83      88.294  55.443  90.084  1.00  0.00           C
ATOM   1423  CE1 PHE A  83      89.404  54.933  89.414  1.00  0.00           C
ATOM   1425  CZ  PHE A  83      89.873  55.583  88.274  1.00  0.00           C
ATOM   1427  CD2 PHE A  83      88.213  57.313  88.554  1.00  0.00           C
ATOM   1429  CE2 PHE A  83      89.323  56.803  87.874  1.00  0.00           C
ATOM   1431  C   PHE A  83      85.243  54.833  89.383  1.00  0.00           C
ATOM   1432  O   PHE A  83      85.644  54.153  88.434  1.00  0.00           O
ATOM   1433  N   THR A  84      84.873  54.244  90.554  1.00  0.00           N
ATOM   1435  CA  THR A  84      84.854  52.803  90.753  1.00  0.00           C
ATOM   1437  CB  THR A  84      84.773  52.313  92.204  1.00  0.00           C
ATOM   1439  OG1 THR A  84      83.663  52.823  92.934  1.00  0.00           O
ATOM   1441  CG2 THR A  84      86.014  52.793  92.954  1.00  0.00           C
ATOM   1445  C   THR A  84      83.824  52.113  89.903  1.00  0.00           C
ATOM   1446  O   THR A  84      84.074  51.063  89.334  1.00  0.00           O
ATOM   1447  N   ARG A  85      82.633  52.714  89.764  1.00  0.00           N
ATOM   1449  CA  ARG A  85      81.624  52.293  88.814  1.00  0.00           C
ATOM   1451  CB  ARG A  85      80.394  53.213  88.974  1.00  0.00           C
ATOM   1454  CG  ARG A  85      79.384  53.313  87.814  1.00  0.00           C
ATOM   1457  CD  ARG A  85      78.483  52.093  87.604  1.00  0.00           C
ATOM   1460  NE  ARG A  85      77.703  52.393  86.364  1.00  0.00           N
ATOM   1462  CZ  ARG A  85      76.743  51.613  85.903  1.00  0.00           C
ATOM   1463  NH1 ARG A  85      76.234  50.623  86.594  1.00  0.00           N
ATOM   1466  NH2 ARG A  85      76.234  51.833  84.713  1.00  0.00           N
ATOM   1469  C   ARG A  85      82.103  52.193  87.374  1.00  0.00           C
ATOM   1470  O   ARG A  85      81.993  51.123  86.774  1.00  0.00           O
ATOM   1471  N   PHE A  86      82.743  53.244  86.824  1.00  0.00           N
ATOM   1473  CA  PHE A  86      83.343  53.193  85.493  1.00  0.00           C
ATOM   1475  CB  PHE A  86      83.914  54.583  85.094  1.00  0.00           C
ATOM   1478  CG  PHE A  86      84.434  54.553  83.664  1.00  0.00           C
ATOM   1479  CD1 PHE A  86      83.534  54.583  82.594  1.00  0.00           C
ATOM   1481  CE1 PHE A  86      83.974  54.593  81.273  1.00  0.00           C
ATOM   1483  CZ  PHE A  86      85.354  54.543  81.004  1.00  0.00           C
ATOM   1485  CD2 PHE A  86      85.804  54.483  83.384  1.00  0.00           C
ATOM   1487  CE2 PHE A  86      86.263  54.453  82.064  1.00  0.00           C
ATOM   1489  C   PHE A  86      84.434  52.133  85.333  1.00  0.00           C
ATOM   1490  O   PHE A  86      84.364  51.273  84.474  1.00  0.00           O
ATOM   1491  N   PHE A  87      85.474  52.133  86.204  1.00  0.00           N
ATOM   1493  CA  PHE A  87      86.673  51.313  86.024  1.00  0.00           C
ATOM   1495  CB  PHE A  87      87.664  51.674  87.174  1.00  0.00           C
ATOM   1498  CG  PHE A  87      88.993  50.963  87.054  1.00  0.00           C
ATOM   1499  CD1 PHE A  87      90.034  51.523  86.314  1.00  0.00           C
ATOM   1501  CE1 PHE A  87      91.263  50.863  86.174  1.00  0.00           C
ATOM   1503  CZ  PHE A  87      91.464  49.633  86.813  1.00  0.00           C
ATOM   1505  CD2 PHE A  87      89.214  49.723  87.694  1.00  0.00           C
ATOM   1507  CE2 PHE A  87      90.433  49.063  87.573  1.00  0.00           C
ATOM   1509  C   PHE A  87      86.383  49.813  86.024  1.00  0.00           C
ATOM   1510  O   PHE A  87      86.834  49.043  85.164  1.00  0.00           O
ATOM   1511  N   LEU A  88      85.563  49.383  87.003  1.00  0.00           N
ATOM   1513  CA  LEU A  88      85.013  48.043  87.114  1.00  0.00           C
ATOM   1515  CB  LEU A  88      84.183  47.863  88.424  1.00  0.00           C
ATOM   1518  CG  LEU A  88      84.944  47.623  89.764  1.00  0.00           C
ATOM   1520  CD1 LEU A  88      85.654  46.273  89.824  1.00  0.00           C
ATOM   1524  CD2 LEU A  88      85.914  48.723  90.213  1.00  0.00           C
ATOM   1528  C   LEU A  88      84.114  47.693  85.934  1.00  0.00           C
ATOM   1529  O   LEU A  88      84.264  46.633  85.333  1.00  0.00           O
ATOM   1530  N   ASN A  89      83.164  48.583  85.554  1.00  0.00           N
ATOM   1532  CA  ASN A  89      82.284  48.333  84.414  1.00  0.00           C
ATOM   1534  CB  ASN A  89      81.173  49.413  84.274  1.00  0.00           C
ATOM   1537  CG  ASN A  89      80.004  49.183  85.213  1.00  0.00           C
ATOM   1538  OD1 ASN A  89      78.874  49.553  84.914  1.00  0.00           O
ATOM   1539  ND2 ASN A  89      80.203  48.503  86.354  1.00  0.00           N
ATOM   1542  C   ASN A  89      83.014  48.213  83.094  1.00  0.00           C
ATOM   1543  O   ASN A  89      82.784  47.273  82.344  1.00  0.00           O
ATOM   1544  N   THR A  90      83.934  49.143  82.794  1.00  0.00           N
ATOM   1546  CA  THR A  90      84.684  49.113  81.544  1.00  0.00           C
ATOM   1548  CB  THR A  90      85.563  50.354  81.424  1.00  0.00           C
ATOM   1550  OG1 THR A  90      84.703  51.464  81.343  1.00  0.00           O
ATOM   1552  CG2 THR A  90      86.414  50.363  80.144  1.00  0.00           C
ATOM   1556  C   THR A  90      85.534  47.873  81.354  1.00  0.00           C
ATOM   1557  O   THR A  90      85.483  47.233  80.303  1.00  0.00           O
ATOM   1558  N   ILE A  91      86.303  47.483  82.384  1.00  0.00           N
ATOM   1560  CA  ILE A  91      87.314  46.433  82.274  1.00  0.00           C
ATOM   1562  CB  ILE A  91      88.424  46.604  83.323  1.00  0.00           C
ATOM   1564  CG2 ILE A  91      89.303  45.333  83.444  1.00  0.00           C
ATOM   1568  CG1 ILE A  91      89.254  47.883  83.034  1.00  0.00           C
ATOM   1571  CD  ILE A  91      90.433  48.053  83.994  1.00  0.00           C
ATOM   1575  C   ILE A  91      86.724  45.063  82.454  1.00  0.00           C
ATOM   1576  O   ILE A  91      87.063  44.113  81.743  1.00  0.00           O
ATOM   1577  N   LEU A  92      85.824  44.903  83.444  1.00  0.00           N
ATOM   1579  CA  LEU A  92      85.313  43.593  83.764  1.00  0.00           C
ATOM   1581  CB  LEU A  92      84.954  43.463  85.274  1.00  0.00           C
ATOM   1584  CG  LEU A  92      86.113  43.693  86.253  1.00  0.00           C
ATOM   1586  CD1 LEU A  92      85.573  43.683  87.694  1.00  0.00           C
ATOM   1590  CD2 LEU A  92      87.174  42.603  86.113  1.00  0.00           C
ATOM   1594  C   LEU A  92      84.023  43.363  83.024  1.00  0.00           C
ATOM   1595  O   LEU A  92      83.534  42.243  82.984  1.00  0.00           O
ATOM   1596  N   GLY A  93      83.394  44.433  82.484  1.00  0.00           N
ATOM   1598  CA  GLY A  93      82.004  44.424  82.034  1.00  0.00           C
ATOM   1601  C   GLY A  93      81.843  44.673  80.604  1.00  0.00           C
ATOM   1602  O   GLY A  93      80.803  45.123  80.144  1.00  0.00           O
ATOM   1603  N   MET A  94      82.923  44.393  79.864  1.00  0.00           N
ATOM   1605  CA  MET A  94      82.894  44.233  78.444  1.00  0.00           C
ATOM   1607  CB  MET A  94      81.843  43.163  78.043  1.00  0.00           C
ATOM   1610  CG  MET A  94      82.054  42.593  76.634  1.00  0.00           C
ATOM   1613  SD  MET A  94      80.953  41.233  76.153  1.00  0.00           S
ATOM   1614  CE  MET A  94      81.624  40.003  77.304  1.00  0.00           C
ATOM   1618  C   MET A  94      82.684  45.583  77.784  1.00  0.00           C
ATOM   1619  O   MET A  94      81.884  45.693  76.854  1.00  0.00           O
ATOM   1620  N   GLY A  95      83.324  46.653  78.294  1.00  0.00           N
ATOM   1622  CA  GLY A  95      83.034  48.023  77.873  1.00  0.00           C
ATOM   1625  C   GLY A  95      81.823  48.643  78.524  1.00  0.00           C
ATOM   1626  O   GLY A  95      81.403  49.733  78.154  1.00  0.00           O
ATOM   1627  N   GLY A  96      81.233  48.013  79.564  1.00  0.00           N
ATOM   1629  CA  GLY A  96      80.133  48.583  80.354  1.00  0.00           C
ATOM   1632  C   GLY A  96      78.773  48.003  80.134  1.00  0.00           C
ATOM   1633  O   GLY A  96      77.804  48.473  80.724  1.00  0.00           O
ATOM   1634  N   PHE A  97      78.633  46.913  79.354  1.00  0.00           N
ATOM   1636  CA  PHE A  97      77.373  46.203  79.144  1.00  0.00           C
ATOM   1638  CB  PHE A  97      77.493  45.163  77.984  1.00  0.00           C
ATOM   1641  CG  PHE A  97      77.534  45.873  76.653  1.00  0.00           C
ATOM   1642  CD1 PHE A  97      78.743  46.363  76.153  1.00  0.00           C
ATOM   1644  CE1 PHE A  97      78.804  47.003  74.903  1.00  0.00           C
ATOM   1646  CZ  PHE A  97      77.633  47.163  74.153  1.00  0.00           C
ATOM   1648  CD2 PHE A  97      76.374  46.013  75.884  1.00  0.00           C
ATOM   1650  CE2 PHE A  97      76.413  46.674  74.643  1.00  0.00           C
ATOM   1652  C   PHE A  97      76.904  45.463  80.384  1.00  0.00           C
ATOM   1653  O   PHE A  97      75.714  45.223  80.584  1.00  0.00           O
ATOM   1654  N   ILE A  98      77.854  45.073  81.244  1.00  0.00           N
ATOM   1656  CA  ILE A  98      77.563  44.383  82.484  1.00  0.00           C
ATOM   1658  CB  ILE A  98      78.434  43.153  82.713  1.00  0.00           C
ATOM   1660  CG2 ILE A  98      77.993  42.433  84.014  1.00  0.00           C
ATOM   1664  CG1 ILE A  98      78.373  42.193  81.494  1.00  0.00           C
ATOM   1667  CD  ILE A  98      79.553  41.193  81.454  1.00  0.00           C
ATOM   1671  C   ILE A  98      77.754  45.363  83.634  1.00  0.00           C
ATOM   1672  O   ILE A  98      78.813  45.963  83.774  1.00  0.00           O
ATOM   1673  N   ASP A  99      76.724  45.523  84.503  1.00  0.00           N
ATOM   1675  CA  ASP A  99      76.864  46.264  85.734  1.00  0.00           C
ATOM   1677  CB  ASP A  99      75.534  46.924  86.174  1.00  0.00           C
ATOM   1680  CG  ASP A  99      75.743  47.813  87.384  1.00  0.00           C
ATOM   1681  OD1 ASP A  99      76.923  48.093  87.754  1.00  0.00           O
ATOM   1682  OD2 ASP A  99      74.714  48.323  87.894  1.00  0.00           O
ATOM   1683  C   ASP A  99      77.474  45.413  86.854  1.00  0.00           C
ATOM   1684  O   ASP A  99      76.794  44.863  87.724  1.00  0.00           O
ATOM   1685  N   VAL A 100      78.813  45.323  86.854  1.00  0.00           N
ATOM   1687  CA  VAL A 100      79.544  44.643  87.894  1.00  0.00           C
ATOM   1689  CB  VAL A 100      80.904  44.253  87.384  1.00  0.00           C
ATOM   1691  CG1 VAL A 100      81.673  45.463  86.813  1.00  0.00           C
ATOM   1695  CG2 VAL A 100      81.764  43.463  88.384  1.00  0.00           C
ATOM   1699  C   VAL A 100      79.684  45.403  89.164  1.00  0.00           C
ATOM   1700  O   VAL A 100      79.763  44.843  90.254  1.00  0.00           O
ATOM   1701  N   ALA A 101      79.693  46.733  89.064  1.00  0.00           N
ATOM   1703  CA  ALA A 101      79.774  47.653  90.154  1.00  0.00           C
ATOM   1705  CB  ALA A 101      79.833  49.034  89.494  1.00  0.00           C
ATOM   1709  C   ALA A 101      78.583  47.493  91.094  1.00  0.00           C
ATOM   1710  O   ALA A 101      78.734  47.283  92.304  1.00  0.00           O
ATOM   1711  N   GLY A 102      77.373  47.463  90.514  1.00  0.00           N
ATOM   1713  CA  GLY A 102      76.123  47.213  91.214  1.00  0.00           C
ATOM   1716  C   GLY A 102      76.034  45.883  91.933  1.00  0.00           C
ATOM   1717  O   GLY A 102      75.534  45.813  93.054  1.00  0.00           O
ATOM   1718  N   MET A 103      76.484  44.763  91.314  1.00  0.00           N
ATOM   1720  CA  MET A 103      76.394  43.473  92.014  1.00  0.00           C
ATOM   1722  CB  MET A 103      76.144  42.263  91.043  1.00  0.00           C
ATOM   1725  CG  MET A 103      77.284  41.253  90.744  1.00  0.00           C
ATOM   1728  SD  MET A 103      78.354  41.623  89.344  1.00  0.00           S
ATOM   1729  CE  MET A 103      77.144  41.213  88.054  1.00  0.00           C
ATOM   1733  C   MET A 103      77.574  43.203  92.934  1.00  0.00           C
ATOM   1734  O   MET A 103      77.493  42.353  93.823  1.00  0.00           O
ATOM   1735  N   ALA A 104      78.714  43.903  92.744  1.00  0.00           N
ATOM   1737  CA  ALA A 104      79.864  43.853  93.634  1.00  0.00           C
ATOM   1739  CB  ALA A 104      81.104  44.523  93.004  1.00  0.00           C
ATOM   1743  C   ALA A 104      79.644  44.473  95.014  1.00  0.00           C
ATOM   1744  O   ALA A 104      80.124  43.943  96.014  1.00  0.00           O
ATOM   1745  N   ASN A 105      78.923  45.603  95.104  1.00  0.00           N
ATOM   1747  CA  ASN A 105      78.513  46.103  96.404  1.00  0.00           C
ATOM   1749  CB  ASN A 105      79.673  46.674  97.284  1.00  0.00           C
ATOM   1752  CG  ASN A 105      80.654  47.603  96.554  1.00  0.00           C
ATOM   1753  OD1 ASN A 105      81.093  47.393  95.423  1.00  0.00           O
ATOM   1754  ND2 ASN A 105      81.074  48.673  97.264  1.00  0.00           N
ATOM   1757  C   ASN A 105      77.404  47.153  96.274  1.00  0.00           C
ATOM   1758  O   ASN A 105      77.333  47.823  95.254  1.00  0.00           O
ATOM   1759  N   PRO A 106      76.534  47.383  97.284  1.00  0.00           N
ATOM   1760  CD  PRO A 106      76.294  46.433  98.364  1.00  0.00           C
ATOM   1763  CA  PRO A 106      75.394  48.293  97.134  1.00  0.00           C
ATOM   1765  CB  PRO A 106      74.593  48.093  98.434  1.00  0.00           C
ATOM   1768  CG  PRO A 106      74.833  46.623  98.754  1.00  0.00           C
ATOM   1771  C   PRO A 106      75.733  49.753  96.964  1.00  0.00           C
ATOM   1772  O   PRO A 106      74.923  50.503  96.434  1.00  0.00           O
ATOM   1773  N   LYS A 107      76.904  50.243  97.433  1.00  0.00           N
ATOM   1775  CA  LYS A 107      77.203  51.653  97.274  1.00  0.00           C
ATOM   1777  CB  LYS A 107      78.303  52.113  98.274  1.00  0.00           C
ATOM   1780  CG  LYS A 107      79.784  51.883  97.903  1.00  0.00           C
ATOM   1783  CD  LYS A 107      80.404  53.073  97.143  1.00  0.00           C
ATOM   1786  CE  LYS A 107      81.923  52.963  96.904  1.00  0.00           C
ATOM   1789  NZ  LYS A 107      82.693  53.383  98.084  1.00  0.00           N
ATOM   1793  C   LYS A 107      77.544  51.973  95.823  1.00  0.00           C
ATOM   1794  O   LYS A 107      77.434  53.123  95.414  1.00  0.00           O
ATOM   1795  N   LEU A 108      77.904  50.983  94.984  1.00  0.00           N
ATOM   1797  CA  LEU A 108      78.224  51.173  93.574  1.00  0.00           C
ATOM   1799  CB  LEU A 108      79.384  50.243  93.124  1.00  0.00           C
ATOM   1802  CG  LEU A 108      80.794  50.873  93.124  1.00  0.00           C
ATOM   1804  CD1 LEU A 108      81.403  50.773  94.514  1.00  0.00           C
ATOM   1808  CD2 LEU A 108      81.724  50.143  92.143  1.00  0.00           C
ATOM   1812  C   LEU A 108      77.034  50.933  92.643  1.00  0.00           C
ATOM   1813  O   LEU A 108      77.184  50.853  91.424  1.00  0.00           O
ATOM   1814  N   GLN A 109      75.803  50.853  93.174  1.00  0.00           N
ATOM   1816  CA  GLN A 109      74.593  50.893  92.363  1.00  0.00           C
ATOM   1818  CB  GLN A 109      73.324  50.813  93.234  1.00  0.00           C
ATOM   1821  CG  GLN A 109      73.063  49.424  93.834  1.00  0.00           C
ATOM   1824  CD  GLN A 109      71.733  49.413  94.583  1.00  0.00           C
ATOM   1825  OE1 GLN A 109      71.673  49.263  95.804  1.00  0.00           O
ATOM   1826  NE2 GLN A 109      70.634  49.623  93.834  1.00  0.00           N
ATOM   1829  C   GLN A 109      74.474  52.113  91.463  1.00  0.00           C
ATOM   1830  O   GLN A 109      74.784  53.223  91.874  1.00  0.00           O
ATOM   1831  N   ARG A 110      74.014  51.913  90.204  1.00  0.00           N
ATOM   1833  CA  ARG A 110      73.874  53.003  89.243  1.00  0.00           C
ATOM   1835  CB  ARG A 110      73.383  52.503  87.864  1.00  0.00           C
ATOM   1838  CG  ARG A 110      73.093  53.653  86.863  1.00  0.00           C
ATOM   1841  CD  ARG A 110      72.913  53.244  85.414  1.00  0.00           C
ATOM   1844  NE  ARG A 110      71.724  52.343  85.333  1.00  0.00           N
ATOM   1846  CZ  ARG A 110      71.403  51.733  84.204  1.00  0.00           C
ATOM   1847  NH1 ARG A 110      71.854  52.193  83.054  1.00  0.00           N
ATOM   1850  NH2 ARG A 110      70.634  50.674  84.214  1.00  0.00           N
ATOM   1853  C   ARG A 110      72.934  54.104  89.694  1.00  0.00           C
ATOM   1854  O   ARG A 110      71.854  53.834  90.224  1.00  0.00           O
ATOM   1855  N   THR A 111      73.284  55.363  89.444  1.00  0.00           N
ATOM   1857  CA  THR A 111      72.404  56.464  89.774  1.00  0.00           C
ATOM   1859  CB  THR A 111      72.923  57.263  90.954  1.00  0.00           C
ATOM   1861  OG1 THR A 111      74.184  57.873  90.703  1.00  0.00           O
ATOM   1863  CG2 THR A 111      73.084  56.303  92.143  1.00  0.00           C
ATOM   1867  C   THR A 111      72.173  57.303  88.543  1.00  0.00           C
ATOM   1868  O   THR A 111      72.804  57.063  87.514  1.00  0.00           O
ATOM   1869  N   GLU A 112      71.234  58.273  88.543  1.00  0.00           N
ATOM   1871  CA  GLU A 112      71.173  59.244  87.464  1.00  0.00           C
ATOM   1873  CB  GLU A 112      69.883  60.103  87.433  1.00  0.00           C
ATOM   1876  CG  GLU A 112      68.633  59.333  86.924  1.00  0.00           C
ATOM   1879  CD  GLU A 112      68.513  59.273  85.394  1.00  0.00           C
ATOM   1880  OE1 GLU A 112      69.444  58.753  84.723  1.00  0.00           O
ATOM   1881  OE2 GLU A 112      67.474  59.743  84.863  1.00  0.00           O
ATOM   1882  C   GLU A 112      72.404  60.143  87.433  1.00  0.00           C
ATOM   1883  O   GLU A 112      72.843  60.603  88.494  1.00  0.00           O
ATOM   1884  N   PRO A 113      73.023  60.424  86.314  1.00  0.00           N
ATOM   1885  CD  PRO A 113      72.983  59.543  85.134  1.00  0.00           C
ATOM   1888  CA  PRO A 113      74.163  61.334  86.264  1.00  0.00           C
ATOM   1890  CB  PRO A 113      74.584  61.243  84.793  1.00  0.00           C
ATOM   1893  CG  PRO A 113      74.313  59.773  84.453  1.00  0.00           C
ATOM   1896  C   PRO A 113      73.944  62.773  86.784  1.00  0.00           C
ATOM   1897  O   PRO A 113      73.203  63.563  86.194  1.00  0.00           O
ATOM   1898  N   HIS A 114      74.673  63.174  87.844  1.00  0.00           N
ATOM   1900  CA  HIS A 114      74.844  64.553  88.304  1.00  0.00           C
ATOM   1902  CB  HIS A 114      75.364  64.653  89.774  1.00  0.00           C
ATOM   1905  ND1 HIS A 114      73.694  63.103  90.764  1.00  0.00           N
ATOM   1906  CG  HIS A 114      74.364  64.313  90.814  1.00  0.00           C
ATOM   1907  CE1 HIS A 114      72.813  63.163  91.743  1.00  0.00           C
ATOM   1909  NE2 HIS A 114      72.913  64.313  92.444  1.00  0.00           N
ATOM   1911  CD2 HIS A 114      73.913  65.053  91.854  1.00  0.00           C
ATOM   1913  C   HIS A 114      75.873  65.293  87.464  1.00  0.00           C
ATOM   1914  O   HIS A 114      77.074  65.174  87.713  1.00  0.00           O
ATOM   1915  N   ARG A 115      75.434  65.993  86.404  1.00  0.00           N
ATOM   1917  CA  ARG A 115      76.294  66.543  85.364  1.00  0.00           C
ATOM   1919  CB  ARG A 115      75.764  66.144  83.954  1.00  0.00           C
ATOM   1922  CG  ARG A 115      76.123  64.673  83.674  1.00  0.00           C
ATOM   1925  CD  ARG A 115      76.423  64.083  82.284  1.00  0.00           C
ATOM   1928  NE  ARG A 115      75.243  64.143  81.394  1.00  0.00           N
ATOM   1930  CZ  ARG A 115      75.334  63.973  80.084  1.00  0.00           C
ATOM   1931  NH1 ARG A 115      76.504  63.883  79.503  1.00  0.00           N
ATOM   1934  NH2 ARG A 115      74.243  64.003  79.363  1.00  0.00           N
ATOM   1937  C   ARG A 115      76.633  68.013  85.543  1.00  0.00           C
ATOM   1938  O   ARG A 115      76.403  68.603  86.594  1.00  0.00           O
ATOM   1939  N   PHE A 116      77.214  68.674  84.534  1.00  0.00           N
ATOM   1941  CA  PHE A 116      77.554  70.083  84.594  1.00  0.00           C
ATOM   1943  CB  PHE A 116      78.294  70.453  83.304  1.00  0.00           C
ATOM   1946  CG  PHE A 116      78.974  71.793  83.384  1.00  0.00           C
ATOM   1947  CD1 PHE A 116      80.284  71.893  83.874  1.00  0.00           C
ATOM   1949  CE1 PHE A 116      80.993  73.093  83.784  1.00  0.00           C
ATOM   1951  CZ  PHE A 116      80.404  74.203  83.174  1.00  0.00           C
ATOM   1953  CD2 PHE A 116      78.364  72.924  82.833  1.00  0.00           C
ATOM   1955  CE2 PHE A 116      79.084  74.123  82.724  1.00  0.00           C
ATOM   1957  C   PHE A 116      76.334  70.983  84.874  1.00  0.00           C
ATOM   1958  O   PHE A 116      76.423  71.983  85.584  1.00  0.00           O
ATOM   1959  N   GLY A 117      75.114  70.653  84.404  1.00  0.00           N
ATOM   1961  CA  GLY A 117      73.934  71.383  84.874  1.00  0.00           C
ATOM   1964  C   GLY A 117      73.673  71.313  86.364  1.00  0.00           C
ATOM   1965  O   GLY A 117      73.324  72.313  86.994  1.00  0.00           O
ATOM   1966  N   SER A 118      73.913  70.133  86.984  1.00  0.00           N
ATOM   1968  CA  SER A 118      73.894  69.913  88.434  1.00  0.00           C
ATOM   1970  CB  SER A 118      74.144  68.413  88.823  1.00  0.00           C
ATOM   1973  OG  SER A 118      74.023  68.183  90.234  1.00  0.00           O
ATOM   1975  C   SER A 118      74.904  70.754  89.194  1.00  0.00           C
ATOM   1976  O   SER A 118      74.584  71.393  90.194  1.00  0.00           O
ATOM   1977  N   THR A 119      76.164  70.843  88.704  1.00  0.00           N
ATOM   1979  CA  THR A 119      77.173  71.724  89.293  1.00  0.00           C
ATOM   1981  CB  THR A 119      78.604  71.543  88.774  1.00  0.00           C
ATOM   1983  OG1 THR A 119      78.694  71.793  87.384  1.00  0.00           O
ATOM   1985  CG2 THR A 119      79.034  70.104  89.004  1.00  0.00           C
ATOM   1989  C   THR A 119      76.784  73.183  89.223  1.00  0.00           C
ATOM   1990  O   THR A 119      76.913  73.924  90.184  1.00  0.00           O
ATOM   1991  N   LEU A 120      76.234  73.633  88.084  1.00  0.00           N
ATOM   1993  CA  LEU A 120      75.764  74.993  87.934  1.00  0.00           C
ATOM   1995  CB  LEU A 120      75.733  75.413  86.444  1.00  0.00           C
ATOM   1998  CG  LEU A 120      77.123  75.843  85.924  1.00  0.00           C
ATOM   2000  CD1 LEU A 120      78.154  74.713  85.914  1.00  0.00           C
ATOM   2004  CD2 LEU A 120      77.034  76.413  84.514  1.00  0.00           C
ATOM   2008  C   LEU A 120      74.464  75.263  88.683  1.00  0.00           C
ATOM   2009  O   LEU A 120      74.233  76.373  89.173  1.00  0.00           O
ATOM   2010  N   GLY A 121      73.614  74.233  88.884  1.00  0.00           N
ATOM   2012  CA  GLY A 121      72.534  74.224  89.874  1.00  0.00           C
ATOM   2015  C   GLY A 121      72.993  74.383  91.304  1.00  0.00           C
ATOM   2016  O   GLY A 121      72.434  75.143  92.083  1.00  0.00           O
ATOM   2017  N   HIS A 122      74.093  73.693  91.684  1.00  0.00           N
ATOM   2019  CA  HIS A 122      74.754  73.843  92.973  1.00  0.00           C
ATOM   2021  CB  HIS A 122      75.953  72.873  93.154  1.00  0.00           C
ATOM   2024  ND1 HIS A 122      76.474  71.953  95.454  1.00  0.00           N
ATOM   2025  CG  HIS A 122      76.633  72.953  94.503  1.00  0.00           C
ATOM   2026  CE1 HIS A 122      77.333  72.263  96.414  1.00  0.00           C
ATOM   2028  NE2 HIS A 122      78.023  73.394  96.144  1.00  0.00           N
ATOM   2030  CD2 HIS A 122      77.593  73.833  94.903  1.00  0.00           C
ATOM   2032  C   HIS A 122      75.254  75.263  93.224  1.00  0.00           C
ATOM   2033  O   HIS A 122      75.104  75.803  94.313  1.00  0.00           O
ATOM   2034  N   TYR A 123      75.854  75.913  92.204  1.00  0.00           N
ATOM   2036  CA  TYR A 123      76.214  77.323  92.254  1.00  0.00           C
ATOM   2038  CB  TYR A 123      77.123  77.703  91.043  1.00  0.00           C
ATOM   2041  CG  TYR A 123      78.493  77.144  91.274  1.00  0.00           C
ATOM   2042  CD1 TYR A 123      79.264  77.644  92.344  1.00  0.00           C
ATOM   2044  CE1 TYR A 123      80.523  77.113  92.614  1.00  0.00           C
ATOM   2046  CZ  TYR A 123      81.054  76.113  91.793  1.00  0.00           C
ATOM   2047  OH  TYR A 123      82.354  75.633  92.083  1.00  0.00           O
ATOM   2049  CD2 TYR A 123      79.043  76.153  90.454  1.00  0.00           C
ATOM   2051  CE2 TYR A 123      80.313  75.633  90.703  1.00  0.00           C
ATOM   2053  C   TYR A 123      75.034  78.273  92.314  1.00  0.00           C
ATOM   2054  O   TYR A 123      75.133  79.373  92.864  1.00  0.00           O
ATOM   2055  N   GLY A 124      73.874  77.873  91.754  1.00  0.00           N
ATOM   2057  CA  GLY A 124      72.724  78.754  91.664  1.00  0.00           C
ATOM   2060  C   GLY A 124      72.734  79.604  90.444  1.00  0.00           C
ATOM   2061  O   GLY A 124      72.243  80.723  90.464  1.00  0.00           O
ATOM   2062  N   VAL A 125      73.243  79.073  89.313  1.00  0.00           N
ATOM   2064  CA  VAL A 125      73.334  79.773  88.034  1.00  0.00           C
ATOM   2066  CB  VAL A 125      74.203  78.994  87.044  1.00  0.00           C
ATOM   2068  CG1 VAL A 125      74.214  79.623  85.633  1.00  0.00           C
ATOM   2072  CG2 VAL A 125      75.644  78.923  87.594  1.00  0.00           C
ATOM   2076  C   VAL A 125      71.983  80.133  87.424  1.00  0.00           C
ATOM   2077  O   VAL A 125      71.824  81.123  86.694  1.00  0.00           O
ATOM   2078  N   GLY A 126      70.943  79.324  87.704  1.00  0.00           N
ATOM   2080  CA  GLY A 126      69.604  79.583  87.213  1.00  0.00           C
ATOM   2083  C   GLY A 126      69.373  79.063  85.833  1.00  0.00           C
ATOM   2084  O   GLY A 126      70.224  79.113  84.954  1.00  0.00           O
ATOM   2085  N   TYR A 127      68.184  78.483  85.644  1.00  0.00           N
ATOM   2087  CA  TYR A 127      67.773  77.744  84.464  1.00  0.00           C
ATOM   2089  CB  TYR A 127      66.354  77.203  84.704  1.00  0.00           C
ATOM   2092  CG  TYR A 127      66.354  76.183  85.804  1.00  0.00           C
ATOM   2093  CD1 TYR A 127      66.604  74.843  85.444  1.00  0.00           C
ATOM   2095  CE1 TYR A 127      66.413  73.823  86.364  1.00  0.00           C
ATOM   2097  CZ  TYR A 127      66.104  74.113  87.694  1.00  0.00           C
ATOM   2098  OH  TYR A 127      66.123  73.043  88.604  1.00  0.00           O
ATOM   2100  CD2 TYR A 127      65.934  76.464  87.114  1.00  0.00           C
ATOM   2102  CE2 TYR A 127      65.834  75.433  88.074  1.00  0.00           C
ATOM   2104  C   TYR A 127      67.804  78.513  83.154  1.00  0.00           C
ATOM   2105  O   TYR A 127      68.184  77.983  82.104  1.00  0.00           O
ATOM   2106  N   GLY A 128      67.404  79.794  83.224  1.00  0.00           N
ATOM   2108  CA  GLY A 128      67.114  80.633  82.064  1.00  0.00           C
ATOM   2111  C   GLY A 128      65.654  80.523  81.723  1.00  0.00           C
ATOM   2112  O   GLY A 128      64.934  79.883  82.484  1.00  0.00           O
ATOM   2113  N   PRO A 129      65.124  81.114  80.654  1.00  0.00           N
ATOM   2114  CD  PRO A 129      65.923  81.864  79.694  1.00  0.00           C
ATOM   2117  CA  PRO A 129      63.824  80.723  80.104  1.00  0.00           C
ATOM   2119  CB  PRO A 129      63.684  81.523  78.793  1.00  0.00           C
ATOM   2122  CG  PRO A 129      64.904  82.463  78.723  1.00  0.00           C
ATOM   2125  C   PRO A 129      63.644  79.213  79.894  1.00  0.00           C
ATOM   2126  O   PRO A 129      64.633  78.523  79.643  1.00  0.00           O
ATOM   2127  N   TYR A 130      62.414  78.684  80.014  1.00  0.00           N
ATOM   2129  CA  TYR A 130      62.104  77.284  79.743  1.00  0.00           C
ATOM   2131  CB  TYR A 130      60.904  76.843  80.654  1.00  0.00           C
ATOM   2134  CG  TYR A 130      60.584  75.363  80.654  1.00  0.00           C
ATOM   2135  CD1 TYR A 130      61.554  74.393  80.974  1.00  0.00           C
ATOM   2137  CE1 TYR A 130      61.234  73.023  80.974  1.00  0.00           C
ATOM   2139  CZ  TYR A 130      59.944  72.604  80.674  1.00  0.00           C
ATOM   2140  OH  TYR A 130      59.633  71.223  80.534  1.00  0.00           O
ATOM   2142  CD2 TYR A 130      59.264  74.924  80.434  1.00  0.00           C
ATOM   2144  CE2 TYR A 130      58.944  73.553  80.434  1.00  0.00           C
ATOM   2146  C   TYR A 130      61.793  77.183  78.253  1.00  0.00           C
ATOM   2147  O   TYR A 130      61.044  78.013  77.744  1.00  0.00           O
ATOM   2148  N   VAL A 131      62.434  76.253  77.514  1.00  0.00           N
ATOM   2150  CA  VAL A 131      62.274  76.174  76.054  1.00  0.00           C
ATOM   2152  CB  VAL A 131      63.554  76.483  75.284  1.00  0.00           C
ATOM   2154  CG1 VAL A 131      63.304  76.483  73.764  1.00  0.00           C
ATOM   2158  CG2 VAL A 131      64.104  77.863  75.703  1.00  0.00           C
ATOM   2162  C   VAL A 131      61.834  74.763  75.714  1.00  0.00           C
ATOM   2163  O   VAL A 131      62.513  73.793  76.024  1.00  0.00           O
ATOM   2164  N   GLN A 132      60.654  74.583  75.074  1.00  0.00           N
ATOM   2166  CA  GLN A 132      60.174  73.244  74.754  1.00  0.00           C
ATOM   2168  CB  GLN A 132      58.633  73.103  74.883  1.00  0.00           C
ATOM   2171  CG  GLN A 132      58.084  71.653  74.914  1.00  0.00           C
ATOM   2174  CD  GLN A 132      58.504  70.873  76.164  1.00  0.00           C
ATOM   2175  OE1 GLN A 132      58.773  71.443  77.224  1.00  0.00           O
ATOM   2176  NE2 GLN A 132      58.534  69.533  76.094  1.00  0.00           N
ATOM   2179  C   GLN A 132      60.594  72.983  73.323  1.00  0.00           C
ATOM   2180  O   GLN A 132      60.514  73.863  72.484  1.00  0.00           O
ATOM   2181  N   LEU A 133      61.083  71.773  73.004  1.00  0.00           N
ATOM   2183  CA  LEU A 133      61.564  71.523  71.664  1.00  0.00           C
ATOM   2185  CB  LEU A 133      63.074  71.203  71.634  1.00  0.00           C
ATOM   2188  CG  LEU A 133      64.043  72.394  71.844  1.00  0.00           C
ATOM   2190  CD1 LEU A 133      63.754  73.623  70.974  1.00  0.00           C
ATOM   2194  CD2 LEU A 133      64.074  72.854  73.294  1.00  0.00           C
ATOM   2198  C   LEU A 133      60.753  70.393  71.054  1.00  0.00           C
ATOM   2199  O   LEU A 133      60.564  69.373  71.734  1.00  0.00           O
ATOM   2200  N   PRO A 134      60.223  70.474  69.813  1.00  0.00           N
ATOM   2201  CD  PRO A 134      60.454  71.613  68.924  1.00  0.00           C
ATOM   2204  CA  PRO A 134      59.743  69.323  69.054  1.00  0.00           C
ATOM   2206  CB  PRO A 134      59.563  69.863  67.614  1.00  0.00           C
ATOM   2209  CG  PRO A 134      59.464  71.383  67.784  1.00  0.00           C
ATOM   2212  C   PRO A 134      60.664  68.114  69.114  1.00  0.00           C
ATOM   2213  O   PRO A 134      61.873  68.293  68.944  1.00  0.00           O
ATOM   2214  N   PHE A 135      60.124  66.913  69.384  1.00  0.00           N
ATOM   2216  CA  PHE A 135      60.844  65.643  69.374  1.00  0.00           C
ATOM   2218  CB  PHE A 135      61.673  65.373  68.083  1.00  0.00           C
ATOM   2221  CG  PHE A 135      60.753  65.333  66.894  1.00  0.00           C
ATOM   2222  CD1 PHE A 135      60.184  64.133  66.464  1.00  0.00           C
ATOM   2224  CE1 PHE A 135      59.274  64.104  65.394  1.00  0.00           C
ATOM   2226  CZ  PHE A 135      58.934  65.303  64.743  1.00  0.00           C
ATOM   2228  CD2 PHE A 135      60.454  66.513  66.194  1.00  0.00           C
ATOM   2230  CE2 PHE A 135      59.514  66.503  65.164  1.00  0.00           C
ATOM   2232  C   PHE A 135      61.684  65.393  70.613  1.00  0.00           C
ATOM   2233  O   PHE A 135      61.704  64.303  71.164  1.00  0.00           O
ATOM   2234  N   TYR A 136      62.434  66.413  71.054  1.00  0.00           N
ATOM   2236  CA  TYR A 136      63.323  66.333  72.173  1.00  0.00           C
ATOM   2238  CB  TYR A 136      64.204  67.613  72.154  1.00  0.00           C
ATOM   2241  CG  TYR A 136      65.383  67.473  73.074  1.00  0.00           C
ATOM   2242  CD1 TYR A 136      66.604  67.023  72.564  1.00  0.00           C
ATOM   2244  CE1 TYR A 136      67.714  66.903  73.393  1.00  0.00           C
ATOM   2246  CZ  TYR A 136      67.604  67.233  74.754  1.00  0.00           C
ATOM   2247  OH  TYR A 136      68.734  67.063  75.563  1.00  0.00           O
ATOM   2249  CD2 TYR A 136      65.284  67.823  74.433  1.00  0.00           C
ATOM   2251  CE2 TYR A 136      66.394  67.693  75.274  1.00  0.00           C
ATOM   2253  C   TYR A 136      62.614  66.223  73.524  1.00  0.00           C
ATOM   2254  O   TYR A 136      62.913  65.343  74.334  1.00  0.00           O
ATOM   2255  N   GLY A 137      61.663  67.133  73.784  1.00  0.00           N
ATOM   2257  CA  GLY A 137      60.923  67.183  75.043  1.00  0.00           C
ATOM   2260  C   GLY A 137      61.694  67.763  76.214  1.00  0.00           C
ATOM   2261  O   GLY A 137      62.444  67.053  76.883  1.00  0.00           O
ATOM   2262  N   SER A 138      61.453  69.053  76.524  1.00  0.00           N
ATOM   2264  CA  SER A 138      62.014  69.773  77.674  1.00  0.00           C
ATOM   2266  CB  SER A 138      61.933  69.034  79.034  1.00  0.00           C
ATOM   2269  OG  SER A 138      60.623  68.553  79.313  1.00  0.00           O
ATOM   2271  C   SER A 138      63.444  70.244  77.453  1.00  0.00           C
ATOM   2272  O   SER A 138      64.314  69.443  77.143  1.00  0.00           O
ATOM   2273  N   PHE A 139      63.724  71.563  77.584  1.00  0.00           N
ATOM   2275  CA  PHE A 139      65.084  72.063  77.574  1.00  0.00           C
ATOM   2277  CB  PHE A 139      65.584  72.343  76.124  1.00  0.00           C
ATOM   2280  CG  PHE A 139      66.964  72.943  75.974  1.00  0.00           C
ATOM   2281  CD1 PHE A 139      68.063  72.113  75.703  1.00  0.00           C
ATOM   2283  CE1 PHE A 139      69.343  72.643  75.534  1.00  0.00           C
ATOM   2285  CZ  PHE A 139      69.544  74.034  75.613  1.00  0.00           C
ATOM   2287  CD2 PHE A 139      67.164  74.333  75.993  1.00  0.00           C
ATOM   2289  CE2 PHE A 139      68.453  74.873  75.844  1.00  0.00           C
ATOM   2291  C   PHE A 139      65.243  73.293  78.444  1.00  0.00           C
ATOM   2292  O   PHE A 139      64.433  74.233  78.423  1.00  0.00           O
ATOM   2293  N   THR A 140      66.364  73.343  79.194  1.00  0.00           N
ATOM   2295  CA  THR A 140      66.873  74.563  79.813  1.00  0.00           C
ATOM   2297  CB  THR A 140      66.784  74.644  81.343  1.00  0.00           C
ATOM   2299  OG1 THR A 140      67.754  73.883  82.064  1.00  0.00           O
ATOM   2301  CG2 THR A 140      65.383  74.203  81.793  1.00  0.00           C
ATOM   2305  C   THR A 140      68.303  74.743  79.363  1.00  0.00           C
ATOM   2306  O   THR A 140      69.054  73.793  79.153  1.00  0.00           O
ATOM   2307  N   LEU A 141      68.743  76.013  79.223  1.00  0.00           N
ATOM   2309  CA  LEU A 141      70.133  76.303  78.944  1.00  0.00           C
ATOM   2311  CB  LEU A 141      70.324  77.843  78.843  1.00  0.00           C
ATOM   2314  CG  LEU A 141      71.794  78.323  78.694  1.00  0.00           C
ATOM   2316  CD1 LEU A 141      72.453  77.793  77.414  1.00  0.00           C
ATOM   2320  CD2 LEU A 141      71.813  79.853  78.674  1.00  0.00           C
ATOM   2324  C   LEU A 141      71.074  75.754  80.014  1.00  0.00           C
ATOM   2325  O   LEU A 141      72.114  75.174  79.713  1.00  0.00           O
ATOM   2326  N   ARG A 142      70.694  75.913  81.304  1.00  0.00           N
ATOM   2328  CA  ARG A 142      71.514  75.463  82.403  1.00  0.00           C
ATOM   2330  CB  ARG A 142      70.914  75.803  83.784  1.00  0.00           C
ATOM   2333  CG  ARG A 142      71.904  75.583  84.944  1.00  0.00           C
ATOM   2336  CD  ARG A 142      71.254  75.614  86.323  1.00  0.00           C
ATOM   2339  NE  ARG A 142      70.563  74.303  86.504  1.00  0.00           N
ATOM   2341  CZ  ARG A 142      69.673  74.043  87.444  1.00  0.00           C
ATOM   2342  NH1 ARG A 142      69.343  74.883  88.393  1.00  0.00           N
ATOM   2345  NH2 ARG A 142      69.084  72.863  87.424  1.00  0.00           N
ATOM   2348  C   ARG A 142      71.794  73.973  82.403  1.00  0.00           C
ATOM   2349  O   ARG A 142      72.944  73.583  82.594  1.00  0.00           O
ATOM   2350  N   ASP A 143      70.774  73.123  82.174  1.00  0.00           N
ATOM   2352  CA  ASP A 143      70.923  71.703  82.384  1.00  0.00           C
ATOM   2354  CB  ASP A 143      69.633  71.123  83.024  1.00  0.00           C
ATOM   2357  CG  ASP A 143      69.504  71.623  84.453  1.00  0.00           C
ATOM   2358  OD1 ASP A 143      70.534  71.724  85.164  1.00  0.00           O
ATOM   2359  OD2 ASP A 143      68.373  71.873  84.933  1.00  0.00           O
ATOM   2360  C   ASP A 143      71.354  70.973  81.124  1.00  0.00           C
ATOM   2361  O   ASP A 143      72.344  70.233  81.133  1.00  0.00           O
ATOM   2362  N   ASP A 144      70.663  71.183  79.994  1.00  0.00           N
ATOM   2364  CA  ASP A 144      70.794  70.343  78.814  1.00  0.00           C
ATOM   2366  CB  ASP A 144      69.474  70.393  78.014  1.00  0.00           C
ATOM   2369  CG  ASP A 144      68.404  69.593  78.714  1.00  0.00           C
ATOM   2370  OD1 ASP A 144      68.754  68.784  79.584  1.00  0.00           O
ATOM   2371  OD2 ASP A 144      67.214  69.713  78.354  1.00  0.00           O
ATOM   2372  C   ASP A 144      71.864  70.873  77.903  1.00  0.00           C
ATOM   2373  O   ASP A 144      72.724  70.163  77.383  1.00  0.00           O
ATOM   2374  N   GLY A 145      71.894  72.213  77.714  1.00  0.00           N
ATOM   2376  CA  GLY A 145      73.004  72.863  77.034  1.00  0.00           C
ATOM   2379  C   GLY A 145      74.203  72.903  77.934  1.00  0.00           C
ATOM   2380  O   GLY A 145      75.334  73.163  77.504  1.00  0.00           O
ATOM   2381  N   GLY A 146      73.953  72.693  79.234  1.00  0.00           N
ATOM   2383  CA  GLY A 146      74.934  72.613  80.294  1.00  0.00           C
ATOM   2386  C   GLY A 146      75.794  71.424  80.264  1.00  0.00           C
ATOM   2387  O   GLY A 146      77.014  71.553  80.244  1.00  0.00           O
ATOM   2388  N   ASP A 147      75.194  70.223  80.233  1.00  0.00           N
ATOM   2390  CA  ASP A 147      75.914  68.983  80.344  1.00  0.00           C
ATOM   2392  CB  ASP A 147      74.923  67.883  80.774  1.00  0.00           C
ATOM   2395  CG  ASP A 147      73.964  67.433  79.704  1.00  0.00           C
ATOM   2396  OD1 ASP A 147      74.324  67.443  78.493  1.00  0.00           O
ATOM   2397  OD2 ASP A 147      72.913  66.893  80.104  1.00  0.00           O
ATOM   2398  C   ASP A 147      76.714  68.703  79.074  1.00  0.00           C
ATOM   2399  O   ASP A 147      77.653  67.924  79.044  1.00  0.00           O
ATOM   2400  N   MET A 148      76.423  69.413  77.964  1.00  0.00           N
ATOM   2402  CA  MET A 148      77.294  69.533  76.813  1.00  0.00           C
ATOM   2404  CB  MET A 148      76.673  70.503  75.784  1.00  0.00           C
ATOM   2407  CG  MET A 148      75.343  70.013  75.174  1.00  0.00           C
ATOM   2410  SD  MET A 148      75.553  68.593  74.074  1.00  0.00           S
ATOM   2411  CE  MET A 148      74.873  67.464  75.294  1.00  0.00           C
ATOM   2415  C   MET A 148      78.714  69.983  77.143  1.00  0.00           C
ATOM   2416  O   MET A 148      79.654  69.723  76.404  1.00  0.00           O
ATOM   2417  N   ALA A 149      78.934  70.614  78.323  1.00  0.00           N
ATOM   2419  CA  ALA A 149      80.254  70.873  78.843  1.00  0.00           C
ATOM   2421  CB  ALA A 149      80.184  71.793  80.064  1.00  0.00           C
ATOM   2425  C   ALA A 149      81.023  69.603  79.204  1.00  0.00           C
ATOM   2426  O   ALA A 149      82.244  69.553  79.134  1.00  0.00           O
ATOM   2427  N   ASP A 150      80.293  68.513  79.494  1.00  0.00           N
ATOM   2429  CA  ASP A 150      80.843  67.213  79.774  1.00  0.00           C
ATOM   2431  CB  ASP A 150      79.813  66.303  80.444  1.00  0.00           C
ATOM   2434  CG  ASP A 150      79.224  66.994  81.653  1.00  0.00           C
ATOM   2435  OD1 ASP A 150      79.944  67.653  82.433  1.00  0.00           O
ATOM   2436  OD2 ASP A 150      78.014  66.773  81.894  1.00  0.00           O
ATOM   2437  C   ASP A 150      81.373  66.534  78.524  1.00  0.00           C
ATOM   2438  O   ASP A 150      82.254  65.693  78.624  1.00  0.00           O
ATOM   2439  N   GLY A 151      80.923  66.953  77.324  1.00  0.00           N
ATOM   2441  CA  GLY A 151      81.453  66.513  76.034  1.00  0.00           C
ATOM   2444  C   GLY A 151      82.773  67.144  75.703  1.00  0.00           C
ATOM   2445  O   GLY A 151      83.424  66.793  74.734  1.00  0.00           O
ATOM   2446  N   PHE A 152      83.213  68.163  76.464  1.00  0.00           N
ATOM   2448  CA  PHE A 152      84.513  68.753  76.203  1.00  0.00           C
ATOM   2450  CB  PHE A 152      84.624  70.183  76.793  1.00  0.00           C
ATOM   2453  CG  PHE A 152      83.743  71.153  76.044  1.00  0.00           C
ATOM   2454  CD1 PHE A 152      83.864  71.293  74.654  1.00  0.00           C
ATOM   2456  CE1 PHE A 152      83.114  72.254  73.954  1.00  0.00           C
ATOM   2458  CZ  PHE A 152      82.214  73.073  74.634  1.00  0.00           C
ATOM   2460  CD2 PHE A 152      82.864  72.004  76.714  1.00  0.00           C
ATOM   2462  CE2 PHE A 152      82.074  72.943  76.024  1.00  0.00           C
ATOM   2464  C   PHE A 152      85.693  67.933  76.673  1.00  0.00           C
ATOM   2465  O   PHE A 152      86.784  68.003  76.104  1.00  0.00           O
ATOM   2466  N   TYR A 153      85.534  67.103  77.714  1.00  0.00           N
ATOM   2468  CA  TYR A 153      86.614  66.343  78.314  1.00  0.00           C
ATOM   2470  CB  TYR A 153      86.843  66.793  79.794  1.00  0.00           C
ATOM   2473  CG  TYR A 153      85.623  66.593  80.633  1.00  0.00           C
ATOM   2474  CD1 TYR A 153      84.804  67.683  80.974  1.00  0.00           C
ATOM   2476  CE1 TYR A 153      83.683  67.503  81.784  1.00  0.00           C
ATOM   2478  CZ  TYR A 153      83.343  66.223  82.223  1.00  0.00           C
ATOM   2479  OH  TYR A 153      82.214  66.093  83.043  1.00  0.00           O
ATOM   2481  CD2 TYR A 153      85.293  65.313  81.124  1.00  0.00           C
ATOM   2483  CE2 TYR A 153      84.144  65.123  81.894  1.00  0.00           C
ATOM   2485  C   TYR A 153      86.394  64.843  78.084  1.00  0.00           C
ATOM   2486  O   TYR A 153      85.284  64.433  77.754  1.00  0.00           O
ATOM   2487  N   PRO A 154      87.433  64.003  78.154  1.00  0.00           N
ATOM   2488  CD  PRO A 154      88.784  64.383  78.563  1.00  0.00           C
ATOM   2491  CA  PRO A 154      87.384  62.573  77.884  1.00  0.00           C
ATOM   2493  CB  PRO A 154      88.663  62.023  78.493  1.00  0.00           C
ATOM   2496  CG  PRO A 154      89.653  63.153  78.314  1.00  0.00           C
ATOM   2499  C   PRO A 154      86.204  61.744  78.314  1.00  0.00           C
ATOM   2500  O   PRO A 154      85.664  61.933  79.404  1.00  0.00           O
ATOM   2501  N   VAL A 155      85.874  60.773  77.453  1.00  0.00           N
ATOM   2503  CA  VAL A 155      84.824  59.793  77.564  1.00  0.00           C
ATOM   2505  CB  VAL A 155      84.474  59.244  78.934  1.00  0.00           C
ATOM   2507  CG1 VAL A 155      83.434  58.113  78.784  1.00  0.00           C
ATOM   2511  CG2 VAL A 155      85.774  58.663  79.534  1.00  0.00           C
ATOM   2515  C   VAL A 155      83.704  60.253  76.714  1.00  0.00           C
ATOM   2516  O   VAL A 155      83.514  59.763  75.613  1.00  0.00           O
ATOM   2517  N   LEU A 156      82.994  61.303  77.154  1.00  0.00           N
ATOM   2519  CA  LEU A 156      81.974  61.953  76.354  1.00  0.00           C
ATOM   2521  CB  LEU A 156      81.104  62.924  77.184  1.00  0.00           C
ATOM   2524  CG  LEU A 156      80.284  62.333  78.344  1.00  0.00           C
ATOM   2526  CD1 LEU A 156      79.294  61.253  77.884  1.00  0.00           C
ATOM   2530  CD2 LEU A 156      81.154  61.813  79.494  1.00  0.00           C
ATOM   2534  C   LEU A 156      82.524  62.633  75.114  1.00  0.00           C
ATOM   2535  O   LEU A 156      81.884  62.593  74.074  1.00  0.00           O
ATOM   2536  N   SER A 157      83.743  63.233  75.144  1.00  0.00           N
ATOM   2538  CA  SER A 157      84.334  63.913  73.983  1.00  0.00           C
ATOM   2540  CB  SER A 157      85.634  64.683  74.354  1.00  0.00           C
ATOM   2543  OG  SER A 157      86.703  63.833  74.804  1.00  0.00           O
ATOM   2545  C   SER A 157      84.684  63.003  72.833  1.00  0.00           C
ATOM   2546  O   SER A 157      84.843  63.423  71.684  1.00  0.00           O
ATOM   2547  N   TRP A 158      84.814  61.693  73.124  1.00  0.00           N
ATOM   2549  CA  TRP A 158      85.254  60.703  72.173  1.00  0.00           C
ATOM   2551  CB  TRP A 158      85.673  59.403  72.923  1.00  0.00           C
ATOM   2554  CG  TRP A 158      86.714  59.563  73.994  1.00  0.00           C
ATOM   2555  CD1 TRP A 158      87.714  60.503  74.083  1.00  0.00           C
ATOM   2557  NE1 TRP A 158      88.523  60.214  75.163  1.00  0.00           N
ATOM   2559  CE2 TRP A 158      88.063  59.083  75.784  1.00  0.00           C
ATOM   2560  CD2 TRP A 158      86.904  58.663  75.084  1.00  0.00           C
ATOM   2561  CE3 TRP A 158      86.214  57.533  75.524  1.00  0.00           C
ATOM   2563  CZ3 TRP A 158      86.694  56.853  76.644  1.00  0.00           C
ATOM   2565  CZ2 TRP A 158      88.564  58.383  76.863  1.00  0.00           C
ATOM   2567  CH2 TRP A 158      87.864  57.253  77.294  1.00  0.00           C
ATOM   2569  C   TRP A 158      84.163  60.333  71.194  1.00  0.00           C
ATOM   2570  O   TRP A 158      84.434  59.793  70.124  1.00  0.00           O
ATOM   2571  N   LEU A 159      82.883  60.543  71.553  1.00  0.00           N
ATOM   2573  CA  LEU A 159      81.754  60.193  70.724  1.00  0.00           C
ATOM   2575  CB  LEU A 159      80.404  60.203  71.514  1.00  0.00           C
ATOM   2578  CG  LEU A 159      80.214  59.083  72.574  1.00  0.00           C
ATOM   2580  CD1 LEU A 159      80.733  57.703  72.154  1.00  0.00           C
ATOM   2584  CD2 LEU A 159      80.843  59.473  73.913  1.00  0.00           C
ATOM   2588  C   LEU A 159      81.624  61.103  69.514  1.00  0.00           C
ATOM   2589  O   LEU A 159      81.654  62.323  69.594  1.00  0.00           O
ATOM   2590  N   THR A 160      81.403  60.523  68.314  1.00  0.00           N
ATOM   2592  CA  THR A 160      81.074  61.303  67.124  1.00  0.00           C
ATOM   2594  CB  THR A 160      81.214  60.523  65.804  1.00  0.00           C
ATOM   2596  OG1 THR A 160      80.153  59.623  65.554  1.00  0.00           O
ATOM   2598  CG2 THR A 160      82.493  59.673  65.784  1.00  0.00           C
ATOM   2602  C   THR A 160      79.673  61.893  67.254  1.00  0.00           C
ATOM   2603  O   THR A 160      78.894  61.553  68.144  1.00  0.00           O
ATOM   2604  N   TRP A 161      79.294  62.803  66.344  1.00  0.00           N
ATOM   2606  CA  TRP A 161      77.913  63.263  66.284  1.00  0.00           C
ATOM   2608  CB  TRP A 161      77.754  64.453  65.294  1.00  0.00           C
ATOM   2611  CG  TRP A 161      78.423  65.713  65.714  1.00  0.00           C
ATOM   2612  CD1 TRP A 161      79.623  66.163  65.214  1.00  0.00           C
ATOM   2614  NE1 TRP A 161      79.873  67.424  65.704  1.00  0.00           N
ATOM   2616  CE2 TRP A 161      78.874  67.803  66.544  1.00  0.00           C
ATOM   2617  CD2 TRP A 161      77.934  66.744  66.594  1.00  0.00           C
ATOM   2618  CE3 TRP A 161      76.803  66.873  67.394  1.00  0.00           C
ATOM   2620  CZ3 TRP A 161      76.633  68.053  68.124  1.00  0.00           C
ATOM   2622  CZ2 TRP A 161      78.694  68.983  67.243  1.00  0.00           C
ATOM   2624  CH2 TRP A 161      77.544  69.104  68.024  1.00  0.00           C
ATOM   2626  C   TRP A 161      76.873  62.163  66.024  1.00  0.00           C
ATOM   2627  O   TRP A 161      75.854  62.153  66.694  1.00  0.00           O
ATOM   2628  N   PRO A 162      77.074  61.163  65.154  1.00  0.00           N
ATOM   2629  CD  PRO A 162      77.784  61.343  63.874  1.00  0.00           C
ATOM   2632  CA  PRO A 162      76.154  60.033  65.084  1.00  0.00           C
ATOM   2634  CB  PRO A 162      76.684  59.223  63.894  1.00  0.00           C
ATOM   2637  CG  PRO A 162      77.193  60.293  62.934  1.00  0.00           C
ATOM   2640  C   PRO A 162      76.094  59.174  66.334  1.00  0.00           C
ATOM   2641  O   PRO A 162      75.013  58.673  66.664  1.00  0.00           O
ATOM   2642  N   MET A 163      77.214  58.964  67.054  1.00  0.00           N
ATOM   2644  CA  MET A 163      77.214  58.293  68.344  1.00  0.00           C
ATOM   2646  CB  MET A 163      78.633  58.183  68.924  1.00  0.00           C
ATOM   2649  CG  MET A 163      79.633  57.373  68.094  1.00  0.00           C
ATOM   2652  SD  MET A 163      79.133  55.674  67.833  1.00  0.00           S
ATOM   2653  CE  MET A 163      80.663  55.313  66.954  1.00  0.00           C
ATOM   2657  C   MET A 163      76.383  58.993  69.394  1.00  0.00           C
ATOM   2658  O   MET A 163      75.623  58.373  70.134  1.00  0.00           O
ATOM   2659  N   SER A 164      76.493  60.333  69.473  1.00  0.00           N
ATOM   2661  CA  SER A 164      75.703  61.133  70.403  1.00  0.00           C
ATOM   2663  CB  SER A 164      76.294  62.543  70.654  1.00  0.00           C
ATOM   2666  OG  SER A 164      76.364  63.333  69.473  1.00  0.00           O
ATOM   2668  C   SER A 164      74.224  61.193  70.064  1.00  0.00           C
ATOM   2669  O   SER A 164      73.364  61.213  70.934  1.00  0.00           O
ATOM   2670  N   VAL A 165      73.854  61.173  68.764  1.00  0.00           N
ATOM   2672  CA  VAL A 165      72.474  60.913  68.354  1.00  0.00           C
ATOM   2674  CB  VAL A 165      72.263  61.083  66.844  1.00  0.00           C
ATOM   2676  CG1 VAL A 165      70.834  60.663  66.414  1.00  0.00           C
ATOM   2680  CG2 VAL A 165      72.493  62.553  66.484  1.00  0.00           C
ATOM   2684  C   VAL A 165      71.983  59.533  68.764  1.00  0.00           C
ATOM   2685  O   VAL A 165      70.873  59.363  69.294  1.00  0.00           O
ATOM   2686  N   GLY A 166      72.813  58.493  68.554  1.00  0.00           N
ATOM   2688  CA  GLY A 166      72.504  57.113  68.884  1.00  0.00           C
ATOM   2691  C   GLY A 166      72.233  56.903  70.344  1.00  0.00           C
ATOM   2692  O   GLY A 166      71.203  56.343  70.703  1.00  0.00           O
ATOM   2693  N   LYS A 167      73.114  57.403  71.223  1.00  0.00           N
ATOM   2695  CA  LYS A 167      72.953  57.293  72.663  1.00  0.00           C
ATOM   2697  CB  LYS A 167      74.233  57.773  73.423  1.00  0.00           C
ATOM   2700  CG  LYS A 167      74.504  59.293  73.504  1.00  0.00           C
ATOM   2703  CD  LYS A 167      73.843  60.014  74.694  1.00  0.00           C
ATOM   2706  CE  LYS A 167      74.604  59.973  76.024  1.00  0.00           C
ATOM   2709  NZ  LYS A 167      73.784  60.613  77.064  1.00  0.00           N
ATOM   2713  C   LYS A 167      71.673  57.953  73.154  1.00  0.00           C
ATOM   2714  O   LYS A 167      70.953  57.383  73.964  1.00  0.00           O
ATOM   2715  N   TRP A 168      71.313  59.143  72.604  1.00  0.00           N
ATOM   2717  CA  TRP A 168      70.044  59.793  72.873  1.00  0.00           C
ATOM   2719  CB  TRP A 168      69.974  61.193  72.184  1.00  0.00           C
ATOM   2722  CG  TRP A 168      68.703  61.963  72.424  1.00  0.00           C
ATOM   2723  CD1 TRP A 168      68.574  62.873  73.434  1.00  0.00           C
ATOM   2725  NE1 TRP A 168      67.284  63.313  73.504  1.00  0.00           N
ATOM   2727  CE2 TRP A 168      66.554  62.763  72.504  1.00  0.00           C
ATOM   2728  CD2 TRP A 168      67.414  61.903  71.774  1.00  0.00           C
ATOM   2729  CE3 TRP A 168      66.894  61.213  70.674  1.00  0.00           C
ATOM   2731  CZ3 TRP A 168      65.534  61.373  70.354  1.00  0.00           C
ATOM   2733  CZ2 TRP A 168      65.214  62.924  72.184  1.00  0.00           C
ATOM   2735  CH2 TRP A 168      64.714  62.213  71.094  1.00  0.00           C
ATOM   2737  C   TRP A 168      68.843  58.983  72.473  1.00  0.00           C
ATOM   2738  O   TRP A 168      67.904  58.813  73.244  1.00  0.00           O
ATOM   2739  N   THR A 169      68.883  58.423  71.264  1.00  0.00           N
ATOM   2741  CA  THR A 169      67.824  57.584  70.734  1.00  0.00           C
ATOM   2743  CB  THR A 169      68.123  57.223  69.294  1.00  0.00           C
ATOM   2745  OG1 THR A 169      68.004  58.393  68.493  1.00  0.00           O
ATOM   2747  CG2 THR A 169      67.114  56.223  68.734  1.00  0.00           C
ATOM   2751  C   THR A 169      67.584  56.334  71.544  1.00  0.00           C
ATOM   2752  O   THR A 169      66.434  56.033  71.883  1.00  0.00           O
ATOM   2753  N   LEU A 170      68.664  55.613  71.924  1.00  0.00           N
ATOM   2755  CA  LEU A 170      68.614  54.453  72.794  1.00  0.00           C
ATOM   2757  CB  LEU A 170      69.984  53.743  72.894  1.00  0.00           C
ATOM   2760  CG  LEU A 170      70.273  52.753  71.734  1.00  0.00           C
ATOM   2762  CD1 LEU A 170      71.144  53.343  70.613  1.00  0.00           C
ATOM   2766  CD2 LEU A 170      70.943  51.493  72.274  1.00  0.00           C
ATOM   2770  C   LEU A 170      68.063  54.753  74.194  1.00  0.00           C
ATOM   2771  O   LEU A 170      67.123  54.113  74.664  1.00  0.00           O
ATOM   2772  N   GLU A 171      68.583  55.803  74.864  1.00  0.00           N
ATOM   2774  CA  GLU A 171      68.014  56.283  76.114  1.00  0.00           C
ATOM   2776  CB  GLU A 171      68.794  57.483  76.664  1.00  0.00           C
ATOM   2779  CG  GLU A 171      70.214  57.173  77.134  1.00  0.00           C
ATOM   2782  CD  GLU A 171      70.794  58.473  77.654  1.00  0.00           C
ATOM   2783  OE1 GLU A 171      70.264  58.943  78.694  1.00  0.00           O
ATOM   2784  OE2 GLU A 171      71.703  59.053  77.014  1.00  0.00           O
ATOM   2785  C   GLU A 171      66.574  56.733  76.004  1.00  0.00           C
ATOM   2786  O   GLU A 171      65.754  56.493  76.894  1.00  0.00           O
ATOM   2787  N   GLY A 172      66.243  57.433  74.894  1.00  0.00           N
ATOM   2789  CA  GLY A 172      64.923  57.873  74.524  1.00  0.00           C
ATOM   2792  C   GLY A 172      63.894  56.783  74.444  1.00  0.00           C
ATOM   2793  O   GLY A 172      62.884  56.853  75.154  1.00  0.00           O
ATOM   2794  N   ILE A 173      64.104  55.744  73.594  1.00  0.00           N
ATOM   2796  CA  ILE A 173      63.173  54.623  73.534  1.00  0.00           C
ATOM   2798  CB  ILE A 173      63.134  53.764  72.254  1.00  0.00           C
ATOM   2800  CG2 ILE A 173      63.154  54.703  71.024  1.00  0.00           C
ATOM   2804  CG1 ILE A 173      64.144  52.584  72.143  1.00  0.00           C
ATOM   2807  CD  ILE A 173      65.514  52.973  71.623  1.00  0.00           C
ATOM   2811  C   ILE A 173      63.164  53.783  74.784  1.00  0.00           C
ATOM   2812  O   ILE A 173      62.084  53.363  75.204  1.00  0.00           O
ATOM   2813  N   GLU A 174      64.303  53.553  75.484  1.00  0.00           N
ATOM   2815  CA  GLU A 174      64.324  52.893  76.793  1.00  0.00           C
ATOM   2817  CB  GLU A 174      65.743  52.813  77.383  1.00  0.00           C
ATOM   2820  CG  GLU A 174      66.563  51.633  76.844  1.00  0.00           C
ATOM   2823  CD  GLU A 174      66.074  50.273  77.313  1.00  0.00           C
ATOM   2824  OE1 GLU A 174      65.234  50.163  78.253  1.00  0.00           O
ATOM   2825  OE2 GLU A 174      66.493  49.273  76.673  1.00  0.00           O
ATOM   2826  C   GLU A 174      63.504  53.593  77.854  1.00  0.00           C
ATOM   2827  O   GLU A 174      62.663  53.003  78.544  1.00  0.00           O
ATOM   2828  N   THR A 175      63.694  54.913  77.964  1.00  0.00           N
ATOM   2830  CA  THR A 175      62.874  55.753  78.814  1.00  0.00           C
ATOM   2832  CB  THR A 175      63.404  57.173  78.874  1.00  0.00           C
ATOM   2834  OG1 THR A 175      64.694  57.203  79.453  1.00  0.00           O
ATOM   2836  CG2 THR A 175      62.554  58.013  79.804  1.00  0.00           C
ATOM   2840  C   THR A 175      61.413  55.744  78.393  1.00  0.00           C
ATOM   2841  O   THR A 175      60.514  55.603  79.214  1.00  0.00           O
ATOM   2842  N   ARG A 176      61.104  55.843  77.073  1.00  0.00           N
ATOM   2844  CA  ARG A 176      59.724  55.753  76.614  1.00  0.00           C
ATOM   2846  CB  ARG A 176      59.514  56.193  75.144  1.00  0.00           C
ATOM   2849  CG  ARG A 176      58.024  56.453  74.804  1.00  0.00           C
ATOM   2852  CD  ARG A 176      57.404  57.613  75.594  1.00  0.00           C
ATOM   2855  NE  ARG A 176      55.923  57.584  75.414  1.00  0.00           N
ATOM   2857  CZ  ARG A 176      55.044  56.863  76.083  1.00  0.00           C
ATOM   2858  NH1 ARG A 176      55.284  55.963  77.003  1.00  0.00           N
ATOM   2861  NH2 ARG A 176      53.773  57.053  75.794  1.00  0.00           N
ATOM   2864  C   ARG A 176      59.064  54.403  76.874  1.00  0.00           C
ATOM   2865  O   ARG A 176      57.903  54.333  77.254  1.00  0.00           O
ATOM   2866  N   ALA A 177      59.833  53.303  76.723  1.00  0.00           N
ATOM   2868  CA  ALA A 177      59.503  51.943  77.084  1.00  0.00           C
ATOM   2870  CB  ALA A 177      60.634  50.993  76.644  1.00  0.00           C
ATOM   2874  C   ALA A 177      59.194  51.783  78.574  1.00  0.00           C
ATOM   2875  O   ALA A 177      58.243  51.113  78.974  1.00  0.00           O
ATOM   2876  N   GLN A 178      59.964  52.453  79.453  1.00  0.00           N
ATOM   2878  CA  GLN A 178      59.654  52.514  80.874  1.00  0.00           C
ATOM   2880  CB  GLN A 178      60.883  52.933  81.704  1.00  0.00           C
ATOM   2883  CG  GLN A 178      62.034  51.913  81.664  1.00  0.00           C
ATOM   2886  CD  GLN A 178      63.224  52.313  82.534  1.00  0.00           C
ATOM   2887  OE1 GLN A 178      64.153  51.503  82.654  1.00  0.00           O
ATOM   2888  NE2 GLN A 178      63.214  53.513  83.154  1.00  0.00           N
ATOM   2891  C   GLN A 178      58.504  53.443  81.223  1.00  0.00           C
ATOM   2892  O   GLN A 178      57.833  53.273  82.234  1.00  0.00           O
ATOM   2893  N   LEU A 179      58.204  54.424  80.364  1.00  0.00           N
ATOM   2895  CA  LEU A 179      57.024  55.263  80.484  1.00  0.00           C
ATOM   2897  CB  LEU A 179      57.173  56.543  79.624  1.00  0.00           C
ATOM   2900  CG  LEU A 179      57.534  57.833  80.373  1.00  0.00           C
ATOM   2902  CD1 LEU A 179      59.034  58.043  80.574  1.00  0.00           C
ATOM   2906  CD2 LEU A 179      56.923  59.034  79.624  1.00  0.00           C
ATOM   2910  C   LEU A 179      55.743  54.553  80.093  1.00  0.00           C
ATOM   2911  O   LEU A 179      54.654  55.033  80.373  1.00  0.00           O
ATOM   2912  N   LEU A 180      55.813  53.393  79.383  1.00  0.00           N
ATOM   2914  CA  LEU A 180      54.654  52.714  78.824  1.00  0.00           C
ATOM   2916  CB  LEU A 180      55.004  51.413  78.063  1.00  0.00           C
ATOM   2919  CG  LEU A 180      55.883  51.643  76.824  1.00  0.00           C
ATOM   2921  CD1 LEU A 180      56.343  50.303  76.264  1.00  0.00           C
ATOM   2925  CD2 LEU A 180      55.184  52.473  75.753  1.00  0.00           C
ATOM   2929  C   LEU A 180      53.604  52.333  79.824  1.00  0.00           C
ATOM   2930  O   LEU A 180      52.423  52.293  79.464  1.00  0.00           O
ATOM   2931  N   ASP A 181      53.973  52.033  81.074  1.00  0.00           N
ATOM   2933  CA  ASP A 181      53.014  51.683  82.094  1.00  0.00           C
ATOM   2935  CB  ASP A 181      53.743  50.913  83.224  1.00  0.00           C
ATOM   2938  CG  ASP A 181      54.714  51.713  84.083  1.00  0.00           C
ATOM   2939  OD1 ASP A 181      55.074  52.863  83.734  1.00  0.00           O
ATOM   2940  OD2 ASP A 181      55.144  51.103  85.094  1.00  0.00           O
ATOM   2941  C   ASP A 181      52.224  52.883  82.594  1.00  0.00           C
ATOM   2942  O   ASP A 181      51.104  52.743  83.084  1.00  0.00           O
ATOM   2943  N   SER A 182      52.763  54.113  82.503  1.00  0.00           N
ATOM   2945  CA  SER A 182      52.173  55.253  83.183  1.00  0.00           C
ATOM   2947  CB  SER A 182      53.224  55.903  84.124  1.00  0.00           C
ATOM   2950  OG  SER A 182      54.303  56.513  83.424  1.00  0.00           O
ATOM   2952  C   SER A 182      51.604  56.264  82.213  1.00  0.00           C
ATOM   2953  O   SER A 182      50.934  57.213  82.604  1.00  0.00           O
ATOM   2954  N   ASP A 183      51.814  56.063  80.893  1.00  0.00           N
ATOM   2956  CA  ASP A 183      51.534  57.043  79.854  1.00  0.00           C
ATOM   2958  CB  ASP A 183      52.133  56.573  78.493  1.00  0.00           C
ATOM   2961  CG  ASP A 183      51.704  55.233  77.903  1.00  0.00           C
ATOM   2962  OD1 ASP A 183      50.683  54.613  78.294  1.00  0.00           O
ATOM   2963  OD2 ASP A 183      52.453  54.803  76.974  1.00  0.00           O
ATOM   2964  C   ASP A 183      50.083  57.523  79.764  1.00  0.00           C
ATOM   2965  O   ASP A 183      49.794  58.713  79.673  1.00  0.00           O
ATOM   2966  N   GLY A 184      49.153  56.563  79.874  1.00  0.00           N
ATOM   2968  CA  GLY A 184      47.714  56.763  79.973  1.00  0.00           C
ATOM   2971  C   GLY A 184      47.214  57.653  81.063  1.00  0.00           C
ATOM   2972  O   GLY A 184      46.214  58.343  80.884  1.00  0.00           O
ATOM   2973  N   LEU A 185      47.884  57.673  82.244  1.00  0.00           N
ATOM   2975  CA  LEU A 185      47.513  58.543  83.344  1.00  0.00           C
ATOM   2977  CB  LEU A 185      48.404  58.263  84.573  1.00  0.00           C
ATOM   2980  CG  LEU A 185      48.264  56.843  85.143  1.00  0.00           C
ATOM   2982  CD1 LEU A 185      49.214  56.663  86.323  1.00  0.00           C
ATOM   2986  CD2 LEU A 185      46.824  56.523  85.584  1.00  0.00           C
ATOM   2990  C   LEU A 185      47.624  60.003  83.004  1.00  0.00           C
ATOM   2991  O   LEU A 185      46.743  60.813  83.294  1.00  0.00           O
ATOM   2992  N   LEU A 186      48.714  60.383  82.314  1.00  0.00           N
ATOM   2994  CA  LEU A 186      48.973  61.744  81.904  1.00  0.00           C
ATOM   2996  CB  LEU A 186      50.374  61.813  81.254  1.00  0.00           C
ATOM   2999  CG  LEU A 186      50.953  63.223  81.083  1.00  0.00           C
ATOM   3001  CD1 LEU A 186      52.484  63.183  80.974  1.00  0.00           C
ATOM   3005  CD2 LEU A 186      50.454  63.953  79.844  1.00  0.00           C
ATOM   3009  C   LEU A 186      47.874  62.253  80.993  1.00  0.00           C
ATOM   3010  O   LEU A 186      47.344  63.353  81.153  1.00  0.00           O
ATOM   3011  N   ARG A 187      47.434  61.393  80.043  1.00  0.00           N
ATOM   3013  CA  ARG A 187      46.523  61.693  78.974  1.00  0.00           C
ATOM   3015  CB  ARG A 187      46.333  60.494  77.993  1.00  0.00           C
ATOM   3018  CG  ARG A 187      47.593  59.893  77.364  1.00  0.00           C
ATOM   3021  CD  ARG A 187      47.354  59.313  75.954  1.00  0.00           C
ATOM   3024  NE  ARG A 187      47.404  60.413  74.934  1.00  0.00           N
ATOM   3026  CZ  ARG A 187      48.493  60.753  74.254  1.00  0.00           C
ATOM   3027  NH1 ARG A 187      49.624  60.133  74.453  1.00  0.00           N
ATOM   3030  NH2 ARG A 187      48.444  61.744  73.393  1.00  0.00           N
ATOM   3033  C   ARG A 187      45.114  62.113  79.374  1.00  0.00           C
ATOM   3034  O   ARG A 187      44.373  62.623  78.544  1.00  0.00           O
ATOM   3035  N   GLN A 188      44.684  61.893  80.624  1.00  0.00           N
ATOM   3037  CA  GLN A 188      43.374  62.293  81.094  1.00  0.00           C
ATOM   3039  CB  GLN A 188      42.464  61.053  81.304  1.00  0.00           C
ATOM   3042  CG  GLN A 188      41.904  60.494  79.973  1.00  0.00           C
ATOM   3045  CD  GLN A 188      40.794  61.363  79.374  1.00  0.00           C
ATOM   3046  OE1 GLN A 188      40.243  62.263  80.014  1.00  0.00           O
ATOM   3047  NE2 GLN A 188      40.374  61.053  78.133  1.00  0.00           N
ATOM   3050  C   GLN A 188      43.444  63.143  82.333  1.00  0.00           C
ATOM   3051  O   GLN A 188      42.474  63.273  83.084  1.00  0.00           O
ATOM   3052  N   SER A 189      44.604  63.773  82.614  1.00  0.00           N
ATOM   3054  CA  SER A 189      44.654  64.813  83.624  1.00  0.00           C
ATOM   3056  CB  SER A 189      46.034  64.924  84.344  1.00  0.00           C
ATOM   3059  OG  SER A 189      47.063  65.494  83.524  1.00  0.00           O
ATOM   3061  C   SER A 189      44.204  66.153  83.074  1.00  0.00           C
ATOM   3062  O   SER A 189      44.373  66.483  81.894  1.00  0.00           O
ATOM   3063  N   SER A 190      43.633  67.023  83.944  1.00  0.00           N
ATOM   3065  CA  SER A 190      43.724  68.463  83.774  1.00  0.00           C
ATOM   3067  CB  SER A 190      43.064  69.303  84.914  1.00  0.00           C
ATOM   3070  OG  SER A 190      41.644  69.213  84.924  1.00  0.00           O
ATOM   3072  C   SER A 190      45.153  68.933  83.734  1.00  0.00           C
ATOM   3073  O   SER A 190      45.823  68.953  84.764  1.00  0.00           O
ATOM   3074  N   ASP A 191      45.594  69.373  82.554  1.00  0.00           N
ATOM   3076  CA  ASP A 191      46.704  70.263  82.324  1.00  0.00           C
ATOM   3078  CB  ASP A 191      46.714  71.483  83.274  1.00  0.00           C
ATOM   3081  CG  ASP A 191      47.094  72.663  82.403  1.00  0.00           C
ATOM   3082  OD1 ASP A 191      48.224  72.653  81.824  1.00  0.00           O
ATOM   3083  OD2 ASP A 191      46.184  73.493  82.204  1.00  0.00           O
ATOM   3084  C   ASP A 191      48.074  69.603  82.174  1.00  0.00           C
ATOM   3085  O   ASP A 191      48.984  69.813  82.984  1.00  0.00           O
ATOM   3086  N   PRO A 192      48.304  68.803  81.133  1.00  0.00           N
ATOM   3087  CD  PRO A 192      47.324  68.523  80.084  1.00  0.00           C
ATOM   3090  CA  PRO A 192      49.433  67.883  81.094  1.00  0.00           C
ATOM   3092  CB  PRO A 192      49.104  67.004  79.874  1.00  0.00           C
ATOM   3095  CG  PRO A 192      48.134  67.813  79.024  1.00  0.00           C
ATOM   3098  C   PRO A 192      50.784  68.563  80.974  1.00  0.00           C
ATOM   3099  O   PRO A 192      51.764  68.003  81.454  1.00  0.00           O
ATOM   3100  N   TYR A 193      50.874  69.784  80.384  1.00  0.00           N
ATOM   3102  CA  TYR A 193      52.124  70.523  80.254  1.00  0.00           C
ATOM   3104  CB  TYR A 193      51.873  71.883  79.534  1.00  0.00           C
ATOM   3107  CG  TYR A 193      53.084  72.753  79.313  1.00  0.00           C
ATOM   3108  CD1 TYR A 193      53.654  73.523  80.333  1.00  0.00           C
ATOM   3110  CE1 TYR A 193      54.833  74.244  80.104  1.00  0.00           C
ATOM   3112  CZ  TYR A 193      55.423  74.244  78.843  1.00  0.00           C
ATOM   3113  OH  TYR A 193      56.624  74.943  78.674  1.00  0.00           O
ATOM   3115  CD2 TYR A 193      53.654  72.823  78.034  1.00  0.00           C
ATOM   3117  CE2 TYR A 193      54.833  73.534  77.794  1.00  0.00           C
ATOM   3119  C   TYR A 193      52.763  70.803  81.604  1.00  0.00           C
ATOM   3120  O   TYR A 193      53.973  70.693  81.784  1.00  0.00           O
ATOM   3121  N   ILE A 194      51.944  71.174  82.594  1.00  0.00           N
ATOM   3123  CA  ILE A 194      52.383  71.403  83.944  1.00  0.00           C
ATOM   3125  CB  ILE A 194      51.294  72.063  84.754  1.00  0.00           C
ATOM   3127  CG2 ILE A 194      51.523  72.043  86.284  1.00  0.00           C
ATOM   3131  CG1 ILE A 194      51.164  73.513  84.293  1.00  0.00           C
ATOM   3134  CD  ILE A 194      52.504  74.283  84.324  1.00  0.00           C
ATOM   3138  C   ILE A 194      52.913  70.193  84.643  1.00  0.00           C
ATOM   3139  O   ILE A 194      53.894  70.293  85.374  1.00  0.00           O
ATOM   3140  N   MET A 195      52.294  69.023  84.444  1.00  0.00           N
ATOM   3142  CA  MET A 195      52.793  67.803  85.014  1.00  0.00           C
ATOM   3144  CB  MET A 195      51.774  66.623  84.973  1.00  0.00           C
ATOM   3147  CG  MET A 195      50.534  66.724  85.903  1.00  0.00           C
ATOM   3150  SD  MET A 195      49.144  67.744  85.324  1.00  0.00           S
ATOM   3151  CE  MET A 195      49.563  69.233  86.264  1.00  0.00           C
ATOM   3155  C   MET A 195      54.194  67.473  84.503  1.00  0.00           C
ATOM   3156  O   MET A 195      55.093  67.203  85.283  1.00  0.00           O
ATOM   3157  N   VAL A 196      54.414  67.623  83.194  1.00  0.00           N
ATOM   3159  CA  VAL A 196      55.734  67.613  82.584  1.00  0.00           C
ATOM   3161  CB  VAL A 196      55.534  67.674  81.063  1.00  0.00           C
ATOM   3163  CG1 VAL A 196      56.863  67.733  80.303  1.00  0.00           C
ATOM   3167  CG2 VAL A 196      54.703  66.443  80.654  1.00  0.00           C
ATOM   3171  C   VAL A 196      56.684  68.703  83.094  1.00  0.00           C
ATOM   3172  O   VAL A 196      57.814  68.413  83.494  1.00  0.00           O
ATOM   3173  N   ARG A 197      56.243  69.973  83.144  1.00  0.00           N
ATOM   3175  CA  ARG A 197      57.104  71.093  83.494  1.00  0.00           C
ATOM   3177  CB  ARG A 197      56.534  72.424  82.954  1.00  0.00           C
ATOM   3180  CG  ARG A 197      57.394  73.663  83.284  1.00  0.00           C
ATOM   3183  CD  ARG A 197      56.974  74.494  84.503  1.00  0.00           C
ATOM   3186  NE  ARG A 197      55.683  75.163  84.153  1.00  0.00           N
ATOM   3188  CZ  ARG A 197      55.613  76.144  83.264  1.00  0.00           C
ATOM   3189  NH1 ARG A 197      56.653  76.873  82.944  1.00  0.00           N
ATOM   3192  NH2 ARG A 197      54.534  76.494  82.594  1.00  0.00           N
ATOM   3195  C   ARG A 197      57.444  71.214  84.964  1.00  0.00           C
ATOM   3196  O   ARG A 197      58.604  71.393  85.333  1.00  0.00           O
ATOM   3197  N   GLU A 198      56.464  71.093  85.874  1.00  0.00           N
ATOM   3199  CA  GLU A 198      56.704  71.103  87.304  1.00  0.00           C
ATOM   3201  CB  GLU A 198      55.403  71.243  88.144  1.00  0.00           C
ATOM   3204  CG  GLU A 198      54.684  72.613  88.014  1.00  0.00           C
ATOM   3207  CD  GLU A 198      55.514  73.793  88.524  1.00  0.00           C
ATOM   3208  OE1 GLU A 198      56.224  74.424  87.704  1.00  0.00           O
ATOM   3209  OE2 GLU A 198      55.423  74.123  89.744  1.00  0.00           O
ATOM   3210  C   GLU A 198      57.504  69.894  87.744  1.00  0.00           C
ATOM   3211  O   GLU A 198      58.464  70.023  88.494  1.00  0.00           O
ATOM   3212  N   ALA A 199      57.194  68.693  87.194  1.00  0.00           N
ATOM   3214  CA  ALA A 199      58.014  67.513  87.363  1.00  0.00           C
ATOM   3216  CB  ALA A 199      57.434  66.273  86.664  1.00  0.00           C
ATOM   3220  C   ALA A 199      59.433  67.683  86.874  1.00  0.00           C
ATOM   3221  O   ALA A 199      60.363  67.343  87.594  1.00  0.00           O
ATOM   3222  N   TYR A 200      59.664  68.263  85.664  1.00  0.00           N
ATOM   3224  CA  TYR A 200      60.984  68.613  85.164  1.00  0.00           C
ATOM   3226  CB  TYR A 200      60.894  69.424  83.823  1.00  0.00           C
ATOM   3229  CG  TYR A 200      62.234  69.903  83.314  1.00  0.00           C
ATOM   3230  CD1 TYR A 200      62.854  71.063  83.814  1.00  0.00           C
ATOM   3232  CE1 TYR A 200      64.163  71.393  83.444  1.00  0.00           C
ATOM   3234  CZ  TYR A 200      64.824  70.633  82.484  1.00  0.00           C
ATOM   3235  OH  TYR A 200      66.154  70.903  82.104  1.00  0.00           O
ATOM   3237  CD2 TYR A 200      62.894  69.174  82.314  1.00  0.00           C
ATOM   3239  CE2 TYR A 200      64.163  69.563  81.874  1.00  0.00           C
ATOM   3241  C   TYR A 200      61.793  69.373  86.204  1.00  0.00           C
ATOM   3242  O   TYR A 200      62.863  68.943  86.644  1.00  0.00           O
ATOM   3243  N   PHE A 201      61.234  70.483  86.694  1.00  0.00           N
ATOM   3245  CA  PHE A 201      61.844  71.284  87.734  1.00  0.00           C
ATOM   3247  CB  PHE A 201      61.114  72.633  87.934  1.00  0.00           C
ATOM   3250  CG  PHE A 201      61.413  73.523  86.743  1.00  0.00           C
ATOM   3251  CD1 PHE A 201      62.703  74.034  86.583  1.00  0.00           C
ATOM   3253  CE1 PHE A 201      63.034  74.824  85.473  1.00  0.00           C
ATOM   3255  CZ  PHE A 201      62.073  75.093  84.494  1.00  0.00           C
ATOM   3257  CD2 PHE A 201      60.434  73.843  85.784  1.00  0.00           C
ATOM   3259  CE2 PHE A 201      60.774  74.593  84.643  1.00  0.00           C
ATOM   3261  C   PHE A 201      62.044  70.533  89.024  1.00  0.00           C
ATOM   3262  O   PHE A 201      63.113  70.603  89.624  1.00  0.00           O
ATOM   3263  N   GLN A 202      61.063  69.733  89.474  1.00  0.00           N
ATOM   3265  CA  GLN A 202      61.203  68.903  90.664  1.00  0.00           C
ATOM   3267  CB  GLN A 202      59.894  68.103  90.914  1.00  0.00           C
ATOM   3270  CG  GLN A 202      58.743  68.933  91.514  1.00  0.00           C
ATOM   3273  CD  GLN A 202      57.523  68.033  91.664  1.00  0.00           C
ATOM   3274  OE1 GLN A 202      57.633  66.813  91.603  1.00  0.00           O
ATOM   3275  NE2 GLN A 202      56.333  68.633  91.844  1.00  0.00           N
ATOM   3278  C   GLN A 202      62.324  67.893  90.624  1.00  0.00           C
ATOM   3279  O   GLN A 202      63.104  67.773  91.554  1.00  0.00           O
ATOM   3280  N   ARG A 203      62.414  67.163  89.494  1.00  0.00           N
ATOM   3282  CA  ARG A 203      63.493  66.233  89.243  1.00  0.00           C
ATOM   3284  CB  ARG A 203      63.234  65.373  87.984  1.00  0.00           C
ATOM   3287  CG  ARG A 203      62.224  64.203  88.133  1.00  0.00           C
ATOM   3290  CD  ARG A 203      60.743  64.533  87.944  1.00  0.00           C
ATOM   3293  NE  ARG A 203      59.984  63.244  87.814  1.00  0.00           N
ATOM   3295  CZ  ARG A 203      59.454  62.793  86.694  1.00  0.00           C
ATOM   3296  NH1 ARG A 203      59.703  63.373  85.543  1.00  0.00           N
ATOM   3299  NH2 ARG A 203      58.673  61.723  86.673  1.00  0.00           N
ATOM   3302  C   ARG A 203      64.864  66.893  89.164  1.00  0.00           C
ATOM   3303  O   ARG A 203      65.803  66.473  89.814  1.00  0.00           O
ATOM   3304  N   HIS A 204      64.984  67.994  88.403  1.00  0.00           N
ATOM   3306  CA  HIS A 204      66.254  68.633  88.154  1.00  0.00           C
ATOM   3308  CB  HIS A 204      66.164  69.443  86.854  1.00  0.00           C
ATOM   3311  ND1 HIS A 204      67.394  68.254  85.114  1.00  0.00           N
ATOM   3312  CG  HIS A 204      66.173  68.493  85.703  1.00  0.00           C
ATOM   3313  CE1 HIS A 204      67.133  67.553  84.033  1.00  0.00           C
ATOM   3315  NE2 HIS A 204      65.813  67.273  83.924  1.00  0.00           N
ATOM   3317  CD2 HIS A 204      65.194  67.893  84.984  1.00  0.00           C
ATOM   3319  C   HIS A 204      66.733  69.513  89.284  1.00  0.00           C
ATOM   3320  O   HIS A 204      67.923  69.603  89.564  1.00  0.00           O
ATOM   3321  N   ASP A 205      65.794  70.123  90.043  1.00  0.00           N
ATOM   3323  CA  ASP A 205      66.074  70.744  91.323  1.00  0.00           C
ATOM   3325  CB  ASP A 205      64.854  71.443  92.014  1.00  0.00           C
ATOM   3328  CG  ASP A 205      64.633  72.883  91.583  1.00  0.00           C
ATOM   3329  OD1 ASP A 205      65.584  73.543  91.064  1.00  0.00           O
ATOM   3330  OD2 ASP A 205      63.554  73.413  91.924  1.00  0.00           O
ATOM   3331  C   ASP A 205      66.614  69.743  92.314  1.00  0.00           C
ATOM   3332  O   ASP A 205      67.523  70.073  93.063  1.00  0.00           O
ATOM   3333  N   PHE A 206      66.074  68.513  92.374  1.00  0.00           N
ATOM   3335  CA  PHE A 206      66.554  67.493  93.294  1.00  0.00           C
ATOM   3337  CB  PHE A 206      65.623  66.243  93.264  1.00  0.00           C
ATOM   3340  CG  PHE A 206      66.063  65.214  94.274  1.00  0.00           C
ATOM   3341  CD1 PHE A 206      65.593  65.263  95.604  1.00  0.00           C
ATOM   3343  CE1 PHE A 206      66.013  64.313  96.544  1.00  0.00           C
ATOM   3345  CZ  PHE A 206      66.913  63.313  96.174  1.00  0.00           C
ATOM   3347  CD2 PHE A 206      66.964  64.213  93.924  1.00  0.00           C
ATOM   3349  CE2 PHE A 206      67.383  63.263  94.854  1.00  0.00           C
ATOM   3351  C   PHE A 206      68.023  67.123  93.094  1.00  0.00           C
ATOM   3352  O   PHE A 206      68.763  67.033  94.064  1.00  0.00           O
ATOM   3353  N   ILE A 207      68.474  66.943  91.824  1.00  0.00           N
ATOM   3355  CA  ILE A 207      69.844  66.573  91.463  1.00  0.00           C
ATOM   3357  CB  ILE A 207      70.023  66.483  89.933  1.00  0.00           C
ATOM   3359  CG2 ILE A 207      71.434  65.983  89.583  1.00  0.00           C
ATOM   3363  CG1 ILE A 207      68.993  65.533  89.274  1.00  0.00           C
ATOM   3366  CD  ILE A 207      69.004  65.543  87.744  1.00  0.00           C
ATOM   3370  C   ILE A 207      70.873  67.543  92.054  1.00  0.00           C
ATOM   3371  O   ILE A 207      71.884  67.163  92.643  1.00  0.00           O
ATOM   3372  N   ALA A 208      70.584  68.854  91.984  1.00  0.00           N
ATOM   3374  CA  ALA A 208      71.313  69.833  92.774  1.00  0.00           C
ATOM   3376  CB  ALA A 208      71.104  71.273  92.293  1.00  0.00           C
ATOM   3380  C   ALA A 208      71.044  69.693  94.274  1.00  0.00           C
ATOM   3381  O   ALA A 208      69.974  69.983  94.804  1.00  0.00           O
ATOM   3382  N   ASN A 209      72.084  69.224  94.973  1.00  0.00           N
ATOM   3384  CA  ASN A 209      72.263  69.034  96.384  1.00  0.00           C
ATOM   3386  CB  ASN A 209      71.873  70.263  97.264  1.00  0.00           C
ATOM   3389  CG  ASN A 209      72.964  71.333  97.153  1.00  0.00           C
ATOM   3390  OD1 ASN A 209      72.734  72.483  96.793  1.00  0.00           O
ATOM   3391  ND2 ASN A 209      74.224  70.923  97.444  1.00  0.00           N
ATOM   3394  C   ASN A 209      71.764  67.723  96.924  1.00  0.00           C
ATOM   3395  O   ASN A 209      72.053  67.413  98.084  1.00  0.00           O
ATOM   3396  N   GLY A 210      71.083  66.893  96.113  1.00  0.00           N
ATOM   3398  CA  GLY A 210      70.724  65.523  96.474  1.00  0.00           C
ATOM   3401  C   GLY A 210      70.854  64.623  95.294  1.00  0.00           C
ATOM   3402  O   GLY A 210      70.873  65.043  94.144  1.00  0.00           O
ATOM   3403  N   GLY A 211      70.953  63.303  95.514  1.00  0.00           N
ATOM   3405  CA  GLY A 211      70.993  62.353  94.414  1.00  0.00           C
ATOM   3408  C   GLY A 211      70.544  61.013  94.854  1.00  0.00           C
ATOM   3409  O   GLY A 211      71.133  60.413  95.753  1.00  0.00           O
ATOM   3410  N   GLU A 212      69.493  60.494  94.173  1.00  0.00           N
ATOM   3412  CA  GLU A 212      68.824  59.244  94.444  1.00  0.00           C
ATOM   3414  CB  GLU A 212      67.764  59.333  95.563  1.00  0.00           C
ATOM   3417  CG  GLU A 212      68.354  59.303  96.984  1.00  0.00           C
ATOM   3420  CD  GLU A 212      68.614  57.883  97.454  1.00  0.00           C
ATOM   3421  OE1 GLU A 212      69.243  57.063  96.723  1.00  0.00           O
ATOM   3422  OE2 GLU A 212      68.163  57.573  98.593  1.00  0.00           O
ATOM   3423  C   GLU A 212      68.084  58.783  93.203  1.00  0.00           C
ATOM   3424  O   GLU A 212      66.953  59.213  92.954  1.00  0.00           O
ATOM   3425  N   LEU A 213      68.694  57.883  92.403  1.00  0.00           N
ATOM   3427  CA  LEU A 213      67.993  56.983  91.524  1.00  0.00           C
ATOM   3429  CB  LEU A 213      68.524  57.053  90.064  1.00  0.00           C
ATOM   3432  CG  LEU A 213      67.993  55.973  89.074  1.00  0.00           C
ATOM   3434  CD1 LEU A 213      66.644  56.433  88.514  1.00  0.00           C
ATOM   3438  CD2 LEU A 213      69.014  55.613  87.973  1.00  0.00           C
ATOM   3442  C   LEU A 213      68.303  55.603  92.024  1.00  0.00           C
ATOM   3443  O   LEU A 213      69.373  55.084  91.743  1.00  0.00           O
ATOM   3444  N   LYS A 214      67.354  54.973  92.713  1.00  0.00           N
ATOM   3446  CA  LYS A 214      67.354  53.563  93.034  1.00  0.00           C
ATOM   3448  CB  LYS A 214      68.123  53.203  94.344  1.00  0.00           C
ATOM   3451  CG  LYS A 214      69.633  52.873  94.184  1.00  0.00           C
ATOM   3454  CD  LYS A 214      70.673  54.003  94.354  1.00  0.00           C
ATOM   3457  CE  LYS A 214      70.803  54.523  95.794  1.00  0.00           C
ATOM   3460  NZ  LYS A 214      71.554  55.793  95.844  1.00  0.00           N
ATOM   3464  C   LYS A 214      65.843  53.163  93.094  1.00  0.00           C
ATOM   3465  OT1 LYS A 214      64.974  54.083  93.054  1.00  0.00           O
ATOM   3466  OT2 LYS A 214      65.544  51.943  93.133  1.00  0.00           O
ATOM   3467  NH3 POPEB 215      67.944  17.363  73.734  1.00  0.00           N
ATOM   3471  C12 POPEB 215      68.423  18.763  73.474  1.00  0.00           C
ATOM   3474  C11 POPEB 215      69.014  18.893  72.054  1.00  0.00           C
ATOM   3477  P   POPEB 215      69.063  20.543  70.044  1.00  0.00           P
ATOM   3478  O13 POPEB 215      68.443  21.843  69.694  1.00  0.00           O
ATOM   3479  O14 POPEB 215      70.534  20.433  69.914  1.00  0.00           O
ATOM   3480  O11 POPEB 215      68.383  19.413  69.174  1.00  0.00           O
ATOM   3481  O12 POPEB 215      68.623  20.153  71.504  1.00  0.00           O
ATOM   3482  C1  POPEB 215      68.534  19.383  67.754  1.00  0.00           C
ATOM   3485  C2  POPEB 215      67.184  19.613  67.004  1.00  0.00           C
ATOM   3487  O21 POPEB 215      67.423  19.303  65.624  1.00  0.00           O
ATOM   3488  C21 POPEB 215      67.983  20.173  64.804  1.00  0.00           C
ATOM   3489  O22 POPEB 215      68.144  21.363  64.964  1.00  0.00           O
ATOM   3490  C22 POPEB 215      68.443  19.373  63.574  1.00  0.00           C
ATOM   3493  C3  POPEB 215      66.554  21.013  67.313  1.00  0.00           C
ATOM   3496  O31 POPEB 215      65.623  21.493  66.304  1.00  0.00           O
ATOM   3497  C31 POPEB 215      64.784  22.413  66.754  1.00  0.00           C
ATOM   3498  O32 POPEB 215      64.043  22.263  67.724  1.00  0.00           O
ATOM   3499  C32 POPEB 215      65.004  23.723  65.993  1.00  0.00           C
ATOM   3502  C23 POPEB 215      68.633  20.233  62.304  1.00  0.00           C
ATOM   3505  C24 POPEB 215      69.154  19.363  61.154  1.00  0.00           C
ATOM   3508  C25 POPEB 215      69.074  20.063  59.794  1.00  0.00           C
ATOM   3511  C26 POPEB 215      69.644  19.213  58.664  1.00  0.00           C
ATOM   3514  C27 POPEB 215      69.623  19.933  57.304  1.00  0.00           C
ATOM   3517  C28 POPEB 215      70.523  19.243  56.264  1.00  0.00           C
ATOM   3520  C29 POPEB 215      70.453  19.943  54.934  1.00  0.00           C
ATOM   3522 0C21 POPEB 215      71.444  20.053  54.024  1.00  0.00           C
ATOM   3524 1C21 POPEB 215      72.824  19.463  54.104  1.00  0.00           C
ATOM   3527 2C21 POPEB 215      73.134  18.493  52.944  1.00  0.00           C
ATOM   3530 3C21 POPEB 215      73.114  19.153  51.544  1.00  0.00           C
ATOM   3533 4C21 POPEB 215      74.124  18.533  50.564  1.00  0.00           C
ATOM   3536 5C21 POPEB 215      73.923  17.023  50.314  1.00  0.00           C
ATOM   3539 6C21 POPEB 215      74.953  16.443  49.334  1.00  0.00           C
ATOM   3542 7C21 POPEB 215      74.784  14.933  49.114  1.00  0.00           C
ATOM   3545 8C21 POPEB 215      75.774  14.323  48.114  1.00  0.00           C
ATOM   3549  C33 POPEB 215      66.434  24.273  66.244  1.00  0.00           C
ATOM   3552  C34 POPEB 215      66.733  25.663  65.653  1.00  0.00           C
ATOM   3555  C35 POPEB 215      66.523  25.733  64.134  1.00  0.00           C
ATOM   3558  C36 POPEB 215      67.074  27.013  63.493  1.00  0.00           C
ATOM   3561  C37 POPEB 215      66.604  27.223  62.043  1.00  0.00           C
ATOM   3564  C38 POPEB 215      67.324  28.403  61.394  1.00  0.00           C
ATOM   3567  C39 POPEB 215      66.913  28.673  59.944  1.00  0.00           C
ATOM   3570 0C31 POPEB 215      67.804  29.753  59.304  1.00  0.00           C
ATOM   3573 1C31 POPEB 215      67.534  29.963  57.814  1.00  0.00           C
ATOM   3576 2C31 POPEB 215      68.594  30.823  57.104  1.00  0.00           C
ATOM   3579 3C31 POPEB 215      68.684  32.273  57.594  1.00  0.00           C
ATOM   3582 4C31 POPEB 215      69.623  33.103  56.704  1.00  0.00           C
ATOM   3585 5C31 POPEB 215      69.684  34.593  57.043  1.00  0.00           C
ATOM   3588 6C31 POPEB 215      70.453  35.383  55.993  1.00  0.00           C
ATOM   3592  NH3 POPEC 216      70.293   8.723  29.024  1.00  0.00           N
ATOM   3596  C12 POPEC 216      70.684   9.303  27.694  1.00  0.00           C
ATOM   3599  C11 POPEC 216      71.164   8.193  26.734  1.00  0.00           C
ATOM   3602  P   POPEC 216      73.453   7.313  27.824  1.00  0.00           P
ATOM   3603  O13 POPEC 216      74.023   6.113  27.194  1.00  0.00           O
ATOM   3604  O14 POPEC 216      74.413   8.293  28.374  1.00  0.00           O
ATOM   3605  O11 POPEC 216      72.354   6.943  28.934  1.00  0.00           O
ATOM   3606  O12 POPEC 216      72.574   8.053  26.754  1.00  0.00           O
ATOM   3607  C1  POPEC 216      72.743   6.443  30.204  1.00  0.00           C
ATOM   3610  C2  POPEC 216      71.554   5.733  30.934  1.00  0.00           C
ATOM   3612  O21 POPEC 216      72.053   5.273  32.204  1.00  0.00           O
ATOM   3613  C21 POPEC 216      71.214   5.313  33.244  1.00  0.00           C
ATOM   3614  O22 POPEC 216      70.044   5.653  33.224  1.00  0.00           O
ATOM   3615  C22 POPEC 216      71.923   4.733  34.474  1.00  0.00           C
ATOM   3618  C3  POPEC 216      71.024   4.553  30.084  1.00  0.00           C
ATOM   3621  O31 POPEC 216      70.163   3.673  30.854  1.00  0.00           O
ATOM   3622  C31 POPEC 216      69.214   3.053  30.164  1.00  0.00           C
ATOM   3623  O32 POPEC 216      69.054   3.153  28.964  1.00  0.00           O
ATOM   3624  C32 POPEC 216      68.373   2.183  31.104  1.00  0.00           C
ATOM   3627  C23 POPEC 216      72.123   5.713  35.654  1.00  0.00           C
ATOM   3630  C24 POPEC 216      73.134   5.143  36.653  1.00  0.00           C
ATOM   3633  C25 POPEC 216      72.584   4.013  37.554  1.00  0.00           C
ATOM   3636  C26 POPEC 216      71.394   4.443  38.423  1.00  0.00           C
ATOM   3639  C27 POPEC 216      70.983   3.353  39.414  1.00  0.00           C
ATOM   3642  C28 POPEC 216      69.883   3.823  40.374  1.00  0.00           C
ATOM   3645  C29 POPEC 216      69.493   2.723  41.324  1.00  0.00           C
ATOM   3647 0C21 POPEC 216      68.483   2.773  42.204  1.00  0.00           C
ATOM   3649 1C21 POPEC 216      67.534   3.923  42.394  1.00  0.00           C
ATOM   3652 2C21 POPEC 216      66.254   3.503  43.134  1.00  0.00           C
ATOM   3655 3C21 POPEC 216      66.474   3.043  44.584  1.00  0.00           C
ATOM   3658 4C21 POPEC 216      65.264   2.293  45.154  1.00  0.00           C
ATOM   3661 5C21 POPEC 216      65.534   1.753  46.564  1.00  0.00           C
ATOM   3664 6C21 POPEC 216      64.503   0.713  47.024  1.00  0.00           C
ATOM   3667 7C21 POPEC 216      64.734   0.233  48.464  1.00  0.00           C
ATOM   3670 8C21 POPEC 216      63.743  -0.857  48.894  1.00  0.00           C
ATOM   3674  C33 POPEC 216      69.074   1.753  32.424  1.00  0.00           C
ATOM   3677  C34 POPEC 216      68.184   0.863  33.314  1.00  0.00           C
ATOM   3680  C35 POPEC 216      68.773   0.703  34.724  1.00  0.00           C
ATOM   3683  C36 POPEC 216      67.953  -0.147  35.704  1.00  0.00           C
ATOM   3686  C37 POPEC 216      68.334   0.193  37.154  1.00  0.00           C
ATOM   3689  C38 POPEC 216      67.843  -0.807  38.214  1.00  0.00           C
ATOM   3692  C39 POPEC 216      67.983  -0.257  39.644  1.00  0.00           C
ATOM   3695 0C31 POPEC 216      67.523  -1.257  40.724  1.00  0.00           C
ATOM   3698 1C31 POPEC 216      67.734  -0.737  42.154  1.00  0.00           C
ATOM   3701 2C31 POPEC 216      67.294  -1.737  43.234  1.00  0.00           C
ATOM   3704 3C31 POPEC 216      67.633  -1.277  44.664  1.00  0.00           C
ATOM   3707 4C31 POPEC 216      69.054  -1.677  45.114  1.00  0.00           C
ATOM   3710 5C31 POPEC 216      69.354  -1.237  46.554  1.00  0.00           C
ATOM   3713 6C31 POPEC 216      70.673  -1.767  47.094  1.00  0.00           C
ATOM   3717  NH3 POPED 217      17.864  93.923  23.444  1.00  0.00           N
ATOM   3721  C12 POPED 217      17.744  94.934  22.334  1.00  0.00           C
ATOM   3724  C11 POPED 217      18.864  94.784  21.274  1.00  0.00           C
ATOM   3727  P   POPED 217      21.133  94.693  22.594  1.00  0.00           P
ATOM   3728  O13 POPED 217      20.444  93.643  23.374  1.00  0.00           O
ATOM   3729  O14 POPED 217      22.324  94.283  21.834  1.00  0.00           O
ATOM   3730  O11 POPED 217      21.563  95.823  23.634  1.00  0.00           O
ATOM   3731  O12 POPED 217      20.064  95.424  21.694  1.00  0.00           O
ATOM   3732  C1  POPED 217      22.144  95.343  24.864  1.00  0.00           C
ATOM   3735  C2  POPED 217      21.104  95.203  26.014  1.00  0.00           C
ATOM   3737  O21 POPED 217      21.454  95.994  27.154  1.00  0.00           O
ATOM   3738  C21 POPED 217      22.664  95.823  27.674  1.00  0.00           C
ATOM   3739  O22 POPED 217      23.544  95.083  27.284  1.00  0.00           O
ATOM   3740  C22 POPED 217      22.774  96.663  28.944  1.00  0.00           C
ATOM   3743  C3  POPED 217      20.804  93.733  26.404  1.00  0.00           C
ATOM   3746  O31 POPED 217      19.374  93.494  26.424  1.00  0.00           O
ATOM   3747  C31 POPED 217      18.814  93.323  27.604  1.00  0.00           C
ATOM   3748  O32 POPED 217      19.384  93.333  28.674  1.00  0.00           O
ATOM   3749  C32 POPED 217      17.324  93.053  27.354  1.00  0.00           C
ATOM   3752  C23 POPED 217      23.014  95.743  30.154  1.00  0.00           C
ATOM   3755  C24 POPED 217      22.394  96.254  31.454  1.00  0.00           C
ATOM   3758  C25 POPED 217      21.644  95.153  32.204  1.00  0.00           C
ATOM   3761  C26 POPED 217      20.954  95.693  33.464  1.00  0.00           C
ATOM   3764  C27 POPED 217      20.384  94.553  34.314  1.00  0.00           C
ATOM   3767  C28 POPED 217      19.734  95.054  35.614  1.00  0.00           C
ATOM   3770  C29 POPED 217      18.334  95.574  35.403  1.00  0.00           C
ATOM   3772 0C21 POPED 217      17.564  96.063  36.374  1.00  0.00           C
ATOM   3774 1C21 POPED 217      17.994  96.233  37.814  1.00  0.00           C
ATOM   3777 2C21 POPED 217      17.434  97.533  38.414  1.00  0.00           C
ATOM   3780 3C21 POPED 217      17.954  97.784  39.834  1.00  0.00           C
ATOM   3783 4C21 POPED 217      17.194  98.903  40.554  1.00  0.00           C
ATOM   3786 5C21 POPED 217      17.654  99.063  42.004  1.00  0.00           C
ATOM   3789 6C21 POPED 217      16.844 100.103  42.774  1.00  0.00           C
ATOM   3792 7C21 POPED 217      17.214 100.163  44.264  1.00  0.00           C
ATOM   3795 8C21 POPED 217      16.473 101.273  45.014  1.00  0.00           C
ATOM   3799  C33 POPED 217      16.434  93.233  28.594  1.00  0.00           C
ATOM   3802  C34 POPED 217      14.964  93.413  28.224  1.00  0.00           C
ATOM   3805  C35 POPED 217      14.094  93.413  29.484  1.00  0.00           C
ATOM   3808  C36 POPED 217      12.584  93.453  29.274  1.00  0.00           C
ATOM   3811  C37 POPED 217      11.864  93.114  30.584  1.00  0.00           C
ATOM   3814  C38 POPED 217      10.394  92.723  30.434  1.00  0.00           C
ATOM   3817  C39 POPED 217       9.894  92.053  31.714  1.00  0.00           C
ATOM   3820 0C31 POPED 217       8.384  91.813  31.774  1.00  0.00           C
ATOM   3823 1C31 POPED 217       7.994  91.093  33.074  1.00  0.00           C
ATOM   3826 2C31 POPED 217       6.504  90.733  33.144  1.00  0.00           C
ATOM   3829 3C31 POPED 217       6.194  89.644  34.184  1.00  0.00           C
ATOM   3832 4C31 POPED 217       6.474  90.054  35.634  1.00  0.00           C
ATOM   3835 5C31 POPED 217       5.854  89.073  36.634  1.00  0.00           C
ATOM   3838 6C31 POPED 217       5.834  89.593  38.074  1.00  0.00           C
ATOM   3842  NH3 POPEE 218      88.794  73.063  25.364  1.00  0.00           N
ATOM   3846  C12 POPEE 218      90.063  73.574  25.954  1.00  0.00           C
ATOM   3849  C11 POPEE 218      90.973  74.063  24.834  1.00  0.00           C
ATOM   3852  P   POPEE 218      93.284  73.543  25.924  1.00  0.00           P
ATOM   3853  O13 POPEE 218      94.593  73.523  25.234  1.00  0.00           O
ATOM   3854  O14 POPEE 218      93.154  72.583  27.034  1.00  0.00           O
ATOM   3855  O11 POPEE 218      92.953  75.013  26.484  1.00  0.00           O
ATOM   3856  O12 POPEE 218      92.153  73.283  24.844  1.00  0.00           O
ATOM   3857  C1  POPEE 218      94.074  75.903  26.604  1.00  0.00           C
ATOM   3860  C2  POPEE 218      93.733  77.284  27.234  1.00  0.00           C
ATOM   3862  O21 POPEE 218      94.944  77.943  27.664  1.00  0.00           O
ATOM   3863  C21 POPEE 218      95.573  77.473  28.734  1.00  0.00           C
ATOM   3864  O22 POPEE 218      95.104  76.703  29.544  1.00  0.00           O
ATOM   3865  C22 POPEE 218      97.034  77.963  28.734  1.00  0.00           C
ATOM   3868  C3  POPEE 218      92.594  77.193  28.304  1.00  0.00           C
ATOM   3871  O31 POPEE 218      92.474  78.254  29.284  1.00  0.00           O
ATOM   3872  C31 POPEE 218      92.464  79.523  28.924  1.00  0.00           C
ATOM   3873  O32 POPEE 218      92.813  79.983  27.854  1.00  0.00           O
ATOM   3874  C32 POPEE 218      91.803  80.334  30.034  1.00  0.00           C
ATOM   3877  C23 POPEE 218      97.524  78.633  30.044  1.00  0.00           C
ATOM   3880  C24 POPEE 218      97.504  77.694  31.254  1.00  0.00           C
ATOM   3883  C25 POPEE 218      97.864  78.354  32.594  1.00  0.00           C
ATOM   3886  C26 POPEE 218      96.764  78.293  33.664  1.00  0.00           C
ATOM   3889  C27 POPEE 218      97.354  78.333  35.084  1.00  0.00           C
ATOM   3892  C28 POPEE 218      96.344  77.924  36.174  1.00  0.00           C
ATOM   3895  C29 POPEE 218      95.544  79.084  36.723  1.00  0.00           C
ATOM   3897 0C21 POPEE 218      95.324  79.324  38.034  1.00  0.00           C
ATOM   3899 1C21 POPEE 218      95.774  78.453  39.194  1.00  0.00           C
ATOM   3902 2C21 POPEE 218      94.843  78.523  40.424  1.00  0.00           C
ATOM   3905 3C21 POPEE 218      94.954  79.853  41.184  1.00  0.00           C
ATOM   3908 4C21 POPEE 218      93.934  79.993  42.324  1.00  0.00           C
ATOM   3911 5C21 POPEE 218      94.074  81.293  43.134  1.00  0.00           C
ATOM   3914 6C21 POPEE 218      94.144  82.554  42.254  1.00  0.00           C
ATOM   3917 7C21 POPEE 218      94.233  83.863  43.064  1.00  0.00           C
ATOM   3920 8C21 POPEE 218      94.484  85.083  42.173  1.00  0.00           C
ATOM   3924  C33 POPEE 218      91.593  79.543  31.344  1.00  0.00           C
ATOM   3927  C34 POPEE 218      90.983  80.393  32.454  1.00  0.00           C
ATOM   3930  C35 POPEE 218      91.604  81.763  32.754  1.00  0.00           C
ATOM   3933  C36 POPEE 218      93.093  81.703  33.074  1.00  0.00           C
ATOM   3936  C37 POPEE 218      93.694  83.103  33.254  1.00  0.00           C
ATOM   3939  C38 POPEE 218      95.224  83.043  33.324  1.00  0.00           C
ATOM   3942  C39 POPEE 218      95.874  84.423  33.254  1.00  0.00           C
ATOM   3945 0C31 POPEE 218      95.464  85.334  34.414  1.00  0.00           C
ATOM   3948 1C31 POPEE 218      96.313  86.604  34.424  1.00  0.00           C
ATOM   3951 2C31 POPEE 218      95.894  87.644  35.473  1.00  0.00           C
ATOM   3954 3C31 POPEE 218      94.394  87.933  35.444  1.00  0.00           C
ATOM   3957 4C31 POPEE 218      94.054  89.373  35.864  1.00  0.00           C
ATOM   3960 5C31 POPEE 218      92.544  89.583  35.904  1.00  0.00           C
ATOM   3963 6C31 POPEE 218      92.133  91.003  36.294  1.00  0.00           C
ATOM   3967  NH3 POPEF 219      55.743  94.883  24.684  1.00  0.00           N
ATOM   3971  C12 POPEF 219      54.813  95.574  23.744  1.00  0.00           C
ATOM   3974  C11 POPEF 219      54.433  96.973  24.264  1.00  0.00           C
ATOM   3977  P   POPEF 219      53.154  99.093  23.414  1.00  0.00           P
ATOM   3978  O13 POPEF 219      54.214  99.703  22.594  1.00  0.00           O
ATOM   3979  O14 POPEF 219      51.733  99.403  23.104  1.00  0.00           O
ATOM   3980  O11 POPEF 219      53.474  99.483  24.914  1.00  0.00           O
ATOM   3981  O12 POPEF 219      53.394  97.523  23.454  1.00  0.00           O
ATOM   3982  C1  POPEF 219      52.534  99.623  25.974  1.00  0.00           C
ATOM   3985  C2  POPEF 219      53.043 100.683  26.994  1.00  0.00           C
ATOM   3987  O21 POPEF 219      51.944 101.403  27.594  1.00  0.00           O
ATOM   3988  C21 POPEF 219      51.644 100.913  28.784  1.00  0.00           C
ATOM   3989  O22 POPEF 219      51.434  99.744  29.034  1.00  0.00           O
ATOM   3990  C22 POPEF 219      51.834 102.023  29.814  1.00  0.00           C
ATOM   3993  C3  POPEF 219      54.004 101.733  26.354  1.00  0.00           C
ATOM   3996  O31 POPEF 219      54.194 102.913  27.164  1.00  0.00           O
ATOM   3997  C31 POPEF 219      54.874 102.763  28.284  1.00  0.00           C
ATOM   3998  O32 POPEF 219      55.343 101.724  28.714  1.00  0.00           O
ATOM   3999  C32 POPEF 219      54.984 104.123  28.984  1.00  0.00           C
ATOM   4002  C23 POPEF 219      50.923 101.943  31.054  1.00  0.00           C
ATOM   4005  C24 POPEF 219      51.364 103.023  32.044  1.00  0.00           C
ATOM   4008  C25 POPEF 219      50.454 103.203  33.264  1.00  0.00           C
ATOM   4011  C26 POPEF 219      50.543 102.093  34.304  1.00  0.00           C
ATOM   4014  C27 POPEF 219      49.684 102.453  35.534  1.00  0.00           C
ATOM   4017  C28 POPEF 219      49.734 101.413  36.664  1.00  0.00           C
ATOM   4020  C29 POPEF 219      51.083 101.413  37.344  1.00  0.00           C
ATOM   4022 0C21 POPEF 219      51.364 101.763  38.614  1.00  0.00           C
ATOM   4024 1C21 POPEF 219      50.394 102.193  39.684  1.00  0.00           C
ATOM   4027 2C21 POPEF 219      50.423 101.213  40.864  1.00  0.00           C
ATOM   4030 3C21 POPEF 219      49.363 101.534  41.934  1.00  0.00           C
ATOM   4033 4C21 POPEF 219      49.444 100.574  43.134  1.00  0.00           C
ATOM   4036 5C21 POPEF 219      48.274 100.703  44.114  1.00  0.00           C
ATOM   4039 6C21 POPEF 219      48.224 102.063  44.824  1.00  0.00           C
ATOM   4042 7C21 POPEF 219      47.274 102.083  46.024  1.00  0.00           C
ATOM   4045 8C21 POPEF 219      47.294 103.404  46.794  1.00  0.00           C
ATOM   4049  C33 POPEF 219      55.694 104.093  30.354  1.00  0.00           C
ATOM   4052  C34 POPEF 219      54.774 103.983  31.574  1.00  0.00           C
ATOM   4055  C35 POPEF 219      55.473 104.563  32.804  1.00  0.00           C
ATOM   4058  C36 POPEF 219      54.604 104.644  34.064  1.00  0.00           C
ATOM   4061  C37 POPEF 219      55.483 104.813  35.304  1.00  0.00           C
ATOM   4064  C38 POPEF 219      54.714 104.843  36.624  1.00  0.00           C
ATOM   4067  C39 POPEF 219      55.664 104.713  37.824  1.00  0.00           C
ATOM   4070 0C31 POPEF 219      54.934 104.573  39.164  1.00  0.00           C
ATOM   4073 1C31 POPEF 219      54.414 105.913  39.714  1.00  0.00           C
ATOM   4076 2C31 POPEF 219      53.194 105.754  40.634  1.00  0.00           C
ATOM   4079 3C31 POPEF 219      53.504 105.103  41.984  1.00  0.00           C
ATOM   4082 4C31 POPEF 219      53.953 106.103  43.054  1.00  0.00           C
ATOM   4085 5C31 POPEF 219      54.314 105.424  44.374  1.00  0.00           C
ATOM   4088 6C31 POPEF 219      54.544 106.394  45.534  1.00  0.00           C
ATOM   4092  NH3 POPEG 220      63.973  69.224  30.594  1.00  0.00           N
ATOM   4096  C12 POPEG 220      62.513  68.873  30.414  1.00  0.00           C
ATOM   4099  C11 POPEG 220      62.173  67.473  30.944  1.00  0.00           C
ATOM   4102  P   POPEG 220      60.254  66.453  32.374  1.00  0.00           P
ATOM   4103  O13 POPEG 220      58.854  66.034  32.114  1.00  0.00           O
ATOM   4104  O14 POPEG 220      61.243  65.403  32.654  1.00  0.00           O
ATOM   4105  O11 POPEG 220      60.223  67.493  33.574  1.00  0.00           O
ATOM   4106  O12 POPEG 220      60.764  67.353  31.164  1.00  0.00           O
ATOM   4107  C1  POPEG 220      60.584  67.123  34.904  1.00  0.00           C
ATOM   4110  C2  POPEG 220      59.703  67.823  35.984  1.00  0.00           C
ATOM   4112  O21 POPEG 220      60.263  67.513  37.284  1.00  0.00           O
ATOM   4113  C21 POPEG 220      61.203  68.363  37.684  1.00  0.00           C
ATOM   4114  O22 POPEG 220      61.574  69.364  37.084  1.00  0.00           O
ATOM   4115  C22 POPEG 220      61.663  67.963  39.083  1.00  0.00           C
ATOM   4118  C3  POPEG 220      58.194  67.394  35.964  1.00  0.00           C
ATOM   4121  O31 POPEG 220      57.614  67.254  37.294  1.00  0.00           O
ATOM   4122  C31 POPEG 220      57.614  66.023  37.784  1.00  0.00           C
ATOM   4123  O32 POPEG 220      57.843  65.003  37.154  1.00  0.00           O
ATOM   4124  C32 POPEG 220      57.474  66.013  39.314  1.00  0.00           C
ATOM   4127  C23 POPEG 220      61.464  69.123  40.094  1.00  0.00           C
ATOM   4130  C24 POPEG 220      61.684  68.743  41.564  1.00  0.00           C
ATOM   4133  C25 POPEG 220      60.764  67.593  42.014  1.00  0.00           C
ATOM   4136  C26 POPEG 220      60.564  67.523  43.534  1.00  0.00           C
ATOM   4139  C27 POPEG 220      59.694  66.323  43.914  1.00  0.00           C
ATOM   4142  C28 POPEG 220      59.054  66.453  45.304  1.00  0.00           C
ATOM   4145  C29 POPEG 220      58.234  65.233  45.624  1.00  0.00           C
ATOM   4147 0C21 POPEG 220      57.544  65.023  46.754  1.00  0.00           C
ATOM   4149 1C21 POPEG 220      57.434  65.993  47.903  1.00  0.00           C
ATOM   4152 2C21 POPEG 220      56.434  65.503  48.974  1.00  0.00           C
ATOM   4155 3C21 POPEG 220      56.863  64.203  49.684  1.00  0.00           C
ATOM   4158 4C21 POPEG 220      55.944  63.893  50.863  1.00  0.00           C
ATOM   4161 5C21 POPEG 220      56.203  62.543  51.544  1.00  0.00           C
ATOM   4164 6C21 POPEG 220      55.314  62.373  52.774  1.00  0.00           C
ATOM   4167 7C21 POPEG 220      55.203  60.933  53.274  1.00  0.00           C
ATOM   4170 8C21 POPEG 220      54.284  60.803  54.484  1.00  0.00           C
ATOM   4174  C33 POPEG 220      56.333  66.833  39.994  1.00  0.00           C
ATOM   4177  C34 POPEG 220      56.453  66.724  41.534  1.00  0.00           C
ATOM   4180  C35 POPEG 220      55.363  67.443  42.354  1.00  0.00           C
ATOM   4183  C36 POPEG 220      55.964  68.313  43.474  1.00  0.00           C
ATOM   4186  C37 POPEG 220      54.974  69.263  44.174  1.00  0.00           C
ATOM   4189  C38 POPEG 220      55.634  70.553  44.704  1.00  0.00           C
ATOM   4192  C39 POPEG 220      56.694  70.323  45.784  1.00  0.00           C
ATOM   4195 0C31 POPEG 220      56.074  70.053  47.154  1.00  0.00           C
ATOM   4198 1C31 POPEG 220      57.114  69.894  48.254  1.00  0.00           C
ATOM   4201 2C31 POPEG 220      56.473  69.894  49.644  1.00  0.00           C
ATOM   4204 3C31 POPEG 220      57.414  69.364  50.723  1.00  0.00           C
ATOM   4207 4C31 POPEG 220      57.194  70.003  52.104  1.00  0.00           C
ATOM   4210 5C31 POPEG 220      57.934  69.313  53.244  1.00  0.00           C
ATOM   4213 6C31 POPEG 220      57.773  70.053  54.574  1.00  0.00           C
ATOM   4217  NH3 POPEH 221      16.054 107.694  23.284  1.00  0.00           N
ATOM   4221  C12 POPEH 221      14.874 106.943  22.734  1.00  0.00           C
ATOM   4224  C11 POPEH 221      14.114 106.293  23.884  1.00  0.00           C
ATOM   4227  P   POPEH 221      13.114 103.894  24.294  1.00  0.00           P
ATOM   4228  O13 POPEH 221      11.674 103.603  24.384  1.00  0.00           O
ATOM   4229  O14 POPEH 221      13.994 102.903  23.624  1.00  0.00           O
ATOM   4230  O11 POPEH 221      13.764 104.273  25.694  1.00  0.00           O
ATOM   4231  O12 POPEH 221      13.314 105.203  23.434  1.00  0.00           O
ATOM   4232  C1  POPEH 221      12.984 104.413  26.884  1.00  0.00           C
ATOM   4235  C2  POPEH 221      13.704 105.323  27.934  1.00  0.00           C
ATOM   4237  O21 POPEH 221      12.754 105.823  28.884  1.00  0.00           O
ATOM   4238  C21 POPEH 221      11.974 106.833  28.564  1.00  0.00           C
ATOM   4239  O22 POPEH 221      11.844 107.353  27.474  1.00  0.00           O
ATOM   4240  C22 POPEH 221      11.184 107.253  29.804  1.00  0.00           C
ATOM   4243  C3  POPEH 221      14.544 106.433  27.204  1.00  0.00           C
ATOM   4246  O31 POPEH 221      14.934 107.574  28.014  1.00  0.00           O
ATOM   4247  C31 POPEH 221      15.314 108.603  27.254  1.00  0.00           C
ATOM   4248  O32 POPEH 221      15.614 108.534  26.074  1.00  0.00           O
ATOM   4249  C32 POPEH 221      15.254 109.903  28.064  1.00  0.00           C
ATOM   4252  C23 POPEH 221      12.044 107.313  31.084  1.00  0.00           C
ATOM   4255  C24 POPEH 221      11.244 107.773  32.304  1.00  0.00           C
ATOM   4258  C25 POPEH 221      12.004 107.583  33.614  1.00  0.00           C
ATOM   4261  C26 POPEH 221      11.304 108.273  34.794  1.00  0.00           C
ATOM   4264  C27 POPEH 221      12.124 108.254  36.084  1.00  0.00           C
ATOM   4267  C28 POPEH 221      11.524 109.093  37.224  1.00  0.00           C
ATOM   4270  C29 POPEH 221      10.194 108.534  37.674  1.00  0.00           C
ATOM   4272 0C21 POPEH 221       9.884 108.023  38.884  1.00  0.00           C
ATOM   4274 1C21 POPEH 221      10.764 107.893  40.094  1.00  0.00           C
ATOM   4277 2C21 POPEH 221      10.964 106.423  40.494  1.00  0.00           C
ATOM   4280 3C21 POPEH 221      11.404 106.254  41.954  1.00  0.00           C
ATOM   4283 4C21 POPEH 221      12.254 105.004  42.234  1.00  0.00           C
ATOM   4286 5C21 POPEH 221      11.694 103.684  41.684  1.00  0.00           C
ATOM   4289 6C21 POPEH 221      12.734 102.554  41.764  1.00  0.00           C
ATOM   4292 7C21 POPEH 221      12.184 101.193  41.304  1.00  0.00           C
ATOM   4295 8C21 POPEH 221      13.194 100.063  41.424  1.00  0.00           C
ATOM   4299  C33 POPEH 221      15.763 109.753  29.514  1.00  0.00           C
ATOM   4302  C34 POPEH 221      15.644 111.083  30.254  1.00  0.00           C
ATOM   4305  C35 POPEH 221      16.164 111.023  31.694  1.00  0.00           C
ATOM   4308  C36 POPEH 221      15.994 112.353  32.414  1.00  0.00           C
ATOM   4311  C37 POPEH 221      16.794 112.424  33.714  1.00  0.00           C
ATOM   4314  C38 POPEH 221      16.794 113.843  34.294  1.00  0.00           C
ATOM   4317  C39 POPEH 221      17.634 113.983  35.564  1.00  0.00           C
ATOM   4320 0C31 POPEH 221      17.584 115.403  36.134  1.00  0.00           C
ATOM   4323 1C31 POPEH 221      18.624 115.593  37.234  1.00  0.00           C
ATOM   4326 2C31 POPEH 221      18.634 117.013  37.814  1.00  0.00           C
ATOM   4329 3C31 POPEH 221      17.354 117.443  38.534  1.00  0.00           C
ATOM   4332 4C31 POPEH 221      16.874 116.433  39.584  1.00  0.00           C
ATOM   4335 5C31 POPEH 221      15.894 117.043  40.574  1.00  0.00           C
ATOM   4338 6C31 POPEH 221      15.304 116.023  41.554  1.00  0.00           C
ATOM   4342  NH3 POPEI 222      68.654  63.193  31.714  1.00  0.00           N
ATOM   4346  C12 POPEI 222      67.284  62.653  31.394  1.00  0.00           C
ATOM   4349  C11 POPEI 222      66.364  63.793  30.934  1.00  0.00           C
ATOM   4352  P   POPEI 222      66.574  66.323  31.634  1.00  0.00           P
ATOM   4353  O13 POPEI 222      67.883  66.373  30.944  1.00  0.00           O
ATOM   4354  O14 POPEI 222      65.423  66.943  30.924  1.00  0.00           O
ATOM   4355  O11 POPEI 222      66.633  66.924  33.094  1.00  0.00           O
ATOM   4356  O12 POPEI 222      66.284  64.803  31.934  1.00  0.00           O
ATOM   4357  C1  POPEI 222      65.614  66.433  33.994  1.00  0.00           C
ATOM   4360  C2  POPEI 222      65.784  67.004  35.424  1.00  0.00           C
ATOM   4362  O21 POPEI 222      65.493  65.933  36.354  1.00  0.00           O
ATOM   4363  C21 POPEI 222      64.274  65.744  36.794  1.00  0.00           C
ATOM   4364  O22 POPEI 222      63.264  66.343  36.494  1.00  0.00           O
ATOM   4365  C22 POPEI 222      64.354  64.673  37.903  1.00  0.00           C
ATOM   4368  C3  POPEI 222      65.013  68.353  35.664  1.00  0.00           C
ATOM   4371  O31 POPEI 222      64.794  68.613  37.064  1.00  0.00           O
ATOM   4372  C31 POPEI 222      65.864  69.034  37.704  1.00  0.00           C
ATOM   4373  O32 POPEI 222      66.944  69.253  37.214  1.00  0.00           O
ATOM   4374  C32 POPEI 222      65.553  69.143  39.204  1.00  0.00           C
ATOM   4377  C23 POPEI 222      62.973  64.353  38.534  1.00  0.00           C
ATOM   4380  C24 POPEI 222      63.064  63.443  39.774  1.00  0.00           C
ATOM   4383  C25 POPEI 222      61.723  63.213  40.494  1.00  0.00           C
ATOM   4386  C26 POPEI 222      60.634  62.603  39.604  1.00  0.00           C
ATOM   4389  C27 POPEI 222      59.254  62.514  40.274  1.00  0.00           C
ATOM   4392  C28 POPEI 222      58.204  61.943  39.304  1.00  0.00           C
ATOM   4395  C29 POPEI 222      56.784  61.924  39.834  1.00  0.00           C
ATOM   4397 0C21 POPEI 222      56.254  60.983  40.634  1.00  0.00           C
ATOM   4399 1C21 POPEI 222      56.984  59.793  41.184  1.00  0.00           C
ATOM   4402 2C21 POPEI 222      56.114  58.533  41.384  1.00  0.00           C
ATOM   4405 3C21 POPEI 222      55.694  57.873  40.074  1.00  0.00           C
ATOM   4408 4C21 POPEI 222      55.044  56.483  40.244  1.00  0.00           C
ATOM   4411 5C21 POPEI 222      55.953  55.443  40.923  1.00  0.00           C
ATOM   4414 6C21 POPEI 222      55.464  54.003  40.734  1.00  0.00           C
ATOM   4417 7C21 POPEI 222      56.403  52.973  41.394  1.00  0.00           C
ATOM   4420 8C21 POPEI 222      55.934  51.523  41.274  1.00  0.00           C
ATOM   4424  C33 POPEI 222      66.403  68.193  40.084  1.00  0.00           C
ATOM   4427  C34 POPEI 222      65.923  68.223  41.534  1.00  0.00           C
ATOM   4430  C35 POPEI 222      66.504  67.133  42.444  1.00  0.00           C
ATOM   4433  C36 POPEI 222      65.694  67.053  43.744  1.00  0.00           C
ATOM   4436  C37 POPEI 222      66.104  65.883  44.654  1.00  0.00           C
ATOM   4439  C38 POPEI 222      65.004  65.553  45.674  1.00  0.00           C
ATOM   4442  C39 POPEI 222      64.794  66.604  46.764  1.00  0.00           C
ATOM   4445 0C31 POPEI 222      66.054  66.843  47.624  1.00  0.00           C
ATOM   4448 1C31 POPEI 222      65.724  67.403  49.004  1.00  0.00           C
ATOM   4451 2C31 POPEI 222      66.974  67.643  49.854  1.00  0.00           C
ATOM   4454 3C31 POPEI 222      66.644  68.353  51.174  1.00  0.00           C
ATOM   4457 4C31 POPEI 222      67.864  68.563  52.074  1.00  0.00           C
ATOM   4460 5C31 POPEI 222      67.523  69.413  53.304  1.00  0.00           C
ATOM   4463 6C31 POPEI 222      68.743  69.713  54.184  1.00  0.00           C
ATOM   4467  NH3 POPEJ 223      92.933  75.123  65.594  1.00  0.00           N
ATOM   4471  C12 POPEJ 223      92.363  75.863  66.764  1.00  0.00           C
ATOM   4474  C11 POPEJ 223      93.364  75.813  67.924  1.00  0.00           C
ATOM   4477  P   POPEJ 223      95.924  75.483  68.034  1.00  0.00           P
ATOM   4478  O13 POPEJ 223      97.093  76.393  68.124  1.00  0.00           O
ATOM   4479  O14 POPEJ 223      95.584  74.703  69.234  1.00  0.00           O
ATOM   4480  O11 POPEJ 223      96.163  74.494  66.824  1.00  0.00           O
ATOM   4481  O12 POPEJ 223      94.664  76.284  67.524  1.00  0.00           O
ATOM   4482  C1  POPEJ 223      96.474  75.043  65.544  1.00  0.00           C
ATOM   4485  C2  POPEJ 223      97.144  73.994  64.613  1.00  0.00           C
ATOM   4487  O21 POPEJ 223      96.733  74.174  63.244  1.00  0.00           O
ATOM   4488  C21 POPEJ 223      95.514  73.743  62.924  1.00  0.00           C
ATOM   4489  O22 POPEJ 223      94.563  73.653  63.674  1.00  0.00           O
ATOM   4490  C22 POPEJ 223      95.553  73.254  61.464  1.00  0.00           C
ATOM   4493  C3  POPEJ 223      96.963  72.523  65.114  1.00  0.00           C
ATOM   4496  O31 POPEJ 223      97.304  71.583  64.074  1.00  0.00           O
ATOM   4497  C31 POPEJ 223      98.604  71.323  63.944  1.00  0.00           C
ATOM   4498  O32 POPEJ 223      99.453  71.543  64.784  1.00  0.00           O
ATOM   4499  C32 POPEJ 223      98.873  70.803  62.524  1.00  0.00           C
ATOM   4502  C23 POPEJ 223      94.423  72.273  61.063  1.00  0.00           C
ATOM   4505  C24 POPEJ 223      94.843  71.413  59.854  1.00  0.00           C
ATOM   4508  C25 POPEJ 223      93.803  70.383  59.394  1.00  0.00           C
ATOM   4511  C26 POPEJ 223      93.834  69.063  60.184  1.00  0.00           C
ATOM   4514  C27 POPEJ 223      92.754  68.093  59.683  1.00  0.00           C
ATOM   4517  C28 POPEJ 223      92.684  66.744  60.434  1.00  0.00           C
ATOM   4520  C29 POPEJ 223      91.513  65.913  59.954  1.00  0.00           C
ATOM   4522 0C21 POPEJ 223      91.464  65.034  58.924  1.00  0.00           C
ATOM   4524 1C21 POPEJ 223      92.584  64.683  57.984  1.00  0.00           C
ATOM   4527 2C21 POPEJ 223      92.784  63.174  57.754  1.00  0.00           C
ATOM   4530 3C21 POPEJ 223      91.694  62.493  56.903  1.00  0.00           C
ATOM   4533 4C21 POPEJ 223      91.974  60.993  56.734  1.00  0.00           C
ATOM   4536 5C21 POPEJ 223      91.163  60.293  55.634  1.00  0.00           C
ATOM   4539 6C21 POPEJ 223      91.574  58.823  55.494  1.00  0.00           C
ATOM   4542 7C21 POPEJ 223      90.994  58.123  54.254  1.00  0.00           C
ATOM   4545 8C21 POPEJ 223      91.574  56.733  54.034  1.00  0.00           C
ATOM   4549  C33 POPEJ 223      98.733  69.263  62.394  1.00  0.00           C
ATOM   4552  C34 POPEJ 223      99.394  68.703  61.114  1.00  0.00           C
ATOM   4555  C35 POPEJ 223      98.424  68.394  59.964  1.00  0.00           C
ATOM   4558  C36 POPEJ 223      98.304  69.523  58.934  1.00  0.00           C
ATOM   4561  C37 POPEJ 223      97.413  69.123  57.744  1.00  0.00           C
ATOM   4564  C38 POPEJ 223      97.144  70.263  56.754  1.00  0.00           C
ATOM   4567  C39 POPEJ 223      98.383  70.713  55.964  1.00  0.00           C
ATOM   4570 0C31 POPEJ 223      98.504  70.013  54.604  1.00  0.00           C
ATOM   4573 1C31 POPEJ 223      99.723  70.474  53.794  1.00  0.00           C
ATOM   4576 2C31 POPEJ 223      99.773  69.793  52.414  1.00  0.00           C
ATOM   4579 3C31 POPEJ 223     101.104  70.023  51.674  1.00  0.00           C
ATOM   4582 4C31 POPEJ 223     101.134  69.263  50.344  1.00  0.00           C
ATOM   4585 5C31 POPEJ 223     102.504  69.303  49.644  1.00  0.00           C
ATOM   4588 6C31 POPEJ 223     102.504  68.583  48.304  1.00  0.00           C
ATOM   4592  NH3 POPEK 224      66.114  88.233  27.994  1.00  0.00           N
ATOM   4596  C12 POPEK 224      64.794  88.463  28.664  1.00  0.00           C
ATOM   4599  C11 POPEK 224      63.724  87.533  28.114  1.00  0.00           C
ATOM   4602  P   POPEK 224      61.214  86.993  28.574  1.00  0.00           P
ATOM   4603  O13 POPEK 224      60.263  87.744  27.724  1.00  0.00           O
ATOM   4604  O14 POPEK 224      61.574  85.603  28.204  1.00  0.00           O
ATOM   4605  O11 POPEK 224      60.654  87.023  30.054  1.00  0.00           O
ATOM   4606  O12 POPEK 224      62.493  87.863  28.744  1.00  0.00           O
ATOM   4607  C1  POPEK 224      61.464  86.853  31.224  1.00  0.00           C
ATOM   4610  C2  POPEK 224      61.254  88.013  32.254  1.00  0.00           C
ATOM   4612  O21 POPEK 224      61.144  87.493  33.594  1.00  0.00           O
ATOM   4613  C21 POPEK 224      62.313  87.443  34.244  1.00  0.00           C
ATOM   4614  O22 POPEK 224      63.414  87.533  33.724  1.00  0.00           O
ATOM   4615  C22 POPEK 224      62.024  87.163  35.724  1.00  0.00           C
ATOM   4618  C3  POPEK 224      59.953  88.793  31.944  1.00  0.00           C
ATOM   4621  O31 POPEK 224      59.534  89.604  33.064  1.00  0.00           O
ATOM   4622  C31 POPEK 224      58.253  89.604  33.354  1.00  0.00           C
ATOM   4623  O32 POPEK 224      57.374  89.053  32.714  1.00  0.00           O
ATOM   4624  C32 POPEK 224      58.004  90.483  34.584  1.00  0.00           C
ATOM   4627  C23 POPEK 224      63.274  86.773  36.564  1.00  0.00           C
ATOM   4630  C24 POPEK 224      62.993  86.733  38.094  1.00  0.00           C
ATOM   4633  C25 POPEK 224      63.394  88.043  38.794  1.00  0.00           C
ATOM   4636  C26 POPEK 224      63.394  88.023  40.333  1.00  0.00           C
ATOM   4639  C27 POPEK 224      63.813  89.403  40.874  1.00  0.00           C
ATOM   4642  C28 POPEK 224      63.794  89.543  42.414  1.00  0.00           C
ATOM   4645  C29 POPEK 224      63.883  90.994  42.794  1.00  0.00           C
ATOM   4647 0C21 POPEK 224      64.303  91.523  43.954  1.00  0.00           C
ATOM   4649 1C21 POPEK 224      64.824  90.803  45.164  1.00  0.00           C
ATOM   4652 2C21 POPEK 224      65.794  91.713  45.944  1.00  0.00           C
ATOM   4655 3C21 POPEK 224      66.263  91.114  47.284  1.00  0.00           C
ATOM   4658 4C21 POPEK 224      66.944  92.133  48.204  1.00  0.00           C
ATOM   4661 5C21 POPEK 224      68.224  92.784  47.644  1.00  0.00           C
ATOM   4664 6C21 POPEK 224      69.434  91.833  47.614  1.00  0.00           C
ATOM   4667 7C21 POPEK 224      70.563  92.284  48.544  1.00  0.00           C
ATOM   4670 8C21 POPEK 224      71.884  91.543  48.324  1.00  0.00           C
ATOM   4674  C33 POPEK 224      58.053  89.713  35.914  1.00  0.00           C
ATOM   4677  C34 POPEK 224      57.054  90.273  36.934  1.00  0.00           C
ATOM   4680  C35 POPEK 224      56.954  89.443  38.214  1.00  0.00           C
ATOM   4683  C36 POPEK 224      58.164  89.543  39.134  1.00  0.00           C
ATOM   4686  C37 POPEK 224      58.064  88.553  40.294  1.00  0.00           C
ATOM   4689  C38 POPEK 224      59.373  88.413  41.063  1.00  0.00           C
ATOM   4692  C39 POPEK 224      59.894  89.724  41.653  1.00  0.00           C
ATOM   4695 0C31 POPEK 224      58.874  90.433  42.564  1.00  0.00           C
ATOM   4698 1C31 POPEK 224      59.544  91.464  43.474  1.00  0.00           C
ATOM   4701 2C31 POPEK 224      58.574  92.043  44.514  1.00  0.00           C
ATOM   4704 3C31 POPEK 224      59.233  93.033  45.473  1.00  0.00           C
ATOM   4707 4C31 POPEK 224      59.754  92.413  46.784  1.00  0.00           C
ATOM   4710 5C31 POPEK 224      60.993  91.513  46.614  1.00  0.00           C
ATOM   4713 6C31 POPEK 224      61.653  91.153  47.944  1.00  0.00           C
ATOM   4717  NH3 POPEL 225      23.974  12.203  30.054  1.00  0.00           N
ATOM   4721  C12 POPEL 225      23.844  13.653  30.444  1.00  0.00           C
ATOM   4724  C11 POPEL 225      22.933  14.383  29.444  1.00  0.00           C
ATOM   4727  P   POPEL 225      22.884  16.963  29.984  1.00  0.00           P
ATOM   4728  O13 POPEL 225      23.423  17.123  28.614  1.00  0.00           O
ATOM   4729  O14 POPEL 225      21.784  17.823  30.474  1.00  0.00           O
ATOM   4730  O11 POPEL 225      24.024  16.883  31.084  1.00  0.00           O
ATOM   4731  O12 POPEL 225      22.284  15.503  30.034  1.00  0.00           O
ATOM   4732  C1  POPEL 225      23.663  16.453  32.404  1.00  0.00           C
ATOM   4735  C2  POPEL 225      24.913  16.063  33.234  1.00  0.00           C
ATOM   4737  O21 POPEL 225      24.464  15.223  34.304  1.00  0.00           O
ATOM   4738  C21 POPEL 225      24.554  13.913  34.124  1.00  0.00           C
ATOM   4739  O22 POPEL 225      25.104  13.333  33.204  1.00  0.00           O
ATOM   4740  C22 POPEL 225      23.794  13.233  35.254  1.00  0.00           C
ATOM   4743  C3  POPEL 225      25.644  17.313  33.804  1.00  0.00           C
ATOM   4746  O31 POPEL 225      26.914  17.003  34.424  1.00  0.00           O
ATOM   4747  C31 POPEL 225      26.904  16.883  35.754  1.00  0.00           C
ATOM   4748  O32 POPEL 225      25.923  16.923  36.464  1.00  0.00           O
ATOM   4749  C32 POPEL 225      28.333  16.693  36.244  1.00  0.00           C
ATOM   4752  C23 POPEL 225      24.513  13.423  36.604  1.00  0.00           C
ATOM   4755  C24 POPEL 225      23.563  13.343  37.804  1.00  0.00           C
ATOM   4758  C25 POPEL 225      24.164  13.973  39.064  1.00  0.00           C
ATOM   4761  C26 POPEL 225      24.004  15.503  39.104  1.00  0.00           C
ATOM   4764  C27 POPEL 225      24.854  16.193  40.194  1.00  0.00           C
ATOM   4767  C28 POPEL 225      24.644  15.643  41.614  1.00  0.00           C
ATOM   4770  C29 POPEL 225      25.444  16.403  42.644  1.00  0.00           C
ATOM   4772 0C21 POPEL 225      25.444  16.153  43.964  1.00  0.00           C
ATOM   4774 1C21 POPEL 225      24.653  15.083  44.673  1.00  0.00           C
ATOM   4777 2C21 POPEL 225      25.534  14.153  45.554  1.00  0.00           C
ATOM   4780 3C21 POPEL 225      26.034  14.813  46.844  1.00  0.00           C
ATOM   4783 4C21 POPEL 225      26.823  13.853  47.754  1.00  0.00           C
ATOM   4786 5C21 POPEL 225      27.104  14.473  49.124  1.00  0.00           C
ATOM   4789 6C21 POPEL 225      28.144  13.723  49.974  1.00  0.00           C
ATOM   4792 7C21 POPEL 225      28.144  14.203  51.424  1.00  0.00           C
ATOM   4795 8C21 POPEL 225      28.923  13.283  52.384  1.00  0.00           C
ATOM   4799  C33 POPEL 225      28.593  17.023  37.724  1.00  0.00           C
ATOM   4802  C34 POPEL 225      30.064  16.753  38.084  1.00  0.00           C
ATOM   4805  C35 POPEL 225      30.414  17.003  39.564  1.00  0.00           C
ATOM   4808  C36 POPEL 225      29.904  15.893  40.484  1.00  0.00           C
ATOM   4811  C37 POPEL 225      30.204  16.153  41.964  1.00  0.00           C
ATOM   4814  C38 POPEL 225      29.753  14.983  42.844  1.00  0.00           C
ATOM   4817  C39 POPEL 225      29.144  15.423  44.184  1.00  0.00           C
ATOM   4820 0C31 POPEL 225      30.134  16.143  45.104  1.00  0.00           C
ATOM   4823 1C31 POPEL 225      29.444  16.623  46.394  1.00  0.00           C
ATOM   4826 2C31 POPEL 225      30.343  17.523  47.254  1.00  0.00           C
ATOM   4829 3C31 POPEL 225      29.784  17.753  48.664  1.00  0.00           C
ATOM   4832 4C31 POPEL 225      28.414  18.443  48.694  1.00  0.00           C
ATOM   4835 5C31 POPEL 225      27.824  18.503  50.114  1.00  0.00           C
ATOM   4838 6C31 POPEL 225      26.394  19.043  50.144  1.00  0.00           C
ATOM   4842  NH3 POPEM 226      22.903  69.513  24.534  1.00  0.00           N
ATOM   4846  C12 POPEM 226      23.124  70.903  25.084  1.00  0.00           C
ATOM   4849  C11 POPEM 226      22.534  71.973  24.204  1.00  0.00           C
ATOM   4852  P   POPEM 226      20.464  73.303  23.624  1.00  0.00           P
ATOM   4853  O13 POPEM 226      21.554  74.153  23.084  1.00  0.00           O
ATOM   4854  O14 POPEM 226      19.504  72.703  22.654  1.00  0.00           O
ATOM   4855  O11 POPEM 226      19.663  74.174  24.654  1.00  0.00           O
ATOM   4856  O12 POPEM 226      21.133  72.123  24.464  1.00  0.00           O
ATOM   4857  C1  POPEM 226      18.664  73.623  25.494  1.00  0.00           C
ATOM   4860  C2  POPEM 226      19.104  73.753  26.954  1.00  0.00           C
ATOM   4862  O21 POPEM 226      18.124  73.033  27.704  1.00  0.00           O
ATOM   4863  C21 POPEM 226      18.564  72.343  28.714  1.00  0.00           C
ATOM   4864  O22 POPEM 226      19.724  72.193  29.084  1.00  0.00           O
ATOM   4865  C22 POPEM 226      17.374  71.613  29.334  1.00  0.00           C
ATOM   4868  C3  POPEM 226      19.124  75.244  27.384  1.00  0.00           C
ATOM   4871  O31 POPEM 226      19.414  75.383  28.784  1.00  0.00           O
ATOM   4872  C31 POPEM 226      20.694  75.553  29.104  1.00  0.00           C
ATOM   4873  O32 POPEM 226      21.604  75.754  28.314  1.00  0.00           O
ATOM   4874  C32 POPEM 226      20.894  75.343  30.604  1.00  0.00           C
ATOM   4877  C23 POPEM 226      16.714  72.453  30.444  1.00  0.00           C
ATOM   4880  C24 POPEM 226      15.704  71.653  31.264  1.00  0.00           C
ATOM   4883  C25 POPEM 226      15.524  72.284  32.644  1.00  0.00           C
ATOM   4886  C26 POPEM 226      14.624  71.543  33.644  1.00  0.00           C
ATOM   4889  C27 POPEM 226      14.814  72.213  35.014  1.00  0.00           C
ATOM   4892  C28 POPEM 226      13.684  72.053  36.034  1.00  0.00           C
ATOM   4895  C29 POPEM 226      14.004  73.043  37.144  1.00  0.00           C
ATOM   4897 0C21 POPEM 226      14.104  72.803  38.454  1.00  0.00           C
ATOM   4899 1C21 POPEM 226      13.794  71.503  39.144  1.00  0.00           C
ATOM   4902 2C21 POPEM 226      13.464  71.733  40.624  1.00  0.00           C
ATOM   4905 3C21 POPEM 226      12.324  72.733  40.874  1.00  0.00           C
ATOM   4908 4C21 POPEM 226      11.784  72.643  42.304  1.00  0.00           C
ATOM   4911 5C21 POPEM 226      10.674  73.674  42.584  1.00  0.00           C
ATOM   4914 6C21 POPEM 226       9.794  73.273  43.774  1.00  0.00           C
ATOM   4917 7C21 POPEM 226       9.344  74.463  44.634  1.00  0.00           C
ATOM   4920 8C21 POPEM 226       8.084  74.183  45.444  1.00  0.00           C
ATOM   4924  C33 POPEM 226      21.154  76.653  31.394  1.00  0.00           C
ATOM   4927  C34 POPEM 226      21.864  76.403  32.734  1.00  0.00           C
ATOM   4930  C35 POPEM 226      21.224  75.293  33.584  1.00  0.00           C
ATOM   4933  C36 POPEM 226      19.794  75.583  34.034  1.00  0.00           C
ATOM   4936  C37 POPEM 226      19.194  74.424  34.854  1.00  0.00           C
ATOM   4939  C38 POPEM 226      18.224  74.883  35.954  1.00  0.00           C
ATOM   4942  C39 POPEM 226      18.933  75.783  36.974  1.00  0.00           C
ATOM   4945 0C31 POPEM 226      18.204  75.923  38.324  1.00  0.00           C
ATOM   4948 1C31 POPEM 226      19.024  76.813  39.284  1.00  0.00           C
ATOM   4951 2C31 POPEM 226      18.694  76.604  40.764  1.00  0.00           C
ATOM   4954 3C31 POPEM 226      17.324  77.133  41.194  1.00  0.00           C
ATOM   4957 4C31 POPEM 226      17.044  76.773  42.654  1.00  0.00           C
ATOM   4960 5C31 POPEM 226      15.683  77.224  43.184  1.00  0.00           C
ATOM   4963 6C31 POPEM 226      15.514  76.843  44.654  1.00  0.00           C
ATOM   4967  NH3 POPEN 227     105.934  43.393  68.684  1.00  0.00           N
ATOM   4971  C12 POPEN 227     107.184  44.034  69.204  1.00  0.00           C
ATOM   4974  C11 POPEN 227     108.353  43.033  69.174  1.00  0.00           C
ATOM   4977  P   POPEN 227     109.264  41.583  67.183  1.00  0.00           P
ATOM   4978  O13 POPEN 227     109.964  42.803  66.704  1.00  0.00           O
ATOM   4979  O14 POPEN 227     110.063  40.494  67.804  1.00  0.00           O
ATOM   4980  O11 POPEN 227     108.364  41.033  66.004  1.00  0.00           O
ATOM   4981  O12 POPEN 227     108.123  42.033  68.174  1.00  0.00           O
ATOM   4982  C1  POPEN 227     108.434  39.643  65.664  1.00  0.00           C
ATOM   4985  C2  POPEN 227     107.273  39.244  64.704  1.00  0.00           C
ATOM   4987  O21 POPEN 227     107.464  39.783  63.374  1.00  0.00           O
ATOM   4988  C21 POPEN 227     108.063  38.953  62.544  1.00  0.00           C
ATOM   4989  O22 POPEN 227     108.584  37.893  62.833  1.00  0.00           O
ATOM   4990  C22 POPEN 227     107.923  39.424  61.104  1.00  0.00           C
ATOM   4993  C3  POPEN 227     105.924  39.753  65.254  1.00  0.00           C
ATOM   4996  O31 POPEN 227     104.843  39.083  64.574  1.00  0.00           O
ATOM   4997  C31 POPEN 227     103.964  38.433  65.304  1.00  0.00           C
ATOM   4998  O32 POPEN 227     103.854  38.473  66.524  1.00  0.00           O
ATOM   4999  C32 POPEN 227     103.114  37.573  64.374  1.00  0.00           C
ATOM   5002  C23 POPEN 227     106.633  38.843  60.464  1.00  0.00           C
ATOM   5005  C24 POPEN 227     106.854  38.153  59.104  1.00  0.00           C
ATOM   5008  C25 POPEN 227     107.013  36.623  59.194  1.00  0.00           C
ATOM   5011  C26 POPEN 227     106.914  35.983  57.804  1.00  0.00           C
ATOM   5014  C27 POPEN 227     106.943  34.443  57.814  1.00  0.00           C
ATOM   5017  C28 POPEN 227     106.474  33.823  56.484  1.00  0.00           C
ATOM   5020  C29 POPEN 227     107.304  34.233  55.304  1.00  0.00           C
ATOM   5022 0C21 POPEN 227     107.223  33.723  54.064  1.00  0.00           C
ATOM   5024 1C21 POPEN 227     106.243  32.673  53.594  1.00  0.00           C
ATOM   5027 2C21 POPEN 227     105.364  33.193  52.434  1.00  0.00           C
ATOM   5030 3C21 POPEN 227     106.144  33.403  51.134  1.00  0.00           C
ATOM   5033 4C21 POPEN 227     105.284  34.003  50.014  1.00  0.00           C
ATOM   5036 5C21 POPEN 227     106.093  34.203  48.724  1.00  0.00           C
ATOM   5039 6C21 POPEN 227     105.214  34.633  47.554  1.00  0.00           C
ATOM   5042 7C21 POPEN 227     105.973  34.673  46.224  1.00  0.00           C
ATOM   5045 8C21 POPEN 227     105.034  34.893  45.034  1.00  0.00           C
ATOM   5049  C33 POPEN 227     103.894  36.373  63.784  1.00  0.00           C
ATOM   5052  C34 POPEN 227     102.983  35.263  63.223  1.00  0.00           C
ATOM   5055  C35 POPEN 227     101.984  35.693  62.124  1.00  0.00           C
ATOM   5058  C36 POPEN 227     102.594  35.983  60.744  1.00  0.00           C
ATOM   5061  C37 POPEN 227     101.604  35.663  59.624  1.00  0.00           C
ATOM   5064  C38 POPEN 227     102.174  35.843  58.204  1.00  0.00           C
ATOM   5067  C39 POPEN 227     101.324  35.143  57.124  1.00  0.00           C
ATOM   5070 0C31 POPEN 227      99.904  35.703  56.964  1.00  0.00           C
ATOM   5073 1C31 POPEN 227      99.074  34.933  55.933  1.00  0.00           C
ATOM   5076 2C31 POPEN 227      97.653  35.473  55.754  1.00  0.00           C
ATOM   5079 3C31 POPEN 227      96.584  34.373  55.704  1.00  0.00           C
ATOM   5082 4C31 POPEN 227      96.624  33.493  54.454  1.00  0.00           C
ATOM   5085 5C31 POPEN 227      95.654  32.303  54.554  1.00  0.00           C
ATOM   5088 6C31 POPEN 227      95.584  31.443  53.293  1.00  0.00           C
ATOM   5092  NH3 POPEO 228      28.134  52.793  70.364  1.00  0.00           N
ATOM   5096  C12 POPEO 228      28.984  53.753  71.144  1.00  0.00           C
ATOM   5099  C11 POPEO 228      30.054  54.323  70.214  1.00  0.00           C
ATOM   5102  P   POPEO 228      31.814  56.163  69.904  1.00  0.00           P
ATOM   5103  O13 POPEO 228      33.094  56.523  70.554  1.00  0.00           O
ATOM   5104  O14 POPEO 228      31.944  55.424  68.634  1.00  0.00           O
ATOM   5105  O11 POPEO 228      31.044  57.533  69.673  1.00  0.00           O
ATOM   5106  O12 POPEO 228      30.874  55.303  70.884  1.00  0.00           O
ATOM   5107  C1  POPEO 228      29.634  57.714  69.534  1.00  0.00           C
ATOM   5110  C2  POPEO 228      29.024  57.213  68.184  1.00  0.00           C
ATOM   5112  O21 POPEO 228      29.314  57.983  67.024  1.00  0.00           O
ATOM   5113  C21 POPEO 228      30.514  58.143  66.544  1.00  0.00           C
ATOM   5114  O22 POPEO 228      31.583  57.973  67.094  1.00  0.00           O
ATOM   5115  C22 POPEO 228      30.354  58.773  65.164  1.00  0.00           C
ATOM   5118  C3  POPEO 228      27.464  57.183  68.284  1.00  0.00           C
ATOM   5121  O31 POPEO 228      26.923  56.473  67.154  1.00  0.00           O
ATOM   5122  C31 POPEO 228      26.624  57.223  66.094  1.00  0.00           C
ATOM   5123  O32 POPEO 228      26.354  58.403  66.094  1.00  0.00           O
ATOM   5124  C32 POPEO 228      26.914  56.373  64.854  1.00  0.00           C
ATOM   5127  C23 POPEO 228      31.554  58.663  64.184  1.00  0.00           C
ATOM   5130  C24 POPEO 228      31.814  57.273  63.574  1.00  0.00           C
ATOM   5133  C25 POPEO 228      31.204  57.113  62.173  1.00  0.00           C
ATOM   5136  C26 POPEO 228      31.823  55.953  61.374  1.00  0.00           C
ATOM   5139  C27 POPEO 228      31.464  56.023  59.884  1.00  0.00           C
ATOM   5142  C28 POPEO 228      32.294  55.063  59.004  1.00  0.00           C
ATOM   5145  C29 POPEO 228      32.044  55.293  57.534  1.00  0.00           C
ATOM   5147 0C21 POPEO 228      32.903  54.993  56.544  1.00  0.00           C
ATOM   5149 1C21 POPEO 228      34.223  54.273  56.704  1.00  0.00           C
ATOM   5152 2C21 POPEO 228      34.494  53.303  55.534  1.00  0.00           C
ATOM   5155 3C21 POPEO 228      33.444  52.193  55.394  1.00  0.00           C
ATOM   5158 4C21 POPEO 228      33.403  51.543  54.004  1.00  0.00           C
ATOM   5161 5C21 POPEO 228      34.644  50.744  53.594  1.00  0.00           C
ATOM   5164 6C21 POPEO 228      34.973  49.593  54.554  1.00  0.00           C
ATOM   5167 7C21 POPEO 228      35.993  48.623  53.964  1.00  0.00           C
ATOM   5170 8C21 POPEO 228      36.484  47.553  54.944  1.00  0.00           C
ATOM   5174  C33 POPEO 228      26.194  56.883  63.594  1.00  0.00           C
ATOM   5177  C34 POPEO 228      26.634  56.093  62.364  1.00  0.00           C
ATOM   5180  C35 POPEO 228      25.794  56.423  61.114  1.00  0.00           C
ATOM   5183  C36 POPEO 228      24.354  55.913  61.214  1.00  0.00           C
ATOM   5186  C37 POPEO 228      23.574  55.983  59.904  1.00  0.00           C
ATOM   5189  C38 POPEO 228      22.183  55.354  60.084  1.00  0.00           C
ATOM   5192  C39 POPEO 228      21.234  55.553  58.904  1.00  0.00           C
ATOM   5195 0C31 POPEO 228      21.734  54.943  57.574  1.00  0.00           C
ATOM   5198 1C31 POPEO 228      20.604  54.793  56.534  1.00  0.00           C
ATOM   5201 2C31 POPEO 228      21.063  54.133  55.224  1.00  0.00           C
ATOM   5204 3C31 POPEO 228      20.933  55.053  54.004  1.00  0.00           C
ATOM   5207 4C31 POPEO 228      21.304  54.353  52.694  1.00  0.00           C
ATOM   5210 5C31 POPEO 228      21.034  55.233  51.464  1.00  0.00           C
ATOM   5213 6C31 POPEO 228      21.534  54.623  50.154  1.00  0.00           C
ATOM   5217  NH3 POPEP 229      41.184  55.223  28.204  1.00  0.00           N
ATOM   5221  C12 POPEP 229      40.604  55.593  29.544  1.00  0.00           C
ATOM   5224  C11 POPEP 229      39.684  56.813  29.434  1.00  0.00           C
ATOM   5227  P   POPEP 229      37.794  57.233  31.244  1.00  0.00           P
ATOM   5228  O13 POPEP 229      37.613  58.513  31.944  1.00  0.00           O
ATOM   5229  O14 POPEP 229      36.874  56.883  30.124  1.00  0.00           O
ATOM   5230  O11 POPEP 229      37.763  56.083  32.304  1.00  0.00           O
ATOM   5231  O12 POPEP 229      39.284  57.163  30.744  1.00  0.00           O
ATOM   5232  C1  POPEP 229      36.673  55.933  33.224  1.00  0.00           C
ATOM   5235  C2  POPEP 229      37.173  56.153  34.673  1.00  0.00           C
ATOM   5237  O21 POPEP 229      36.304  55.713  35.724  1.00  0.00           O
ATOM   5238  C21 POPEP 229      35.154  55.133  35.604  1.00  0.00           C
ATOM   5239  O22 POPEP 229      34.624  54.643  34.634  1.00  0.00           O
ATOM   5240  C22 POPEP 229      34.534  55.214  37.004  1.00  0.00           C
ATOM   5243  C3  POPEP 229      37.583  57.623  35.004  1.00  0.00           C
ATOM   5246  O31 POPEP 229      37.763  57.773  36.434  1.00  0.00           O
ATOM   5247  C31 POPEP 229      39.004  57.693  36.884  1.00  0.00           C
ATOM   5248  O32 POPEP 229      40.013  57.803  36.224  1.00  0.00           O
ATOM   5249  C32 POPEP 229      38.984  57.423  38.394  1.00  0.00           C
ATOM   5252  C23 POPEP 229      33.714  56.513  37.204  1.00  0.00           C
ATOM   5255  C24 POPEP 229      33.944  57.213  38.554  1.00  0.00           C
ATOM   5258  C25 POPEP 229      33.804  56.293  39.774  1.00  0.00           C
ATOM   5261  C26 POPEP 229      33.203  57.033  40.974  1.00  0.00           C
ATOM   5264  C27 POPEP 229      33.203  56.193  42.264  1.00  0.00           C
ATOM   5267  C28 POPEP 229      32.164  56.643  43.304  1.00  0.00           C
ATOM   5270  C29 POPEP 229      32.374  58.053  43.794  1.00  0.00           C
ATOM   5272 0C21 POPEP 229      32.173  58.523  45.044  1.00  0.00           C
ATOM   5274 1C21 POPEP 229      31.653  57.753  46.234  1.00  0.00           C
ATOM   5277 2C21 POPEP 229      30.514  58.493  46.974  1.00  0.00           C
ATOM   5280 3C21 POPEP 229      30.964  59.783  47.684  1.00  0.00           C
ATOM   5283 4C21 POPEP 229      29.813  60.503  48.394  1.00  0.00           C
ATOM   5286 5C21 POPEP 229      30.243  61.733  49.214  1.00  0.00           C
ATOM   5289 6C21 POPEP 229      31.003  62.803  48.423  1.00  0.00           C
ATOM   5292 7C21 POPEP 229      31.314  64.043  49.284  1.00  0.00           C
ATOM   5295 8C21 POPEP 229      32.074  65.153  48.554  1.00  0.00           C
ATOM   5299  C33 POPEP 229      38.014  56.293  38.824  1.00  0.00           C
ATOM   5302  C34 POPEP 229      38.133  55.933  40.314  1.00  0.00           C
ATOM   5305  C35 POPEP 229      37.644  57.043  41.264  1.00  0.00           C
ATOM   5308  C36 POPEP 229      37.843  56.703  42.754  1.00  0.00           C
ATOM   5311  C37 POPEP 229      37.184  57.714  43.704  1.00  0.00           C
ATOM   5314  C38 POPEP 229      37.473  57.463  45.194  1.00  0.00           C
ATOM   5317  C39 POPEP 229      37.153  56.043  45.694  1.00  0.00           C
ATOM   5320 0C31 POPEP 229      35.664  55.663  45.704  1.00  0.00           C
ATOM   5323 1C31 POPEP 229      35.473  54.163  46.004  1.00  0.00           C
ATOM   5326 2C31 POPEP 229      34.104  53.803  46.604  1.00  0.00           C
ATOM   5329 3C31 POPEP 229      33.964  52.303  46.934  1.00  0.00           C
ATOM   5332 4C31 POPEP 229      34.813  51.843  48.124  1.00  0.00           C
ATOM   5335 5C31 POPEP 229      34.903  50.313  48.234  1.00  0.00           C
ATOM   5338 6C31 POPEP 229      35.584  49.833  49.514  1.00  0.00           C
ATOM   5342  NH3 POPEQ 230      42.243 105.183  67.614  1.00  0.00           N
ATOM   5346  C12 POPEQ 230      40.844 105.063  68.184  1.00  0.00           C
ATOM   5349  C11 POPEQ 230      39.914 106.143  67.594  1.00  0.00           C
ATOM   5352  P   POPEQ 230      37.444 105.273  68.004  1.00  0.00           P
ATOM   5353  O13 POPEQ 230      37.743 103.983  68.644  1.00  0.00           O
ATOM   5354  O14 POPEQ 230      36.194 105.953  68.433  1.00  0.00           O
ATOM   5355  O11 POPEQ 230      37.473 105.144  66.414  1.00  0.00           O
ATOM   5356  O12 POPEQ 230      38.653 106.263  68.274  1.00  0.00           O
ATOM   5357  C1  POPEQ 230      37.153 106.263  65.574  1.00  0.00           C
ATOM   5360  C2  POPEQ 230      36.444 105.773  64.284  1.00  0.00           C
ATOM   5362  O21 POPEQ 230      35.894 106.923  63.614  1.00  0.00           O
ATOM   5363  C21 POPEQ 230      36.523 107.313  62.524  1.00  0.00           C
ATOM   5364  O22 POPEQ 230      37.434 106.724  61.984  1.00  0.00           O
ATOM   5365  C22 POPEQ 230      36.004 108.663  62.084  1.00  0.00           C
ATOM   5368  C3  POPEQ 230      35.324 104.763  64.673  1.00  0.00           C
ATOM   5371  O31 POPEQ 230      34.293 104.593  63.674  1.00  0.00           O
ATOM   5372  C31 POPEQ 230      34.664 103.913  62.604  1.00  0.00           C
ATOM   5373  O32 POPEQ 230      35.804 103.643  62.284  1.00  0.00           O
ATOM   5374  C32 POPEQ 230      33.454 103.523  61.774  1.00  0.00           C
ATOM   5377  C23 POPEQ 230      36.344 108.973  60.614  1.00  0.00           C
ATOM   5380  C24 POPEQ 230      35.454 108.214  59.624  1.00  0.00           C
ATOM   5383  C25 POPEQ 230      35.794 108.453  58.144  1.00  0.00           C
ATOM   5386  C26 POPEQ 230      36.074 109.924  57.804  1.00  0.00           C
ATOM   5389  C27 POPEQ 230      36.223 110.144  56.294  1.00  0.00           C
ATOM   5392  C28 POPEQ 230      36.664 111.584  55.964  1.00  0.00           C
ATOM   5395  C29 POPEQ 230      36.934 111.763  54.494  1.00  0.00           C
ATOM   5397 0C21 POPEQ 230      36.354 112.653  53.664  1.00  0.00           C
ATOM   5399 1C21 POPEQ 230      35.333 113.684  54.064  1.00  0.00           C
ATOM   5402 2C21 POPEQ 230      35.234 114.853  53.074  1.00  0.00           C
ATOM   5405 3C21 POPEQ 230      34.194 115.894  53.514  1.00  0.00           C
ATOM   5408 4C21 POPEQ 230      34.044 117.093  52.564  1.00  0.00           C
ATOM   5411 5C21 POPEQ 230      33.644 116.744  51.124  1.00  0.00           C
ATOM   5414 6C21 POPEQ 230      32.284 116.034  51.014  1.00  0.00           C
ATOM   5417 7C21 POPEQ 230      32.004 115.453  49.624  1.00  0.00           C
ATOM   5420 8C21 POPEQ 230      30.754 114.573  49.584  1.00  0.00           C
ATOM   5424  C33 POPEQ 230      33.493 104.203  60.394  1.00  0.00           C
ATOM   5427  C34 POPEQ 230      32.224 103.903  59.584  1.00  0.00           C
ATOM   5430  C35 POPEQ 230      32.173 104.663  58.264  1.00  0.00           C
ATOM   5433  C36 POPEQ 230      33.304 104.303  57.294  1.00  0.00           C
ATOM   5436  C37 POPEQ 230      33.114 104.993  55.944  1.00  0.00           C
ATOM   5439  C38 POPEQ 230      34.313 104.864  55.004  1.00  0.00           C
ATOM   5442  C39 POPEQ 230      34.164 105.693  53.714  1.00  0.00           C
ATOM   5445 0C31 POPEQ 230      34.083 107.213  53.984  1.00  0.00           C
ATOM   5448 1C31 POPEQ 230      33.953 108.063  52.714  1.00  0.00           C
ATOM   5451 2C31 POPEQ 230      33.813 109.553  53.054  1.00  0.00           C
ATOM   5454 3C31 POPEQ 230      33.493 110.453  51.854  1.00  0.00           C
ATOM   5457 4C31 POPEQ 230      34.494 110.313  50.694  1.00  0.00           C
ATOM   5460 5C31 POPEQ 230      34.284 111.373  49.614  1.00  0.00           C
ATOM   5463 6C31 POPEQ 230      35.263 111.254  48.444  1.00  0.00           C
ATOM   5467  NH3 POPER 231       2.594 124.163  67.154  1.00  0.00           N
ATOM   5471  C12 POPER 231       3.224 123.003  67.894  1.00  0.00           C
ATOM   5474  C11 POPER 231       2.234 121.824  68.004  1.00  0.00           C
ATOM   5477  P   POPER 231       2.994 120.553  70.164  1.00  0.00           P
ATOM   5478  O13 POPER 231       3.624 121.783  70.683  1.00  0.00           O
ATOM   5479  O14 POPER 231       1.674 120.173  70.714  1.00  0.00           O
ATOM   5480  O11 POPER 231       4.064 119.403  70.373  1.00  0.00           O
ATOM   5481  O12 POPER 231       2.864 120.673  68.574  1.00  0.00           O
ATOM   5482  C1  POPER 231       4.504 118.513  69.354  1.00  0.00           C
ATOM   5485  C2  POPER 231       5.444 119.183  68.304  1.00  0.00           C
ATOM   5487  O21 POPER 231       5.664 118.273  67.224  1.00  0.00           O
ATOM   5488  C21 POPER 231       6.594 117.343  67.364  1.00  0.00           C
ATOM   5489  O22 POPER 231       7.144 116.983  68.384  1.00  0.00           O
ATOM   5490  C22 POPER 231       6.934 116.803  65.964  1.00  0.00           C
ATOM   5493  C3  POPER 231       6.754 119.803  68.904  1.00  0.00           C
ATOM   5496  O31 POPER 231       7.794 119.963  67.924  1.00  0.00           O
ATOM   5497  C31 POPER 231       7.934 121.114  67.313  1.00  0.00           C
ATOM   5498  O32 POPER 231       7.244 122.104  67.474  1.00  0.00           O
ATOM   5499  C32 POPER 231       9.134 121.013  66.374  1.00  0.00           C
ATOM   5502  C23 POPER 231       7.504 117.913  65.044  1.00  0.00           C
ATOM   5505  C24 POPER 231       7.184 117.723  63.563  1.00  0.00           C
ATOM   5508  C25 POPER 231       8.344 117.144  62.744  1.00  0.00           C
ATOM   5511  C26 POPER 231       8.114 117.373  61.244  1.00  0.00           C
ATOM   5514  C27 POPER 231       9.104 116.604  60.364  1.00  0.00           C
ATOM   5517  C28 POPER 231       8.954 116.803  58.844  1.00  0.00           C
ATOM   5520  C29 POPER 231       7.534 116.724  58.344  1.00  0.00           C
ATOM   5522 0C21 POPER 231       6.834 115.633  58.024  1.00  0.00           C
ATOM   5524 1C21 POPER 231       7.304 114.193  58.064  1.00  0.00           C
ATOM   5527 2C21 POPER 231       6.524 113.313  57.064  1.00  0.00           C
ATOM   5530 3C21 POPER 231       5.084 112.983  57.524  1.00  0.00           C
ATOM   5533 4C21 POPER 231       4.184 112.473  56.394  1.00  0.00           C
ATOM   5536 5C21 POPER 231       4.674 111.193  55.714  1.00  0.00           C
ATOM   5539 6C21 POPER 231       3.764 110.723  54.584  1.00  0.00           C
ATOM   5542 7C21 POPER 231       4.114 109.303  54.114  1.00  0.00           C
ATOM   5545 8C21 POPER 231       3.314 108.833  52.903  1.00  0.00           C
ATOM   5549  C33 POPER 231       8.984 121.913  65.134  1.00  0.00           C
ATOM   5552  C34 POPER 231       9.974 121.513  64.034  1.00  0.00           C
ATOM   5555  C35 POPER 231      10.184 122.613  62.984  1.00  0.00           C
ATOM   5558  C36 POPER 231      11.054 123.754  63.524  1.00  0.00           C
ATOM   5561  C37 POPER 231      11.194 124.924  62.534  1.00  0.00           C
ATOM   5564  C38 POPER 231      12.104 126.063  63.034  1.00  0.00           C
ATOM   5567  C39 POPER 231      13.593 125.693  63.054  1.00  0.00           C
ATOM   5570 0C31 POPER 231      14.364 126.103  61.794  1.00  0.00           C
ATOM   5573 1C31 POPER 231      15.683 125.323  61.694  1.00  0.00           C
ATOM   5576 2C31 POPER 231      16.664 125.803  60.614  1.00  0.00           C
ATOM   5579 3C31 POPER 231      17.924 124.934  60.634  1.00  0.00           C
ATOM   5582 4C31 POPER 231      18.814 125.054  59.384  1.00  0.00           C
ATOM   5585 5C31 POPER 231      19.944 124.003  59.394  1.00  0.00           C
ATOM   5588 6C31 POPER 231      20.604 123.754  58.044  1.00  0.00           C
ATOM   5592  NH3 POPES 232      71.254  74.563  29.754  1.00  0.00           N
ATOM   5596  C12 POPES 232      69.743  74.494  29.624  1.00  0.00           C
ATOM   5599  C11 POPES 232      69.194  73.043  29.494  1.00  0.00           C
ATOM   5602  P   POPES 232      66.563  72.403  29.664  1.00  0.00           P
ATOM   5603  O13 POPES 232      65.394  73.263  29.304  1.00  0.00           O
ATOM   5604  O14 POPES 232      66.464  70.953  29.384  1.00  0.00           O
ATOM   5605  O11 POPES 232      66.843  72.613  31.194  1.00  0.00           O
ATOM   5606  O12 POPES 232      67.864  73.043  28.994  1.00  0.00           O
ATOM   5607  C1  POPES 232      67.214  71.494  32.024  1.00  0.00           C
ATOM   5610  C2  POPES 232      67.114  71.903  33.504  1.00  0.00           C
ATOM   5612  O21 POPES 232      65.703  71.983  33.794  1.00  0.00           O
ATOM   5613  C21 POPES 232      65.394  72.233  35.034  1.00  0.00           C
ATOM   5614  O22 POPES 232      66.083  72.023  36.014  1.00  0.00           O
ATOM   5615  C22 POPES 232      64.124  73.083  35.014  1.00  0.00           C
ATOM   5618  C3  POPES 232      67.824  73.283  33.654  1.00  0.00           C
ATOM   5621  O31 POPES 232      68.443  73.473  34.944  1.00  0.00           O
ATOM   5622  C31 POPES 232      69.724  73.153  35.044  1.00  0.00           C
ATOM   5623  O32 POPES 232      70.434  72.703  34.164  1.00  0.00           O
ATOM   5624  C32 POPES 232      70.243  73.473  36.434  1.00  0.00           C
ATOM   5627  C23 POPES 232      63.194  72.843  36.204  1.00  0.00           C
ATOM   5630  C24 POPES 232      62.003  73.813  36.154  1.00  0.00           C
ATOM   5633  C25 POPES 232      61.194  73.854  37.454  1.00  0.00           C
ATOM   5636  C26 POPES 232      61.933  74.613  38.563  1.00  0.00           C
ATOM   5639  C27 POPES 232      61.254  74.573  39.934  1.00  0.00           C
ATOM   5642  C28 POPES 232      61.933  75.513  40.944  1.00  0.00           C
ATOM   5645  C29 POPES 232      63.394  75.203  41.154  1.00  0.00           C
ATOM   5647 0C21 POPES 232      64.303  76.063  41.624  1.00  0.00           C
ATOM   5649 1C21 POPES 232      64.034  77.483  42.064  1.00  0.00           C
ATOM   5652 2C21 POPES 232      63.633  77.504  43.544  1.00  0.00           C
ATOM   5655 3C21 POPES 232      64.824  77.364  44.504  1.00  0.00           C
ATOM   5658 4C21 POPES 232      64.384  76.843  45.874  1.00  0.00           C
ATOM   5661 5C21 POPES 232      65.343  77.203  47.014  1.00  0.00           C
ATOM   5664 6C21 POPES 232      65.023  76.424  48.294  1.00  0.00           C
ATOM   5667 7C21 POPES 232      65.593  77.053  49.574  1.00  0.00           C
ATOM   5670 8C21 POPES 232      65.394  76.163  50.804  1.00  0.00           C
ATOM   5674  C33 POPES 232      69.524  72.643  37.504  1.00  0.00           C
ATOM   5677  C34 POPES 232      68.373  73.373  38.204  1.00  0.00           C
ATOM   5680  C35 POPES 232      67.584  72.394  39.074  1.00  0.00           C
ATOM   5683  C36 POPES 232      66.873  73.063  40.244  1.00  0.00           C
ATOM   5686  C37 POPES 232      66.263  72.083  41.244  1.00  0.00           C
ATOM   5689  C38 POPES 232      66.123  72.703  42.634  1.00  0.00           C
ATOM   5692  C39 POPES 232      65.313  71.853  43.614  1.00  0.00           C
ATOM   5695 0C31 POPES 232      63.804  71.833  43.334  1.00  0.00           C
ATOM   5698 1C31 POPES 232      63.064  71.103  44.454  1.00  0.00           C
ATOM   5701 2C31 POPES 232      61.733  71.763  44.874  1.00  0.00           C
ATOM   5704 3C31 POPES 232      61.354  71.433  46.324  1.00  0.00           C
ATOM   5707 4C31 POPES 232      61.203  69.933  46.594  1.00  0.00           C
ATOM   5710 5C31 POPES 232      61.034  69.613  48.084  1.00  0.00           C
ATOM   5713 6C31 POPES 232      61.074  68.114  48.384  1.00  0.00           C
ATOM   5717  NH3 POPET 233      73.824  90.453  65.984  1.00  0.00           N
ATOM   5721  C12 POPET 233      74.693  90.603  67.183  1.00  0.00           C
ATOM   5724  C11 POPET 233      75.733  91.724  66.994  1.00  0.00           C
ATOM   5727  P   POPET 233      77.214  92.924  65.214  1.00  0.00           P
ATOM   5728  O13 POPET 233      76.904  94.213  65.863  1.00  0.00           O
ATOM   5729  O14 POPET 233      78.614  92.453  65.234  1.00  0.00           O
ATOM   5730  O11 POPET 233      76.843  93.023  63.684  1.00  0.00           O
ATOM   5731  O12 POPET 233      76.224  91.763  65.644  1.00  0.00           O
ATOM   5732  C1  POPET 233      76.654  91.813  62.934  1.00  0.00           C
ATOM   5735  C2  POPET 233      77.354  91.933  61.554  1.00  0.00           C
ATOM   5737  O21 POPET 233      76.633  91.193  60.544  1.00  0.00           O
ATOM   5738  C21 POPET 233      76.754  89.873  60.564  1.00  0.00           C
ATOM   5739  O22 POPET 233      77.324  89.203  61.394  1.00  0.00           O
ATOM   5740  C22 POPET 233      76.063  89.293  59.324  1.00  0.00           C
ATOM   5743  C3  POPET 233      78.883  91.604  61.614  1.00  0.00           C
ATOM   5746  O31 POPET 233      79.434  91.433  60.294  1.00  0.00           O
ATOM   5747  C31 POPET 233      79.743  92.574  59.694  1.00  0.00           C
ATOM   5748  O32 POPET 233      79.693  93.674  60.204  1.00  0.00           O
ATOM   5749  C32 POPET 233      80.104  92.313  58.234  1.00  0.00           C
ATOM   5752  C23 POPET 233      75.534  87.863  59.554  1.00  0.00           C
ATOM   5755  C24 POPET 233      74.524  87.403  58.493  1.00  0.00           C
ATOM   5758  C25 POPET 233      75.133  87.093  57.124  1.00  0.00           C
ATOM   5761  C26 POPET 233      75.743  85.683  57.043  1.00  0.00           C
ATOM   5764  C27 POPET 233      76.234  85.354  55.624  1.00  0.00           C
ATOM   5767  C28 POPET 233      76.843  83.944  55.484  1.00  0.00           C
ATOM   5770  C29 POPET 233      78.194  83.853  56.154  1.00  0.00           C
ATOM   5772 0C21 POPET 233      79.373  83.623  55.544  1.00  0.00           C
ATOM   5774 1C21 POPET 233      79.563  83.333  54.074  1.00  0.00           C
ATOM   5777 2C21 POPET 233      80.854  82.523  53.784  1.00  0.00           C
ATOM   5780 3C21 POPET 233      82.103  83.404  53.824  1.00  0.00           C
ATOM   5783 4C21 POPET 233      83.414  82.613  53.684  1.00  0.00           C
ATOM   5786 5C21 POPET 233      84.653  83.513  53.614  1.00  0.00           C
ATOM   5789 6C21 POPET 233      85.953  82.703  53.744  1.00  0.00           C
ATOM   5792 7C21 POPET 233      87.244  83.523  53.614  1.00  0.00           C
ATOM   5795 8C21 POPET 233      88.504  82.703  53.894  1.00  0.00           C
ATOM   5799  C33 POPET 233      78.964  92.744  57.284  1.00  0.00           C
ATOM   5802  C34 POPET 233      78.154  91.553  56.754  1.00  0.00           C
ATOM   5805  C35 POPET 233      77.154  91.964  55.674  1.00  0.00           C
ATOM   5808  C36 POPET 233      76.453  90.754  55.034  1.00  0.00           C
ATOM   5811  C37 POPET 233      75.703  91.114  53.734  1.00  0.00           C
ATOM   5814  C38 POPET 233      75.364  89.893  52.874  1.00  0.00           C
ATOM   5817  C39 POPET 233      74.404  88.863  53.514  1.00  0.00           C
ATOM   5820 0C31 POPET 233      73.114  89.513  54.044  1.00  0.00           C
ATOM   5823 1C31 POPET 233      71.993  88.513  54.364  1.00  0.00           C
ATOM   5826 2C31 POPET 233      71.173  88.133  53.114  1.00  0.00           C
ATOM   5829 3C31 POPET 233      69.953  87.263  53.444  1.00  0.00           C
ATOM   5832 4C31 POPET 233      69.063  87.004  52.224  1.00  0.00           C
ATOM   5835 5C31 POPET 233      67.894  86.063  52.524  1.00  0.00           C
ATOM   5838 6C31 POPET 233      67.024  85.763  51.294  1.00  0.00           C
ATOM   5842  NH3 POPEU 234      52.583  32.193  29.524  1.00  0.00           N
ATOM   5846  C12 POPEU 234      52.394  33.013  28.264  1.00  0.00           C
ATOM   5849  C11 POPEU 234      50.944  33.523  28.094  1.00  0.00           C
ATOM   5852  P   POPEU 234      49.573  35.253  26.604  1.00  0.00           P
ATOM   5853  O13 POPEU 234      49.534  35.413  25.124  1.00  0.00           O
ATOM   5854  O14 POPEU 234      48.364  34.773  27.264  1.00  0.00           O
ATOM   5855  O11 POPEU 234      49.874  36.693  27.144  1.00  0.00           O
ATOM   5856  O12 POPEU 234      50.883  34.453  27.014  1.00  0.00           O
ATOM   5857  C1  POPEU 234      50.333  37.013  28.454  1.00  0.00           C
ATOM   5860  C2  POPEU 234      49.423  38.073  29.154  1.00  0.00           C
ATOM   5862  O21 POPEU 234      49.743  38.033  30.554  1.00  0.00           O
ATOM   5863  C21 POPEU 234      49.714  39.203  31.174  1.00  0.00           C
ATOM   5864  O22 POPEU 234      49.433  40.284  30.684  1.00  0.00           O
ATOM   5865  C22 POPEU 234      50.074  38.973  32.634  1.00  0.00           C
ATOM   5868  C3  POPEU 234      47.913  37.743  28.944  1.00  0.00           C
ATOM   5871  O31 POPEU 234      47.044  38.883  29.024  1.00  0.00           O
ATOM   5872  C31 POPEU 234      46.484  39.133  30.194  1.00  0.00           C
ATOM   5873  O32 POPEU 234      46.754  38.553  31.244  1.00  0.00           O
ATOM   5874  C32 POPEU 234      45.483  40.273  30.094  1.00  0.00           C
ATOM   5877  C23 POPEU 234      49.144  39.743  33.584  1.00  0.00           C
ATOM   5880  C24 POPEU 234      49.694  39.673  35.004  1.00  0.00           C
ATOM   5883  C25 POPEU 234      48.984  40.613  35.974  1.00  0.00           C
ATOM   5886  C26 POPEU 234      49.813  40.763  37.254  1.00  0.00           C
ATOM   5889  C27 POPEU 234      49.184  41.763  38.224  1.00  0.00           C
ATOM   5892  C28 POPEU 234      50.063  42.133  39.434  1.00  0.00           C
ATOM   5895  C29 POPEU 234      50.714  40.943  40.094  1.00  0.00           C
ATOM   5897 0C21 POPEU 234      50.163  40.153  41.034  1.00  0.00           C
ATOM   5899 1C21 POPEU 234      48.784  40.303  41.614  1.00  0.00           C
ATOM   5902 2C21 POPEU 234      48.694  41.464  42.624  1.00  0.00           C
ATOM   5905 3C21 POPEU 234      49.503  41.243  43.914  1.00  0.00           C
ATOM   5908 4C21 POPEU 234      49.554  42.533  44.743  1.00  0.00           C
ATOM   5911 5C21 POPEU 234      49.624  42.293  46.254  1.00  0.00           C
ATOM   5914 6C21 POPEU 234      49.604  43.623  47.024  1.00  0.00           C
ATOM   5917 7C21 POPEU 234      49.554  43.443  48.544  1.00  0.00           C
ATOM   5920 8C21 POPEU 234      49.684  44.773  49.284  1.00  0.00           C
ATOM   5924  C33 POPEU 234      44.093  39.873  30.634  1.00  0.00           C
ATOM   5927  C34 POPEU 234      43.134  41.063  30.634  1.00  0.00           C
ATOM   5930  C35 POPEU 234      42.114  41.043  31.784  1.00  0.00           C
ATOM   5933  C36 POPEU 234      42.614  41.723  33.064  1.00  0.00           C
ATOM   5936  C37 POPEU 234      42.723  43.253  32.904  1.00  0.00           C
ATOM   5939  C38 POPEU 234      43.313  44.013  34.114  1.00  0.00           C
ATOM   5942  C39 POPEU 234      44.714  43.533  34.524  1.00  0.00           C
ATOM   5945 0C31 POPEU 234      45.374  44.483  35.534  1.00  0.00           C
ATOM   5948 1C31 POPEU 234      46.803  44.063  35.884  1.00  0.00           C
ATOM   5951 2C31 POPEU 234      47.574  45.113  36.714  1.00  0.00           C
ATOM   5954 3C31 POPEU 234      47.444  44.963  38.234  1.00  0.00           C
ATOM   5957 4C31 POPEU 234      46.214  45.643  38.834  1.00  0.00           C
ATOM   5960 5C31 POPEU 234      45.724  44.873  40.064  1.00  0.00           C
ATOM   5963 6C31 POPEU 234      44.484  45.473  40.714  1.00  0.00           C
ATOM   5967  NH3 POPEV 235     110.804  82.483  60.464  1.00  0.00           N
ATOM   5971  C12 POPEV 235     111.563  82.943  61.694  1.00  0.00           C
ATOM   5974  C11 POPEV 235     112.594  81.883  62.154  1.00  0.00           C
ATOM   5977  P   POPEV 235     115.153  82.554  62.134  1.00  0.00           P
ATOM   5978  O13 POPEV 235     116.163  83.083  63.064  1.00  0.00           O
ATOM   5979  O14 POPEV 235     115.413  81.213  61.583  1.00  0.00           O
ATOM   5980  O11 POPEV 235     115.123  83.603  60.964  1.00  0.00           O
ATOM   5981  O12 POPEV 235     113.714  82.504  62.794  1.00  0.00           O
ATOM   5982  C1  POPEV 235     114.303  83.503  59.824  1.00  0.00           C
ATOM   5985  C2  POPEV 235     115.133  83.284  58.534  1.00  0.00           C
ATOM   5987  O21 POPEV 235     114.354  82.974  57.354  1.00  0.00           O
ATOM   5988  C21 POPEV 235     113.034  83.033  57.254  1.00  0.00           C
ATOM   5989  O22 POPEV 235     112.244  83.413  58.094  1.00  0.00           O
ATOM   5990  C22 POPEV 235     112.644  82.364  55.933  1.00  0.00           C
ATOM   5993  C3  POPEV 235     116.183  82.163  58.744  1.00  0.00           C
ATOM   5996  O31 POPEV 235     117.074  81.993  57.624  1.00  0.00           O
ATOM   5997  C31 POPEV 235     118.234  82.644  57.704  1.00  0.00           C
ATOM   5998  O32 POPEV 235     118.534  83.463  58.554  1.00  0.00           O
ATOM   5999  C32 POPEV 235     119.154  82.073  56.634  1.00  0.00           C
ATOM   6002  C23 POPEV 235     112.633  83.263  54.683  1.00  0.00           C
ATOM   6005  C24 POPEV 235     112.063  82.473  53.493  1.00  0.00           C
ATOM   6008  C25 POPEV 235     112.194  83.193  52.144  1.00  0.00           C
ATOM   6011  C26 POPEV 235     112.233  82.213  50.964  1.00  0.00           C
ATOM   6014  C27 POPEV 235     112.144  82.924  49.594  1.00  0.00           C
ATOM   6017  C28 POPEV 235     111.923  81.953  48.414  1.00  0.00           C
ATOM   6020  C29 POPEV 235     113.104  81.053  48.144  1.00  0.00           C
ATOM   6022 0C21 POPEV 235     113.383  80.474  46.964  1.00  0.00           C
ATOM   6024 1C21 POPEV 235     112.563  80.593  45.704  1.00  0.00           C
ATOM   6027 2C21 POPEV 235     113.123  81.683  44.774  1.00  0.00           C
ATOM   6030 3C21 POPEV 235     112.284  81.864  43.504  1.00  0.00           C
ATOM   6033 4C21 POPEV 235     112.834  82.933  42.554  1.00  0.00           C
ATOM   6036 5C21 POPEV 235     112.824  84.353  43.154  1.00  0.00           C
ATOM   6039 6C21 POPEV 235     113.134  85.413  42.084  1.00  0.00           C
ATOM   6042 7C21 POPEV 235     113.034  86.864  42.584  1.00  0.00           C
ATOM   6045 8C21 POPEV 235     114.323  87.383  43.224  1.00  0.00           C
ATOM   6049  C33 POPEV 235     120.553  82.714  56.644  1.00  0.00           C
ATOM   6052  C34 POPEV 235     121.394  82.263  55.454  1.00  0.00           C
ATOM   6055  C35 POPEV 235     120.874  82.883  54.153  1.00  0.00           C
ATOM   6058  C36 POPEV 235     121.714  82.603  52.914  1.00  0.00           C
ATOM   6061  C37 POPEV 235     121.113  83.394  51.744  1.00  0.00           C
ATOM   6064  C38 POPEV 235     121.733  83.074  50.374  1.00  0.00           C
ATOM   6067  C39 POPEV 235     121.034  83.923  49.314  1.00  0.00           C
ATOM   6070 0C31 POPEV 235     121.313  83.544  47.864  1.00  0.00           C
ATOM   6073 1C31 POPEV 235     120.453  84.423  46.954  1.00  0.00           C
ATOM   6076 2C31 POPEV 235     120.494  84.043  45.473  1.00  0.00           C
ATOM   6079 3C31 POPEV 235     119.453  84.864  44.694  1.00  0.00           C
ATOM   6082 4C31 POPEV 235     119.303  84.443  43.224  1.00  0.00           C
ATOM   6085 5C31 POPEV 235     118.014  85.013  42.624  1.00  0.00           C
ATOM   6088 6C31 POPEV 235     117.824  84.663  41.144  1.00  0.00           C
ATOM   6092  NH3 POPEW 236      32.074  59.943  69.004  1.00  0.00           N
ATOM   6096  C12 POPEW 236      33.394  60.214  69.694  1.00  0.00           C
ATOM   6099  C11 POPEW 236      34.494  60.813  68.784  1.00  0.00           C
ATOM   6102  P   POPEW 236      36.414  62.584  69.064  1.00  0.00           P
ATOM   6103  O13 POPEW 236      36.614  63.924  69.683  1.00  0.00           O
ATOM   6104  O14 POPEW 236      37.354  61.534  69.484  1.00  0.00           O
ATOM   6105  O11 POPEW 236      36.574  62.784  67.514  1.00  0.00           O
ATOM   6106  O12 POPEW 236      34.914  62.103  69.244  1.00  0.00           O
ATOM   6107  C1  POPEW 236      35.514  63.394  66.764  1.00  0.00           C
ATOM   6110  C2  POPEW 236      35.944  63.553  65.294  1.00  0.00           C
ATOM   6112  O21 POPEW 236      37.114  64.383  65.304  1.00  0.00           O
ATOM   6113  C21 POPEW 236      38.154  64.233  64.484  1.00  0.00           C
ATOM   6114  O22 POPEW 236      39.083  65.013  64.464  1.00  0.00           O
ATOM   6115  C22 POPEW 236      38.133  62.983  63.594  1.00  0.00           C
ATOM   6118  C3  POPEW 236      34.833  64.203  64.414  1.00  0.00           C
ATOM   6121  O31 POPEW 236      35.273  64.473  63.074  1.00  0.00           O
ATOM   6122  C31 POPEW 236      34.944  63.714  62.014  1.00  0.00           C
ATOM   6123  O32 POPEW 236      35.154  64.043  60.863  1.00  0.00           O
ATOM   6124  C32 POPEW 236      34.434  62.313  62.364  1.00  0.00           C
ATOM   6127  C23 POPEW 236      39.274  62.953  62.544  1.00  0.00           C
ATOM   6130  C24 POPEW 236      38.883  62.183  61.274  1.00  0.00           C
ATOM   6133  C25 POPEW 236      38.534  63.123  60.104  1.00  0.00           C
ATOM   6136  C26 POPEW 236      38.094  62.373  58.834  1.00  0.00           C
ATOM   6139  C27 POPEW 236      37.513  63.323  57.784  1.00  0.00           C
ATOM   6142  C28 POPEW 236      36.313  62.743  57.014  1.00  0.00           C
ATOM   6145  C29 POPEW 236      35.074  62.623  57.844  1.00  0.00           C
ATOM   6147 0C21 POPEW 236      33.854  62.353  57.354  1.00  0.00           C
ATOM   6149 1C21 POPEW 236      33.554  62.133  55.894  1.00  0.00           C
ATOM   6152 2C21 POPEW 236      32.134  62.563  55.504  1.00  0.00           C
ATOM   6155 3C21 POPEW 236      31.804  62.093  54.083  1.00  0.00           C
ATOM   6158 4C21 POPEW 236      30.473  62.603  53.524  1.00  0.00           C
ATOM   6161 5C21 POPEW 236      30.564  64.023  52.934  1.00  0.00           C
ATOM   6164 6C21 POPEW 236      30.424  65.143  53.974  1.00  0.00           C
ATOM   6167 7C21 POPEW 236      29.994  66.483  53.354  1.00  0.00           C
ATOM   6170 8C21 POPEW 236      29.753  67.563  54.414  1.00  0.00           C
ATOM   6174  C33 POPEW 236      34.474  61.323  61.164  1.00  0.00           C
ATOM   6177  C34 POPEW 236      34.394  59.863  61.624  1.00  0.00           C
ATOM   6180  C35 POPEW 236      34.204  58.853  60.473  1.00  0.00           C
ATOM   6183  C36 POPEW 236      35.224  59.003  59.333  1.00  0.00           C
ATOM   6186  C37 POPEW 236      35.173  57.843  58.324  1.00  0.00           C
ATOM   6189  C38 POPEW 236      36.544  57.573  57.674  1.00  0.00           C
ATOM   6192  C39 POPEW 236      36.904  58.563  56.564  1.00  0.00           C
ATOM   6195 0C31 POPEW 236      36.153  58.273  55.254  1.00  0.00           C
ATOM   6198 1C31 POPEW 236      36.363  59.373  54.214  1.00  0.00           C
ATOM   6201 2C31 POPEW 236      37.833  59.753  53.954  1.00  0.00           C
ATOM   6204 3C31 POPEW 236      38.754  58.603  53.524  1.00  0.00           C
ATOM   6207 4C31 POPEW 236      38.394  58.053  52.144  1.00  0.00           C
ATOM   6210 5C31 POPEW 236      39.324  56.913  51.694  1.00  0.00           C
ATOM   6213 6C31 POPEW 236      38.883  56.293  50.364  1.00  0.00           C
ATOM   6217  NH3 POPEX 237      72.534  69.973  72.644  1.00  0.00           N
ATOM   6221  C12 POPEX 237      71.644  69.933  73.834  1.00  0.00           C
ATOM   6224  C11 POPEX 237      70.873  68.603  73.874  1.00  0.00           C
ATOM   6227  P   POPEX 237      72.364  66.563  73.024  1.00  0.00           P
ATOM   6228  O13 POPEX 237      73.284  67.394  72.224  1.00  0.00           O
ATOM   6229  O14 POPEX 237      72.883  65.303  73.614  1.00  0.00           O
ATOM   6230  O11 POPEX 237      71.173  66.214  72.084  1.00  0.00           O
ATOM   6231  O12 POPEX 237      71.733  67.493  74.123  1.00  0.00           O
ATOM   6232  C1  POPEX 237      71.514  65.663  70.804  1.00  0.00           C
ATOM   6235  C2  POPEX 237      70.453  66.183  69.834  1.00  0.00           C
ATOM   6237  O21 POPEX 237      70.133  65.233  68.804  1.00  0.00           O
ATOM   6238  C21 POPEX 237      69.444  64.203  69.284  1.00  0.00           C
ATOM   6239  O22 POPEX 237      69.163  64.013  70.454  1.00  0.00           O
ATOM   6240  C22 POPEX 237      68.903  63.373  68.144  1.00  0.00           C
ATOM   6243  C3  POPEX 237      70.834  67.553  69.244  1.00  0.00           C
ATOM   6246  O31 POPEX 237      69.644  68.333  69.333  1.00  0.00           O
ATOM   6247  C31 POPEX 237      69.464  69.333  68.524  1.00  0.00           C
ATOM   6248  O32 POPEX 237      70.304  69.873  67.824  1.00  0.00           O
ATOM   6249  C32 POPEX 237      67.983  69.644  68.584  1.00  0.00           C
ATOM   6252  C23 POPEX 237      67.614  64.013  67.604  1.00  0.00           C
ATOM   6255  C24 POPEX 237      67.864  65.163  66.614  1.00  0.00           C
ATOM   6258  C25 POPEX 237      68.524  64.754  65.294  1.00  0.00           C
ATOM   6261  C26 POPEX 237      67.734  63.653  64.564  1.00  0.00           C
ATOM   6264  C27 POPEX 237      68.053  63.563  63.074  1.00  0.00           C
ATOM   6267  C28 POPEX 237      67.344  62.383  62.364  1.00  0.00           C
ATOM   6270  C29 POPEX 237      65.834  62.463  62.364  1.00  0.00           C
ATOM   6272 0C21 POPEX 237      65.023  61.883  61.454  1.00  0.00           C
ATOM   6274 1C21 POPEX 237      65.474  61.033  60.294  1.00  0.00           C
ATOM   6277 2C21 POPEX 237      65.703  59.563  60.694  1.00  0.00           C
ATOM   6280 3C21 POPEX 237      64.423  58.713  60.744  1.00  0.00           C
ATOM   6283 4C21 POPEX 237      64.563  57.533  61.723  1.00  0.00           C
ATOM   6286 5C21 POPEX 237      63.574  56.393  61.504  1.00  0.00           C
ATOM   6289 6C21 POPEX 237      63.813  55.253  62.504  1.00  0.00           C
ATOM   6292 7C21 POPEX 237      63.034  53.973  62.194  1.00  0.00           C
ATOM   6295 8C21 POPEX 237      63.113  52.933  63.293  1.00  0.00           C
ATOM   6299  C33 POPEX 237      67.133  68.433  68.134  1.00  0.00           C
ATOM   6302  C34 POPEX 237      65.724  68.843  67.694  1.00  0.00           C
ATOM   6305  C35 POPEX 237      65.224  68.003  66.514  1.00  0.00           C
ATOM   6308  C36 POPEX 237      64.503  68.863  65.464  1.00  0.00           C
ATOM   6311  C37 POPEX 237      64.423  68.123  64.124  1.00  0.00           C
ATOM   6314  C38 POPEX 237      63.423  66.963  64.124  1.00  0.00           C
ATOM   6317  C39 POPEX 237      63.453  66.193  62.804  1.00  0.00           C
ATOM   6320 0C31 POPEX 237      62.274  65.223  62.694  1.00  0.00           C
ATOM   6323 1C31 POPEX 237      62.034  64.713  61.274  1.00  0.00           C
ATOM   6326 2C31 POPEX 237      60.623  64.143  61.134  1.00  0.00           C
ATOM   6329 3C31 POPEX 237      60.304  63.583  59.743  1.00  0.00           C
ATOM   6332 4C31 POPEX 237      58.843  63.153  59.664  1.00  0.00           C
ATOM   6335 5C31 POPEX 237      58.453  62.514  58.324  1.00  0.00           C
ATOM   6338 6C31 POPEX 237      57.014  61.994  58.304  1.00  0.00           C
ATOM   6342  NH3 POPEY 238      15.834 101.053  23.874  1.00  0.00           N
ATOM   6346  C12 POPEY 238      16.504 101.143  22.524  1.00  0.00           C
ATOM   6349  C11 POPEY 238      16.914 102.593  22.174  1.00  0.00           C
ATOM   6352  P   POPEY 238      18.144 104.693  23.174  1.00  0.00           P
ATOM   6353  O13 POPEY 238      17.574 105.363  21.994  1.00  0.00           O
ATOM   6354  O14 POPEY 238      19.624 104.753  23.244  1.00  0.00           O
ATOM   6355  O11 POPEY 238      17.524 105.263  24.514  1.00  0.00           O
ATOM   6356  O12 POPEY 238      17.744 103.163  23.184  1.00  0.00           O
ATOM   6357  C1  POPEY 238      18.183 105.043  25.784  1.00  0.00           C
ATOM   6360  C2  POPEY 238      18.263 103.553  26.264  1.00  0.00           C
ATOM   6362  O21 POPEY 238      18.054 103.443  27.684  1.00  0.00           O
ATOM   6363  C21 POPEY 238      18.974 103.883  28.494  1.00  0.00           C
ATOM   6364  O22 POPEY 238      20.024 104.433  28.184  1.00  0.00           O
ATOM   6365  C22 POPEY 238      18.554 103.603  29.944  1.00  0.00           C
ATOM   6368  C3  POPEY 238      19.584 102.843  25.794  1.00  0.00           C
ATOM   6371  O31 POPEY 238      19.834 101.573  26.444  1.00  0.00           O
ATOM   6372  C31 POPEY 238      19.153 100.563  25.854  1.00  0.00           C
ATOM   6373  O32 POPEY 238      18.384 100.723  24.924  1.00  0.00           O
ATOM   6374  C32 POPEY 238      19.454  99.244  26.524  1.00  0.00           C
ATOM   6377  C23 POPEY 238      19.404 104.383  30.984  1.00  0.00           C
ATOM   6380  C24 POPEY 238      19.044 104.093  32.444  1.00  0.00           C
ATOM   6383  C25 POPEY 238      17.704 104.693  32.904  1.00  0.00           C
ATOM   6386  C26 POPEY 238      17.324 104.303  34.344  1.00  0.00           C
ATOM   6389  C27 POPEY 238      16.074 105.043  34.844  1.00  0.00           C
ATOM   6392  C28 POPEY 238      15.524 104.453  36.154  1.00  0.00           C
ATOM   6395  C29 POPEY 238      14.404 105.293  36.704  1.00  0.00           C
ATOM   6397 0C21 POPEY 238      14.224 105.653  37.984  1.00  0.00           C
ATOM   6399 1C21 POPEY 238      15.104 105.253  39.144  1.00  0.00           C
ATOM   6402 2C21 POPEY 238      15.074 106.293  40.284  1.00  0.00           C
ATOM   6405 3C21 POPEY 238      15.874 107.574  40.024  1.00  0.00           C
ATOM   6408 4C21 POPEY 238      15.724 108.573  41.174  1.00  0.00           C
ATOM   6411 5C21 POPEY 238      16.584 108.214  42.394  1.00  0.00           C
ATOM   6414 6C21 POPEY 238      15.994 108.773  43.704  1.00  0.00           C
ATOM   6417 7C21 POPEY 238      16.944 108.593  44.884  1.00  0.00           C
ATOM   6420 8C21 POPEY 238      16.324 109.053  46.214  1.00  0.00           C
ATOM   6424  C33 POPEY 238      18.254  98.743  27.344  1.00  0.00           C
ATOM   6427  C34 POPEY 238      18.593  97.483  28.134  1.00  0.00           C
ATOM   6430  C35 POPEY 238      17.414  96.913  28.924  1.00  0.00           C
ATOM   6433  C36 POPEY 238      16.734  97.943  29.824  1.00  0.00           C
ATOM   6436  C37 POPEY 238      15.714  97.303  30.764  1.00  0.00           C
ATOM   6439  C38 POPEY 238      15.024  98.343  31.654  1.00  0.00           C
ATOM   6442  C39 POPEY 238      13.794  97.793  32.394  1.00  0.00           C
ATOM   6445 0C31 POPEY 238      14.114  96.584  33.284  1.00  0.00           C
ATOM   6448 1C31 POPEY 238      13.024  96.333  34.324  1.00  0.00           C
ATOM   6451 2C31 POPEY 238      13.494  95.483  35.524  1.00  0.00           C
ATOM   6454 3C31 POPEY 238      13.884  94.043  35.144  1.00  0.00           C
ATOM   6457 4C31 POPEY 238      12.684  93.193  34.714  1.00  0.00           C
ATOM   6460 5C31 POPEY 238      13.003  91.703  34.484  1.00  0.00           C
ATOM   6463 6C31 POPEY 238      12.634  90.803  35.664  1.00  0.00           C
ATOM   6467  NH3 POPEZ 239      95.903  33.753  29.914  1.00  0.00           N
ATOM   6471  C12 POPEZ 239      96.984  33.023  29.154  1.00  0.00           C
ATOM   6474  C11 POPEZ 239      97.284  31.633  29.774  1.00  0.00           C
ATOM   6477  P   POPEZ 239      98.964  29.633  29.694  1.00  0.00           P
ATOM   6478  O13 POPEZ 239      98.254  28.423  29.204  1.00  0.00           O
ATOM   6479  O14 POPEZ 239     100.423  29.703  29.464  1.00  0.00           O
ATOM   6480  O11 POPEZ 239      98.654  29.773  31.224  1.00  0.00           O
ATOM   6481  O12 POPEZ 239      98.304  30.933  29.054  1.00  0.00           O
ATOM   6482  C1  POPEZ 239      99.364  29.103  32.254  1.00  0.00           C
ATOM   6485  C2  POPEZ 239      98.864  29.633  33.634  1.00  0.00           C
ATOM   6487  O21 POPEZ 239      99.944  29.623  34.584  1.00  0.00           O
ATOM   6488  C21 POPEZ 239     100.453  30.733  35.114  1.00  0.00           C
ATOM   6489  O22 POPEZ 239     101.074  30.743  36.164  1.00  0.00           O
ATOM   6490  C22 POPEZ 239     100.304  31.993  34.264  1.00  0.00           C
ATOM   6493  C3  POPEZ 239      97.703  28.813  34.254  1.00  0.00           C
ATOM   6496  O31 POPEZ 239      97.284  29.483  35.464  1.00  0.00           O
ATOM   6497  C31 POPEZ 239      97.633  28.903  36.614  1.00  0.00           C
ATOM   6498  O32 POPEZ 239      98.023  27.753  36.744  1.00  0.00           O
ATOM   6499  C32 POPEZ 239      97.464  29.903  37.774  1.00  0.00           C
ATOM   6502  C23 POPEZ 239     101.084  33.203  34.854  1.00  0.00           C
ATOM   6505  C24 POPEZ 239     100.234  34.153  35.714  1.00  0.00           C
ATOM   6508  C25 POPEZ 239     100.383  33.973  37.234  1.00  0.00           C
ATOM   6511  C26 POPEZ 239     101.764  34.383  37.774  1.00  0.00           C
ATOM   6514  C27 POPEZ 239     101.773  34.503  39.314  1.00  0.00           C
ATOM   6517  C28 POPEZ 239     103.023  35.203  39.884  1.00  0.00           C
ATOM   6520  C29 POPEZ 239     104.294  34.423  39.654  1.00  0.00           C
ATOM   6522 0C21 POPEZ 239     105.504  34.573  40.224  1.00  0.00           C
ATOM   6524 1C21 POPEZ 239     106.004  35.583  41.244  1.00  0.00           C
ATOM   6527 2C21 POPEZ 239     105.044  36.683  41.754  1.00  0.00           C
ATOM   6530 3C21 POPEZ 239     105.724  37.673  42.704  1.00  0.00           C
ATOM   6533 4C21 POPEZ 239     104.714  38.473  43.544  1.00  0.00           C
ATOM   6536 5C21 POPEZ 239     105.404  39.213  44.694  1.00  0.00           C
ATOM   6539 6C21 POPEZ 239     104.443  39.863  45.704  1.00  0.00           C
ATOM   6542 7C21 POPEZ 239     103.564  38.834  46.444  1.00  0.00           C
ATOM   6545 8C21 POPEZ 239     103.004  39.333  47.774  1.00  0.00           C
ATOM   6549  C33 POPEZ 239      98.613  29.803  38.804  1.00  0.00           C
ATOM   6552  C34 POPEZ 239      98.483  30.733  40.024  1.00  0.00           C
ATOM   6555  C35 POPEZ 239      99.814  30.843  40.794  1.00  0.00           C
ATOM   6558  C36 POPEZ 239      99.804  31.773  42.024  1.00  0.00           C
ATOM   6561  C37 POPEZ 239      99.114  31.193  43.274  1.00  0.00           C
ATOM   6564  C38 POPEZ 239      99.554  31.913  44.564  1.00  0.00           C
ATOM   6567  C39 POPEZ 239      98.514  31.913  45.704  1.00  0.00           C
ATOM   6570 0C31 POPEZ 239      97.883  30.543  45.984  1.00  0.00           C
ATOM   6573 1C31 POPEZ 239      97.153  30.463  47.334  1.00  0.00           C
ATOM   6576 2C31 POPEZ 239      97.974  29.713  48.414  1.00  0.00           C
ATOM   6579 3C31 POPEZ 239      97.194  29.343  49.684  1.00  0.00           C
ATOM   6582 4C31 POPEZ 239      95.973  28.443  49.404  1.00  0.00           C
ATOM   6585 5C31 POPEZ 239      95.343  27.853  50.674  1.00  0.00           C
ATOM   6588 6C31 POPEZ 239      94.054  27.083  50.384  1.00  0.00           C
ATOM   6592  NH3 POPEa 240      16.824  72.413  67.304  1.00  0.00           N
ATOM   6596  C12 POPEa 240      16.174  73.143  68.444  1.00  0.00           C
ATOM   6599  C11 POPEa 240      14.794  73.653  68.004  1.00  0.00           C
ATOM   6602  P   POPEa 240      12.374  72.723  67.744  1.00  0.00           P
ATOM   6603  O13 POPEa 240      11.753  71.393  67.594  1.00  0.00           O
ATOM   6604  O14 POPEa 240      12.004  73.483  68.954  1.00  0.00           O
ATOM   6605  O11 POPEa 240      12.074  73.603  66.454  1.00  0.00           O
ATOM   6606  O12 POPEa 240      13.944  72.534  67.744  1.00  0.00           O
ATOM   6607  C1  POPEa 240      11.924  73.114  65.114  1.00  0.00           C
ATOM   6610  C2  POPEa 240      13.244  73.263  64.294  1.00  0.00           C
ATOM   6612  O21 POPEa 240      12.994  73.433  62.894  1.00  0.00           O
ATOM   6613  C21 POPEa 240      12.933  74.663  62.444  1.00  0.00           C
ATOM   6614  O22 POPEa 240      12.044  75.463  62.674  1.00  0.00           O
ATOM   6615  C22 POPEa 240      14.194  75.003  61.624  1.00  0.00           C
ATOM   6618  C3  POPEa 240      14.144  72.013  64.403  1.00  0.00           C
ATOM   6621  O31 POPEa 240      15.474  72.293  63.904  1.00  0.00           O
ATOM   6622  C31 POPEa 240      15.664  72.063  62.604  1.00  0.00           C
ATOM   6623  O32 POPEa 240      14.804  71.803  61.774  1.00  0.00           O
ATOM   6624  C32 POPEa 240      17.144  72.183  62.284  1.00  0.00           C
ATOM   6627  C23 POPEa 240      14.284  76.494  61.244  1.00  0.00           C
ATOM   6630  C24 POPEa 240      15.694  76.924  60.804  1.00  0.00           C
ATOM   6633  C25 POPEa 240      15.714  77.753  59.514  1.00  0.00           C
ATOM   6636  C26 POPEa 240      15.544  76.883  58.264  1.00  0.00           C
ATOM   6639  C27 POPEa 240      15.304  77.683  56.984  1.00  0.00           C
ATOM   6642  C28 POPEa 240      15.234  76.753  55.754  1.00  0.00           C
ATOM   6645  C29 POPEa 240      14.544  77.413  54.584  1.00  0.00           C
ATOM   6647 0C21 POPEa 240      15.054  78.373  53.804  1.00  0.00           C
ATOM   6649 1C21 POPEa 240      16.434  78.973  53.874  1.00  0.00           C
ATOM   6652 2C21 POPEa 240      16.914  79.423  52.484  1.00  0.00           C
ATOM   6655 3C21 POPEa 240      16.174  80.673  51.973  1.00  0.00           C
ATOM   6658 4C21 POPEa 240      16.354  80.924  50.473  1.00  0.00           C
ATOM   6661 5C21 POPEa 240      15.514  82.113  50.004  1.00  0.00           C
ATOM   6664 6C21 POPEa 240      15.294  82.144  48.484  1.00  0.00           C
ATOM   6667 7C21 POPEa 240      14.464  83.363  48.044  1.00  0.00           C
ATOM   6670 8C21 POPEa 240      14.214  83.424  46.544  1.00  0.00           C
ATOM   6674  C33 POPEa 240      17.484  71.284  61.074  1.00  0.00           C
ATOM   6677  C34 POPEa 240      18.984  71.233  60.754  1.00  0.00           C
ATOM   6680  C35 POPEa 240      19.673  72.604  60.674  1.00  0.00           C
ATOM   6683  C36 POPEa 240      19.083  73.583  59.644  1.00  0.00           C
ATOM   6686  C37 POPEa 240      19.854  74.913  59.644  1.00  0.00           C
ATOM   6689  C38 POPEa 240      19.474  75.883  58.524  1.00  0.00           C
ATOM   6692  C39 POPEa 240      20.494  77.034  58.423  1.00  0.00           C
ATOM   6695 0C31 POPEa 240      20.244  78.003  57.264  1.00  0.00           C
ATOM   6698 1C31 POPEa 240      21.333  79.073  57.194  1.00  0.00           C
ATOM   6701 2C31 POPEa 240      21.324  79.934  55.914  1.00  0.00           C
ATOM   6704 3C31 POPEa 240      20.304  81.073  55.923  1.00  0.00           C
ATOM   6707 4C31 POPEa 240      20.374  81.913  54.634  1.00  0.00           C
ATOM   6710 5C31 POPEa 240      19.314  83.033  54.594  1.00  0.00           C
ATOM   6713 6C31 POPEa 240      19.324  83.853  53.304  1.00  0.00           C
ATOM   6717  NH3 POPEb 241      92.363 111.034  62.504  1.00  0.00           N
ATOM   6721  C12 POPEb 241      91.123 111.433  63.264  1.00  0.00           C
ATOM   6724  C11 POPEb 241      89.923 111.803  62.384  1.00  0.00           C
ATOM   6727  P   POPEb 241      88.324 113.933  62.194  1.00  0.00           P
ATOM   6728  O13 POPEb 241      87.563 113.474  63.374  1.00  0.00           O
ATOM   6729  O14 POPEb 241      88.554 115.383  62.054  1.00  0.00           O
ATOM   6730  O11 POPEb 241      87.534 113.404  60.914  1.00  0.00           O
ATOM   6731  O12 POPEb 241      89.754 113.214  62.214  1.00  0.00           O
ATOM   6732  C1  POPEb 241      87.894 113.783  59.584  1.00  0.00           C
ATOM   6735  C2  POPEb 241      86.864 113.323  58.504  1.00  0.00           C
ATOM   6737  O21 POPEb 241      87.454 113.633  57.243  1.00  0.00           O
ATOM   6738  C21 POPEb 241      86.873 113.313  56.094  1.00  0.00           C
ATOM   6739  O22 POPEb 241      86.854 114.053  55.114  1.00  0.00           O
ATOM   6740  C22 POPEb 241      86.354 111.883  56.024  1.00  0.00           C
ATOM   6743  C3  POPEb 241      85.453 113.973  58.684  1.00  0.00           C
ATOM   6746  O31 POPEb 241      84.404 113.083  58.254  1.00  0.00           O
ATOM   6747  C31 POPEb 241      83.173 113.553  58.493  1.00  0.00           C
ATOM   6748  O32 POPEb 241      82.953 114.604  59.064  1.00  0.00           O
ATOM   6749  C32 POPEb 241      82.133 112.504  58.064  1.00  0.00           C
ATOM   6752  C23 POPEb 241      86.134 111.433  54.554  1.00  0.00           C
ATOM   6755  C24 POPEb 241      87.404 110.933  53.844  1.00  0.00           C
ATOM   6758  C25 POPEb 241      87.874 111.883  52.734  1.00  0.00           C
ATOM   6761  C26 POPEb 241      88.903 111.213  51.824  1.00  0.00           C
ATOM   6764  C27 POPEb 241      89.394 112.133  50.684  1.00  0.00           C
ATOM   6767  C28 POPEb 241      90.324 111.373  49.724  1.00  0.00           C
ATOM   6770  C29 POPEb 241      90.994 112.303  48.744  1.00  0.00           C
ATOM   6772 0C21 POPEb 241      90.684 112.443  47.444  1.00  0.00           C
ATOM   6774 1C21 POPEb 241      89.574 111.744  46.704  1.00  0.00           C
ATOM   6777 2C21 POPEb 241      88.834 112.663  45.714  1.00  0.00           C
ATOM   6780 3C21 POPEb 241      89.684 113.083  44.514  1.00  0.00           C
ATOM   6783 4C21 POPEb 241      88.883 113.903  43.493  1.00  0.00           C
ATOM   6786 5C21 POPEb 241      89.723 114.953  42.774  1.00  0.00           C
ATOM   6789 6C21 POPEb 241      88.873 115.823  41.834  1.00  0.00           C
ATOM   6792 7C21 POPEb 241      89.624 117.073  41.354  1.00  0.00           C
ATOM   6795 8C21 POPEb 241      88.743 117.983  40.494  1.00  0.00           C
ATOM   6799  C33 POPEb 241      81.504 112.793  56.684  1.00  0.00           C
ATOM   6802  C34 POPEb 241      82.553 113.063  55.594  1.00  0.00           C
ATOM   6805  C35 POPEb 241      82.013 113.193  54.164  1.00  0.00           C
ATOM   6808  C36 POPEb 241      83.023 113.944  53.274  1.00  0.00           C
ATOM   6811  C37 POPEb 241      82.953 113.614  51.774  1.00  0.00           C
ATOM   6814  C38 POPEb 241      82.024 114.513  50.954  1.00  0.00           C
ATOM   6817  C39 POPEb 241      82.483 115.974  50.863  1.00  0.00           C
ATOM   6820 0C31 POPEb 241      81.504 116.813  50.034  1.00  0.00           C
ATOM   6823 1C31 POPEb 241      81.683 118.323  50.204  1.00  0.00           C
ATOM   6826 2C31 POPEb 241      82.703 118.964  49.254  1.00  0.00           C
ATOM   6829 3C31 POPEb 241      82.513 120.483  49.194  1.00  0.00           C
ATOM   6832 4C31 POPEb 241      83.523 121.233  48.324  1.00  0.00           C
ATOM   6835 5C31 POPEb 241      84.814 121.593  49.083  1.00  0.00           C
ATOM   6838 6C31 POPEb 241      85.813 122.383  48.234  1.00  0.00           C
ATOM   6842  NH3 POPEc 242     122.083 118.793  25.764  1.00  0.00           N
ATOM   6846  C12 POPEc 242     122.223 120.284  25.534  1.00  0.00           C
ATOM   6849  C11 POPEc 242     121.823 121.113  26.764  1.00  0.00           C
ATOM   6852  P   POPEc 242     121.683 123.593  27.564  1.00  0.00           P
ATOM   6853  O13 POPEc 242     121.703 124.903  26.874  1.00  0.00           O
ATOM   6854  O14 POPEc 242     120.394 123.223  28.184  1.00  0.00           O
ATOM   6855  O11 POPEc 242     122.843 123.623  28.624  1.00  0.00           O
ATOM   6856  O12 POPEc 242     122.174 122.483  26.534  1.00  0.00           O
ATOM   6857  C1  POPEc 242     122.623 123.983  29.994  1.00  0.00           C
ATOM   6860  C2  POPEc 242     122.974 125.483  30.254  1.00  0.00           C
ATOM   6862  O21 POPEc 242     123.873 125.733  31.354  1.00  0.00           O
ATOM   6863  C21 POPEc 242     123.824 125.083  32.494  1.00  0.00           C
ATOM   6864  O22 POPEc 242     123.093 124.153  32.784  1.00  0.00           O
ATOM   6865  C22 POPEc 242     124.993 125.593  33.334  1.00  0.00           C
ATOM   6868  C3  POPEc 242     121.724 126.403  30.314  1.00  0.00           C
ATOM   6871  O31 POPEc 242     122.093 127.770  30.584  1.00  0.00           O
ATOM   6872  C31 POPEc 242     122.254 128.000  31.894  1.00  0.00           C
ATOM   6873  O32 POPEc 242     121.854 127.271  32.784  1.00  0.00           O
ATOM   6874  C32 POPEc 242     123.073 129.260  32.094  1.00  0.00           C
ATOM   6877  C23 POPEc 242     124.684 125.683  34.834  1.00  0.00           C
ATOM   6880  C24 POPEc 242     125.853 126.273  35.624  1.00  0.00           C
ATOM   6883  C25 POPEc 242     125.514 126.503  37.104  1.00  0.00           C
ATOM   6886  C26 POPEc 242     126.593 127.290  37.854  1.00  0.00           C
ATOM   6889  C27 POPEc 242     127.144 126.523  39.064  1.00  0.00           C
ATOM   6892  C28 POPEc 242     128.254 127.260  39.844  1.00  0.00           C
ATOM   6895  C29 POPEc 242     127.974 128.610  40.464  1.00  0.00           C
ATOM   6897 0C21 POPEc 242     127.083 128.940  41.424  1.00  0.00           C
ATOM   6899 1C21 POPEc 242     126.104 128.030  42.114  1.00  0.00           C
ATOM   6902 2C21 POPEc 242     126.584 127.521  43.493  1.00  0.00           C
ATOM   6905 3C21 POPEc 242     126.604 128.571  44.604  1.00  0.00           C
ATOM   6908 4C21 POPEc 242     127.264 128.030  45.884  1.00  0.00           C
ATOM   6911 5C21 POPEc 242     127.384 129.060  47.014  1.00  0.00           C
ATOM   6914 6C21 POPEc 242     126.453 128.771  48.204  1.00  0.00           C
ATOM   6917 7C21 POPEc 242     126.663 129.741  49.374  1.00  0.00           C
ATOM   6920 8C21 POPEc 242     125.544 129.690  50.424  1.00  0.00           C
ATOM   6924  C33 POPEc 242     122.444 130.140  33.194  1.00  0.00           C
ATOM   6927  C34 POPEc 242     122.754 129.631  34.614  1.00  0.00           C
ATOM   6930  C35 POPEc 242     122.044 130.470  35.684  1.00  0.00           C
ATOM   6933  C36 POPEc 242     120.514 130.280  35.654  1.00  0.00           C
ATOM   6936  C37 POPEc 242     119.824 131.220  36.644  1.00  0.00           C
ATOM   6939  C38 POPEc 242     118.313 131.030  36.704  1.00  0.00           C
ATOM   6942  C39 POPEc 242     117.584 131.970  37.694  1.00  0.00           C
ATOM   6945 0C31 POPEc 242     117.804 131.570  39.164  1.00  0.00           C
ATOM   6948 1C31 POPEc 242     116.854 132.250  40.164  1.00  0.00           C
ATOM   6951 2C31 POPEc 242     115.383 131.880  39.894  1.00  0.00           C
ATOM   6954 3C31 POPEc 242     114.414 132.190  41.044  1.00  0.00           C
ATOM   6957 4C31 POPEc 242     114.703 131.401  42.324  1.00  0.00           C
ATOM   6960 5C31 POPEc 242     113.574 131.530  43.354  1.00  0.00           C
ATOM   6963 6C31 POPEc 242     113.854 130.810  44.673  1.00  0.00           C
ATOM   6967  NH3 POPEd 243      62.114  20.843  25.904  1.00  0.00           N
ATOM   6971  C12 POPEd 243      62.014  20.223  24.534  1.00  0.00           C
ATOM   6974  C11 POPEd 243      61.234  18.883  24.494  1.00  0.00           C
ATOM   6977  P   POPEd 243      61.343  17.733  26.884  1.00  0.00           P
ATOM   6978  O13 POPEd 243      62.504  16.963  26.374  1.00  0.00           O
ATOM   6979  O14 POPEd 243      61.694  18.713  27.934  1.00  0.00           O
ATOM   6980  O11 POPEd 243      60.174  16.813  27.404  1.00  0.00           O
ATOM   6981  O12 POPEd 243      60.634  18.513  25.724  1.00  0.00           O
ATOM   6982  C1  POPEd 243      59.344  17.303  28.464  1.00  0.00           C
ATOM   6985  C2  POPEd 243      59.694  16.523  29.754  1.00  0.00           C
ATOM   6987  O21 POPEd 243      58.524  16.283  30.544  1.00  0.00           O
ATOM   6988  C21 POPEd 243      58.024  17.343  31.174  1.00  0.00           C
ATOM   6989  O22 POPEd 243      58.434  18.483  31.114  1.00  0.00           O
ATOM   6990  C22 POPEd 243      56.873  16.873  32.044  1.00  0.00           C
ATOM   6993  C3  POPEd 243      60.894  17.103  30.554  1.00  0.00           C
ATOM   6996  O31 POPEd 243      60.914  16.523  31.884  1.00  0.00           O
ATOM   6997  C31 POPEd 243      61.774  17.163  32.674  1.00  0.00           C
ATOM   6998  O32 POPEd 243      62.604  17.973  32.294  1.00  0.00           O
ATOM   6999  C32 POPEd 243      61.523  16.743  34.124  1.00  0.00           C
ATOM   7002  C23 POPEd 243      57.154  17.223  33.514  1.00  0.00           C
ATOM   7005  C24 POPEd 243      56.024  16.703  34.414  1.00  0.00           C
ATOM   7008  C25 POPEd 243      56.313  16.953  35.894  1.00  0.00           C
ATOM   7011  C26 POPEd 243      55.284  16.243  36.774  1.00  0.00           C
ATOM   7014  C27 POPEd 243      55.883  15.803  38.104  1.00  0.00           C
ATOM   7017  C28 POPEd 243      54.974  14.823  38.864  1.00  0.00           C
ATOM   7020  C29 POPEd 243      53.714  15.453  39.384  1.00  0.00           C
ATOM   7022 0C21 POPEd 243      53.164  15.243  40.594  1.00  0.00           C
ATOM   7024 1C21 POPEd 243      53.684  14.343  41.674  1.00  0.00           C
ATOM   7027 2C21 POPEd 243      54.284  15.203  42.804  1.00  0.00           C
ATOM   7030 3C21 POPEd 243      54.813  14.363  43.964  1.00  0.00           C
ATOM   7033 4C21 POPEd 243      55.354  15.223  45.104  1.00  0.00           C
ATOM   7036 5C21 POPEd 243      55.683  14.383  46.344  1.00  0.00           C
ATOM   7039 6C21 POPEd 243      54.474  14.123  47.254  1.00  0.00           C
ATOM   7042 7C21 POPEd 243      54.743  13.083  48.344  1.00  0.00           C
ATOM   7045 8C21 POPEd 243      53.504  12.753  49.194  1.00  0.00           C
ATOM   7049  C33 POPEd 243      60.964  17.913  34.954  1.00  0.00           C
ATOM   7052  C34 POPEd 243      60.864  17.623  36.464  1.00  0.00           C
ATOM   7055  C35 POPEd 243      60.774  18.933  37.264  1.00  0.00           C
ATOM   7058  C36 POPEd 243      60.664  18.763  38.784  1.00  0.00           C
ATOM   7061  C37 POPEd 243      60.753  20.113  39.504  1.00  0.00           C
ATOM   7064  C38 POPEd 243      60.634  20.033  41.034  1.00  0.00           C
ATOM   7067  C39 POPEd 243      60.664  21.423  41.694  1.00  0.00           C
ATOM   7070 0C31 POPEd 243      62.073  22.003  41.894  1.00  0.00           C
ATOM   7073 1C31 POPEd 243      62.574  21.813  43.344  1.00  0.00           C
ATOM   7076 2C31 POPEd 243      64.064  22.123  43.544  1.00  0.00           C
ATOM   7079 3C31 POPEd 243      64.624  21.483  44.824  1.00  0.00           C
ATOM   7082 4C31 POPEd 243      64.373  22.273  46.114  1.00  0.00           C
ATOM   7085 5C31 POPEd 243      64.833  21.473  47.344  1.00  0.00           C
ATOM   7088 6C31 POPEd 243      64.804  22.273  48.654  1.00  0.00           C
ATOM   7092  NH3 POPEe 244     115.173   3.303  30.874  1.00  0.00           N
ATOM   7096  C12 POPEe 244     115.053   3.483  29.384  1.00  0.00           C
ATOM   7099  C11 POPEe 244     113.644   3.963  28.994  1.00  0.00           C
ATOM   7102  P   POPEe 244     111.843   2.923  27.374  1.00  0.00           P
ATOM   7103  O13 POPEe 244     111.894   4.253  26.714  1.00  0.00           O
ATOM   7104  O14 POPEe 244     112.144   1.723  26.584  1.00  0.00           O
ATOM   7105  O11 POPEe 244     110.423   2.693  28.024  1.00  0.00           O
ATOM   7106  O12 POPEe 244     112.804   2.883  28.624  1.00  0.00           O
ATOM   7107  C1  POPEe 244     109.954   3.403  29.154  1.00  0.00           C
ATOM   7110  C2  POPEe 244     109.814   2.473  30.394  1.00  0.00           C
ATOM   7112  O21 POPEe 244     108.623   2.843  31.114  1.00  0.00           O
ATOM   7113  C21 POPEe 244     108.613   3.943  31.844  1.00  0.00           C
ATOM   7114  O22 POPEe 244     109.583   4.623  32.124  1.00  0.00           O
ATOM   7115  C22 POPEe 244     107.153   4.253  32.214  1.00  0.00           C
ATOM   7118  C3  POPEe 244     111.163   2.423  31.174  1.00  0.00           C
ATOM   7121  O31 POPEe 244     111.074   1.803  32.474  1.00  0.00           O
ATOM   7122  C31 POPEe 244     112.273   1.773  33.044  1.00  0.00           C
ATOM   7123  O32 POPEe 244     113.324   2.093  32.504  1.00  0.00           O
ATOM   7124  C32 POPEe 244     112.133   1.443  34.524  1.00  0.00           C
ATOM   7127  C23 POPEe 244     106.974   5.103  33.494  1.00  0.00           C
ATOM   7130  C24 POPEe 244     107.324   4.383  34.813  1.00  0.00           C
ATOM   7133  C25 POPEe 244     106.214   3.483  35.394  1.00  0.00           C
ATOM   7136  C26 POPEe 244     106.563   2.983  36.804  1.00  0.00           C
ATOM   7139  C27 POPEe 244     105.644   1.883  37.354  1.00  0.00           C
ATOM   7142  C28 POPEe 244     106.214   1.193  38.624  1.00  0.00           C
ATOM   7145  C29 POPEe 244     105.734   1.713  39.954  1.00  0.00           C
ATOM   7147 0C21 POPEe 244     104.964   1.063  40.854  1.00  0.00           C
ATOM   7149 1C21 POPEe 244     104.364  -0.317  40.714  1.00  0.00           C
ATOM   7152 2C21 POPEe 244     104.944  -1.367  41.694  1.00  0.00           C
ATOM   7155 3C21 POPEe 244     104.194  -2.707  41.624  1.00  0.00           C
ATOM   7158 4C21 POPEe 244     104.793  -3.754  42.564  1.00  0.00           C
ATOM   7161 5C21 POPEe 244     104.124  -5.134  42.444  1.00  0.00           C
ATOM   7164 6C21 POPEe 244     104.784  -6.184  43.354  1.00  0.00           C
ATOM   7167 7C21 POPEe 244     104.224  -7.594  43.134  1.00  0.00           C
ATOM   7170 8C21 POPEe 244     102.843  -7.834  43.744  1.00  0.00           C
ATOM   7174  C33 POPEe 244     111.214   2.443  35.254  1.00  0.00           C
ATOM   7177  C34 POPEe 244     111.733   2.783  36.653  1.00  0.00           C
ATOM   7180  C35 POPEe 244     110.634   3.133  37.654  1.00  0.00           C
ATOM   7183  C36 POPEe 244     111.224   3.463  39.024  1.00  0.00           C
ATOM   7186  C37 POPEe 244     110.184   3.643  40.134  1.00  0.00           C
ATOM   7189  C38 POPEe 244     110.833   4.153  41.434  1.00  0.00           C
ATOM   7192  C39 POPEe 244     109.843   4.383  42.584  1.00  0.00           C
ATOM   7195 0C31 POPEe 244     109.504   3.093  43.344  1.00  0.00           C
ATOM   7198 1C31 POPEe 244     108.934   3.363  44.754  1.00  0.00           C
ATOM   7201 2C31 POPEe 244     108.844   2.093  45.604  1.00  0.00           C
ATOM   7204 3C31 POPEe 244     107.664   1.183  45.244  1.00  0.00           C
ATOM   7207 4C31 POPEe 244     106.434   1.463  46.124  1.00  0.00           C
ATOM   7210 5C31 POPEe 244     105.144   0.803  45.624  1.00  0.00           C
ATOM   7213 6C31 POPEe 244     103.964   1.093  46.544  1.00  0.00           C
ATOM   7217  NH3 POPEf 245      79.584  80.803  27.814  1.00  0.00           N
ATOM   7221  C12 POPEf 245      80.234  79.483  28.124  1.00  0.00           C
ATOM   7224  C11 POPEf 245      79.584  78.303  27.404  1.00  0.00           C
ATOM   7227  P   POPEf 245      80.544  76.113  28.474  1.00  0.00           P
ATOM   7228  O13 POPEf 245      79.163  75.614  28.644  1.00  0.00           O
ATOM   7229  O14 POPEf 245      81.513  75.083  28.054  1.00  0.00           O
ATOM   7230  O11 POPEf 245      81.093  76.783  29.804  1.00  0.00           O
ATOM   7231  O12 POPEf 245      80.514  77.224  27.364  1.00  0.00           O
ATOM   7232  C1  POPEf 245      82.513  76.983  29.894  1.00  0.00           C
ATOM   7235  C2  POPEf 245      82.974  77.554  31.274  1.00  0.00           C
ATOM   7237  O21 POPEf 245      83.173  76.473  32.214  1.00  0.00           O
ATOM   7238  C21 POPEf 245      84.173  76.703  33.084  1.00  0.00           C
ATOM   7239  O22 POPEf 245      84.964  77.623  33.004  1.00  0.00           O
ATOM   7240  C22 POPEf 245      84.154  75.643  34.194  1.00  0.00           C
ATOM   7243  C3  POPEf 245      81.963  78.593  31.824  1.00  0.00           C
ATOM   7246  O31 POPEf 245      82.524  79.303  32.944  1.00  0.00           O
ATOM   7247  C31 POPEf 245      81.673  80.083  33.604  1.00  0.00           C
ATOM   7248  O32 POPEf 245      80.474  80.173  33.394  1.00  0.00           O
ATOM   7249  C32 POPEf 245      82.464  80.843  34.673  1.00  0.00           C
ATOM   7252  C23 POPEf 245      85.444  75.633  35.054  1.00  0.00           C
ATOM   7255  C24 POPEf 245      85.293  76.253  36.454  1.00  0.00           C
ATOM   7258  C25 POPEf 245      85.024  77.763  36.434  1.00  0.00           C
ATOM   7261  C26 POPEf 245      83.803  78.153  37.274  1.00  0.00           C
ATOM   7264  C27 POPEf 245      84.054  78.114  38.784  1.00  0.00           C
ATOM   7267  C28 POPEf 245      82.763  78.474  39.554  1.00  0.00           C
ATOM   7270  C29 POPEf 245      83.034  79.364  40.744  1.00  0.00           C
ATOM   7272 0C21 POPEf 245      82.553  79.244  41.984  1.00  0.00           C
ATOM   7274 1C21 POPEf 245      81.633  78.153  42.494  1.00  0.00           C
ATOM   7277 2C21 POPEf 245      82.363  77.203  43.454  1.00  0.00           C
ATOM   7280 3C21 POPEf 245      82.724  77.834  44.813  1.00  0.00           C
ATOM   7283 4C21 POPEf 245      83.464  76.853  45.734  1.00  0.00           C
ATOM   7286 5C21 POPEf 245      83.834  77.443  47.104  1.00  0.00           C
ATOM   7289 6C21 POPEf 245      82.623  77.694  48.014  1.00  0.00           C
ATOM   7292 7C21 POPEf 245      83.044  78.183  49.414  1.00  0.00           C
ATOM   7295 8C21 POPEf 245      81.864  78.684  50.254  1.00  0.00           C
ATOM   7299  C33 POPEf 245      81.703  81.873  35.564  1.00  0.00           C
ATOM   7302  C34 POPEf 245      82.203  81.803  37.024  1.00  0.00           C
ATOM   7305  C35 POPEf 245      81.773  82.943  37.964  1.00  0.00           C
ATOM   7308  C36 POPEf 245      82.223  82.663  39.414  1.00  0.00           C
ATOM   7311  C37 POPEf 245      81.884  83.763  40.444  1.00  0.00           C
ATOM   7314  C38 POPEf 245      82.563  83.513  41.814  1.00  0.00           C
ATOM   7317  C39 POPEf 245      82.623  84.763  42.704  1.00  0.00           C
ATOM   7320 0C31 POPEf 245      83.114  84.483  44.134  1.00  0.00           C
ATOM   7323 1C31 POPEf 245      83.673  85.733  44.834  1.00  0.00           C
ATOM   7326 2C31 POPEf 245      83.894  85.574  46.354  1.00  0.00           C
ATOM   7329 3C31 POPEf 245      84.913  86.584  46.894  1.00  0.00           C
ATOM   7332 4C31 POPEf 245      84.933  86.693  48.423  1.00  0.00           C
ATOM   7335 5C31 POPEf 245      86.074  87.593  48.914  1.00  0.00           C
ATOM   7338 6C31 POPEf 245      86.004  87.933  50.403  1.00  0.00           C
ATOM   7342  NH3 POPEg 246      78.524  32.603  75.014  1.00  0.00           N
ATOM   7346  C12 POPEg 246      78.354  33.453  76.234  1.00  0.00           C
ATOM   7349  C11 POPEg 246      78.443  34.933  75.854  1.00  0.00           C
ATOM   7352  P   POPEg 246      76.873  36.703  76.974  1.00  0.00           P
ATOM   7353  O13 POPEg 246      75.623  35.973  77.254  1.00  0.00           O
ATOM   7354  O14 POPEg 246      77.104  37.833  77.884  1.00  0.00           O
ATOM   7355  O11 POPEg 246      76.873  37.223  75.504  1.00  0.00           O
ATOM   7356  O12 POPEg 246      78.134  35.743  76.984  1.00  0.00           O
ATOM   7357  C1  POPEg 246      75.953  38.193  74.994  1.00  0.00           C
ATOM   7360  C2  POPEg 246      76.083  38.213  73.454  1.00  0.00           C
ATOM   7362  O21 POPEg 246      75.114  39.043  72.814  1.00  0.00           O
ATOM   7363  C21 POPEg 246      73.843  38.713  72.844  1.00  0.00           C
ATOM   7364  O22 POPEg 246      73.313  37.854  73.544  1.00  0.00           O
ATOM   7365  C22 POPEg 246      73.063  39.583  71.863  1.00  0.00           C
ATOM   7368  C3  POPEg 246      76.104  36.773  72.854  1.00  0.00           C
ATOM   7371  O31 POPEg 246      76.343  36.753  71.434  1.00  0.00           O
ATOM   7372  C31 POPEg 246      77.624  36.703  71.094  1.00  0.00           C
ATOM   7373  O32 POPEg 246      78.574  36.953  71.813  1.00  0.00           O
ATOM   7374  C32 POPEg 246      77.703  36.153  69.683  1.00  0.00           C
ATOM   7377  C23 POPEg 246      73.524  41.063  71.804  1.00  0.00           C
ATOM   7380  C24 POPEg 246      72.874  41.973  72.864  1.00  0.00           C
ATOM   7383  C25 POPEg 246      73.254  43.443  72.674  1.00  0.00           C
ATOM   7386  C26 POPEg 246      72.694  44.093  71.394  1.00  0.00           C
ATOM   7389  C27 POPEg 246      73.563  45.253  70.893  1.00  0.00           C
ATOM   7392  C28 POPEg 246      73.014  45.923  69.613  1.00  0.00           C
ATOM   7395  C29 POPEg 246      74.063  46.823  69.014  1.00  0.00           C
ATOM   7397 0C21 POPEg 246      74.493  46.853  67.734  1.00  0.00           C
ATOM   7399 1C21 POPEg 246      73.974  46.063  66.564  1.00  0.00           C
ATOM   7402 2C21 POPEg 246      73.493  46.994  65.434  1.00  0.00           C
ATOM   7405 3C21 POPEg 246      72.894  46.253  64.234  1.00  0.00           C
ATOM   7408 4C21 POPEg 246      72.193  47.233  63.293  1.00  0.00           C
ATOM   7411 5C21 POPEg 246      71.654  46.604  62.014  1.00  0.00           C
ATOM   7414 6C21 POPEg 246      70.904  47.633  61.164  1.00  0.00           C
ATOM   7417 7C21 POPEg 246      70.493  47.063  59.813  1.00  0.00           C
ATOM   7420 8C21 POPEg 246      69.743  48.053  58.934  1.00  0.00           C
ATOM   7424  C33 POPEg 246      77.624  37.253  68.624  1.00  0.00           C
ATOM   7427  C34 POPEg 246      77.993  36.703  67.243  1.00  0.00           C
ATOM   7430  C35 POPEg 246      78.014  37.813  66.184  1.00  0.00           C
ATOM   7433  C36 POPEg 246      76.604  38.213  65.723  1.00  0.00           C
ATOM   7436  C37 POPEg 246      75.953  37.143  64.834  1.00  0.00           C
ATOM   7439  C38 POPEg 246      74.423  37.163  64.864  1.00  0.00           C
ATOM   7442  C39 POPEg 246      73.843  36.053  63.974  1.00  0.00           C
ATOM   7445 0C31 POPEg 246      72.354  36.263  63.684  1.00  0.00           C
ATOM   7448 1C31 POPEg 246      72.104  37.253  62.534  1.00  0.00           C
ATOM   7451 2C31 POPEg 246      70.743  37.943  62.614  1.00  0.00           C
ATOM   7454 3C31 POPEg 246      70.703  39.023  63.694  1.00  0.00           C
ATOM   7457 4C31 POPEg 246      69.324  39.693  63.834  1.00  0.00           C
ATOM   7460 5C31 POPEg 246      68.864  39.733  65.304  1.00  0.00           C
ATOM   7463 6C31 POPEg 246      67.523  40.443  65.504  1.00  0.00           C
ATOM   7467  NH3 POPEh 247      20.544  91.123  67.424  1.00  0.00           N
ATOM   7471  C12 POPEh 247      19.144  91.123  66.874  1.00  0.00           C
ATOM   7474  C11 POPEh 247      18.164  91.473  68.004  1.00  0.00           C
ATOM   7477  P   POPEh 247      15.634  91.674  68.524  1.00  0.00           P
ATOM   7478  O13 POPEh 247      14.884  90.403  68.514  1.00  0.00           O
ATOM   7479  O14 POPEh 247      16.144  92.154  69.813  1.00  0.00           O
ATOM   7480  O11 POPEh 247      14.714  92.744  67.833  1.00  0.00           O
ATOM   7481  O12 POPEh 247      16.844  91.513  67.484  1.00  0.00           O
ATOM   7482  C1  POPEh 247      15.173  93.763  66.944  1.00  0.00           C
ATOM   7485  C2  POPEh 247      15.324  93.203  65.504  1.00  0.00           C
ATOM   7487  O21 POPEh 247      15.624  94.224  64.543  1.00  0.00           O
ATOM   7488  C21 POPEh 247      16.804  94.763  64.704  1.00  0.00           C
ATOM   7489  O22 POPEh 247      17.093  95.663  65.473  1.00  0.00           O
ATOM   7490  C22 POPEh 247      17.784  94.023  63.794  1.00  0.00           C
ATOM   7493  C3  POPEh 247      14.094  92.463  64.964  1.00  0.00           C
ATOM   7496  O31 POPEh 247      14.544  91.643  63.864  1.00  0.00           O
ATOM   7497  C31 POPEh 247      14.194  92.013  62.644  1.00  0.00           C
ATOM   7498  O32 POPEh 247      13.284  92.763  62.374  1.00  0.00           O
ATOM   7499  C32 POPEh 247      15.154  91.363  61.664  1.00  0.00           C
ATOM   7502  C23 POPEh 247      19.034  94.853  63.454  1.00  0.00           C
ATOM   7505  C24 POPEh 247      20.314  94.003  63.433  1.00  0.00           C
ATOM   7508  C25 POPEh 247      21.554  94.893  63.404  1.00  0.00           C
ATOM   7511  C26 POPEh 247      21.884  95.474  62.024  1.00  0.00           C
ATOM   7514  C27 POPEh 247      23.003  96.513  62.154  1.00  0.00           C
ATOM   7517  C28 POPEh 247      23.364  97.174  60.814  1.00  0.00           C
ATOM   7520  C29 POPEh 247      24.284  98.343  61.074  1.00  0.00           C
ATOM   7522 0C21 POPEh 247      25.343  98.723  60.344  1.00  0.00           C
ATOM   7524 1C21 POPEh 247      25.833  98.103  59.064  1.00  0.00           C
ATOM   7527 2C21 POPEh 247      25.794  99.133  57.924  1.00  0.00           C
ATOM   7530 3C21 POPEh 247      26.354  98.583  56.614  1.00  0.00           C
ATOM   7533 4C21 POPEh 247      26.093  99.553  55.454  1.00  0.00           C
ATOM   7536 5C21 POPEh 247      26.384  98.964  54.074  1.00  0.00           C
ATOM   7539 6C21 POPEh 247      26.024  99.963  52.954  1.00  0.00           C
ATOM   7542 7C21 POPEh 247      25.744  99.293  51.604  1.00  0.00           C
ATOM   7545 8C21 POPEh 247      25.374 100.313  50.524  1.00  0.00           C
ATOM   7549  C33 POPEh 247      14.614  91.313  60.224  1.00  0.00           C
ATOM   7552  C34 POPEh 247      15.744  91.053  59.234  1.00  0.00           C
ATOM   7555  C35 POPEh 247      15.254  90.974  57.784  1.00  0.00           C
ATOM   7558  C36 POPEh 247      16.444  90.854  56.824  1.00  0.00           C
ATOM   7561  C37 POPEh 247      16.024  90.633  55.364  1.00  0.00           C
ATOM   7564  C38 POPEh 247      17.264  90.644  54.473  1.00  0.00           C
ATOM   7567  C39 POPEh 247      17.093  90.054  53.074  1.00  0.00           C
ATOM   7570 0C31 POPEh 247      17.954  88.783  52.914  1.00  0.00           C
ATOM   7573 1C31 POPEh 247      18.254  88.424  51.454  1.00  0.00           C
ATOM   7576 2C31 POPEh 247      18.984  87.073  51.364  1.00  0.00           C
ATOM   7579 3C31 POPEh 247      19.624  86.793  49.994  1.00  0.00           C
ATOM   7582 4C31 POPEh 247      20.954  87.543  49.794  1.00  0.00           C
ATOM   7585 5C31 POPEh 247      21.653  87.174  48.484  1.00  0.00           C
ATOM   7588 6C31 POPEh 247      23.014  87.863  48.324  1.00  0.00           C
ATOM   7592  NH3 POPEi 248      35.394 121.783  27.374  1.00  0.00           N
ATOM   7596  C12 POPEi 248      36.834 121.464  27.064  1.00  0.00           C
ATOM   7599  C11 POPEi 248      37.004 120.994  25.604  1.00  0.00           C
ATOM   7602  P   POPEi 248      39.604 120.883  25.074  1.00  0.00           P
ATOM   7603  O13 POPEi 248      40.584 119.823  24.744  1.00  0.00           O
ATOM   7604  O14 POPEi 248      39.394 121.923  24.064  1.00  0.00           O
ATOM   7605  O11 POPEi 248      40.054 121.633  26.394  1.00  0.00           O
ATOM   7606  O12 POPEi 248      38.214 120.263  25.414  1.00  0.00           O
ATOM   7607  C1  POPEi 248      40.273 120.894  27.584  1.00  0.00           C
ATOM   7610  C2  POPEi 248      40.953 121.724  28.724  1.00  0.00           C
ATOM   7612  O21 POPEi 248      39.964 122.004  29.744  1.00  0.00           O
ATOM   7613  C21 POPEi 248      40.484 122.053  30.974  1.00  0.00           C
ATOM   7614  O22 POPEi 248      41.653 121.923  31.254  1.00  0.00           O
ATOM   7615  C22 POPEi 248      39.383 122.244  32.014  1.00  0.00           C
ATOM   7618  C3  POPEi 248      41.673 123.023  28.244  1.00  0.00           C
ATOM   7621  O31 POPEi 248      42.773 123.323  29.134  1.00  0.00           O
ATOM   7622  C31 POPEi 248      42.734 124.473  29.824  1.00  0.00           C
ATOM   7623  O32 POPEi 248      42.003 125.424  29.544  1.00  0.00           O
ATOM   7624  C32 POPEi 248      43.554 124.253  31.104  1.00  0.00           C
ATOM   7627  C23 POPEi 248      39.993 122.224  33.444  1.00  0.00           C
ATOM   7630  C24 POPEi 248      38.944 122.453  34.534  1.00  0.00           C
ATOM   7633  C25 POPEi 248      39.544 122.533  35.944  1.00  0.00           C
ATOM   7636  C26 POPEi 248      40.113 121.213  36.484  1.00  0.00           C
ATOM   7639  C27 POPEi 248      40.754 121.403  37.864  1.00  0.00           C
ATOM   7642  C28 POPEi 248      41.133 120.054  38.504  1.00  0.00           C
ATOM   7645  C29 POPEi 248      41.933 120.194  39.774  1.00  0.00           C
ATOM   7647 0C21 POPEi 248      41.413 120.424  40.993  1.00  0.00           C
ATOM   7649 1C21 POPEi 248      39.954 120.614  41.284  1.00  0.00           C
ATOM   7652 2C21 POPEi 248      39.653 120.593  42.794  1.00  0.00           C
ATOM   7655 3C21 POPEi 248      39.704 119.183  43.414  1.00  0.00           C
ATOM   7658 4C21 POPEi 248      39.464 119.224  44.924  1.00  0.00           C
ATOM   7661 5C21 POPEi 248      39.204 117.834  45.534  1.00  0.00           C
ATOM   7664 6C21 POPEi 248      38.324 117.953  46.784  1.00  0.00           C
ATOM   7667 7C21 POPEi 248      38.004 116.613  47.454  1.00  0.00           C
ATOM   7670 8C21 POPEi 248      37.144 116.763  48.714  1.00  0.00           C
ATOM   7674  C33 POPEi 248      44.444 125.393  31.634  1.00  0.00           C
ATOM   7677  C34 POPEi 248      45.304 124.813  32.764  1.00  0.00           C
ATOM   7680  C35 POPEi 248      46.013 125.843  33.644  1.00  0.00           C
ATOM   7683  C36 POPEi 248      46.933 125.163  34.673  1.00  0.00           C
ATOM   7686  C37 POPEi 248      47.563 126.153  35.654  1.00  0.00           C
ATOM   7689  C38 POPEi 248      48.734 125.553  36.444  1.00  0.00           C
ATOM   7692  C39 POPEi 248      49.703 126.613  37.004  1.00  0.00           C
ATOM   7695 0C31 POPEi 248      49.043 127.631  37.954  1.00  0.00           C
ATOM   7698 1C31 POPEi 248      49.964 128.820  38.254  1.00  0.00           C
ATOM   7701 2C31 POPEi 248      49.293 129.881  39.134  1.00  0.00           C
ATOM   7704 3C31 POPEi 248      49.274 129.510  40.634  1.00  0.00           C
ATOM   7707 4C31 POPEi 248      50.613 129.810  41.334  1.00  0.00           C
ATOM   7710 5C31 POPEi 248      50.623 129.390  42.804  1.00  0.00           C
ATOM   7713 6C31 POPEi 248      51.733 130.061  43.614  1.00  0.00           C
ATOM   7717  NH3 POPEj 249      68.684  34.993  31.214  1.00  0.00           N
ATOM   7721  C12 POPEj 249      70.063  35.343  30.734  1.00  0.00           C
ATOM   7724  C11 POPEj 249      70.663  36.523  31.514  1.00  0.00           C
ATOM   7727  P   POPEj 249      73.093  36.473  30.414  1.00  0.00           P
ATOM   7728  O13 POPEj 249      73.053  35.043  30.804  1.00  0.00           O
ATOM   7729  O14 POPEj 249      73.303  36.773  28.984  1.00  0.00           O
ATOM   7730  O11 POPEj 249      74.194  37.183  31.304  1.00  0.00           O
ATOM   7731  O12 POPEj 249      71.724  37.163  30.804  1.00  0.00           O
ATOM   7732  C1  POPEj 249      73.864  37.743  32.574  1.00  0.00           C
ATOM   7735  C2  POPEj 249      73.644  36.683  33.704  1.00  0.00           C
ATOM   7737  O21 POPEj 249      72.373  36.913  34.354  1.00  0.00           O
ATOM   7738  C21 POPEj 249      72.294  37.983  35.124  1.00  0.00           C
ATOM   7739  O22 POPEj 249      73.134  38.853  35.274  1.00  0.00           O
ATOM   7740  C22 POPEj 249      70.943  37.973  35.864  1.00  0.00           C
ATOM   7743  C3  POPEj 249      74.813  36.613  34.714  1.00  0.00           C
ATOM   7746  O31 POPEj 249      74.413  35.903  35.904  1.00  0.00           O
ATOM   7747  C31 POPEj 249      75.343  35.973  36.854  1.00  0.00           C
ATOM   7748  O32 POPEj 249      76.453  36.453  36.704  1.00  0.00           O
ATOM   7749  C32 POPEj 249      74.743  35.494  38.174  1.00  0.00           C
ATOM   7752  C23 POPEj 249      70.743  39.253  36.704  1.00  0.00           C
ATOM   7755  C24 POPEj 249      69.324  39.403  37.264  1.00  0.00           C
ATOM   7758  C25 POPEj 249      69.084  38.764  38.654  1.00  0.00           C
ATOM   7761  C26 POPEj 249      67.883  39.413  39.394  1.00  0.00           C
ATOM   7764  C27 POPEj 249      67.484  38.764  40.724  1.00  0.00           C
ATOM   7767  C28 POPEj 249      66.024  39.053  41.194  1.00  0.00           C
ATOM   7770  C29 POPEj 249      65.834  40.303  42.024  1.00  0.00           C
ATOM   7772 0C21 POPEj 249      64.673  40.923  42.334  1.00  0.00           C
ATOM   7774 1C21 POPEj 249      63.274  40.573  41.884  1.00  0.00           C
ATOM   7777 2C21 POPEj 249      62.374  39.943  42.973  1.00  0.00           C
ATOM   7780 3C21 POPEj 249      62.054  40.863  44.174  1.00  0.00           C
ATOM   7783 4C21 POPEj 249      60.964  40.293  45.104  1.00  0.00           C
ATOM   7786 5C21 POPEj 249      59.534  40.523  44.594  1.00  0.00           C
ATOM   7789 6C21 POPEj 249      58.434  40.143  45.594  1.00  0.00           C
ATOM   7792 7C21 POPEj 249      58.294  38.633  45.834  1.00  0.00           C
ATOM   7795 8C21 POPEj 249      57.044  38.263  46.644  1.00  0.00           C
ATOM   7799  C33 POPEj 249      75.084  36.523  39.274  1.00  0.00           C
ATOM   7802  C34 POPEj 249      74.284  36.413  40.584  1.00  0.00           C
ATOM   7805  C35 POPEj 249      72.934  37.133  40.504  1.00  0.00           C
ATOM   7808  C36 POPEj 249      72.274  37.293  41.884  1.00  0.00           C
ATOM   7811  C37 POPEj 249      71.104  38.283  41.814  1.00  0.00           C
ATOM   7814  C38 POPEj 249      70.923  39.093  43.104  1.00  0.00           C
ATOM   7817  C39 POPEj 249      70.264  38.283  44.223  1.00  0.00           C
ATOM   7820 0C31 POPEj 249      71.194  37.913  45.394  1.00  0.00           C
ATOM   7823 1C31 POPEj 249      70.434  37.994  46.714  1.00  0.00           C
ATOM   7826 2C31 POPEj 249      71.194  37.433  47.914  1.00  0.00           C
ATOM   7829 3C31 POPEj 249      70.493  37.773  49.244  1.00  0.00           C
ATOM   7832 4C31 POPEj 249      69.104  37.133  49.404  1.00  0.00           C
ATOM   7835 5C31 POPEj 249      68.513  37.403  50.784  1.00  0.00           C
ATOM   7838 6C31 POPEj 249      67.074  36.903  50.933  1.00  0.00           C
ATOM   7842  NH3 POPEk 250      10.674  54.263  68.144  1.00  0.00           N
ATOM   7846  C12 POPEk 250      11.084  53.023  67.404  1.00  0.00           C
ATOM   7849  C11 POPEk 250      12.484  52.613  67.864  1.00  0.00           C
ATOM   7852  P   POPEk 250      12.154  50.003  67.914  1.00  0.00           P
ATOM   7853  O13 POPEk 250      11.134  49.553  66.934  1.00  0.00           O
ATOM   7854  O14 POPEk 250      11.774  50.193  69.333  1.00  0.00           O
ATOM   7855  O11 POPEk 250      13.444  49.053  67.844  1.00  0.00           O
ATOM   7856  O12 POPEk 250      12.824  51.323  67.374  1.00  0.00           O
ATOM   7857  C1  POPEk 250      13.564  48.143  66.723  1.00  0.00           C
ATOM   7860  C2  POPEk 250      13.704  48.834  65.324  1.00  0.00           C
ATOM   7862  O21 POPEk 250      14.084  47.873  64.314  1.00  0.00           O
ATOM   7863  C21 POPEk 250      13.144  47.013  63.934  1.00  0.00           C
ATOM   7864  O22 POPEk 250      13.044  45.873  64.384  1.00  0.00           O
ATOM   7865  C22 POPEk 250      12.204  47.693  62.924  1.00  0.00           C
ATOM   7868  C3  POPEk 250      14.754  49.963  65.314  1.00  0.00           C
ATOM   7871  O31 POPEk 250      14.854  50.573  64.024  1.00  0.00           O
ATOM   7872  C31 POPEk 250      15.904  50.243  63.284  1.00  0.00           C
ATOM   7873  O32 POPEk 250      16.764  49.433  63.594  1.00  0.00           O
ATOM   7874  C32 POPEk 250      15.864  51.063  61.994  1.00  0.00           C
ATOM   7877  C23 POPEk 250      11.854  46.863  61.664  1.00  0.00           C
ATOM   7880  C24 POPEk 250      12.984  46.813  60.614  1.00  0.00           C
ATOM   7883  C25 POPEk 250      12.604  47.253  59.184  1.00  0.00           C
ATOM   7886  C26 POPEk 250      12.114  48.703  59.044  1.00  0.00           C
ATOM   7889  C27 POPEk 250      11.874  49.093  57.574  1.00  0.00           C
ATOM   7892  C28 POPEk 250      10.694  50.063  57.404  1.00  0.00           C
ATOM   7895  C29 POPEk 250      10.204  50.113  55.974  1.00  0.00           C
ATOM   7897 0C21 POPEk 250      10.244  51.163  55.134  1.00  0.00           C
ATOM   7899 1C21 POPEk 250      10.834  52.523  55.403  1.00  0.00           C
ATOM   7902 2C21 POPEk 250      11.744  52.994  54.254  1.00  0.00           C
ATOM   7905 3C21 POPEk 250      10.994  53.244  52.944  1.00  0.00           C
ATOM   7908 4C21 POPEk 250      11.864  54.013  51.944  1.00  0.00           C
ATOM   7911 5C21 POPEk 250      11.204  54.153  50.574  1.00  0.00           C
ATOM   7914 6C21 POPEk 250      12.164  54.803  49.574  1.00  0.00           C
ATOM   7917 7C21 POPEk 250      11.554  54.953  48.184  1.00  0.00           C
ATOM   7920 8C21 POPEk 250      12.414  55.823  47.264  1.00  0.00           C
ATOM   7924  C33 POPEk 250      15.854  50.223  60.704  1.00  0.00           C
ATOM   7927  C34 POPEk 250      15.574  51.133  59.504  1.00  0.00           C
ATOM   7930  C35 POPEk 250      15.884  50.503  58.144  1.00  0.00           C
ATOM   7933  C36 POPEk 250      16.074  51.593  57.064  1.00  0.00           C
ATOM   7936  C37 POPEk 250      16.534  51.013  55.734  1.00  0.00           C
ATOM   7939  C38 POPEk 250      17.204  52.053  54.813  1.00  0.00           C
ATOM   7942  C39 POPEk 250      16.284  53.213  54.424  1.00  0.00           C
ATOM   7945 0C31 POPEk 250      16.724  53.823  53.083  1.00  0.00           C
ATOM   7948 1C31 POPEk 250      15.774  54.903  52.544  1.00  0.00           C
ATOM   7951 2C31 POPEk 250      15.774  54.963  51.004  1.00  0.00           C
ATOM   7954 3C31 POPEk 250      17.173  55.113  50.384  1.00  0.00           C
ATOM   7957 4C31 POPEk 250      17.144  55.073  48.844  1.00  0.00           C
ATOM   7960 5C31 POPEk 250      18.554  55.003  48.244  1.00  0.00           C
ATOM   7963 6C31 POPEk 250      18.584  55.084  46.714  1.00  0.00           C
ATOM   7967  NH3 POPEl 251      38.084  36.043  24.244  1.00  0.00           N
ATOM   7971  C12 POPEl 251      39.083  34.943  24.424  1.00  0.00           C
ATOM   7974  C11 POPEl 251      38.344  33.603  24.374  1.00  0.00           C
ATOM   7977  P   POPEl 251      39.734  32.093  25.964  1.00  0.00           P
ATOM   7978  O13 POPEl 251      40.703  30.983  25.874  1.00  0.00           O
ATOM   7979  O14 POPEl 251      40.113  33.323  26.694  1.00  0.00           O
ATOM   7980  O11 POPEl 251      38.333  31.583  26.534  1.00  0.00           O
ATOM   7981  O12 POPEl 251      39.254  32.493  24.484  1.00  0.00           O
ATOM   7982  C1  POPEl 251      38.034  32.113  27.834  1.00  0.00           C
ATOM   7985  C2  POPEl 251      36.743  31.493  28.434  1.00  0.00           C
ATOM   7987  O21 POPEl 251      36.133  32.453  29.314  1.00  0.00           O
ATOM   7988  C21 POPEl 251      36.784  32.753  30.434  1.00  0.00           C
ATOM   7989  O22 POPEl 251      37.833  32.303  30.844  1.00  0.00           O
ATOM   7990  C22 POPEl 251      36.004  33.843  31.144  1.00  0.00           C
ATOM   7993  C3  POPEl 251      37.013  30.113  29.084  1.00  0.00           C
ATOM   7996  O31 POPEl 251      35.984  29.763  30.024  1.00  0.00           O
ATOM   7997  C31 POPEl 251      36.153  28.573  30.544  1.00  0.00           C
ATOM   7998  O32 POPEl 251      36.474  27.553  29.964  1.00  0.00           O
ATOM   7999  C32 POPEl 251      35.814  28.663  32.014  1.00  0.00           C
ATOM   8002  C23 POPEl 251      36.363  33.983  32.634  1.00  0.00           C
ATOM   8005  C24 POPEl 251      35.614  35.173  33.234  1.00  0.00           C
ATOM   8008  C25 POPEl 251      35.594  35.253  34.754  1.00  0.00           C
ATOM   8011  C26 POPEl 251      36.944  35.513  35.424  1.00  0.00           C
ATOM   8014  C27 POPEl 251      36.754  36.143  36.814  1.00  0.00           C
ATOM   8017  C28 POPEl 251      38.054  36.663  37.434  1.00  0.00           C
ATOM   8020  C29 POPEl 251      38.944  35.543  37.914  1.00  0.00           C
ATOM   8022 0C21 POPEl 251      39.464  35.423  39.153  1.00  0.00           C
ATOM   8024 1C21 POPEl 251      39.293  36.383  40.304  1.00  0.00           C
ATOM   8027 2C21 POPEl 251      40.614  36.553  41.074  1.00  0.00           C
ATOM   8030 3C21 POPEl 251      40.384  37.243  42.414  1.00  0.00           C
ATOM   8033 4C21 POPEl 251      41.613  37.243  43.324  1.00  0.00           C
ATOM   8036 5C21 POPEl 251      41.243  37.873  44.664  1.00  0.00           C
ATOM   8039 6C21 POPEl 251      42.224  37.703  45.814  1.00  0.00           C
ATOM   8042 7C21 POPEl 251      42.304  36.283  46.404  1.00  0.00           C
ATOM   8045 8C21 POPEl 251      42.884  36.283  47.824  1.00  0.00           C
ATOM   8049  C33 POPEl 251      36.194  29.923  32.794  1.00  0.00           C
ATOM   8052  C34 POPEl 251      35.684  29.773  34.223  1.00  0.00           C
ATOM   8055  C35 POPEl 251      35.954  30.993  35.094  1.00  0.00           C
ATOM   8058  C36 POPEl 251      35.654  30.713  36.564  1.00  0.00           C
ATOM   8061  C37 POPEl 251      35.923  31.933  37.444  1.00  0.00           C
ATOM   8064  C38 POPEl 251      36.013  31.563  38.934  1.00  0.00           C
ATOM   8067  C39 POPEl 251      34.833  30.733  39.444  1.00  0.00           C
ATOM   8070 0C31 POPEl 251      35.004  30.463  40.934  1.00  0.00           C
ATOM   8073 1C31 POPEl 251      33.894  29.643  41.583  1.00  0.00           C
ATOM   8076 2C31 POPEl 251      34.083  29.733  43.094  1.00  0.00           C
ATOM   8079 3C31 POPEl 251      33.244  28.773  43.944  1.00  0.00           C
ATOM   8082 4C31 POPEl 251      33.644  28.963  45.414  1.00  0.00           C
ATOM   8085 5C31 POPEl 251      32.724  28.243  46.404  1.00  0.00           C
ATOM   8088 6C31 POPEl 251      33.063  28.593  47.844  1.00  0.00           C
ATOM   8092  NH3 POPEm 252      31.954 122.273  68.394  1.00  0.00           N
ATOM   8096  C12 POPEm 252      30.644 122.213  69.114  1.00  0.00           C
ATOM   8099  C11 POPEm 252      29.824 120.953  68.804  1.00  0.00           C
ATOM   8102  P   POPEm 252      27.334 121.543  69.364  1.00  0.00           P
ATOM   8103  O13 POPEm 252      26.284 120.994  70.264  1.00  0.00           O
ATOM   8104  O14 POPEm 252      27.483 123.013  69.394  1.00  0.00           O
ATOM   8105  O11 POPEm 252      27.064 121.044  67.903  1.00  0.00           O
ATOM   8106  O12 POPEm 252      28.724 120.863  69.714  1.00  0.00           O
ATOM   8107  C1  POPEm 252      26.534 119.744  67.604  1.00  0.00           C
ATOM   8110  C2  POPEm 252      25.624 119.864  66.354  1.00  0.00           C
ATOM   8112  O21 POPEm 252      24.774 118.703  66.194  1.00  0.00           O
ATOM   8113  C21 POPEm 252      23.804 118.953  65.304  1.00  0.00           C
ATOM   8114  O22 POPEm 252      23.374 120.063  65.044  1.00  0.00           O
ATOM   8115  C22 POPEm 252      23.314 117.653  64.683  1.00  0.00           C
ATOM   8118  C3  POPEm 252      26.484 120.093  65.074  1.00  0.00           C
ATOM   8121  O31 POPEm 252      27.034 118.843  64.624  1.00  0.00           O
ATOM   8122  C31 POPEm 252      27.854 118.923  63.594  1.00  0.00           C
ATOM   8123  O32 POPEm 252      28.254 119.953  63.074  1.00  0.00           O
ATOM   8124  C32 POPEm 252      28.164 117.504  63.124  1.00  0.00           C
ATOM   8127  C23 POPEm 252      23.503 117.593  63.144  1.00  0.00           C
ATOM   8130  C24 POPEm 252      22.874 116.324  62.544  1.00  0.00           C
ATOM   8133  C25 POPEm 252      23.073 116.174  61.024  1.00  0.00           C
ATOM   8136  C26 POPEm 252      22.104 115.223  60.304  1.00  0.00           C
ATOM   8139  C27 POPEm 252      22.524 114.993  58.844  1.00  0.00           C
ATOM   8142  C28 POPEm 252      21.444 114.303  57.984  1.00  0.00           C
ATOM   8145  C29 POPEm 252      21.894 113.494  56.774  1.00  0.00           C
ATOM   8147 0C21 POPEm 252      22.864 113.754  55.884  1.00  0.00           C
ATOM   8149 1C21 POPEm 252      23.754 114.963  55.804  1.00  0.00           C
ATOM   8152 2C21 POPEm 252      23.034 116.213  55.264  1.00  0.00           C
ATOM   8155 3C21 POPEm 252      22.654 116.123  53.774  1.00  0.00           C
ATOM   8158 4C21 POPEm 252      21.884 117.353  53.264  1.00  0.00           C
ATOM   8161 5C21 POPEm 252      22.583 118.693  53.534  1.00  0.00           C
ATOM   8164 6C21 POPEm 252      21.914 119.864  52.814  1.00  0.00           C
ATOM   8167 7C21 POPEm 252      22.763 121.143  52.824  1.00  0.00           C
ATOM   8170 8C21 POPEm 252      22.354 122.144  51.744  1.00  0.00           C
ATOM   8174  C33 POPEm 252      29.474 117.383  62.313  1.00  0.00           C
ATOM   8177  C34 POPEm 252      29.264 117.323  60.804  1.00  0.00           C
ATOM   8180  C35 POPEm 252      30.584 117.583  60.064  1.00  0.00           C
ATOM   8183  C36 POPEm 252      30.634 117.043  58.634  1.00  0.00           C
ATOM   8186  C37 POPEm 252      31.923 117.504  57.914  1.00  0.00           C
ATOM   8189  C38 POPEm 252      31.804 117.583  56.384  1.00  0.00           C
ATOM   8192  C39 POPEm 252      30.814 118.663  55.923  1.00  0.00           C
ATOM   8195 0C31 POPEm 252      30.704 118.763  54.403  1.00  0.00           C
ATOM   8198 1C31 POPEm 252      29.534 119.654  53.974  1.00  0.00           C
ATOM   8201 2C31 POPEm 252      29.293 119.633  52.454  1.00  0.00           C
ATOM   8204 3C31 POPEm 252      28.054 120.443  52.054  1.00  0.00           C
ATOM   8207 4C31 POPEm 252      27.714 120.303  50.564  1.00  0.00           C
ATOM   8210 5C31 POPEm 252      26.574 121.243  50.134  1.00  0.00           C
ATOM   8213 6C31 POPEm 252      26.133 121.044  48.684  1.00  0.00           C
ATOM   8217  NH3 POPEn 253      74.034 107.543  22.424  1.00  0.00           N
ATOM   8221  C12 POPEn 253      74.394 108.614  21.434  1.00  0.00           C
ATOM   8224  C11 POPEn 253      75.504 109.553  21.934  1.00  0.00           C
ATOM   8227  P   POPEn 253      78.044 109.073  22.454  1.00  0.00           P
ATOM   8228  O13 POPEn 253      78.754 107.803  22.694  1.00  0.00           O
ATOM   8229  O14 POPEn 253      78.284 109.784  21.174  1.00  0.00           O
ATOM   8230  O11 POPEn 253      78.373 110.093  23.624  1.00  0.00           O
ATOM   8231  O12 POPEn 253      76.504 108.813  22.604  1.00  0.00           O
ATOM   8232  C1  POPEn 253      78.354 109.623  24.974  1.00  0.00           C
ATOM   8235  C2  POPEn 253      78.654 110.813  25.914  1.00  0.00           C
ATOM   8237  O21 POPEn 253      79.034 110.373  27.214  1.00  0.00           O
ATOM   8238  C21 POPEn 253      78.134 110.103  28.114  1.00  0.00           C
ATOM   8239  O22 POPEn 253      76.923 110.043  27.954  1.00  0.00           O
ATOM   8240  C22 POPEn 253      78.843 109.843  29.434  1.00  0.00           C
ATOM   8243  C3  POPEn 253      77.523 111.894  25.864  1.00  0.00           C
ATOM   8246  O31 POPEn 253      77.673 112.974  26.824  1.00  0.00           O
ATOM   8247  C31 POPEn 253      78.614 113.853  26.534  1.00  0.00           C
ATOM   8248  O32 POPEn 253      79.504 113.693  25.714  1.00  0.00           O
ATOM   8249  C32 POPEn 253      78.294 115.153  27.234  1.00  0.00           C
ATOM   8252  C23 POPEn 253      77.894 109.773  30.644  1.00  0.00           C
ATOM   8255  C24 POPEn 253      78.724 109.913  31.924  1.00  0.00           C
ATOM   8258  C25 POPEn 253      77.934 109.763  33.214  1.00  0.00           C
ATOM   8261  C26 POPEn 253      78.784 110.133  34.434  1.00  0.00           C
ATOM   8264  C27 POPEn 253      78.123 109.644  35.734  1.00  0.00           C
ATOM   8267  C28 POPEn 253      79.063 109.633  36.954  1.00  0.00           C
ATOM   8270  C29 POPEn 253      79.043 108.293  37.654  1.00  0.00           C
ATOM   8272 0C21 POPEn 253      78.313 107.933  38.714  1.00  0.00           C
ATOM   8274 1C21 POPEn 253      77.284 108.754  39.454  1.00  0.00           C
ATOM   8277 2C21 POPEn 253      76.054 107.863  39.694  1.00  0.00           C
ATOM   8280 3C21 POPEn 253      75.004 108.494  40.614  1.00  0.00           C
ATOM   8283 4C21 POPEn 253      73.953 107.463  41.054  1.00  0.00           C
ATOM   8286 5C21 POPEn 253      72.964 108.033  42.074  1.00  0.00           C
ATOM   8289 6C21 POPEn 253      72.114 106.964  42.774  1.00  0.00           C
ATOM   8292 7C21 POPEn 253      71.263 107.533  43.924  1.00  0.00           C
ATOM   8295 8C21 POPEn 253      70.243 108.583  43.484  1.00  0.00           C
ATOM   8299  C33 POPEn 253      78.984 115.273  28.604  1.00  0.00           C
ATOM   8302  C34 POPEn 253      78.034 115.393  29.794  1.00  0.00           C
ATOM   8305  C35 POPEn 253      77.714 114.084  30.534  1.00  0.00           C
ATOM   8308  C36 POPEn 253      76.944 114.343  31.834  1.00  0.00           C
ATOM   8311  C37 POPEn 253      76.824 113.123  32.754  1.00  0.00           C
ATOM   8314  C38 POPEn 253      76.173 113.474  34.104  1.00  0.00           C
ATOM   8317  C39 POPEn 253      74.633 113.553  34.083  1.00  0.00           C
ATOM   8320 0C31 POPEn 253      74.093 114.063  35.434  1.00  0.00           C
ATOM   8323 1C31 POPEn 253      72.554 114.093  35.524  1.00  0.00           C
ATOM   8326 2C31 POPEn 253      72.074 114.583  36.904  1.00  0.00           C
ATOM   8329 3C31 POPEn 253      70.553 114.613  37.074  1.00  0.00           C
ATOM   8332 4C31 POPEn 253      69.873 115.823  36.414  1.00  0.00           C
ATOM   8335 5C31 POPEn 253      68.334 115.723  36.454  1.00  0.00           C
ATOM   8338 6C31 POPEn 253      67.624 116.793  35.624  1.00  0.00           C
ATOM   8342  NH3 POPEo 254      74.584   5.863  24.604  1.00  0.00           N
ATOM   8346  C12 POPEo 254      74.794   7.203  23.954  1.00  0.00           C
ATOM   8349  C11 POPEo 254      75.864   8.013  24.714  1.00  0.00           C
ATOM   8352  P   POPEo 254      75.214  10.543  24.824  1.00  0.00           P
ATOM   8353  O13 POPEo 254      76.504  10.753  24.154  1.00  0.00           O
ATOM   8354  O14 POPEo 254      73.993  10.783  24.044  1.00  0.00           O
ATOM   8355  O11 POPEo 254      75.284  11.393  26.154  1.00  0.00           O
ATOM   8356  O12 POPEo 254      75.243   9.093  25.414  1.00  0.00           O
ATOM   8357  C1  POPEo 254      74.474  12.463  26.584  1.00  0.00           C
ATOM   8360  C2  POPEo 254      74.944  12.843  28.024  1.00  0.00           C
ATOM   8362  O21 POPEo 254      74.334  11.913  28.924  1.00  0.00           O
ATOM   8363  C21 POPEo 254      75.054  11.403  29.884  1.00  0.00           C
ATOM   8364  O22 POPEo 254      76.273  11.493  29.994  1.00  0.00           O
ATOM   8365  C22 POPEo 254      74.173  10.523  30.744  1.00  0.00           C
ATOM   8368  C3  POPEo 254      74.593  14.283  28.514  1.00  0.00           C
ATOM   8371  O31 POPEo 254      75.563  14.753  29.484  1.00  0.00           O
ATOM   8372  C31 POPEo 254      75.184  14.673  30.774  1.00  0.00           C
ATOM   8373  O32 POPEo 254      74.124  14.193  31.144  1.00  0.00           O
ATOM   8374  C32 POPEo 254      76.263  15.253  31.704  1.00  0.00           C
ATOM   8377  C23 POPEo 254      74.434  10.803  32.224  1.00  0.00           C
ATOM   8380  C24 POPEo 254      73.554   9.943  33.104  1.00  0.00           C
ATOM   8383  C25 POPEo 254      73.804  10.033  34.604  1.00  0.00           C
ATOM   8386  C26 POPEo 254      75.163   9.493  35.064  1.00  0.00           C
ATOM   8389  C27 POPEo 254      75.133   9.193  36.564  1.00  0.00           C
ATOM   8392  C28 POPEo 254      76.354   8.423  37.114  1.00  0.00           C
ATOM   8395  C29 POPEo 254      77.034   9.163  38.234  1.00  0.00           C
ATOM   8397 0C21 POPEo 254      77.404   8.683  39.434  1.00  0.00           C
ATOM   8399 1C21 POPEo 254      77.294   7.273  39.954  1.00  0.00           C
ATOM   8402 2C21 POPEo 254      78.673   6.763  40.424  1.00  0.00           C
ATOM   8405 3C21 POPEo 254      79.604   6.343  39.274  1.00  0.00           C
ATOM   8408 4C21 POPEo 254      81.084   6.393  39.664  1.00  0.00           C
ATOM   8411 5C21 POPEo 254      81.694   7.773  39.354  1.00  0.00           C
ATOM   8414 6C21 POPEo 254      83.184   7.863  39.694  1.00  0.00           C
ATOM   8417 7C21 POPEo 254      83.903   8.943  38.874  1.00  0.00           C
ATOM   8420 8C21 POPEo 254      85.423   9.003  39.054  1.00  0.00           C
ATOM   8424  C33 POPEo 254      76.024  15.063  33.234  1.00  0.00           C
ATOM   8427  C34 POPEo 254      76.334  13.643  33.744  1.00  0.00           C
ATOM   8430  C35 POPEo 254      76.593  13.503  35.264  1.00  0.00           C
ATOM   8433  C36 POPEo 254      75.354  13.603  36.174  1.00  0.00           C
ATOM   8436  C37 POPEo 254      75.644  13.113  37.604  1.00  0.00           C
ATOM   8439  C38 POPEo 254      74.343  12.743  38.344  1.00  0.00           C
ATOM   8442  C39 POPEo 254      74.474  12.093  39.734  1.00  0.00           C
ATOM   8445 0C31 POPEo 254      73.063  11.853  40.314  1.00  0.00           C
ATOM   8448 1C31 POPEo 254      73.004  11.033  41.614  1.00  0.00           C
ATOM   8451 2C31 POPEo 254      73.284   9.543  41.364  1.00  0.00           C
ATOM   8454 3C31 POPEo 254      72.804   8.603  42.474  1.00  0.00           C
ATOM   8457 4C31 POPEo 254      73.224   7.143  42.243  1.00  0.00           C
ATOM   8460 5C31 POPEo 254      72.404   6.143  43.064  1.00  0.00           C
ATOM   8463 6C31 POPEo 254      72.834   4.693  42.854  1.00  0.00           C
ATOM   8467  NH3 POPEp 255      42.703 118.074  24.474  1.00  0.00           N
ATOM   8471  C12 POPEp 255      43.423 117.974  23.144  1.00  0.00           C
ATOM   8474  C11 POPEp 255      44.804 117.284  23.244  1.00  0.00           C
ATOM   8477  P   POPEp 255      46.444 116.293  21.454  1.00  0.00           P
ATOM   8478  O13 POPEp 255      45.644 115.723  20.354  1.00  0.00           O
ATOM   8479  O14 POPEp 255      47.784 116.773  21.024  1.00  0.00           O
ATOM   8480  O11 POPEp 255      46.554 115.313  22.674  1.00  0.00           O
ATOM   8481  O12 POPEp 255      45.594 117.493  22.054  1.00  0.00           O
ATOM   8482  C1  POPEp 255      47.574 114.333  22.844  1.00  0.00           C
ATOM   8485  C2  POPEp 255      48.053 114.213  24.334  1.00  0.00           C
ATOM   8487  O21 POPEp 255      49.004 115.263  24.594  1.00  0.00           O
ATOM   8488  C21 POPEp 255      48.794 116.114  25.564  1.00  0.00           C
ATOM   8489  O22 POPEp 255      47.814 116.193  26.284  1.00  0.00           O
ATOM   8490  C22 POPEp 255      50.083 116.913  25.754  1.00  0.00           C
ATOM   8493  C3  POPEp 255      48.794 112.863  24.514  1.00  0.00           C
ATOM   8496  O31 POPEp 255      49.464 112.753  25.794  1.00  0.00           O
ATOM   8497  C31 POPEp 255      50.784 112.574  25.774  1.00  0.00           C
ATOM   8498  O32 POPEp 255      51.453 112.473  24.764  1.00  0.00           O
ATOM   8499  C32 POPEp 255      51.343 112.483  27.184  1.00  0.00           C
ATOM   8502  C23 POPEp 255      50.163 117.663  27.104  1.00  0.00           C
ATOM   8505  C24 POPEp 255      51.543 118.303  27.294  1.00  0.00           C
ATOM   8508  C25 POPEp 255      51.593 119.343  28.424  1.00  0.00           C
ATOM   8511  C26 POPEp 255      52.854 120.223  28.334  1.00  0.00           C
ATOM   8514  C27 POPEp 255      52.874 121.333  29.394  1.00  0.00           C
ATOM   8517  C28 POPEp 255      54.083 122.284  29.284  1.00  0.00           C
ATOM   8520  C29 POPEp 255      53.964 123.233  28.114  1.00  0.00           C
ATOM   8522 0C21 POPEp 255      53.773 124.563  28.184  1.00  0.00           C
ATOM   8524 1C21 POPEp 255      53.644 125.393  29.444  1.00  0.00           C
ATOM   8527 2C21 POPEp 255      52.203 125.373  30.014  1.00  0.00           C
ATOM   8530 3C21 POPEp 255      52.063 126.213  31.294  1.00  0.00           C
ATOM   8533 4C21 POPEp 255      50.613 126.273  31.804  1.00  0.00           C
ATOM   8536 5C21 POPEp 255      50.454 127.050  33.114  1.00  0.00           C
ATOM   8539 6C21 POPEp 255      50.673 128.560  32.984  1.00  0.00           C
ATOM   8542 7C21 POPEp 255      50.493 129.300  34.324  1.00  0.00           C
ATOM   8545 8C21 POPEp 255      50.534 130.820  34.204  1.00  0.00           C
ATOM   8549  C33 POPEp 255      52.804 111.973  27.194  1.00  0.00           C
ATOM   8552  C34 POPEp 255      53.544 112.353  28.474  1.00  0.00           C
ATOM   8555  C35 POPEp 255      52.874 111.853  29.764  1.00  0.00           C
ATOM   8558  C36 POPEp 255      53.444 112.593  30.974  1.00  0.00           C
ATOM   8561  C37 POPEp 255      52.954 112.063  32.324  1.00  0.00           C
ATOM   8564  C38 POPEp 255      53.784 112.694  33.444  1.00  0.00           C
ATOM   8567  C39 POPEp 255      53.493 112.163  34.854  1.00  0.00           C
ATOM   8570 0C31 POPEp 255      52.073 112.533  35.324  1.00  0.00           C
ATOM   8573 1C31 POPEp 255      52.003 112.854  36.824  1.00  0.00           C
ATOM   8576 2C31 POPEp 255      50.564 113.203  37.234  1.00  0.00           C
ATOM   8579 3C31 POPEp 255      50.423 113.653  38.694  1.00  0.00           C
ATOM   8582 4C31 POPEp 255      50.473 115.183  38.834  1.00  0.00           C
ATOM   8585 5C31 POPEp 255      50.543 115.644  40.294  1.00  0.00           C
ATOM   8588 6C31 POPEp 255      50.594 117.174  40.454  1.00  0.00           C
ATOM   8592  NH3 POPEq 256      51.214  83.534  28.394  1.00  0.00           N
ATOM   8596  C12 POPEq 256      51.343  83.363  26.904  1.00  0.00           C
ATOM   8599  C11 POPEq 256      50.774  82.013  26.434  1.00  0.00           C
ATOM   8602  P   POPEq 256      52.063  80.133  27.784  1.00  0.00           P
ATOM   8603  O13 POPEq 256      53.394  79.543  27.554  1.00  0.00           O
ATOM   8604  O14 POPEq 256      51.954  81.053  28.944  1.00  0.00           O
ATOM   8605  O11 POPEq 256      50.953  79.013  27.824  1.00  0.00           O
ATOM   8606  O12 POPEq 256      51.733  80.963  26.494  1.00  0.00           O
ATOM   8607  C1  POPEq 256      51.194  77.763  28.474  1.00  0.00           C
ATOM   8610  C2  POPEq 256      50.333  77.554  29.744  1.00  0.00           C
ATOM   8612  O21 POPEq 256      50.553  78.653  30.664  1.00  0.00           O
ATOM   8613  C21 POPEq 256      49.703  78.663  31.674  1.00  0.00           C
ATOM   8614  O22 POPEq 256      48.714  77.943  31.774  1.00  0.00           O
ATOM   8615  C22 POPEq 256      50.174  79.644  32.744  1.00  0.00           C
ATOM   8618  C3  POPEq 256      50.654  76.144  30.364  1.00  0.00           C
ATOM   8621  O31 POPEq 256      51.224  76.233  31.684  1.00  0.00           O
ATOM   8622  C31 POPEq 256      51.444  75.093  32.304  1.00  0.00           C
ATOM   8623  O32 POPEq 256      51.634  74.013  31.764  1.00  0.00           O
ATOM   8624  C32 POPEq 256      51.424  75.383  33.804  1.00  0.00           C
ATOM   8627  C23 POPEq 256      49.433  79.383  34.083  1.00  0.00           C
ATOM   8630  C24 POPEq 256      50.083  80.093  35.274  1.00  0.00           C
ATOM   8633  C25 POPEq 256      49.763  79.403  36.604  1.00  0.00           C
ATOM   8636  C26 POPEq 256      48.274  79.433  37.004  1.00  0.00           C
ATOM   8639  C27 POPEq 256      48.034  78.684  38.324  1.00  0.00           C
ATOM   8642  C28 POPEq 256      46.743  79.104  39.044  1.00  0.00           C
ATOM   8645  C29 POPEq 256      46.894  80.483  39.644  1.00  0.00           C
ATOM   8647 0C21 POPEq 256      46.114  80.983  40.614  1.00  0.00           C
ATOM   8649 1C21 POPEq 256      44.904  80.323  41.214  1.00  0.00           C
ATOM   8652 2C21 POPEq 256      45.184  79.534  42.504  1.00  0.00           C
ATOM   8655 3C21 POPEq 256      43.973  79.553  43.434  1.00  0.00           C
ATOM   8658 4C21 POPEq 256      44.113  78.623  44.644  1.00  0.00           C
ATOM   8661 5C21 POPEq 256      42.903  78.733  45.574  1.00  0.00           C
ATOM   8664 6C21 POPEq 256      42.894  77.673  46.674  1.00  0.00           C
ATOM   8667 7C21 POPEq 256      41.644  77.784  47.564  1.00  0.00           C
ATOM   8670 8C21 POPEq 256      41.634  76.823  48.754  1.00  0.00           C
ATOM   8674  C33 POPEq 256      50.514  74.424  34.594  1.00  0.00           C
ATOM   8677  C34 POPEq 256      50.244  74.953  36.014  1.00  0.00           C
ATOM   8680  C35 POPEq 256      49.404  73.973  36.854  1.00  0.00           C
ATOM   8683  C36 POPEq 256      49.034  74.523  38.234  1.00  0.00           C
ATOM   8686  C37 POPEq 256      48.173  73.563  39.054  1.00  0.00           C
ATOM   8689  C38 POPEq 256      47.513  74.224  40.284  1.00  0.00           C
ATOM   8692  C39 POPEq 256      48.484  74.873  41.274  1.00  0.00           C
ATOM   8695 0C31 POPEq 256      47.804  75.943  42.144  1.00  0.00           C
ATOM   8698 1C31 POPEq 256      48.804  76.573  43.124  1.00  0.00           C
ATOM   8701 2C31 POPEq 256      48.173  77.603  44.064  1.00  0.00           C
ATOM   8704 3C31 POPEq 256      49.233  78.404  44.824  1.00  0.00           C
ATOM   8707 4C31 POPEq 256      48.644  79.403  45.824  1.00  0.00           C
ATOM   8710 5C31 POPEq 256      49.684  80.424  46.294  1.00  0.00           C
ATOM   8713 6C31 POPEq 256      49.214  81.304  47.454  1.00  0.00           C
ATOM   8717  NH3 POPEr 257     115.243  10.623  31.454  1.00  0.00           N
ATOM   8721  C12 POPEr 257     116.464  10.893  30.624  1.00  0.00           C
ATOM   8724  C11 POPEr 257     116.214  11.943  29.514  1.00  0.00           C
ATOM   8727  P   POPEr 257     116.364  14.573  29.464  1.00  0.00           P
ATOM   8728  O13 POPEr 257     115.243  15.523  29.344  1.00  0.00           O
ATOM   8729  O14 POPEr 257     117.074  14.273  28.184  1.00  0.00           O
ATOM   8730  O11 POPEr 257     117.334  15.043  30.614  1.00  0.00           O
ATOM   8731  O12 POPEr 257     115.804  13.213  30.034  1.00  0.00           O
ATOM   8732  C1  POPEr 257     116.854  15.823  31.734  1.00  0.00           C
ATOM   8735  C2  POPEr 257     116.144  14.973  32.834  1.00  0.00           C
ATOM   8737  O21 POPEr 257     115.494  15.803  33.834  1.00  0.00           O
ATOM   8738  C21 POPEr 257     116.284  16.403  34.724  1.00  0.00           C
ATOM   8739  O22 POPEr 257     117.493  16.503  34.644  1.00  0.00           O
ATOM   8740  C22 POPEr 257     115.483  16.853  35.944  1.00  0.00           C
ATOM   8743  C3  POPEr 257     117.114  13.923  33.474  1.00  0.00           C
ATOM   8746  O31 POPEr 257     116.654  13.523  34.784  1.00  0.00           O
ATOM   8747  C31 POPEr 257     115.623  12.683  34.724  1.00  0.00           C
ATOM   8748  O32 POPEr 257     115.304  12.073  33.724  1.00  0.00           O
ATOM   8749  C32 POPEr 257     114.933  12.593  36.084  1.00  0.00           C
ATOM   8752  C23 POPEr 257     116.224  17.953  36.744  1.00  0.00           C
ATOM   8755  C24 POPEr 257     115.523  18.343  38.054  1.00  0.00           C
ATOM   8758  C25 POPEr 257     115.644  17.293  39.153  1.00  0.00           C
ATOM   8761  C26 POPEr 257     116.574  17.703  40.304  1.00  0.00           C
ATOM   8764  C27 POPEr 257     116.673  16.593  41.354  1.00  0.00           C
ATOM   8767  C28 POPEr 257     117.553  16.933  42.564  1.00  0.00           C
ATOM   8770  C29 POPEr 257     119.023  16.883  42.243  1.00  0.00           C
ATOM   8772 0C21 POPEr 257     120.004  17.203  43.114  1.00  0.00           C
ATOM   8774 1C21 POPEr 257     119.784  17.633  44.534  1.00  0.00           C
ATOM   8777 2C21 POPEr 257     120.483  16.703  45.534  1.00  0.00           C
ATOM   8780 3C21 POPEr 257     120.094  17.063  46.974  1.00  0.00           C
ATOM   8783 4C21 POPEr 257     120.914  16.313  48.034  1.00  0.00           C
ATOM   8786 5C21 POPEr 257     120.494  14.843  48.184  1.00  0.00           C
ATOM   8789 6C21 POPEr 257     119.244  14.663  49.054  1.00  0.00           C
ATOM   8792 7C21 POPEr 257     118.743  13.203  49.074  1.00  0.00           C
ATOM   8795 8C21 POPEr 257     118.173  12.763  50.414  1.00  0.00           C
ATOM   8799  C33 POPEr 257     114.773  11.143  36.594  1.00  0.00           C
ATOM   8802  C34 POPEr 257     114.394  11.033  38.074  1.00  0.00           C
ATOM   8805  C35 POPEr 257     113.104  11.773  38.434  1.00  0.00           C
ATOM   8808  C36 POPEr 257     112.793  11.793  39.944  1.00  0.00           C
ATOM   8811  C37 POPEr 257     112.004  13.063  40.324  1.00  0.00           C
ATOM   8814  C38 POPEr 257     111.243  13.003  41.653  1.00  0.00           C
ATOM   8817  C39 POPEr 257     112.103  13.013  42.924  1.00  0.00           C
ATOM   8820 0C31 POPEr 257     111.324  13.583  44.114  1.00  0.00           C
ATOM   8823 1C31 POPEr 257     112.144  13.833  45.394  1.00  0.00           C
ATOM   8826 2C31 POPEr 257     111.554  14.973  46.224  1.00  0.00           C
ATOM   8829 3C31 POPEr 257     112.314  15.273  47.524  1.00  0.00           C
ATOM   8832 4C31 POPEr 257     112.074  16.693  48.044  1.00  0.00           C
ATOM   8835 5C31 POPEr 257     112.664  16.923  49.444  1.00  0.00           C
ATOM   8838 6C31 POPEr 257     112.693  18.393  49.874  1.00  0.00           C
ATOM   8842  NH3 POPEs 258      79.194 117.144  63.934  1.00  0.00           N
ATOM   8846  C12 POPEs 258      79.084 115.743  64.484  1.00  0.00           C
ATOM   8849  C11 POPEs 258      79.194 115.703  66.024  1.00  0.00           C
ATOM   8852  P   POPEs 258      79.154 112.953  66.104  1.00  0.00           P
ATOM   8853  O13 POPEs 258      77.854 112.424  66.544  1.00  0.00           O
ATOM   8854  O14 POPEs 258      80.324 112.144  66.524  1.00  0.00           O
ATOM   8855  O11 POPEs 258      79.184 113.053  64.534  1.00  0.00           O
ATOM   8856  O12 POPEs 258      79.354 114.423  66.624  1.00  0.00           O
ATOM   8857  C1  POPEs 258      78.364 112.284  63.654  1.00  0.00           C
ATOM   8860  C2  POPEs 258      79.093 111.973  62.304  1.00  0.00           C
ATOM   8862  O21 POPEs 258      79.133 113.083  61.394  1.00  0.00           O
ATOM   8863  C21 POPEs 258      78.014 113.354  60.754  1.00  0.00           C
ATOM   8864  O22 POPEs 258      76.884 113.074  61.114  1.00  0.00           O
ATOM   8865  C22 POPEs 258      78.324 113.923  59.374  1.00  0.00           C
ATOM   8868  C3  POPEs 258      78.574 110.673  61.614  1.00  0.00           C
ATOM   8871  O31 POPEs 258      79.524 110.133  60.674  1.00  0.00           O
ATOM   8872  C31 POPEs 258      79.214 110.093  59.374  1.00  0.00           C
ATOM   8873  O32 POPEs 258      78.243 110.644  58.854  1.00  0.00           O
ATOM   8874  C32 POPEs 258      80.203 109.143  58.684  1.00  0.00           C
ATOM   8877  C23 POPEs 258      77.444 115.133  59.004  1.00  0.00           C
ATOM   8880  C24 POPEs 258      77.224 115.244  57.484  1.00  0.00           C
ATOM   8883  C25 POPEs 258      75.934 114.543  57.014  1.00  0.00           C
ATOM   8886  C26 POPEs 258      76.104 113.063  56.664  1.00  0.00           C
ATOM   8889  C27 POPEs 258      74.784 112.413  56.204  1.00  0.00           C
ATOM   8892  C28 POPEs 258      74.984 111.093  55.424  1.00  0.00           C
ATOM   8895  C29 POPEs 258      73.684 110.583  54.844  1.00  0.00           C
ATOM   8897 0C21 POPEs 258      72.983 111.174  53.854  1.00  0.00           C
ATOM   8899 1C21 POPEs 258      73.394 112.443  53.144  1.00  0.00           C
ATOM   8902 2C21 POPEs 258      73.084 112.463  51.634  1.00  0.00           C
ATOM   8905 3C21 POPEs 258      73.664 111.273  50.844  1.00  0.00           C
ATOM   8908 4C21 POPEs 258      73.734 111.623  49.354  1.00  0.00           C
ATOM   8911 5C21 POPEs 258      74.093 110.453  48.434  1.00  0.00           C
ATOM   8914 6C21 POPEs 258      74.203 110.953  46.984  1.00  0.00           C
ATOM   8917 7C21 POPEs 258      74.553 109.864  45.974  1.00  0.00           C
ATOM   8920 8C21 POPEs 258      74.563 110.393  44.534  1.00  0.00           C
ATOM   8924  C33 POPEs 258      79.763 108.503  57.334  1.00  0.00           C
ATOM   8927  C34 POPEs 258      80.544 107.203  57.064  1.00  0.00           C
ATOM   8930  C35 POPEs 258      80.184 106.473  55.764  1.00  0.00           C
ATOM   8933  C36 POPEs 258      79.114 105.383  55.954  1.00  0.00           C
ATOM   8936  C37 POPEs 258      78.623 104.813  54.613  1.00  0.00           C
ATOM   8939  C38 POPEs 258      77.593 103.674  54.764  1.00  0.00           C
ATOM   8942  C39 POPEs 258      77.944 102.413  53.964  1.00  0.00           C
ATOM   8945 0C31 POPEs 258      79.203 101.703  54.464  1.00  0.00           C
ATOM   8948 1C31 POPEs 258      79.364 100.293  53.874  1.00  0.00           C
ATOM   8951 2C31 POPEs 258      80.663  99.644  54.354  1.00  0.00           C
ATOM   8954 3C31 POPEs 258      80.993  98.333  53.624  1.00  0.00           C
ATOM   8957 4C31 POPEs 258      81.943  98.573  52.444  1.00  0.00           C
ATOM   8960 5C31 POPEs 258      82.293  97.303  51.664  1.00  0.00           C
ATOM   8963 6C31 POPEs 258      83.203  97.583  50.464  1.00  0.00           C
ATOM   8967  NH3 POPEt 259      24.374  64.733  26.654  1.00  0.00           N
ATOM   8971  C12 POPEt 259      25.573  65.363  27.294  1.00  0.00           C
ATOM   8974  C11 POPEt 259      26.184  66.424  26.374  1.00  0.00           C
ATOM   8977  P   POPEt 259      25.594  68.793  27.414  1.00  0.00           P
ATOM   8978  O13 POPEt 259      26.394  70.043  27.404  1.00  0.00           O
ATOM   8979  O14 POPEt 259      24.444  68.714  26.474  1.00  0.00           O
ATOM   8980  O11 POPEt 259      25.054  68.443  28.844  1.00  0.00           O
ATOM   8981  O12 POPEt 259      26.554  67.583  27.114  1.00  0.00           O
ATOM   8982  C1  POPEt 259      24.284  69.333  29.654  1.00  0.00           C
ATOM   8985  C2  POPEt 259      24.934  69.463  31.064  1.00  0.00           C
ATOM   8987  O21 POPEt 259      23.974  69.833  32.074  1.00  0.00           O
ATOM   8988  C21 POPEt 259      23.593  71.093  32.064  1.00  0.00           C
ATOM   8989  O22 POPEt 259      23.684  71.873  31.134  1.00  0.00           O
ATOM   8990  C22 POPEt 259      22.964  71.424  33.424  1.00  0.00           C
ATOM   8993  C3  POPEt 259      26.204  70.363  31.094  1.00  0.00           C
ATOM   8996  O31 POPEt 259      26.644  70.653  32.434  1.00  0.00           O
ATOM   8997  C31 POPEt 259      27.234  69.673  33.124  1.00  0.00           C
ATOM   8998  O32 POPEt 259      27.294  68.504  32.814  1.00  0.00           O
ATOM   8999  C32 POPEt 259      27.884  70.354  34.344  1.00  0.00           C
ATOM   9002  C23 POPEt 259      24.034  71.733  34.504  1.00  0.00           C
ATOM   9005  C24 POPEt 259      23.484  72.593  35.654  1.00  0.00           C
ATOM   9008  C25 POPEt 259      24.044  74.034  35.624  1.00  0.00           C
ATOM   9011  C26 POPEt 259      23.474  74.953  36.714  1.00  0.00           C
ATOM   9014  C27 POPEt 259      23.944  76.413  36.554  1.00  0.00           C
ATOM   9017  C28 POPEt 259      24.223  77.133  37.884  1.00  0.00           C
ATOM   9020  C29 POPEt 259      22.994  77.284  38.744  1.00  0.00           C
ATOM   9022 0C21 POPEt 259      22.944  77.294  40.094  1.00  0.00           C
ATOM   9024 1C21 POPEt 259      24.114  77.174  41.054  1.00  0.00           C
ATOM   9027 2C21 POPEt 259      23.974  76.013  42.064  1.00  0.00           C
ATOM   9030 3C21 POPEt 259      22.864  76.233  43.114  1.00  0.00           C
ATOM   9033 4C21 POPEt 259      22.754  75.073  44.114  1.00  0.00           C
ATOM   9036 5C21 POPEt 259      21.364  74.953  44.764  1.00  0.00           C
ATOM   9039 6C21 POPEt 259      20.304  74.393  43.794  1.00  0.00           C
ATOM   9042 7C21 POPEt 259      18.954  74.104  44.454  1.00  0.00           C
ATOM   9045 8C21 POPEt 259      18.024  73.263  43.563  1.00  0.00           C
ATOM   9049  C33 POPEt 259      28.814  69.463  35.204  1.00  0.00           C
ATOM   9052  C34 POPEt 259      28.073  68.593  36.224  1.00  0.00           C
ATOM   9055  C35 POPEt 259      28.804  68.493  37.584  1.00  0.00           C
ATOM   9058  C36 POPEt 259      29.974  67.503  37.594  1.00  0.00           C
ATOM   9061  C37 POPEt 259      30.903  67.674  38.804  1.00  0.00           C
ATOM   9064  C38 POPEt 259      32.034  66.633  38.844  1.00  0.00           C
ATOM   9067  C39 POPEt 259      31.874  65.533  39.914  1.00  0.00           C
ATOM   9070 0C31 POPEt 259      32.183  66.034  41.334  1.00  0.00           C
ATOM   9073 1C31 POPEt 259      32.364  64.883  42.344  1.00  0.00           C
ATOM   9076 2C31 POPEt 259      32.724  65.403  43.744  1.00  0.00           C
ATOM   9079 3C31 POPEt 259      32.774  64.303  44.824  1.00  0.00           C
ATOM   9082 4C31 POPEt 259      34.083  63.513  44.844  1.00  0.00           C
ATOM   9085 5C31 POPEt 259      34.234  62.633  46.094  1.00  0.00           C
ATOM   9088 6C31 POPEt 259      35.584  61.913  46.174  1.00  0.00           C
ATOM   9092  NH3 POPEu 260      69.504 102.793  23.934  1.00  0.00           N
ATOM   9096  C12 POPEu 260      68.334 102.493  23.034  1.00  0.00           C
ATOM   9099  C11 POPEu 260      67.404 103.703  22.804  1.00  0.00           C
ATOM   9102  P   POPEu 260      64.854 104.143  23.334  1.00  0.00           P
ATOM   9103  O13 POPEu 260      64.454 103.553  22.034  1.00  0.00           O
ATOM   9104  O14 POPEu 260      64.784 105.623  23.394  1.00  0.00           O
ATOM   9105  O11 POPEu 260      63.964 103.553  24.494  1.00  0.00           O
ATOM   9106  O12 POPEu 260      66.324 103.663  23.734  1.00  0.00           O
ATOM   9107  C1  POPEu 260      62.833 104.303  24.924  1.00  0.00           C
ATOM   9110  C2  POPEu 260      63.183 105.383  25.974  1.00  0.00           C
ATOM   9112  O21 POPEu 260      63.414 104.733  27.234  1.00  0.00           O
ATOM   9113  C21 POPEu 260      64.584 104.143  27.334  1.00  0.00           C
ATOM   9114  O22 POPEu 260      65.614 104.473  26.784  1.00  0.00           O
ATOM   9115  C22 POPEu 260      64.444 102.994  28.314  1.00  0.00           C
ATOM   9118  C3  POPEu 260      61.974 106.343  26.084  1.00  0.00           C
ATOM   9121  O31 POPEu 260      62.194 107.333  27.104  1.00  0.00           O
ATOM   9122  C31 POPEu 260      61.684 107.053  28.294  1.00  0.00           C
ATOM   9123  O32 POPEu 260      60.964 106.103  28.584  1.00  0.00           O
ATOM   9124  C32 POPEu 260      62.164 108.114  29.244  1.00  0.00           C
ATOM   9127  C23 POPEu 260      63.594 103.363  29.554  1.00  0.00           C
ATOM   9130  C24 POPEu 260      63.434 102.163  30.494  1.00  0.00           C
ATOM   9133  C25 POPEu 260      63.113 102.543  31.944  1.00  0.00           C
ATOM   9136  C26 POPEu 260      61.984 103.573  32.054  1.00  0.00           C
ATOM   9139  C27 POPEu 260      61.273 103.503  33.414  1.00  0.00           C
ATOM   9142  C28 POPEu 260      60.384 104.713  33.724  1.00  0.00           C
ATOM   9145  C29 POPEu 260      61.194 105.904  34.184  1.00  0.00           C
ATOM   9147 0C21 POPEu 260      61.234 106.394  35.434  1.00  0.00           C
ATOM   9149 1C21 POPEu 260      60.423 105.883  36.614  1.00  0.00           C
ATOM   9152 2C21 POPEu 260      60.223 106.983  37.664  1.00  0.00           C
ATOM   9155 3C21 POPEu 260      59.404 106.483  38.854  1.00  0.00           C
ATOM   9158 4C21 POPEu 260      59.314 107.493  40.004  1.00  0.00           C
ATOM   9161 5C21 POPEu 260      58.323 107.073  41.094  1.00  0.00           C
ATOM   9164 6C21 POPEu 260      58.594 105.653  41.634  1.00  0.00           C
ATOM   9167 7C21 POPEu 260      57.674 105.263  42.794  1.00  0.00           C
ATOM   9170 8C21 POPEu 260      57.973 103.873  43.334  1.00  0.00           C
ATOM   9174  C33 POPEu 260      61.923 107.793  30.724  1.00  0.00           C
ATOM   9177  C34 POPEu 260      62.593 108.863  31.594  1.00  0.00           C
ATOM   9180  C35 POPEu 260      61.814 110.173  31.644  1.00  0.00           C
ATOM   9183  C36 POPEu 260      60.764 110.173  32.764  1.00  0.00           C
ATOM   9186  C37 POPEu 260      61.403 110.424  34.124  1.00  0.00           C
ATOM   9189  C38 POPEu 260      60.363 110.523  35.244  1.00  0.00           C
ATOM   9192  C39 POPEu 260      60.864 111.324  36.454  1.00  0.00           C
ATOM   9195 0C31 POPEu 260      61.284 110.474  37.664  1.00  0.00           C
ATOM   9198 1C31 POPEu 260      61.653 111.363  38.844  1.00  0.00           C
ATOM   9201 2C31 POPEu 260      61.923 110.593  40.144  1.00  0.00           C
ATOM   9204 3C31 POPEu 260      62.203 111.543  41.304  1.00  0.00           C
ATOM   9207 4C31 POPEu 260      62.214 110.833  42.664  1.00  0.00           C
ATOM   9210 5C31 POPEu 260      62.513 111.803  43.814  1.00  0.00           C
ATOM   9213 6C31 POPEu 260      62.374 111.174  45.194  1.00  0.00           C
ATOM   9217  NH3 POPEv 261     125.193  70.723  66.404  1.00  0.00           N
ATOM   9221  C12 POPEv 261     124.593  69.483  65.844  1.00  0.00           C
ATOM   9224  C11 POPEv 261     123.543  69.773  64.754  1.00  0.00           C
ATOM   9227  P   POPEv 261     123.254  71.063  62.494  1.00  0.00           P
ATOM   9228  O13 POPEv 261     121.974  71.534  63.064  1.00  0.00           O
ATOM   9229  O14 POPEv 261     124.043  72.073  61.754  1.00  0.00           O
ATOM   9230  O11 POPEv 261     123.053  69.773  61.583  1.00  0.00           O
ATOM   9231  O12 POPEv 261     124.154  70.424  63.634  1.00  0.00           O
ATOM   9232  C1  POPEv 261     122.063  69.824  60.534  1.00  0.00           C
ATOM   9235  C2  POPEv 261     122.553  69.093  59.254  1.00  0.00           C
ATOM   9237  O21 POPEv 261     122.144  69.824  58.083  1.00  0.00           O
ATOM   9238  C21 POPEv 261     120.903  69.733  57.634  1.00  0.00           C
ATOM   9239  O22 POPEv 261     120.013  69.053  58.094  1.00  0.00           O
ATOM   9240  C22 POPEv 261     120.734  70.754  56.484  1.00  0.00           C
ATOM   9243  C3  POPEv 261     122.233  67.563  59.274  1.00  0.00           C
ATOM   9246  O31 POPEv 261     122.983  66.843  58.274  1.00  0.00           O
ATOM   9247  C31 POPEv 261     124.173  66.403  58.664  1.00  0.00           C
ATOM   9248  O32 POPEv 261     124.714  66.713  59.724  1.00  0.00           O
ATOM   9249  C32 POPEv 261     124.744  65.483  57.604  1.00  0.00           C
ATOM   9252  C23 POPEv 261     121.034  70.193  55.064  1.00  0.00           C
ATOM   9255  C24 POPEv 261     121.104  71.284  53.984  1.00  0.00           C
ATOM   9258  C25 POPEv 261     121.383  70.783  52.554  1.00  0.00           C
ATOM   9261  C26 POPEv 261     122.874  70.663  52.164  1.00  0.00           C
ATOM   9264  C27 POPEv 261     123.654  69.693  53.064  1.00  0.00           C
ATOM   9267  C28 POPEv 261     124.894  69.053  52.414  1.00  0.00           C
ATOM   9270  C29 POPEv 261     126.043  69.983  52.164  1.00  0.00           C
ATOM   9272 0C21 POPEv 261     127.174  69.603  51.534  1.00  0.00           C
ATOM   9274 1C21 POPEv 261     127.423  68.223  50.974  1.00  0.00           C
ATOM   9277 2C21 POPEv 261     127.373  68.223  49.444  1.00  0.00           C
ATOM   9280 3C21 POPEv 261     128.613  68.823  48.754  1.00  0.00           C
ATOM   9283 4C21 POPEv 261     128.494  68.653  47.243  1.00  0.00           C
ATOM   9286 5C21 POPEv 261     129.714  69.093  46.434  1.00  0.00           C
ATOM   9289 6C21 POPEv 261     129.453  68.843  44.944  1.00  0.00           C
ATOM   9292 7C21 POPEv 261     130.504  69.433  44.004  1.00  0.00           C
ATOM   9295 8C21 POPEv 261     130.034  69.373  42.544  1.00  0.00           C
ATOM   9299  C33 POPEv 261     126.224  65.793  57.294  1.00  0.00           C
ATOM   9302  C34 POPEv 261     126.794  64.863  56.214  1.00  0.00           C
ATOM   9305  C35 POPEv 261     128.263  65.153  55.894  1.00  0.00           C
ATOM   9308  C36 POPEv 261     128.794  64.153  54.854  1.00  0.00           C
ATOM   9311  C37 POPEv 261     129.864  64.743  53.934  1.00  0.00           C
ATOM   9314  C38 POPEv 261     129.994  63.933  52.624  1.00  0.00           C
ATOM   9317  C39 POPEv 261     130.744  64.703  51.534  1.00  0.00           C
ATOM   9320 0C31 POPEv 261     130.944  63.873  50.264  1.00  0.00           C
ATOM   9323 1C31 POPEv 261     131.670  64.653  49.164  1.00  0.00           C
ATOM   9326 2C31 POPEv 261     132.440  63.743  48.204  1.00  0.00           C
ATOM   9329 3C31 POPEv 261     133.091  64.494  47.024  1.00  0.00           C
ATOM   9332 4C31 POPEv 261     134.291  65.343  47.434  1.00  0.00           C
ATOM   9335 5C31 POPEv 261     134.891  66.113  46.254  1.00  0.00           C
ATOM   9338 6C31 POPEv 261     136.030  67.033  46.684  1.00  0.00           C
ATOM   9342  NH3 POPEw 262      87.944  82.883  67.864  1.00  0.00           N
ATOM   9346  C12 POPEw 262      88.943  83.123  66.764  1.00  0.00           C
ATOM   9349  C11 POPEw 262      88.704  84.443  66.034  1.00  0.00           C
ATOM   9352  P   POPEw 262      89.744  86.843  65.984  1.00  0.00           P
ATOM   9353  O13 POPEw 262      89.334  86.843  64.564  1.00  0.00           O
ATOM   9354  O14 POPEw 262      89.124  87.854  66.874  1.00  0.00           O
ATOM   9355  O11 POPEw 262      91.303  86.964  66.114  1.00  0.00           O
ATOM   9356  O12 POPEw 262      89.504  85.433  66.644  1.00  0.00           O
ATOM   9357  C1  POPEw 262      91.923  88.233  65.904  1.00  0.00           C
ATOM   9360  C2  POPEw 262      92.754  88.233  64.604  1.00  0.00           C
ATOM   9362  O21 POPEw 262      92.284  89.324  63.794  1.00  0.00           O
ATOM   9363  C21 POPEw 262      92.153  89.244  62.504  1.00  0.00           C
ATOM   9364  O22 POPEw 262      91.834  88.273  61.833  1.00  0.00           O
ATOM   9365  C22 POPEw 262      92.444  90.623  61.894  1.00  0.00           C
ATOM   9368  C3  POPEw 262      92.874  86.824  63.954  1.00  0.00           C
ATOM   9371  O31 POPEw 262      93.914  86.824  62.964  1.00  0.00           O
ATOM   9372  C31 POPEw 262      93.964  85.703  62.254  1.00  0.00           C
ATOM   9373  O32 POPEw 262      93.353  84.674  62.504  1.00  0.00           O
ATOM   9374  C32 POPEw 262      94.884  85.913  61.054  1.00  0.00           C
ATOM   9377  C23 POPEw 262      91.243  91.223  61.124  1.00  0.00           C
ATOM   9380  C24 POPEw 262      90.914  90.523  59.794  1.00  0.00           C
ATOM   9383  C25 POPEw 262      89.764  91.203  59.064  1.00  0.00           C
ATOM   9386  C26 POPEw 262      89.913  91.353  57.544  1.00  0.00           C
ATOM   9389  C27 POPEw 262      91.084  92.273  57.164  1.00  0.00           C
ATOM   9392  C28 POPEw 262      91.034  92.694  55.694  1.00  0.00           C
ATOM   9395  C29 POPEw 262      92.343  93.323  55.264  1.00  0.00           C
ATOM   9397 0C21 POPEw 262      92.953  93.103  54.094  1.00  0.00           C
ATOM   9399 1C21 POPEw 262      92.413  92.224  52.984  1.00  0.00           C
ATOM   9402 2C21 POPEw 262      93.434  92.063  51.844  1.00  0.00           C
ATOM   9405 3C21 POPEw 262      94.574  91.103  52.214  1.00  0.00           C
ATOM   9408 4C21 POPEw 262      95.703  91.053  51.184  1.00  0.00           C
ATOM   9411 5C21 POPEw 262      96.543  92.333  51.174  1.00  0.00           C
ATOM   9414 6C21 POPEw 262      97.813  92.224  50.324  1.00  0.00           C
ATOM   9417 7C21 POPEw 262      98.543  93.563  50.174  1.00  0.00           C
ATOM   9420 8C21 POPEw 262      99.894  93.413  49.464  1.00  0.00           C
ATOM   9424  C33 POPEw 262      94.104  85.723  59.734  1.00  0.00           C
ATOM   9427  C34 POPEw 262      94.824  86.333  58.524  1.00  0.00           C
ATOM   9430  C35 POPEw 262      96.004  85.523  58.014  1.00  0.00           C
ATOM   9433  C36 POPEw 262      96.493  86.073  56.674  1.00  0.00           C
ATOM   9436  C37 POPEw 262      97.614  85.233  56.054  1.00  0.00           C
ATOM   9439  C38 POPEw 262      98.173  85.863  54.774  1.00  0.00           C
ATOM   9442  C39 POPEw 262      99.124  87.023  55.104  1.00  0.00           C
ATOM   9445 0C31 POPEw 262      99.273  88.053  53.984  1.00  0.00           C
ATOM   9448 1C31 POPEw 262     100.063  89.263  54.484  1.00  0.00           C
ATOM   9451 2C31 POPEw 262     100.254  90.363  53.433  1.00  0.00           C
ATOM   9454 3C31 POPEw 262     101.084  91.523  54.004  1.00  0.00           C
ATOM   9457 4C31 POPEw 262     101.263  92.663  52.984  1.00  0.00           C
ATOM   9460 5C31 POPEw 262     102.343  93.653  53.423  1.00  0.00           C
ATOM   9463 6C31 POPEw 262     102.483  94.853  52.494  1.00  0.00           C
ATOM   9467  NH3 POPEx 263     114.933 113.284  68.304  1.00  0.00           N
ATOM   9471  C12 POPEx 263     115.864 112.424  67.504  1.00  0.00           C
ATOM   9474  C11 POPEx 263     116.093 111.044  68.153  1.00  0.00           C
ATOM   9477  P   POPEx 263     114.233 109.534  67.084  1.00  0.00           P
ATOM   9478  O13 POPEx 263     113.974 108.183  67.624  1.00  0.00           O
ATOM   9479  O14 POPEx 263     113.364 110.614  67.594  1.00  0.00           O
ATOM   9480  O11 POPEx 263     114.093 109.413  65.534  1.00  0.00           O
ATOM   9481  O12 POPEx 263     115.743 109.953  67.294  1.00  0.00           O
ATOM   9482  C1  POPEx 263     114.104 110.443  64.554  1.00  0.00           C
ATOM   9485  C2  POPEx 263     114.583 109.803  63.223  1.00  0.00           C
ATOM   9487  O21 POPEx 263     114.264 110.563  62.064  1.00  0.00           O
ATOM   9488  C21 POPEx 263     115.034 111.593  61.784  1.00  0.00           C
ATOM   9489  O22 POPEx 263     115.924 112.063  62.474  1.00  0.00           O
ATOM   9490  C22 POPEx 263     114.733 111.923  60.304  1.00  0.00           C
ATOM   9493  C3  POPEx 263     113.923 108.394  63.083  1.00  0.00           C
ATOM   9496  O31 POPEx 263     114.004 107.793  61.784  1.00  0.00           O
ATOM   9497  C31 POPEx 263     115.193 107.434  61.364  1.00  0.00           C
ATOM   9498  O32 POPEx 263     116.263 107.803  61.844  1.00  0.00           O
ATOM   9499  C32 POPEx 263     115.034 106.433  60.224  1.00  0.00           C
ATOM   9502  C23 POPEx 263     115.203 113.313  59.844  1.00  0.00           C
ATOM   9505  C24 POPEx 263     115.243 113.474  58.314  1.00  0.00           C
ATOM   9508  C25 POPEx 263     116.303 112.593  57.624  1.00  0.00           C
ATOM   9511  C26 POPEx 263     116.724 113.144  56.254  1.00  0.00           C
ATOM   9514  C27 POPEx 263     117.983 112.473  55.684  1.00  0.00           C
ATOM   9517  C28 POPEx 263     118.584 113.284  54.514  1.00  0.00           C
ATOM   9520  C29 POPEx 263     119.733 112.563  53.864  1.00  0.00           C
ATOM   9522 0C21 POPEx 263     119.884 112.323  52.554  1.00  0.00           C
ATOM   9524 1C21 POPEx 263     118.943 112.753  51.444  1.00  0.00           C
ATOM   9527 2C21 POPEx 263     118.154 111.573  50.854  1.00  0.00           C
ATOM   9530 3C21 POPEx 263     119.043 110.574  50.104  1.00  0.00           C
ATOM   9533 4C21 POPEx 263     118.243 109.703  49.144  1.00  0.00           C
ATOM   9536 5C21 POPEx 263     119.133 108.824  48.264  1.00  0.00           C
ATOM   9539 6C21 POPEx 263     118.304 107.784  47.494  1.00  0.00           C
ATOM   9542 7C21 POPEx 263     119.124 106.943  46.504  1.00  0.00           C
ATOM   9545 8C21 POPEx 263     118.224 106.174  45.534  1.00  0.00           C
ATOM   9549  C33 POPEx 263     115.964 106.674  59.014  1.00  0.00           C
ATOM   9552  C34 POPEx 263     115.623 107.983  58.274  1.00  0.00           C
ATOM   9555  C35 POPEx 263     116.294 108.093  56.894  1.00  0.00           C
ATOM   9558  C36 POPEx 263     115.284 107.983  55.744  1.00  0.00           C
ATOM   9561  C37 POPEx 263     115.894 108.093  54.333  1.00  0.00           C
ATOM   9564  C38 POPEx 263     114.854 107.913  53.223  1.00  0.00           C
ATOM   9567  C39 POPEx 263     115.354 108.313  51.824  1.00  0.00           C
ATOM   9570 0C31 POPEx 263     114.264 108.123  50.754  1.00  0.00           C
ATOM   9573 1C31 POPEx 263     114.653 108.623  49.344  1.00  0.00           C
ATOM   9576 2C31 POPEx 263     113.464 108.573  48.374  1.00  0.00           C
ATOM   9579 3C31 POPEx 263     113.704 109.263  47.014  1.00  0.00           C
ATOM   9582 4C31 POPEx 263     114.524 108.443  46.004  1.00  0.00           C
ATOM   9585 5C31 POPEx 263     114.224 108.833  44.544  1.00  0.00           C
ATOM   9588 6C31 POPEx 263     115.034 108.083  43.484  1.00  0.00           C
ATOM   9592  NH3 POPEy 264     132.640  36.373  69.884  1.00  0.00           N
ATOM   9596  C12 POPEy 264     132.000  35.633  71.024  1.00  0.00           C
ATOM   9599  C11 POPEy 264     130.483  35.503  70.823  1.00  0.00           C
ATOM   9602  P   POPEy 264     129.963  33.063  71.673  1.00  0.00           P
ATOM   9603  O13 POPEy 264     131.004  32.653  70.724  1.00  0.00           O
ATOM   9604  O14 POPEy 264     130.024  32.503  73.043  1.00  0.00           O
ATOM   9605  O11 POPEy 264     128.534  32.773  71.044  1.00  0.00           O
ATOM   9606  O12 POPEy 264     129.963  34.633  71.804  1.00  0.00           O
ATOM   9607  C1  POPEy 264     128.284  31.613  70.224  1.00  0.00           C
ATOM   9610  C2  POPEy 264     127.983  32.013  68.744  1.00  0.00           C
ATOM   9612  O21 POPEy 264     127.013  31.143  68.134  1.00  0.00           O
ATOM   9613  C21 POPEy 264     127.363  29.973  67.654  1.00  0.00           C
ATOM   9614  O22 POPEy 264     128.324  29.293  67.964  1.00  0.00           O
ATOM   9615  C22 POPEy 264     126.303  29.603  66.604  1.00  0.00           C
ATOM   9618  C3  POPEy 264     129.263  32.213  67.894  1.00  0.00           C
ATOM   9621  O31 POPEy 264     128.914  32.393  66.504  1.00  0.00           O
ATOM   9622  C31 POPEy 264     129.334  33.503  65.884  1.00  0.00           C
ATOM   9623  O32 POPEy 264     130.084  34.333  66.384  1.00  0.00           O
ATOM   9624  C32 POPEy 264     128.763  33.523  64.464  1.00  0.00           C
ATOM   9627  C23 POPEy 264     126.733  28.543  65.564  1.00  0.00           C
ATOM   9630  C24 POPEy 264     125.734  28.473  64.394  1.00  0.00           C
ATOM   9633  C25 POPEy 264     126.214  27.633  63.204  1.00  0.00           C
ATOM   9636  C26 POPEy 264     125.173  27.563  62.084  1.00  0.00           C
ATOM   9639  C27 POPEy 264     125.644  26.723  60.884  1.00  0.00           C
ATOM   9642  C28 POPEy 264     124.614  26.703  59.734  1.00  0.00           C
ATOM   9645  C29 POPEy 264     124.894  25.623  58.724  1.00  0.00           C
ATOM   9647 0C21 POPEy 264     124.194  24.493  58.524  1.00  0.00           C
ATOM   9649 1C21 POPEy 264     122.944  24.043  59.244  1.00  0.00           C
ATOM   9652 2C21 POPEy 264     121.784  23.753  58.274  1.00  0.00           C
ATOM   9655 3C21 POPEy 264     121.334  24.983  57.464  1.00  0.00           C
ATOM   9658 4C21 POPEy 264     120.193  24.703  56.494  1.00  0.00           C
ATOM   9661 5C21 POPEy 264     119.824  25.943  55.664  1.00  0.00           C
ATOM   9664 6C21 POPEy 264     118.424  25.843  55.054  1.00  0.00           C
ATOM   9667 7C21 POPEy 264     118.073  26.993  54.104  1.00  0.00           C
ATOM   9670 8C21 POPEy 264     117.394  26.533  52.804  1.00  0.00           C
ATOM   9674  C33 POPEy 264     128.903  32.153  63.744  1.00  0.00           C
ATOM   9677  C34 POPEy 264     128.193  32.063  62.394  1.00  0.00           C
ATOM   9680  C35 POPEy 264     128.584  30.803  61.614  1.00  0.00           C
ATOM   9683  C36 POPEy 264     127.784  30.593  60.324  1.00  0.00           C
ATOM   9686  C37 POPEy 264     128.324  29.433  59.473  1.00  0.00           C
ATOM   9689  C38 POPEy 264     127.454  29.183  58.223  1.00  0.00           C
ATOM   9692  C39 POPEy 264     127.904  27.973  57.394  1.00  0.00           C
ATOM   9695 0C31 POPEy 264     127.024  27.763  56.164  1.00  0.00           C
ATOM   9698 1C31 POPEy 264     127.524  26.653  55.234  1.00  0.00           C
ATOM   9701 2C31 POPEy 264     126.604  26.413  54.034  1.00  0.00           C
ATOM   9704 3C31 POPEy 264     125.404  25.503  54.364  1.00  0.00           C
ATOM   9707 4C31 POPEy 264     124.364  25.423  53.244  1.00  0.00           C
ATOM   9710 5C31 POPEy 264     123.424  24.223  53.414  1.00  0.00           C
ATOM   9713 6C31 POPEy 264     122.223  24.243  52.464  1.00  0.00           C
ATOM   9717  NH3 POPEz 265      64.284 104.573  68.274  1.00  0.00           N
ATOM   9721  C12 POPEz 265      65.293 103.614  68.824  1.00  0.00           C
ATOM   9724  C11 POPEz 265      65.224 102.263  68.104  1.00  0.00           C
ATOM   9727  P   POPEz 265      66.554 100.043  67.934  1.00  0.00           P
ATOM   9728  O13 POPEz 265      67.773  99.403  68.464  1.00  0.00           O
ATOM   9729  O14 POPEz 265      65.293  99.273  67.964  1.00  0.00           O
ATOM   9730  O11 POPEz 265      66.854 100.363  66.414  1.00  0.00           O
ATOM   9731  O12 POPEz 265      66.334 101.483  68.544  1.00  0.00           O
ATOM   9732  C1  POPEz 265      67.913 101.283  66.104  1.00  0.00           C
ATOM   9735  C2  POPEz 265      68.194 101.453  64.574  1.00  0.00           C
ATOM   9737  O21 POPEz 265      66.993 101.703  63.844  1.00  0.00           O
ATOM   9738  C21 POPEz 265      66.243 100.683  63.484  1.00  0.00           C
ATOM   9739  O22 POPEz 265      66.324  99.534  63.884  1.00  0.00           O
ATOM   9740  C22 POPEz 265      65.234 101.184  62.454  1.00  0.00           C
ATOM   9743  C3  POPEz 265      69.063 100.334  63.944  1.00  0.00           C
ATOM   9746  O31 POPEz 265      69.023 100.443  62.494  1.00  0.00           O
ATOM   9747  C31 POPEz 265      69.664  99.483  61.884  1.00  0.00           C
ATOM   9748  O32 POPEz 265      70.243  98.553  62.444  1.00  0.00           O
ATOM   9749  C32 POPEz 265      69.673  99.713  60.364  1.00  0.00           C
ATOM   9752  C23 POPEz 265      65.104 100.203  61.264  1.00  0.00           C
ATOM   9755  C24 POPEz 265      64.184 100.723  60.154  1.00  0.00           C
ATOM   9758  C25 POPEz 265      62.763 100.153  60.214  1.00  0.00           C
ATOM   9761  C26 POPEz 265      62.653  98.693  59.734  1.00  0.00           C
ATOM   9764  C27 POPEz 265      61.214  98.173  59.813  1.00  0.00           C
ATOM   9767  C28 POPEz 265      61.083  96.713  59.344  1.00  0.00           C
ATOM   9770  C29 POPEz 265      59.984  95.894  59.964  1.00  0.00           C
ATOM   9772 0C21 POPEz 265      58.673  96.193  60.084  1.00  0.00           C
ATOM   9774 1C21 POPEz 265      57.944  97.403  59.543  1.00  0.00           C
ATOM   9777 2C21 POPEz 265      57.493  98.343  60.674  1.00  0.00           C
ATOM   9780 3C21 POPEz 265      56.464  97.744  61.634  1.00  0.00           C
ATOM   9783 4C21 POPEz 265      56.224  98.684  62.824  1.00  0.00           C
ATOM   9786 5C21 POPEz 265      55.214  98.163  63.864  1.00  0.00           C
ATOM   9789 6C21 POPEz 265      53.754  98.254  63.384  1.00  0.00           C
ATOM   9792 7C21 POPEz 265      52.744  98.013  64.504  1.00  0.00           C
ATOM   9795 8C21 POPEz 265      51.304  98.363  64.114  1.00  0.00           C
ATOM   9799  C33 POPEz 265      68.614 100.623  59.673  1.00  0.00           C
ATOM   9802  C34 POPEz 265      69.294 101.243  58.433  1.00  0.00           C
ATOM   9805  C35 POPEz 265      68.474 102.113  57.464  1.00  0.00           C
ATOM   9808  C36 POPEz 265      69.464 102.863  56.554  1.00  0.00           C
ATOM   9811  C37 POPEz 265      68.974 103.313  55.174  1.00  0.00           C
ATOM   9814  C38 POPEz 265      70.114 104.023  54.414  1.00  0.00           C
ATOM   9817  C39 POPEz 265      70.004 104.013  52.884  1.00  0.00           C
ATOM   9820 0C31 POPEz 265      71.194 104.713  52.204  1.00  0.00           C
ATOM   9823 1C31 POPEz 265      71.184 104.593  50.664  1.00  0.00           C
ATOM   9826 2C31 POPEz 265      72.414 105.223  50.014  1.00  0.00           C
ATOM   9829 3C31 POPEz 265      72.444 105.054  48.484  1.00  0.00           C
ATOM   9832 4C31 POPEz 265      73.714 105.593  47.824  1.00  0.00           C
ATOM   9835 5C31 POPEz 265      73.773 105.284  46.314  1.00  0.00           C
ATOM   9838 6C31 POPEz 265      75.034 105.813  45.624  1.00  0.00           C
ATOM   9842  NH3 POPE0 266     125.474  32.713  21.564  1.00  0.00           N
ATOM   9846  C12 POPE0 266     124.904  32.073  22.804  1.00  0.00           C
ATOM   9849  C11 POPE0 266     123.743  31.103  22.444  1.00  0.00           C
ATOM   9852  P   POPE0 266     125.214  29.223  21.254  1.00  0.00           P
ATOM   9853  O13 POPE0 266     124.703  27.913  20.824  1.00  0.00           O
ATOM   9854  O14 POPE0 266     126.233  29.893  20.414  1.00  0.00           O
ATOM   9855  O11 POPE0 266     125.724  29.153  22.764  1.00  0.00           O
ATOM   9856  O12 POPE0 266     124.023  30.273  21.324  1.00  0.00           O
ATOM   9857  C1  POPE0 266     125.864  27.923  23.494  1.00  0.00           C
ATOM   9860  C2  POPE0 266     125.804  28.203  25.034  1.00  0.00           C
ATOM   9862  O21 POPE0 266     126.644  27.303  25.804  1.00  0.00           O
ATOM   9863  C21 POPE0 266     126.324  27.143  27.084  1.00  0.00           C
ATOM   9864  O22 POPE0 266     125.394  26.483  27.514  1.00  0.00           O
ATOM   9865  C22 POPE0 266     127.214  28.043  27.964  1.00  0.00           C
ATOM   9868  C3  POPE0 266     124.323  28.343  25.524  1.00  0.00           C
ATOM   9871  O31 POPE0 266     124.194  29.123  26.724  1.00  0.00           O
ATOM   9872  C31 POPE0 266     124.323  30.423  26.554  1.00  0.00           C
ATOM   9873  O32 POPE0 266     124.653  30.983  25.514  1.00  0.00           O
ATOM   9874  C32 POPE0 266     123.984  31.183  27.834  1.00  0.00           C
ATOM   9877  C23 POPE0 266     126.873  28.003  29.484  1.00  0.00           C
ATOM   9880  C24 POPE0 266     127.324  29.253  30.244  1.00  0.00           C
ATOM   9883  C25 POPE0 266     127.273  29.103  31.784  1.00  0.00           C
ATOM   9886  C26 POPE0 266     127.614  30.413  32.504  1.00  0.00           C
ATOM   9889  C27 POPE0 266     127.983  30.263  33.994  1.00  0.00           C
ATOM   9892  C28 POPE0 266     128.424  31.613  34.594  1.00  0.00           C
ATOM   9895  C29 POPE0 266     129.104  31.513  35.934  1.00  0.00           C
ATOM   9897 0C21 POPE0 266     128.634  31.913  37.134  1.00  0.00           C
ATOM   9899 1C21 POPE0 266     127.293  32.533  37.434  1.00  0.00           C
ATOM   9902 2C21 POPE0 266     126.443  31.653  38.384  1.00  0.00           C
ATOM   9905 3C21 POPE0 266     127.024  31.463  39.804  1.00  0.00           C
ATOM   9908 4C21 POPE0 266     126.934  32.723  40.684  1.00  0.00           C
ATOM   9911 5C21 POPE0 266     127.664  32.593  42.034  1.00  0.00           C
ATOM   9914 6C21 POPE0 266     127.114  31.473  42.944  1.00  0.00           C
ATOM   9917 7C21 POPE0 266     127.763  31.503  44.334  1.00  0.00           C
ATOM   9920 8C21 POPE0 266     127.244  30.413  45.274  1.00  0.00           C
ATOM   9924  C33 POPE0 266     122.724  30.633  28.564  1.00  0.00           C
ATOM   9927  C34 POPE0 266     122.103  31.643  29.544  1.00  0.00           C
ATOM   9930  C35 POPE0 266     123.144  32.403  30.374  1.00  0.00           C
ATOM   9933  C36 POPE0 266     122.584  33.043  31.664  1.00  0.00           C
ATOM   9936  C37 POPE0 266     123.743  33.373  32.624  1.00  0.00           C
ATOM   9939  C38 POPE0 266     123.324  33.993  33.964  1.00  0.00           C
ATOM   9942  C39 POPE0 266     122.714  33.043  35.004  1.00  0.00           C
ATOM   9945 0C31 POPE0 266     121.204  33.253  35.224  1.00  0.00           C
ATOM   9948 1C31 POPE0 266     120.703  32.493  36.464  1.00  0.00           C
ATOM   9951 2C31 POPE0 266     119.233  32.753  36.794  1.00  0.00           C
ATOM   9954 3C31 POPE0 266     118.754  32.003  38.054  1.00  0.00           C
ATOM   9957 4C31 POPE0 266     118.683  30.493  37.854  1.00  0.00           C
ATOM   9960 5C31 POPE0 266     118.193  29.743  39.094  1.00  0.00           C
ATOM   9963 6C31 POPE0 266     117.714  28.323  38.764  1.00  0.00           C
ATOM   9967  NH3 POPE1 267      72.504  70.723  33.834  1.00  0.00           N
ATOM   9971  C12 POPE1 267      73.394  69.743  33.114  1.00  0.00           C
ATOM   9974  C11 POPE1 267      74.604  69.293  33.944  1.00  0.00           C
ATOM   9977  P   POPE1 267      76.733  67.863  33.564  1.00  0.00           P
ATOM   9978  O13 POPE1 267      77.123  66.593  32.904  1.00  0.00           O
ATOM   9979  O14 POPE1 267      77.493  69.073  33.184  1.00  0.00           O
ATOM   9980  O11 POPE1 267      76.703  67.674  35.114  1.00  0.00           O
ATOM   9981  O12 POPE1 267      75.234  68.203  33.254  1.00  0.00           O
ATOM   9982  C1  POPE1 267      77.243  68.583  36.074  1.00  0.00           C
ATOM   9985  C2  POPE1 267      76.944  68.023  37.484  1.00  0.00           C
ATOM   9987  O21 POPE1 267      77.523  68.873  38.484  1.00  0.00           O
ATOM   9988  C21 POPE1 267      76.854  68.863  39.634  1.00  0.00           C
ATOM   9989  O22 POPE1 267      75.754  68.383  39.824  1.00  0.00           O
ATOM   9990  C22 POPE1 267      77.633  69.623  40.714  1.00  0.00           C
ATOM   9993  C3  POPE1 267      77.523  66.583  37.614  1.00  0.00           C
ATOM   9996  O31 POPE1 267      76.923  65.903  38.734  1.00  0.00           O
ATOM   9997  C31 POPE1 267      76.243  64.793  38.464  1.00  0.00           C
ATOM   9998  O32 POPE1 267      76.203  64.224  37.384  1.00  0.00           O
ATOM   9999  C32 POPE1 267      75.574  64.283  39.734  1.00  0.00           C
ATOM  10002  C23 POPE1 267      77.874  68.763  41.974  1.00  0.00           C
ATOM  10005  C24 POPE1 267      78.483  69.573  43.124  1.00  0.00           C
ATOM  10008  C25 POPE1 267      77.464  69.964  44.214  1.00  0.00           C
ATOM  10011  C26 POPE1 267      76.493  71.074  43.764  1.00  0.00           C
ATOM  10014  C27 POPE1 267      75.694  71.674  44.934  1.00  0.00           C
ATOM  10017  C28 POPE1 267      74.904  72.924  44.504  1.00  0.00           C
ATOM  10020  C29 POPE1 267      74.553  73.803  45.674  1.00  0.00           C
ATOM  10022 0C21 POPE1 267      73.513  73.653  46.514  1.00  0.00           C
ATOM  10024 1C21 POPE1 267      72.484  72.553  46.474  1.00  0.00           C
ATOM  10027 2C21 POPE1 267      72.604  71.573  47.664  1.00  0.00           C
ATOM  10030 3C21 POPE1 267      72.243  72.223  49.014  1.00  0.00           C
ATOM  10033 4C21 POPE1 267      72.284  71.223  50.174  1.00  0.00           C
ATOM  10036 5C21 POPE1 267      71.784  71.843  51.494  1.00  0.00           C
ATOM  10039 6C21 POPE1 267      72.313  71.123  52.744  1.00  0.00           C
ATOM  10042 7C21 POPE1 267      72.034  71.913  54.024  1.00  0.00           C
ATOM  10045 8C21 POPE1 267      72.974  71.553  55.174  1.00  0.00           C
ATOM  10049  C33 POPE1 267      74.413  65.193  40.204  1.00  0.00           C
ATOM  10052  C34 POPE1 267      73.794  64.743  41.544  1.00  0.00           C
ATOM  10055  C35 POPE1 267      74.354  65.463  42.774  1.00  0.00           C
ATOM  10058  C36 POPE1 267      75.764  65.023  43.204  1.00  0.00           C
ATOM  10061  C37 POPE1 267      76.234  65.793  44.444  1.00  0.00           C
ATOM  10064  C38 POPE1 267      77.624  65.383  44.944  1.00  0.00           C
ATOM  10067  C39 POPE1 267      78.334  66.593  45.554  1.00  0.00           C
ATOM  10070 0C31 POPE1 267      79.644  66.293  46.294  1.00  0.00           C
ATOM  10073 1C31 POPE1 267      80.194  67.583  46.924  1.00  0.00           C
ATOM  10076 2C31 POPE1 267      81.373  67.383  47.884  1.00  0.00           C
ATOM  10079 3C31 POPE1 267      81.414  68.504  48.934  1.00  0.00           C
ATOM  10082 4C31 POPE1 267      82.563  68.373  49.934  1.00  0.00           C
ATOM  10085 5C31 POPE1 267      82.394  69.293  51.144  1.00  0.00           C
ATOM  10088 6C31 POPE1 267      83.444  69.073  52.234  1.00  0.00           C
ATOM  10092  NH3 POPE2 268     109.484  -0.477  69.574  1.00  0.00           N
ATOM  10096  C12 POPE2 268     110.724   0.163  70.164  1.00  0.00           C
ATOM  10099  C11 POPE2 268     111.894   0.273  69.153  1.00  0.00           C
ATOM  10102  P   POPE2 268     113.374   2.083  70.423  1.00  0.00           P
ATOM  10103  O13 POPE2 268     112.083   2.793  70.584  1.00  0.00           O
ATOM  10104  O14 POPE2 268     114.233   1.903  71.614  1.00  0.00           O
ATOM  10105  O11 POPE2 268     114.233   2.793  69.314  1.00  0.00           O
ATOM  10106  O12 POPE2 268     113.134   0.663  69.754  1.00  0.00           O
ATOM  10107  C1  POPE2 268     114.034   4.173  68.954  1.00  0.00           C
ATOM  10110  C2  POPE2 268     113.934   4.263  67.414  1.00  0.00           C
ATOM  10112  O21 POPE2 268     114.124   5.623  66.973  1.00  0.00           O
ATOM  10113  C21 POPE2 268     113.254   6.283  66.214  1.00  0.00           C
ATOM  10114  O22 POPE2 268     112.114   5.973  65.964  1.00  0.00           O
ATOM  10115  C22 POPE2 268     113.894   7.563  65.684  1.00  0.00           C
ATOM  10118  C3  POPE2 268     112.673   3.463  66.934  1.00  0.00           C
ATOM  10121  O31 POPE2 268     112.763   3.133  65.534  1.00  0.00           O
ATOM  10122  C31 POPE2 268     111.823   2.273  65.154  1.00  0.00           C
ATOM  10123  O32 POPE2 268     111.014   1.733  65.884  1.00  0.00           O
ATOM  10124  C32 POPE2 268     111.914   2.073  63.654  1.00  0.00           C
ATOM  10127  C23 POPE2 268     113.184   8.043  64.394  1.00  0.00           C
ATOM  10130  C24 POPE2 268     113.844   9.263  63.734  1.00  0.00           C
ATOM  10133  C25 POPE2 268     113.234   9.653  62.384  1.00  0.00           C
ATOM  10136  C26 POPE2 268     113.743   8.803  61.204  1.00  0.00           C
ATOM  10139  C27 POPE2 268     113.104   9.173  59.854  1.00  0.00           C
ATOM  10142  C28 POPE2 268     113.593   8.313  58.674  1.00  0.00           C
ATOM  10145  C29 POPE2 268     114.944   8.753  58.153  1.00  0.00           C
ATOM  10147 0C21 POPE2 268     115.534   8.373  57.014  1.00  0.00           C
ATOM  10149 1C21 POPE2 268     115.013   7.353  56.024  1.00  0.00           C
ATOM  10152 2C21 POPE2 268     114.504   7.973  54.704  1.00  0.00           C
ATOM  10155 3C21 POPE2 268     114.004   6.883  53.734  1.00  0.00           C
ATOM  10158 4C21 POPE2 268     113.383   7.403  52.424  1.00  0.00           C
ATOM  10161 5C21 POPE2 268     112.244   8.433  52.584  1.00  0.00           C
ATOM  10164 6C21 POPE2 268     111.054   7.953  53.423  1.00  0.00           C
ATOM  10167 7C21 POPE2 268     110.584   9.003  54.454  1.00  0.00           C
ATOM  10170 8C21 POPE2 268     109.574   8.453  55.464  1.00  0.00           C
ATOM  10174  C33 POPE2 268     110.553   2.433  63.024  1.00  0.00           C
ATOM  10177  C34 POPE2 268     110.094   3.853  63.344  1.00  0.00           C
ATOM  10180  C35 POPE2 268     110.833   4.973  62.594  1.00  0.00           C
ATOM  10183  C36 POPE2 268     109.983   5.543  61.454  1.00  0.00           C
ATOM  10186  C37 POPE2 268     110.433   6.923  60.974  1.00  0.00           C
ATOM  10189  C38 POPE2 268     109.414   7.613  60.054  1.00  0.00           C
ATOM  10192  C39 POPE2 268     108.044   7.913  60.694  1.00  0.00           C
ATOM  10195 0C31 POPE2 268     108.073   8.983  61.794  1.00  0.00           C
ATOM  10198 1C31 POPE2 268     106.724   9.053  62.534  1.00  0.00           C
ATOM  10201 2C31 POPE2 268     106.644  10.133  63.614  1.00  0.00           C
ATOM  10204 3C31 POPE2 268     106.813  11.573  63.114  1.00  0.00           C
ATOM  10207 4C31 POPE2 268     105.684  12.063  62.183  1.00  0.00           C
ATOM  10210 5C31 POPE2 268     105.934  13.493  61.704  1.00  0.00           C
ATOM  10213 6C31 POPE2 268     104.793  14.113  60.884  1.00  0.00           C
ATOM  10217  NH3 POPE3 269      85.734  97.523  62.234  1.00  0.00           N
ATOM  10221  C12 POPE3 269      85.523  98.883  62.854  1.00  0.00           C
ATOM  10224  C11 POPE3 269      86.843  99.453  63.404  1.00  0.00           C
ATOM  10227  P   POPE3 269      86.904 101.943  62.544  1.00  0.00           P
ATOM  10228  O13 POPE3 269      85.593 102.104  61.874  1.00  0.00           O
ATOM  10229  O14 POPE3 269      87.524 103.133  63.184  1.00  0.00           O
ATOM  10230  O11 POPE3 269      87.874 101.324  61.484  1.00  0.00           O
ATOM  10231  O12 POPE3 269      86.794 100.854  63.674  1.00  0.00           O
ATOM  10232  C1  POPE3 269      89.273 101.584  61.354  1.00  0.00           C
ATOM  10235  C2  POPE3 269      89.684 101.503  59.844  1.00  0.00           C
ATOM  10237  O21 POPE3 269      89.273 100.313  59.144  1.00  0.00           O
ATOM  10238  C21 POPE3 269      89.154  99.143  59.714  1.00  0.00           C
ATOM  10239  O22 POPE3 269      89.434  98.824  60.854  1.00  0.00           O
ATOM  10240  C22 POPE3 269      88.604  98.173  58.654  1.00  0.00           C
ATOM  10243  C3  POPE3 269      91.173 101.833  59.534  1.00  0.00           C
ATOM  10246  O31 POPE3 269      91.284 102.224  58.153  1.00  0.00           O
ATOM  10247  C31 POPE3 269      91.843 101.383  57.304  1.00  0.00           C
ATOM  10248  O32 POPE3 269      92.553 100.443  57.604  1.00  0.00           O
ATOM  10249  C32 POPE3 269      91.303 101.693  55.894  1.00  0.00           C
ATOM  10252  C23 POPE3 269      89.563  97.004  58.363  1.00  0.00           C
ATOM  10255  C24 POPE3 269      90.784  97.333  57.494  1.00  0.00           C
ATOM  10258  C25 POPE3 269      90.464  97.574  56.004  1.00  0.00           C
ATOM  10261  C26 POPE3 269      90.293  96.273  55.204  1.00  0.00           C
ATOM  10264  C27 POPE3 269      89.923  96.473  53.724  1.00  0.00           C
ATOM  10267  C28 POPE3 269      89.793  95.153  52.914  1.00  0.00           C
ATOM  10270  C29 POPE3 269      88.943  95.323  51.684  1.00  0.00           C
ATOM  10272 0C21 POPE3 269      89.114  94.803  50.444  1.00  0.00           C
ATOM  10274 1C21 POPE3 269      90.203  93.894  49.944  1.00  0.00           C
ATOM  10277 2C21 POPE3 269      89.684  92.533  49.394  1.00  0.00           C
ATOM  10280 3C21 POPE3 269      89.063  92.613  47.984  1.00  0.00           C
ATOM  10283 4C21 POPE3 269      88.534  91.254  47.474  1.00  0.00           C
ATOM  10286 5C21 POPE3 269      87.684  91.383  46.194  1.00  0.00           C
ATOM  10289 6C21 POPE3 269      87.324  90.013  45.594  1.00  0.00           C
ATOM  10292 7C21 POPE3 269      86.294  90.103  44.454  1.00  0.00           C
ATOM  10295 8C21 POPE3 269      86.134  88.793  43.684  1.00  0.00           C
ATOM  10299  C33 POPE3 269      92.314 101.464  54.743  1.00  0.00           C
ATOM  10302  C34 POPE3 269      91.663 100.823  53.504  1.00  0.00           C
ATOM  10305  C35 POPE3 269      92.464 101.073  52.224  1.00  0.00           C
ATOM  10308  C36 POPE3 269      91.803 100.443  50.984  1.00  0.00           C
ATOM  10311  C37 POPE3 269      92.384 100.983  49.664  1.00  0.00           C
ATOM  10314  C38 POPE3 269      91.584 102.174  49.114  1.00  0.00           C
ATOM  10317  C39 POPE3 269      92.254 102.793  47.874  1.00  0.00           C
ATOM  10320 0C31 POPE3 269      91.354 103.804  47.134  1.00  0.00           C
ATOM  10323 1C31 POPE3 269      92.153 104.953  46.514  1.00  0.00           C
ATOM  10326 2C31 POPE3 269      91.254 106.023  45.844  1.00  0.00           C
ATOM  10329 3C31 POPE3 269      90.604 105.563  44.534  1.00  0.00           C
ATOM  10332 4C31 POPE3 269      91.633 105.063  43.504  1.00  0.00           C
ATOM  10335 5C31 POPE3 269      91.064 104.823  42.114  1.00  0.00           C
ATOM  10338 6C31 POPE3 269      92.103 104.244  41.154  1.00  0.00           C
ATOM  10342  NH3 POPE4 270      68.714  90.453  69.124  1.00  0.00           N
ATOM  10346  C12 POPE4 270      68.014  90.523  70.464  1.00  0.00           C
ATOM  10349  C11 POPE4 270      66.633  91.163  70.284  1.00  0.00           C
ATOM  10352  P   POPE4 270      64.404  91.254  71.723  1.00  0.00           P
ATOM  10353  O13 POPE4 270      64.043  89.893  72.164  1.00  0.00           O
ATOM  10354  O14 POPE4 270      63.994  92.343  72.634  1.00  0.00           O
ATOM  10355  O11 POPE4 270      63.824  91.464  70.284  1.00  0.00           O
ATOM  10356  O12 POPE4 270      65.993  91.353  71.544  1.00  0.00           O
ATOM  10357  C1  POPE4 270      63.924  92.583  69.424  1.00  0.00           C
ATOM  10360  C2  POPE4 270      64.284  92.093  67.994  1.00  0.00           C
ATOM  10362  O21 POPE4 270      63.874  93.063  67.034  1.00  0.00           O
ATOM  10363  C21 POPE4 270      64.754  94.023  66.794  1.00  0.00           C
ATOM  10364  O22 POPE4 270      65.834  94.163  67.344  1.00  0.00           O
ATOM  10365  C22 POPE4 270      64.204  94.953  65.714  1.00  0.00           C
ATOM  10368  C3  POPE4 270      63.544  90.743  67.724  1.00  0.00           C
ATOM  10371  O31 POPE4 270      63.843  90.203  66.424  1.00  0.00           O
ATOM  10372  C31 POPE4 270      63.173  89.093  66.124  1.00  0.00           C
ATOM  10373  O32 POPE4 270      62.294  88.593  66.824  1.00  0.00           O
ATOM  10374  C32 POPE4 270      63.664  88.573  64.774  1.00  0.00           C
ATOM  10377  C23 POPE4 270      65.084  95.004  64.454  1.00  0.00           C
ATOM  10380  C24 POPE4 270      64.314  95.683  63.314  1.00  0.00           C
ATOM  10383  C25 POPE4 270      64.743  95.183  61.934  1.00  0.00           C
ATOM  10386  C26 POPE4 270      66.184  95.533  61.583  1.00  0.00           C
ATOM  10389  C27 POPE4 270      66.273  96.353  60.294  1.00  0.00           C
ATOM  10392  C28 POPE4 270      67.703  96.753  59.934  1.00  0.00           C
ATOM  10395  C29 POPE4 270      68.554  95.553  59.604  1.00  0.00           C
ATOM  10397 0C21 POPE4 270      68.883  95.113  58.384  1.00  0.00           C
ATOM  10399 1C21 POPE4 270      68.474  95.763  57.094  1.00  0.00           C
ATOM  10402 2C21 POPE4 270      69.364  95.323  55.914  1.00  0.00           C
ATOM  10405 3C21 POPE4 270      69.154  93.843  55.544  1.00  0.00           C
ATOM  10408 4C21 POPE4 270      69.873  93.453  54.254  1.00  0.00           C
ATOM  10411 5C21 POPE4 270      69.284  92.213  53.563  1.00  0.00           C
ATOM  10414 6C21 POPE4 270      67.843  92.434  53.064  1.00  0.00           C
ATOM  10417 7C21 POPE4 270      67.324  91.304  52.173  1.00  0.00           C
ATOM  10420 8C21 POPE4 270      65.854  91.494  51.804  1.00  0.00           C
ATOM  10424  C33 POPE4 270      62.544  88.343  63.734  1.00  0.00           C
ATOM  10427  C34 POPE4 270      63.154  88.093  62.344  1.00  0.00           C
ATOM  10430  C35 POPE4 270      62.214  87.483  61.284  1.00  0.00           C
ATOM  10433  C36 POPE4 270      62.133  85.943  61.394  1.00  0.00           C
ATOM  10436  C37 POPE4 270      61.214  85.273  60.354  1.00  0.00           C
ATOM  10439  C38 POPE4 270      60.574  83.964  60.863  1.00  0.00           C
ATOM  10442  C39 POPE4 270      59.714  83.223  59.844  1.00  0.00           C
ATOM  10445 0C31 POPE4 270      60.434  82.163  59.014  1.00  0.00           C
ATOM  10448 1C31 POPE4 270      59.524  81.643  57.894  1.00  0.00           C
ATOM  10451 2C31 POPE4 270      60.174  80.563  57.014  1.00  0.00           C
ATOM  10454 3C31 POPE4 270      59.373  80.323  55.714  1.00  0.00           C
ATOM  10457 4C31 POPE4 270      58.024  79.623  55.954  1.00  0.00           C
ATOM  10460 5C31 POPE4 270      57.124  79.654  54.714  1.00  0.00           C
ATOM  10463 6C31 POPE4 270      56.383  78.343  54.454  1.00  0.00           C
ATOM  10467  NH3 POPE5 271      50.054  14.233  69.844  1.00  0.00           N
ATOM  10471  C12 POPE5 271      48.924  14.833  69.054  1.00  0.00           C
ATOM  10474  C11 POPE5 271      47.653  14.993  69.924  1.00  0.00           C
ATOM  10477  P   POPE5 271      45.923  13.063  69.473  1.00  0.00           P
ATOM  10478  O13 POPE5 271      46.164  11.603  69.394  1.00  0.00           O
ATOM  10479  O14 POPE5 271      44.624  13.503  70.024  1.00  0.00           O
ATOM  10480  O11 POPE5 271      46.114  13.663  68.014  1.00  0.00           O
ATOM  10481  O12 POPE5 271      47.124  13.723  70.294  1.00  0.00           O
ATOM  10482  C1  POPE5 271      45.413  13.163  66.874  1.00  0.00           C
ATOM  10485  C2  POPE5 271      46.434  12.733  65.793  1.00  0.00           C
ATOM  10487  O21 POPE5 271      45.794  12.673  64.504  1.00  0.00           O
ATOM  10488  C21 POPE5 271      45.794  13.813  63.824  1.00  0.00           C
ATOM  10489  O22 POPE5 271      46.154  14.903  64.234  1.00  0.00           O
ATOM  10490  C22 POPE5 271      45.354  13.483  62.404  1.00  0.00           C
ATOM  10493  C3  POPE5 271      47.054  11.343  66.114  1.00  0.00           C
ATOM  10496  O31 POPE5 271      48.304  11.123  65.424  1.00  0.00           O
ATOM  10497  C31 POPE5 271      48.253  10.353  64.333  1.00  0.00           C
ATOM  10498  O32 POPE5 271      47.254   9.983  63.754  1.00  0.00           O
ATOM  10499  C32 POPE5 271      49.664   9.953  63.914  1.00  0.00           C
ATOM  10502  C23 POPE5 271      46.494  12.803  61.604  1.00  0.00           C
ATOM  10505  C24 POPE5 271      45.984  12.033  60.374  1.00  0.00           C
ATOM  10508  C25 POPE5 271      45.234  12.933  59.374  1.00  0.00           C
ATOM  10511  C26 POPE5 271      44.784  12.153  58.134  1.00  0.00           C
ATOM  10514  C27 POPE5 271      44.194  13.083  57.064  1.00  0.00           C
ATOM  10517  C28 POPE5 271      44.043  12.423  55.684  1.00  0.00           C
ATOM  10520  C29 POPE5 271      45.384  12.223  55.004  1.00  0.00           C
ATOM  10522 0C21 POPE5 271      45.673  12.483  53.714  1.00  0.00           C
ATOM  10524 1C21 POPE5 271      44.703  12.973  52.674  1.00  0.00           C
ATOM  10527 2C21 POPE5 271      44.774  14.493  52.514  1.00  0.00           C
ATOM  10530 3C21 POPE5 271      45.894  14.993  51.594  1.00  0.00           C
ATOM  10533 4C21 POPE5 271      45.753  16.493  51.304  1.00  0.00           C
ATOM  10536 5C21 POPE5 271      46.854  17.073  50.414  1.00  0.00           C
ATOM  10539 6C21 POPE5 271      46.663  18.573  50.204  1.00  0.00           C
ATOM  10542 7C21 POPE5 271      47.773  19.193  49.344  1.00  0.00           C
ATOM  10545 8C21 POPE5 271      47.593  20.703  49.124  1.00  0.00           C
ATOM  10549  C33 POPE5 271      50.244  10.863  62.814  1.00  0.00           C
ATOM  10552  C34 POPE5 271      49.964  10.363  61.394  1.00  0.00           C
ATOM  10555  C35 POPE5 271      50.613  11.283  60.344  1.00  0.00           C
ATOM  10558  C36 POPE5 271      50.434  10.773  58.914  1.00  0.00           C
ATOM  10561  C37 POPE5 271      51.673  10.093  58.304  1.00  0.00           C
ATOM  10564  C38 POPE5 271      52.133   8.813  59.004  1.00  0.00           C
ATOM  10567  C39 POPE5 271      53.053   7.973  58.104  1.00  0.00           C
ATOM  10570 0C31 POPE5 271      54.264   8.753  57.564  1.00  0.00           C
ATOM  10573 1C31 POPE5 271      55.074   7.953  56.544  1.00  0.00           C
ATOM  10576 2C31 POPE5 271      56.263   8.743  55.954  1.00  0.00           C
ATOM  10579 3C31 POPE5 271      56.024   9.373  54.584  1.00  0.00           C
ATOM  10582 4C31 POPE5 271      55.104  10.613  54.574  1.00  0.00           C
ATOM  10585 5C31 POPE5 271      55.273  11.423  53.284  1.00  0.00           C
ATOM  10588 6C31 POPE5 271      54.394  12.673  53.204  1.00  0.00           C
ATOM  10592  NH3 POPE6 272     112.114  98.513  22.504  1.00  0.00           N
ATOM  10596  C12 POPE6 272     111.074  98.534  21.414  1.00  0.00           C
ATOM  10599  C11 POPE6 272     110.084  97.364  21.574  1.00  0.00           C
ATOM  10602  P   POPE6 272     110.944  95.004  20.764  1.00  0.00           P
ATOM  10603  O13 POPE6 272     110.364  93.973  19.874  1.00  0.00           O
ATOM  10604  O14 POPE6 272     112.413  95.183  20.704  1.00  0.00           O
ATOM  10605  O11 POPE6 272     110.573  94.713  22.264  1.00  0.00           O
ATOM  10606  O12 POPE6 272     110.243  96.403  20.534  1.00  0.00           O
ATOM  10607  C1  POPE6 272     110.874  93.513  22.974  1.00  0.00           C
ATOM  10610  C2  POPE6 272     111.764  93.763  24.234  1.00  0.00           C
ATOM  10612  O21 POPE6 272     111.173  94.833  24.994  1.00  0.00           O
ATOM  10613  C21 POPE6 272     111.163  94.913  26.334  1.00  0.00           C
ATOM  10614  O22 POPE6 272     110.563  95.793  26.944  1.00  0.00           O
ATOM  10615  C22 POPE6 272     111.993  93.853  27.064  1.00  0.00           C
ATOM  10618  C3  POPE6 272     113.234  94.073  23.804  1.00  0.00           C
ATOM  10621  O31 POPE6 272     114.084  94.683  24.804  1.00  0.00           O
ATOM  10622  C31 POPE6 272     113.943  96.013  24.864  1.00  0.00           C
ATOM  10623  O32 POPE6 272     113.104  96.653  24.254  1.00  0.00           O
ATOM  10624  C32 POPE6 272     114.974  96.633  25.814  1.00  0.00           C
ATOM  10627  C23 POPE6 272     111.894  93.983  28.604  1.00  0.00           C
ATOM  10630  C24 POPE6 272     113.114  93.424  29.334  1.00  0.00           C
ATOM  10633  C25 POPE6 272     113.193  91.894  29.284  1.00  0.00           C
ATOM  10636  C26 POPE6 272     113.213  91.254  30.684  1.00  0.00           C
ATOM  10639  C27 POPE6 272     112.944  89.744  30.654  1.00  0.00           C
ATOM  10642  C28 POPE6 272     113.934  88.923  29.804  1.00  0.00           C
ATOM  10645  C29 POPE6 272     115.263  88.873  30.504  1.00  0.00           C
ATOM  10647 0C21 POPE6 272     115.813  87.813  31.124  1.00  0.00           C
ATOM  10649 1C21 POPE6 272     115.234  86.423  31.244  1.00  0.00           C
ATOM  10652 2C21 POPE6 272     115.374  85.823  32.664  1.00  0.00           C
ATOM  10655 3C21 POPE6 272     116.834  85.673  33.134  1.00  0.00           C
ATOM  10658 4C21 POPE6 272     116.963  84.903  34.454  1.00  0.00           C
ATOM  10661 5C21 POPE6 272     116.894  83.383  34.284  1.00  0.00           C
ATOM  10664 6C21 POPE6 272     118.213  82.763  33.784  1.00  0.00           C
ATOM  10667 7C21 POPE6 272     118.104  81.263  33.514  1.00  0.00           C
ATOM  10670 8C21 POPE6 272     119.453  80.603  33.224  1.00  0.00           C
ATOM  10674  C33 POPE6 272     114.493  98.023  26.314  1.00  0.00           C
ATOM  10677  C34 POPE6 272     113.444  97.963  27.434  1.00  0.00           C
ATOM  10680  C35 POPE6 272     114.034  97.504  28.774  1.00  0.00           C
ATOM  10683  C36 POPE6 272     113.073  97.623  29.974  1.00  0.00           C
ATOM  10686  C37 POPE6 272     113.794  97.313  31.294  1.00  0.00           C
ATOM  10689  C38 POPE6 272     112.874  97.364  32.524  1.00  0.00           C
ATOM  10692  C39 POPE6 272     113.613  97.333  33.864  1.00  0.00           C
ATOM  10695 0C31 POPE6 272     112.633  97.574  35.024  1.00  0.00           C
ATOM  10698 1C31 POPE6 272     113.254  97.413  36.424  1.00  0.00           C
ATOM  10701 2C31 POPE6 272     112.293  97.893  37.524  1.00  0.00           C
ATOM  10704 3C31 POPE6 272     112.273  99.423  37.654  1.00  0.00           C
ATOM  10707 4C31 POPE6 272     111.074  99.963  38.444  1.00  0.00           C
ATOM  10710 5C31 POPE6 272     110.983 101.494  38.374  1.00  0.00           C
ATOM  10713 6C31 POPE6 272     109.843 102.083  39.204  1.00  0.00           C
ATOM  10717  NH3 POPE7 273       2.654  71.893  66.754  1.00  0.00           N
ATOM  10721  C12 POPE7 273       1.574  72.803  67.254  1.00  0.00           C
ATOM  10724  C11 POPE7 273       0.187  72.163  67.043  1.00  0.00           C
ATOM  10727  P   POPE7 273      -1.093  69.913  67.544  1.00  0.00           P
ATOM  10728  O13 POPE7 273      -2.053  70.403  66.524  1.00  0.00           O
ATOM  10729  O14 POPE7 273      -1.693  69.553  68.854  1.00  0.00           O
ATOM  10730  O11 POPE7 273      -0.243  68.733  66.994  1.00  0.00           O
ATOM  10731  O12 POPE7 273       0.057  70.983  67.824  1.00  0.00           O
ATOM  10732  C1  POPE7 273      -0.743  67.813  66.044  1.00  0.00           C
ATOM  10735  C2  POPE7 273       0.427  67.213  65.224  1.00  0.00           C
ATOM  10737  O21 POPE7 273       0.857  68.143  64.223  1.00  0.00           O
ATOM  10738  C21 POPE7 273       1.604  69.183  64.584  1.00  0.00           C
ATOM  10739  O22 POPE7 273       2.074  69.424  65.684  1.00  0.00           O
ATOM  10740  C22 POPE7 273       1.744  70.104  63.374  1.00  0.00           C
ATOM  10743  C3  POPE7 273      -0.083  65.873  64.594  1.00  0.00           C
ATOM  10746  O31 POPE7 273       0.727  65.393  63.493  1.00  0.00           O
ATOM  10747  C31 POPE7 273       0.247  65.653  62.284  1.00  0.00           C
ATOM  10748  O32 POPE7 273      -0.853  66.133  62.034  1.00  0.00           O
ATOM  10749  C32 POPE7 273       1.257  65.174  61.234  1.00  0.00           C
ATOM  10752  C23 POPE7 273       3.204  70.323  62.884  1.00  0.00           C
ATOM  10755  C24 POPE7 273       3.244  70.563  61.374  1.00  0.00           C
ATOM  10758  C25 POPE7 273       4.654  70.474  60.774  1.00  0.00           C
ATOM  10761  C26 POPE7 273       4.604  70.463  59.244  1.00  0.00           C
ATOM  10764  C27 POPE7 273       5.984  70.424  58.574  1.00  0.00           C
ATOM  10767  C28 POPE7 273       5.914  70.063  57.074  1.00  0.00           C
ATOM  10770  C29 POPE7 273       4.834  70.883  56.414  1.00  0.00           C
ATOM  10772 0C21 POPE7 273       4.984  71.953  55.634  1.00  0.00           C
ATOM  10774 1C21 POPE7 273       6.294  72.513  55.154  1.00  0.00           C
ATOM  10777 2C21 POPE7 273       6.134  73.023  53.724  1.00  0.00           C
ATOM  10780 3C21 POPE7 273       5.744  71.903  52.744  1.00  0.00           C
ATOM  10783 4C21 POPE7 273       6.254  72.133  51.314  1.00  0.00           C
ATOM  10786 5C21 POPE7 273       7.784  72.073  51.194  1.00  0.00           C
ATOM  10789 6C21 POPE7 273       8.224  72.313  49.754  1.00  0.00           C
ATOM  10792 7C21 POPE7 273       9.744  72.324  49.574  1.00  0.00           C
ATOM  10795 8C21 POPE7 273      10.134  72.753  48.164  1.00  0.00           C
ATOM  10799  C33 POPE7 273       0.697  65.244  59.794  1.00  0.00           C
ATOM  10802  C34 POPE7 273       1.237  64.143  58.854  1.00  0.00           C
ATOM  10805  C35 POPE7 273       2.624  64.403  58.254  1.00  0.00           C
ATOM  10808  C36 POPE7 273       2.674  65.543  57.224  1.00  0.00           C
ATOM  10811  C37 POPE7 273       3.844  65.413  56.234  1.00  0.00           C
ATOM  10814  C38 POPE7 273       3.714  66.383  55.044  1.00  0.00           C
ATOM  10817  C39 POPE7 273       4.684  66.133  53.884  1.00  0.00           C
ATOM  10820 0C31 POPE7 273       5.844  67.133  53.834  1.00  0.00           C
ATOM  10823 1C31 POPE7 273       6.574  67.103  52.484  1.00  0.00           C
ATOM  10826 2C31 POPE7 273       7.794  68.043  52.424  1.00  0.00           C
ATOM  10829 3C31 POPE7 273       8.954  67.623  53.354  1.00  0.00           C
ATOM  10832 4C31 POPE7 273       9.434  68.763  54.264  1.00  0.00           C
ATOM  10835 5C31 POPE7 273      10.234  69.833  53.514  1.00  0.00           C
ATOM  10838 6C31 POPE7 273      10.364  71.153  54.274  1.00  0.00           C
ATOM  10842  NH3 POPE8 274      27.004  26.423  28.824  1.00  0.00           N
ATOM  10846  C12 POPE8 274      27.673  26.953  27.604  1.00  0.00           C
ATOM  10849  C11 POPE8 274      27.704  28.493  27.634  1.00  0.00           C
ATOM  10852  P   POPE8 274      29.544  28.983  25.844  1.00  0.00           P
ATOM  10853  O13 POPE8 274      30.333  28.023  26.654  1.00  0.00           O
ATOM  10854  O14 POPE8 274      29.474  28.823  24.384  1.00  0.00           O
ATOM  10855  O11 POPE8 274      30.054  30.433  26.194  1.00  0.00           O
ATOM  10856  O12 POPE8 274      28.054  28.993  26.354  1.00  0.00           O
ATOM  10857  C1  POPE8 274      29.144  31.533  26.334  1.00  0.00           C
ATOM  10860  C2  POPE8 274      29.174  32.223  27.734  1.00  0.00           C
ATOM  10862  O21 POPE8 274      29.964  31.493  28.704  1.00  0.00           O
ATOM  10863  C21 POPE8 274      31.044  32.103  29.124  1.00  0.00           C
ATOM  10864  O22 POPE8 274      31.493  33.163  28.724  1.00  0.00           O
ATOM  10865  C22 POPE8 274      31.664  31.343  30.284  1.00  0.00           C
ATOM  10868  C3  POPE8 274      27.754  32.483  28.334  1.00  0.00           C
ATOM  10871  O31 POPE8 274      27.253  31.403  29.164  1.00  0.00           O
ATOM  10872  C31 POPE8 274      27.574  31.493  30.454  1.00  0.00           C
ATOM  10873  O32 POPE8 274      28.224  32.403  30.954  1.00  0.00           O
ATOM  10874  C32 POPE8 274      27.034  30.303  31.264  1.00  0.00           C
ATOM  10877  C23 POPE8 274      31.793  32.273  31.514  1.00  0.00           C
ATOM  10880  C24 POPE8 274      31.944  31.483  32.824  1.00  0.00           C
ATOM  10883  C25 POPE8 274      31.384  32.243  34.034  1.00  0.00           C
ATOM  10886  C26 POPE8 274      32.394  33.163  34.714  1.00  0.00           C
ATOM  10889  C27 POPE8 274      31.734  33.963  35.854  1.00  0.00           C
ATOM  10892  C28 POPE8 274      32.734  34.883  36.564  1.00  0.00           C
ATOM  10895  C29 POPE8 274      32.164  35.703  37.684  1.00  0.00           C
ATOM  10897 0C21 POPE8 274      32.274  35.443  38.994  1.00  0.00           C
ATOM  10899 1C21 POPE8 274      32.934  34.244  39.614  1.00  0.00           C
ATOM  10902 2C21 POPE8 274      34.264  34.563  40.333  1.00  0.00           C
ATOM  10905 3C21 POPE8 274      34.173  35.703  41.364  1.00  0.00           C
ATOM  10908 4C21 POPE8 274      35.364  35.713  42.344  1.00  0.00           C
ATOM  10911 5C21 POPE8 274      35.234  34.703  43.493  1.00  0.00           C
ATOM  10914 6C21 POPE8 274      34.204  35.113  44.554  1.00  0.00           C
ATOM  10917 7C21 POPE8 274      34.194  34.183  45.774  1.00  0.00           C
ATOM  10920 8C21 POPE8 274      33.164  34.563  46.834  1.00  0.00           C
ATOM  10924  C33 POPE8 274      27.513  30.273  32.734  1.00  0.00           C
ATOM  10927  C34 POPE8 274      26.704  31.223  33.634  1.00  0.00           C
ATOM  10930  C35 POPE8 274      27.424  31.713  34.904  1.00  0.00           C
ATOM  10933  C36 POPE8 274      27.774  30.623  35.934  1.00  0.00           C
ATOM  10936  C37 POPE8 274      28.234  31.233  37.274  1.00  0.00           C
ATOM  10939  C38 POPE8 274      29.253  30.393  38.064  1.00  0.00           C
ATOM  10942  C39 POPE8 274      28.684  29.173  38.804  1.00  0.00           C
ATOM  10945 0C31 POPE8 274      29.774  28.363  39.524  1.00  0.00           C
ATOM  10948 1C31 POPE8 274      29.234  27.113  40.254  1.00  0.00           C
ATOM  10951 2C31 POPE8 274      30.304  26.043  40.554  1.00  0.00           C
ATOM  10954 3C31 POPE8 274      31.063  26.223  41.874  1.00  0.00           C
ATOM  10957 4C31 POPE8 274      30.263  25.853  43.134  1.00  0.00           C
ATOM  10960 5C31 POPE8 274      31.174  25.313  44.254  1.00  0.00           C
ATOM  10963 6C31 POPE8 274      30.473  25.183  45.614  1.00  0.00           C
ATOM  10967  NH3 POPE9 275     118.654  50.103  66.874  1.00  0.00           N
ATOM  10971  C12 POPE9 275     117.894  48.943  67.464  1.00  0.00           C
ATOM  10974  C11 POPE9 275     118.554  47.593  67.173  1.00  0.00           C
ATOM  10977  P   POPE9 275     118.193  45.053  67.764  1.00  0.00           P
ATOM  10978  O13 POPE9 275     119.404  44.813  66.944  1.00  0.00           O
ATOM  10979  O14 POPE9 275     118.203  44.473  69.124  1.00  0.00           O
ATOM  10980  O11 POPE9 275     116.884  44.603  67.034  1.00  0.00           O
ATOM  10981  O12 POPE9 275     117.854  46.593  67.884  1.00  0.00           O
ATOM  10982  C1  POPE9 275     116.733  43.373  66.344  1.00  0.00           C
ATOM  10985  C2  POPE9 275     116.574  43.653  64.844  1.00  0.00           C
ATOM  10987  O21 POPE9 275     116.423  42.463  64.064  1.00  0.00           O
ATOM  10988  C21 POPE9 275     117.454  41.653  63.924  1.00  0.00           C
ATOM  10989  O22 POPE9 275     118.464  41.633  64.604  1.00  0.00           O
ATOM  10990  C22 POPE9 275     117.203  40.813  62.654  1.00  0.00           C
ATOM  10993  C3  POPE9 275     117.653  44.603  64.254  1.00  0.00           C
ATOM  10996  O31 POPE9 275     117.363  44.793  62.864  1.00  0.00           O
ATOM  10997  C31 POPE9 275     118.383  44.953  62.054  1.00  0.00           C
ATOM  10998  O32 POPE9 275     119.554  45.063  62.374  1.00  0.00           O
ATOM  10999  C32 POPE9 275     117.864  44.993  60.614  1.00  0.00           C
ATOM  11002  C23 POPE9 275     118.444  40.053  62.134  1.00  0.00           C
ATOM  11005  C24 POPE9 275     118.203  39.303  60.804  1.00  0.00           C
ATOM  11008  C25 POPE9 275     118.093  40.214  59.564  1.00  0.00           C
ATOM  11011  C26 POPE9 275     118.123  39.453  58.234  1.00  0.00           C
ATOM  11014  C27 POPE9 275     118.034  40.354  56.984  1.00  0.00           C
ATOM  11017  C28 POPE9 275     117.824  39.603  55.653  1.00  0.00           C
ATOM  11020  C29 POPE9 275     119.023  38.863  55.114  1.00  0.00           C
ATOM  11022 0C21 POPE9 275     119.854  39.323  54.144  1.00  0.00           C
ATOM  11024 1C21 POPE9 275     119.754  40.683  53.514  1.00  0.00           C
ATOM  11027 2C21 POPE9 275     120.914  41.063  52.554  1.00  0.00           C
ATOM  11030 3C21 POPE9 275     120.843  40.354  51.194  1.00  0.00           C
ATOM  11033 4C21 POPE9 275     121.724  41.013  50.114  1.00  0.00           C
ATOM  11036 5C21 POPE9 275     121.614  40.293  48.764  1.00  0.00           C
ATOM  11039 6C21 POPE9 275     122.273  41.033  47.584  1.00  0.00           C
ATOM  11042 7C21 POPE9 275     121.823  40.473  46.224  1.00  0.00           C
ATOM  11045 8C21 POPE9 275     122.483  41.153  45.024  1.00  0.00           C
ATOM  11049  C33 POPE9 275     118.794  44.233  59.644  1.00  0.00           C
ATOM  11052  C34 POPE9 275     118.084  43.753  58.363  1.00  0.00           C
ATOM  11055  C35 POPE9 275     118.073  44.743  57.194  1.00  0.00           C
ATOM  11058  C36 POPE9 275     117.623  44.043  55.904  1.00  0.00           C
ATOM  11061  C37 POPE9 275     117.793  44.913  54.654  1.00  0.00           C
ATOM  11064  C38 POPE9 275     116.724  46.003  54.514  1.00  0.00           C
ATOM  11067  C39 POPE9 275     116.914  46.883  53.274  1.00  0.00           C
ATOM  11070 0C31 POPE9 275     115.593  47.483  52.774  1.00  0.00           C
ATOM  11073 1C31 POPE9 275     115.754  48.923  52.284  1.00  0.00           C
ATOM  11076 2C31 POPE9 275     114.513  49.433  51.534  1.00  0.00           C
ATOM  11079 3C31 POPE9 275     114.664  50.883  51.063  1.00  0.00           C
ATOM  11082 4C31 POPE9 275     113.464  51.363  50.234  1.00  0.00           C
ATOM  11085 5C31 POPE9 275     113.494  52.873  49.984  1.00  0.00           C
ATOM  11088 6C31 POPE9 275     112.373  53.353  49.054  1.00  0.00           C
ATOM  11092  NH3 POPE  276     117.644  10.003  70.834  1.00  0.00           N
ATOM  11096  C12 POPE  276     118.084  10.743  72.084  1.00  0.00           C
ATOM  11099  C11 POPE  276     118.934  11.983  71.764  1.00  0.00           C
ATOM  11102  P   POPE  276     120.944  10.993  70.364  1.00  0.00           P
ATOM  11103  O13 POPE  276     122.404  11.193  70.373  1.00  0.00           O
ATOM  11104  O14 POPE  276     120.483   9.593  70.314  1.00  0.00           O
ATOM  11105  O11 POPE  276     120.304  11.813  69.153  1.00  0.00           O
ATOM  11106  O12 POPE  276     120.324  11.663  71.664  1.00  0.00           O
ATOM  11107  C1  POPE  276     121.173  11.963  68.014  1.00  0.00           C
ATOM  11110  C2  POPE  276     120.523  12.763  66.854  1.00  0.00           C
ATOM  11112  O21 POPE  276     121.194  12.503  65.604  1.00  0.00           O
ATOM  11113  C21 POPE  276     122.493  12.643  65.473  1.00  0.00           C
ATOM  11114  O22 POPE  276     123.284  13.063  66.304  1.00  0.00           O
ATOM  11115  C22 POPE  276     122.913  12.113  64.094  1.00  0.00           C
ATOM  11118  C3  POPE  276     120.413  14.273  67.164  1.00  0.00           C
ATOM  11121  O31 POPE  276     119.534  14.943  66.214  1.00  0.00           O
ATOM  11122  C31 POPE  276     119.054  16.103  66.674  1.00  0.00           C
ATOM  11123  O32 POPE  276     119.334  16.593  67.754  1.00  0.00           O
ATOM  11124  C32 POPE  276     118.063  16.723  65.684  1.00  0.00           C
ATOM  11127  C23 POPE  276     122.404  10.683  63.744  1.00  0.00           C
ATOM  11130  C24 POPE  276     121.733  10.583  62.364  1.00  0.00           C
ATOM  11133  C25 POPE  276     122.574  11.093  61.174  1.00  0.00           C
ATOM  11136  C26 POPE  276     122.673  10.133  59.974  1.00  0.00           C
ATOM  11139  C27 POPE  276     123.213  10.873  58.734  1.00  0.00           C
ATOM  11142  C28 POPE  276     123.473   9.993  57.494  1.00  0.00           C
ATOM  11145  C29 POPE  276     122.284   9.193  57.014  1.00  0.00           C
ATOM  11147 0C21 POPE  276     121.554   9.413  55.904  1.00  0.00           C
ATOM  11149 1C21 POPE  276     121.714  10.563  54.944  1.00  0.00           C
ATOM  11152 2C21 POPE  276     120.444  10.833  54.114  1.00  0.00           C
ATOM  11155 3C21 POPE  276     119.173  11.013  54.964  1.00  0.00           C
ATOM  11158 4C21 POPE  276     118.014  11.693  54.234  1.00  0.00           C
ATOM  11161 5C21 POPE  276     116.754  11.753  55.104  1.00  0.00           C
ATOM  11164 6C21 POPE  276     115.623  12.613  54.504  1.00  0.00           C
ATOM  11167 7C21 POPE  276     114.434  12.753  55.464  1.00  0.00           C
ATOM  11170 8C21 POPE  276     113.364  13.733  54.974  1.00  0.00           C
ATOM  11174  C33 POPE  276     118.483  18.113  65.144  1.00  0.00           C
ATOM  11177  C34 POPE  276     119.394  18.073  63.904  1.00  0.00           C
ATOM  11180  C35 POPE  276     118.673  17.633  62.614  1.00  0.00           C
ATOM  11183  C36 POPE  276     117.843  18.703  61.894  1.00  0.00           C
ATOM  11186  C37 POPE  276     118.733  19.763  61.214  1.00  0.00           C
ATOM  11189  C38 POPE  276     118.534  19.883  59.694  1.00  0.00           C
ATOM  11192  C39 POPE  276     117.324  20.743  59.294  1.00  0.00           C
ATOM  11195 0C31 POPE  276     117.244  21.063  57.804  1.00  0.00           C
ATOM  11198 1C31 POPE  276     116.294  22.243  57.544  1.00  0.00           C
ATOM  11201 2C31 POPE  276     115.313  22.023  56.384  1.00  0.00           C
ATOM  11204 3C31 POPE  276     115.983  22.153  55.014  1.00  0.00           C
ATOM  11207 4C31 POPE  276     114.983  21.963  53.864  1.00  0.00           C
ATOM  11210 5C31 POPE  276     115.693  21.863  52.504  1.00  0.00           C
ATOM  11213 6C31 POPE  276     114.773  21.463  51.354  1.00  0.00           C
ATOM  11217  NH3 POPE  277      48.594  50.674  28.824  1.00  0.00           N
ATOM  11221  C12 POPE  277      49.864  50.863  29.604  1.00  0.00           C
ATOM  11224  C11 POPE  277      49.904  52.183  30.374  1.00  0.00           C
ATOM  11227  P   POPE  277      48.773  54.483  29.694  1.00  0.00           P
ATOM  11228  O13 POPE  277      48.804  55.253  28.434  1.00  0.00           O
ATOM  11229  O14 POPE  277      47.444  53.953  30.054  1.00  0.00           O
ATOM  11230  O11 POPE  277      49.274  55.354  30.884  1.00  0.00           O
ATOM  11231  O12 POPE  277      49.754  53.283  29.494  1.00  0.00           O
ATOM  11232  C1  POPE  277      50.634  55.643  31.124  1.00  0.00           C
ATOM  11235  C2  POPE  277      50.774  56.153  32.564  1.00  0.00           C
ATOM  11237  O21 POPE  277      52.154  56.453  32.764  1.00  0.00           O
ATOM  11238  C21 POPE  277      52.484  56.903  33.964  1.00  0.00           C
ATOM  11239  O22 POPE  277      53.334  56.393  34.684  1.00  0.00           O
ATOM  11240  C22 POPE  277      51.754  58.223  34.234  1.00  0.00           C
ATOM  11243  C3  POPE  277      50.244  55.133  33.624  1.00  0.00           C
ATOM  11246  O31 POPE  277      49.763  55.783  34.834  1.00  0.00           O
ATOM  11247  C31 POPE  277      49.503  54.913  35.814  1.00  0.00           C
ATOM  11248  O32 POPE  277      49.813  53.733  35.784  1.00  0.00           O
ATOM  11249  C32 POPE  277      48.734  55.593  36.934  1.00  0.00           C
ATOM  11252  C23 POPE  277      52.493  59.143  35.214  1.00  0.00           C
ATOM  11255  C24 POPE  277      51.694  60.443  35.403  1.00  0.00           C
ATOM  11258  C25 POPE  277      50.534  60.263  36.394  1.00  0.00           C
ATOM  11261  C26 POPE  277      51.004  60.393  37.844  1.00  0.00           C
ATOM  11264  C27 POPE  277      49.934  59.973  38.854  1.00  0.00           C
ATOM  11267  C28 POPE  277      50.184  60.553  40.264  1.00  0.00           C
ATOM  11270  C29 POPE  277      51.534  60.253  40.834  1.00  0.00           C
ATOM  11272 0C21 POPE  277      51.824  60.323  42.144  1.00  0.00           C
ATOM  11274 1C21 POPE  277      50.854  60.763  43.214  1.00  0.00           C
ATOM  11277 2C21 POPE  277      51.534  61.643  44.284  1.00  0.00           C
ATOM  11280 3C21 POPE  277      52.073  62.983  43.754  1.00  0.00           C
ATOM  11283 4C21 POPE  277      52.983  63.693  44.764  1.00  0.00           C
ATOM  11286 5C21 POPE  277      54.493  63.423  44.564  1.00  0.00           C
ATOM  11289 6C21 POPE  277      54.864  61.933  44.554  1.00  0.00           C
ATOM  11292 7C21 POPE  277      56.364  61.663  44.754  1.00  0.00           C
ATOM  11295 8C21 POPE  277      56.653  60.193  45.054  1.00  0.00           C
ATOM  11299  C33 POPE  277      48.604  54.703  38.194  1.00  0.00           C
ATOM  11302  C34 POPE  277      47.423  55.103  39.104  1.00  0.00           C
ATOM  11305  C35 POPE  277      47.744  54.983  40.604  1.00  0.00           C
ATOM  11308  C36 POPE  277      48.493  56.203  41.134  1.00  0.00           C
ATOM  11311  C37 POPE  277      49.493  55.883  42.254  1.00  0.00           C
ATOM  11314  C38 POPE  277      50.194  57.143  42.754  1.00  0.00           C
ATOM  11317  C39 POPE  277      51.494  56.893  43.534  1.00  0.00           C
ATOM  11320 0C31 POPE  277      51.273  56.703  45.044  1.00  0.00           C
ATOM  11323 1C31 POPE  277      52.593  56.773  45.824  1.00  0.00           C
ATOM  11326 2C31 POPE  277      52.444  56.363  47.294  1.00  0.00           C
ATOM  11329 3C31 POPE  277      53.784  56.273  48.034  1.00  0.00           C
ATOM  11332 4C31 POPE  277      54.363  57.643  48.384  1.00  0.00           C
ATOM  11335 5C31 POPE  277      55.743  57.563  49.044  1.00  0.00           C
ATOM  11338 6C31 POPE  277      56.333  58.933  49.384  1.00  0.00           C
ATOM  11342  NH3 POPE  278      39.414  48.174  27.764  1.00  0.00           N
ATOM  11346  C12 POPE  278      39.423  49.293  26.754  1.00  0.00           C
ATOM  11349  C11 POPE  278      40.604  50.253  26.964  1.00  0.00           C
ATOM  11352  P   POPE  278      39.634  52.584  26.204  1.00  0.00           P
ATOM  11353  O13 POPE  278      40.384  53.803  25.774  1.00  0.00           O
ATOM  11354  O14 POPE  278      38.304  52.343  25.614  1.00  0.00           O
ATOM  11355  O11 POPE  278      39.504  52.693  27.774  1.00  0.00           O
ATOM  11356  O12 POPE  278      40.563  51.313  25.994  1.00  0.00           O
ATOM  11357  C1  POPE  278      38.284  53.053  28.434  1.00  0.00           C
ATOM  11360  C2  POPE  278      38.194  52.514  29.904  1.00  0.00           C
ATOM  11362  O21 POPE  278      39.513  52.313  30.394  1.00  0.00           O
ATOM  11363  C21 POPE  278      39.954  52.533  31.644  1.00  0.00           C
ATOM  11364  O22 POPE  278      41.144  52.483  31.924  1.00  0.00           O
ATOM  11365  C22 POPE  278      38.894  52.863  32.694  1.00  0.00           C
ATOM  11368  C3  POPE  278      37.374  51.183  29.934  1.00  0.00           C
ATOM  11371  O31 POPE  278      37.484  50.513  31.204  1.00  0.00           O
ATOM  11372  C31 POPE  278      38.273  49.453  31.264  1.00  0.00           C
ATOM  11373  O32 POPE  278      38.824  48.893  30.324  1.00  0.00           O
ATOM  11374  C32 POPE  278      38.504  49.073  32.724  1.00  0.00           C
ATOM  11377  C23 POPE  278      39.313  52.383  34.104  1.00  0.00           C
ATOM  11380  C24 POPE  278      38.173  52.573  35.094  1.00  0.00           C
ATOM  11383  C25 POPE  278      38.364  51.873  36.444  1.00  0.00           C
ATOM  11386  C26 POPE  278      37.243  52.293  37.404  1.00  0.00           C
ATOM  11389  C27 POPE  278      36.644  51.103  38.144  1.00  0.00           C
ATOM  11392  C28 POPE  278      35.473  51.523  39.034  1.00  0.00           C
ATOM  11395  C29 POPE  278      34.794  50.284  39.584  1.00  0.00           C
ATOM  11397 0C21 POPE  278      34.324  50.123  40.834  1.00  0.00           C
ATOM  11399 1C21 POPE  278      34.474  51.113  41.954  1.00  0.00           C
ATOM  11402 2C21 POPE  278      34.234  50.443  43.314  1.00  0.00           C
ATOM  11405 3C21 POPE  278      32.743  50.214  43.634  1.00  0.00           C
ATOM  11408 4C21 POPE  278      32.544  49.163  44.734  1.00  0.00           C
ATOM  11411 5C21 POPE  278      31.084  48.953  45.144  1.00  0.00           C
ATOM  11414 6C21 POPE  278      30.173  48.503  43.984  1.00  0.00           C
ATOM  11417 7C21 POPE  278      28.754  48.163  44.434  1.00  0.00           C
ATOM  11420 8C21 POPE  278      27.813  47.854  43.264  1.00  0.00           C
ATOM  11424  C33 POPE  278      38.793  47.563  32.944  1.00  0.00           C
ATOM  11427  C34 POPE  278      39.034  47.243  34.434  1.00  0.00           C
ATOM  11430  C35 POPE  278      39.173  45.744  34.734  1.00  0.00           C
ATOM  11433  C36 POPE  278      40.034  45.443  35.974  1.00  0.00           C
ATOM  11436  C37 POPE  278      40.074  43.943  36.314  1.00  0.00           C
ATOM  11439  C38 POPE  278      41.274  43.533  37.194  1.00  0.00           C
ATOM  11442  C39 POPE  278      40.874  42.963  38.563  1.00  0.00           C
ATOM  11445 0C31 POPE  278      40.554  44.043  39.604  1.00  0.00           C
ATOM  11448 1C31 POPE  278      40.113  43.423  40.934  1.00  0.00           C
ATOM  11451 2C31 POPE  278      40.194  44.413  42.104  1.00  0.00           C
ATOM  11454 3C31 POPE  278      39.504  43.913  43.374  1.00  0.00           C
ATOM  11457 4C31 POPE  278      39.973  42.523  43.864  1.00  0.00           C
ATOM  11460 5C31 POPE  278      39.364  42.193  45.234  1.00  0.00           C
ATOM  11463 6C31 POPE  278      39.784  40.843  45.814  1.00  0.00           C
ATOM  11467  NH3 POPE  279      39.673  76.284  69.813  1.00  0.00           N
ATOM  11471  C12 POPE  279      40.254  75.303  70.794  1.00  0.00           C
ATOM  11474  C11 POPE  279      39.144  74.473  71.474  1.00  0.00           C
ATOM  11477  P   POPE  279      39.093  71.843  71.194  1.00  0.00           P
ATOM  11478  O13 POPE  279      40.144  70.813  71.194  1.00  0.00           O
ATOM  11479  O14 POPE  279      37.884  71.483  71.953  1.00  0.00           O
ATOM  11480  O11 POPE  279      38.743  72.233  69.714  1.00  0.00           O
ATOM  11481  O12 POPE  279      39.664  73.193  71.824  1.00  0.00           O
ATOM  11482  C1  POPE  279      37.423  71.973  69.234  1.00  0.00           C
ATOM  11485  C2  POPE  279      37.173  72.534  67.804  1.00  0.00           C
ATOM  11487  O21 POPE  279      38.374  72.604  66.984  1.00  0.00           O
ATOM  11488  C21 POPE  279      39.153  73.663  67.054  1.00  0.00           C
ATOM  11489  O22 POPE  279      39.044  74.613  67.814  1.00  0.00           O
ATOM  11490  C22 POPE  279      40.234  73.603  65.964  1.00  0.00           C
ATOM  11493  C3  POPE  279      36.293  73.823  67.833  1.00  0.00           C
ATOM  11496  O31 POPE  279      35.934  74.233  66.494  1.00  0.00           O
ATOM  11497  C31 POPE  279      34.824  73.633  66.044  1.00  0.00           C
ATOM  11498  O32 POPE  279      34.093  72.924  66.714  1.00  0.00           O
ATOM  11499  C32 POPE  279      34.694  73.823  64.524  1.00  0.00           C
ATOM  11502  C23 POPE  279      39.714  73.803  64.524  1.00  0.00           C
ATOM  11505  C24 POPE  279      40.824  73.674  63.464  1.00  0.00           C
ATOM  11508  C25 POPE  279      40.484  74.193  62.064  1.00  0.00           C
ATOM  11511  C26 POPE  279      41.583  73.924  61.024  1.00  0.00           C
ATOM  11514  C27 POPE  279      41.254  74.504  59.634  1.00  0.00           C
ATOM  11517  C28 POPE  279      42.164  73.913  58.544  1.00  0.00           C
ATOM  11520  C29 POPE  279      42.063  74.603  57.204  1.00  0.00           C
ATOM  11522 0C21 POPE  279      43.104  74.873  56.394  1.00  0.00           C
ATOM  11524 1C21 POPE  279      44.524  74.463  56.684  1.00  0.00           C
ATOM  11527 2C21 POPE  279      45.454  74.504  55.454  1.00  0.00           C
ATOM  11530 3C21 POPE  279      46.854  73.983  55.814  1.00  0.00           C
ATOM  11533 4C21 POPE  279      47.863  74.183  54.673  1.00  0.00           C
ATOM  11536 5C21 POPE  279      49.303  73.763  55.054  1.00  0.00           C
ATOM  11539 6C21 POPE  279      49.484  72.263  55.354  1.00  0.00           C
ATOM  11542 7C21 POPE  279      49.184  71.354  54.144  1.00  0.00           C
ATOM  11545 8C21 POPE  279      49.624  69.903  54.354  1.00  0.00           C
ATOM  11549  C33 POPE  279      33.273  74.273  64.094  1.00  0.00           C
ATOM  11552  C34 POPE  279      33.203  74.993  62.734  1.00  0.00           C
ATOM  11555  C35 POPE  279      34.134  74.443  61.644  1.00  0.00           C
ATOM  11558  C36 POPE  279      33.894  75.003  60.234  1.00  0.00           C
ATOM  11561  C37 POPE  279      35.194  75.043  59.403  1.00  0.00           C
ATOM  11564  C38 POPE  279      35.034  75.713  58.034  1.00  0.00           C
ATOM  11567  C39 POPE  279      34.344  74.824  56.973  1.00  0.00           C
ATOM  11570 0C31 POPE  279      35.083  73.504  56.744  1.00  0.00           C
ATOM  11573 1C31 POPE  279      35.094  73.063  55.274  1.00  0.00           C
ATOM  11576 2C31 POPE  279      35.654  71.643  55.104  1.00  0.00           C
ATOM  11579 3C31 POPE  279      35.763  71.174  53.654  1.00  0.00           C
ATOM  11582 4C31 POPE  279      34.404  71.123  52.934  1.00  0.00           C
ATOM  11585 5C31 POPE  279      34.474  70.373  51.594  1.00  0.00           C
ATOM  11588 6C31 POPE  279      33.114  70.284  50.894  1.00  0.00           C
ATOM  11592  NH3 POPE  280      33.694  22.683  65.583  1.00  0.00           N
ATOM  11596  C12 POPE  280      33.793  24.003  66.304  1.00  0.00           C
ATOM  11599  C11 POPE  280      34.023  25.163  65.314  1.00  0.00           C
ATOM  11602  P   POPE  280      35.384  26.953  66.814  1.00  0.00           P
ATOM  11603  O13 POPE  280      34.743  27.733  67.894  1.00  0.00           O
ATOM  11604  O14 POPE  280      36.284  25.873  67.254  1.00  0.00           O
ATOM  11605  O11 POPE  280      36.194  27.943  65.904  1.00  0.00           O
ATOM  11606  O12 POPE  280      34.194  26.433  65.933  1.00  0.00           O
ATOM  11607  C1  POPE  280      36.063  27.933  64.484  1.00  0.00           C
ATOM  11610  C2  POPE  280      37.394  28.313  63.784  1.00  0.00           C
ATOM  11612  O21 POPE  280      37.374  27.783  62.444  1.00  0.00           O
ATOM  11613  C21 POPE  280      36.444  28.353  61.684  1.00  0.00           C
ATOM  11614  O22 POPE  280      35.844  29.383  61.944  1.00  0.00           O
ATOM  11615  C22 POPE  280      36.124  27.453  60.504  1.00  0.00           C
ATOM  11618  C3  POPE  280      38.664  27.823  64.534  1.00  0.00           C
ATOM  11621  O31 POPE  280      39.844  27.833  63.694  1.00  0.00           O
ATOM  11622  C31 POPE  280      40.263  26.623  63.293  1.00  0.00           C
ATOM  11623  O32 POPE  280      39.964  25.553  63.794  1.00  0.00           O
ATOM  11624  C32 POPE  280      41.243  26.763  62.113  1.00  0.00           C
ATOM  11627  C23 POPE  280      36.293  28.173  59.153  1.00  0.00           C
ATOM  11630  C24 POPE  280      37.754  28.193  58.684  1.00  0.00           C
ATOM  11633  C25 POPE  280      38.124  26.943  57.854  1.00  0.00           C
ATOM  11636  C26 POPE  280      37.703  27.043  56.374  1.00  0.00           C
ATOM  11639  C27 POPE  280      38.544  28.063  55.574  1.00  0.00           C
ATOM  11642  C28 POPE  280      38.133  28.233  54.104  1.00  0.00           C
ATOM  11645  C29 POPE  280      36.754  28.843  53.994  1.00  0.00           C
ATOM  11647 0C21 POPE  280      36.223  29.543  52.984  1.00  0.00           C
ATOM  11649 1C21 POPE  280      36.874  29.873  51.664  1.00  0.00           C
ATOM  11652 2C21 POPE  280      37.004  31.393  51.484  1.00  0.00           C
ATOM  11655 3C21 POPE  280      37.364  31.773  50.044  1.00  0.00           C
ATOM  11658 4C21 POPE  280      37.754  33.253  49.914  1.00  0.00           C
ATOM  11661 5C21 POPE  280      37.854  33.703  48.454  1.00  0.00           C
ATOM  11664 6C21 POPE  280      38.333  35.153  48.344  1.00  0.00           C
ATOM  11667 7C21 POPE  280      38.214  35.713  46.924  1.00  0.00           C
ATOM  11670 8C21 POPE  280      38.464  37.213  46.874  1.00  0.00           C
ATOM  11674  C33 POPE  280      40.903  27.883  61.104  1.00  0.00           C
ATOM  11677  C34 POPE  280      42.034  28.923  60.993  1.00  0.00           C
ATOM  11680  C35 POPE  280      41.583  30.293  60.464  1.00  0.00           C
ATOM  11683  C36 POPE  280      41.004  30.273  59.034  1.00  0.00           C
ATOM  11686  C37 POPE  280      41.814  31.153  58.064  1.00  0.00           C
ATOM  11689  C38 POPE  280      41.624  30.783  56.583  1.00  0.00           C
ATOM  11692  C39 POPE  280      42.394  29.503  56.234  1.00  0.00           C
ATOM  11695 0C31 POPE  280      42.144  28.963  54.824  1.00  0.00           C
ATOM  11698 1C31 POPE  280      42.624  27.513  54.714  1.00  0.00           C
ATOM  11701 2C31 POPE  280      42.243  26.833  53.394  1.00  0.00           C
ATOM  11704 3C31 POPE  280      42.513  25.323  53.404  1.00  0.00           C
ATOM  11707 4C31 POPE  280      43.994  24.943  53.604  1.00  0.00           C
ATOM  11710 5C31 POPE  280      44.233  23.423  53.514  1.00  0.00           C
ATOM  11713 6C31 POPE  280      45.683  23.023  53.794  1.00  0.00           C
ATOM  11717  NH3 POPE  281      29.704  87.953  22.574  1.00  0.00           N
ATOM  11721  C12 POPE  281      29.614  89.394  23.024  1.00  0.00           C
ATOM  11724  C11 POPE  281      28.314  89.744  23.784  1.00  0.00           C
ATOM  11727  P   POPE  281      27.884  92.343  23.864  1.00  0.00           P
ATOM  11728  O13 POPE  281      28.894  93.433  23.864  1.00  0.00           O
ATOM  11729  O14 POPE  281      27.144  92.123  22.614  1.00  0.00           O
ATOM  11730  O11 POPE  281      26.834  92.733  24.974  1.00  0.00           O
ATOM  11731  O12 POPE  281      28.524  91.013  24.394  1.00  0.00           O
ATOM  11732  C1  POPE  281      27.243  92.983  26.334  1.00  0.00           C
ATOM  11735  C2  POPE  281      26.174  92.543  27.364  1.00  0.00           C
ATOM  11737  O21 POPE  281      26.734  92.613  28.684  1.00  0.00           O
ATOM  11738  C21 POPE  281      27.604  91.693  29.084  1.00  0.00           C
ATOM  11739  O22 POPE  281      28.064  90.784  28.424  1.00  0.00           O
ATOM  11740  C22 POPE  281      27.864  91.943  30.564  1.00  0.00           C
ATOM  11743  C3  POPE  281      25.524  91.153  27.034  1.00  0.00           C
ATOM  11746  O31 POPE  281      25.114  90.463  28.224  1.00  0.00           O
ATOM  11747  C31 POPE  281      24.004  90.803  28.834  1.00  0.00           C
ATOM  11748  O32 POPE  281      23.173  91.623  28.474  1.00  0.00           O
ATOM  11749  C32 POPE  281      23.874  89.873  30.044  1.00  0.00           C
ATOM  11752  C23 POPE  281      29.083  91.213  31.174  1.00  0.00           C
ATOM  11755  C24 POPE  281      28.854  90.883  32.654  1.00  0.00           C
ATOM  11758  C25 POPE  281      28.464  92.083  33.534  1.00  0.00           C
ATOM  11761  C26 POPE  281      28.384  91.674  35.014  1.00  0.00           C
ATOM  11764  C27 POPE  281      27.324  92.443  35.824  1.00  0.00           C
ATOM  11767  C28 POPE  281      27.064  91.753  37.173  1.00  0.00           C
ATOM  11770  C29 POPE  281      26.014  92.463  37.994  1.00  0.00           C
ATOM  11772 0C21 POPE  281      26.214  93.103  39.164  1.00  0.00           C
ATOM  11774 1C21 POPE  281      27.554  93.263  39.854  1.00  0.00           C
ATOM  11777 2C21 POPE  281      27.724  94.633  40.524  1.00  0.00           C
ATOM  11780 3C21 POPE  281      26.864  94.833  41.784  1.00  0.00           C
ATOM  11783 4C21 POPE  281      27.424  95.983  42.634  1.00  0.00           C
ATOM  11786 5C21 POPE  281      26.504  96.433  43.774  1.00  0.00           C
ATOM  11789 6C21 POPE  281      27.024  97.714  44.434  1.00  0.00           C
ATOM  11792 7C21 POPE  281      26.063  98.263  45.494  1.00  0.00           C
ATOM  11795 8C21 POPE  281      26.563  99.553  46.154  1.00  0.00           C
ATOM  11799  C33 POPE  281      23.714  90.563  31.424  1.00  0.00           C
ATOM  11802  C34 POPE  281      23.244  89.543  32.464  1.00  0.00           C
ATOM  11805  C35 POPE  281      22.164  90.063  33.404  1.00  0.00           C
ATOM  11808  C36 POPE  281      22.704  91.023  34.464  1.00  0.00           C
ATOM  11811  C37 POPE  281      21.694  91.313  35.584  1.00  0.00           C
ATOM  11814  C38 POPE  281      21.434  90.103  36.494  1.00  0.00           C
ATOM  11817  C39 POPE  281      20.503  90.403  37.674  1.00  0.00           C
ATOM  11820 0C31 POPE  281      21.133  91.353  38.694  1.00  0.00           C
ATOM  11823 1C31 POPE  281      20.183  91.724  39.844  1.00  0.00           C
ATOM  11826 2C31 POPE  281      20.734  92.903  40.644  1.00  0.00           C
ATOM  11829 3C31 POPE  281      19.914  93.214  41.904  1.00  0.00           C
ATOM  11832 4C31 POPE  281      18.504  93.763  41.614  1.00  0.00           C
ATOM  11835 5C31 POPE  281      17.824  94.224  42.903  1.00  0.00           C
ATOM  11838 6C31 POPE  281      16.414  94.773  42.734  1.00  0.00           C
ATOM  11842  NH3 POPE  282      50.434  34.113  71.293  1.00  0.00           N
ATOM  11846  C12 POPE  282      49.243  34.783  71.914  1.00  0.00           C
ATOM  11849  C11 POPE  282      48.134  33.753  72.284  1.00  0.00           C
ATOM  11852  P   POPE  282      46.473  34.113  70.303  1.00  0.00           P
ATOM  11853  O13 POPE  282      45.054  33.723  70.114  1.00  0.00           O
ATOM  11854  O14 POPE  282      46.914  35.413  69.743  1.00  0.00           O
ATOM  11855  O11 POPE  282      47.404  32.953  69.774  1.00  0.00           O
ATOM  11856  O12 POPE  282      46.824  34.133  71.854  1.00  0.00           O
ATOM  11857  C1  POPE  282      48.464  33.193  68.844  1.00  0.00           C
ATOM  11860  C2  POPE  282      48.074  32.773  67.414  1.00  0.00           C
ATOM  11862  O21 POPE  282      47.263  33.813  66.804  1.00  0.00           O
ATOM  11863  C21 POPE  282      47.574  34.033  65.544  1.00  0.00           C
ATOM  11864  O22 POPE  282      48.284  33.323  64.864  1.00  0.00           O
ATOM  11865  C22 POPE  282      47.044  35.363  65.004  1.00  0.00           C
ATOM  11868  C3  POPE  282      47.374  31.383  67.384  1.00  0.00           C
ATOM  11871  O31 POPE  282      47.744  30.643  66.204  1.00  0.00           O
ATOM  11872  C31 POPE  282      46.824  30.563  65.244  1.00  0.00           C
ATOM  11873  O32 POPE  282      45.734  31.103  65.244  1.00  0.00           O
[truncated: 1,776,801 more chars]
