# Supplementary material for: Characterizing Membrane Association and Periplasmic Transfer of Bacterial Lipoproteins through Molecular Dynamics Simulations
Source: Structure. 2020 Apr 7;28(4):475–487.e3. doi: 10.1016/j.str.2020.01.012 (PMC7139219; doi:10.1016/j.str.2020.01.012)
Supplement: Data S3. Final Coordinates from Simulations (M–X), Related to Figure 3 [file mmc5.zip › M-X/MLAA-2-atomistic.pdb]

TITLE     Protein
REMARK    THIS IS A SIMULATION BOX
CRYST1  130.380  130.380  117.152  90.00  90.00  90.00 P 1           1
MODEL        1
ATOM      1  N   CYSTA   1      90.900  60.570  76.191  1.00  0.00           N
ATOM      3  CA  CYSTA   1      92.020  61.400  75.781  1.00  0.00           C
ATOM      5  C   CYSTA   1      92.120  62.550  76.731  1.00  0.00           C
ATOM      6  O   CYSTA   1      92.120  63.720  76.351  1.00  0.00           O
ATOM      7  CB  CYSTA   1      92.160  61.790  74.281  1.00  0.00           C
ATOM     10  SG  CYSTA   1      92.690  60.430  73.181  1.00  0.00           S
ATOM     11  C1  CYSTA   1      91.760  59.070  73.921  1.00  0.00           C
ATOM     14  CA1 CYSTA   1      89.610  60.900  76.311  1.00  0.00           C
ATOM     15  OA1 CYSTA   1      89.070  60.380  77.261  1.00  0.00           O
ATOM     16  CA2 CYSTA   1      88.850  61.860  75.451  1.00  0.00           C
ATOM     19  C11 CYSTA   1      91.720  57.670  73.311  1.00  0.00           C
ATOM     21  O11 CYSTA   1      91.120  57.720  72.011  1.00  0.00           O
ATOM     22  CX1 CYSTA   1      91.980  57.920  71.041  1.00  0.00           C
ATOM     23  OX1 CYSTA   1      93.150  58.230  71.141  1.00  0.00           O
ATOM     24  CX2 CYSTA   1      91.310  57.620  69.711  1.00  0.00           C
ATOM     27  C12 CYSTA   1      90.860  56.770  74.251  1.00  0.00           C
ATOM     30  O12 CYSTA   1      90.590  55.500  73.631  1.00  0.00           O
ATOM     31  CD1 CYSTA   1      89.490  55.450  72.901  1.00  0.00           C
ATOM     32  OD1 CYSTA   1      88.590  56.270  72.881  1.00  0.00           O
ATOM     33  CD2 CYSTA   1      89.580  54.190  72.031  1.00  0.00           C
ATOM     36  CA3 CYSTA   1      88.610  61.490  73.971  1.00  0.00           C
ATOM     39  CA4 CYSTA   1      87.680  62.540  73.361  1.00  0.00           C
ATOM     42  CA5 CYSTA   1      87.630  62.570  71.831  1.00  0.00           C
ATOM     45  CA6 CYSTA   1      88.470  63.700  71.231  1.00  0.00           C
ATOM     48  CA7 CYSTA   1      88.090  63.970  69.771  1.00  0.00           C
ATOM     51  CA8 CYSTA   1      86.850  64.860  69.591  1.00  0.00           C
ATOM     54  CA9 CYSTA   1      85.610  64.150  69.031  1.00  0.00           C
ATOM     57 0CA1 CYSTA   1      84.490  65.140  68.681  1.00  0.00           C
ATOM     60 1CA1 CYSTA   1      83.280  64.450  68.021  1.00  0.00           C
ATOM     63 2CA1 CYSTA   1      82.190  65.440  67.601  1.00  0.00           C
ATOM     66 3CA1 CYSTA   1      80.840  64.750  67.331  1.00  0.00           C
ATOM     69 4CA1 CYSTA   1      80.750  64.060  65.971  1.00  0.00           C
ATOM     72 5CA1 CYSTA   1      80.710  65.050  64.811  1.00  0.00           C
ATOM     75 6CA1 CYSTA   1      80.480  64.370  63.471  1.00  0.00           C
ATOM     79  CD3 CYSTA   1      88.510  54.160  70.921  1.00  0.00           C
ATOM     82  CD4 CYSTA   1      87.130  53.740  71.441  1.00  0.00           C
ATOM     85  CD5 CYSTA   1      86.020  53.700  70.381  1.00  0.00           C
ATOM     88  CD6 CYSTA   1      86.360  52.840  69.171  1.00  0.00           C
ATOM     91  CD7 CYSTA   1      86.870  53.660  67.971  1.00  0.00           C
ATOM     94  CD8 CYSTA   1      87.470  52.800  66.861  1.00  0.00           C
ATOM     97  CD9 CYSTA   1      86.960  53.210  65.481  1.00  0.00           C
ATOM    100 0CD1 CYSTA   1      87.620  52.430  64.341  1.00  0.00           C
ATOM    103 1CD1 CYSTA   1      89.030  52.910  64.011  1.00  0.00           C
ATOM    106 2CD1 CYSTA   1      89.630  52.160  62.811  1.00  0.00           C
ATOM    109 3CD1 CYSTA   1      90.990  52.700  62.381  1.00  0.00           C
ATOM    112 4CD1 CYSTA   1      91.630  51.900  61.231  1.00  0.00           C
ATOM    115 5CD1 CYSTA   1      90.820  51.950  59.931  1.00  0.00           C
ATOM    118 6CD1 CYSTA   1      91.490  51.210  58.771  1.00  0.00           C
ATOM    122  CX3 CYSTA   1      91.770  56.240  69.221  1.00  0.00           C
ATOM    125  CX4 CYSTA   1      91.100  55.860  67.901  1.00  0.00           C
ATOM    128  CX5 CYSTA   1      91.500  56.800  66.761  1.00  0.00           C
ATOM    131  CX6 CYSTA   1      91.240  56.180  65.391  1.00  0.00           C
ATOM    134  CX7 CYSTA   1      91.560  57.170  64.261  1.00  0.00           C
ATOM    137  CX8 CYSTA   1      91.320  56.550  62.881  1.00  0.00           C
ATOM    140  CX9 CYSTA   1      91.780  57.480  61.781  1.00  0.00           C
ATOM    142 0CX1 CYSTA   1      92.730  57.200  60.871  1.00  0.00           C
ATOM    144 1CX1 CYSTA   1      93.460  55.890  60.711  1.00  0.00           C
ATOM    147 2CX1 CYSTA   1      93.850  55.580  59.241  1.00  0.00           C
ATOM    150 3CX1 CYSTA   1      92.650  55.410  58.291  1.00  0.00           C
ATOM    153 4CX1 CYSTA   1      92.280  56.660  57.471  1.00  0.00           C
ATOM    156 5CX1 CYSTA   1      93.300  57.030  56.381  1.00  0.00           C
ATOM    159 6CX1 CYSTA   1      93.270  56.080  55.171  1.00  0.00           C
ATOM    162 7CX1 CYSTA   1      94.140  56.560  54.011  1.00  0.00           C
ATOM    165 8CX1 CYSTA   1      94.210  55.570  52.841  1.00  0.00           C
ATOM    169  N   ALA A   2      92.090  62.150  78.021  1.00  0.00           N
ATOM    171  CA  ALA A   2      91.810  62.920  79.201  1.00  0.00           C
ATOM    173  CB  ALA A   2      92.990  63.830  79.591  1.00  0.00           C
ATOM    177  C   ALA A   2      90.480  63.680  79.221  1.00  0.00           C
ATOM    178  O   ALA A   2      90.060  64.350  78.281  1.00  0.00           O
ATOM    179  N   SER A   3      89.700  63.630  80.321  1.00  0.00           N
ATOM    181  CA  SER A   3      90.080  63.090  81.611  1.00  0.00           C
ATOM    183  CB  SER A   3      89.700  64.030  82.771  1.00  0.00           C
ATOM    186  OG  SER A   3      90.450  65.230  82.621  1.00  0.00           O
ATOM    188  C   SER A   3      89.460  61.760  81.931  1.00  0.00           C
ATOM    189  O   SER A   3      88.280  61.680  82.251  1.00  0.00           O
ATOM    190  N   SER A   4      90.290  60.690  81.961  1.00  0.00           N
ATOM    192  CA  SER A   4      89.910  59.370  82.411  1.00  0.00           C
ATOM    194  CB  SER A   4      90.700  58.220  81.751  1.00  0.00           C
ATOM    197  OG  SER A   4      90.600  58.290  80.331  1.00  0.00           O
ATOM    199  C   SER A   4      89.970  59.220  83.921  1.00  0.00           C
ATOM    200  O   SER A   4      90.260  58.170  84.471  1.00  0.00           O
ATOM    201  N   GLY A   5      89.670  60.300  84.651  1.00  0.00           N
ATOM    203  CA  GLY A   5      89.120  60.270  85.981  1.00  0.00           C
ATOM    206  C   GLY A   5      87.650  60.020  85.841  1.00  0.00           C
ATOM    207  O   GLY A   5      86.800  60.900  85.991  1.00  0.00           O
ATOM    208  N   THR A   6      87.310  58.760  85.501  1.00  0.00           N
ATOM    210  CA  THR A   6      85.920  58.360  85.481  1.00  0.00           C
ATOM    212  CB  THR A   6      85.500  57.260  84.541  1.00  0.00           C
ATOM    214  OG1 THR A   6      85.540  57.790  83.251  1.00  0.00           O
ATOM    216  CG2 THR A   6      84.030  56.830  84.731  1.00  0.00           C
ATOM    220  C   THR A   6      85.480  57.950  86.821  1.00  0.00           C
ATOM    221  O   THR A   6      85.820  56.890  87.341  1.00  0.00           O
ATOM    222  N   ASP A   7      84.630  58.800  87.381  1.00  0.00           N
ATOM    224  CA  ASP A   7      83.830  58.440  88.491  1.00  0.00           C
ATOM    226  CB  ASP A   7      83.860  59.600  89.551  1.00  0.00           C
ATOM    229  CG  ASP A   7      85.230  60.170  89.931  1.00  0.00           C
ATOM    230  OD1 ASP A   7      85.250  60.960  90.911  1.00  0.00           O
ATOM    231  OD2 ASP A   7      86.270  59.860  89.301  1.00  0.00           O
ATOM    232  C   ASP A   7      82.480  58.070  87.841  1.00  0.00           C
ATOM    233  O   ASP A   7      82.040  58.670  86.861  1.00  0.00           O
ATOM    234  N   GLN A   8      81.710  57.030  88.231  1.00  0.00           N
ATOM    236  CA  GLN A   8      81.820  55.940  89.181  1.00  0.00           C
ATOM    238  CB  GLN A   8      82.900  55.990  90.291  1.00  0.00           C
ATOM    241  CG  GLN A   8      82.720  55.050  91.521  1.00  0.00           C
ATOM    244  CD  GLN A   8      81.990  55.630  92.741  1.00  0.00           C
ATOM    245  OE1 GLN A   8      81.690  54.890  93.681  1.00  0.00           O
ATOM    246  NE2 GLN A   8      81.720  56.950  92.791  1.00  0.00           N
ATOM    249  C   GLN A   8      80.440  55.590  89.701  1.00  0.00           C
ATOM    250  O   GLN A   8      79.870  56.280  90.541  1.00  0.00           O
ATOM    251  N   GLN A   9      79.790  54.540  89.211  1.00  0.00           N
ATOM    253  CA  GLN A   9      80.160  53.690  88.101  1.00  0.00           C
ATOM    255  CB  GLN A   9      80.830  52.410  88.671  1.00  0.00           C
ATOM    258  CG  GLN A   9      82.210  52.140  88.021  1.00  0.00           C
ATOM    261  CD  GLN A   9      83.240  51.490  88.961  1.00  0.00           C
ATOM    262  OE1 GLN A   9      83.760  50.420  88.681  1.00  0.00           O
ATOM    263  NE2 GLN A   9      83.610  52.190  90.051  1.00  0.00           N
ATOM    266  C   GLN A   9      78.830  53.590  87.381  1.00  0.00           C
ATOM    267  O   GLN A   9      77.980  54.430  87.631  1.00  0.00           O
ATOM    268  N   GLY A  10      78.570  52.700  86.421  1.00  0.00           N
ATOM    270  CA  GLY A  10      79.500  51.770  85.821  1.00  0.00           C
ATOM    273  C   GLY A  10      78.810  51.050  84.711  1.00  0.00           C
ATOM    274  O   GLY A  10      78.960  51.410  83.551  1.00  0.00           O
ATOM    275  N   ARG A  11      78.010  50.020  85.071  1.00  0.00           N
ATOM    277  CA  ARG A  11      77.520  49.000  84.141  1.00  0.00           C
ATOM    279  CB  ARG A  11      76.260  49.360  83.291  1.00  0.00           C
ATOM    282  CG  ARG A  11      75.720  50.800  83.311  1.00  0.00           C
ATOM    285  CD  ARG A  11      74.340  50.900  83.961  1.00  0.00           C
ATOM    288  NE  ARG A  11      74.460  50.390  85.381  1.00  0.00           N
ATOM    290  CZ  ARG A  11      73.400  50.180  86.151  1.00  0.00           C
ATOM    291  NH1 ARG A  11      72.180  50.140  85.641  1.00  0.00           N
ATOM    294  NH2 ARG A  11      73.480  50.070  87.461  1.00  0.00           N
ATOM    297  C   ARG A  11      78.680  48.370  83.401  1.00  0.00           C
ATOM    298  O   ARG A  11      79.550  47.780  84.031  1.00  0.00           O
ATOM    299  N   SER A  12      78.780  48.530  82.081  1.00  0.00           N
ATOM    301  CA  SER A  12      80.070  48.470  81.431  1.00  0.00           C
ATOM    303  CB  SER A  12      80.280  47.150  80.651  1.00  0.00           C
ATOM    306  OG  SER A  12      81.530  47.090  79.961  1.00  0.00           O
ATOM    308  C   SER A  12      80.070  49.630  80.491  1.00  0.00           C
ATOM    309  O   SER A  12      79.230  49.710  79.601  1.00  0.00           O
ATOM    310  N   ASP A  13      81.000  50.570  80.681  1.00  0.00           N
ATOM    312  CA  ASP A  13      81.070  51.770  79.881  1.00  0.00           C
ATOM    314  CB  ASP A  13      80.940  52.930  80.901  1.00  0.00           C
ATOM    317  CG  ASP A  13      80.630  54.280  80.291  1.00  0.00           C
ATOM    318  OD1 ASP A  13      80.750  54.450  79.051  1.00  0.00           O
ATOM    319  OD2 ASP A  13      80.290  55.190  81.111  1.00  0.00           O
ATOM    320  C   ASP A  13      82.400  51.720  79.091  1.00  0.00           C
ATOM    321  O   ASP A  13      83.450  51.810  79.721  1.00  0.00           O
ATOM    322  N   PRO A  14      82.420  51.550  77.751  1.00  0.00           N
ATOM    323  CD  PRO A  14      81.380  50.780  77.071  1.00  0.00           C
ATOM    326  CA  PRO A  14      83.680  51.360  77.021  1.00  0.00           C
ATOM    328  CB  PRO A  14      83.480  50.080  76.161  1.00  0.00           C
ATOM    331  CG  PRO A  14      82.120  49.540  76.591  1.00  0.00           C
ATOM    334  C   PRO A  14      83.920  52.560  76.131  1.00  0.00           C
ATOM    335  O   PRO A  14      84.920  52.600  75.411  1.00  0.00           O
ATOM    336  N   LEU A  15      83.020  53.560  76.141  1.00  0.00           N
ATOM    338  CA  LEU A  15      83.280  54.850  75.511  1.00  0.00           C
ATOM    340  CB  LEU A  15      82.160  55.350  74.561  1.00  0.00           C
ATOM    343  CG  LEU A  15      82.120  54.630  73.191  1.00  0.00           C
ATOM    345  CD1 LEU A  15      81.310  53.330  73.261  1.00  0.00           C
ATOM    349  CD2 LEU A  15      81.510  55.560  72.121  1.00  0.00           C
ATOM    353  C   LEU A  15      83.510  55.870  76.611  1.00  0.00           C
ATOM    354  O   LEU A  15      83.620  57.060  76.341  1.00  0.00           O
ATOM    355  N   GLU A  16      83.640  55.400  77.861  1.00  0.00           N
ATOM    357  CA  GLU A  16      83.900  56.130  79.081  1.00  0.00           C
ATOM    359  CB  GLU A  16      84.340  55.090  80.151  1.00  0.00           C
ATOM    362  CG  GLU A  16      84.950  55.680  81.431  1.00  0.00           C
ATOM    365  CD  GLU A  16      85.510  54.680  82.441  1.00  0.00           C
ATOM    366  OE1 GLU A  16      86.700  54.850  82.821  1.00  0.00           O
ATOM    367  OE2 GLU A  16      84.770  53.790  82.931  1.00  0.00           O
ATOM    368  C   GLU A  16      84.830  57.340  78.961  1.00  0.00           C
ATOM    369  O   GLU A  16      84.430  58.460  79.281  1.00  0.00           O
ATOM    370  N   GLY A  17      86.060  57.150  78.411  1.00  0.00           N
ATOM    372  CA  GLY A  17      86.980  58.240  78.031  1.00  0.00           C
ATOM    375  C   GLY A  17      86.430  59.230  77.051  1.00  0.00           C
ATOM    376  O   GLY A  17      86.320  60.430  77.311  1.00  0.00           O
ATOM    377  N   PHE A  18      85.990  58.750  75.881  1.00  0.00           N
ATOM    379  CA  PHE A  18      85.420  59.530  74.811  1.00  0.00           C
ATOM    381  CB  PHE A  18      85.060  58.510  73.691  1.00  0.00           C
ATOM    384  CG  PHE A  18      84.570  59.110  72.401  1.00  0.00           C
ATOM    385  CD1 PHE A  18      85.470  59.770  71.561  1.00  0.00           C
ATOM    387  CE1 PHE A  18      85.070  60.270  70.311  1.00  0.00           C
ATOM    389  CZ  PHE A  18      83.740  60.130  69.911  1.00  0.00           C
ATOM    391  CD2 PHE A  18      83.250  58.940  71.971  1.00  0.00           C
ATOM    393  CE2 PHE A  18      82.820  59.470  70.741  1.00  0.00           C
ATOM    395  C   PHE A  18      84.220  60.360  75.271  1.00  0.00           C
ATOM    396  O   PHE A  18      84.120  61.560  75.001  1.00  0.00           O
ATOM    397  N   ASN A  19      83.330  59.750  76.071  1.00  0.00           N
ATOM    399  CA  ASN A  19      82.190  60.360  76.721  1.00  0.00           C
ATOM    401  CB  ASN A  19      81.410  59.300  77.551  1.00  0.00           C
ATOM    404  CG  ASN A  19      80.760  58.260  76.641  1.00  0.00           C
ATOM    405  OD1 ASN A  19      80.510  58.540  75.471  1.00  0.00           O
ATOM    406  ND2 ASN A  19      80.440  57.050  77.171  1.00  0.00           N
ATOM    409  C   ASN A  19      82.540  61.560  77.611  1.00  0.00           C
ATOM    410  O   ASN A  19      81.790  62.530  77.641  1.00  0.00           O
ATOM    411  N   ARG A  20      83.700  61.550  78.311  1.00  0.00           N
ATOM    413  CA  ARG A  20      84.180  62.670  79.101  1.00  0.00           C
ATOM    415  CB  ARG A  20      85.500  62.340  79.841  1.00  0.00           C
ATOM    418  CG  ARG A  20      85.320  61.490  81.101  1.00  0.00           C
ATOM    421  CD  ARG A  20      84.900  62.360  82.301  1.00  0.00           C
ATOM    424  NE  ARG A  20      84.730  61.600  83.581  1.00  0.00           N
ATOM    426  CZ  ARG A  20      83.800  60.690  83.771  1.00  0.00           C
ATOM    427  NH1 ARG A  20      83.420  59.890  82.801  1.00  0.00           N
ATOM    430  NH2 ARG A  20      83.200  60.550  84.931  1.00  0.00           N
ATOM    433  C   ARG A  20      84.330  63.980  78.351  1.00  0.00           C
ATOM    434  O   ARG A  20      83.920  65.020  78.851  1.00  0.00           O
ATOM    435  N   THR A  21      84.870  63.990  77.111  1.00  0.00           N
ATOM    437  CA  THR A  21      85.140  65.270  76.451  1.00  0.00           C
ATOM    439  CB  THR A  21      86.220  65.220  75.351  1.00  0.00           C
ATOM    441  OG1 THR A  21      87.050  66.350  75.511  1.00  0.00           O
ATOM    443  CG2 THR A  21      85.690  65.230  73.901  1.00  0.00           C
ATOM    447  C   THR A  21      83.880  65.850  75.881  1.00  0.00           C
ATOM    448  O   THR A  21      83.710  67.060  75.781  1.00  0.00           O
ATOM    449  N   MET A  22      82.910  64.990  75.531  1.00  0.00           N
ATOM    451  CA  MET A  22      81.640  65.420  75.011  1.00  0.00           C
ATOM    453  CB  MET A  22      80.930  64.260  74.271  1.00  0.00           C
ATOM    456  CG  MET A  22      81.870  63.720  73.181  1.00  0.00           C
ATOM    459  SD  MET A  22      81.200  62.470  72.041  1.00  0.00           S
ATOM    460  CE  MET A  22      81.300  61.120  73.231  1.00  0.00           C
ATOM    464  C   MET A  22      80.780  65.960  76.121  1.00  0.00           C
ATOM    465  O   MET A  22      80.070  66.940  75.921  1.00  0.00           O
ATOM    466  N   TYR A  23      80.880  65.360  77.321  1.00  0.00           N
ATOM    468  CA  TYR A  23      80.400  65.990  78.531  1.00  0.00           C
ATOM    470  CB  TYR A  23      80.430  64.980  79.691  1.00  0.00           C
ATOM    473  CG  TYR A  23      79.650  65.540  80.841  1.00  0.00           C
ATOM    474  CD1 TYR A  23      78.270  65.770  80.691  1.00  0.00           C
ATOM    476  CE1 TYR A  23      77.560  66.510  81.641  1.00  0.00           C
ATOM    478  CZ  TYR A  23      78.210  66.950  82.791  1.00  0.00           C
ATOM    479  OH  TYR A  23      77.540  67.780  83.701  1.00  0.00           O
ATOM    481  CD2 TYR A  23      80.280  65.960  82.021  1.00  0.00           C
ATOM    483  CE2 TYR A  23      79.550  66.620  83.011  1.00  0.00           C
ATOM    485  C   TYR A  23      81.120  67.290  78.901  1.00  0.00           C
ATOM    486  O   TYR A  23      80.490  68.290  79.181  1.00  0.00           O
ATOM    487  N   ASN A  24      82.460  67.350  78.841  1.00  0.00           N
ATOM    489  CA  ASN A  24      83.200  68.590  79.051  1.00  0.00           C
ATOM    491  CB  ASN A  24      84.720  68.390  78.911  1.00  0.00           C
ATOM    494  CG  ASN A  24      85.300  67.640  80.091  1.00  0.00           C
ATOM    495  OD1 ASN A  24      84.720  67.440  81.151  1.00  0.00           O
ATOM    496  ND2 ASN A  24      86.570  67.210  79.911  1.00  0.00           N
ATOM    499  C   ASN A  24      82.850  69.700  78.081  1.00  0.00           C
ATOM    500  O   ASN A  24      82.690  70.850  78.471  1.00  0.00           O
ATOM    501  N   PHE A  25      82.700  69.370  76.781  1.00  0.00           N
ATOM    503  CA  PHE A  25      82.210  70.250  75.751  1.00  0.00           C
ATOM    505  CB  PHE A  25      82.280  69.540  74.371  1.00  0.00           C
ATOM    508  CG  PHE A  25      81.770  70.410  73.251  1.00  0.00           C
ATOM    509  CD1 PHE A  25      82.630  71.310  72.611  1.00  0.00           C
ATOM    511  CE1 PHE A  25      82.150  72.210  71.651  1.00  0.00           C
ATOM    513  CZ  PHE A  25      80.780  72.240  71.351  1.00  0.00           C
ATOM    515  CD2 PHE A  25      80.410  70.400  72.891  1.00  0.00           C
ATOM    517  CE2 PHE A  25      79.910  71.330  71.971  1.00  0.00           C
ATOM    519  C   PHE A  25      80.800  70.740  76.041  1.00  0.00           C
ATOM    520  O   PHE A  25      80.480  71.920  75.941  1.00  0.00           O
ATOM    521  N   ASN A  26      79.910  69.820  76.461  1.00  0.00           N
ATOM    523  CA  ASN A  26      78.510  70.140  76.611  1.00  0.00           C
ATOM    525  CB  ASN A  26      77.610  68.920  76.261  1.00  0.00           C
ATOM    528  CG  ASN A  26      77.490  67.860  77.331  1.00  0.00           C
ATOM    529  OD1 ASN A  26      77.700  68.050  78.521  1.00  0.00           O
ATOM    530  ND2 ASN A  26      77.040  66.660  76.911  1.00  0.00           N
ATOM    533  C   ASN A  26      78.240  70.840  77.951  1.00  0.00           C
ATOM    534  O   ASN A  26      77.180  71.430  78.191  1.00  0.00           O
ATOM    535  N   PHE A  27      79.240  70.890  78.831  1.00  0.00           N
ATOM    537  CA  PHE A  27      79.150  71.580  80.101  1.00  0.00           C
ATOM    539  CB  PHE A  27      79.630  70.570  81.161  1.00  0.00           C
ATOM    542  CG  PHE A  27      79.510  71.180  82.521  1.00  0.00           C
ATOM    543  CD1 PHE A  27      78.250  71.290  83.121  1.00  0.00           C
ATOM    545  CE1 PHE A  27      78.120  71.950  84.341  1.00  0.00           C
ATOM    547  CZ  PHE A  27      79.260  72.460  84.971  1.00  0.00           C
ATOM    549  CD2 PHE A  27      80.640  71.720  83.151  1.00  0.00           C
ATOM    551  CE2 PHE A  27      80.520  72.340  84.391  1.00  0.00           C
ATOM    553  C   PHE A  27      79.940  72.890  80.151  1.00  0.00           C
ATOM    554  O   PHE A  27      79.490  73.890  80.721  1.00  0.00           O
ATOM    555  N   ASN A  28      81.160  72.930  79.571  1.00  0.00           N
ATOM    557  CA  ASN A  28      82.060  74.070  79.731  1.00  0.00           C
ATOM    559  CB  ASN A  28      83.560  73.660  79.711  1.00  0.00           C
ATOM    562  CG  ASN A  28      83.880  72.940  81.011  1.00  0.00           C
ATOM    563  OD1 ASN A  28      83.320  73.250  82.061  1.00  0.00           O
ATOM    564  ND2 ASN A  28      84.800  71.960  80.951  1.00  0.00           N
ATOM    567  C   ASN A  28      81.880  75.100  78.651  1.00  0.00           C
ATOM    568  O   ASN A  28      81.920  76.300  78.931  1.00  0.00           O
ATOM    569  N   VAL A  29      81.650  74.680  77.391  1.00  0.00           N
ATOM    571  CA  VAL A  29      81.410  75.610  76.301  1.00  0.00           C
ATOM    573  CB  VAL A  29      82.260  75.420  75.061  1.00  0.00           C
ATOM    575  CG1 VAL A  29      82.250  73.990  74.501  1.00  0.00           C
ATOM    579  CG2 VAL A  29      81.890  76.450  73.971  1.00  0.00           C
ATOM    583  C   VAL A  29      79.960  75.670  75.951  1.00  0.00           C
ATOM    584  O   VAL A  29      79.420  76.770  75.951  1.00  0.00           O
ATOM    585  N   LEU A  30      79.280  74.530  75.661  1.00  0.00           N
ATOM    587  CA  LEU A  30      77.890  74.510  75.261  1.00  0.00           C
ATOM    589  CB  LEU A  30      77.330  73.080  75.191  1.00  0.00           C
ATOM    592  CG  LEU A  30      75.820  72.920  74.931  1.00  0.00           C
ATOM    594  CD1 LEU A  30      75.450  73.500  73.571  1.00  0.00           C
ATOM    598  CD2 LEU A  30      75.400  71.450  75.031  1.00  0.00           C
ATOM    602  C   LEU A  30      76.980  75.310  76.161  1.00  0.00           C
ATOM    603  O   LEU A  30      76.460  76.310  75.691  1.00  0.00           O
ATOM    604  N   ASP A  31      76.840  74.890  77.431  1.00  0.00           N
ATOM    606  CA  ASP A  31      75.950  75.490  78.411  1.00  0.00           C
ATOM    608  CB  ASP A  31      75.880  74.540  79.651  1.00  0.00           C
ATOM    611  CG  ASP A  31      74.830  74.920  80.681  1.00  0.00           C
ATOM    612  OD1 ASP A  31      73.680  75.220  80.281  1.00  0.00           O
ATOM    613  OD2 ASP A  31      75.100  74.840  81.911  1.00  0.00           O
ATOM    614  C   ASP A  31      76.240  76.980  78.671  1.00  0.00           C
ATOM    615  O   ASP A  31      75.310  77.780  78.661  1.00  0.00           O
ATOM    616  N   PRO A  32      77.450  77.500  78.841  1.00  0.00           N
ATOM    617  CD  PRO A  32      78.530  76.790  79.541  1.00  0.00           C
ATOM    620  CA  PRO A  32      77.640  78.950  78.901  1.00  0.00           C
ATOM    622  CB  PRO A  32      79.060  79.110  79.461  1.00  0.00           C
ATOM    625  CG  PRO A  32      79.230  77.880  80.351  1.00  0.00           C
ATOM    628  C   PRO A  32      77.500  79.700  77.581  1.00  0.00           C
ATOM    629  O   PRO A  32      76.970  80.810  77.581  1.00  0.00           O
ATOM    630  N   TYR A  33      78.070  79.160  76.471  1.00  0.00           N
ATOM    632  CA  TYR A  33      78.080  79.820  75.171  1.00  0.00           C
ATOM    634  CB  TYR A  33      79.050  79.120  74.171  1.00  0.00           C
ATOM    637  CG  TYR A  33      79.260  79.980  72.951  1.00  0.00           C
ATOM    638  CD1 TYR A  33      78.760  79.610  71.701  1.00  0.00           C
ATOM    640  CE1 TYR A  33      78.790  80.510  70.631  1.00  0.00           C
ATOM    642  CZ  TYR A  33      79.370  81.770  70.811  1.00  0.00           C
ATOM    643  OH  TYR A  33      79.300  82.720  69.791  1.00  0.00           O
ATOM    645  CD2 TYR A  33      79.910  81.210  73.101  1.00  0.00           C
ATOM    647  CE2 TYR A  33      79.970  82.110  72.021  1.00  0.00           C
ATOM    649  C   TYR A  33      76.700  80.010  74.571  1.00  0.00           C
ATOM    650  O   TYR A  33      76.330  81.100  74.151  1.00  0.00           O
ATOM    651  N   ILE A  34      75.880  78.950  74.581  1.00  0.00           N
ATOM    653  CA  ILE A  34      74.550  78.980  74.031  1.00  0.00           C
ATOM    655  CB  ILE A  34      74.400  78.480  72.581  1.00  0.00           C
ATOM    657  CG2 ILE A  34      75.050  79.480  71.611  1.00  0.00           C
ATOM    661  CG1 ILE A  34      74.850  77.010  72.371  1.00  0.00           C
ATOM    664  CD  ILE A  34      76.330  76.790  72.081  1.00  0.00           C
ATOM    668  C   ILE A  34      73.760  78.140  75.001  1.00  0.00           C
ATOM    669  O   ILE A  34      74.260  77.720  76.031  1.00  0.00           O
ATOM    670  N   VAL A  35      72.460  77.960  74.771  1.00  0.00           N
ATOM    672  CA  VAL A  35      71.600  77.080  75.551  1.00  0.00           C
ATOM    674  CB  VAL A  35      71.760  75.560  75.451  1.00  0.00           C
ATOM    676  CG1 VAL A  35      71.820  75.140  73.971  1.00  0.00           C
ATOM    680  CG2 VAL A  35      72.940  74.990  76.261  1.00  0.00           C
ATOM    684  C   VAL A  35      71.220  77.590  76.921  1.00  0.00           C
ATOM    685  O   VAL A  35      70.050  77.820  77.191  1.00  0.00           O
ATOM    686  N   ARG A  36      72.160  77.870  77.841  1.00  0.00           N
ATOM    688  CA  ARG A  36      71.850  78.640  79.021  1.00  0.00           C
ATOM    690  CB  ARG A  36      72.970  78.550  80.071  1.00  0.00           C
ATOM    693  CG  ARG A  36      72.470  78.540  81.501  1.00  0.00           C
ATOM    696  CD  ARG A  36      72.260  79.900  82.121  1.00  0.00           C
ATOM    699  NE  ARG A  36      71.610  79.540  83.401  1.00  0.00           N
ATOM    701  CZ  ARG A  36      71.250  80.380  84.341  1.00  0.00           C
ATOM    702  NH1 ARG A  36      71.730  81.590  84.301  1.00  0.00           N
ATOM    705  NH2 ARG A  36      70.460  80.000  85.321  1.00  0.00           N
ATOM    708  C   ARG A  36      71.420  80.070  78.721  1.00  0.00           C
ATOM    709  O   ARG A  36      70.380  80.460  79.261  1.00  0.00           O
ATOM    710  N   PRO A  37      72.030  80.860  77.831  1.00  0.00           N
ATOM    711  CD  PRO A  37      73.460  80.800  77.511  1.00  0.00           C
ATOM    714  CA  PRO A  37      71.470  82.150  77.451  1.00  0.00           C
ATOM    716  CB  PRO A  37      72.540  82.750  76.531  1.00  0.00           C
ATOM    719  CG  PRO A  37      73.830  82.230  77.141  1.00  0.00           C
ATOM    722  C   PRO A  37      70.140  82.010  76.741  1.00  0.00           C
ATOM    723  O   PRO A  37      69.250  82.820  76.961  1.00  0.00           O
ATOM    724  N   VAL A  38      69.970  80.960  75.911  1.00  0.00           N
ATOM    726  CA  VAL A  38      68.730  80.810  75.181  1.00  0.00           C
ATOM    728  CB  VAL A  38      68.830  79.850  73.991  1.00  0.00           C
ATOM    730  CG1 VAL A  38      70.180  80.040  73.261  1.00  0.00           C
ATOM    734  CG2 VAL A  38      68.440  78.380  74.281  1.00  0.00           C
ATOM    738  C   VAL A  38      67.590  80.360  76.071  1.00  0.00           C
ATOM    739  O   VAL A  38      66.420  80.610  75.801  1.00  0.00           O
ATOM    740  N   ALA A  39      67.900  79.670  77.181  1.00  0.00           N
ATOM    742  CA  ALA A  39      66.910  79.200  78.111  1.00  0.00           C
ATOM    744  CB  ALA A  39      67.420  77.970  78.851  1.00  0.00           C
ATOM    748  C   ALA A  39      66.550  80.300  79.071  1.00  0.00           C
ATOM    749  O   ALA A  39      65.380  80.480  79.381  1.00  0.00           O
ATOM    750  N   VAL A  40      67.520  81.140  79.501  1.00  0.00           N
ATOM    752  CA  VAL A  40      67.230  82.380  80.221  1.00  0.00           C
ATOM    754  CB  VAL A  40      68.480  83.060  80.771  1.00  0.00           C
ATOM    756  CG1 VAL A  40      68.150  84.440  81.381  1.00  0.00           C
ATOM    760  CG2 VAL A  40      69.100  82.160  81.851  1.00  0.00           C
ATOM    764  C   VAL A  40      66.420  83.340  79.371  1.00  0.00           C
ATOM    765  O   VAL A  40      65.400  83.880  79.791  1.00  0.00           O
ATOM    766  N   ALA A  41      66.790  83.500  78.081  1.00  0.00           N
ATOM    768  CA  ALA A  41      65.980  84.200  77.121  1.00  0.00           C
ATOM    770  CB  ALA A  41      66.730  84.210  75.781  1.00  0.00           C
ATOM    774  C   ALA A  41      64.580  83.620  76.931  1.00  0.00           C
ATOM    775  O   ALA A  41      63.610  84.370  76.881  1.00  0.00           O
ATOM    776  N   TRP A  42      64.420  82.270  76.871  1.00  0.00           N
ATOM    778  CA  TRP A  42      63.110  81.620  76.841  1.00  0.00           C
ATOM    780  CB  TRP A  42      63.260  80.070  76.681  1.00  0.00           C
ATOM    783  CG  TRP A  42      62.000  79.290  76.431  1.00  0.00           C
ATOM    784  CD1 TRP A  42      61.360  78.510  77.351  1.00  0.00           C
ATOM    786  NE1 TRP A  42      60.280  77.900  76.751  1.00  0.00           N
ATOM    788  CE2 TRP A  42      60.180  78.280  75.461  1.00  0.00           C
ATOM    789  CD2 TRP A  42      61.250  79.170  75.201  1.00  0.00           C
ATOM    790  CE3 TRP A  42      61.360  79.720  73.921  1.00  0.00           C
ATOM    792  CZ3 TRP A  42      60.410  79.380  72.951  1.00  0.00           C
ATOM    794  CZ2 TRP A  42      59.240  77.940  74.501  1.00  0.00           C
ATOM    796  CH2 TRP A  42      59.370  78.510  73.231  1.00  0.00           C
ATOM    798  C   TRP A  42      62.270  81.910  78.071  1.00  0.00           C
ATOM    799  O   TRP A  42      61.120  82.310  77.971  1.00  0.00           O
ATOM    800  N   ARG A  43      62.890  81.790  79.261  1.00  0.00           N
ATOM    802  CA  ARG A  43      62.260  82.090  80.531  1.00  0.00           C
ATOM    804  CB  ARG A  43      63.270  81.790  81.661  1.00  0.00           C
ATOM    807  CG  ARG A  43      62.790  82.270  83.041  1.00  0.00           C
ATOM    810  CD  ARG A  43      63.680  81.950  84.241  1.00  0.00           C
ATOM    813  NE  ARG A  43      64.920  82.780  84.081  1.00  0.00           N
ATOM    815  CZ  ARG A  43      65.890  82.850  84.981  1.00  0.00           C
ATOM    816  NH1 ARG A  43      65.800  82.330  86.191  1.00  0.00           N
ATOM    819  NH2 ARG A  43      66.970  83.530  84.681  1.00  0.00           N
ATOM    822  C   ARG A  43      61.740  83.510  80.641  1.00  0.00           C
ATOM    823  O   ARG A  43      60.610  83.740  81.051  1.00  0.00           O
ATOM    824  N   ASP A  44      62.580  84.480  80.241  1.00  0.00           N
ATOM    826  CA  ASP A  44      62.330  85.890  80.381  1.00  0.00           C
ATOM    828  CB  ASP A  44      63.700  86.610  80.451  1.00  0.00           C
ATOM    831  CG  ASP A  44      64.590  86.340  81.671  1.00  0.00           C
ATOM    832  OD1 ASP A  44      64.490  85.300  82.361  1.00  0.00           O
ATOM    833  OD2 ASP A  44      65.490  87.220  81.851  1.00  0.00           O
ATOM    834  C   ASP A  44      61.490  86.480  79.231  1.00  0.00           C
ATOM    835  O   ASP A  44      60.890  87.550  79.381  1.00  0.00           O
ATOM    836  N   TYR A  45      61.430  85.810  78.041  1.00  0.00           N
ATOM    838  CA  TYR A  45      60.700  86.320  76.881  1.00  0.00           C
ATOM    840  CB  TYR A  45      61.500  86.170  75.541  1.00  0.00           C
ATOM    843  CG  TYR A  45      62.730  87.030  75.411  1.00  0.00           C
ATOM    844  CD1 TYR A  45      62.700  88.390  75.761  1.00  0.00           C
ATOM    846  CE1 TYR A  45      63.780  89.230  75.461  1.00  0.00           C
ATOM    848  CZ  TYR A  45      64.930  88.700  74.851  1.00  0.00           C
ATOM    849  OH  TYR A  45      65.970  89.600  74.561  1.00  0.00           O
ATOM    851  CD2 TYR A  45      63.870  86.530  74.761  1.00  0.00           C
ATOM    853  CE2 TYR A  45      64.970  87.350  74.501  1.00  0.00           C
ATOM    855  C   TYR A  45      59.370  85.640  76.571  1.00  0.00           C
ATOM    856  O   TYR A  45      58.490  86.270  75.981  1.00  0.00           O
ATOM    857  N   VAL A  46      59.150  84.340  76.851  1.00  0.00           N
ATOM    859  CA  VAL A  46      57.870  83.720  76.501  1.00  0.00           C
ATOM    861  CB  VAL A  46      57.950  82.400  75.731  1.00  0.00           C
ATOM    863  CG1 VAL A  46      58.810  82.600  74.461  1.00  0.00           C
ATOM    867  CG2 VAL A  46      58.520  81.230  76.551  1.00  0.00           C
ATOM    871  C   VAL A  46      56.970  83.650  77.731  1.00  0.00           C
ATOM    872  O   VAL A  46      57.430  83.280  78.811  1.00  0.00           O
ATOM    873  N   PRO A  47      55.700  84.070  77.711  1.00  0.00           N
ATOM    874  CD  PRO A  47      55.060  84.730  76.581  1.00  0.00           C
ATOM    877  CA  PRO A  47      54.800  83.930  78.861  1.00  0.00           C
ATOM    879  CB  PRO A  47      53.490  84.610  78.391  1.00  0.00           C
ATOM    882  CG  PRO A  47      53.570  84.630  76.871  1.00  0.00           C
ATOM    885  C   PRO A  47      54.600  82.500  79.341  1.00  0.00           C
ATOM    886  O   PRO A  47      54.760  81.550  78.571  1.00  0.00           O
ATOM    887  N   GLN A  48      54.240  82.300  80.621  1.00  0.00           N
ATOM    889  CA  GLN A  48      53.930  80.960  81.111  1.00  0.00           C
ATOM    891  CB  GLN A  48      53.640  80.970  82.641  1.00  0.00           C
ATOM    894  CG  GLN A  48      54.880  80.700  83.521  1.00  0.00           C
ATOM    897  CD  GLN A  48      55.610  79.410  83.131  1.00  0.00           C
ATOM    898  OE1 GLN A  48      56.830  79.350  83.011  1.00  0.00           O
ATOM    899  NE2 GLN A  48      54.810  78.350  82.871  1.00  0.00           N
ATOM    902  C   GLN A  48      52.840  80.190  80.361  1.00  0.00           C
ATOM    903  O   GLN A  48      53.060  79.010  80.051  1.00  0.00           O
ATOM    904  N   PRO A  49      51.690  80.740  80.001  1.00  0.00           N
ATOM    905  CD  PRO A  49      51.080  81.920  80.641  1.00  0.00           C
ATOM    908  CA  PRO A  49      50.790  80.150  79.021  1.00  0.00           C
ATOM    910  CB  PRO A  49      49.660  81.160  78.881  1.00  0.00           C
ATOM    913  CG  PRO A  49      49.610  81.840  80.251  1.00  0.00           C
ATOM    916  C   PRO A  49      51.420  79.710  77.711  1.00  0.00           C
ATOM    917  O   PRO A  49      51.150  78.590  77.271  1.00  0.00           O
ATOM    918  N   ALA A  50      52.300  80.520  77.091  1.00  0.00           N
ATOM    920  CA  ALA A  50      53.000  80.100  75.891  1.00  0.00           C
ATOM    922  CB  ALA A  50      53.870  81.230  75.331  1.00  0.00           C
ATOM    926  C   ALA A  50      53.840  78.830  76.081  1.00  0.00           C
ATOM    927  O   ALA A  50      53.740  77.890  75.291  1.00  0.00           O
ATOM    928  N   ARG A  51      54.620  78.740  77.181  1.00  0.00           N
ATOM    930  CA  ARG A  51      55.360  77.540  77.561  1.00  0.00           C
ATOM    932  CB  ARG A  51      56.180  77.810  78.841  1.00  0.00           C
ATOM    935  CG  ARG A  51      57.230  78.910  78.611  1.00  0.00           C
ATOM    938  CD  ARG A  51      58.180  79.160  79.781  1.00  0.00           C
ATOM    941  NE  ARG A  51      58.910  77.890  80.031  1.00  0.00           N
ATOM    943  CZ  ARG A  51      59.570  77.610  81.151  1.00  0.00           C
ATOM    944  NH1 ARG A  51      59.700  78.450  82.151  1.00  0.00           N
ATOM    947  NH2 ARG A  51      60.070  76.400  81.241  1.00  0.00           N
ATOM    950  C   ARG A  51      54.490  76.300  77.781  1.00  0.00           C
ATOM    951  O   ARG A  51      54.780  75.190  77.321  1.00  0.00           O
ATOM    952  N   ASN A  52      53.360  76.490  78.481  1.00  0.00           N
ATOM    954  CA  ASN A  52      52.360  75.470  78.711  1.00  0.00           C
ATOM    956  CB  ASN A  52      51.170  76.020  79.571  1.00  0.00           C
ATOM    959  CG  ASN A  52      51.650  76.440  80.951  1.00  0.00           C
ATOM    960  OD1 ASN A  52      52.630  75.890  81.461  1.00  0.00           O
ATOM    961  ND2 ASN A  52      50.970  77.410  81.591  1.00  0.00           N
ATOM    964  C   ASN A  52      51.790  74.930  77.401  1.00  0.00           C
ATOM    965  O   ASN A  52      51.730  73.720  77.201  1.00  0.00           O
ATOM    966  N   GLY A  53      51.440  75.840  76.471  1.00  0.00           N
ATOM    968  CA  GLY A  53      50.920  75.510  75.151  1.00  0.00           C
ATOM    971  C   GLY A  53      51.870  74.720  74.301  1.00  0.00           C
ATOM    972  O   GLY A  53      51.560  73.610  73.891  1.00  0.00           O
ATOM    973  N   LEU A  54      53.100  75.230  74.061  1.00  0.00           N
ATOM    975  CA  LEU A  54      54.100  74.480  73.321  1.00  0.00           C
ATOM    977  CB  LEU A  54      55.420  75.290  73.061  1.00  0.00           C
ATOM    980  CG  LEU A  54      55.400  76.360  71.941  1.00  0.00           C
ATOM    982  CD1 LEU A  54      54.820  75.820  70.621  1.00  0.00           C
ATOM    986  CD2 LEU A  54      54.720  77.660  72.331  1.00  0.00           C
ATOM    990  C   LEU A  54      54.450  73.160  74.001  1.00  0.00           C
ATOM    991  O   LEU A  54      54.480  72.120  73.351  1.00  0.00           O
ATOM    992  N   SER A  55      54.660  73.150  75.331  1.00  0.00           N
ATOM    994  CA  SER A  55      54.970  71.920  76.051  1.00  0.00           C
ATOM    996  CB  SER A  55      55.230  72.150  77.571  1.00  0.00           C
ATOM    999  OG  SER A  55      56.440  72.850  77.801  1.00  0.00           O
ATOM   1001  C   SER A  55      53.910  70.850  75.981  1.00  0.00           C
ATOM   1002  O   SER A  55      54.200  69.670  75.771  1.00  0.00           O
ATOM   1003  N   ASN A  56      52.610  71.190  76.181  1.00  0.00           N
ATOM   1005  CA  ASN A  56      51.520  70.250  76.021  1.00  0.00           C
ATOM   1007  CB  ASN A  56      50.160  70.860  76.461  1.00  0.00           C
ATOM   1010  CG  ASN A  56      50.070  70.870  77.981  1.00  0.00           C
ATOM   1011  OD1 ASN A  56      50.340  69.870  78.641  1.00  0.00           O
ATOM   1012  ND2 ASN A  56      49.680  72.030  78.551  1.00  0.00           N
ATOM   1015  C   ASN A  56      51.380  69.720  74.601  1.00  0.00           C
ATOM   1016  O   ASN A  56      51.230  68.510  74.421  1.00  0.00           O
ATOM   1017  N   PHE A  57      51.470  70.610  73.601  1.00  0.00           N
ATOM   1019  CA  PHE A  57      51.270  70.270  72.211  1.00  0.00           C
ATOM   1021  CB  PHE A  57      51.370  71.570  71.381  1.00  0.00           C
ATOM   1024  CG  PHE A  57      51.240  71.310  69.911  1.00  0.00           C
ATOM   1025  CD1 PHE A  57      49.980  71.030  69.371  1.00  0.00           C
ATOM   1027  CE1 PHE A  57      49.820  70.850  67.991  1.00  0.00           C
ATOM   1029  CZ  PHE A  57      50.930  70.890  67.151  1.00  0.00           C
ATOM   1031  CD2 PHE A  57      52.360  71.340  69.061  1.00  0.00           C
ATOM   1033  CE2 PHE A  57      52.200  71.130  67.691  1.00  0.00           C
ATOM   1035  C   PHE A  57      52.240  69.230  71.711  1.00  0.00           C
ATOM   1036  O   PHE A  57      51.870  68.210  71.141  1.00  0.00           O
ATOM   1037  N   THR A  58      53.530  69.450  71.991  1.00  0.00           N
ATOM   1039  CA  THR A  58      54.580  68.510  71.661  1.00  0.00           C
ATOM   1041  CB  THR A  58      55.940  69.140  71.861  1.00  0.00           C
ATOM   1043  OG1 THR A  58      56.070  70.250  70.991  1.00  0.00           O
ATOM   1045  CG2 THR A  58      57.040  68.140  71.511  1.00  0.00           C
ATOM   1049  C   THR A  58      54.470  67.180  72.381  1.00  0.00           C
ATOM   1050  O   THR A  58      54.560  66.120  71.771  1.00  0.00           O
ATOM   1051  N   GLY A  59      54.160  67.230  73.701  1.00  0.00           N
ATOM   1053  CA  GLY A  59      53.920  66.030  74.511  1.00  0.00           C
ATOM   1056  C   GLY A  59      52.770  65.190  74.041  1.00  0.00           C
ATOM   1057  O   GLY A  59      52.820  63.960  74.081  1.00  0.00           O
ATOM   1058  N   ASN A  60      51.710  65.840  73.511  1.00  0.00           N
ATOM   1060  CA  ASN A  60      50.530  65.210  72.931  1.00  0.00           C
ATOM   1062  CB  ASN A  60      49.470  66.280  72.511  1.00  0.00           C
ATOM   1065  CG  ASN A  60      48.100  65.640  72.291  1.00  0.00           C
ATOM   1066  OD1 ASN A  60      47.610  64.890  73.141  1.00  0.00           O
ATOM   1067  ND2 ASN A  60      47.460  65.910  71.131  1.00  0.00           N
ATOM   1070  C   ASN A  60      50.860  64.270  71.781  1.00  0.00           C
ATOM   1071  O   ASN A  60      50.250  63.210  71.641  1.00  0.00           O
ATOM   1072  N   LEU A  61      51.880  64.600  70.951  1.00  0.00           N
ATOM   1074  CA  LEU A  61      52.400  63.720  69.911  1.00  0.00           C
ATOM   1076  CB  LEU A  61      53.610  64.350  69.181  1.00  0.00           C
ATOM   1079  CG  LEU A  61      53.360  65.710  68.501  1.00  0.00           C
ATOM   1081  CD1 LEU A  61      54.640  66.210  67.821  1.00  0.00           C
ATOM   1085  CD2 LEU A  61      52.230  65.620  67.471  1.00  0.00           C
ATOM   1089  C   LEU A  61      52.860  62.370  70.441  1.00  0.00           C
ATOM   1090  O   LEU A  61      52.640  61.340  69.821  1.00  0.00           O
ATOM   1091  N   GLU A  62      53.490  62.320  71.631  1.00  0.00           N
ATOM   1093  CA  GLU A  62      53.980  61.090  72.211  1.00  0.00           C
ATOM   1095  CB  GLU A  62      55.120  61.360  73.231  1.00  0.00           C
ATOM   1098  CG  GLU A  62      56.420  61.890  72.561  1.00  0.00           C
ATOM   1101  CD  GLU A  62      57.660  61.940  73.471  1.00  0.00           C
ATOM   1102  OE1 GLU A  62      58.050  60.920  74.091  1.00  0.00           O
ATOM   1103  OE2 GLU A  62      58.280  63.030  73.521  1.00  0.00           O
ATOM   1104  C   GLU A  62      52.870  60.220  72.821  1.00  0.00           C
ATOM   1105  O   GLU A  62      53.060  59.030  73.051  1.00  0.00           O
ATOM   1106  N   GLU A  63      51.670  60.770  73.091  1.00  0.00           N
ATOM   1108  CA  GLU A  63      50.550  60.090  73.741  1.00  0.00           C
ATOM   1110  CB  GLU A  63      49.430  61.080  74.161  1.00  0.00           C
ATOM   1113  CG  GLU A  63      49.930  62.290  75.001  1.00  0.00           C
ATOM   1116  CD  GLU A  63      50.200  62.080  76.481  1.00  0.00           C
ATOM   1117  OE1 GLU A  63      49.950  60.970  77.021  1.00  0.00           O
ATOM   1118  OE2 GLU A  63      50.560  63.110  77.111  1.00  0.00           O
ATOM   1119  C   GLU A  63      49.980  58.860  72.981  1.00  0.00           C
ATOM   1120  O   GLU A  63      49.550  57.890  73.611  1.00  0.00           O
ATOM   1121  N   PRO A  64      49.930  58.780  71.651  1.00  0.00           N
ATOM   1122  CD  PRO A  64      49.670  59.930  70.791  1.00  0.00           C
ATOM   1125  CA  PRO A  64      49.590  57.530  70.961  1.00  0.00           C
ATOM   1127  CB  PRO A  64      49.270  57.970  69.531  1.00  0.00           C
ATOM   1130  CG  PRO A  64      48.690  59.360  69.771  1.00  0.00           C
ATOM   1133  C   PRO A  64      50.710  56.510  71.021  1.00  0.00           C
ATOM   1134  O   PRO A  64      50.430  55.320  71.111  1.00  0.00           O
ATOM   1135  N   ALA A  65      51.990  56.950  70.931  1.00  0.00           N
ATOM   1137  CA  ALA A  65      53.120  56.060  71.131  1.00  0.00           C
ATOM   1139  CB  ALA A  65      54.460  56.800  70.871  1.00  0.00           C
ATOM   1143  C   ALA A  65      53.190  55.450  72.511  1.00  0.00           C
ATOM   1144  O   ALA A  65      53.360  54.240  72.671  1.00  0.00           O
ATOM   1145  N   VAL A  66      52.990  56.260  73.561  1.00  0.00           N
ATOM   1147  CA  VAL A  66      52.910  55.760  74.911  1.00  0.00           C
ATOM   1149  CB  VAL A  66      52.940  56.910  75.901  1.00  0.00           C
ATOM   1151  CG1 VAL A  66      51.580  57.530  76.201  1.00  0.00           C
ATOM   1155  CG2 VAL A  66      53.490  56.380  77.211  1.00  0.00           C
ATOM   1159  C   VAL A  66      51.740  54.790  75.091  1.00  0.00           C
ATOM   1160  O   VAL A  66      51.870  53.730  75.701  1.00  0.00           O
ATOM   1161  N   MET A  67      50.570  55.070  74.481  1.00  0.00           N
ATOM   1163  CA  MET A  67      49.460  54.150  74.471  1.00  0.00           C
ATOM   1165  CB  MET A  67      48.250  54.810  73.771  1.00  0.00           C
ATOM   1168  CG  MET A  67      47.000  53.930  73.551  1.00  0.00           C
ATOM   1171  SD  MET A  67      47.010  52.810  72.121  1.00  0.00           S
ATOM   1172  CE  MET A  67      45.320  52.290  72.481  1.00  0.00           C
ATOM   1176  C   MET A  67      49.750  52.760  73.911  1.00  0.00           C
ATOM   1177  O   MET A  67      49.550  51.770  74.611  1.00  0.00           O
ATOM   1178  N   VAL A  68      50.310  52.640  72.671  1.00  0.00           N
ATOM   1180  CA  VAL A  68      50.560  51.320  72.091  1.00  0.00           C
ATOM   1182  CB  VAL A  68      50.880  51.400  70.591  1.00  0.00           C
ATOM   1184  CG1 VAL A  68      52.340  51.780  70.331  1.00  0.00           C
ATOM   1188  CG2 VAL A  68      50.580  50.050  69.911  1.00  0.00           C
ATOM   1192  C   VAL A  68      51.590  50.540  72.891  1.00  0.00           C
ATOM   1193  O   VAL A  68      51.430  49.340  73.161  1.00  0.00           O
ATOM   1194  N   ASN A  69      52.640  51.220  73.401  1.00  0.00           N
ATOM   1196  CA  ASN A  69      53.640  50.660  74.291  1.00  0.00           C
ATOM   1198  CB  ASN A  69      54.780  51.690  74.531  1.00  0.00           C
ATOM   1201  CG  ASN A  69      55.670  51.710  73.301  1.00  0.00           C
ATOM   1202  OD1 ASN A  69      56.220  50.690  72.881  1.00  0.00           O
ATOM   1203  ND2 ASN A  69      55.830  52.910  72.681  1.00  0.00           N
ATOM   1206  C   ASN A  69      53.100  50.120  75.611  1.00  0.00           C
ATOM   1207  O   ASN A  69      53.520  49.050  76.041  1.00  0.00           O
ATOM   1208  N   TYR A  70      52.120  50.780  76.261  1.00  0.00           N
ATOM   1210  CA  TYR A  70      51.480  50.220  77.451  1.00  0.00           C
ATOM   1212  CB  TYR A  70      50.460  51.210  78.091  1.00  0.00           C
ATOM   1215  CG  TYR A  70      51.160  52.150  79.021  1.00  0.00           C
ATOM   1216  CD1 TYR A  70      51.800  51.620  80.151  1.00  0.00           C
ATOM   1218  CE1 TYR A  70      52.460  52.450  81.061  1.00  0.00           C
ATOM   1220  CZ  TYR A  70      52.510  53.830  80.831  1.00  0.00           C
ATOM   1221  OH  TYR A  70      53.200  54.670  81.721  1.00  0.00           O
ATOM   1223  CD2 TYR A  70      51.170  53.540  78.831  1.00  0.00           C
ATOM   1225  CE2 TYR A  70      51.860  54.370  79.721  1.00  0.00           C
ATOM   1227  C   TYR A  70      50.800  48.890  77.241  1.00  0.00           C
ATOM   1228  O   TYR A  70      50.950  47.940  78.011  1.00  0.00           O
ATOM   1229  N   PHE A  71      50.080  48.710  76.121  1.00  0.00           N
ATOM   1231  CA  PHE A  71      49.510  47.430  75.751  1.00  0.00           C
ATOM   1233  CB  PHE A  71      48.600  47.540  74.511  1.00  0.00           C
ATOM   1236  CG  PHE A  71      47.280  48.180  74.881  1.00  0.00           C
ATOM   1237  CD1 PHE A  71      47.150  49.560  75.011  1.00  0.00           C
ATOM   1239  CE1 PHE A  71      45.910  50.150  75.291  1.00  0.00           C
ATOM   1241  CZ  PHE A  71      44.770  49.350  75.391  1.00  0.00           C
ATOM   1243  CD2 PHE A  71      46.130  47.390  75.011  1.00  0.00           C
ATOM   1245  CE2 PHE A  71      44.880  47.970  75.211  1.00  0.00           C
ATOM   1247  C   PHE A  71      50.550  46.330  75.571  1.00  0.00           C
ATOM   1248  O   PHE A  71      50.330  45.190  75.981  1.00  0.00           O
ATOM   1249  N   LEU A  72      51.710  46.690  74.971  1.00  0.00           N
ATOM   1251  CA  LEU A  72      52.910  45.890  74.761  1.00  0.00           C
ATOM   1253  CB  LEU A  72      53.890  46.740  73.891  1.00  0.00           C
ATOM   1256  CG  LEU A  72      54.770  45.980  72.871  1.00  0.00           C
ATOM   1258  CD1 LEU A  72      55.700  46.960  72.131  1.00  0.00           C
ATOM   1262  CD2 LEU A  72      55.610  44.890  73.511  1.00  0.00           C
ATOM   1266  C   LEU A  72      53.590  45.430  76.071  1.00  0.00           C
ATOM   1267  O   LEU A  72      54.060  44.300  76.171  1.00  0.00           O
ATOM   1268  N   GLN A  73      53.640  46.310  77.101  1.00  0.00           N
ATOM   1270  CA  GLN A  73      54.030  45.990  78.471  1.00  0.00           C
ATOM   1272  CB  GLN A  73      54.170  47.270  79.351  1.00  0.00           C
ATOM   1275  CG  GLN A  73      55.320  48.240  78.971  1.00  0.00           C
ATOM   1278  CD  GLN A  73      55.530  49.360  80.011  1.00  0.00           C
ATOM   1279  OE1 GLN A  73      55.720  50.530  79.691  1.00  0.00           O
ATOM   1280  NE2 GLN A  73      55.490  48.960  81.301  1.00  0.00           N
ATOM   1283  C   GLN A  73      53.060  45.090  79.211  1.00  0.00           C
ATOM   1284  O   GLN A  73      53.410  44.350  80.131  1.00  0.00           O
ATOM   1285  N   GLY A  74      51.770  45.150  78.841  1.00  0.00           N
ATOM   1287  CA  GLY A  74      50.730  44.270  79.351  1.00  0.00           C
ATOM   1290  C   GLY A  74      49.810  44.900  80.361  1.00  0.00           C
ATOM   1291  O   GLY A  74      48.940  44.200  80.881  1.00  0.00           O
ATOM   1292  N   ASP A  75      49.930  46.210  80.631  1.00  0.00           N
ATOM   1294  CA  ASP A  75      48.950  46.960  81.401  1.00  0.00           C
ATOM   1296  CB  ASP A  75      49.590  47.780  82.551  1.00  0.00           C
ATOM   1299  CG  ASP A  75      50.700  48.740  82.131  1.00  0.00           C
ATOM   1300  OD1 ASP A  75      51.580  48.310  81.341  1.00  0.00           O
ATOM   1301  OD2 ASP A  75      50.740  49.840  82.721  1.00  0.00           O
ATOM   1302  C   ASP A  75      48.070  47.830  80.481  1.00  0.00           C
ATOM   1303  O   ASP A  75      48.390  48.980  80.181  1.00  0.00           O
ATOM   1304  N   PRO A  76      46.900  47.370  80.031  1.00  0.00           N
ATOM   1305  CD  PRO A  76      46.520  45.960  80.021  1.00  0.00           C
ATOM   1308  CA  PRO A  76      46.060  48.160  79.141  1.00  0.00           C
ATOM   1310  CB  PRO A  76      45.050  47.150  78.581  1.00  0.00           C
ATOM   1313  CG  PRO A  76      45.070  45.980  79.551  1.00  0.00           C
ATOM   1316  C   PRO A  76      45.350  49.280  79.871  1.00  0.00           C
ATOM   1317  O   PRO A  76      44.800  50.160  79.211  1.00  0.00           O
ATOM   1318  N   TYR A  77      45.300  49.280  81.221  1.00  0.00           N
ATOM   1320  CA  TYR A  77      44.680  50.370  81.961  1.00  0.00           C
ATOM   1322  CB  TYR A  77      44.590  50.100  83.501  1.00  0.00           C
ATOM   1325  CG  TYR A  77      43.920  51.250  84.241  1.00  0.00           C
ATOM   1326  CD1 TYR A  77      42.530  51.280  84.401  1.00  0.00           C
ATOM   1328  CE1 TYR A  77      41.890  52.430  84.881  1.00  0.00           C
ATOM   1330  CZ  TYR A  77      42.640  53.550  85.251  1.00  0.00           C
ATOM   1331  OH  TYR A  77      41.990  54.720  85.651  1.00  0.00           O
ATOM   1333  CD2 TYR A  77      44.670  52.360  84.691  1.00  0.00           C
ATOM   1335  CE2 TYR A  77      44.040  53.500  85.201  1.00  0.00           C
ATOM   1337  C   TYR A  77      45.350  51.710  81.691  1.00  0.00           C
ATOM   1338  O   TYR A  77      44.670  52.700  81.411  1.00  0.00           O
ATOM   1339  N   GLN A  78      46.710  51.770  81.721  1.00  0.00           N
ATOM   1341  CA  GLN A  78      47.450  52.990  81.461  1.00  0.00           C
ATOM   1343  CB  GLN A  78      48.870  52.970  82.071  1.00  0.00           C
ATOM   1346  CG  GLN A  78      48.840  52.900  83.621  1.00  0.00           C
ATOM   1349  CD  GLN A  78      50.100  53.480  84.281  1.00  0.00           C
ATOM   1350  OE1 GLN A  78      50.600  54.550  83.931  1.00  0.00           O
ATOM   1351  NE2 GLN A  78      50.580  52.820  85.361  1.00  0.00           N
ATOM   1354  C   GLN A  78      47.480  53.350  79.991  1.00  0.00           C
ATOM   1355  O   GLN A  78      47.430  54.520  79.631  1.00  0.00           O
ATOM   1356  N   GLY A  79      47.440  52.350  79.091  1.00  0.00           N
ATOM   1358  CA  GLY A  79      47.270  52.590  77.661  1.00  0.00           C
ATOM   1361  C   GLY A  79      45.990  53.320  77.341  1.00  0.00           C
ATOM   1362  O   GLY A  79      45.950  54.270  76.571  1.00  0.00           O
ATOM   1363  N   MET A  80      44.890  52.930  78.011  1.00  0.00           N
ATOM   1365  CA  MET A  80      43.650  53.670  77.921  1.00  0.00           C
ATOM   1367  CB  MET A  80      42.430  52.860  78.391  1.00  0.00           C
ATOM   1370  CG  MET A  80      42.140  51.650  77.471  1.00  0.00           C
ATOM   1373  SD  MET A  80      42.040  52.020  75.691  1.00  0.00           S
ATOM   1374  CE  MET A  80      40.790  53.330  75.671  1.00  0.00           C
ATOM   1378  C   MET A  80      43.660  55.040  78.561  1.00  0.00           C
ATOM   1379  O   MET A  80      42.990  55.930  78.071  1.00  0.00           O
ATOM   1380  N   VAL A  81      44.480  55.300  79.611  1.00  0.00           N
ATOM   1382  CA  VAL A  81      44.700  56.670  80.091  1.00  0.00           C
ATOM   1384  CB  VAL A  81      45.540  56.710  81.361  1.00  0.00           C
ATOM   1386  CG1 VAL A  81      45.690  58.170  81.841  1.00  0.00           C
ATOM   1390  CG2 VAL A  81      44.870  55.880  82.471  1.00  0.00           C
ATOM   1394  C   VAL A  81      45.330  57.580  79.031  1.00  0.00           C
ATOM   1395  O   VAL A  81      44.920  58.720  78.821  1.00  0.00           O
ATOM   1396  N   HIS A  82      46.360  57.090  78.321  1.00  0.00           N
ATOM   1398  CA  HIS A  82      47.050  57.910  77.331  1.00  0.00           C
ATOM   1400  CB  HIS A  82      48.480  57.420  77.161  1.00  0.00           C
ATOM   1403  ND1 HIS A  82      49.710  58.920  78.791  1.00  0.00           N
ATOM   1405  CG  HIS A  82      49.230  57.670  78.441  1.00  0.00           C
ATOM   1406  CE1 HIS A  82      50.350  58.780  79.971  1.00  0.00           C
ATOM   1408  NE2 HIS A  82      50.340  57.530  80.401  1.00  0.00           N
ATOM   1409  CD2 HIS A  82      49.640  56.830  79.431  1.00  0.00           C
ATOM   1411  C   HIS A  82      46.330  58.030  76.001  1.00  0.00           C
ATOM   1412  O   HIS A  82      46.440  59.030  75.301  1.00  0.00           O
ATOM   1413  N   PHE A  83      45.480  57.030  75.651  1.00  0.00           N
ATOM   1415  CA  PHE A  83      44.450  57.220  74.641  1.00  0.00           C
ATOM   1417  CB  PHE A  83      43.620  55.910  74.411  1.00  0.00           C
ATOM   1420  CG  PHE A  83      42.710  56.070  73.211  1.00  0.00           C
ATOM   1421  CD1 PHE A  83      41.350  56.390  73.381  1.00  0.00           C
ATOM   1423  CE1 PHE A  83      40.520  56.580  72.261  1.00  0.00           C
ATOM   1425  CZ  PHE A  83      41.040  56.420  70.971  1.00  0.00           C
ATOM   1427  CD2 PHE A  83      43.220  55.910  71.911  1.00  0.00           C
ATOM   1429  CE2 PHE A  83      42.390  56.070  70.801  1.00  0.00           C
ATOM   1431  C   PHE A  83      43.490  58.340  75.001  1.00  0.00           C
ATOM   1432  O   PHE A  83      43.270  59.260  74.221  1.00  0.00           O
ATOM   1433  N   THR A  84      42.920  58.340  76.231  1.00  0.00           N
ATOM   1435  CA  THR A  84      41.970  59.370  76.651  1.00  0.00           C
ATOM   1437  CB  THR A  84      41.220  59.050  77.931  1.00  0.00           C
ATOM   1439  OG1 THR A  84      42.060  58.720  79.021  1.00  0.00           O
ATOM   1441  CG2 THR A  84      40.350  57.820  77.681  1.00  0.00           C
ATOM   1445  C   THR A  84      42.570  60.760  76.701  1.00  0.00           C
ATOM   1446  O   THR A  84      41.990  61.740  76.241  1.00  0.00           O
ATOM   1447  N   ARG A  85      43.810  60.870  77.191  1.00  0.00           N
ATOM   1449  CA  ARG A  85      44.620  62.050  77.081  1.00  0.00           C
ATOM   1451  CB  ARG A  85      45.950  61.730  77.811  1.00  0.00           C
ATOM   1454  CG  ARG A  85      47.170  62.590  77.491  1.00  0.00           C
ATOM   1457  CD  ARG A  85      47.070  64.050  77.911  1.00  0.00           C
ATOM   1460  NE  ARG A  85      48.270  64.700  77.301  1.00  0.00           N
ATOM   1462  CZ  ARG A  85      48.750  65.860  77.701  1.00  0.00           C
ATOM   1463  NH1 ARG A  85      48.320  66.470  78.771  1.00  0.00           N
ATOM   1466  NH2 ARG A  85      49.730  66.430  77.031  1.00  0.00           N
ATOM   1469  C   ARG A  85      44.840  62.610  75.661  1.00  0.00           C
ATOM   1470  O   ARG A  85      44.590  63.800  75.441  1.00  0.00           O
ATOM   1471  N   PHE A  86      45.220  61.780  74.671  1.00  0.00           N
ATOM   1473  CA  PHE A  86      45.310  62.180  73.271  1.00  0.00           C
ATOM   1475  CB  PHE A  86      45.970  61.060  72.401  1.00  0.00           C
ATOM   1478  CG  PHE A  86      46.250  61.510  70.981  1.00  0.00           C
ATOM   1479  CD1 PHE A  86      47.200  62.510  70.741  1.00  0.00           C
ATOM   1481  CE1 PHE A  86      47.520  62.920  69.441  1.00  0.00           C
ATOM   1483  CZ  PHE A  86      46.880  62.320  68.341  1.00  0.00           C
ATOM   1485  CD2 PHE A  86      45.650  60.890  69.871  1.00  0.00           C
ATOM   1487  CE2 PHE A  86      45.940  61.300  68.561  1.00  0.00           C
ATOM   1489  C   PHE A  86      43.970  62.580  72.641  1.00  0.00           C
ATOM   1490  O   PHE A  86      43.870  63.590  71.961  1.00  0.00           O
ATOM   1491  N   PHE A  87      42.920  61.760  72.871  1.00  0.00           N
ATOM   1493  CA  PHE A  87      41.600  61.910  72.251  1.00  0.00           C
ATOM   1495  CB  PHE A  87      40.760  60.650  72.661  1.00  0.00           C
ATOM   1498  CG  PHE A  87      39.460  60.430  71.901  1.00  0.00           C
ATOM   1499  CD1 PHE A  87      39.420  59.570  70.791  1.00  0.00           C
ATOM   1501  CE1 PHE A  87      38.200  59.240  70.171  1.00  0.00           C
ATOM   1503  CZ  PHE A  87      37.000  59.770  70.661  1.00  0.00           C
ATOM   1505  CD2 PHE A  87      38.250  60.930  72.391  1.00  0.00           C
ATOM   1507  CE2 PHE A  87      37.030  60.610  71.781  1.00  0.00           C
ATOM   1509  C   PHE A  87      40.950  63.240  72.591  1.00  0.00           C
ATOM   1510  O   PHE A  87      40.650  64.030  71.701  1.00  0.00           O
ATOM   1511  N   LEU A  88      40.860  63.550  73.901  1.00  0.00           N
ATOM   1513  CA  LEU A  88      40.420  64.820  74.441  1.00  0.00           C
ATOM   1515  CB  LEU A  88      40.360  64.730  75.991  1.00  0.00           C
ATOM   1518  CG  LEU A  88      39.180  63.960  76.641  1.00  0.00           C
ATOM   1520  CD1 LEU A  88      37.870  64.730  76.511  1.00  0.00           C
ATOM   1524  CD2 LEU A  88      38.930  62.520  76.171  1.00  0.00           C
ATOM   1528  C   LEU A  88      41.300  66.010  74.051  1.00  0.00           C
ATOM   1529  O   LEU A  88      40.810  67.060  73.651  1.00  0.00           O
ATOM   1530  N   ASN A  89      42.650  65.890  74.161  1.00  0.00           N
ATOM   1532  CA  ASN A  89      43.570  66.980  73.811  1.00  0.00           C
ATOM   1534  CB  ASN A  89      45.060  66.660  74.141  1.00  0.00           C
ATOM   1537  CG  ASN A  89      45.520  66.990  75.571  1.00  0.00           C
ATOM   1538  OD1 ASN A  89      46.670  67.370  75.801  1.00  0.00           O
ATOM   1539  ND2 ASN A  89      44.610  66.890  76.561  1.00  0.00           N
ATOM   1542  C   ASN A  89      43.460  67.400  72.351  1.00  0.00           C
ATOM   1543  O   ASN A  89      43.460  68.590  72.031  1.00  0.00           O
ATOM   1544  N   THR A  90      43.370  66.430  71.431  1.00  0.00           N
ATOM   1546  CA  THR A  90      43.370  66.700  70.001  1.00  0.00           C
ATOM   1548  CB  THR A  90      43.500  65.410  69.181  1.00  0.00           C
ATOM   1550  OG1 THR A  90      44.800  64.860  69.391  1.00  0.00           O
ATOM   1552  CG2 THR A  90      43.440  65.690  67.681  1.00  0.00           C
ATOM   1556  C   THR A  90      42.250  67.600  69.491  1.00  0.00           C
ATOM   1557  O   THR A  90      42.530  68.550  68.761  1.00  0.00           O
ATOM   1558  N   ILE A  91      40.980  67.420  69.901  1.00  0.00           N
ATOM   1560  CA  ILE A  91      39.920  68.350  69.511  1.00  0.00           C
ATOM   1562  CB  ILE A  91      38.590  67.630  69.301  1.00  0.00           C
ATOM   1564  CG2 ILE A  91      37.310  68.520  69.401  1.00  0.00           C
ATOM   1568  CG1 ILE A  91      38.680  66.840  67.981  1.00  0.00           C
ATOM   1571  CD  ILE A  91      37.330  66.540  67.351  1.00  0.00           C
ATOM   1575  C   ILE A  91      39.750  69.470  70.491  1.00  0.00           C
ATOM   1576  O   ILE A  91      39.940  70.640  70.141  1.00  0.00           O
ATOM   1577  N   LEU A  92      39.370  69.180  71.751  1.00  0.00           N
ATOM   1579  CA  LEU A  92      38.930  70.190  72.701  1.00  0.00           C
ATOM   1581  CB  LEU A  92      38.390  69.570  74.011  1.00  0.00           C
ATOM   1584  CG  LEU A  92      37.400  68.400  73.851  1.00  0.00           C
ATOM   1586  CD1 LEU A  92      37.100  67.780  75.221  1.00  0.00           C
ATOM   1590  CD2 LEU A  92      36.090  68.820  73.191  1.00  0.00           C
ATOM   1594  C   LEU A  92      40.040  71.180  73.011  1.00  0.00           C
ATOM   1595  O   LEU A  92      39.820  72.380  73.141  1.00  0.00           O
ATOM   1596  N   GLY A  93      41.280  70.670  73.051  1.00  0.00           N
ATOM   1598  CA  GLY A  93      42.480  71.420  73.341  1.00  0.00           C
ATOM   1601  C   GLY A  93      43.180  72.070  72.171  1.00  0.00           C
ATOM   1602  O   GLY A  93      44.260  72.630  72.351  1.00  0.00           O
ATOM   1603  N   MET A  94      42.600  71.980  70.961  1.00  0.00           N
ATOM   1605  CA  MET A  94      42.990  72.790  69.801  1.00  0.00           C
ATOM   1607  CB  MET A  94      43.170  74.300  70.151  1.00  0.00           C
ATOM   1610  CG  MET A  94      43.080  75.250  68.931  1.00  0.00           C
ATOM   1613  SD  MET A  94      43.410  77.010  69.241  1.00  0.00           S
ATOM   1614  CE  MET A  94      42.300  77.150  70.651  1.00  0.00           C
ATOM   1618  C   MET A  94      44.220  72.200  69.111  1.00  0.00           C
ATOM   1619  O   MET A  94      45.080  72.920  68.601  1.00  0.00           O
ATOM   1620  N   GLY A  95      44.340  70.860  69.111  1.00  0.00           N
ATOM   1622  CA  GLY A  95      45.490  70.130  68.571  1.00  0.00           C
ATOM   1625  C   GLY A  95      46.450  69.710  69.651  1.00  0.00           C
ATOM   1626  O   GLY A  95      47.500  69.130  69.381  1.00  0.00           O
ATOM   1627  N   GLY A  96      46.080  69.970  70.911  1.00  0.00           N
ATOM   1629  CA  GLY A  96      46.800  69.550  72.101  1.00  0.00           C
ATOM   1632  C   GLY A  96      47.530  70.640  72.831  1.00  0.00           C
ATOM   1633  O   GLY A  96      48.270  70.340  73.761  1.00  0.00           O
ATOM   1634  N   PHE A  97      47.340  71.920  72.471  1.00  0.00           N
ATOM   1636  CA  PHE A  97      47.870  73.060  73.231  1.00  0.00           C
ATOM   1638  CB  PHE A  97      47.650  74.390  72.461  1.00  0.00           C
ATOM   1641  CG  PHE A  97      48.540  74.390  71.241  1.00  0.00           C
ATOM   1642  CD1 PHE A  97      48.100  73.820  70.041  1.00  0.00           C
ATOM   1644  CE1 PHE A  97      48.910  73.860  68.901  1.00  0.00           C
ATOM   1646  CZ  PHE A  97      50.200  74.390  68.971  1.00  0.00           C
ATOM   1648  CD2 PHE A  97      49.820  74.970  71.291  1.00  0.00           C
ATOM   1650  CE2 PHE A  97      50.650  74.950  70.171  1.00  0.00           C
ATOM   1652  C   PHE A  97      47.310  73.180  74.641  1.00  0.00           C
ATOM   1653  O   PHE A  97      48.040  73.450  75.591  1.00  0.00           O
ATOM   1654  N   ILE A  98      46.000  72.940  74.811  1.00  0.00           N
ATOM   1656  CA  ILE A  98      45.350  72.960  76.121  1.00  0.00           C
ATOM   1658  CB  ILE A  98      43.890  73.430  76.101  1.00  0.00           C
ATOM   1660  CG2 ILE A  98      43.290  73.490  77.531  1.00  0.00           C
ATOM   1664  CG1 ILE A  98      43.750  74.800  75.401  1.00  0.00           C
ATOM   1667  CD  ILE A  98      42.320  75.190  75.001  1.00  0.00           C
ATOM   1671  C   ILE A  98      45.380  71.560  76.671  1.00  0.00           C
ATOM   1672  O   ILE A  98      44.960  70.610  76.001  1.00  0.00           O
ATOM   1673  N   ASP A  99      45.840  71.380  77.931  1.00  0.00           N
ATOM   1675  CA  ASP A  99      45.650  70.140  78.641  1.00  0.00           C
ATOM   1677  CB  ASP A  99      46.760  69.930  79.681  1.00  0.00           C
ATOM   1680  CG  ASP A  99      46.710  68.500  80.191  1.00  0.00           C
ATOM   1681  OD1 ASP A  99      45.930  67.690  79.631  1.00  0.00           O
ATOM   1682  OD2 ASP A  99      47.530  68.170  81.081  1.00  0.00           O
ATOM   1683  C   ASP A  99      44.250  70.090  79.241  1.00  0.00           C
ATOM   1684  O   ASP A  99      44.010  70.330  80.431  1.00  0.00           O
ATOM   1685  N   VAL A 100      43.280  69.810  78.361  1.00  0.00           N
ATOM   1687  CA  VAL A 100      41.890  69.570  78.681  1.00  0.00           C
ATOM   1689  CB  VAL A 100      41.040  69.570  77.421  1.00  0.00           C
ATOM   1691  CG1 VAL A 100      41.420  68.420  76.481  1.00  0.00           C
ATOM   1695  CG2 VAL A 100      39.540  69.580  77.781  1.00  0.00           C
ATOM   1699  C   VAL A 100      41.740  68.320  79.561  1.00  0.00           C
ATOM   1700  O   VAL A 100      41.050  68.290  80.581  1.00  0.00           O
ATOM   1701  N   ALA A 101      42.510  67.270  79.211  1.00  0.00           N
ATOM   1703  CA  ALA A 101      42.560  65.990  79.851  1.00  0.00           C
ATOM   1705  CB  ALA A 101      43.610  65.160  79.071  1.00  0.00           C
ATOM   1709  C   ALA A 101      42.980  66.060  81.301  1.00  0.00           C
ATOM   1710  O   ALA A 101      42.330  65.470  82.171  1.00  0.00           O
ATOM   1711  N   GLY A 102      44.040  66.840  81.591  1.00  0.00           N
ATOM   1713  CA  GLY A 102      44.560  67.040  82.921  1.00  0.00           C
ATOM   1716  C   GLY A 102      43.630  67.710  83.891  1.00  0.00           C
ATOM   1717  O   GLY A 102      43.600  67.330  85.061  1.00  0.00           O
ATOM   1718  N   MET A 103      42.840  68.740  83.481  1.00  0.00           N
ATOM   1720  CA  MET A 103      41.950  69.400  84.441  1.00  0.00           C
ATOM   1722  CB  MET A 103      41.700  70.930  84.221  1.00  0.00           C
ATOM   1725  CG  MET A 103      40.590  71.390  83.251  1.00  0.00           C
ATOM   1728  SD  MET A 103      41.040  71.410  81.511  1.00  0.00           S
ATOM   1729  CE  MET A 103      41.890  73.010  81.371  1.00  0.00           C
ATOM   1733  C   MET A 103      40.610  68.670  84.561  1.00  0.00           C
ATOM   1734  O   MET A 103      39.950  68.740  85.601  1.00  0.00           O
ATOM   1735  N   ALA A 104      40.210  67.900  83.531  1.00  0.00           N
ATOM   1737  CA  ALA A 104      39.000  67.110  83.531  1.00  0.00           C
ATOM   1739  CB  ALA A 104      38.870  66.430  82.161  1.00  0.00           C
ATOM   1743  C   ALA A 104      38.960  66.050  84.611  1.00  0.00           C
ATOM   1744  O   ALA A 104      37.940  65.830  85.291  1.00  0.00           O
ATOM   1745  N   ASN A 105      40.100  65.380  84.851  1.00  0.00           N
ATOM   1747  CA  ASN A 105      40.250  64.540  86.011  1.00  0.00           C
ATOM   1749  CB  ASN A 105      39.430  63.210  85.901  1.00  0.00           C
ATOM   1752  CG  ASN A 105      39.710  62.410  84.641  1.00  0.00           C
ATOM   1753  OD1 ASN A 105      40.130  62.870  83.581  1.00  0.00           O
ATOM   1754  ND2 ASN A 105      39.480  61.080  84.731  1.00  0.00           N
ATOM   1757  C   ASN A 105      41.720  64.200  86.341  1.00  0.00           C
ATOM   1758  O   ASN A 105      42.570  64.140  85.461  1.00  0.00           O
ATOM   1759  N   PRO A 106      42.050  63.890  87.611  1.00  0.00           N
ATOM   1760  CD  PRO A 106      41.220  64.300  88.761  1.00  0.00           C
ATOM   1763  CA  PRO A 106      43.430  63.640  88.021  1.00  0.00           C
ATOM   1765  CB  PRO A 106      43.320  63.480  89.541  1.00  0.00           C
ATOM   1768  CG  PRO A 106      42.210  64.450  89.921  1.00  0.00           C
ATOM   1771  C   PRO A 106      44.090  62.420  87.411  1.00  0.00           C
ATOM   1772  O   PRO A 106      45.320  62.320  87.371  1.00  0.00           O
ATOM   1773  N   LYS A 107      43.310  61.410  86.971  1.00  0.00           N
ATOM   1775  CA  LYS A 107      43.890  60.220  86.381  1.00  0.00           C
ATOM   1777  CB  LYS A 107      42.920  59.000  86.491  1.00  0.00           C
ATOM   1780  CG  LYS A 107      41.930  58.740  85.341  1.00  0.00           C
ATOM   1783  CD  LYS A 107      42.500  57.870  84.201  1.00  0.00           C
ATOM   1786  CE  LYS A 107      41.490  57.470  83.111  1.00  0.00           C
ATOM   1789  NZ  LYS A 107      40.770  56.220  83.411  1.00  0.00           N
ATOM   1793  C   LYS A 107      44.380  60.490  84.951  1.00  0.00           C
ATOM   1794  O   LYS A 107      45.170  59.730  84.441  1.00  0.00           O
ATOM   1795  N   LEU A 108      43.970  61.610  84.311  1.00  0.00           N
ATOM   1797  CA  LEU A 108      44.450  61.990  82.981  1.00  0.00           C
ATOM   1799  CB  LEU A 108      43.300  62.500  82.071  1.00  0.00           C
ATOM   1802  CG  LEU A 108      42.670  61.440  81.151  1.00  0.00           C
ATOM   1804  CD1 LEU A 108      41.680  60.560  81.891  1.00  0.00           C
ATOM   1808  CD2 LEU A 108      41.920  62.130  80.001  1.00  0.00           C
ATOM   1812  C   LEU A 108      45.570  63.020  83.021  1.00  0.00           C
ATOM   1813  O   LEU A 108      45.990  63.510  81.971  1.00  0.00           O
ATOM   1814  N   GLN A 109      46.140  63.350  84.201  1.00  0.00           N
ATOM   1816  CA  GLN A 109      47.330  64.170  84.301  1.00  0.00           C
ATOM   1818  CB  GLN A 109      47.840  64.290  85.761  1.00  0.00           C
ATOM   1821  CG  GLN A 109      46.910  65.140  86.631  1.00  0.00           C
ATOM   1824  CD  GLN A 109      47.450  65.280  88.051  1.00  0.00           C
ATOM   1825  OE1 GLN A 109      46.920  64.810  89.061  1.00  0.00           O
ATOM   1826  NE2 GLN A 109      48.610  65.960  88.161  1.00  0.00           N
ATOM   1829  C   GLN A 109      48.510  63.670  83.491  1.00  0.00           C
ATOM   1830  O   GLN A 109      48.830  62.480  83.501  1.00  0.00           O
ATOM   1831  N   ARG A 110      49.220  64.580  82.801  1.00  0.00           N
ATOM   1833  CA  ARG A 110      50.390  64.240  82.021  1.00  0.00           C
ATOM   1835  CB  ARG A 110      50.930  65.490  81.291  1.00  0.00           C
ATOM   1838  CG  ARG A 110      52.210  65.250  80.461  1.00  0.00           C
ATOM   1841  CD  ARG A 110      52.500  66.320  79.421  1.00  0.00           C
ATOM   1844  NE  ARG A 110      52.700  67.620  80.141  1.00  0.00           N
ATOM   1846  CZ  ARG A 110      53.260  68.680  79.581  1.00  0.00           C
ATOM   1847  NH1 ARG A 110      53.790  68.630  78.381  1.00  0.00           N
ATOM   1850  NH2 ARG A 110      53.340  69.790  80.281  1.00  0.00           N
ATOM   1853  C   ARG A 110      51.510  63.580  82.801  1.00  0.00           C
ATOM   1854  O   ARG A 110      51.790  63.930  83.941  1.00  0.00           O
ATOM   1855  N   THR A 111      52.180  62.600  82.181  1.00  0.00           N
ATOM   1857  CA  THR A 111      53.280  61.850  82.761  1.00  0.00           C
ATOM   1859  CB  THR A 111      52.900  60.420  83.191  1.00  0.00           C
ATOM   1861  OG1 THR A 111      52.440  59.630  82.101  1.00  0.00           O
ATOM   1863  CG2 THR A 111      51.760  60.550  84.211  1.00  0.00           C
ATOM   1867  C   THR A 111      54.360  61.820  81.701  1.00  0.00           C
ATOM   1868  O   THR A 111      54.110  62.180  80.551  1.00  0.00           O
ATOM   1869  N   GLU A 112      55.600  61.420  82.051  1.00  0.00           N
ATOM   1871  CA  GLU A 112      56.630  61.140  81.071  1.00  0.00           C
ATOM   1873  CB  GLU A 112      57.990  60.860  81.751  1.00  0.00           C
ATOM   1876  CG  GLU A 112      58.600  62.120  82.371  1.00  0.00           C
ATOM   1879  CD  GLU A 112      59.340  62.940  81.341  1.00  0.00           C
ATOM   1880  OE1 GLU A 112      58.690  63.490  80.421  1.00  0.00           O
ATOM   1881  OE2 GLU A 112      60.590  63.020  81.451  1.00  0.00           O
ATOM   1882  C   GLU A 112      56.290  59.970  80.151  1.00  0.00           C
ATOM   1883  O   GLU A 112      55.840  58.940  80.681  1.00  0.00           O
ATOM   1884  N   PRO A 113      56.440  60.050  78.841  1.00  0.00           N
ATOM   1885  CD  PRO A 113      56.470  61.320  78.101  1.00  0.00           C
ATOM   1888  CA  PRO A 113      56.190  58.920  77.961  1.00  0.00           C
ATOM   1890  CB  PRO A 113      56.360  59.510  76.551  1.00  0.00           C
ATOM   1893  CG  PRO A 113      55.900  60.960  76.731  1.00  0.00           C
ATOM   1896  C   PRO A 113      57.020  57.670  78.191  1.00  0.00           C
ATOM   1897  O   PRO A 113      58.220  57.640  77.931  1.00  0.00           O
ATOM   1898  N   HIS A 114      56.360  56.570  78.581  1.00  0.00           N
ATOM   1900  CA  HIS A 114      56.920  55.230  78.541  1.00  0.00           C
ATOM   1902  CB  HIS A 114      56.060  54.270  79.401  1.00  0.00           C
ATOM   1905  ND1 HIS A 114      55.990  55.630  81.491  1.00  0.00           N
ATOM   1906  CG  HIS A 114      56.200  54.420  80.871  1.00  0.00           C
ATOM   1907  CE1 HIS A 114      56.040  55.370  82.781  1.00  0.00           C
ATOM   1909  NE2 HIS A 114      56.300  54.080  83.021  1.00  0.00           N
ATOM   1911  CD2 HIS A 114      56.400  53.450  81.801  1.00  0.00           C
ATOM   1913  C   HIS A 114      56.910  54.700  77.121  1.00  0.00           C
ATOM   1914  O   HIS A 114      55.900  54.220  76.621  1.00  0.00           O
ATOM   1915  N   ARG A 115      58.020  54.820  76.391  1.00  0.00           N
ATOM   1917  CA  ARG A 115      58.020  54.500  74.971  1.00  0.00           C
ATOM   1919  CB  ARG A 115      58.560  55.700  74.161  1.00  0.00           C
ATOM   1922  CG  ARG A 115      57.600  56.910  74.241  1.00  0.00           C
ATOM   1925  CD  ARG A 115      57.520  57.840  73.021  1.00  0.00           C
ATOM   1928  NE  ARG A 115      58.840  58.500  72.821  1.00  0.00           N
ATOM   1930  CZ  ARG A 115      59.160  59.100  71.691  1.00  0.00           C
ATOM   1931  NH1 ARG A 115      58.620  58.810  70.531  1.00  0.00           N
ATOM   1934  NH2 ARG A 115      60.190  59.920  71.681  1.00  0.00           N
ATOM   1937  C   ARG A 115      58.630  53.130  74.681  1.00  0.00           C
ATOM   1938  O   ARG A 115      58.580  52.230  75.511  1.00  0.00           O
ATOM   1939  N   PHE A 116      59.190  52.880  73.481  1.00  0.00           N
ATOM   1941  CA  PHE A 116      59.640  51.550  73.081  1.00  0.00           C
ATOM   1943  CB  PHE A 116      59.810  51.560  71.541  1.00  0.00           C
ATOM   1946  CG  PHE A 116      60.180  50.230  70.931  1.00  0.00           C
ATOM   1947  CD1 PHE A 116      59.170  49.350  70.521  1.00  0.00           C
ATOM   1949  CE1 PHE A 116      59.480  48.160  69.851  1.00  0.00           C
ATOM   1951  CZ  PHE A 116      60.810  47.850  69.561  1.00  0.00           C
ATOM   1953  CD2 PHE A 116      61.520  49.910  70.631  1.00  0.00           C
ATOM   1955  CE2 PHE A 116      61.830  48.730  69.941  1.00  0.00           C
ATOM   1957  C   PHE A 116      60.880  51.040  73.861  1.00  0.00           C
ATOM   1958  O   PHE A 116      61.150  49.860  74.031  1.00  0.00           O
ATOM   1959  N   GLY A 117      61.680  51.930  74.451  1.00  0.00           N
ATOM   1961  CA  GLY A 117      62.760  51.610  75.371  1.00  0.00           C
ATOM   1964  C   GLY A 117      62.230  51.220  76.711  1.00  0.00           C
ATOM   1965  O   GLY A 117      62.770  50.360  77.401  1.00  0.00           O
ATOM   1966  N   SER A 118      61.080  51.820  77.101  1.00  0.00           N
ATOM   1968  CA  SER A 118      60.320  51.370  78.261  1.00  0.00           C
ATOM   1970  CB  SER A 118      59.130  52.280  78.671  1.00  0.00           C
ATOM   1973  OG  SER A 118      58.620  51.910  79.961  1.00  0.00           O
ATOM   1975  C   SER A 118      59.810  49.950  78.071  1.00  0.00           C
ATOM   1976  O   SER A 118      59.920  49.110  78.971  1.00  0.00           O
ATOM   1977  N   THR A 119      59.290  49.600  76.881  1.00  0.00           N
ATOM   1979  CA  THR A 119      58.990  48.210  76.561  1.00  0.00           C
ATOM   1981  CB  THR A 119      58.120  48.030  75.321  1.00  0.00           C
ATOM   1983  OG1 THR A 119      58.730  48.490  74.131  1.00  0.00           O
ATOM   1985  CG2 THR A 119      56.860  48.890  75.501  1.00  0.00           C
ATOM   1989  C   THR A 119      60.220  47.300  76.521  1.00  0.00           C
ATOM   1990  O   THR A 119      60.250  46.250  77.161  1.00  0.00           O
ATOM   1991  N   LEU A 120      61.330  47.710  75.871  1.00  0.00           N
ATOM   1993  CA  LEU A 120      62.540  46.890  75.791  1.00  0.00           C
ATOM   1995  CB  LEU A 120      63.430  47.360  74.611  1.00  0.00           C
ATOM   1998  CG  LEU A 120      63.060  46.690  73.261  1.00  0.00           C
ATOM   2000  CD1 LEU A 120      61.590  46.850  72.831  1.00  0.00           C
ATOM   2004  CD2 LEU A 120      63.980  47.190  72.141  1.00  0.00           C
ATOM   2008  C   LEU A 120      63.340  46.760  77.101  1.00  0.00           C
ATOM   2009  O   LEU A 120      64.030  45.770  77.321  1.00  0.00           O
ATOM   2010  N   GLY A 121      63.250  47.720  78.041  1.00  0.00           N
ATOM   2012  CA  GLY A 121      63.860  47.620  79.361  1.00  0.00           C
ATOM   2015  C   GLY A 121      63.010  46.890  80.371  1.00  0.00           C
ATOM   2016  O   GLY A 121      63.540  46.320  81.321  1.00  0.00           O
ATOM   2017  N   HIS A 122      61.670  46.850  80.171  1.00  0.00           N
ATOM   2019  CA  HIS A 122      60.760  45.910  80.831  1.00  0.00           C
ATOM   2021  CB  HIS A 122      59.290  46.170  80.411  1.00  0.00           C
ATOM   2024  ND1 HIS A 122      57.500  45.520  82.011  1.00  0.00           N
ATOM   2025  CG  HIS A 122      58.300  45.180  80.931  1.00  0.00           C
ATOM   2026  CE1 HIS A 122      56.590  44.570  82.071  1.00  0.00           C
ATOM   2028  NE2 HIS A 122      56.770  43.620  81.131  1.00  0.00           N
ATOM   2030  CD2 HIS A 122      57.860  44.010  80.381  1.00  0.00           C
ATOM   2032  C   HIS A 122      61.150  44.490  80.481  1.00  0.00           C
ATOM   2033  O   HIS A 122      61.320  43.630  81.341  1.00  0.00           O
ATOM   2034  N   TYR A 123      61.430  44.260  79.181  1.00  0.00           N
ATOM   2036  CA  TYR A 123      61.940  43.020  78.631  1.00  0.00           C
ATOM   2038  CB  TYR A 123      61.750  42.970  77.091  1.00  0.00           C
ATOM   2041  CG  TYR A 123      60.310  42.900  76.671  1.00  0.00           C
ATOM   2042  CD1 TYR A 123      59.450  41.930  77.221  1.00  0.00           C
ATOM   2044  CE1 TYR A 123      58.150  41.790  76.731  1.00  0.00           C
ATOM   2046  CZ  TYR A 123      57.720  42.580  75.661  1.00  0.00           C
ATOM   2047  OH  TYR A 123      56.440  42.380  75.121  1.00  0.00           O
ATOM   2049  CD2 TYR A 123      59.850  43.710  75.621  1.00  0.00           C
ATOM   2051  CE2 TYR A 123      58.560  43.540  75.111  1.00  0.00           C
ATOM   2053  C   TYR A 123      63.410  42.760  78.891  1.00  0.00           C
ATOM   2054  O   TYR A 123      63.920  41.690  78.601  1.00  0.00           O
ATOM   2055  N   GLY A 124      64.160  43.740  79.451  1.00  0.00           N
ATOM   2057  CA  GLY A 124      65.500  43.470  79.971  1.00  0.00           C
ATOM   2060  C   GLY A 124      66.580  43.400  78.931  1.00  0.00           C
ATOM   2061  O   GLY A 124      67.680  42.940  79.211  1.00  0.00           O
ATOM   2062  N   VAL A 125      66.310  43.950  77.731  1.00  0.00           N
ATOM   2064  CA  VAL A 125      67.150  43.900  76.541  1.00  0.00           C
ATOM   2066  CB  VAL A 125      66.450  44.640  75.401  1.00  0.00           C
ATOM   2068  CG1 VAL A 125      67.370  44.830  74.171  1.00  0.00           C
ATOM   2072  CG2 VAL A 125      65.190  43.840  75.011  1.00  0.00           C
ATOM   2076  C   VAL A 125      68.550  44.440  76.761  1.00  0.00           C
ATOM   2077  O   VAL A 125      69.530  43.870  76.281  1.00  0.00           O
ATOM   2078  N   GLY A 126      68.680  45.530  77.541  1.00  0.00           N
ATOM   2080  CA  GLY A 126      69.970  46.100  77.931  1.00  0.00           C
ATOM   2083  C   GLY A 126      70.210  47.440  77.311  1.00  0.00           C
ATOM   2084  O   GLY A 126      69.770  47.720  76.201  1.00  0.00           O
ATOM   2085  N   TYR A 127      70.920  48.330  78.021  1.00  0.00           N
ATOM   2087  CA  TYR A 127      71.260  49.680  77.601  1.00  0.00           C
ATOM   2089  CB  TYR A 127      71.780  50.500  78.801  1.00  0.00           C
ATOM   2092  CG  TYR A 127      70.670  50.770  79.761  1.00  0.00           C
ATOM   2093  CD1 TYR A 127      69.810  51.840  79.481  1.00  0.00           C
ATOM   2095  CE1 TYR A 127      68.870  52.250  80.431  1.00  0.00           C
ATOM   2097  CZ  TYR A 127      68.740  51.540  81.631  1.00  0.00           C
ATOM   2098  OH  TYR A 127      67.670  51.880  82.471  1.00  0.00           O
ATOM   2100  CD2 TYR A 127      70.580  50.100  80.991  1.00  0.00           C
ATOM   2102  CE2 TYR A 127      69.600  50.480  81.921  1.00  0.00           C
ATOM   2104  C   TYR A 127      72.370  49.760  76.581  1.00  0.00           C
ATOM   2105  O   TYR A 127      72.570  50.780  75.921  1.00  0.00           O
ATOM   2106  N   GLY A 128      73.110  48.660  76.401  1.00  0.00           N
ATOM   2108  CA  GLY A 128      74.350  48.630  75.641  1.00  0.00           C
ATOM   2111  C   GLY A 128      75.410  49.540  76.211  1.00  0.00           C
ATOM   2112  O   GLY A 128      75.320  49.990  77.361  1.00  0.00           O
ATOM   2113  N   PRO A 129      76.510  49.750  75.481  1.00  0.00           N
ATOM   2114  CD  PRO A 129      76.730  49.180  74.151  1.00  0.00           C
ATOM   2117  CA  PRO A 129      77.460  50.810  75.781  1.00  0.00           C
ATOM   2119  CB  PRO A 129      78.460  50.790  74.611  1.00  0.00           C
ATOM   2122  CG  PRO A 129      78.200  49.450  73.891  1.00  0.00           C
ATOM   2125  C   PRO A 129      76.800  52.160  75.911  1.00  0.00           C
ATOM   2126  O   PRO A 129      75.980  52.500  75.061  1.00  0.00           O
ATOM   2127  N   TYR A 130      77.160  52.950  76.931  1.00  0.00           N
ATOM   2129  CA  TYR A 130      76.680  54.310  77.051  1.00  0.00           C
ATOM   2131  CB  TYR A 130      76.780  54.820  78.521  1.00  0.00           C
ATOM   2134  CG  TYR A 130      76.180  56.180  78.701  1.00  0.00           C
ATOM   2135  CD1 TYR A 130      74.810  56.350  79.001  1.00  0.00           C
ATOM   2137  CE1 TYR A 130      74.290  57.620  79.291  1.00  0.00           C
ATOM   2139  CZ  TYR A 130      75.140  58.730  79.241  1.00  0.00           C
ATOM   2140  OH  TYR A 130      74.680  60.020  79.581  1.00  0.00           O
ATOM   2142  CD2 TYR A 130      77.000  57.310  78.631  1.00  0.00           C
ATOM   2144  CE2 TYR A 130      76.470  58.590  78.881  1.00  0.00           C
ATOM   2146  C   TYR A 130      77.440  55.210  76.081  1.00  0.00           C
ATOM   2147  O   TYR A 130      78.650  55.080  75.911  1.00  0.00           O
ATOM   2148  N   VAL A 131      76.730  56.120  75.401  1.00  0.00           N
ATOM   2150  CA  VAL A 131      77.330  57.010  74.441  1.00  0.00           C
ATOM   2152  CB  VAL A 131      76.880  56.700  73.011  1.00  0.00           C
ATOM   2154  CG1 VAL A 131      77.770  57.470  72.011  1.00  0.00           C
ATOM   2158  CG2 VAL A 131      77.010  55.180  72.781  1.00  0.00           C
ATOM   2162  C   VAL A 131      76.880  58.400  74.811  1.00  0.00           C
ATOM   2163  O   VAL A 131      75.700  58.730  74.781  1.00  0.00           O
ATOM   2164  N   GLN A 132      77.800  59.300  75.181  1.00  0.00           N
ATOM   2166  CA  GLN A 132      77.480  60.700  75.291  1.00  0.00           C
ATOM   2168  CB  GLN A 132      78.480  61.380  76.271  1.00  0.00           C
ATOM   2171  CG  GLN A 132      78.030  62.750  76.851  1.00  0.00           C
ATOM   2174  CD  GLN A 132      76.780  62.600  77.721  1.00  0.00           C
ATOM   2175  OE1 GLN A 132      76.350  61.530  78.121  1.00  0.00           O
ATOM   2176  NE2 GLN A 132      76.140  63.750  78.021  1.00  0.00           N
ATOM   2179  C   GLN A 132      77.580  61.270  73.881  1.00  0.00           C
ATOM   2180  O   GLN A 132      78.430  60.850  73.101  1.00  0.00           O
ATOM   2181  N   LEU A 133      76.720  62.210  73.471  1.00  0.00           N
ATOM   2183  CA  LEU A 133      76.880  62.870  72.181  1.00  0.00           C
ATOM   2185  CB  LEU A 133      75.690  62.670  71.201  1.00  0.00           C
ATOM   2188  CG  LEU A 133      75.610  61.300  70.471  1.00  0.00           C
ATOM   2190  CD1 LEU A 133      76.870  60.940  69.671  1.00  0.00           C
ATOM   2194  CD2 LEU A 133      75.240  60.170  71.421  1.00  0.00           C
ATOM   2198  C   LEU A 133      77.070  64.360  72.451  1.00  0.00           C
ATOM   2199  O   LEU A 133      76.400  64.890  73.351  1.00  0.00           O
ATOM   2200  N   PRO A 134      77.970  65.080  71.761  1.00  0.00           N
ATOM   2201  CD  PRO A 134      78.790  64.610  70.651  1.00  0.00           C
ATOM   2204  CA  PRO A 134      78.110  66.530  71.901  1.00  0.00           C
ATOM   2206  CB  PRO A 134      79.170  66.920  70.851  1.00  0.00           C
ATOM   2209  CG  PRO A 134      79.920  65.620  70.651  1.00  0.00           C
ATOM   2212  C   PRO A 134      76.820  67.230  71.651  1.00  0.00           C
ATOM   2213  O   PRO A 134      76.110  66.860  70.721  1.00  0.00           O
ATOM   2214  N   PHE A 135      76.460  68.210  72.491  1.00  0.00           N
ATOM   2216  CA  PHE A 135      75.280  69.020  72.311  1.00  0.00           C
ATOM   2218  CB  PHE A 135      75.120  69.670  70.911  1.00  0.00           C
ATOM   2221  CG  PHE A 135      76.280  70.460  70.361  1.00  0.00           C
ATOM   2222  CD1 PHE A 135      76.280  71.860  70.481  1.00  0.00           C
ATOM   2224  CE1 PHE A 135      77.220  72.660  69.821  1.00  0.00           C
ATOM   2226  CZ  PHE A 135      78.190  72.050  69.011  1.00  0.00           C
ATOM   2228  CD2 PHE A 135      77.240  69.880  69.511  1.00  0.00           C
ATOM   2230  CE2 PHE A 135      78.200  70.660  68.861  1.00  0.00           C
ATOM   2232  C   PHE A 135      73.990  68.320  72.741  1.00  0.00           C
ATOM   2233  O   PHE A 135      73.250  68.830  73.571  1.00  0.00           O
ATOM   2234  N   TYR A 136      73.710  67.100  72.211  1.00  0.00           N
ATOM   2236  CA  TYR A 136      72.510  66.310  72.501  1.00  0.00           C
ATOM   2238  CB  TYR A 136      72.560  64.990  71.661  1.00  0.00           C
ATOM   2241  CG  TYR A 136      71.310  64.120  71.691  1.00  0.00           C
ATOM   2242  CD1 TYR A 136      70.350  64.230  70.671  1.00  0.00           C
ATOM   2244  CE1 TYR A 136      69.230  63.380  70.631  1.00  0.00           C
ATOM   2246  CZ  TYR A 136      69.080  62.380  71.601  1.00  0.00           C
ATOM   2247  OH  TYR A 136      68.000  61.470  71.541  1.00  0.00           O
ATOM   2249  CD2 TYR A 136      71.130  63.120  72.661  1.00  0.00           C
ATOM   2251  CE2 TYR A 136      70.020  62.260  72.621  1.00  0.00           C
ATOM   2253  C   TYR A 136      72.380  65.980  73.981  1.00  0.00           C
ATOM   2254  O   TYR A 136      71.360  66.210  74.601  1.00  0.00           O
ATOM   2255  N   GLY A 137      73.490  65.490  74.591  1.00  0.00           N
ATOM   2257  CA  GLY A 137      73.490  65.060  75.981  1.00  0.00           C
ATOM   2260  C   GLY A 137      72.820  63.740  76.171  1.00  0.00           C
ATOM   2261  O   GLY A 137      71.600  63.660  76.191  1.00  0.00           O
ATOM   2262  N   SER A 138      73.620  62.660  76.351  1.00  0.00           N
ATOM   2264  CA  SER A 138      73.140  61.370  76.831  1.00  0.00           C
ATOM   2266  CB  SER A 138      72.220  61.470  78.081  1.00  0.00           C
ATOM   2269  OG  SER A 138      72.740  62.440  79.001  1.00  0.00           O
ATOM   2271  C   SER A 138      72.450  60.540  75.761  1.00  0.00           C
ATOM   2272  O   SER A 138      71.470  60.940  75.151  1.00  0.00           O
ATOM   2273  N   PHE A 139      72.960  59.330  75.471  1.00  0.00           N
ATOM   2275  CA  PHE A 139      72.310  58.410  74.571  1.00  0.00           C
ATOM   2277  CB  PHE A 139      72.800  58.640  73.111  1.00  0.00           C
ATOM   2280  CG  PHE A 139      72.200  57.740  72.051  1.00  0.00           C
ATOM   2281  CD1 PHE A 139      71.090  58.180  71.311  1.00  0.00           C
ATOM   2283  CE1 PHE A 139      70.580  57.400  70.261  1.00  0.00           C
ATOM   2285  CZ  PHE A 139      71.200  56.190  69.921  1.00  0.00           C
ATOM   2287  CD2 PHE A 139      72.820  56.520  71.701  1.00  0.00           C
ATOM   2289  CE2 PHE A 139      72.310  55.750  70.641  1.00  0.00           C
ATOM   2291  C   PHE A 139      72.590  57.000  75.041  1.00  0.00           C
ATOM   2292  O   PHE A 139      73.730  56.600  75.301  1.00  0.00           O
ATOM   2293  N   THR A 140      71.530  56.180  75.101  1.00  0.00           N
ATOM   2295  CA  THR A 140      71.660  54.740  75.041  1.00  0.00           C
ATOM   2297  CB  THR A 140      71.230  53.960  76.281  1.00  0.00           C
ATOM   2299  OG1 THR A 140      69.830  53.960  76.551  1.00  0.00           O
ATOM   2301  CG2 THR A 140      71.990  54.490  77.501  1.00  0.00           C
ATOM   2305  C   THR A 140      70.880  54.290  73.851  1.00  0.00           C
ATOM   2306  O   THR A 140      69.860  54.870  73.451  1.00  0.00           O
ATOM   2307  N   LEU A 141      71.370  53.210  73.211  1.00  0.00           N
ATOM   2309  CA  LEU A 141      70.710  52.650  72.051  1.00  0.00           C
ATOM   2311  CB  LEU A 141      71.570  51.520  71.441  1.00  0.00           C
ATOM   2314  CG  LEU A 141      70.960  50.860  70.201  1.00  0.00           C
ATOM   2316  CD1 LEU A 141      70.770  51.830  69.031  1.00  0.00           C
ATOM   2320  CD2 LEU A 141      71.830  49.710  69.731  1.00  0.00           C
ATOM   2324  C   LEU A 141      69.290  52.190  72.351  1.00  0.00           C
ATOM   2325  O   LEU A 141      68.390  52.430  71.561  1.00  0.00           O
ATOM   2326  N   ARG A 142      69.060  51.560  73.511  1.00  0.00           N
ATOM   2328  CA  ARG A 142      67.760  51.100  73.951  1.00  0.00           C
ATOM   2330  CB  ARG A 142      67.880  50.400  75.321  1.00  0.00           C
ATOM   2333  CG  ARG A 142      66.630  49.560  75.691  1.00  0.00           C
ATOM   2336  CD  ARG A 142      66.650  49.100  77.151  1.00  0.00           C
ATOM   2339  NE  ARG A 142      66.320  50.300  77.981  1.00  0.00           N
ATOM   2341  CZ  ARG A 142      66.310  50.340  79.301  1.00  0.00           C
ATOM   2342  NH1 ARG A 142      66.840  49.390  80.031  1.00  0.00           N
ATOM   2345  NH2 ARG A 142      65.810  51.410  79.901  1.00  0.00           N
ATOM   2348  C   ARG A 142      66.700  52.170  74.121  1.00  0.00           C
ATOM   2349  O   ARG A 142      65.560  51.980  73.721  1.00  0.00           O
ATOM   2350  N   ASP A 143      67.050  53.330  74.721  1.00  0.00           N
ATOM   2352  CA  ASP A 143      66.020  54.280  75.101  1.00  0.00           C
ATOM   2354  CB  ASP A 143      66.310  54.810  76.521  1.00  0.00           C
ATOM   2357  CG  ASP A 143      66.080  53.720  77.541  1.00  0.00           C
ATOM   2358  OD1 ASP A 143      65.210  52.830  77.331  1.00  0.00           O
ATOM   2359  OD2 ASP A 143      66.680  53.770  78.631  1.00  0.00           O
ATOM   2360  C   ASP A 143      65.920  55.420  74.101  1.00  0.00           C
ATOM   2361  O   ASP A 143      64.830  55.860  73.731  1.00  0.00           O
ATOM   2362  N   ASP A 144      67.050  55.910  73.571  1.00  0.00           N
ATOM   2364  CA  ASP A 144      67.030  57.100  72.751  1.00  0.00           C
ATOM   2366  CB  ASP A 144      68.200  58.030  73.141  1.00  0.00           C
ATOM   2369  CG  ASP A 144      68.100  58.580  74.551  1.00  0.00           C
ATOM   2370  OD1 ASP A 144      67.880  57.840  75.541  1.00  0.00           O
ATOM   2371  OD2 ASP A 144      68.360  59.800  74.681  1.00  0.00           O
ATOM   2372  C   ASP A 144      67.220  56.740  71.281  1.00  0.00           C
ATOM   2373  O   ASP A 144      66.850  57.480  70.381  1.00  0.00           O
ATOM   2374  N   GLY A 145      67.770  55.540  71.031  1.00  0.00           N
ATOM   2376  CA  GLY A 145      67.880  54.960  69.701  1.00  0.00           C
ATOM   2379  C   GLY A 145      66.770  53.990  69.491  1.00  0.00           C
ATOM   2380  O   GLY A 145      66.640  53.430  68.401  1.00  0.00           O
ATOM   2381  N   GLY A 146      65.970  53.770  70.551  1.00  0.00           N
ATOM   2383  CA  GLY A 146      64.850  52.860  70.651  1.00  0.00           C
ATOM   2386  C   GLY A 146      63.520  53.560  70.631  1.00  0.00           C
ATOM   2387  O   GLY A 146      62.540  52.960  70.201  1.00  0.00           O
ATOM   2388  N   ASP A 147      63.390  54.860  71.001  1.00  0.00           N
ATOM   2390  CA  ASP A 147      62.080  55.510  70.931  1.00  0.00           C
ATOM   2392  CB  ASP A 147      61.770  56.550  72.071  1.00  0.00           C
ATOM   2395  CG  ASP A 147      62.560  57.850  72.151  1.00  0.00           C
ATOM   2396  OD1 ASP A 147      63.420  58.100  71.281  1.00  0.00           O
ATOM   2397  OD2 ASP A 147      62.250  58.670  73.061  1.00  0.00           O
ATOM   2398  C   ASP A 147      61.900  56.090  69.541  1.00  0.00           C
ATOM   2399  O   ASP A 147      60.900  56.720  69.201  1.00  0.00           O
ATOM   2400  N   MET A 148      62.850  55.810  68.631  1.00  0.00           N
ATOM   2402  CA  MET A 148      62.750  56.170  67.241  1.00  0.00           C
ATOM   2404  CB  MET A 148      64.140  56.090  66.551  1.00  0.00           C
ATOM   2407  CG  MET A 148      65.370  56.590  67.361  1.00  0.00           C
ATOM   2410  SD  MET A 148      65.840  58.350  67.201  1.00  0.00           S
ATOM   2411  CE  MET A 148      64.550  59.140  68.191  1.00  0.00           C
ATOM   2415  C   MET A 148      61.770  55.210  66.561  1.00  0.00           C
ATOM   2416  O   MET A 148      61.140  55.530  65.561  1.00  0.00           O
ATOM   2417  N   ALA A 149      61.580  54.000  67.131  1.00  0.00           N
ATOM   2419  CA  ALA A 149      60.680  52.950  66.691  1.00  0.00           C
ATOM   2421  CB  ALA A 149      60.890  51.700  67.581  1.00  0.00           C
ATOM   2425  C   ALA A 149      59.230  53.370  66.691  1.00  0.00           C
ATOM   2426  O   ALA A 149      58.460  53.030  65.791  1.00  0.00           O
ATOM   2427  N   ASP A 150      58.850  54.230  67.661  1.00  0.00           N
ATOM   2429  CA  ASP A 150      57.560  54.870  67.771  1.00  0.00           C
ATOM   2431  CB  ASP A 150      57.580  55.860  68.941  1.00  0.00           C
ATOM   2434  CG  ASP A 150      58.050  55.200  70.211  1.00  0.00           C
ATOM   2435  OD1 ASP A 150      57.660  54.070  70.581  1.00  0.00           O
ATOM   2436  OD2 ASP A 150      58.720  55.960  70.941  1.00  0.00           O
ATOM   2437  C   ASP A 150      57.160  55.650  66.531  1.00  0.00           C
ATOM   2438  O   ASP A 150      56.010  55.670  66.101  1.00  0.00           O
ATOM   2439  N   GLY A 151      58.170  56.290  65.901  1.00  0.00           N
ATOM   2441  CA  GLY A 151      58.080  56.960  64.611  1.00  0.00           C
ATOM   2444  C   GLY A 151      57.730  56.110  63.421  1.00  0.00           C
ATOM   2445  O   GLY A 151      57.470  56.610  62.321  1.00  0.00           O
ATOM   2446  N   PHE A 152      57.720  54.760  63.511  1.00  0.00           N
ATOM   2448  CA  PHE A 152      57.140  53.950  62.441  1.00  0.00           C
ATOM   2450  CB  PHE A 152      57.420  52.430  62.591  1.00  0.00           C
ATOM   2453  CG  PHE A 152      58.850  52.150  62.241  1.00  0.00           C
ATOM   2454  CD1 PHE A 152      59.390  52.630  61.041  1.00  0.00           C
ATOM   2456  CE1 PHE A 152      60.750  52.500  60.781  1.00  0.00           C
ATOM   2458  CZ  PHE A 152      61.580  51.820  61.661  1.00  0.00           C
ATOM   2460  CD2 PHE A 152      59.680  51.450  63.131  1.00  0.00           C
ATOM   2462  CE2 PHE A 152      61.030  51.290  62.831  1.00  0.00           C
ATOM   2464  C   PHE A 152      55.660  54.140  62.251  1.00  0.00           C
ATOM   2465  O   PHE A 152      55.170  54.240  61.131  1.00  0.00           O
ATOM   2466  N   TYR A 153      54.920  54.180  63.361  1.00  0.00           N
ATOM   2468  CA  TYR A 153      53.480  54.030  63.341  1.00  0.00           C
ATOM   2470  CB  TYR A 153      53.060  52.920  64.341  1.00  0.00           C
ATOM   2473  CG  TYR A 153      53.540  53.160  65.741  1.00  0.00           C
ATOM   2474  CD1 TYR A 153      54.570  52.370  66.291  1.00  0.00           C
ATOM   2476  CE1 TYR A 153      54.940  52.540  67.621  1.00  0.00           C
ATOM   2478  CZ  TYR A 153      54.340  53.540  68.391  1.00  0.00           C
ATOM   2479  OH  TYR A 153      54.760  53.710  69.711  1.00  0.00           O
ATOM   2481  CD2 TYR A 153      52.910  54.120  66.531  1.00  0.00           C
ATOM   2483  CE2 TYR A 153      53.330  54.340  67.851  1.00  0.00           C
ATOM   2485  C   TYR A 153      52.810  55.390  63.511  1.00  0.00           C
ATOM   2486  O   TYR A 153      53.490  56.350  63.881  1.00  0.00           O
ATOM   2487  N   PRO A 154      51.530  55.560  63.181  1.00  0.00           N
ATOM   2488  CD  PRO A 154      50.680  54.510  62.611  1.00  0.00           C
ATOM   2491  CA  PRO A 154      50.810  56.840  63.221  1.00  0.00           C
ATOM   2493  CB  PRO A 154      49.350  56.410  63.141  1.00  0.00           C
ATOM   2496  CG  PRO A 154      49.410  55.240  62.171  1.00  0.00           C
ATOM   2499  C   PRO A 154      51.070  57.820  64.341  1.00  0.00           C
ATOM   2500  O   PRO A 154      51.300  57.410  65.481  1.00  0.00           O
ATOM   2501  N   VAL A 155      50.990  59.120  64.011  1.00  0.00           N
ATOM   2503  CA  VAL A 155      51.140  60.270  64.891  1.00  0.00           C
ATOM   2505  CB  VAL A 155      50.490  60.150  66.271  1.00  0.00           C
ATOM   2507  CG1 VAL A 155      50.670  61.460  67.071  1.00  0.00           C
ATOM   2511  CG2 VAL A 155      48.990  59.870  66.041  1.00  0.00           C
ATOM   2515  C   VAL A 155      52.590  60.700  64.861  1.00  0.00           C
ATOM   2516  O   VAL A 155      52.910  61.710  64.251  1.00  0.00           O
ATOM   2517  N   LEU A 156      53.530  59.910  65.421  1.00  0.00           N
ATOM   2519  CA  LEU A 156      54.950  60.230  65.411  1.00  0.00           C
ATOM   2521  CB  LEU A 156      55.770  59.370  66.421  1.00  0.00           C
ATOM   2524  CG  LEU A 156      55.480  59.560  67.931  1.00  0.00           C
ATOM   2526  CD1 LEU A 156      55.800  60.980  68.421  1.00  0.00           C
ATOM   2530  CD2 LEU A 156      54.050  59.170  68.321  1.00  0.00           C
ATOM   2534  C   LEU A 156      55.530  60.050  64.011  1.00  0.00           C
ATOM   2535  O   LEU A 156      56.500  60.680  63.601  1.00  0.00           O
ATOM   2536  N   SER A 157      54.900  59.190  63.181  1.00  0.00           N
ATOM   2538  CA  SER A 157      55.330  58.950  61.811  1.00  0.00           C
ATOM   2540  CB  SER A 157      54.710  57.660  61.211  1.00  0.00           C
ATOM   2543  OG  SER A 157      53.290  57.730  61.021  1.00  0.00           O
ATOM   2545  C   SER A 157      54.990  60.080  60.861  1.00  0.00           C
ATOM   2546  O   SER A 157      55.470  60.110  59.731  1.00  0.00           O
ATOM   2547  N   TRP A 158      54.120  61.010  61.271  1.00  0.00           N
ATOM   2549  CA  TRP A 158      53.660  62.070  60.411  1.00  0.00           C
ATOM   2551  CB  TRP A 158      52.320  62.630  60.941  1.00  0.00           C
ATOM   2554  CG  TRP A 158      51.210  61.630  61.011  1.00  0.00           C
ATOM   2555  CD1 TRP A 158      51.110  60.410  60.391  1.00  0.00           C
ATOM   2557  NE1 TRP A 158      49.940  59.800  60.771  1.00  0.00           N
ATOM   2559  CE2 TRP A 158      49.260  60.610  61.631  1.00  0.00           C
ATOM   2560  CD2 TRP A 158      50.030  61.790  61.791  1.00  0.00           C
ATOM   2561  CE3 TRP A 158      49.550  62.820  62.591  1.00  0.00           C
ATOM   2563  CZ3 TRP A 158      48.370  62.620  63.311  1.00  0.00           C
ATOM   2565  CZ2 TRP A 158      48.080  60.420  62.321  1.00  0.00           C
ATOM   2567  CH2 TRP A 158      47.660  61.430  63.181  1.00  0.00           C
ATOM   2569  C   TRP A 158      54.640  63.210  60.281  1.00  0.00           C
ATOM   2570  O   TRP A 158      54.680  63.890  59.251  1.00  0.00           O
ATOM   2571  N   LEU A 159      55.470  63.440  61.311  1.00  0.00           N
ATOM   2573  CA  LEU A 159      56.420  64.520  61.371  1.00  0.00           C
ATOM   2575  CB  LEU A 159      57.050  64.640  62.781  1.00  0.00           C
ATOM   2578  CG  LEU A 159      56.060  65.000  63.921  1.00  0.00           C
ATOM   2580  CD1 LEU A 159      55.140  66.190  63.641  1.00  0.00           C
ATOM   2584  CD2 LEU A 159      55.220  63.790  64.371  1.00  0.00           C
ATOM   2588  C   LEU A 159      57.500  64.420  60.311  1.00  0.00           C
ATOM   2589  O   LEU A 159      57.980  63.340  59.961  1.00  0.00           O
ATOM   2590  N   THR A 160      57.910  65.560  59.741  1.00  0.00           N
ATOM   2592  CA  THR A 160      58.990  65.640  58.771  1.00  0.00           C
ATOM   2594  CB  THR A 160      58.830  66.790  57.751  1.00  0.00           C
ATOM   2596  OG1 THR A 160      59.090  68.070  58.301  1.00  0.00           O
ATOM   2598  CG2 THR A 160      57.390  66.810  57.231  1.00  0.00           C
ATOM   2602  C   THR A 160      60.310  65.750  59.531  1.00  0.00           C
ATOM   2603  O   THR A 160      60.350  65.970  60.731  1.00  0.00           O
ATOM   2604  N   TRP A 161      61.450  65.640  58.831  1.00  0.00           N
ATOM   2606  CA  TRP A 161      62.770  65.860  59.431  1.00  0.00           C
ATOM   2608  CB  TRP A 161      63.930  65.550  58.451  1.00  0.00           C
ATOM   2611  CG  TRP A 161      64.030  64.140  57.971  1.00  0.00           C
ATOM   2612  CD1 TRP A 161      63.680  63.680  56.731  1.00  0.00           C
ATOM   2614  NE1 TRP A 161      64.020  62.360  56.621  1.00  0.00           N
ATOM   2616  CE2 TRP A 161      64.590  61.930  57.781  1.00  0.00           C
ATOM   2617  CD2 TRP A 161      64.620  63.030  58.671  1.00  0.00           C
ATOM   2618  CE3 TRP A 161      65.170  62.870  59.941  1.00  0.00           C
ATOM   2620  CZ3 TRP A 161      65.690  61.620  60.291  1.00  0.00           C
ATOM   2622  CZ2 TRP A 161      65.080  60.690  58.141  1.00  0.00           C
ATOM   2624  CH2 TRP A 161      65.630  60.550  59.411  1.00  0.00           C
ATOM   2626  C   TRP A 161      62.970  67.240  60.091  1.00  0.00           C
ATOM   2627  O   TRP A 161      63.560  67.280  61.171  1.00  0.00           O
ATOM   2628  N   PRO A 162      62.510  68.380  59.561  1.00  0.00           N
ATOM   2629  CD  PRO A 162      62.520  68.650  58.121  1.00  0.00           C
ATOM   2632  CA  PRO A 162      62.540  69.610  60.341  1.00  0.00           C
ATOM   2634  CB  PRO A 162      62.150  70.690  59.311  1.00  0.00           C
ATOM   2637  CG  PRO A 162      62.730  70.160  58.001  1.00  0.00           C
ATOM   2640  C   PRO A 162      61.600  69.640  61.541  1.00  0.00           C
ATOM   2641  O   PRO A 162      61.960  70.260  62.531  1.00  0.00           O
ATOM   2642  N   MET A 163      60.390  69.030  61.471  1.00  0.00           N
ATOM   2644  CA  MET A 163      59.480  68.950  62.621  1.00  0.00           C
ATOM   2646  CB  MET A 163      58.160  68.230  62.241  1.00  0.00           C
ATOM   2649  CG  MET A 163      57.280  68.860  61.131  1.00  0.00           C
ATOM   2652  SD  MET A 163      56.470  70.430  61.541  1.00  0.00           S
ATOM   2653  CE  MET A 163      55.320  70.340  60.141  1.00  0.00           C
ATOM   2657  C   MET A 163      60.070  68.200  63.821  1.00  0.00           C
ATOM   2658  O   MET A 163      60.050  68.680  64.951  1.00  0.00           O
ATOM   2659  N   SER A 164      60.700  67.020  63.591  1.00  0.00           N
ATOM   2661  CA  SER A 164      61.350  66.240  64.641  1.00  0.00           C
ATOM   2663  CB  SER A 164      61.680  64.770  64.251  1.00  0.00           C
ATOM   2666  OG  SER A 164      62.400  64.610  63.031  1.00  0.00           O
ATOM   2668  C   SER A 164      62.550  66.910  65.301  1.00  0.00           C
ATOM   2669  O   SER A 164      62.760  66.840  66.511  1.00  0.00           O
ATOM   2670  N   VAL A 165      63.360  67.640  64.511  1.00  0.00           N
ATOM   2672  CA  VAL A 165      64.360  68.570  65.051  1.00  0.00           C
ATOM   2674  CB  VAL A 165      65.210  69.180  63.931  1.00  0.00           C
ATOM   2676  CG1 VAL A 165      66.190  70.250  64.471  1.00  0.00           C
ATOM   2680  CG2 VAL A 165      66.010  68.060  63.241  1.00  0.00           C
ATOM   2684  C   VAL A 165      63.710  69.680  65.881  1.00  0.00           C
ATOM   2685  O   VAL A 165      64.160  69.990  66.991  1.00  0.00           O
ATOM   2686  N   GLY A 166      62.610  70.270  65.361  1.00  0.00           N
ATOM   2688  CA  GLY A 166      61.830  71.320  65.991  1.00  0.00           C
ATOM   2691  C   GLY A 166      61.220  70.970  67.311  1.00  0.00           C
ATOM   2692  O   GLY A 166      61.500  71.640  68.301  1.00  0.00           O
ATOM   2693  N   LYS A 167      60.430  69.890  67.391  1.00  0.00           N
ATOM   2695  CA  LYS A 167      59.790  69.400  68.601  1.00  0.00           C
ATOM   2697  CB  LYS A 167      58.890  68.170  68.281  1.00  0.00           C
ATOM   2700  CG  LYS A 167      59.570  66.820  67.941  1.00  0.00           C
ATOM   2703  CD  LYS A 167      59.820  65.840  69.111  1.00  0.00           C
ATOM   2706  CE  LYS A 167      58.540  65.180  69.671  1.00  0.00           C
ATOM   2709  NZ  LYS A 167      58.840  64.230  70.761  1.00  0.00           N
ATOM   2713  C   LYS A 167      60.820  69.100  69.681  1.00  0.00           C
ATOM   2714  O   LYS A 167      60.660  69.520  70.831  1.00  0.00           O
ATOM   2715  N   TRP A 168      61.950  68.460  69.301  1.00  0.00           N
ATOM   2717  CA  TRP A 168      63.100  68.270  70.161  1.00  0.00           C
ATOM   2719  CB  TRP A 168      64.080  67.230  69.541  1.00  0.00           C
ATOM   2722  CG  TRP A 168      65.280  66.870  70.361  1.00  0.00           C
ATOM   2723  CD1 TRP A 168      65.420  65.900  71.331  1.00  0.00           C
ATOM   2725  NE1 TRP A 168      66.730  65.820  71.721  1.00  0.00           N
ATOM   2727  CE2 TRP A 168      67.450  66.750  71.051  1.00  0.00           C
ATOM   2728  CD2 TRP A 168      66.570  67.450  70.201  1.00  0.00           C
ATOM   2729  CE3 TRP A 168      67.060  68.500  69.421  1.00  0.00           C
ATOM   2731  CZ3 TRP A 168      68.420  68.760  69.441  1.00  0.00           C
ATOM   2733  CZ2 TRP A 168      68.800  67.020  71.091  1.00  0.00           C
ATOM   2735  CH2 TRP A 168      69.290  68.000  70.221  1.00  0.00           C
ATOM   2737  C   TRP A 168      63.800  69.560  70.601  1.00  0.00           C
ATOM   2738  O   TRP A 168      64.110  69.730  71.781  1.00  0.00           O
ATOM   2739  N   THR A 169      64.000  70.550  69.711  1.00  0.00           N
ATOM   2741  CA  THR A 169      64.500  71.880  70.091  1.00  0.00           C
ATOM   2743  CB  THR A 169      64.740  72.800  68.891  1.00  0.00           C
ATOM   2745  OG1 THR A 169      65.840  72.320  68.131  1.00  0.00           O
ATOM   2747  CG2 THR A 169      65.130  74.240  69.301  1.00  0.00           C
ATOM   2751  C   THR A 169      63.610  72.600  71.081  1.00  0.00           C
ATOM   2752  O   THR A 169      64.090  73.170  72.061  1.00  0.00           O
ATOM   2753  N   LEU A 170      62.280  72.580  70.861  1.00  0.00           N
ATOM   2755  CA  LEU A 170      61.320  73.090  71.811  1.00  0.00           C
ATOM   2757  CB  LEU A 170      59.910  73.160  71.201  1.00  0.00           C
ATOM   2760  CG  LEU A 170      59.610  74.390  70.331  1.00  0.00           C
ATOM   2762  CD1 LEU A 170      59.860  74.120  68.841  1.00  0.00           C
ATOM   2766  CD2 LEU A 170      58.150  74.800  70.511  1.00  0.00           C
ATOM   2770  C   LEU A 170      61.330  72.360  73.161  1.00  0.00           C
ATOM   2771  O   LEU A 170      61.340  73.010  74.201  1.00  0.00           O
ATOM   2772  N   GLU A 171      61.420  71.010  73.171  1.00  0.00           N
ATOM   2774  CA  GLU A 171      61.650  70.220  74.391  1.00  0.00           C
ATOM   2776  CB  GLU A 171      61.750  68.690  74.081  1.00  0.00           C
ATOM   2779  CG  GLU A 171      60.410  68.010  73.701  1.00  0.00           C
ATOM   2782  CD  GLU A 171      60.510  66.670  72.971  1.00  0.00           C
ATOM   2783  OE1 GLU A 171      61.590  66.040  72.821  1.00  0.00           O
ATOM   2784  OE2 GLU A 171      59.440  66.220  72.471  1.00  0.00           O
ATOM   2785  C   GLU A 171      62.920  70.640  75.111  1.00  0.00           C
ATOM   2786  O   GLU A 171      62.920  70.880  76.321  1.00  0.00           O
ATOM   2787  N   GLY A 172      64.010  70.800  74.361  1.00  0.00           N
ATOM   2789  CA  GLY A 172      65.320  71.140  74.881  1.00  0.00           C
ATOM   2792  C   GLY A 172      65.440  72.460  75.591  1.00  0.00           C
ATOM   2793  O   GLY A 172      66.020  72.530  76.681  1.00  0.00           O
ATOM   2794  N   ILE A 173      64.910  73.570  75.031  1.00  0.00           N
ATOM   2796  CA  ILE A 173      65.010  74.850  75.721  1.00  0.00           C
ATOM   2798  CB  ILE A 173      65.030  76.110  74.851  1.00  0.00           C
ATOM   2800  CG2 ILE A 173      66.020  75.910  73.681  1.00  0.00           C
ATOM   2804  CG1 ILE A 173      63.660  76.690  74.421  1.00  0.00           C
ATOM   2807  CD  ILE A 173      62.970  75.930  73.301  1.00  0.00           C
ATOM   2811  C   ILE A 173      64.000  74.970  76.871  1.00  0.00           C
ATOM   2812  O   ILE A 173      64.310  75.620  77.861  1.00  0.00           O
ATOM   2813  N   GLU A 174      62.820  74.310  76.801  1.00  0.00           N
ATOM   2815  CA  GLU A 174      61.910  74.140  77.931  1.00  0.00           C
ATOM   2817  CB  GLU A 174      60.640  73.380  77.471  1.00  0.00           C
ATOM   2820  CG  GLU A 174      59.610  74.280  76.771  1.00  0.00           C
ATOM   2823  CD  GLU A 174      58.960  75.250  77.741  1.00  0.00           C
ATOM   2824  OE1 GLU A 174      59.200  75.180  78.971  1.00  0.00           O
ATOM   2825  OE2 GLU A 174      58.210  76.140  77.261  1.00  0.00           O
ATOM   2826  C   GLU A 174      62.480  73.370  79.101  1.00  0.00           C
ATOM   2827  O   GLU A 174      62.490  73.810  80.251  1.00  0.00           O
ATOM   2828  N   THR A 175      63.080  72.200  78.801  1.00  0.00           N
ATOM   2830  CA  THR A 175      63.810  71.380  79.771  1.00  0.00           C
ATOM   2832  CB  THR A 175      64.290  70.050  79.171  1.00  0.00           C
ATOM   2834  OG1 THR A 175      63.180  69.240  78.821  1.00  0.00           O
ATOM   2836  CG2 THR A 175      65.090  69.210  80.171  1.00  0.00           C
ATOM   2840  C   THR A 175      64.980  72.130  80.351  1.00  0.00           C
ATOM   2841  O   THR A 175      65.140  72.200  81.561  1.00  0.00           O
ATOM   2842  N   ARG A 176      65.790  72.800  79.501  1.00  0.00           N
ATOM   2844  CA  ARG A 176      66.870  73.650  79.961  1.00  0.00           C
ATOM   2846  CB  ARG A 176      67.800  74.110  78.811  1.00  0.00           C
ATOM   2849  CG  ARG A 176      69.070  74.840  79.291  1.00  0.00           C
ATOM   2852  CD  ARG A 176      70.010  73.980  80.141  1.00  0.00           C
ATOM   2855  NE  ARG A 176      71.020  74.880  80.761  1.00  0.00           N
ATOM   2857  CZ  ARG A 176      71.010  75.310  82.011  1.00  0.00           C
ATOM   2858  NH1 ARG A 176      69.940  75.470  82.751  1.00  0.00           N
ATOM   2861  NH2 ARG A 176      72.180  75.530  82.581  1.00  0.00           N
ATOM   2864  C   ARG A 176      66.420  74.840  80.801  1.00  0.00           C
ATOM   2865  O   ARG A 176      67.080  75.210  81.781  1.00  0.00           O
ATOM   2866  N   ALA A 177      65.260  75.460  80.451  1.00  0.00           N
ATOM   2868  CA  ALA A 177      64.570  76.500  81.211  1.00  0.00           C
ATOM   2870  CB  ALA A 177      63.380  77.070  80.421  1.00  0.00           C
ATOM   2874  C   ALA A 177      64.120  76.040  82.591  1.00  0.00           C
ATOM   2875  O   ALA A 177      64.360  76.700  83.601  1.00  0.00           O
ATOM   2876  N   GLN A 178      63.550  74.830  82.701  1.00  0.00           N
ATOM   2878  CA  GLN A 178      63.230  74.210  83.971  1.00  0.00           C
ATOM   2880  CB  GLN A 178      62.250  73.020  83.781  1.00  0.00           C
ATOM   2883  CG  GLN A 178      60.870  73.440  83.211  1.00  0.00           C
ATOM   2886  CD  GLN A 178      59.860  72.300  83.051  1.00  0.00           C
ATOM   2887  OE1 GLN A 178      58.690  72.530  82.741  1.00  0.00           O
ATOM   2888  NE2 GLN A 178      60.270  71.030  83.271  1.00  0.00           N
ATOM   2891  C   GLN A 178      64.450  73.730  84.761  1.00  0.00           C
ATOM   2892  O   GLN A 178      64.380  73.490  85.961  1.00  0.00           O
ATOM   2893  N   LEU A 179      65.610  73.630  84.101  1.00  0.00           N
ATOM   2895  CA  LEU A 179      66.880  73.300  84.721  1.00  0.00           C
ATOM   2897  CB  LEU A 179      67.770  72.500  83.711  1.00  0.00           C
ATOM   2900  CG  LEU A 179      67.930  70.990  83.981  1.00  0.00           C
ATOM   2902  CD1 LEU A 179      66.870  70.150  83.271  1.00  0.00           C
ATOM   2906  CD2 LEU A 179      69.300  70.490  83.501  1.00  0.00           C
ATOM   2910  C   LEU A 179      67.650  74.560  85.141  1.00  0.00           C
ATOM   2911  O   LEU A 179      68.760  74.480  85.651  1.00  0.00           O
ATOM   2912  N   LEU A 180      67.120  75.780  84.911  1.00  0.00           N
ATOM   2914  CA  LEU A 180      67.770  77.040  85.251  1.00  0.00           C
ATOM   2916  CB  LEU A 180      67.040  78.270  84.661  1.00  0.00           C
ATOM   2919  CG  LEU A 180      67.060  78.380  83.131  1.00  0.00           C
ATOM   2921  CD1 LEU A 180      66.090  79.480  82.681  1.00  0.00           C
ATOM   2925  CD2 LEU A 180      68.450  78.630  82.541  1.00  0.00           C
ATOM   2929  C   LEU A 180      67.990  77.290  86.721  1.00  0.00           C
ATOM   2930  O   LEU A 180      69.000  77.870  87.101  1.00  0.00           O
ATOM   2931  N   ASP A 181      67.050  76.880  87.601  1.00  0.00           N
ATOM   2933  CA  ASP A 181      67.160  77.040  89.041  1.00  0.00           C
ATOM   2935  CB  ASP A 181      65.780  76.870  89.751  1.00  0.00           C
ATOM   2938  CG  ASP A 181      65.070  75.520  89.651  1.00  0.00           C
ATOM   2939  OD1 ASP A 181      65.400  74.660  88.801  1.00  0.00           O
ATOM   2940  OD2 ASP A 181      64.030  75.430  90.361  1.00  0.00           O
ATOM   2941  C   ASP A 181      68.240  76.160  89.641  1.00  0.00           C
ATOM   2942  O   ASP A 181      68.980  76.530  90.551  1.00  0.00           O
ATOM   2943  N   SER A 182      68.350  74.920  89.141  1.00  0.00           N
ATOM   2945  CA  SER A 182      69.220  73.930  89.711  1.00  0.00           C
ATOM   2947  CB  SER A 182      68.450  72.580  89.771  1.00  0.00           C
ATOM   2950  OG  SER A 182      67.850  72.210  88.531  1.00  0.00           O
ATOM   2952  C   SER A 182      70.540  73.820  88.991  1.00  0.00           C
ATOM   2953  O   SER A 182      71.380  72.980  89.341  1.00  0.00           O
ATOM   2954  N   ASP A 183      70.810  74.680  87.971  1.00  0.00           N
ATOM   2956  CA  ASP A 183      72.030  74.580  87.181  1.00  0.00           C
ATOM   2958  CB  ASP A 183      71.960  75.430  85.881  1.00  0.00           C
ATOM   2961  CG  ASP A 183      72.280  76.900  85.901  1.00  0.00           C
ATOM   2962  OD1 ASP A 183      72.090  77.600  86.921  1.00  0.00           O
ATOM   2963  OD2 ASP A 183      72.550  77.360  84.771  1.00  0.00           O
ATOM   2964  C   ASP A 183      73.330  74.800  87.951  1.00  0.00           C
ATOM   2965  O   ASP A 183      74.300  74.070  87.781  1.00  0.00           O
ATOM   2966  N   GLY A 184      73.360  75.820  88.841  1.00  0.00           N
ATOM   2968  CA  GLY A 184      74.520  76.220  89.631  1.00  0.00           C
ATOM   2971  C   GLY A 184      75.010  75.150  90.551  1.00  0.00           C
ATOM   2972  O   GLY A 184      76.210  74.990  90.761  1.00  0.00           O
ATOM   2973  N   LEU A 185      74.070  74.350  91.091  1.00  0.00           N
ATOM   2975  CA  LEU A 185      74.350  73.270  92.001  1.00  0.00           C
ATOM   2977  CB  LEU A 185      73.050  72.540  92.401  1.00  0.00           C
ATOM   2980  CG  LEU A 185      71.980  73.410  93.071  1.00  0.00           C
ATOM   2982  CD1 LEU A 185      70.770  72.520  93.331  1.00  0.00           C
ATOM   2986  CD2 LEU A 185      72.490  74.050  94.371  1.00  0.00           C
ATOM   2990  C   LEU A 185      75.240  72.220  91.391  1.00  0.00           C
ATOM   2991  O   LEU A 185      76.130  71.660  92.031  1.00  0.00           O
ATOM   2992  N   LEU A 186      75.000  71.910  90.101  1.00  0.00           N
ATOM   2994  CA  LEU A 186      75.760  70.940  89.361  1.00  0.00           C
ATOM   2996  CB  LEU A 186      75.100  70.660  87.991  1.00  0.00           C
ATOM   2999  CG  LEU A 186      75.600  69.370  87.311  1.00  0.00           C
ATOM   3001  CD1 LEU A 186      74.500  68.810  86.421  1.00  0.00           C
ATOM   3005  CD2 LEU A 186      76.830  69.500  86.421  1.00  0.00           C
ATOM   3009  C   LEU A 186      77.200  71.360  89.191  1.00  0.00           C
ATOM   3010  O   LEU A 186      78.100  70.540  89.261  1.00  0.00           O
ATOM   3011  N   ARG A 187      77.460  72.650  88.971  1.00  0.00           N
ATOM   3013  CA  ARG A 187      78.770  73.120  88.581  1.00  0.00           C
ATOM   3015  CB  ARG A 187      78.700  74.600  88.111  1.00  0.00           C
ATOM   3018  CG  ARG A 187      77.570  74.870  87.081  1.00  0.00           C
ATOM   3021  CD  ARG A 187      77.750  76.100  86.171  1.00  0.00           C
ATOM   3024  NE  ARG A 187      78.900  75.880  85.221  1.00  0.00           N
ATOM   3026  CZ  ARG A 187      78.820  75.510  83.941  1.00  0.00           C
ATOM   3027  NH1 ARG A 187      77.690  75.350  83.281  1.00  0.00           N
ATOM   3030  NH2 ARG A 187      79.920  75.240  83.271  1.00  0.00           N
ATOM   3033  C   ARG A 187      79.920  72.890  89.571  1.00  0.00           C
ATOM   3034  O   ARG A 187      81.050  72.660  89.171  1.00  0.00           O
ATOM   3035  N   GLN A 188      79.660  72.930  90.881  1.00  0.00           N
ATOM   3037  CA  GLN A 188      80.660  72.850  91.931  1.00  0.00           C
ATOM   3039  CB  GLN A 188      80.320  73.970  92.941  1.00  0.00           C
ATOM   3042  CG  GLN A 188      80.680  75.370  92.391  1.00  0.00           C
ATOM   3045  CD  GLN A 188      82.190  75.500  92.221  1.00  0.00           C
ATOM   3046  OE1 GLN A 188      82.930  74.840  92.951  1.00  0.00           O
ATOM   3047  NE2 GLN A 188      82.660  76.360  91.291  1.00  0.00           N
ATOM   3050  C   GLN A 188      80.790  71.480  92.621  1.00  0.00           C
ATOM   3051  O   GLN A 188      81.550  71.290  93.571  1.00  0.00           O
ATOM   3052  N   SER A 189      80.040  70.470  92.121  1.00  0.00           N
ATOM   3054  CA  SER A 189      80.120  69.130  92.651  1.00  0.00           C
ATOM   3056  CB  SER A 189      78.870  68.280  92.371  1.00  0.00           C
ATOM   3059  OG  SER A 189      78.600  68.210  90.981  1.00  0.00           O
ATOM   3061  C   SER A 189      81.360  68.390  92.191  1.00  0.00           C
ATOM   3062  O   SER A 189      81.970  68.680  91.161  1.00  0.00           O
ATOM   3063  N   SER A 190      81.800  67.420  92.981  1.00  0.00           N
ATOM   3065  CA  SER A 190      82.820  66.470  92.591  1.00  0.00           C
ATOM   3067  CB  SER A 190      83.290  65.650  93.811  1.00  0.00           C
ATOM   3070  OG  SER A 190      83.700  66.500  94.881  1.00  0.00           O
ATOM   3072  C   SER A 190      82.310  65.550  91.481  1.00  0.00           C
ATOM   3073  O   SER A 190      81.140  65.180  91.501  1.00  0.00           O
ATOM   3074  N   ASP A 191      83.180  65.210  90.491  1.00  0.00           N
ATOM   3076  CA  ASP A 191      82.890  64.690  89.161  1.00  0.00           C
ATOM   3078  CB  ASP A 191      83.410  63.260  88.881  1.00  0.00           C
ATOM   3081  CG  ASP A 191      83.440  62.980  87.381  1.00  0.00           C
ATOM   3082  OD1 ASP A 191      82.590  62.170  86.941  1.00  0.00           O
ATOM   3083  OD2 ASP A 191      84.260  63.590  86.631  1.00  0.00           O
ATOM   3084  C   ASP A 191      81.440  64.850  88.641  1.00  0.00           C
ATOM   3085  O   ASP A 191      80.580  63.990  88.881  1.00  0.00           O
ATOM   3086  N   PRO A 192      81.110  65.890  87.881  1.00  0.00           N
ATOM   3087  CD  PRO A 192      82.030  67.000  87.621  1.00  0.00           C
ATOM   3090  CA  PRO A 192      79.730  66.250  87.581  1.00  0.00           C
ATOM   3092  CB  PRO A 192      79.840  67.660  86.961  1.00  0.00           C
ATOM   3095  CG  PRO A 192      81.300  67.790  86.541  1.00  0.00           C
ATOM   3098  C   PRO A 192      79.090  65.250  86.631  1.00  0.00           C
ATOM   3099  O   PRO A 192      77.870  65.100  86.631  1.00  0.00           O
ATOM   3100  N   TYR A 193      79.920  64.560  85.811  1.00  0.00           N
ATOM   3102  CA  TYR A 193      79.550  63.500  84.901  1.00  0.00           C
ATOM   3104  CB  TYR A 193      80.810  63.040  84.121  1.00  0.00           C
ATOM   3107  CG  TYR A 193      80.600  61.900  83.151  1.00  0.00           C
ATOM   3108  CD1 TYR A 193      80.420  60.580  83.591  1.00  0.00           C
ATOM   3110  CE1 TYR A 193      80.460  59.510  82.681  1.00  0.00           C
ATOM   3112  CZ  TYR A 193      80.690  59.770  81.331  1.00  0.00           C
ATOM   3113  OH  TYR A 193      80.810  58.690  80.451  1.00  0.00           O
ATOM   3115  CD2 TYR A 193      80.750  62.140  81.771  1.00  0.00           C
ATOM   3117  CE2 TYR A 193      80.780  61.080  80.861  1.00  0.00           C
ATOM   3119  C   TYR A 193      78.860  62.340  85.601  1.00  0.00           C
ATOM   3120  O   TYR A 193      77.910  61.770  85.051  1.00  0.00           O
ATOM   3121  N   ILE A 194      79.300  61.940  86.831  1.00  0.00           N
ATOM   3123  CA  ILE A 194      78.560  61.030  87.721  1.00  0.00           C
ATOM   3125  CB  ILE A 194      78.960  61.080  89.211  1.00  0.00           C
ATOM   3127  CG2 ILE A 194      77.950  60.270  90.101  1.00  0.00           C
ATOM   3131  CG1 ILE A 194      80.410  60.630  89.461  1.00  0.00           C
ATOM   3134  CD  ILE A 194      80.500  59.260  90.131  1.00  0.00           C
ATOM   3138  C   ILE A 194      77.090  61.330  87.751  1.00  0.00           C
ATOM   3139  O   ILE A 194      76.260  60.480  87.461  1.00  0.00           O
ATOM   3140  N   MET A 195      76.760  62.570  88.161  1.00  0.00           N
ATOM   3142  CA  MET A 195      75.400  62.950  88.471  1.00  0.00           C
ATOM   3144  CB  MET A 195      75.330  64.340  89.161  1.00  0.00           C
ATOM   3147  CG  MET A 195      75.900  64.390  90.591  1.00  0.00           C
ATOM   3150  SD  MET A 195      77.710  64.590  90.681  1.00  0.00           S
ATOM   3151  CE  MET A 195      77.990  63.340  91.961  1.00  0.00           C
ATOM   3155  C   MET A 195      74.510  62.840  87.251  1.00  0.00           C
ATOM   3156  O   MET A 195      73.430  62.260  87.301  1.00  0.00           O
ATOM   3157  N   VAL A 196      75.030  63.320  86.101  1.00  0.00           N
ATOM   3159  CA  VAL A 196      74.440  63.150  84.801  1.00  0.00           C
ATOM   3161  CB  VAL A 196      75.240  63.970  83.791  1.00  0.00           C
ATOM   3163  CG1 VAL A 196      74.680  63.850  82.371  1.00  0.00           C
ATOM   3167  CG2 VAL A 196      75.190  65.450  84.231  1.00  0.00           C
ATOM   3171  C   VAL A 196      74.300  61.690  84.351  1.00  0.00           C
ATOM   3172  O   VAL A 196      73.200  61.240  84.001  1.00  0.00           O
ATOM   3173  N   ARG A 197      75.380  60.860  84.411  1.00  0.00           N
ATOM   3175  CA  ARG A 197      75.310  59.440  84.071  1.00  0.00           C
ATOM   3177  CB  ARG A 197      76.700  58.730  84.101  1.00  0.00           C
ATOM   3180  CG  ARG A 197      76.670  57.200  83.791  1.00  0.00           C
ATOM   3183  CD  ARG A 197      77.120  56.250  84.921  1.00  0.00           C
ATOM   3186  NE  ARG A 197      78.610  56.450  85.071  1.00  0.00           N
ATOM   3188  CZ  ARG A 197      79.550  55.710  84.501  1.00  0.00           C
ATOM   3189  NH1 ARG A 197      79.290  54.720  83.681  1.00  0.00           N
ATOM   3192  NH2 ARG A 197      80.820  55.960  84.731  1.00  0.00           N
ATOM   3195  C   ARG A 197      74.410  58.620  84.971  1.00  0.00           C
ATOM   3196  O   ARG A 197      73.520  57.920  84.511  1.00  0.00           O
ATOM   3197  N   GLU A 198      74.620  58.690  86.291  1.00  0.00           N
ATOM   3199  CA  GLU A 198      73.880  57.920  87.251  1.00  0.00           C
ATOM   3201  CB  GLU A 198      74.540  57.940  88.651  1.00  0.00           C
ATOM   3204  CG  GLU A 198      75.780  57.020  88.771  1.00  0.00           C
ATOM   3207  CD  GLU A 198      75.390  55.550  88.721  1.00  0.00           C
ATOM   3208  OE1 GLU A 198      75.070  55.060  87.601  1.00  0.00           O
ATOM   3209  OE2 GLU A 198      75.380  54.910  89.811  1.00  0.00           O
ATOM   3210  C   GLU A 198      72.420  58.280  87.311  1.00  0.00           C
ATOM   3211  O   GLU A 198      71.560  57.410  87.341  1.00  0.00           O
ATOM   3212  N   ALA A 199      72.090  59.590  87.251  1.00  0.00           N
ATOM   3214  CA  ALA A 199      70.720  60.050  87.151  1.00  0.00           C
ATOM   3216  CB  ALA A 199      70.600  61.580  87.261  1.00  0.00           C
ATOM   3220  C   ALA A 199      70.010  59.590  85.891  1.00  0.00           C
ATOM   3221  O   ALA A 199      68.860  59.160  85.971  1.00  0.00           O
ATOM   3222  N   TYR A 200      70.670  59.600  84.711  1.00  0.00           N
ATOM   3224  CA  TYR A 200      70.090  58.990  83.511  1.00  0.00           C
ATOM   3226  CB  TYR A 200      71.120  59.020  82.341  1.00  0.00           C
ATOM   3229  CG  TYR A 200      70.670  58.370  81.051  1.00  0.00           C
ATOM   3230  CD1 TYR A 200      70.710  56.970  80.871  1.00  0.00           C
ATOM   3232  CE1 TYR A 200      70.210  56.390  79.701  1.00  0.00           C
ATOM   3234  CZ  TYR A 200      69.720  57.200  78.661  1.00  0.00           C
ATOM   3235  OH  TYR A 200      69.260  56.600  77.481  1.00  0.00           O
ATOM   3237  CD2 TYR A 200      70.240  59.170  79.981  1.00  0.00           C
ATOM   3239  CE2 TYR A 200      69.760  58.590  78.791  1.00  0.00           C
ATOM   3241  C   TYR A 200      69.640  57.570  83.741  1.00  0.00           C
ATOM   3242  O   TYR A 200      68.490  57.210  83.481  1.00  0.00           O
ATOM   3243  N   PHE A 201      70.520  56.740  84.331  1.00  0.00           N
ATOM   3245  CA  PHE A 201      70.150  55.400  84.681  1.00  0.00           C
ATOM   3247  CB  PHE A 201      71.380  54.550  85.021  1.00  0.00           C
ATOM   3250  CG  PHE A 201      72.180  54.340  83.751  1.00  0.00           C
ATOM   3251  CD1 PHE A 201      71.630  53.600  82.691  1.00  0.00           C
ATOM   3253  CE1 PHE A 201      72.360  53.400  81.511  1.00  0.00           C
ATOM   3255  CZ  PHE A 201      73.650  53.900  81.381  1.00  0.00           C
ATOM   3257  CD2 PHE A 201      73.490  54.840  83.601  1.00  0.00           C
ATOM   3259  CE2 PHE A 201      74.220  54.630  82.431  1.00  0.00           C
ATOM   3261  C   PHE A 201      69.050  55.360  85.721  1.00  0.00           C
ATOM   3262  O   PHE A 201      68.080  54.650  85.521  1.00  0.00           O
ATOM   3263  N   GLN A 202      69.080  56.190  86.781  1.00  0.00           N
ATOM   3265  CA  GLN A 202      67.980  56.250  87.741  1.00  0.00           C
ATOM   3267  CB  GLN A 202      68.240  57.320  88.831  1.00  0.00           C
ATOM   3270  CG  GLN A 202      69.420  57.000  89.781  1.00  0.00           C
ATOM   3273  CD  GLN A 202      69.780  58.230  90.631  1.00  0.00           C
ATOM   3274  OE1 GLN A 202      69.340  59.360  90.401  1.00  0.00           O
ATOM   3275  NE2 GLN A 202      70.620  57.990  91.661  1.00  0.00           N
ATOM   3278  C   GLN A 202      66.600  56.530  87.151  1.00  0.00           C
ATOM   3279  O   GLN A 202      65.630  55.810  87.391  1.00  0.00           O
ATOM   3280  N   ARG A 203      66.490  57.590  86.321  1.00  0.00           N
ATOM   3282  CA  ARG A 203      65.250  57.930  85.651  1.00  0.00           C
ATOM   3284  CB  ARG A 203      65.330  59.290  84.931  1.00  0.00           C
ATOM   3287  CG  ARG A 203      65.300  60.550  85.821  1.00  0.00           C
ATOM   3290  CD  ARG A 203      66.650  60.960  86.391  1.00  0.00           C
ATOM   3293  NE  ARG A 203      66.500  62.340  86.941  1.00  0.00           N
ATOM   3295  CZ  ARG A 203      67.130  63.420  86.511  1.00  0.00           C
ATOM   3296  NH1 ARG A 203      67.890  63.410  85.431  1.00  0.00           N
ATOM   3299  NH2 ARG A 203      67.020  64.560  87.171  1.00  0.00           N
ATOM   3302  C   ARG A 203      64.750  56.900  84.651  1.00  0.00           C
ATOM   3303  O   ARG A 203      63.590  56.500  84.681  1.00  0.00           O
ATOM   3304  N   HIS A 204      65.640  56.420  83.761  1.00  0.00           N
ATOM   3306  CA  HIS A 204      65.290  55.460  82.731  1.00  0.00           C
ATOM   3308  CB  HIS A 204      66.330  55.560  81.591  1.00  0.00           C
ATOM   3311  ND1 HIS A 204      65.470  56.910  79.691  1.00  0.00           N
ATOM   3312  CG  HIS A 204      66.200  56.880  80.861  1.00  0.00           C
ATOM   3313  CE1 HIS A 204      65.710  58.090  79.161  1.00  0.00           C
ATOM   3315  NE2 HIS A 204      66.510  58.840  79.951  1.00  0.00           N
ATOM   3317  CD2 HIS A 204      66.840  58.070  81.041  1.00  0.00           C
ATOM   3319  C   HIS A 204      65.100  54.030  83.241  1.00  0.00           C
ATOM   3320  O   HIS A 204      64.260  53.290  82.721  1.00  0.00           O
ATOM   3321  N   ASP A 205      65.790  53.620  84.321  1.00  0.00           N
ATOM   3323  CA  ASP A 205      65.450  52.450  85.121  1.00  0.00           C
ATOM   3325  CB  ASP A 205      66.480  52.180  86.251  1.00  0.00           C
ATOM   3328  CG  ASP A 205      67.810  51.600  85.801  1.00  0.00           C
ATOM   3329  OD1 ASP A 205      67.890  50.820  84.821  1.00  0.00           O
ATOM   3330  OD2 ASP A 205      68.760  51.760  86.611  1.00  0.00           O
ATOM   3331  C   ASP A 205      64.090  52.570  85.801  1.00  0.00           C
ATOM   3332  O   ASP A 205      63.390  51.580  85.971  1.00  0.00           O
ATOM   3333  N   PHE A 206      63.710  53.770  86.281  1.00  0.00           N
ATOM   3335  CA  PHE A 206      62.390  54.010  86.861  1.00  0.00           C
ATOM   3337  CB  PHE A 206      62.380  55.380  87.591  1.00  0.00           C
ATOM   3340  CG  PHE A 206      61.090  55.610  88.341  1.00  0.00           C
ATOM   3341  CD1 PHE A 206      60.970  55.180  89.671  1.00  0.00           C
ATOM   3343  CE1 PHE A 206      59.760  55.330  90.361  1.00  0.00           C
ATOM   3345  CZ  PHE A 206      58.670  55.930  89.731  1.00  0.00           C
ATOM   3347  CD2 PHE A 206      59.990  56.230  87.721  1.00  0.00           C
ATOM   3349  CE2 PHE A 206      58.790  56.380  88.411  1.00  0.00           C
ATOM   3351  C   PHE A 206      61.230  53.890  85.881  1.00  0.00           C
ATOM   3352  O   PHE A 206      60.210  53.280  86.201  1.00  0.00           O
ATOM   3353  N   ILE A 207      61.360  54.450  84.651  1.00  0.00           N
ATOM   3355  CA  ILE A 207      60.330  54.430  83.601  1.00  0.00           C
ATOM   3357  CB  ILE A 207      60.760  55.170  82.321  1.00  0.00           C
ATOM   3359  CG2 ILE A 207      59.690  55.040  81.211  1.00  0.00           C
ATOM   3363  CG1 ILE A 207      61.020  56.670  82.591  1.00  0.00           C
ATOM   3366  CD  ILE A 207      61.750  57.360  81.431  1.00  0.00           C
ATOM   3370  C   ILE A 207      59.950  53.000  83.291  1.00  0.00           C
ATOM   3371  O   ILE A 207      58.790  52.640  83.201  1.00  0.00           O
ATOM   3372  N   ALA A 208      60.950  52.110  83.231  1.00  0.00           N
ATOM   3374  CA  ALA A 208      60.730  50.690  83.251  1.00  0.00           C
ATOM   3376  CB  ALA A 208      62.110  50.010  83.261  1.00  0.00           C
ATOM   3380  C   ALA A 208      59.930  50.190  84.451  1.00  0.00           C
ATOM   3381  O   ALA A 208      60.430  50.130  85.581  1.00  0.00           O
ATOM   3382  N   ASN A 209      58.640  49.830  84.241  1.00  0.00           N
ATOM   3384  CA  ASN A 209      57.700  49.340  85.231  1.00  0.00           C
ATOM   3386  CB  ASN A 209      58.240  48.180  86.121  1.00  0.00           C
ATOM   3389  CG  ASN A 209      58.270  46.840  85.401  1.00  0.00           C
ATOM   3390  OD1 ASN A 209      59.270  46.120  85.431  1.00  0.00           O
ATOM   3391  ND2 ASN A 209      57.140  46.480  84.761  1.00  0.00           N
ATOM   3394  C   ASN A 209      57.060  50.390  86.141  1.00  0.00           C
ATOM   3395  O   ASN A 209      55.930  50.200  86.581  1.00  0.00           O
ATOM   3396  N   GLY A 210      57.740  51.510  86.441  1.00  0.00           N
ATOM   3398  CA  GLY A 210      57.200  52.560  87.291  1.00  0.00           C
ATOM   3401  C   GLY A 210      56.890  53.780  86.471  1.00  0.00           C
ATOM   3402  O   GLY A 210      57.520  54.040  85.451  1.00  0.00           O
ATOM   3403  N   GLY A 211      55.920  54.610  86.871  1.00  0.00           N
ATOM   3405  CA  GLY A 211      55.610  55.780  86.051  1.00  0.00           C
ATOM   3408  C   GLY A 211      55.020  56.880  86.861  1.00  0.00           C
ATOM   3409  O   GLY A 211      53.880  56.780  87.301  1.00  0.00           O
ATOM   3410  N   GLU A 212      55.780  57.960  87.071  1.00  0.00           N
ATOM   3412  CA  GLU A 212      55.420  59.030  87.971  1.00  0.00           C
ATOM   3414  CB  GLU A 212      55.790  58.730  89.461  1.00  0.00           C
ATOM   3417  CG  GLU A 212      54.920  57.690  90.211  1.00  0.00           C
ATOM   3420  CD  GLU A 212      53.520  58.160  90.631  1.00  0.00           C
ATOM   3421  OE1 GLU A 212      52.940  59.140  90.111  1.00  0.00           O
ATOM   3422  OE2 GLU A 212      53.000  57.480  91.551  1.00  0.00           O
ATOM   3423  C   GLU A 212      56.140  60.320  87.611  1.00  0.00           C
ATOM   3424  O   GLU A 212      57.120  60.700  88.241  1.00  0.00           O
ATOM   3425  N   LEU A 213      55.660  61.080  86.611  1.00  0.00           N
ATOM   3427  CA  LEU A 213      55.960  62.500  86.531  1.00  0.00           C
ATOM   3429  CB  LEU A 213      56.560  62.880  85.151  1.00  0.00           C
ATOM   3432  CG  LEU A 213      56.640  64.380  84.771  1.00  0.00           C
ATOM   3434  CD1 LEU A 213      58.090  64.900  84.671  1.00  0.00           C
ATOM   3438  CD2 LEU A 213      55.900  64.660  83.441  1.00  0.00           C
ATOM   3442  C   LEU A 213      54.670  63.230  86.811  1.00  0.00           C
ATOM   3443  O   LEU A 213      53.760  63.230  85.981  1.00  0.00           O
ATOM   3444  N   LYS A 214      54.560  63.870  87.991  1.00  0.00           N
ATOM   3446  CA  LYS A 214      53.500  64.760  88.401  1.00  0.00           C
ATOM   3448  CB  LYS A 214      52.350  64.050  89.171  1.00  0.00           C
ATOM   3451  CG  LYS A 214      51.090  63.780  88.321  1.00  0.00           C
ATOM   3454  CD  LYS A 214      51.040  62.430  87.591  1.00  0.00           C
ATOM   3457  CE  LYS A 214      50.820  61.260  88.541  1.00  0.00           C
ATOM   3460  NZ  LYS A 214      51.040  59.990  87.821  1.00  0.00           N
ATOM   3464  C   LYS A 214      54.150  65.780  89.371  1.00  0.00           C
ATOM   3465  OT1 LYS A 214      55.200  65.420  89.971  1.00  0.00           O
ATOM   3466  OT2 LYS A 214      53.600  66.890  89.591  1.00  0.00           O
ATOM   3467  NH3 POPEB 215      82.360  86.880  78.001  1.00  0.00           N
ATOM   3471  C12 POPEB 215      81.190  87.600  78.641  1.00  0.00           C
ATOM   3474  C11 POPEB 215      81.040  89.010  78.061  1.00  0.00           C
ATOM   3477  P   POPEB 215      82.340  91.070  77.271  1.00  0.00           P
ATOM   3478  O13 POPEB 215      83.690  91.660  77.451  1.00  0.00           O
ATOM   3479  O14 POPEB 215      81.180  91.880  77.681  1.00  0.00           O
ATOM   3480  O11 POPEB 215      82.300  90.730  75.741  1.00  0.00           O
ATOM   3481  O12 POPEB 215      82.320  89.660  78.001  1.00  0.00           O
ATOM   3482  C1  POPEB 215      81.150  90.730  74.921  1.00  0.00           C
ATOM   3485  C2  POPEB 215      81.200  91.820  73.811  1.00  0.00           C
ATOM   3487  O21 POPEB 215      82.400  91.650  73.021  1.00  0.00           O
ATOM   3488  C21 POPEB 215      82.470  92.180  71.771  1.00  0.00           C
ATOM   3489  O22 POPEB 215      83.530  92.480  71.261  1.00  0.00           O
ATOM   3490  C22 POPEB 215      81.110  92.300  71.081  1.00  0.00           C
ATOM   3493  C3  POPEB 215      81.120  93.270  74.401  1.00  0.00           C
ATOM   3496  O31 POPEB 215      81.500  94.300  73.441  1.00  0.00           O
ATOM   3497  C31 POPEB 215      82.720  94.810  73.631  1.00  0.00           C
ATOM   3498  O32 POPEB 215      83.460  94.500  74.541  1.00  0.00           O
ATOM   3499  C32 POPEB 215      83.070  95.770  72.491  1.00  0.00           C
ATOM   3502  C23 POPEB 215      81.190  92.750  69.611  1.00  0.00           C
ATOM   3505  C24 POPEB 215      79.800  92.960  69.001  1.00  0.00           C
ATOM   3508  C25 POPEB 215      79.840  93.370  67.531  1.00  0.00           C
ATOM   3511  C26 POPEB 215      78.550  94.070  67.071  1.00  0.00           C
ATOM   3514  C27 POPEB 215      78.550  94.280  65.551  1.00  0.00           C
ATOM   3517  C28 POPEB 215      77.290  94.980  65.001  1.00  0.00           C
ATOM   3520  C29 POPEB 215      77.480  96.470  64.811  1.00  0.00           C
ATOM   3522 0C21 POPEB 215      77.130  97.200  63.741  1.00  0.00           C
ATOM   3524 1C21 POPEB 215      76.410  96.720  62.501  1.00  0.00           C
ATOM   3527 2C21 POPEB 215      74.960  97.220  62.491  1.00  0.00           C
ATOM   3530 3C21 POPEB 215      74.230  96.910  61.171  1.00  0.00           C
ATOM   3533 4C21 POPEB 215      73.710  98.190  60.491  1.00  0.00           C
ATOM   3536 5C21 POPEB 215      72.890  97.940  59.221  1.00  0.00           C
ATOM   3539 6C21 POPEB 215      71.780  96.900  59.401  1.00  0.00           C
ATOM   3542 7C21 POPEB 215      70.760  96.890  58.261  1.00  0.00           C
ATOM   3545 8C21 POPEB 215      69.750  95.750  58.371  1.00  0.00           C
ATOM   3549  C33 POPEB 215      84.590  96.050  72.451  1.00  0.00           C
ATOM   3552  C34 POPEB 215      85.080  96.960  71.311  1.00  0.00           C
ATOM   3555  C35 POPEB 215      84.540  96.650  69.901  1.00  0.00           C
ATOM   3558  C36 POPEB 215      84.970  95.320  69.281  1.00  0.00           C
ATOM   3561  C37 POPEB 215      84.490  95.190  67.821  1.00  0.00           C
ATOM   3564  C38 POPEB 215      84.930  93.880  67.161  1.00  0.00           C
ATOM   3567  C39 POPEB 215      84.630  93.800  65.651  1.00  0.00           C
ATOM   3570 0C31 POPEB 215      83.140  93.640  65.331  1.00  0.00           C
ATOM   3573 1C31 POPEB 215      82.870  93.400  63.831  1.00  0.00           C
ATOM   3576 2C31 POPEB 215      81.380  93.160  63.571  1.00  0.00           C
ATOM   3579 3C31 POPEB 215      81.000  93.020  62.091  1.00  0.00           C
ATOM   3582 4C31 POPEB 215      79.480  93.090  61.891  1.00  0.00           C
ATOM   3585 5C31 POPEB 215      79.040  93.090  60.421  1.00  0.00           C
ATOM   3588 6C31 POPEB 215      77.530  93.300  60.251  1.00  0.00           C
ATOM   3592  NH3 POPEC 216      31.520  71.520  30.821  1.00  0.00           N
ATOM   3596  C12 POPEC 216      32.810  71.720  30.071  1.00  0.00           C
ATOM   3599  C11 POPEC 216      32.650  72.580  28.801  1.00  0.00           C
ATOM   3602  P   POPEC 216      32.860  75.130  29.441  1.00  0.00           P
ATOM   3603  O13 POPEC 216      33.580  76.240  28.791  1.00  0.00           O
ATOM   3604  O14 POPEC 216      31.380  75.130  29.391  1.00  0.00           O
ATOM   3605  O11 POPEC 216      33.260  75.090  30.971  1.00  0.00           O
ATOM   3606  O12 POPEC 216      33.430  73.770  28.901  1.00  0.00           O
ATOM   3607  C1  POPEC 216      33.210  76.310  31.731  1.00  0.00           C
ATOM   3610  C2  POPEC 216      31.910  76.390  32.581  1.00  0.00           C
ATOM   3612  O21 POPEC 216      32.130  77.040  33.851  1.00  0.00           O
ATOM   3613  C21 POPEC 216      32.730  76.340  34.791  1.00  0.00           C
ATOM   3614  O22 POPEC 216      33.460  75.370  34.631  1.00  0.00           O
ATOM   3615  C22 POPEC 216      32.320  76.900  36.151  1.00  0.00           C
ATOM   3618  C3  POPEC 216      31.290  74.970  32.721  1.00  0.00           C
ATOM   3621  O31 POPEC 216      30.160  74.880  33.621  1.00  0.00           O
ATOM   3622  C31 POPEC 216      29.440  73.780  33.391  1.00  0.00           C
ATOM   3623  O32 POPEC 216      29.650  73.000  32.471  1.00  0.00           O
ATOM   3624  C32 POPEC 216      28.440  73.570  34.511  1.00  0.00           C
ATOM   3627  C23 POPEC 216      32.420  75.810  37.231  1.00  0.00           C
ATOM   3630  C24 POPEC 216      31.650  76.160  38.501  1.00  0.00           C
ATOM   3633  C25 POPEC 216      31.890  75.150  39.631  1.00  0.00           C
ATOM   3636  C26 POPEC 216      30.770  75.180  40.681  1.00  0.00           C
ATOM   3639  C27 POPEC 216      31.200  74.490  41.991  1.00  0.00           C
ATOM   3642  C28 POPEC 216      30.080  74.320  43.021  1.00  0.00           C
ATOM   3645  C29 POPEC 216      29.030  73.360  42.531  1.00  0.00           C
ATOM   3647 0C21 POPEC 216      28.320  72.490  43.271  1.00  0.00           C
ATOM   3649 1C21 POPEC 216      28.360  72.320  44.771  1.00  0.00           C
ATOM   3652 2C21 POPEC 216      26.970  72.620  45.341  1.00  0.00           C
ATOM   3655 3C21 POPEC 216      26.880  72.370  46.851  1.00  0.00           C
ATOM   3658 4C21 POPEC 216      25.440  72.590  47.341  1.00  0.00           C
ATOM   3661 5C21 POPEC 216      25.300  72.550  48.861  1.00  0.00           C
ATOM   3664 6C21 POPEC 216      23.960  73.140  49.351  1.00  0.00           C
ATOM   3667 7C21 POPEC 216      22.720  72.520  48.691  1.00  0.00           C
ATOM   3670 8C21 POPEC 216      21.410  73.090  49.231  1.00  0.00           C
ATOM   3674  C33 POPEC 216      27.610  74.840  34.801  1.00  0.00           C
ATOM   3677  C34 POPEC 216      26.410  74.580  35.721  1.00  0.00           C
ATOM   3680  C35 POPEC 216      26.870  74.080  37.101  1.00  0.00           C
ATOM   3683  C36 POPEC 216      25.770  73.950  38.161  1.00  0.00           C
ATOM   3686  C37 POPEC 216      26.350  73.380  39.451  1.00  0.00           C
ATOM   3689  C38 POPEC 216      25.430  73.480  40.671  1.00  0.00           C
ATOM   3692  C39 POPEC 216      25.530  74.840  41.381  1.00  0.00           C
ATOM   3695 0C31 POPEC 216      24.890  74.820  42.781  1.00  0.00           C
ATOM   3698 1C31 POPEC 216      25.200  76.080  43.601  1.00  0.00           C
ATOM   3701 2C31 POPEC 216      24.710  76.010  45.051  1.00  0.00           C
ATOM   3704 3C31 POPEC 216      25.600  76.800  46.021  1.00  0.00           C
ATOM   3707 4C31 POPEC 216      25.210  76.620  47.491  1.00  0.00           C
ATOM   3710 5C31 POPEC 216      26.240  77.180  48.481  1.00  0.00           C
ATOM   3713 6C31 POPEC 216      26.010  76.700  49.911  1.00  0.00           C
ATOM   3717  NH3 POPED 217     114.310  63.950  30.911  1.00  0.00           N
ATOM   3721  C12 POPED 217     114.680  62.540  30.531  1.00  0.00           C
ATOM   3724  C11 POPED 217     114.840  61.620  31.751  1.00  0.00           C
ATOM   3727  P   POPED 217     117.380  61.850  32.381  1.00  0.00           P
ATOM   3728  O13 POPED 217     118.180  61.030  33.291  1.00  0.00           O
ATOM   3729  O14 POPED 217     118.100  62.440  31.231  1.00  0.00           O
ATOM   3730  O11 POPED 217     116.710  63.010  33.231  1.00  0.00           O
ATOM   3731  O12 POPED 217     116.140  61.050  31.851  1.00  0.00           O
ATOM   3732  C1  POPED 217     116.410  62.800  34.621  1.00  0.00           C
ATOM   3735  C2  POPED 217     117.290  63.690  35.531  1.00  0.00           C
ATOM   3737  O21 POPED 217     116.660  63.770  36.831  1.00  0.00           O
ATOM   3738  C21 POPED 217     117.170  62.960  37.751  1.00  0.00           C
ATOM   3739  O22 POPED 217     118.250  62.410  37.681  1.00  0.00           O
ATOM   3740  C22 POPED 217     116.130  62.650  38.831  1.00  0.00           C
ATOM   3743  C3  POPED 217     117.430  65.100  34.911  1.00  0.00           C
ATOM   3746  O31 POPED 217     118.250  65.960  35.721  1.00  0.00           O
ATOM   3747  C31 POPED 217     117.620  66.900  36.411  1.00  0.00           C
ATOM   3748  O32 POPED 217     116.420  67.120  36.421  1.00  0.00           O
ATOM   3749  C32 POPED 217     118.670  67.650  37.231  1.00  0.00           C
ATOM   3752  C23 POPED 217     116.430  63.280  40.211  1.00  0.00           C
ATOM   3755  C24 POPED 217     115.760  64.650  40.421  1.00  0.00           C
ATOM   3758  C25 POPED 217     114.560  64.570  41.381  1.00  0.00           C
ATOM   3761  C26 POPED 217     113.360  63.830  40.801  1.00  0.00           C
ATOM   3764  C27 POPED 217     112.390  63.330  41.891  1.00  0.00           C
ATOM   3767  C28 POPED 217     111.250  62.490  41.291  1.00  0.00           C
ATOM   3770  C29 POPED 217     110.410  61.770  42.311  1.00  0.00           C
ATOM   3772 0C21 POPED 217     109.400  62.320  43.011  1.00  0.00           C
ATOM   3774 1C21 POPED 217     108.970  63.770  42.951  1.00  0.00           C
ATOM   3777 2C21 POPED 217     108.400  64.250  44.301  1.00  0.00           C
ATOM   3780 3C21 POPED 217     109.380  64.140  45.481  1.00  0.00           C
ATOM   3783 4C21 POPED 217     108.800  64.650  46.821  1.00  0.00           C
ATOM   3786 5C21 POPED 217     107.670  63.790  47.391  1.00  0.00           C
ATOM   3789 6C21 POPED 217     108.170  62.560  48.151  1.00  0.00           C
ATOM   3792 7C21 POPED 217     107.130  61.440  48.211  1.00  0.00           C
ATOM   3795 8C21 POPED 217     107.520  60.290  49.141  1.00  0.00           C
ATOM   3799  C33 POPED 217     118.320  67.740  38.741  1.00  0.00           C
ATOM   3802  C34 POPED 217     119.570  67.960  39.611  1.00  0.00           C
ATOM   3805  C35 POPED 217     120.340  69.250  39.311  1.00  0.00           C
ATOM   3808  C36 POPED 217     121.650  69.330  40.121  1.00  0.00           C
ATOM   3811  C37 POPED 217     122.540  70.480  39.661  1.00  0.00           C
ATOM   3814  C38 POPED 217     124.060  70.240  39.811  1.00  0.00           C
ATOM   3817  C39 POPED 217     124.550  69.850  41.191  1.00  0.00           C
ATOM   3820 0C31 POPED 217     124.440  71.050  42.131  1.00  0.00           C
ATOM   3823 1C31 POPED 217     124.950  70.720  43.521  1.00  0.00           C
ATOM   3826 2C31 POPED 217     124.800  71.910  44.461  1.00  0.00           C
ATOM   3829 3C31 POPED 217     125.360  71.640  45.851  1.00  0.00           C
ATOM   3832 4C31 POPED 217     124.690  70.430  46.521  1.00  0.00           C
ATOM   3835 5C31 POPED 217     125.090  70.270  47.981  1.00  0.00           C
ATOM   3838 6C31 POPED 217     124.400  69.080  48.651  1.00  0.00           C
ATOM   3842  NH3 POPEE 218     137.490 100.580  30.951  1.00  0.00           N
ATOM   3846  C12 POPEE 218     136.270 100.100  31.691  1.00  0.00           C
ATOM   3849  C11 POPEE 218     135.390  99.220  30.801  1.00  0.00           C
ATOM   3852  P   POPEE 218     134.200  97.550  32.421  1.00  0.00           P
ATOM   3853  O13 POPEE 218     134.760  96.440  31.601  1.00  0.00           O
ATOM   3854  O14 POPEE 218     134.890  97.830  33.701  1.00  0.00           O
ATOM   3855  O11 POPEE 218     132.660  97.330  32.631  1.00  0.00           O
ATOM   3856  O12 POPEE 218     134.200  98.850  31.501  1.00  0.00           O
ATOM   3857  C1  POPEE 218     132.070  96.130  33.171  1.00  0.00           C
ATOM   3860  C2  POPEE 218     130.910  96.420  34.181  1.00  0.00           C
ATOM   3862  O21 POPEE 218     131.460  96.510  35.511  1.00  0.00           O
ATOM   3863  C21 POPEE 218     130.840  97.340  36.351  1.00  0.00           C
ATOM   3864  O22 POPEE 218     129.920  98.080  36.061  1.00  0.00           O
ATOM   3865  C22 POPEE 218     131.470  97.270  37.751  1.00  0.00           C
ATOM   3868  C3  POPEE 218     129.760  95.370  34.121  1.00  0.00           C
ATOM   3871  O31 POPEE 218     128.500  95.930  34.541  1.00  0.00           O
ATOM   3872  C31 POPEE 218     128.150  95.740  35.811  1.00  0.00           C
ATOM   3873  O32 POPEE 218     128.770  95.090  36.631  1.00  0.00           O
ATOM   3874  C32 POPEE 218     126.850  96.520  36.051  1.00  0.00           C
ATOM   3877  C23 POPEE 218     130.820  98.240  38.771  1.00  0.00           C
ATOM   3880  C24 POPEE 218     131.370  98.050  40.201  1.00  0.00           C
ATOM   3883  C25 POPEE 218     130.930  99.150  41.181  1.00  0.00           C
ATOM   3886  C26 POPEE 218     131.400  98.900  42.621  1.00  0.00           C
ATOM   3889  C27 POPEE 218     131.180 100.090  43.561  1.00  0.00           C
ATOM   3892  C28 POPEE 218     131.540  99.770  45.021  1.00  0.00           C
ATOM   3895  C29 POPEE 218     131.690 101.010  45.871  1.00  0.00           C
ATOM   3897 0C21 POPEE 218     130.920 101.390  46.911  1.00  0.00           C
ATOM   3899 1C21 POPEE 218     129.730 100.650  47.461  1.00  0.00           C
ATOM   3902 2C21 POPEE 218     130.140  99.620  48.531  1.00  0.00           C
ATOM   3905 3C21 POPEE 218     130.760 100.230  49.801  1.00  0.00           C
ATOM   3908 4C21 POPEE 218     131.730  99.290  50.521  1.00  0.00           C
ATOM   3911 5C21 POPEE 218     133.060  99.150  49.771  1.00  0.00           C
ATOM   3914 6C21 POPEE 218     133.990  98.090  50.371  1.00  0.00           C
ATOM   3917 7C21 POPEE 218     135.220  97.840  49.481  1.00  0.00           C
ATOM   3920 8C21 POPEE 218     136.080  96.680  49.961  1.00  0.00           C
ATOM   3924  C33 POPEE 218     126.690  96.990  37.521  1.00  0.00           C
ATOM   3927  C34 POPEE 218     125.450  97.880  37.721  1.00  0.00           C
ATOM   3930  C35 POPEE 218     125.170  98.260  39.181  1.00  0.00           C
ATOM   3933  C36 POPEE 218     124.970  97.050  40.101  1.00  0.00           C
ATOM   3936  C37 POPEE 218     124.480  97.370  41.521  1.00  0.00           C
ATOM   3939  C38 POPEE 218     124.300  96.070  42.321  1.00  0.00           C
ATOM   3942  C39 POPEE 218     123.570  96.180  43.661  1.00  0.00           C
ATOM   3945 0C31 POPEE 218     124.420  96.710  44.831  1.00  0.00           C
ATOM   3948 1C31 POPEE 218     123.920  96.150  46.181  1.00  0.00           C
ATOM   3951 2C31 POPEE 218     124.660  96.680  47.411  1.00  0.00           C
ATOM   3954 3C31 POPEE 218     124.220  95.980  48.711  1.00  0.00           C
ATOM   3957 4C31 POPEE 218     124.680  96.700  49.981  1.00  0.00           C
ATOM   3960 5C31 POPEE 218     124.190  96.020  51.261  1.00  0.00           C
ATOM   3963 6C31 POPEE 218     124.490  96.840  52.531  1.00  0.00           C
ATOM   3967  NH3 POPEF 219      73.660  49.470  37.191  1.00  0.00           N
ATOM   3971  C12 POPEF 219      73.450  49.320  35.711  1.00  0.00           C
ATOM   3974  C11 POPEF 219      73.840  50.570  34.901  1.00  0.00           C
ATOM   3977  P   POPEF 219      76.260  51.620  35.321  1.00  0.00           P
ATOM   3978  O13 POPEF 219      75.480  52.730  35.891  1.00  0.00           O
ATOM   3979  O14 POPEF 219      77.310  51.970  34.341  1.00  0.00           O
ATOM   3980  O11 POPEF 219      76.900  50.770  36.501  1.00  0.00           O
ATOM   3981  O12 POPEF 219      75.250  50.610  34.641  1.00  0.00           O
ATOM   3982  C1  POPEF 219      78.320  50.720  36.661  1.00  0.00           C
ATOM   3985  C2  POPEF 219      78.750  50.910  38.141  1.00  0.00           C
ATOM   3987  O21 POPEF 219      78.440  49.740  38.911  1.00  0.00           O
ATOM   3988  C21 POPEF 219      79.360  49.320  39.771  1.00  0.00           C
ATOM   3989  O22 POPEF 219      80.570  49.400  39.641  1.00  0.00           O
ATOM   3990  C22 POPEF 219      78.640  48.860  41.051  1.00  0.00           C
ATOM   3993  C3  POPEF 219      78.000  52.120  38.791  1.00  0.00           C
ATOM   3996  O31 POPEF 219      78.320  52.220  40.201  1.00  0.00           O
ATOM   3997  C31 POPEF 219      77.420  52.840  40.951  1.00  0.00           C
ATOM   3998  O32 POPEF 219      76.470  53.480  40.561  1.00  0.00           O
ATOM   3999  C32 POPEF 219      77.810  52.640  42.421  1.00  0.00           C
ATOM   4002  C23 POPEF 219      79.130  47.530  41.661  1.00  0.00           C
ATOM   4005  C24 POPEF 219      80.100  47.740  42.831  1.00  0.00           C
ATOM   4008  C25 POPEF 219      80.750  46.440  43.331  1.00  0.00           C
ATOM   4011  C26 POPEF 219      79.880  45.540  44.231  1.00  0.00           C
ATOM   4014  C27 POPEF 219      80.760  44.740  45.211  1.00  0.00           C
ATOM   4017  C28 POPEF 219      79.980  43.900  46.251  1.00  0.00           C
ATOM   4020  C29 POPEF 219      80.880  43.530  47.411  1.00  0.00           C
ATOM   4022 0C21 POPEF 219      81.080  42.310  47.961  1.00  0.00           C
ATOM   4024 1C21 POPEF 219      80.440  41.010  47.551  1.00  0.00           C
ATOM   4027 2C21 POPEF 219      81.460  39.850  47.411  1.00  0.00           C
ATOM   4030 3C21 POPEF 219      82.400  39.990  46.211  1.00  0.00           C
ATOM   4033 4C21 POPEF 219      83.150  38.700  45.881  1.00  0.00           C
ATOM   4036 5C21 POPEF 219      83.840  38.770  44.511  1.00  0.00           C
ATOM   4039 6C21 POPEF 219      84.280  37.390  43.991  1.00  0.00           C
ATOM   4042 7C21 POPEF 219      84.650  37.420  42.501  1.00  0.00           C
ATOM   4045 8C21 POPEF 219      84.730  36.020  41.891  1.00  0.00           C
ATOM   4049  C33 POPEF 219      76.890  53.410  43.401  1.00  0.00           C
ATOM   4052  C34 POPEF 219      77.090  52.920  44.831  1.00  0.00           C
ATOM   4055  C35 POPEF 219      76.340  53.740  45.881  1.00  0.00           C
ATOM   4058  C36 POPEF 219      76.570  53.200  47.301  1.00  0.00           C
ATOM   4061  C37 POPEF 219      76.070  54.140  48.401  1.00  0.00           C
ATOM   4064  C38 POPEF 219      76.370  53.620  49.821  1.00  0.00           C
ATOM   4067  C39 POPEF 219      75.250  52.730  50.381  1.00  0.00           C
ATOM   4070 0C31 POPEF 219      75.510  52.260  51.821  1.00  0.00           C
ATOM   4073 1C31 POPEF 219      74.210  52.130  52.641  1.00  0.00           C
ATOM   4076 2C31 POPEF 219      74.440  51.960  54.151  1.00  0.00           C
ATOM   4079 3C31 POPEF 219      73.160  51.710  54.971  1.00  0.00           C
ATOM   4082 4C31 POPEF 219      72.170  52.890  55.061  1.00  0.00           C
ATOM   4085 5C31 POPEF 219      71.130  52.950  53.931  1.00  0.00           C
ATOM   4088 6C31 POPEF 219      70.010  53.960  54.171  1.00  0.00           C
ATOM   4092  NH3 POPEG 220      94.680  70.360  30.801  1.00  0.00           N
ATOM   4096  C12 POPEG 220      96.020  70.420  31.521  1.00  0.00           C
ATOM   4099  C11 POPEG 220      97.240  70.430  30.541  1.00  0.00           C
ATOM   4102  P   POPEG 220      99.800  69.810  30.991  1.00  0.00           P
ATOM   4103  O13 POPEG 220      99.530  68.720  30.031  1.00  0.00           O
ATOM   4104  O14 POPEG 220     100.990  70.650  30.701  1.00  0.00           O
ATOM   4105  O11 POPEG 220     100.070  69.120  32.371  1.00  0.00           O
ATOM   4106  O12 POPEG 220      98.480  70.670  31.231  1.00  0.00           O
ATOM   4107  C1  POPEG 220      99.700  69.730  33.611  1.00  0.00           C
ATOM   4110  C2  POPEG 220     100.380  71.110  33.931  1.00  0.00           C
ATOM   4112  O21 POPEG 220     101.360  71.070  34.971  1.00  0.00           O
ATOM   4113  C21 POPEG 220     102.300  70.160  35.001  1.00  0.00           C
ATOM   4114  O22 POPEG 220     102.630  69.410  34.101  1.00  0.00           O
ATOM   4115  C22 POPEG 220     102.920  70.180  36.411  1.00  0.00           C
ATOM   4118  C3  POPEG 220      99.350  72.230  34.331  1.00  0.00           C
ATOM   4121  O31 POPEG 220      99.070  72.240  35.751  1.00  0.00           O
ATOM   4122  C31 POPEG 220      98.060  71.460  36.151  1.00  0.00           C
ATOM   4123  O32 POPEG 220      97.290  70.870  35.401  1.00  0.00           O
ATOM   4124  C32 POPEG 220      98.030  71.450  37.691  1.00  0.00           C
ATOM   4127  C23 POPEG 220     101.890  70.450  37.541  1.00  0.00           C
ATOM   4130  C24 POPEG 220     102.490  70.760  38.921  1.00  0.00           C
ATOM   4133  C25 POPEG 220     101.400  71.200  39.921  1.00  0.00           C
ATOM   4136  C26 POPEG 220     101.890  72.200  40.981  1.00  0.00           C
ATOM   4139  C27 POPEG 220     100.780  72.600  41.971  1.00  0.00           C
ATOM   4142  C28 POPEG 220     101.240  73.650  43.001  1.00  0.00           C
ATOM   4145  C29 POPEG 220     100.260  73.760  44.141  1.00  0.00           C
ATOM   4147 0C21 POPEG 220      99.620  74.850  44.601  1.00  0.00           C
ATOM   4149 1C21 POPEG 220      99.700  76.270  44.091  1.00  0.00           C
ATOM   4152 2C21 POPEG 220     100.390  77.230  45.081  1.00  0.00           C
ATOM   4155 3C21 POPEG 220      99.750  77.270  46.481  1.00  0.00           C
ATOM   4158 4C21 POPEG 220     100.460  78.270  47.411  1.00  0.00           C
ATOM   4161 5C21 POPEG 220      99.530  78.950  48.421  1.00  0.00           C
ATOM   4164 6C21 POPEG 220     100.290  79.880  49.381  1.00  0.00           C
ATOM   4167 7C21 POPEG 220      99.380  80.730  50.271  1.00  0.00           C
ATOM   4170 8C21 POPEG 220     100.160  81.650  51.221  1.00  0.00           C
ATOM   4174  C33 POPEG 220      96.750  70.830  38.301  1.00  0.00           C
ATOM   4177  C34 POPEG 220      96.700  70.950  39.841  1.00  0.00           C
ATOM   4180  C35 POPEG 220      96.800  69.610  40.591  1.00  0.00           C
ATOM   4183  C36 POPEG 220      98.160  68.910  40.451  1.00  0.00           C
ATOM   4186  C37 POPEG 220      98.130  67.490  41.041  1.00  0.00           C
ATOM   4189  C38 POPEG 220      99.330  66.620  40.651  1.00  0.00           C
ATOM   4192  C39 POPEG 220     100.610  67.000  41.401  1.00  0.00           C
ATOM   4195 0C31 POPEG 220     101.800  66.090  41.071  1.00  0.00           C
ATOM   4198 1C31 POPEG 220     102.300  66.210  39.621  1.00  0.00           C
ATOM   4201 2C31 POPEG 220     103.740  65.700  39.451  1.00  0.00           C
ATOM   4204 3C31 POPEG 220     103.910  64.180  39.501  1.00  0.00           C
ATOM   4207 4C31 POPEG 220     105.390  63.790  39.681  1.00  0.00           C
ATOM   4210 5C31 POPEG 220     105.600  62.280  39.701  1.00  0.00           C
ATOM   4213 6C31 POPEG 220     107.050  61.880  40.021  1.00  0.00           C
ATOM   4217  NH3 POPEH 221      -1.830  15.120  30.081  1.00  0.00           N
ATOM   4221  C12 POPEH 221      -2.510  15.180  28.751  1.00  0.00           C
ATOM   4224  C11 POPEH 221      -1.910  16.270  27.861  1.00  0.00           C
ATOM   4227  P   POPEH 221       0.280  17.440  27.211  1.00  0.00           P
ATOM   4228  O13 POPEH 221      -0.690  18.380  26.641  1.00  0.00           O
ATOM   4229  O14 POPEH 221       1.300  16.850  26.311  1.00  0.00           O
ATOM   4230  O11 POPEH 221       1.000  18.180  28.421  1.00  0.00           O
ATOM   4231  O12 POPEH 221      -0.480  16.240  27.921  1.00  0.00           O
ATOM   4232  C1  POPEH 221       0.410  18.320  29.721  1.00  0.00           C
ATOM   4235  C2  POPEH 221       1.360  17.770  30.821  1.00  0.00           C
ATOM   4237  O21 POPEH 221       0.930  18.240  32.121  1.00  0.00           O
ATOM   4238  C21 POPEH 221      -0.040  17.530  32.671  1.00  0.00           C
ATOM   4239  O22 POPEH 221      -0.550  16.530  32.211  1.00  0.00           O
ATOM   4240  C22 POPEH 221      -0.490  18.230  33.961  1.00  0.00           C
ATOM   4243  C3  POPEH 221       2.800  18.270  30.581  1.00  0.00           C
ATOM   4246  O31 POPEH 221       3.720  17.720  31.561  1.00  0.00           O
ATOM   4247  C31 POPEH 221       4.950  18.240  31.401  1.00  0.00           C
ATOM   4248  O32 POPEH 221       5.220  19.100  30.581  1.00  0.00           O
ATOM   4249  C32 POPEH 221       5.930  17.580  32.361  1.00  0.00           C
ATOM   4252  C23 POPEH 221      -0.250  17.350  35.211  1.00  0.00           C
ATOM   4255  C24 POPEH 221       1.230  17.310  35.631  1.00  0.00           C
ATOM   4258  C25 POPEH 221       1.390  16.870  37.101  1.00  0.00           C
ATOM   4261  C26 POPEH 221       2.790  17.140  37.651  1.00  0.00           C
ATOM   4264  C27 POPEH 221       2.810  17.110  39.191  1.00  0.00           C
ATOM   4267  C28 POPEH 221       4.170  17.480  39.801  1.00  0.00           C
ATOM   4270  C29 POPEH 221       5.170  16.350  39.761  1.00  0.00           C
ATOM   4272 0C21 POPEH 221       5.480  15.530  40.781  1.00  0.00           C
ATOM   4274 1C21 POPEH 221       4.880  15.550  42.161  1.00  0.00           C
ATOM   4277 2C21 POPEH 221       5.880  15.930  43.281  1.00  0.00           C
ATOM   4280 3C21 POPEH 221       5.150  16.230  44.601  1.00  0.00           C
ATOM   4283 4C21 POPEH 221       6.010  16.870  45.711  1.00  0.00           C
ATOM   4286 5C21 POPEH 221       7.220  16.020  46.101  1.00  0.00           C
ATOM   4289 6C21 POPEH 221       8.010  16.580  47.301  1.00  0.00           C
ATOM   4292 7C21 POPEH 221       9.460  16.060  47.381  1.00  0.00           C
ATOM   4295 8C21 POPEH 221      10.310  16.740  48.451  1.00  0.00           C
ATOM   4299  C33 POPEH 221       7.030  18.520  32.921  1.00  0.00           C
ATOM   4302  C34 POPEH 221       8.050  19.020  31.881  1.00  0.00           C
ATOM   4305  C35 POPEH 221       9.400  19.420  32.511  1.00  0.00           C
ATOM   4308  C36 POPEH 221      10.300  18.210  32.801  1.00  0.00           C
ATOM   4311  C37 POPEH 221      11.360  18.490  33.871  1.00  0.00           C
ATOM   4314  C38 POPEH 221      12.280  17.290  34.161  1.00  0.00           C
ATOM   4317  C39 POPEH 221      11.500  15.990  34.421  1.00  0.00           C
ATOM   4320 0C31 POPEH 221      12.300  14.960  35.221  1.00  0.00           C
ATOM   4323 1C31 POPEH 221      11.520  13.680  35.491  1.00  0.00           C
ATOM   4326 2C31 POPEH 221      11.490  12.680  34.321  1.00  0.00           C
ATOM   4329 3C31 POPEH 221      12.830  11.940  34.081  1.00  0.00           C
ATOM   4332 4C31 POPEH 221      13.370  11.220  35.321  1.00  0.00           C
ATOM   4335 5C31 POPEH 221      14.450  10.190  34.981  1.00  0.00           C
ATOM   4338 6C31 POPEH 221      15.180   9.640  36.201  1.00  0.00           C
ATOM   4342  NH3 POPEI 222      85.520  77.510  35.091  1.00  0.00           N
ATOM   4346  C12 POPEI 222      85.190  76.800  33.821  1.00  0.00           C
ATOM   4349  C11 POPEI 222      86.250  77.140  32.741  1.00  0.00           C
ATOM   4352  P   POPEI 222      88.750  77.170  33.571  1.00  0.00           P
ATOM   4353  O13 POPEI 222      89.860  76.200  33.751  1.00  0.00           O
ATOM   4354  O14 POPEI 222      89.020  78.370  32.741  1.00  0.00           O
ATOM   4355  O11 POPEI 222      88.120  77.560  34.951  1.00  0.00           O
ATOM   4356  O12 POPEI 222      87.500  76.460  32.951  1.00  0.00           O
ATOM   4357  C1  POPEI 222      88.710  78.430  35.901  1.00  0.00           C
ATOM   4360  C2  POPEI 222      89.160  77.640  37.151  1.00  0.00           C
ATOM   4362  O21 POPEI 222      89.040  78.550  38.241  1.00  0.00           O
ATOM   4363  C21 POPEI 222      88.260  78.190  39.251  1.00  0.00           C
ATOM   4364  O22 POPEI 222      87.590  77.170  39.291  1.00  0.00           O
ATOM   4365  C22 POPEI 222      88.340  79.270  40.341  1.00  0.00           C
ATOM   4368  C3  POPEI 222      90.640  77.180  37.001  1.00  0.00           C
ATOM   4371  O31 POPEI 222      90.990  76.150  37.951  1.00  0.00           O
ATOM   4372  C31 POPEI 222      91.340  76.600  39.161  1.00  0.00           C
ATOM   4373  O32 POPEI 222      91.560  77.760  39.431  1.00  0.00           O
ATOM   4374  C32 POPEI 222      91.500  75.460  40.151  1.00  0.00           C
ATOM   4377  C23 POPEI 222      89.090  78.840  41.631  1.00  0.00           C
ATOM   4380  C24 POPEI 222      89.010  79.900  42.741  1.00  0.00           C
ATOM   4383  C25 POPEI 222      90.000  79.680  43.891  1.00  0.00           C
ATOM   4386  C26 POPEI 222      89.360  79.500  45.271  1.00  0.00           C
ATOM   4389  C27 POPEI 222      90.420  79.500  46.391  1.00  0.00           C
ATOM   4392  C28 POPEI 222      89.920  79.100  47.781  1.00  0.00           C
ATOM   4395  C29 POPEI 222      89.650  77.620  47.931  1.00  0.00           C
ATOM   4397 0C21 POPEI 222      89.390  77.000  49.091  1.00  0.00           C
ATOM   4399 1C21 POPEI 222      89.300  77.660  50.451  1.00  0.00           C
ATOM   4402 2C21 POPEI 222      87.890  78.190  50.731  1.00  0.00           C
ATOM   4405 3C21 POPEI 222      86.810  77.100  50.801  1.00  0.00           C
ATOM   4408 4C21 POPEI 222      85.390  77.680  50.811  1.00  0.00           C
ATOM   4411 5C21 POPEI 222      84.310  76.610  50.921  1.00  0.00           C
ATOM   4414 6C21 POPEI 222      82.900  77.180  50.721  1.00  0.00           C
ATOM   4417 7C21 POPEI 222      81.800  76.120  50.851  1.00  0.00           C
ATOM   4420 8C21 POPEI 222      80.410  76.600  50.441  1.00  0.00           C
ATOM   4424  C33 POPEI 222      91.130  75.870  41.591  1.00  0.00           C
ATOM   4427  C34 POPEI 222      91.610  74.820  42.591  1.00  0.00           C
ATOM   4430  C35 POPEI 222      91.120  75.080  44.021  1.00  0.00           C
ATOM   4433  C36 POPEI 222      91.730  74.080  45.001  1.00  0.00           C
ATOM   4436  C37 POPEI 222      91.080  74.100  46.391  1.00  0.00           C
ATOM   4439  C38 POPEI 222      91.680  73.030  47.311  1.00  0.00           C
ATOM   4442  C39 POPEI 222      90.620  72.270  48.131  1.00  0.00           C
ATOM   4445 0C31 POPEI 222      89.870  73.160  49.121  1.00  0.00           C
ATOM   4448 1C31 POPEI 222      88.850  72.400  49.971  1.00  0.00           C
ATOM   4451 2C31 POPEI 222      88.480  73.150  51.261  1.00  0.00           C
ATOM   4454 3C31 POPEI 222      87.310  72.510  52.021  1.00  0.00           C
ATOM   4457 4C31 POPEI 222      85.960  73.110  51.631  1.00  0.00           C
ATOM   4460 5C31 POPEI 222      84.790  72.470  52.401  1.00  0.00           C
ATOM   4463 6C31 POPEI 222      83.430  73.080  52.061  1.00  0.00           C
ATOM   4467  NH3 POPEJ 223     124.880   8.750  76.021  1.00  0.00           N
ATOM   4471  C12 POPEJ 223     123.370   8.730  75.981  1.00  0.00           C
ATOM   4474  C11 POPEJ 223     122.780  10.030  75.391  1.00  0.00           C
ATOM   4477  P   POPEJ 223     120.180   9.750  75.781  1.00  0.00           P
ATOM   4478  O13 POPEJ 223     120.460   8.820  76.901  1.00  0.00           O
ATOM   4479  O14 POPEJ 223     119.800  11.140  76.121  1.00  0.00           O
ATOM   4480  O11 POPEJ 223     119.100   9.060  74.821  1.00  0.00           O
ATOM   4481  O12 POPEJ 223     121.460   9.820  74.891  1.00  0.00           O
ATOM   4482  C1  POPEJ 223     119.320   8.920  73.411  1.00  0.00           C
ATOM   4485  C2  POPEJ 223     118.160   8.180  72.661  1.00  0.00           C
ATOM   4487  O21 POPEJ 223     118.490   8.210  71.251  1.00  0.00           O
ATOM   4488  C21 POPEJ 223     118.130   7.140  70.541  1.00  0.00           C
ATOM   4489  O22 POPEJ 223     117.390   6.260  70.921  1.00  0.00           O
ATOM   4490  C22 POPEJ 223     118.880   7.120  69.201  1.00  0.00           C
ATOM   4493  C3  POPEJ 223     116.790   8.850  72.971  1.00  0.00           C
ATOM   4496  O31 POPEJ 223     115.840   8.820  71.881  1.00  0.00           O
ATOM   4497  C31 POPEJ 223     114.920   7.860  71.901  1.00  0.00           C
ATOM   4498  O32 POPEJ 223     114.830   6.960  72.711  1.00  0.00           O
ATOM   4499  C32 POPEJ 223     113.980   8.080  70.721  1.00  0.00           C
ATOM   4502  C23 POPEJ 223     118.000   6.810  67.951  1.00  0.00           C
ATOM   4505  C24 POPEJ 223     117.630   8.060  67.151  1.00  0.00           C
ATOM   4508  C25 POPEJ 223     117.190   7.790  65.701  1.00  0.00           C
ATOM   4511  C26 POPEJ 223     115.840   7.060  65.541  1.00  0.00           C
ATOM   4514  C27 POPEJ 223     115.350   7.070  64.081  1.00  0.00           C
ATOM   4517  C28 POPEJ 223     114.250   6.020  63.801  1.00  0.00           C
ATOM   4520  C29 POPEJ 223     113.350   6.360  62.641  1.00  0.00           C
ATOM   4522 0C21 POPEJ 223     113.650   6.300  61.321  1.00  0.00           C
ATOM   4524 1C21 POPEJ 223     114.940   5.860  60.691  1.00  0.00           C
ATOM   4527 2C21 POPEJ 223     114.690   4.970  59.451  1.00  0.00           C
ATOM   4530 3C21 POPEJ 223     115.980   4.580  58.721  1.00  0.00           C
ATOM   4533 4C21 POPEJ 223     115.720   3.720  57.471  1.00  0.00           C
ATOM   4536 5C21 POPEJ 223     117.010   3.150  56.871  1.00  0.00           C
ATOM   4539 6C21 POPEJ 223     116.740   2.120  55.761  1.00  0.00           C
ATOM   4542 7C21 POPEJ 223     118.040   1.470  55.251  1.00  0.00           C
ATOM   4545 8C21 POPEJ 223     117.830   0.510  54.071  1.00  0.00           C
ATOM   4549  C33 POPEJ 223     113.590   6.760  70.041  1.00  0.00           C
ATOM   4552  C34 POPEJ 223     112.670   7.010  68.841  1.00  0.00           C
ATOM   4555  C35 POPEJ 223     111.950   5.740  68.361  1.00  0.00           C
ATOM   4558  C36 POPEJ 223     111.000   6.040  67.191  1.00  0.00           C
ATOM   4561  C37 POPEJ 223     109.960   4.940  66.981  1.00  0.00           C
ATOM   4564  C38 POPEJ 223     109.070   5.210  65.751  1.00  0.00           C
ATOM   4567  C39 POPEJ 223     107.850   4.280  65.641  1.00  0.00           C
ATOM   4570 0C31 POPEJ 223     108.190   2.780  65.601  1.00  0.00           C
ATOM   4573 1C31 POPEJ 223     106.940   1.920  65.361  1.00  0.00           C
ATOM   4576 2C31 POPEJ 223     107.070   0.440  65.721  1.00  0.00           C
ATOM   4579 3C31 POPEJ 223     105.700  -0.260  65.811  1.00  0.00           C
ATOM   4582 4C31 POPEJ 223     105.030  -0.480  64.441  1.00  0.00           C
ATOM   4585 5C31 POPEJ 223     103.580  -0.960  64.601  1.00  0.00           C
ATOM   4588 6C31 POPEJ 223     102.890  -1.340  63.291  1.00  0.00           C
ATOM   4592  NH3 POPEK 224      75.030  76.110  32.961  1.00  0.00           N
ATOM   4596  C12 POPEK 224      74.620  75.970  31.521  1.00  0.00           C
ATOM   4599  C11 POPEK 224      75.290  77.060  30.651  1.00  0.00           C
ATOM   4602  P   POPEK 224      77.390  78.640  30.791  1.00  0.00           P
ATOM   4603  O13 POPEK 224      78.830  78.410  30.551  1.00  0.00           O
ATOM   4604  O14 POPEK 224      76.650  79.450  29.781  1.00  0.00           O
ATOM   4605  O11 POPEK 224      77.200  79.340  32.201  1.00  0.00           O
ATOM   4606  O12 POPEK 224      76.670  77.220  30.981  1.00  0.00           O
ATOM   4607  C1  POPEK 224      78.000  78.900  33.311  1.00  0.00           C
ATOM   4610  C2  POPEK 224      77.580  79.550  34.661  1.00  0.00           C
ATOM   4612  O21 POPEK 224      78.290  78.840  35.691  1.00  0.00           O
ATOM   4613  C21 POPEK 224      78.540  79.540  36.791  1.00  0.00           C
ATOM   4614  O22 POPEK 224      78.580  80.760  36.831  1.00  0.00           O
ATOM   4615  C22 POPEK 224      78.700  78.600  37.981  1.00  0.00           C
ATOM   4618  C3  POPEK 224      76.040  79.420  34.911  1.00  0.00           C
ATOM   4621  O31 POPEK 224      75.710  79.350  36.301  1.00  0.00           O
ATOM   4622  C31 POPEK 224      75.270  80.370  37.051  1.00  0.00           C
ATOM   4623  O32 POPEK 224      74.960  80.230  38.231  1.00  0.00           O
ATOM   4624  C32 POPEK 224      75.210  81.720  36.331  1.00  0.00           C
ATOM   4627  C23 POPEK 224      78.560  79.370  39.301  1.00  0.00           C
ATOM   4630  C24 POPEK 224      78.630  78.500  40.561  1.00  0.00           C
ATOM   4633  C25 POPEK 224      77.560  78.850  41.611  1.00  0.00           C
ATOM   4636  C26 POPEK 224      77.680  80.260  42.221  1.00  0.00           C
ATOM   4639  C27 POPEK 224      76.530  80.620  43.181  1.00  0.00           C
ATOM   4642  C28 POPEK 224      76.760  80.120  44.621  1.00  0.00           C
ATOM   4645  C29 POPEK 224      75.570  80.350  45.531  1.00  0.00           C
ATOM   4647 0C21 POPEK 224      75.250  81.510  46.151  1.00  0.00           C
ATOM   4649 1C21 POPEK 224      76.040  82.790  46.091  1.00  0.00           C
ATOM   4652 2C21 POPEK 224      75.780  83.670  47.321  1.00  0.00           C
ATOM   4655 3C21 POPEK 224      76.590  84.980  47.281  1.00  0.00           C
ATOM   4658 4C21 POPEK 224      76.690  85.680  48.641  1.00  0.00           C
ATOM   4661 5C21 POPEK 224      77.840  85.110  49.491  1.00  0.00           C
ATOM   4664 6C21 POPEK 224      77.900  85.720  50.891  1.00  0.00           C
ATOM   4667 7C21 POPEK 224      78.940  85.030  51.781  1.00  0.00           C
ATOM   4670 8C21 POPEK 224      78.850  85.470  53.241  1.00  0.00           C
ATOM   4674  C33 POPEK 224      74.920  82.880  37.321  1.00  0.00           C
ATOM   4677  C34 POPEK 224      76.160  83.610  37.841  1.00  0.00           C
ATOM   4680  C35 POPEK 224      75.900  84.290  39.191  1.00  0.00           C
ATOM   4683  C36 POPEK 224      76.670  85.610  39.421  1.00  0.00           C
ATOM   4686  C37 POPEK 224      78.180  85.400  39.651  1.00  0.00           C
ATOM   4689  C38 POPEK 224      79.000  86.690  39.841  1.00  0.00           C
ATOM   4692  C39 POPEK 224      78.550  87.580  41.011  1.00  0.00           C
ATOM   4695 0C31 POPEK 224      78.550  86.870  42.371  1.00  0.00           C
ATOM   4698 1C31 POPEK 224      78.400  87.830  43.561  1.00  0.00           C
ATOM   4701 2C31 POPEK 224      78.340  87.070  44.891  1.00  0.00           C
ATOM   4704 3C31 POPEK 224      78.530  87.950  46.141  1.00  0.00           C
ATOM   4707 4C31 POPEK 224      77.440  89.010  46.361  1.00  0.00           C
ATOM   4710 5C31 POPEK 224      77.600  89.720  47.701  1.00  0.00           C
ATOM   4713 6C31 POPEK 224      76.530  90.780  47.961  1.00  0.00           C
ATOM   4717  NH3 POPEL 225      18.140  32.200  28.081  1.00  0.00           N
ATOM   4721  C12 POPEL 225      18.030  32.900  26.761  1.00  0.00           C
ATOM   4724  C11 POPEL 225      19.320  33.690  26.471  1.00  0.00           C
ATOM   4727  P   POPEL 225      21.150  31.900  25.941  1.00  0.00           P
ATOM   4728  O13 POPEL 225      20.160  30.830  25.681  1.00  0.00           O
ATOM   4729  O14 POPEL 225      21.760  32.610  24.791  1.00  0.00           O
ATOM   4730  O11 POPEL 225      22.350  31.330  26.801  1.00  0.00           O
ATOM   4731  O12 POPEL 225      20.500  32.990  26.871  1.00  0.00           O
ATOM   4732  C1  POPEL 225      22.240  31.130  28.211  1.00  0.00           C
ATOM   4735  C2  POPEL 225      23.340  31.880  29.021  1.00  0.00           C
ATOM   4737  O21 POPEL 225      22.880  32.030  30.361  1.00  0.00           O
ATOM   4738  C21 POPEL 225      23.030  30.980  31.141  1.00  0.00           C
ATOM   4739  O22 POPEL 225      23.610  29.950  30.851  1.00  0.00           O
ATOM   4740  C22 POPEL 225      22.510  31.400  32.531  1.00  0.00           C
ATOM   4743  C3  POPEL 225      23.700  33.300  28.481  1.00  0.00           C
ATOM   4746  O31 POPEL 225      24.290  34.170  29.481  1.00  0.00           O
ATOM   4747  C31 POPEL 225      25.490  33.820  29.941  1.00  0.00           C
ATOM   4748  O32 POPEL 225      26.140  32.850  29.601  1.00  0.00           O
ATOM   4749  C32 POPEL 225      25.910  34.820  31.041  1.00  0.00           C
ATOM   4752  C23 POPEL 225      21.940  30.280  33.441  1.00  0.00           C
ATOM   4755  C24 POPEL 225      23.010  29.390  34.081  1.00  0.00           C
ATOM   4758  C25 POPEL 225      22.450  28.480  35.191  1.00  0.00           C
ATOM   4761  C26 POPEL 225      22.150  29.190  36.521  1.00  0.00           C
ATOM   4764  C27 POPEL 225      21.310  28.310  37.461  1.00  0.00           C
ATOM   4767  C28 POPEL 225      20.530  29.080  38.551  1.00  0.00           C
ATOM   4770  C29 POPEL 225      21.330  29.380  39.791  1.00  0.00           C
ATOM   4772 0C21 POPEL 225      20.980  29.080  41.071  1.00  0.00           C
ATOM   4774 1C21 POPEL 225      19.720  28.410  41.541  1.00  0.00           C
ATOM   4777 2C21 POPEL 225      18.940  29.140  42.661  1.00  0.00           C
ATOM   4780 3C21 POPEL 225      19.600  29.110  44.051  1.00  0.00           C
ATOM   4783 4C21 POPEL 225      20.420  30.370  44.381  1.00  0.00           C
ATOM   4786 5C21 POPEL 225      21.060  30.330  45.781  1.00  0.00           C
ATOM   4789 6C21 POPEL 225      20.050  30.530  46.931  1.00  0.00           C
ATOM   4792 7C21 POPEL 225      20.770  30.660  48.281  1.00  0.00           C
ATOM   4795 8C21 POPEL 225      19.840  30.930  49.471  1.00  0.00           C
ATOM   4799  C33 POPEL 225      27.220  34.470  31.801  1.00  0.00           C
ATOM   4802  C34 POPEL 225      27.340  35.150  33.171  1.00  0.00           C
ATOM   4805  C35 POPEL 225      27.760  36.620  33.121  1.00  0.00           C
ATOM   4808  C36 POPEL 225      27.700  37.280  34.501  1.00  0.00           C
ATOM   4811  C37 POPEL 225      28.370  38.660  34.511  1.00  0.00           C
ATOM   4814  C38 POPEL 225      28.310  39.310  35.901  1.00  0.00           C
ATOM   4817  C39 POPEL 225      29.140  40.600  35.991  1.00  0.00           C
ATOM   4820 0C31 POPEL 225      29.100  41.190  37.401  1.00  0.00           C
ATOM   4823 1C31 POPEL 225      29.930  42.470  37.571  1.00  0.00           C
ATOM   4826 2C31 POPEL 225      29.570  43.220  38.861  1.00  0.00           C
ATOM   4829 3C31 POPEL 225      28.180  43.880  38.831  1.00  0.00           C
ATOM   4832 4C31 POPEL 225      28.100  45.120  37.921  1.00  0.00           C
ATOM   4835 5C31 POPEL 225      26.670  45.670  37.821  1.00  0.00           C
ATOM   4838 6C31 POPEL 225      26.590  47.010  37.081  1.00  0.00           C
ATOM   4842  NH3 POPEM 226     109.570 103.630  31.661  1.00  0.00           N
ATOM   4846  C12 POPEM 226     108.380 104.270  32.331  1.00  0.00           C
ATOM   4849  C11 POPEM 226     107.890 105.470  31.491  1.00  0.00           C
ATOM   4852  P   POPEM 226     109.370 107.440  32.341  1.00  0.00           P
ATOM   4853  O13 POPEM 226     110.070 106.680  33.391  1.00  0.00           O
ATOM   4854  O14 POPEM 226     110.160 108.540  31.761  1.00  0.00           O
ATOM   4855  O11 POPEM 226     108.030 108.020  32.931  1.00  0.00           O
ATOM   4856  O12 POPEM 226     108.930 106.410  31.211  1.00  0.00           O
ATOM   4857  C1  POPEM 226     108.010 109.220  33.721  1.00  0.00           C
ATOM   4860  C2  POPEM 226     108.280 109.000  35.251  1.00  0.00           C
ATOM   4862  O21 POPEM 226     107.640 110.040  36.021  1.00  0.00           O
ATOM   4863  C21 POPEM 226     108.120 111.270  35.821  1.00  0.00           C
ATOM   4864  O22 POPEM 226     109.130 111.560  35.211  1.00  0.00           O
ATOM   4865  C22 POPEM 226     107.130 112.300  36.341  1.00  0.00           C
ATOM   4868  C3  POPEM 226     109.800 108.790  35.571  1.00  0.00           C
ATOM   4871  O31 POPEM 226     110.240 109.290  36.861  1.00  0.00           O
ATOM   4872  C31 POPEM 226     111.580 109.180  37.001  1.00  0.00           C
ATOM   4873  O32 POPEM 226     112.300 108.610  36.201  1.00  0.00           O
ATOM   4874  C32 POPEM 226     112.050 109.880  38.291  1.00  0.00           C
ATOM   4877  C23 POPEM 226     107.650 113.130  37.511  1.00  0.00           C
ATOM   4880  C24 POPEM 226     106.540 114.050  38.011  1.00  0.00           C
ATOM   4883  C25 POPEM 226     106.930 114.810  39.281  1.00  0.00           C
ATOM   4886  C26 POPEM 226     107.100 113.910  40.501  1.00  0.00           C
ATOM   4889  C27 POPEM 226     107.750 114.620  41.691  1.00  0.00           C
ATOM   4892  C28 POPEM 226     107.950 113.650  42.871  1.00  0.00           C
ATOM   4895  C29 POPEM 226     108.840 114.280  43.901  1.00  0.00           C
ATOM   4897 0C21 POPEM 226     108.470 114.870  45.051  1.00  0.00           C
ATOM   4899 1C21 POPEM 226     107.070 115.010  45.591  1.00  0.00           C
ATOM   4902 2C21 POPEM 226     107.010 114.550  47.061  1.00  0.00           C
ATOM   4905 3C21 POPEM 226     105.590 114.650  47.621  1.00  0.00           C
ATOM   4908 4C21 POPEM 226     105.520 114.770  49.141  1.00  0.00           C
ATOM   4911 5C21 POPEM 226     104.060 114.880  49.591  1.00  0.00           C
ATOM   4914 6C21 POPEM 226     103.850 115.050  51.091  1.00  0.00           C
ATOM   4917 7C21 POPEM 226     102.350 114.920  51.421  1.00  0.00           C
ATOM   4920 8C21 POPEM 226     102.020 115.030  52.911  1.00  0.00           C
ATOM   4924  C33 POPEM 226     110.910 110.390  39.211  1.00  0.00           C
ATOM   4927  C34 POPEM 226     111.340 111.380  40.311  1.00  0.00           C
ATOM   4930  C35 POPEM 226     112.220 110.770  41.411  1.00  0.00           C
ATOM   4933  C36 POPEM 226     112.300 111.650  42.661  1.00  0.00           C
ATOM   4936  C37 POPEM 226     113.360 111.170  43.671  1.00  0.00           C
ATOM   4939  C38 POPEM 226     113.350 111.890  45.031  1.00  0.00           C
ATOM   4942  C39 POPEM 226     112.050 111.680  45.831  1.00  0.00           C
ATOM   4945 0C31 POPEM 226     112.310 111.560  47.341  1.00  0.00           C
ATOM   4948 1C31 POPEM 226     111.050 111.200  48.151  1.00  0.00           C
ATOM   4951 2C31 POPEM 226     110.000 112.320  48.151  1.00  0.00           C
ATOM   4954 3C31 POPEM 226     108.910 112.130  49.221  1.00  0.00           C
ATOM   4957 4C31 POPEM 226     107.890 111.040  48.871  1.00  0.00           C
ATOM   4960 5C31 POPEM 226     106.830 110.880  49.981  1.00  0.00           C
ATOM   4963 6C31 POPEM 226     105.510 110.290  49.471  1.00  0.00           C
ATOM   4967  NH3 POPEN 227      55.460 116.550  73.151  1.00  0.00           N
ATOM   4971  C12 POPEN 227      55.290 117.820  73.951  1.00  0.00           C
ATOM   4974  C11 POPEN 227      56.570 118.600  74.251  1.00  0.00           C
ATOM   4977  P   POPEN 227      57.210 120.820  75.461  1.00  0.00           P
ATOM   4978  O13 POPEN 227      56.610 121.450  76.661  1.00  0.00           O
ATOM   4979  O14 POPEN 227      58.520 120.100  75.541  1.00  0.00           O
ATOM   4980  O11 POPEN 227      57.320 121.880  74.301  1.00  0.00           O
ATOM   4981  O12 POPEN 227      56.150 119.830  74.841  1.00  0.00           O
ATOM   4982  C1  POPEN 227      56.450 121.840  73.181  1.00  0.00           C
ATOM   4985  C2  POPEN 227      56.610 123.160  72.391  1.00  0.00           C
ATOM   4987  O21 POPEN 227      56.030 123.040  71.081  1.00  0.00           O
ATOM   4988  C21 POPEN 227      56.720 122.410  70.151  1.00  0.00           C
ATOM   4989  O22 POPEN 227      57.710 121.720  70.311  1.00  0.00           O
ATOM   4990  C22 POPEN 227      56.080 122.690  68.781  1.00  0.00           C
ATOM   4993  C3  POPEN 227      58.090 123.650  72.411  1.00  0.00           C
ATOM   4996  O31 POPEN 227      58.310 124.590  71.341  1.00  0.00           O
ATOM   4997  C31 POPEN 227      59.450 124.540  70.711  1.00  0.00           C
ATOM   4998  O32 POPEN 227      60.400 123.820  71.011  1.00  0.00           O
ATOM   4999  C32 POPEN 227      59.370 125.540  69.561  1.00  0.00           C
ATOM   5002  C23 POPEN 227      56.960 122.170  67.621  1.00  0.00           C
ATOM   5005  C24 POPEN 227      56.360 122.490  66.241  1.00  0.00           C
ATOM   5008  C25 POPEN 227      57.230 122.020  65.061  1.00  0.00           C
ATOM   5011  C26 POPEN 227      56.650 122.500  63.721  1.00  0.00           C
ATOM   5014  C27 POPEN 227      57.510 122.230  62.471  1.00  0.00           C
ATOM   5017  C28 POPEN 227      57.330 120.830  61.871  1.00  0.00           C
ATOM   5020  C29 POPEN 227      58.220 119.780  62.471  1.00  0.00           C
ATOM   5022 0C21 POPEN 227      58.610 118.660  61.841  1.00  0.00           C
ATOM   5024 1C21 POPEN 227      58.230 118.260  60.441  1.00  0.00           C
ATOM   5027 2C21 POPEN 227      56.860 117.550  60.441  1.00  0.00           C
ATOM   5030 3C21 POPEN 227      56.950 116.070  60.801  1.00  0.00           C
ATOM   5033 4C21 POPEN 227      55.560 115.450  60.991  1.00  0.00           C
ATOM   5036 5C21 POPEN 227      55.570 113.920  60.811  1.00  0.00           C
ATOM   5039 6C21 POPEN 227      55.550 113.520  59.341  1.00  0.00           C
ATOM   5042 7C21 POPEN 227      55.800 112.020  59.131  1.00  0.00           C
ATOM   5045 8C21 POPEN 227      55.820 111.640  57.651  1.00  0.00           C
ATOM   5049  C33 POPEN 227      60.500 125.390  68.521  1.00  0.00           C
ATOM   5052  C34 POPEN 227      60.070 125.810  67.111  1.00  0.00           C
ATOM   5055  C35 POPEN 227      60.950 125.230  65.991  1.00  0.00           C
ATOM   5058  C36 POPEN 227      62.360 125.830  65.951  1.00  0.00           C
ATOM   5061  C37 POPEN 227      63.280 125.110  64.961  1.00  0.00           C
ATOM   5064  C38 POPEN 227      64.350 126.030  64.351  1.00  0.00           C
ATOM   5067  C39 POPEN 227      65.520 125.280  63.701  1.00  0.00           C
ATOM   5070 0C31 POPEN 227      66.570 124.860  64.731  1.00  0.00           C
ATOM   5073 1C31 POPEN 227      67.880 124.300  64.141  1.00  0.00           C
ATOM   5076 2C31 POPEN 227      68.910 124.070  65.251  1.00  0.00           C
ATOM   5079 3C31 POPEN 227      70.310 123.620  64.811  1.00  0.00           C
ATOM   5082 4C31 POPEN 227      70.380 122.130  64.481  1.00  0.00           C
ATOM   5085 5C31 POPEN 227      71.820 121.610  64.411  1.00  0.00           C
ATOM   5088 6C31 POPEN 227      71.900 120.100  64.161  1.00  0.00           C
ATOM   5092  NH3 POPEO 228      98.660  46.770  76.051  1.00  0.00           N
ATOM   5096  C12 POPEO 228      98.860  48.230  75.731  1.00  0.00           C
ATOM   5099  C11 POPEO 228     100.200  48.690  76.321  1.00  0.00           C
ATOM   5102  P   POPEO 228     101.360  50.830  77.191  1.00  0.00           P
ATOM   5103  O13 POPEO 228     100.680  51.570  78.281  1.00  0.00           O
ATOM   5104  O14 POPEO 228     102.380  49.820  77.591  1.00  0.00           O
ATOM   5105  O11 POPEO 228     102.000  51.830  76.141  1.00  0.00           O
ATOM   5106  O12 POPEO 228     100.270  50.120  76.281  1.00  0.00           O
ATOM   5107  C1  POPEO 228     101.200  52.570  75.221  1.00  0.00           C
ATOM   5110  C2  POPEO 228     101.680  52.330  73.761  1.00  0.00           C
ATOM   5112  O21 POPEO 228     100.650  52.790  72.861  1.00  0.00           O
ATOM   5113  C21 POPEO 228     100.820  54.020  72.391  1.00  0.00           C
ATOM   5114  O22 POPEO 228     101.780  54.740  72.601  1.00  0.00           O
ATOM   5115  C22 POPEO 228      99.670  54.380  71.451  1.00  0.00           C
ATOM   5118  C3  POPEO 228     102.000  50.820  73.521  1.00  0.00           C
ATOM   5121  O31 POPEO 228     101.630  50.270  72.231  1.00  0.00           O
ATOM   5122  C31 POPEO 228     102.420  50.620  71.221  1.00  0.00           C
ATOM   5123  O32 POPEO 228     103.160  51.580  71.201  1.00  0.00           O
ATOM   5124  C32 POPEO 228     102.280  49.560  70.121  1.00  0.00           C
ATOM   5127  C23 POPEO 228     100.200  55.150  70.221  1.00  0.00           C
ATOM   5130  C24 POPEO 228      99.470  54.860  68.891  1.00  0.00           C
ATOM   5133  C25 POPEO 228     100.220  53.900  67.951  1.00  0.00           C
ATOM   5136  C26 POPEO 228     101.410  54.490  67.171  1.00  0.00           C
ATOM   5139  C27 POPEO 228     102.070  53.430  66.261  1.00  0.00           C
ATOM   5142  C28 POPEO 228     103.270  53.930  65.431  1.00  0.00           C
ATOM   5145  C29 POPEO 228     102.900  54.650  64.151  1.00  0.00           C
ATOM   5147 0C21 POPEO 228     103.740  55.280  63.321  1.00  0.00           C
ATOM   5149 1C21 POPEO 228     105.240  55.430  63.471  1.00  0.00           C
ATOM   5152 2C21 POPEO 228     106.010  55.050  62.191  1.00  0.00           C
ATOM   5155 3C21 POPEO 228     107.530  55.230  62.311  1.00  0.00           C
ATOM   5158 4C21 POPEO 228     108.290  54.730  61.071  1.00  0.00           C
ATOM   5161 5C21 POPEO 228     109.820  54.860  61.191  1.00  0.00           C
ATOM   5164 6C21 POPEO 228     110.560  54.250  59.991  1.00  0.00           C
ATOM   5167 7C21 POPEO 228     112.090  54.300  60.141  1.00  0.00           C
ATOM   5170 8C21 POPEO 228     112.850  53.640  58.991  1.00  0.00           C
ATOM   5174  C33 POPEO 228     102.780  50.030  68.731  1.00  0.00           C
ATOM   5177  C34 POPEO 228     102.550  48.960  67.651  1.00  0.00           C
ATOM   5180  C35 POPEO 228     103.300  49.250  66.341  1.00  0.00           C
ATOM   5183  C36 POPEO 228     103.160  48.110  65.321  1.00  0.00           C
ATOM   5186  C37 POPEO 228     104.180  48.200  64.171  1.00  0.00           C
ATOM   5189  C38 POPEO 228     103.860  47.240  63.021  1.00  0.00           C
ATOM   5192  C39 POPEO 228     104.940  47.180  61.921  1.00  0.00           C
ATOM   5195 0C31 POPEO 228     105.260  48.560  61.331  1.00  0.00           C
ATOM   5198 1C31 POPEO 228     106.140  48.500  60.071  1.00  0.00           C
ATOM   5201 2C31 POPEO 228     106.590  49.890  59.591  1.00  0.00           C
ATOM   5204 3C31 POPEO 228     105.410  50.790  59.191  1.00  0.00           C
ATOM   5207 4C31 POPEO 228     105.820  52.230  58.841  1.00  0.00           C
ATOM   5210 5C31 POPEO 228     104.590  53.150  58.791  1.00  0.00           C
ATOM   5213 6C31 POPEO 228     104.910  54.610  58.441  1.00  0.00           C
ATOM   5217  NH3 POPEP 229     103.230  69.250  31.501  1.00  0.00           N
ATOM   5221  C12 POPEP 229     104.680  69.200  31.101  1.00  0.00           C
ATOM   5224  C11 POPEP 229     105.470  70.460  31.511  1.00  0.00           C
ATOM   5227  P   POPEP 229     107.940  71.170  32.051  1.00  0.00           P
ATOM   5228  O13 POPEP 229     109.090  70.470  32.661  1.00  0.00           O
ATOM   5229  O14 POPEP 229     108.200  71.800  30.741  1.00  0.00           O
ATOM   5230  O11 POPEP 229     107.320  72.190  33.081  1.00  0.00           O
ATOM   5231  O12 POPEP 229     106.810  70.090  31.831  1.00  0.00           O
ATOM   5232  C1  POPEP 229     106.940  71.770  34.381  1.00  0.00           C
ATOM   5235  C2  POPEP 229     108.050  72.070  35.421  1.00  0.00           C
ATOM   5237  O21 POPEP 229     107.520  71.700  36.701  1.00  0.00           O
ATOM   5238  C21 POPEP 229     107.760  70.450  37.031  1.00  0.00           C
ATOM   5239  O22 POPEP 229     108.790  69.820  36.771  1.00  0.00           O
ATOM   5240  C22 POPEP 229     106.440  69.870  37.551  1.00  0.00           C
ATOM   5243  C3  POPEP 229     108.480  73.560  35.421  1.00  0.00           C
ATOM   5246  O31 POPEP 229     109.220  73.930  36.611  1.00  0.00           O
ATOM   5247  C31 POPEP 229     110.400  73.340  36.761  1.00  0.00           C
ATOM   5248  O32 POPEP 229     110.960  72.650  35.921  1.00  0.00           O
ATOM   5249  C32 POPEP 229     110.910  73.630  38.191  1.00  0.00           C
ATOM   5252  C23 POPEP 229     106.530  68.390  37.971  1.00  0.00           C
ATOM   5255  C24 POPEP 229     106.010  68.140  39.391  1.00  0.00           C
ATOM   5258  C25 POPEP 229     106.790  68.840  40.511  1.00  0.00           C
ATOM   5261  C26 POPEP 229     106.250  68.450  41.901  1.00  0.00           C
ATOM   5264  C27 POPEP 229     107.250  68.710  43.041  1.00  0.00           C
ATOM   5267  C28 POPEP 229     106.750  68.210  44.411  1.00  0.00           C
ATOM   5270  C29 POPEP 229     107.880  68.130  45.411  1.00  0.00           C
ATOM   5272 0C21 POPEP 229     107.840  68.380  46.731  1.00  0.00           C
ATOM   5274 1C21 POPEP 229     106.650  68.810  47.561  1.00  0.00           C
ATOM   5277 2C21 POPEP 229     106.970  70.060  48.401  1.00  0.00           C
ATOM   5280 3C21 POPEP 229     107.960  69.820  49.551  1.00  0.00           C
ATOM   5283 4C21 POPEP 229     108.420  71.120  50.221  1.00  0.00           C
ATOM   5286 5C21 POPEP 229     109.130  70.890  51.571  1.00  0.00           C
ATOM   5289 6C21 POPEP 229     108.150  70.610  52.731  1.00  0.00           C
ATOM   5292 7C21 POPEP 229     107.360  71.850  53.191  1.00  0.00           C
ATOM   5295 8C21 POPEP 229     105.900  71.540  53.531  1.00  0.00           C
ATOM   5299  C33 POPEP 229     111.710  72.480  38.851  1.00  0.00           C
ATOM   5302  C34 POPEP 229     111.720  72.540  40.401  1.00  0.00           C
ATOM   5305  C35 POPEP 229     112.420  73.770  41.001  1.00  0.00           C
ATOM   5308  C36 POPEP 229     112.610  73.660  42.531  1.00  0.00           C
ATOM   5311  C37 POPEP 229     113.290  74.890  43.141  1.00  0.00           C
ATOM   5314  C38 POPEP 229     113.860  74.670  44.561  1.00  0.00           C
ATOM   5317  C39 POPEP 229     112.820  74.320  45.631  1.00  0.00           C
ATOM   5320 0C31 POPEP 229     113.410  74.310  47.051  1.00  0.00           C
ATOM   5323 1C31 POPEP 229     112.330  74.260  48.131  1.00  0.00           C
ATOM   5326 2C31 POPEP 229     112.840  74.560  49.551  1.00  0.00           C
ATOM   5329 3C31 POPEP 229     113.620  73.410  50.191  1.00  0.00           C
ATOM   5332 4C31 POPEP 229     113.990  73.740  51.641  1.00  0.00           C
ATOM   5335 5C31 POPEP 229     114.700  72.580  52.361  1.00  0.00           C
ATOM   5338 6C31 POPEP 229     115.040  72.900  53.821  1.00  0.00           C
ATOM   5342  NH3 POPEQ 230      14.090 107.020  73.241  1.00  0.00           N
ATOM   5346  C12 POPEQ 230      12.700 107.480  73.521  1.00  0.00           C
ATOM   5349  C11 POPEQ 230      11.800 106.340  73.991  1.00  0.00           C
ATOM   5352  P   POPEQ 230       9.350 106.580  73.021  1.00  0.00           P
ATOM   5353  O13 POPEQ 230       8.330 105.730  73.651  1.00  0.00           O
ATOM   5354  O14 POPEQ 230       8.880 107.870  72.481  1.00  0.00           O
ATOM   5355  O11 POPEQ 230      10.100 105.760  71.891  1.00  0.00           O
ATOM   5356  O12 POPEQ 230      10.470 106.830  74.091  1.00  0.00           O
ATOM   5357  C1  POPEQ 230      10.330 106.240  70.561  1.00  0.00           C
ATOM   5360  C2  POPEQ 230      11.820 106.080  70.151  1.00  0.00           C
ATOM   5362  O21 POPEQ 230      12.070 106.840  68.961  1.00  0.00           O
ATOM   5363  C21 POPEQ 230      11.670 106.390  67.781  1.00  0.00           C
ATOM   5364  O22 POPEQ 230      11.110 105.340  67.551  1.00  0.00           O
ATOM   5365  C22 POPEQ 230      11.850 107.560  66.811  1.00  0.00           C
ATOM   5368  C3  POPEQ 230      12.310 104.600  70.121  1.00  0.00           C
ATOM   5371  O31 POPEQ 230      13.600 104.350  69.511  1.00  0.00           O
ATOM   5372  C31 POPEQ 230      14.670 104.900  70.071  1.00  0.00           C
ATOM   5373  O32 POPEQ 230      14.640 105.810  70.891  1.00  0.00           O
ATOM   5374  C32 POPEQ 230      15.950 104.210  69.581  1.00  0.00           C
ATOM   5377  C23 POPEQ 230      12.130 107.230  65.331  1.00  0.00           C
ATOM   5380  C24 POPEQ 230      12.360 108.550  64.551  1.00  0.00           C
ATOM   5383  C25 POPEQ 230      12.360 108.370  63.031  1.00  0.00           C
ATOM   5386  C26 POPEQ 230      13.040 109.540  62.281  1.00  0.00           C
ATOM   5389  C27 POPEQ 230      13.280 109.220  60.801  1.00  0.00           C
ATOM   5392  C28 POPEQ 230      13.970 110.360  60.011  1.00  0.00           C
ATOM   5395  C29 POPEQ 230      15.350 110.700  60.491  1.00  0.00           C
ATOM   5397 0C21 POPEQ 230      16.480 110.720  59.761  1.00  0.00           C
ATOM   5399 1C21 POPEQ 230      16.620 110.430  58.291  1.00  0.00           C
ATOM   5402 2C21 POPEQ 230      15.890 111.410  57.361  1.00  0.00           C
ATOM   5405 3C21 POPEQ 230      16.370 111.300  55.911  1.00  0.00           C
ATOM   5408 4C21 POPEQ 230      15.620 112.240  54.951  1.00  0.00           C
ATOM   5411 5C21 POPEQ 230      16.270 112.400  53.571  1.00  0.00           C
ATOM   5414 6C21 POPEQ 230      17.720 112.900  53.641  1.00  0.00           C
ATOM   5417 7C21 POPEQ 230      18.320 113.250  52.271  1.00  0.00           C
ATOM   5420 8C21 POPEQ 230      19.760 113.750  52.371  1.00  0.00           C
ATOM   5424  C33 POPEQ 230      16.060 104.020  68.051  1.00  0.00           C
ATOM   5427  C34 POPEQ 230      15.330 102.760  67.561  1.00  0.00           C
ATOM   5430  C35 POPEQ 230      15.350 102.600  66.031  1.00  0.00           C
ATOM   5433  C36 POPEQ 230      14.540 103.690  65.331  1.00  0.00           C
ATOM   5436  C37 POPEQ 230      14.490 103.470  63.821  1.00  0.00           C
ATOM   5439  C38 POPEQ 230      13.740 104.590  63.091  1.00  0.00           C
ATOM   5442  C39 POPEQ 230      13.780 104.480  61.561  1.00  0.00           C
ATOM   5445 0C31 POPEQ 230      15.200 104.560  60.991  1.00  0.00           C
ATOM   5448 1C31 POPEQ 230      15.290 104.250  59.501  1.00  0.00           C
ATOM   5451 2C31 POPEQ 230      16.750 104.260  59.031  1.00  0.00           C
ATOM   5454 3C31 POPEQ 230      16.920 103.860  57.561  1.00  0.00           C
ATOM   5457 4C31 POPEQ 230      17.080 102.340  57.361  1.00  0.00           C
ATOM   5460 5C31 POPEQ 230      17.120 101.960  55.871  1.00  0.00           C
ATOM   5463 6C31 POPEQ 230      17.570 100.530  55.591  1.00  0.00           C
ATOM   5467  NH3 POPER 231      41.160  84.560  75.261  1.00  0.00           N
ATOM   5471  C12 POPER 231      41.950  85.050  76.441  1.00  0.00           C
ATOM   5474  C11 POPER 231      43.110  86.020  76.071  1.00  0.00           C
ATOM   5477  P   POPER 231      42.470  88.050  74.481  1.00  0.00           P
ATOM   5478  O13 POPER 231      41.010  88.010  74.301  1.00  0.00           O
ATOM   5479  O14 POPER 231      43.150  89.370  74.561  1.00  0.00           O
ATOM   5480  O11 POPER 231      43.260  87.110  73.461  1.00  0.00           O
ATOM   5481  O12 POPER 231      42.710  87.370  75.871  1.00  0.00           O
ATOM   5482  C1  POPER 231      42.620  86.830  72.211  1.00  0.00           C
ATOM   5485  C2  POPER 231      43.570  86.060  71.271  1.00  0.00           C
ATOM   5487  O21 POPER 231      42.830  85.660  70.101  1.00  0.00           O
ATOM   5488  C21 POPER 231      43.330  86.150  68.961  1.00  0.00           C
ATOM   5489  O22 POPER 231      44.220  86.980  68.881  1.00  0.00           O
ATOM   5490  C22 POPER 231      42.750  85.380  67.781  1.00  0.00           C
ATOM   5493  C3  POPER 231      44.130  84.790  71.981  1.00  0.00           C
ATOM   5496  O31 POPER 231      44.300  83.670  71.091  1.00  0.00           O
ATOM   5497  C31 POPER 231      45.410  83.750  70.361  1.00  0.00           C
ATOM   5498  O32 POPER 231      46.240  84.640  70.411  1.00  0.00           O
ATOM   5499  C32 POPER 231      45.450  82.520  69.431  1.00  0.00           C
ATOM   5502  C23 POPER 231      43.510  85.750  66.491  1.00  0.00           C
ATOM   5505  C24 POPER 231      43.360  84.700  65.391  1.00  0.00           C
ATOM   5508  C25 POPER 231      44.250  85.040  64.181  1.00  0.00           C
ATOM   5511  C26 POPER 231      44.260  83.910  63.141  1.00  0.00           C
ATOM   5514  C27 POPER 231      44.980  84.310  61.851  1.00  0.00           C
ATOM   5517  C28 POPER 231      45.040  83.190  60.801  1.00  0.00           C
ATOM   5520  C29 POPER 231      45.970  82.070  61.221  1.00  0.00           C
ATOM   5522 0C21 POPER 231      47.130  81.720  60.621  1.00  0.00           C
ATOM   5524 1C21 POPER 231      47.760  82.370  59.421  1.00  0.00           C
ATOM   5527 2C21 POPER 231      47.640  81.520  58.151  1.00  0.00           C
ATOM   5530 3C21 POPER 231      48.320  80.150  58.291  1.00  0.00           C
ATOM   5533 4C21 POPER 231      48.510  79.390  56.971  1.00  0.00           C
ATOM   5536 5C21 POPER 231      49.480  80.090  56.011  1.00  0.00           C
ATOM   5539 6C21 POPER 231      50.120  79.150  54.971  1.00  0.00           C
ATOM   5542 7C21 POPER 231      51.140  79.870  54.081  1.00  0.00           C
ATOM   5545 8C21 POPER 231      51.870  78.930  53.111  1.00  0.00           C
ATOM   5549  C33 POPER 231      45.870  82.860  67.981  1.00  0.00           C
ATOM   5552  C34 POPER 231      45.480  81.790  66.951  1.00  0.00           C
ATOM   5555  C35 POPER 231      46.210  80.460  67.191  1.00  0.00           C
ATOM   5558  C36 POPER 231      45.900  79.390  66.141  1.00  0.00           C
ATOM   5561  C37 POPER 231      46.690  78.120  66.441  1.00  0.00           C
ATOM   5564  C38 POPER 231      46.600  77.030  65.371  1.00  0.00           C
ATOM   5567  C39 POPER 231      47.560  75.880  65.691  1.00  0.00           C
ATOM   5570 0C31 POPER 231      47.740  74.870  64.551  1.00  0.00           C
ATOM   5573 1C31 POPER 231      48.850  73.870  64.891  1.00  0.00           C
ATOM   5576 2C31 POPER 231      49.120  72.800  63.821  1.00  0.00           C
ATOM   5579 3C31 POPER 231      49.570  73.350  62.471  1.00  0.00           C
ATOM   5582 4C31 POPER 231      50.390  72.330  61.661  1.00  0.00           C
ATOM   5585 5C31 POPER 231      50.720  72.820  60.251  1.00  0.00           C
ATOM   5588 6C31 POPER 231      51.630  71.850  59.491  1.00  0.00           C
ATOM   5592  NH3 POPES 232     117.470  50.890  32.061  1.00  0.00           N
ATOM   5596  C12 POPES 232     118.870  51.450  32.061  1.00  0.00           C
ATOM   5599  C11 POPES 232     119.540  51.180  33.411  1.00  0.00           C
ATOM   5602  P   POPES 232     121.710  51.900  34.541  1.00  0.00           P
ATOM   5603  O13 POPES 232     121.310  50.950  35.581  1.00  0.00           O
ATOM   5604  O14 POPES 232     122.680  51.450  33.521  1.00  0.00           O
ATOM   5605  O11 POPES 232     122.170  53.280  35.161  1.00  0.00           O
ATOM   5606  O12 POPES 232     120.420  52.270  33.721  1.00  0.00           O
ATOM   5607  C1  POPES 232     121.730  53.660  36.471  1.00  0.00           C
ATOM   5610  C2  POPES 232     122.330  55.040  36.881  1.00  0.00           C
ATOM   5612  O21 POPES 232     121.900  55.560  38.151  1.00  0.00           O
ATOM   5613  C21 POPES 232     121.640  54.830  39.211  1.00  0.00           C
ATOM   5614  O22 POPES 232     121.830  53.640  39.371  1.00  0.00           O
ATOM   5615  C22 POPES 232     121.100  55.780  40.291  1.00  0.00           C
ATOM   5618  C3  POPES 232     122.050  56.160  35.821  1.00  0.00           C
ATOM   5621  O31 POPES 232     120.730  56.730  35.991  1.00  0.00           O
ATOM   5622  C31 POPES 232     120.720  57.830  36.771  1.00  0.00           C
ATOM   5623  O32 POPES 232     121.670  58.540  37.021  1.00  0.00           O
ATOM   5624  C32 POPES 232     119.320  58.070  37.351  1.00  0.00           C
ATOM   5627  C23 POPES 232     120.200  55.090  41.351  1.00  0.00           C
ATOM   5630  C24 POPES 232     119.580  56.120  42.311  1.00  0.00           C
ATOM   5633  C25 POPES 232     118.770  55.510  43.461  1.00  0.00           C
ATOM   5636  C26 POPES 232     117.960  56.570  44.211  1.00  0.00           C
ATOM   5639  C27 POPES 232     117.760  56.280  45.701  1.00  0.00           C
ATOM   5642  C28 POPES 232     116.780  57.280  46.331  1.00  0.00           C
ATOM   5645  C29 POPES 232     116.800  57.300  47.841  1.00  0.00           C
ATOM   5647 0C21 POPES 232     116.570  58.370  48.621  1.00  0.00           C
ATOM   5649 1C21 POPES 232     116.200  59.760  48.141  1.00  0.00           C
ATOM   5652 2C21 POPES 232     117.260  60.830  48.491  1.00  0.00           C
ATOM   5655 3C21 POPES 232     117.290  61.170  49.991  1.00  0.00           C
ATOM   5658 4C21 POPES 232     118.270  62.310  50.311  1.00  0.00           C
ATOM   5661 5C21 POPES 232     118.240  62.730  51.781  1.00  0.00           C
ATOM   5664 6C21 POPES 232     118.820  61.700  52.761  1.00  0.00           C
ATOM   5667 7C21 POPES 232     120.340  61.510  52.601  1.00  0.00           C
ATOM   5670 8C21 POPES 232     120.910  60.530  53.611  1.00  0.00           C
ATOM   5674  C33 POPES 232     119.380  59.050  38.571  1.00  0.00           C
ATOM   5677  C34 POPES 232     118.240  58.870  39.591  1.00  0.00           C
ATOM   5680  C35 POPES 232     118.320  59.790  40.831  1.00  0.00           C
ATOM   5683  C36 POPES 232     119.720  59.840  41.471  1.00  0.00           C
ATOM   5686  C37 POPES 232     119.850  60.760  42.691  1.00  0.00           C
ATOM   5689  C38 POPES 232     121.310  61.020  43.091  1.00  0.00           C
ATOM   5692  C39 POPES 232     121.490  62.250  44.001  1.00  0.00           C
ATOM   5695 0C31 POPES 232     121.300  61.970  45.491  1.00  0.00           C
ATOM   5698 1C31 POPES 232     120.840  63.240  46.211  1.00  0.00           C
ATOM   5701 2C31 POPES 232     120.790  63.140  47.741  1.00  0.00           C
ATOM   5704 3C31 POPES 232     122.040  63.720  48.411  1.00  0.00           C
ATOM   5707 4C31 POPES 232     121.890  63.790  49.941  1.00  0.00           C
ATOM   5710 5C31 POPES 232     122.990  64.630  50.601  1.00  0.00           C
ATOM   5713 6C31 POPES 232     122.910  64.630  52.131  1.00  0.00           C
ATOM   5717  NH3 POPET 233     106.810  45.890  76.161  1.00  0.00           N
ATOM   5721  C12 POPET 233     105.440  45.300  76.021  1.00  0.00           C
ATOM   5724  C11 POPET 233     104.640  45.830  74.831  1.00  0.00           C
ATOM   5727  P   POPET 233     102.180  44.890  75.271  1.00  0.00           P
ATOM   5728  O13 POPET 233     102.600  43.820  76.201  1.00  0.00           O
ATOM   5729  O14 POPET 233     100.890  45.560  75.521  1.00  0.00           O
ATOM   5730  O11 POPET 233     102.200  44.330  73.791  1.00  0.00           O
ATOM   5731  O12 POPET 233     103.290  46.020  75.221  1.00  0.00           O
ATOM   5732  C1  POPET 233     101.050  44.560  72.981  1.00  0.00           C
ATOM   5735  C2  POPET 233     101.390  44.340  71.491  1.00  0.00           C
ATOM   5737  O21 POPET 233     100.450  45.010  70.641  1.00  0.00           O
ATOM   5738  C21 POPET 233      99.230  44.550  70.551  1.00  0.00           C
ATOM   5739  O22 POPET 233      98.670  43.780  71.321  1.00  0.00           O
ATOM   5740  C22 POPET 233      98.570  45.280  69.371  1.00  0.00           C
ATOM   5743  C3  POPET 233     101.600  42.860  71.091  1.00  0.00           C
ATOM   5746  O31 POPET 233     101.750  42.740  69.651  1.00  0.00           O
ATOM   5747  C31 POPET 233     102.510  41.710  69.271  1.00  0.00           C
ATOM   5748  O32 POPET 233     103.110  40.970  70.021  1.00  0.00           O
ATOM   5749  C32 POPET 233     102.510  41.600  67.751  1.00  0.00           C
ATOM   5752  C23 POPET 233      99.040  44.830  67.961  1.00  0.00           C
ATOM   5755  C24 POPET 233     100.410  45.400  67.551  1.00  0.00           C
ATOM   5758  C25 POPET 233     100.790  45.090  66.091  1.00  0.00           C
ATOM   5761  C26 POPET 233      99.790  45.660  65.061  1.00  0.00           C
ATOM   5764  C27 POPET 233     100.350  45.750  63.631  1.00  0.00           C
ATOM   5767  C28 POPET 233      99.290  46.130  62.571  1.00  0.00           C
ATOM   5770  C29 POPET 233      98.490  44.940  62.091  1.00  0.00           C
ATOM   5772 0C21 POPET 233      98.560  44.330  60.891  1.00  0.00           C
ATOM   5774 1C21 POPET 233      99.420  44.730  59.721  1.00  0.00           C
ATOM   5777 2C21 POPET 233      98.600  44.940  58.431  1.00  0.00           C
ATOM   5780 3C21 POPET 233      98.390  43.660  57.601  1.00  0.00           C
ATOM   5783 4C21 POPET 233      97.850  43.990  56.201  1.00  0.00           C
ATOM   5786 5C21 POPET 233      97.620  42.760  55.311  1.00  0.00           C
ATOM   5789 6C21 POPET 233      97.220  43.170  53.881  1.00  0.00           C
ATOM   5792 7C21 POPET 233      96.690  42.000  53.041  1.00  0.00           C
ATOM   5795 8C21 POPET 233      96.250  42.410  51.641  1.00  0.00           C
ATOM   5799  C33 POPET 233     101.170  41.170  67.151  1.00  0.00           C
ATOM   5802  C34 POPET 233     101.320  40.890  65.661  1.00  0.00           C
ATOM   5805  C35 POPET 233     100.080  40.220  65.091  1.00  0.00           C
ATOM   5808  C36 POPET 233     100.090  40.120  63.561  1.00  0.00           C
ATOM   5811  C37 POPET 233      98.960  39.200  63.081  1.00  0.00           C
ATOM   5814  C38 POPET 233      98.970  38.850  61.591  1.00  0.00           C
ATOM   5817  C39 POPET 233      97.990  37.700  61.341  1.00  0.00           C
ATOM   5820 0C31 POPET 233      98.400  36.750  60.211  1.00  0.00           C
ATOM   5823 1C31 POPET 233      97.440  35.550  60.131  1.00  0.00           C
ATOM   5826 2C31 POPET 233      97.880  34.460  59.151  1.00  0.00           C
ATOM   5829 3C31 POPET 233      97.960  34.950  57.711  1.00  0.00           C
ATOM   5832 4C31 POPET 233      98.080  33.800  56.701  1.00  0.00           C
ATOM   5835 5C31 POPET 233      98.040  34.300  55.251  1.00  0.00           C
ATOM   5838 6C31 POPET 233      98.110  33.160  54.231  1.00  0.00           C
ATOM   5842  NH3 POPEU 234      55.860  59.060  35.951  1.00  0.00           N
ATOM   5846  C12 POPEU 234      55.140  60.390  36.041  1.00  0.00           C
ATOM   5849  C11 POPEU 234      54.910  61.050  34.671  1.00  0.00           C
ATOM   5852  P   POPEU 234      53.400  63.180  34.141  1.00  0.00           P
ATOM   5853  O13 POPEU 234      53.850  64.560  33.801  1.00  0.00           O
ATOM   5854  O14 POPEU 234      52.880  62.310  33.091  1.00  0.00           O
ATOM   5855  O11 POPEU 234      52.310  63.260  35.321  1.00  0.00           O
ATOM   5856  O12 POPEU 234      54.600  62.440  34.871  1.00  0.00           O
ATOM   5857  C1  POPEU 234      52.760  63.780  36.581  1.00  0.00           C
ATOM   5860  C2  POPEU 234      51.790  63.450  37.751  1.00  0.00           C
ATOM   5862  O21 POPEU 234      52.510  63.470  38.991  1.00  0.00           O
ATOM   5863  C21 POPEU 234      53.150  62.380  39.351  1.00  0.00           C
ATOM   5864  O22 POPEU 234      53.770  61.600  38.641  1.00  0.00           O
ATOM   5865  C22 POPEU 234      52.910  62.160  40.841  1.00  0.00           C
ATOM   5868  C3  POPEU 234      50.920  62.160  37.631  1.00  0.00           C
ATOM   5871  O31 POPEU 234      50.280  61.850  38.901  1.00  0.00           O
ATOM   5872  C31 POPEU 234      49.270  62.680  39.221  1.00  0.00           C
ATOM   5873  O32 POPEU 234      48.750  63.470  38.471  1.00  0.00           O
ATOM   5874  C32 POPEU 234      48.920  62.570  40.711  1.00  0.00           C
ATOM   5877  C23 POPEU 234      53.060  60.680  41.271  1.00  0.00           C
ATOM   5880  C24 POPEU 234      52.560  60.450  42.701  1.00  0.00           C
ATOM   5883  C25 POPEU 234      53.470  61.100  43.761  1.00  0.00           C
ATOM   5886  C26 POPEU 234      54.300  60.080  44.551  1.00  0.00           C
ATOM   5889  C27 POPEU 234      55.650  60.640  45.041  1.00  0.00           C
ATOM   5892  C28 POPEU 234      56.000  60.220  46.481  1.00  0.00           C
ATOM   5895  C29 POPEU 234      55.240  61.060  47.481  1.00  0.00           C
ATOM   5897 0C21 POPEU 234      55.770  61.700  48.541  1.00  0.00           C
ATOM   5899 1C21 POPEU 234      57.210  61.670  48.981  1.00  0.00           C
ATOM   5902 2C21 POPEU 234      57.690  60.300  49.531  1.00  0.00           C
ATOM   5905 3C21 POPEU 234      56.730  59.670  50.551  1.00  0.00           C
ATOM   5908 4C21 POPEU 234      57.400  58.580  51.391  1.00  0.00           C
ATOM   5911 5C21 POPEU 234      56.420  57.880  52.341  1.00  0.00           C
ATOM   5914 6C21 POPEU 234      55.610  56.760  51.671  1.00  0.00           C
ATOM   5917 7C21 POPEU 234      54.750  55.960  52.661  1.00  0.00           C
ATOM   5920 8C21 POPEU 234      54.070  54.740  52.051  1.00  0.00           C
ATOM   5924  C33 POPEU 234      48.870  63.980  41.371  1.00  0.00           C
ATOM   5927  C34 POPEU 234      49.670  64.100  42.681  1.00  0.00           C
ATOM   5930  C35 POPEU 234      48.840  64.190  43.961  1.00  0.00           C
ATOM   5933  C36 POPEU 234      48.560  62.840  44.651  1.00  0.00           C
ATOM   5936  C37 POPEU 234      48.370  63.010  46.171  1.00  0.00           C
ATOM   5939  C38 POPEU 234      47.980  61.710  46.891  1.00  0.00           C
ATOM   5942  C39 POPEU 234      49.130  60.710  47.081  1.00  0.00           C
ATOM   5945 0C31 POPEU 234      50.150  61.150  48.131  1.00  0.00           C
ATOM   5948 1C31 POPEU 234      51.310  60.160  48.281  1.00  0.00           C
ATOM   5951 2C31 POPEU 234      52.300  60.520  49.401  1.00  0.00           C
ATOM   5954 3C31 POPEU 234      51.750  60.200  50.801  1.00  0.00           C
ATOM   5957 4C31 POPEU 234      52.760  60.510  51.911  1.00  0.00           C
ATOM   5960 5C31 POPEU 234      52.230  60.100  53.281  1.00  0.00           C
ATOM   5963 6C31 POPEU 234      53.160  60.490  54.421  1.00  0.00           C
ATOM   5967  NH3 POPEV 235      26.450  40.060  73.951  1.00  0.00           N
ATOM   5971  C12 POPEV 235      27.490  40.280  75.011  1.00  0.00           C
ATOM   5974  C11 POPEV 235      28.940  40.200  74.501  1.00  0.00           C
ATOM   5977  P   POPEV 235      31.290  39.900  75.631  1.00  0.00           P
ATOM   5978  O13 POPEV 235      32.100  40.750  76.531  1.00  0.00           O
ATOM   5979  O14 POPEV 235      31.330  38.430  75.841  1.00  0.00           O
ATOM   5980  O11 POPEV 235      31.750  40.220  74.141  1.00  0.00           O
ATOM   5981  O12 POPEV 235      29.790  40.390  75.621  1.00  0.00           O
ATOM   5982  C1  POPEV 235      32.660  39.350  73.461  1.00  0.00           C
ATOM   5985  C2  POPEV 235      34.010  40.060  73.231  1.00  0.00           C
ATOM   5987  O21 POPEV 235      34.950  39.170  72.611  1.00  0.00           O
ATOM   5988  C21 POPEV 235      35.610  38.350  73.401  1.00  0.00           C
ATOM   5989  O22 POPEV 235      35.340  38.070  74.561  1.00  0.00           O
ATOM   5990  C22 POPEV 235      36.800  37.830  72.601  1.00  0.00           C
ATOM   5993  C3  POPEV 235      34.570  40.800  74.501  1.00  0.00           C
ATOM   5996  O31 POPEV 235      36.000  40.890  74.601  1.00  0.00           O
ATOM   5997  C31 POPEV 235      36.730  41.880  74.081  1.00  0.00           C
ATOM   5998  O32 POPEV 235      37.810  42.200  74.561  1.00  0.00           O
ATOM   5999  C32 POPEV 235      36.190  42.480  72.801  1.00  0.00           C
ATOM   6002  C23 POPEV 235      37.970  38.820  72.511  1.00  0.00           C
ATOM   6005  C24 POPEV 235      38.710  38.710  71.171  1.00  0.00           C
ATOM   6008  C25 POPEV 235      39.990  39.530  71.121  1.00  0.00           C
ATOM   6011  C26 POPEV 235      40.660  39.450  69.741  1.00  0.00           C
ATOM   6014  C27 POPEV 235      42.090  39.980  69.751  1.00  0.00           C
ATOM   6017  C28 POPEV 235      42.770  39.860  68.381  1.00  0.00           C
ATOM   6020  C29 POPEV 235      44.260  40.140  68.451  1.00  0.00           C
ATOM   6022 0C21 POPEV 235      45.100  40.100  67.411  1.00  0.00           C
ATOM   6024 1C21 POPEV 235      44.720  39.810  65.991  1.00  0.00           C
ATOM   6027 2C21 POPEV 235      44.730  41.090  65.151  1.00  0.00           C
ATOM   6030 3C21 POPEV 235      46.130  41.650  64.861  1.00  0.00           C
ATOM   6033 4C21 POPEV 235      46.070  42.930  64.021  1.00  0.00           C
ATOM   6036 5C21 POPEV 235      47.390  43.260  63.321  1.00  0.00           C
ATOM   6039 6C21 POPEV 235      47.340  44.640  62.651  1.00  0.00           C
ATOM   6042 7C21 POPEV 235      48.430  44.820  61.581  1.00  0.00           C
ATOM   6045 8C21 POPEV 235      48.580  46.270  61.131  1.00  0.00           C
ATOM   6049  C33 POPEV 235      37.380  43.020  71.981  1.00  0.00           C
ATOM   6052  C34 POPEV 235      36.950  43.670  70.671  1.00  0.00           C
ATOM   6055  C35 POPEV 235      38.180  43.970  69.801  1.00  0.00           C
ATOM   6058  C36 POPEV 235      37.850  44.820  68.581  1.00  0.00           C
ATOM   6061  C37 POPEV 235      39.040  44.980  67.641  1.00  0.00           C
ATOM   6064  C38 POPEV 235      38.710  45.880  66.441  1.00  0.00           C
ATOM   6067  C39 POPEV 235      39.900  46.100  65.491  1.00  0.00           C
ATOM   6070 0C31 POPEV 235      40.260  44.850  64.671  1.00  0.00           C
ATOM   6073 1C31 POPEV 235      41.760  44.540  64.751  1.00  0.00           C
ATOM   6076 2C31 POPEV 235      42.190  43.280  63.981  1.00  0.00           C
ATOM   6079 3C31 POPEV 235      41.820  43.280  62.491  1.00  0.00           C
ATOM   6082 4C31 POPEV 235      42.590  42.210  61.701  1.00  0.00           C
ATOM   6085 5C31 POPEV 235      42.090  42.090  60.251  1.00  0.00           C
ATOM   6088 6C31 POPEV 235      42.960  41.170  59.381  1.00  0.00           C
ATOM   6092  NH3 POPEW 236      19.610 101.780  73.281  1.00  0.00           N
ATOM   6096  C12 POPEW 236      18.330 102.490  73.611  1.00  0.00           C
ATOM   6099  C11 POPEW 236      17.290 102.340  72.481  1.00  0.00           C
ATOM   6102  P   POPEW 236      15.010 103.040  73.591  1.00  0.00           P
ATOM   6103  O13 POPEW 236      15.510 102.880  74.971  1.00  0.00           O
ATOM   6104  O14 POPEW 236      14.100 104.190  73.381  1.00  0.00           O
ATOM   6105  O11 POPEW 236      14.430 101.660  72.981  1.00  0.00           O
ATOM   6106  O12 POPEW 236      16.250 103.300  72.651  1.00  0.00           O
ATOM   6107  C1  POPEW 236      13.790 101.670  71.681  1.00  0.00           C
ATOM   6110  C2  POPEW 236      13.570 100.260  70.991  1.00  0.00           C
ATOM   6112  O21 POPEW 236      13.230 100.440  69.601  1.00  0.00           O
ATOM   6113  C21 POPEW 236      12.010 100.870  69.311  1.00  0.00           C
ATOM   6114  O22 POPEW 236      11.150 101.210  70.111  1.00  0.00           O
ATOM   6115  C22 POPEW 236      11.850 100.910  67.791  1.00  0.00           C
ATOM   6118  C3  POPEW 236      12.600  99.260  71.711  1.00  0.00           C
ATOM   6121  O31 POPEW 236      11.760  98.510  70.801  1.00  0.00           O
ATOM   6122  C31 POPEW 236      12.250  97.410  70.251  1.00  0.00           C
ATOM   6123  O32 POPEW 236      13.300  96.880  70.551  1.00  0.00           O
ATOM   6124  C32 POPEW 236      11.280  96.930  69.161  1.00  0.00           C
ATOM   6127  C23 POPEW 236      10.600 101.680  67.321  1.00  0.00           C
ATOM   6130  C24 POPEW 236      10.710 102.110  65.841  1.00  0.00           C
ATOM   6133  C25 POPEW 236      11.000 100.950  64.881  1.00  0.00           C
ATOM   6136  C26 POPEW 236      11.140 101.410  63.421  1.00  0.00           C
ATOM   6139  C27 POPEW 236      11.560 100.270  62.481  1.00  0.00           C
ATOM   6142  C28 POPEW 236      12.250 100.730  61.181  1.00  0.00           C
ATOM   6145  C29 POPEW 236      11.370 101.580  60.311  1.00  0.00           C
ATOM   6147 0C21 POPEW 236      11.600 101.870  59.011  1.00  0.00           C
ATOM   6149 1C21 POPEW 236      12.780 101.430  58.181  1.00  0.00           C
ATOM   6152 2C21 POPEW 236      12.330 100.450  57.091  1.00  0.00           C
ATOM   6155 3C21 POPEW 236      13.480  99.920  56.211  1.00  0.00           C
ATOM   6158 4C21 POPEW 236      12.980  98.750  55.351  1.00  0.00           C
ATOM   6161 5C21 POPEW 236      13.940  98.280  54.251  1.00  0.00           C
ATOM   6164 6C21 POPEW 236      13.460  96.990  53.561  1.00  0.00           C
ATOM   6167 7C21 POPEW 236      14.220  96.680  52.261  1.00  0.00           C
ATOM   6170 8C21 POPEW 236      14.660  95.220  52.101  1.00  0.00           C
ATOM   6174  C33 POPEW 236      11.960  96.090  68.051  1.00  0.00           C
ATOM   6177  C34 POPEW 236      11.660  96.590  66.631  1.00  0.00           C
ATOM   6180  C35 POPEW 236      10.270  96.200  66.131  1.00  0.00           C
ATOM   6183  C36 POPEW 236      10.010  96.690  64.701  1.00  0.00           C
ATOM   6186  C37 POPEW 236       8.720  96.120  64.091  1.00  0.00           C
ATOM   6189  C38 POPEW 236       8.460  96.660  62.681  1.00  0.00           C
ATOM   6192  C39 POPEW 236       7.160  96.130  62.071  1.00  0.00           C
ATOM   6195 0C31 POPEW 236       7.230  94.680  61.541  1.00  0.00           C
ATOM   6198 1C31 POPEW 236       5.840  94.160  61.151  1.00  0.00           C
ATOM   6201 2C31 POPEW 236       5.770  92.670  60.781  1.00  0.00           C
ATOM   6204 3C31 POPEW 236       6.450  92.320  59.451  1.00  0.00           C
ATOM   6207 4C31 POPEW 236       5.890  93.070  58.231  1.00  0.00           C
ATOM   6210 5C31 POPEW 236       6.570  92.610  56.931  1.00  0.00           C
ATOM   6213 6C31 POPEW 236       6.050  93.320  55.671  1.00  0.00           C
ATOM   6217  NH3 POPEX 237      11.550  93.170  75.451  1.00  0.00           N
ATOM   6221  C12 POPEX 237      12.580  92.720  74.441  1.00  0.00           C
ATOM   6224  C11 POPEX 237      13.670  91.850  75.111  1.00  0.00           C
ATOM   6227  P   POPEX 237      15.480  91.790  77.011  1.00  0.00           P
ATOM   6228  O13 POPEX 237      15.890  92.650  78.141  1.00  0.00           O
ATOM   6229  O14 POPEX 237      15.000  90.440  77.331  1.00  0.00           O
ATOM   6230  O11 POPEX 237      16.680  91.680  76.001  1.00  0.00           O
ATOM   6231  O12 POPEX 237      14.330  92.550  76.181  1.00  0.00           O
ATOM   6232  C1  POPEX 237      17.270  92.850  75.441  1.00  0.00           C
ATOM   6235  C2  POPEX 237      16.940  92.950  73.931  1.00  0.00           C
ATOM   6237  O21 POPEX 237      18.170  92.940  73.191  1.00  0.00           O
ATOM   6238  C21 POPEX 237      18.100  92.420  71.971  1.00  0.00           C
ATOM   6239  O22 POPEX 237      17.130  91.860  71.491  1.00  0.00           O
ATOM   6240  C22 POPEX 237      19.380  92.770  71.231  1.00  0.00           C
ATOM   6243  C3  POPEX 237      16.100  94.220  73.581  1.00  0.00           C
ATOM   6246  O31 POPEX 237      15.120  93.940  72.561  1.00  0.00           O
ATOM   6247  C31 POPEX 237      15.430  94.230  71.301  1.00  0.00           C
ATOM   6248  O32 POPEX 237      16.380  94.900  70.931  1.00  0.00           O
ATOM   6249  C32 POPEX 237      14.450  93.460  70.421  1.00  0.00           C
ATOM   6252  C23 POPEX 237      19.970  91.580  70.451  1.00  0.00           C
ATOM   6255  C24 POPEX 237      21.010  92.010  69.411  1.00  0.00           C
ATOM   6258  C25 POPEX 237      20.400  92.850  68.281  1.00  0.00           C
ATOM   6261  C26 POPEX 237      21.330  93.250  67.131  1.00  0.00           C
ATOM   6264  C27 POPEX 237      20.590  94.150  66.121  1.00  0.00           C
ATOM   6267  C28 POPEX 237      21.330  94.360  64.791  1.00  0.00           C
ATOM   6270  C29 POPEX 237      22.710  94.940  64.971  1.00  0.00           C
ATOM   6272 0C21 POPEX 237      23.720  94.980  64.081  1.00  0.00           C
ATOM   6274 1C21 POPEX 237      23.720  94.540  62.631  1.00  0.00           C
ATOM   6277 2C21 POPEX 237      22.400  94.660  61.831  1.00  0.00           C
ATOM   6280 3C21 POPEX 237      22.640  94.760  60.321  1.00  0.00           C
ATOM   6283 4C21 POPEX 237      21.360  94.540  59.501  1.00  0.00           C
ATOM   6286 5C21 POPEX 237      21.550  94.780  58.001  1.00  0.00           C
ATOM   6289 6C21 POPEX 237      21.580  96.270  57.591  1.00  0.00           C
ATOM   6292 7C21 POPEX 237      20.230  96.960  57.771  1.00  0.00           C
ATOM   6295 8C21 POPEX 237      20.180  98.390  57.211  1.00  0.00           C
ATOM   6299  C33 POPEX 237      14.670  93.580  68.901  1.00  0.00           C
ATOM   6302  C34 POPEX 237      13.660  92.780  68.061  1.00  0.00           C
ATOM   6305  C35 POPEX 237      13.700  93.160  66.571  1.00  0.00           C
ATOM   6308  C36 POPEX 237      12.560  92.540  65.751  1.00  0.00           C
ATOM   6311  C37 POPEX 237      12.550  93.010  64.291  1.00  0.00           C
ATOM   6314  C38 POPEX 237      11.600  92.180  63.401  1.00  0.00           C
ATOM   6317  C39 POPEX 237      11.870  92.330  61.901  1.00  0.00           C
ATOM   6320 0C31 POPEX 237      13.110  91.550  61.431  1.00  0.00           C
ATOM   6323 1C31 POPEX 237      13.870  92.220  60.281  1.00  0.00           C
ATOM   6326 2C31 POPEX 237      15.150  91.460  59.891  1.00  0.00           C
ATOM   6329 3C31 POPEX 237      16.200  92.320  59.171  1.00  0.00           C
ATOM   6332 4C31 POPEX 237      15.760  92.870  57.801  1.00  0.00           C
ATOM   6335 5C31 POPEX 237      16.940  93.460  57.011  1.00  0.00           C
ATOM   6338 6C31 POPEX 237      16.510  94.130  55.701  1.00  0.00           C
ATOM   6342  NH3 POPEY 238      15.900  49.630  27.811  1.00  0.00           N
ATOM   6346  C12 POPEY 238      15.040  49.360  26.601  1.00  0.00           C
ATOM   6349  C11 POPEY 238      14.350  50.650  26.161  1.00  0.00           C
ATOM   6352  P   POPEY 238      15.080  53.160  26.311  1.00  0.00           P
ATOM   6353  O13 POPEY 238      15.410  54.130  25.251  1.00  0.00           O
ATOM   6354  O14 POPEY 238      13.740  53.250  26.931  1.00  0.00           O
ATOM   6355  O11 POPEY 238      16.160  53.180  27.451  1.00  0.00           O
ATOM   6356  O12 POPEY 238      15.310  51.660  25.791  1.00  0.00           O
ATOM   6357  C1  POPEY 238      16.660  54.420  27.961  1.00  0.00           C
ATOM   6360  C2  POPEY 238      16.110  54.720  29.361  1.00  0.00           C
ATOM   6362  O21 POPEY 238      17.030  55.660  29.981  1.00  0.00           O
ATOM   6363  C21 POPEY 238      16.490  56.420  30.911  1.00  0.00           C
ATOM   6364  O22 POPEY 238      15.300  56.560  31.131  1.00  0.00           O
ATOM   6365  C22 POPEY 238      17.600  57.060  31.751  1.00  0.00           C
ATOM   6368  C3  POPEY 238      16.040  53.380  30.151  1.00  0.00           C
ATOM   6371  O31 POPEY 238      15.950  53.530  31.591  1.00  0.00           O
ATOM   6372  C31 POPEY 238      14.720  53.730  32.011  1.00  0.00           C
ATOM   6373  O32 POPEY 238      13.760  54.000  31.321  1.00  0.00           O
ATOM   6374  C32 POPEY 238      14.670  53.590  33.531  1.00  0.00           C
ATOM   6377  C23 POPEY 238      17.170  57.320  33.221  1.00  0.00           C
ATOM   6380  C24 POPEY 238      18.340  57.790  34.091  1.00  0.00           C
ATOM   6383  C25 POPEY 238      19.220  56.650  34.611  1.00  0.00           C
ATOM   6386  C26 POPEY 238      18.890  56.230  36.061  1.00  0.00           C
ATOM   6389  C27 POPEY 238      19.740  55.030  36.521  1.00  0.00           C
ATOM   6392  C28 POPEY 238      19.910  54.880  38.041  1.00  0.00           C
ATOM   6395  C29 POPEY 238      18.650  54.580  38.811  1.00  0.00           C
ATOM   6397 0C21 POPEY 238      18.370  53.480  39.541  1.00  0.00           C
ATOM   6399 1C21 POPEY 238      19.230  52.250  39.721  1.00  0.00           C
ATOM   6402 2C21 POPEY 238      19.890  52.140  41.121  1.00  0.00           C
ATOM   6405 3C21 POPEY 238      18.930  51.960  42.311  1.00  0.00           C
ATOM   6408 4C21 POPEY 238      19.680  51.400  43.531  1.00  0.00           C
ATOM   6411 5C21 POPEY 238      18.980  51.620  44.881  1.00  0.00           C
ATOM   6414 6C21 POPEY 238      19.760  50.980  46.041  1.00  0.00           C
ATOM   6417 7C21 POPEY 238      19.360  51.500  47.421  1.00  0.00           C
ATOM   6420 8C21 POPEY 238      20.170  50.850  48.551  1.00  0.00           C
ATOM   6424  C33 POPEY 238      13.560  54.480  34.111  1.00  0.00           C
ATOM   6427  C34 POPEY 238      13.190  54.180  35.561  1.00  0.00           C
ATOM   6430  C35 POPEY 238      14.190  54.700  36.601  1.00  0.00           C
ATOM   6433  C36 POPEY 238      13.760  54.330  38.021  1.00  0.00           C
ATOM   6436  C37 POPEY 238      14.730  54.860  39.081  1.00  0.00           C
ATOM   6439  C38 POPEY 238      14.480  54.250  40.471  1.00  0.00           C
ATOM   6442  C39 POPEY 238      15.360  54.870  41.561  1.00  0.00           C
ATOM   6445 0C31 POPEY 238      15.160  54.210  42.931  1.00  0.00           C
ATOM   6448 1C31 POPEY 238      16.060  54.830  44.001  1.00  0.00           C
ATOM   6451 2C31 POPEY 238      15.530  54.640  45.431  1.00  0.00           C
ATOM   6454 3C31 POPEY 238      15.560  53.190  45.951  1.00  0.00           C
ATOM   6457 4C31 POPEY 238      14.810  53.080  47.291  1.00  0.00           C
ATOM   6460 5C31 POPEY 238      14.880  51.690  47.921  1.00  0.00           C
ATOM   6463 6C31 POPEY 238      13.930  51.530  49.101  1.00  0.00           C
ATOM   6467  NH3 POPEZ 239      63.040  90.680  34.581  1.00  0.00           N
ATOM   6471  C12 POPEZ 239      61.640  90.340  35.031  1.00  0.00           C
ATOM   6474  C11 POPEZ 239      60.600  90.570  33.911  1.00  0.00           C
ATOM   6477  P   POPEZ 239      60.980  92.970  32.931  1.00  0.00           P
ATOM   6478  O13 POPEZ 239      60.570  92.900  31.521  1.00  0.00           O
ATOM   6479  O14 POPEZ 239      62.410  92.810  33.241  1.00  0.00           O
ATOM   6480  O11 POPEZ 239      60.570  94.390  33.511  1.00  0.00           O
ATOM   6481  O12 POPEZ 239      60.190  91.930  33.821  1.00  0.00           O
ATOM   6482  C1  POPEZ 239      59.320  94.600  34.181  1.00  0.00           C
ATOM   6485  C2  POPEZ 239      59.340  94.140  35.671  1.00  0.00           C
ATOM   6487  O21 POPEZ 239      58.100  94.600  36.221  1.00  0.00           O
ATOM   6488  C21 POPEZ 239      57.560  93.860  37.171  1.00  0.00           C
ATOM   6489  O22 POPEZ 239      58.020  92.820  37.631  1.00  0.00           O
ATOM   6490  C22 POPEZ 239      56.310  94.600  37.671  1.00  0.00           C
ATOM   6493  C3  POPEZ 239      60.550  94.740  36.461  1.00  0.00           C
ATOM   6496  O31 POPEZ 239      60.710  94.130  37.771  1.00  0.00           O
ATOM   6497  C31 POPEZ 239      60.230  94.810  38.801  1.00  0.00           C
ATOM   6498  O32 POPEZ 239      59.790  95.940  38.781  1.00  0.00           O
ATOM   6499  C32 POPEZ 239      60.230  93.940  40.051  1.00  0.00           C
ATOM   6502  C23 POPEZ 239      55.620  93.930  38.881  1.00  0.00           C
ATOM   6505  C24 POPEZ 239      54.890  94.970  39.741  1.00  0.00           C
ATOM   6508  C25 POPEZ 239      54.220  94.350  40.971  1.00  0.00           C
ATOM   6511  C26 POPEZ 239      53.170  93.320  40.581  1.00  0.00           C
ATOM   6514  C27 POPEZ 239      52.330  92.830  41.751  1.00  0.00           C
ATOM   6517  C28 POPEZ 239      51.290  91.830  41.231  1.00  0.00           C
ATOM   6520  C29 POPEZ 239      50.220  91.270  42.131  1.00  0.00           C
ATOM   6522 0C21 POPEZ 239      50.060  91.300  43.471  1.00  0.00           C
ATOM   6524 1C21 POPEZ 239      50.920  91.890  44.561  1.00  0.00           C
ATOM   6527 2C21 POPEZ 239      51.580  90.770  45.391  1.00  0.00           C
ATOM   6530 3C21 POPEZ 239      52.110  91.280  46.741  1.00  0.00           C
ATOM   6533 4C21 POPEZ 239      52.600  90.140  47.631  1.00  0.00           C
ATOM   6536 5C21 POPEZ 239      52.780  90.550  49.101  1.00  0.00           C
ATOM   6539 6C21 POPEZ 239      52.930  89.330  50.031  1.00  0.00           C
ATOM   6542 7C21 POPEZ 239      52.880  89.700  51.511  1.00  0.00           C
ATOM   6545 8C21 POPEZ 239      52.850  88.480  52.441  1.00  0.00           C
ATOM   6549  C33 POPEZ 239      59.510  94.610  41.231  1.00  0.00           C
ATOM   6552  C34 POPEZ 239      59.780  93.880  42.561  1.00  0.00           C
ATOM   6555  C35 POPEZ 239      58.690  92.850  42.911  1.00  0.00           C
ATOM   6558  C36 POPEZ 239      57.450  93.550  43.471  1.00  0.00           C
ATOM   6561  C37 POPEZ 239      56.380  92.590  44.011  1.00  0.00           C
ATOM   6564  C38 POPEZ 239      55.120  93.320  44.531  1.00  0.00           C
ATOM   6567  C39 POPEZ 239      55.340  94.210  45.761  1.00  0.00           C
ATOM   6570 0C31 POPEZ 239      54.040  94.900  46.211  1.00  0.00           C
ATOM   6573 1C31 POPEZ 239      54.140  95.600  47.571  1.00  0.00           C
ATOM   6576 2C31 POPEZ 239      52.770  95.980  48.171  1.00  0.00           C
ATOM   6579 3C31 POPEZ 239      51.970  94.740  48.611  1.00  0.00           C
ATOM   6582 4C31 POPEZ 239      50.580  95.060  49.191  1.00  0.00           C
ATOM   6585 5C31 POPEZ 239      49.770  93.770  49.411  1.00  0.00           C
ATOM   6588 6C31 POPEZ 239      48.410  93.990  50.061  1.00  0.00           C
ATOM   6592  NH3 POPEa 240       6.820 133.720  73.911  1.00  0.00           N
ATOM   6596  C12 POPEa 240       6.500 132.250  73.761  1.00  0.00           C
ATOM   6599  C11 POPEa 240       5.150 132.010  73.061  1.00  0.00           C
ATOM   6602  P   POPEa 240       3.860 129.740  73.541  1.00  0.00           P
ATOM   6603  O13 POPEa 240       4.510 128.920  74.591  1.00  0.00           O
ATOM   6604  O14 POPEa 240       2.710 130.600  73.901  1.00  0.00           O
ATOM   6605  O11 POPEa 240       3.360 128.760  72.391  1.00  0.00           O
ATOM   6606  O12 POPEa 240       4.970 130.610  72.821  1.00  0.00           O
ATOM   6607  C1  POPEa 240       3.920 128.730  71.081  1.00  0.00           C
ATOM   6610  C2  POPEa 240       3.320 127.560  70.211  1.00  0.00           C
ATOM   6612  O21 POPEa 240       1.970 127.790  69.731  1.00  0.00           O
ATOM   6613  C21 POPEa 240       1.910 128.600  68.671  1.00  0.00           C
ATOM   6614  O22 POPEa 240       2.810 129.310  68.271  1.00  0.00           O
ATOM   6615  C22 POPEa 240       0.550 128.460  67.971  1.00  0.00           C
ATOM   6618  C3  POPEa 240       3.400 126.200  70.951  1.00  0.00           C
ATOM   6621  O31 POPEa 240       2.700 125.100  70.321  1.00  0.00           O
ATOM   6622  C31 POPEa 240       3.210 124.690  69.151  1.00  0.00           C
ATOM   6623  O32 POPEa 240       4.000 125.310  68.461  1.00  0.00           O
ATOM   6624  C32 POPEa 240       2.770 123.260  68.871  1.00  0.00           C
ATOM   6627  C23 POPEa 240       0.610 128.020  66.501  1.00  0.00           C
ATOM   6630  C24 POPEa 240       0.030 126.620  66.241  1.00  0.00           C
ATOM   6633  C25 POPEa 240       0.230 126.210  64.771  1.00  0.00           C
ATOM   6636  C26 POPEa 240      -0.970 125.500  64.121  1.00  0.00           C
ATOM   6639  C27 POPEa 240      -0.730 125.260  62.621  1.00  0.00           C
ATOM   6642  C28 POPEa 240      -2.010 124.970  61.821  1.00  0.00           C
ATOM   6645  C29 POPEa 240      -2.770 123.780  62.361  1.00  0.00           C
ATOM   6647 0C21 POPEa 240      -4.090 123.590  62.261  1.00  0.00           C
ATOM   6649 1C21 POPEa 240      -5.060 124.530  61.581  1.00  0.00           C
ATOM   6652 2C21 POPEa 240      -6.420 124.570  62.291  1.00  0.00           C
ATOM   6655 3C21 POPEa 240      -7.280 125.760  61.841  1.00  0.00           C
ATOM   6658 4C21 POPEa 240      -8.540 125.880  62.681  1.00  0.00           C
ATOM   6661 5C21 POPEa 240      -9.490 126.970  62.181  1.00  0.00           C
ATOM   6664 6C21 POPEa 240     -10.560 127.290  63.231  1.00  0.00           C
ATOM   6667 7C21 POPEa 240     -11.470 128.440  62.801  1.00  0.00           C
ATOM   6670 8C21 POPEa 240     -12.390 128.890  63.931  1.00  0.00           C
ATOM   6674  C33 POPEa 240       1.780 123.100  67.711  1.00  0.00           C
ATOM   6677  C34 POPEa 240       2.380 123.060  66.291  1.00  0.00           C
ATOM   6680  C35 POPEa 240       1.380 122.420  65.311  1.00  0.00           C
ATOM   6683  C36 POPEa 240       1.870 122.300  63.871  1.00  0.00           C
ATOM   6686  C37 POPEa 240       1.030 121.350  63.001  1.00  0.00           C
ATOM   6689  C38 POPEa 240       1.610 121.100  61.591  1.00  0.00           C
ATOM   6692  C39 POPEa 240       1.690 122.360  60.701  1.00  0.00           C
ATOM   6695 0C31 POPEa 240       1.780 122.010  59.211  1.00  0.00           C
ATOM   6698 1C31 POPEa 240       1.770 123.240  58.281  1.00  0.00           C
ATOM   6701 2C31 POPEa 240       1.590 122.840  56.811  1.00  0.00           C
ATOM   6704 3C31 POPEa 240       1.510 124.020  55.831  1.00  0.00           C
ATOM   6707 4C31 POPEa 240       2.760 124.910  55.811  1.00  0.00           C
ATOM   6710 5C31 POPEa 240       2.820 125.810  54.561  1.00  0.00           C
ATOM   6713 6C31 POPEa 240       4.050 126.710  54.511  1.00  0.00           C
ATOM   6717  NH3 POPEb 241      27.430  90.890  78.291  1.00  0.00           N
ATOM   6721  C12 POPEb 241      28.350  91.920  78.911  1.00  0.00           C
ATOM   6724  C11 POPEb 241      28.980  92.890  77.911  1.00  0.00           C
ATOM   6727  P   POPEb 241      30.380  95.140  78.371  1.00  0.00           P
ATOM   6728  O13 POPEb 241      29.130  95.910  78.561  1.00  0.00           O
ATOM   6729  O14 POPEb 241      31.530  95.490  79.231  1.00  0.00           O
ATOM   6730  O11 POPEb 241      30.850  95.290  76.871  1.00  0.00           O
ATOM   6731  O12 POPEb 241      30.060  93.590  78.521  1.00  0.00           O
ATOM   6732  C1  POPEb 241      31.110  94.210  75.991  1.00  0.00           C
ATOM   6735  C2  POPEb 241      30.000  94.030  74.911  1.00  0.00           C
ATOM   6737  O21 POPEb 241      30.540  93.380  73.751  1.00  0.00           O
ATOM   6738  C21 POPEb 241      31.110  92.210  73.971  1.00  0.00           C
ATOM   6739  O22 POPEb 241      30.890  91.480  74.921  1.00  0.00           O
ATOM   6740  C22 POPEb 241      32.170  91.960  72.891  1.00  0.00           C
ATOM   6743  C3  POPEb 241      29.430  95.410  74.471  1.00  0.00           C
ATOM   6746  O31 POPEb 241      30.470  96.340  74.081  1.00  0.00           O
ATOM   6747  C31 POPEb 241      31.210  96.020  73.011  1.00  0.00           C
ATOM   6748  O32 POPEb 241      32.430  96.110  73.001  1.00  0.00           O
ATOM   6749  C32 POPEb 241      30.330  95.700  71.801  1.00  0.00           C
ATOM   6752  C23 POPEb 241      32.490  90.470  72.671  1.00  0.00           C
ATOM   6755  C24 POPEb 241      31.820  89.890  71.411  1.00  0.00           C
ATOM   6758  C25 POPEb 241      32.320  90.540  70.121  1.00  0.00           C
ATOM   6761  C26 POPEb 241      32.130  89.630  68.901  1.00  0.00           C
ATOM   6764  C27 POPEb 241      32.600  90.280  67.601  1.00  0.00           C
ATOM   6767  C28 POPEb 241      32.780  89.260  66.461  1.00  0.00           C
ATOM   6770  C29 POPEb 241      31.500  88.530  66.151  1.00  0.00           C
ATOM   6772 0C21 POPEb 241      30.870  88.540  64.971  1.00  0.00           C
ATOM   6774 1C21 POPEb 241      31.380  89.240  63.731  1.00  0.00           C
ATOM   6777 2C21 POPEb 241      30.570  88.800  62.501  1.00  0.00           C
ATOM   6780 3C21 POPEb 241      31.120  89.310  61.171  1.00  0.00           C
ATOM   6783 4C21 POPEb 241      30.200  88.870  60.021  1.00  0.00           C
ATOM   6786 5C21 POPEb 241      30.840  88.990  58.631  1.00  0.00           C
ATOM   6789 6C21 POPEb 241      29.960  88.320  57.571  1.00  0.00           C
ATOM   6792 7C21 POPEb 241      30.630  88.240  56.201  1.00  0.00           C
ATOM   6795 8C21 POPEb 241      29.830  87.380  55.221  1.00  0.00           C
ATOM   6799  C33 POPEb 241      31.020  95.940  70.441  1.00  0.00           C
ATOM   6802  C34 POPEb 241      30.110  96.740  69.491  1.00  0.00           C
ATOM   6805  C35 POPEb 241      30.560  96.660  68.031  1.00  0.00           C
ATOM   6808  C36 POPEb 241      30.270  95.290  67.411  1.00  0.00           C
ATOM   6811  C37 POPEb 241      30.960  95.090  66.061  1.00  0.00           C
ATOM   6814  C38 POPEb 241      31.150  93.610  65.711  1.00  0.00           C
ATOM   6817  C39 POPEb 241      29.840  92.830  65.511  1.00  0.00           C
ATOM   6820 0C31 POPEb 241      29.000  93.280  64.301  1.00  0.00           C
ATOM   6823 1C31 POPEb 241      29.720  93.070  62.971  1.00  0.00           C
ATOM   6826 2C31 POPEb 241      28.870  93.430  61.741  1.00  0.00           C
ATOM   6829 3C31 POPEb 241      29.180  94.830  61.201  1.00  0.00           C
ATOM   6832 4C31 POPEb 241      28.500  95.090  59.841  1.00  0.00           C
ATOM   6835 5C31 POPEb 241      29.030  96.350  59.151  1.00  0.00           C
ATOM   6838 6C31 POPEb 241      28.490  96.520  57.731  1.00  0.00           C
ATOM   6842  NH3 POPEc 242      52.180  72.320  37.061  1.00  0.00           N
ATOM   6846  C12 POPEc 242      52.150  73.580  36.221  1.00  0.00           C
ATOM   6849  C11 POPEc 242      52.860  74.770  36.911  1.00  0.00           C
ATOM   6852  P   POPEc 242      53.820  77.130  36.151  1.00  0.00           P
ATOM   6853  O13 POPEc 242      55.220  76.660  36.101  1.00  0.00           O
ATOM   6854  O14 POPEc 242      53.390  78.180  35.201  1.00  0.00           O
ATOM   6855  O11 POPEc 242      53.500  77.660  37.621  1.00  0.00           O
ATOM   6856  O12 POPEc 242      52.800  75.930  36.081  1.00  0.00           O
ATOM   6857  C1  POPEc 242      53.750  79.030  37.961  1.00  0.00           C
ATOM   6860  C2  POPEc 242      54.430  79.170  39.341  1.00  0.00           C
ATOM   6862  O21 POPEc 242      54.510  80.580  39.601  1.00  0.00           O
ATOM   6863  C21 POPEc 242      54.250  81.160  40.781  1.00  0.00           C
ATOM   6864  O22 POPEc 242      54.280  82.370  40.951  1.00  0.00           O
ATOM   6865  C22 POPEc 242      53.940  80.160  41.911  1.00  0.00           C
ATOM   6868  C3  POPEc 242      55.830  78.490  39.311  1.00  0.00           C
ATOM   6871  O31 POPEc 242      56.680  78.800  40.421  1.00  0.00           O
ATOM   6872  C31 POPEc 242      56.900  77.990  41.471  1.00  0.00           C
ATOM   6873  O32 POPEc 242      57.800  78.120  42.281  1.00  0.00           O
ATOM   6874  C32 POPEc 242      55.820  76.930  41.641  1.00  0.00           C
ATOM   6877  C23 POPEc 242      53.800  80.780  43.311  1.00  0.00           C
ATOM   6880  C24 POPEc 242      52.360  81.180  43.671  1.00  0.00           C
ATOM   6883  C25 POPEc 242      52.230  81.360  45.191  1.00  0.00           C
ATOM   6886  C26 POPEc 242      51.000  82.150  45.641  1.00  0.00           C
ATOM   6889  C27 POPEc 242      50.960  82.260  47.171  1.00  0.00           C
ATOM   6892  C28 POPEc 242      49.980  83.350  47.651  1.00  0.00           C
ATOM   6895  C29 POPEc 242      50.020  83.510  49.141  1.00  0.00           C
ATOM   6897 0C21 POPEc 242      50.160  84.660  49.831  1.00  0.00           C
ATOM   6899 1C21 POPEc 242      50.350  86.030  49.231  1.00  0.00           C
ATOM   6902 2C21 POPEc 242      49.030  86.760  48.961  1.00  0.00           C
ATOM   6905 3C21 POPEc 242      49.240  88.040  48.141  1.00  0.00           C
ATOM   6908 4C21 POPEc 242      47.930  88.790  47.851  1.00  0.00           C
ATOM   6911 5C21 POPEc 242      48.130  89.940  46.851  1.00  0.00           C
ATOM   6914 6C21 POPEc 242      46.830  90.700  46.551  1.00  0.00           C
ATOM   6917 7C21 POPEc 242      47.080  91.900  45.631  1.00  0.00           C
ATOM   6920 8C21 POPEc 242      45.820  92.690  45.271  1.00  0.00           C
ATOM   6924  C33 POPEc 242      55.870  76.390  43.091  1.00  0.00           C
ATOM   6927  C34 POPEc 242      54.590  75.660  43.461  1.00  0.00           C
ATOM   6930  C35 POPEc 242      53.730  76.400  44.501  1.00  0.00           C
ATOM   6933  C36 POPEc 242      54.030  75.960  45.951  1.00  0.00           C
ATOM   6936  C37 POPEc 242      53.990  77.110  46.961  1.00  0.00           C
ATOM   6939  C38 POPEc 242      54.380  76.670  48.381  1.00  0.00           C
ATOM   6942  C39 POPEc 242      53.250  75.960  49.131  1.00  0.00           C
ATOM   6945 0C31 POPEc 242      53.580  75.660  50.611  1.00  0.00           C
ATOM   6948 1C31 POPEc 242      52.390  75.150  51.431  1.00  0.00           C
ATOM   6951 2C31 POPEc 242      52.280  73.620  51.561  1.00  0.00           C
ATOM   6954 3C31 POPEc 242      52.370  72.860  50.241  1.00  0.00           C
ATOM   6957 4C31 POPEc 242      51.850  71.420  50.321  1.00  0.00           C
ATOM   6960 5C31 POPEc 242      52.300  70.590  49.111  1.00  0.00           C
ATOM   6963 6C31 POPEc 242      51.490  69.310  48.901  1.00  0.00           C
ATOM   6967  NH3 POPEd 243      69.620  19.510  35.961  1.00  0.00           N
ATOM   6971  C12 POPEd 243      69.030  20.880  36.161  1.00  0.00           C
ATOM   6974  C11 POPEd 243      67.810  21.090  35.241  1.00  0.00           C
ATOM   6977  P   POPEd 243      65.810  22.670  34.871  1.00  0.00           P
ATOM   6978  O13 POPEd 243      66.380  23.150  33.601  1.00  0.00           O
ATOM   6979  O14 POPEd 243      64.810  21.590  34.781  1.00  0.00           O
ATOM   6980  O11 POPEd 243      65.300  23.920  35.701  1.00  0.00           O
ATOM   6981  O12 POPEd 243      67.030  22.170  35.741  1.00  0.00           O
ATOM   6982  C1  POPEd 243      64.970  23.800  37.081  1.00  0.00           C
ATOM   6985  C2  POPEd 243      66.120  24.240  38.041  1.00  0.00           C
ATOM   6987  O21 POPEd 243      65.710  24.040  39.411  1.00  0.00           O
ATOM   6988  C21 POPEd 243      65.640  22.790  39.841  1.00  0.00           C
ATOM   6989  O22 POPEd 243      65.840  21.790  39.181  1.00  0.00           O
ATOM   6990  C22 POPEd 243      65.340  22.790  41.341  1.00  0.00           C
ATOM   6993  C3  POPEd 243      66.500  25.740  37.791  1.00  0.00           C
ATOM   6996  O31 POPEd 243      66.680  26.520  39.001  1.00  0.00           O
ATOM   6997  C31 POPEd 243      67.230  27.710  38.821  1.00  0.00           C
ATOM   6998  O32 POPEd 243      67.820  28.090  37.831  1.00  0.00           O
ATOM   6999  C32 POPEd 243      67.080  28.510  40.101  1.00  0.00           C
ATOM   7002  C23 POPEd 243      63.840  22.980  41.651  1.00  0.00           C
ATOM   7005  C24 POPEd 243      63.450  22.670  43.101  1.00  0.00           C
ATOM   7008  C25 POPEd 243      61.930  22.750  43.331  1.00  0.00           C
ATOM   7011  C26 POPEd 243      61.420  24.170  43.601  1.00  0.00           C
ATOM   7014  C27 POPEd 243      60.000  24.180  44.191  1.00  0.00           C
ATOM   7017  C28 POPEd 243      59.380  25.580  44.411  1.00  0.00           C
ATOM   7020  C29 POPEd 243      60.270  26.520  45.181  1.00  0.00           C
ATOM   7022 0C21 POPEd 243      60.110  26.980  46.441  1.00  0.00           C
ATOM   7024 1C21 POPEd 243      59.010  26.670  47.421  1.00  0.00           C
ATOM   7027 2C21 POPEd 243      58.390  27.940  48.041  1.00  0.00           C
ATOM   7030 3C21 POPEd 243      57.080  27.650  48.791  1.00  0.00           C
ATOM   7033 4C21 POPEd 243      56.190  28.890  48.961  1.00  0.00           C
ATOM   7036 5C21 POPEd 243      54.830  28.570  49.601  1.00  0.00           C
ATOM   7039 6C21 POPEd 243      54.930  28.280  51.111  1.00  0.00           C
ATOM   7042 7C21 POPEd 243      53.580  27.900  51.741  1.00  0.00           C
ATOM   7045 8C21 POPEd 243      53.670  27.670  53.251  1.00  0.00           C
ATOM   7049  C33 POPEd 243      67.720  29.910  40.041  1.00  0.00           C
ATOM   7052  C34 POPEd 243      67.360  30.760  41.281  1.00  0.00           C
ATOM   7055  C35 POPEd 243      67.730  30.060  42.591  1.00  0.00           C
ATOM   7058  C36 POPEd 243      67.180  30.740  43.831  1.00  0.00           C
ATOM   7061  C37 POPEd 243      67.620  29.960  45.071  1.00  0.00           C
ATOM   7064  C38 POPEd 243      67.060  30.490  46.391  1.00  0.00           C
ATOM   7067  C39 POPEd 243      67.860  29.880  47.551  1.00  0.00           C
ATOM   7070 0C31 POPEd 243      67.120  29.940  48.891  1.00  0.00           C
ATOM   7073 1C31 POPEd 243      67.870  29.140  49.961  1.00  0.00           C
ATOM   7076 2C31 POPEd 243      67.050  28.930  51.241  1.00  0.00           C
ATOM   7079 3C31 POPEd 243      67.870  28.300  52.361  1.00  0.00           C
ATOM   7082 4C31 POPEd 243      67.000  27.540  53.371  1.00  0.00           C
ATOM   7085 5C31 POPEd 243      67.790  27.020  54.581  1.00  0.00           C
ATOM   7088 6C31 POPEd 243      66.920  26.230  55.551  1.00  0.00           C
ATOM   7092  NH3 POPEe 244      92.000   4.000  32.771  1.00  0.00           N
ATOM   7096  C12 POPEe 244      92.550   5.250  33.391  1.00  0.00           C
ATOM   7099  C11 POPEe 244      92.200   6.470  32.521  1.00  0.00           C
ATOM   7102  P   POPEe 244      93.490   8.680  33.001  1.00  0.00           P
ATOM   7103  O13 POPEe 244      93.660   8.800  31.541  1.00  0.00           O
ATOM   7104  O14 POPEe 244      93.280   9.970  33.701  1.00  0.00           O
ATOM   7105  O11 POPEe 244      94.730   7.910  33.631  1.00  0.00           O
ATOM   7106  O12 POPEe 244      92.320   7.660  33.291  1.00  0.00           O
ATOM   7107  C1  POPEe 244      94.950   8.020  35.041  1.00  0.00           C
ATOM   7110  C2  POPEe 244      95.920   6.920  35.541  1.00  0.00           C
ATOM   7112  O21 POPEe 244      96.260   7.160  36.911  1.00  0.00           O
ATOM   7113  C21 POPEe 244      95.380   6.680  37.771  1.00  0.00           C
ATOM   7114  O22 POPEe 244      94.290   6.210  37.511  1.00  0.00           O
ATOM   7115  C22 POPEe 244      96.020   6.710  39.161  1.00  0.00           C
ATOM   7118  C3  POPEe 244      97.240   6.850  34.691  1.00  0.00           C
ATOM   7121  O31 POPEe 244      98.320   6.190  35.411  1.00  0.00           O
ATOM   7122  C31 POPEe 244      99.200   7.000  36.001  1.00  0.00           C
ATOM   7123  O32 POPEe 244      99.270   8.210  35.831  1.00  0.00           O
ATOM   7124  C32 POPEe 244     100.050   6.200  36.981  1.00  0.00           C
ATOM   7127  C23 POPEe 244      95.010   6.850  40.321  1.00  0.00           C
ATOM   7130  C24 POPEe 244      95.700   6.600  41.671  1.00  0.00           C
ATOM   7133  C25 POPEe 244      94.760   6.750  42.881  1.00  0.00           C
ATOM   7136  C26 POPEe 244      95.400   6.210  44.161  1.00  0.00           C
ATOM   7139  C27 POPEe 244      94.470   6.270  45.381  1.00  0.00           C
ATOM   7142  C28 POPEe 244      94.890   5.330  46.521  1.00  0.00           C
ATOM   7145  C29 POPEe 244      96.310   5.580  46.981  1.00  0.00           C
ATOM   7147 0C21 POPEe 244      96.690   6.390  47.981  1.00  0.00           C
ATOM   7149 1C21 POPEe 244      95.790   7.220  48.861  1.00  0.00           C
ATOM   7152 2C21 POPEe 244      96.270   7.270  50.331  1.00  0.00           C
ATOM   7155 3C21 POPEe 244      95.400   8.220  51.161  1.00  0.00           C
ATOM   7158 4C21 POPEe 244      96.020   8.600  52.511  1.00  0.00           C
ATOM   7161 5C21 POPEe 244      95.290   9.800  53.151  1.00  0.00           C
ATOM   7164 6C21 POPEe 244      95.980  10.310  54.421  1.00  0.00           C
ATOM   7167 7C21 POPEe 244      95.370  11.610  54.951  1.00  0.00           C
ATOM   7170 8C21 POPEe 244      96.100  12.160  56.181  1.00  0.00           C
ATOM   7174  C33 POPEe 244      99.770   6.650  38.431  1.00  0.00           C
ATOM   7177  C34 POPEe 244     100.480   5.800  39.491  1.00  0.00           C
ATOM   7180  C35 POPEe 244      99.990   6.150  40.911  1.00  0.00           C
ATOM   7183  C36 POPEe 244     100.650   5.290  42.001  1.00  0.00           C
ATOM   7186  C37 POPEe 244     100.010   5.510  43.371  1.00  0.00           C
ATOM   7189  C38 POPEe 244     100.520   4.520  44.421  1.00  0.00           C
ATOM   7192  C39 POPEe 244     100.170   4.940  45.851  1.00  0.00           C
ATOM   7195 0C31 POPEe 244     100.480   3.850  46.881  1.00  0.00           C
ATOM   7198 1C31 POPEe 244     100.130   4.290  48.311  1.00  0.00           C
ATOM   7201 2C31 POPEe 244     100.340   3.210  49.381  1.00  0.00           C
ATOM   7204 3C31 POPEe 244     101.810   2.800  49.551  1.00  0.00           C
ATOM   7207 4C31 POPEe 244     102.050   1.990  50.821  1.00  0.00           C
ATOM   7210 5C31 POPEe 244     103.540   1.750  51.111  1.00  0.00           C
ATOM   7213 6C31 POPEe 244     103.790   1.030  52.441  1.00  0.00           C
ATOM   7217  NH3 POPEf 245      -3.410 103.940  31.181  1.00  0.00           N
ATOM   7221  C12 POPEf 245      -3.040 104.730  32.401  1.00  0.00           C
ATOM   7224  C11 POPEf 245      -2.350 106.040  31.991  1.00  0.00           C
ATOM   7227  P   POPEf 245      -0.520 105.250  30.251  1.00  0.00           P
ATOM   7228  O13 POPEf 245      -1.700 105.180  29.371  1.00  0.00           O
ATOM   7229  O14 POPEf 245       0.660 106.040  29.831  1.00  0.00           O
ATOM   7230  O11 POPEf 245      -0.120 103.760  30.621  1.00  0.00           O
ATOM   7231  O12 POPEf 245      -0.970 105.810  31.661  1.00  0.00           O
ATOM   7232  C1  POPEf 245       1.080 103.510  31.351  1.00  0.00           C
ATOM   7235  C2  POPEf 245       0.810 103.460  32.871  1.00  0.00           C
ATOM   7237  O21 POPEf 245       1.950 103.830  33.661  1.00  0.00           O
ATOM   7238  C21 POPEf 245       3.070 103.130  33.561  1.00  0.00           C
ATOM   7239  O22 POPEf 245       3.420 102.440  32.611  1.00  0.00           O
ATOM   7240  C22 POPEf 245       3.790 103.160  34.891  1.00  0.00           C
ATOM   7243  C3  POPEf 245       0.270 102.060  33.221  1.00  0.00           C
ATOM   7246  O31 POPEf 245      -0.210 101.950  34.591  1.00  0.00           O
ATOM   7247  C31 POPEf 245      -1.490 101.610  34.721  1.00  0.00           C
ATOM   7248  O32 POPEf 245      -2.350 101.740  33.871  1.00  0.00           O
ATOM   7249  C32 POPEf 245      -1.740 101.060  36.121  1.00  0.00           C
ATOM   7252  C23 POPEf 245       3.240 102.020  35.771  1.00  0.00           C
ATOM   7255  C24 POPEf 245       3.960 101.880  37.111  1.00  0.00           C
ATOM   7258  C25 POPEf 245       3.460 100.680  37.931  1.00  0.00           C
ATOM   7261  C26 POPEf 245       4.370 100.370  39.131  1.00  0.00           C
ATOM   7264  C27 POPEf 245       4.200 101.360  40.301  1.00  0.00           C
ATOM   7267  C28 POPEf 245       5.260 101.190  41.411  1.00  0.00           C
ATOM   7270  C29 POPEf 245       5.260  99.810  42.011  1.00  0.00           C
ATOM   7272 0C21 POPEf 245       5.120  99.470  43.301  1.00  0.00           C
ATOM   7274 1C21 POPEf 245       4.930 100.400  44.481  1.00  0.00           C
ATOM   7277 2C21 POPEf 245       6.260 100.670  45.211  1.00  0.00           C
ATOM   7280 3C21 POPEf 245       6.860  99.420  45.911  1.00  0.00           C
ATOM   7283 4C21 POPEf 245       8.390  99.330  45.811  1.00  0.00           C
ATOM   7286 5C21 POPEf 245       9.130  99.990  46.981  1.00  0.00           C
ATOM   7289 6C21 POPEf 245      10.650  99.970  46.761  1.00  0.00           C
ATOM   7292 7C21 POPEf 245      11.440 100.620  47.901  1.00  0.00           C
ATOM   7295 8C21 POPEf 245      12.920 100.810  47.561  1.00  0.00           C
ATOM   7299  C33 POPEf 245      -2.630 101.990  36.971  1.00  0.00           C
ATOM   7302  C34 POPEf 245      -2.880 101.380  38.351  1.00  0.00           C
ATOM   7305  C35 POPEf 245      -3.140 102.430  39.431  1.00  0.00           C
ATOM   7308  C36 POPEf 245      -2.510 102.040  40.781  1.00  0.00           C
ATOM   7311  C37 POPEf 245      -2.700 103.090  41.881  1.00  0.00           C
ATOM   7314  C38 POPEf 245      -1.910 102.710  43.131  1.00  0.00           C
ATOM   7317  C39 POPEf 245      -2.030 103.690  44.301  1.00  0.00           C
ATOM   7320 0C31 POPEf 245      -3.400 103.700  44.981  1.00  0.00           C
ATOM   7323 1C31 POPEf 245      -3.260 103.890  46.491  1.00  0.00           C
ATOM   7326 2C31 POPEf 245      -4.550 104.360  47.181  1.00  0.00           C
ATOM   7329 3C31 POPEf 245      -4.430 104.300  48.701  1.00  0.00           C
ATOM   7332 4C31 POPEf 245      -5.700 104.750  49.411  1.00  0.00           C
ATOM   7335 5C31 POPEf 245      -5.630 104.570  50.931  1.00  0.00           C
ATOM   7338 6C31 POPEf 245      -6.960 104.840  51.621  1.00  0.00           C
ATOM   7342  NH3 POPEg 246     101.820  26.190  72.651  1.00  0.00           N
ATOM   7346  C12 POPEg 246     100.330  26.180  72.921  1.00  0.00           C
ATOM   7349  C11 POPEg 246      99.570  25.500  71.771  1.00  0.00           C
ATOM   7352  P   POPEg 246      97.270  26.700  71.561  1.00  0.00           P
ATOM   7353  O13 POPEg 246      95.890  26.440  71.961  1.00  0.00           O
ATOM   7354  O14 POPEg 246      97.900  27.950  72.031  1.00  0.00           O
ATOM   7355  O11 POPEg 246      97.400  26.560  69.981  1.00  0.00           O
ATOM   7356  O12 POPEg 246      98.160  25.470  72.031  1.00  0.00           O
ATOM   7357  C1  POPEg 246      96.660  27.400  69.091  1.00  0.00           C
ATOM   7360  C2  POPEg 246      97.480  28.620  68.581  1.00  0.00           C
ATOM   7362  O21 POPEg 246      97.290  28.810  67.161  1.00  0.00           O
ATOM   7363  C21 POPEg 246      96.250  29.550  66.771  1.00  0.00           C
ATOM   7364  O22 POPEg 246      95.440  30.090  67.501  1.00  0.00           O
ATOM   7365  C22 POPEg 246      96.260  29.570  65.241  1.00  0.00           C
ATOM   7368  C3  POPEg 246      99.010  28.410  68.781  1.00  0.00           C
ATOM   7371  O31 POPEg 246      99.420  27.230  68.051  1.00  0.00           O
ATOM   7372  C31 POPEg 246     100.600  27.280  67.481  1.00  0.00           C
ATOM   7373  O32 POPEg 246     101.430  28.170  67.601  1.00  0.00           O
ATOM   7374  C32 POPEg 246     100.680  26.090  66.541  1.00  0.00           C
ATOM   7377  C23 POPEg 246      95.380  30.650  64.581  1.00  0.00           C
ATOM   7380  C24 POPEg 246      95.530  30.620  63.051  1.00  0.00           C
ATOM   7383  C25 POPEg 246      96.920  31.070  62.571  1.00  0.00           C
ATOM   7386  C26 POPEg 246      97.180  30.840  61.081  1.00  0.00           C
ATOM   7389  C27 POPEg 246      98.660  31.090  60.731  1.00  0.00           C
ATOM   7392  C28 POPEg 246      98.990  30.840  59.251  1.00  0.00           C
ATOM   7395  C29 POPEg 246     100.430  31.200  58.961  1.00  0.00           C
ATOM   7397 0C21 POPEg 246     101.380  30.390  58.471  1.00  0.00           C
ATOM   7399 1C21 POPEg 246     101.220  28.940  58.081  1.00  0.00           C
ATOM   7402 2C21 POPEg 246     100.880  28.800  56.581  1.00  0.00           C
ATOM   7405 3C21 POPEg 246     100.450  27.370  56.221  1.00  0.00           C
ATOM   7408 4C21 POPEg 246     100.050  27.190  54.751  1.00  0.00           C
ATOM   7411 5C21 POPEg 246     101.250  26.910  53.831  1.00  0.00           C
ATOM   7414 6C21 POPEg 246     100.810  26.570  52.401  1.00  0.00           C
ATOM   7417 7C21 POPEg 246     101.990  26.140  51.511  1.00  0.00           C
ATOM   7420 8C21 POPEg 246     101.560  25.690  50.111  1.00  0.00           C
ATOM   7424  C33 POPEg 246     102.040  25.910  65.861  1.00  0.00           C
ATOM   7427  C34 POPEg 246     101.890  25.150  64.541  1.00  0.00           C
ATOM   7430  C35 POPEg 246     101.570  26.060  63.351  1.00  0.00           C
ATOM   7433  C36 POPEg 246     101.320  25.260  62.061  1.00  0.00           C
ATOM   7436  C37 POPEg 246     101.250  26.170  60.831  1.00  0.00           C
ATOM   7439  C38 POPEg 246     101.100  25.370  59.531  1.00  0.00           C
ATOM   7442  C39 POPEg 246      99.650  25.070  59.141  1.00  0.00           C
ATOM   7445 0C31 POPEg 246      99.590  24.170  57.911  1.00  0.00           C
ATOM   7448 1C31 POPEg 246      98.180  24.060  57.311  1.00  0.00           C
ATOM   7451 2C31 POPEg 246      98.120  22.980  56.231  1.00  0.00           C
ATOM   7454 3C31 POPEg 246      96.700  22.690  55.731  1.00  0.00           C
ATOM   7457 4C31 POPEg 246      96.670  21.460  54.811  1.00  0.00           C
ATOM   7460 5C31 POPEg 246      95.240  21.010  54.471  1.00  0.00           C
ATOM   7463 6C31 POPEg 246      95.180  19.730  53.641  1.00  0.00           C
ATOM   7467  NH3 POPEh 247     133.320   9.830  73.921  1.00  0.00           N
ATOM   7471  C12 POPEh 247     132.060  10.640  74.181  1.00  0.00           C
ATOM   7474  C11 POPEh 247     130.810   9.780  74.481  1.00  0.00           C
ATOM   7477  P   POPEh 247     128.350   9.990  75.351  1.00  0.00           P
ATOM   7478  O13 POPEh 247     128.640   8.770  76.121  1.00  0.00           O
ATOM   7479  O14 POPEh 247     127.600  11.020  76.111  1.00  0.00           O
ATOM   7480  O11 POPEh 247     127.510   9.620  74.081  1.00  0.00           O
ATOM   7481  O12 POPEh 247     129.700  10.620  74.811  1.00  0.00           O
ATOM   7482  C1  POPEh 247     127.630   8.380  73.371  1.00  0.00           C
ATOM   7485  C2  POPEh 247     126.420   8.230  72.431  1.00  0.00           C
ATOM   7487  O21 POPEh 247     126.540   7.080  71.571  1.00  0.00           O
ATOM   7488  C21 POPEh 247     125.600   6.170  71.821  1.00  0.00           C
ATOM   7489  O22 POPEh 247     125.360   5.700  72.921  1.00  0.00           O
ATOM   7490  C22 POPEh 247     124.820   5.910  70.511  1.00  0.00           C
ATOM   7493  C3  POPEh 247     126.260   9.490  71.521  1.00  0.00           C
ATOM   7496  O31 POPEh 247     124.990   9.470  70.851  1.00  0.00           O
ATOM   7497  C31 POPEh 247     124.230  10.560  70.931  1.00  0.00           C
ATOM   7498  O32 POPEh 247     124.620  11.670  71.291  1.00  0.00           O
ATOM   7499  C32 POPEh 247     122.800  10.210  70.461  1.00  0.00           C
ATOM   7502  C23 POPEh 247     123.790   4.740  70.471  1.00  0.00           C
ATOM   7505  C24 POPEh 247     122.630   5.020  69.481  1.00  0.00           C
ATOM   7508  C25 POPEh 247     121.970   3.760  68.881  1.00  0.00           C
ATOM   7511  C26 POPEh 247     122.720   3.240  67.651  1.00  0.00           C
ATOM   7514  C27 POPEh 247     122.110   2.000  66.981  1.00  0.00           C
ATOM   7517  C28 POPEh 247     122.900   1.610  65.711  1.00  0.00           C
ATOM   7520  C29 POPEh 247     122.500   0.310  65.081  1.00  0.00           C
ATOM   7522 0C21 POPEh 247     122.660  -0.020  63.781  1.00  0.00           C
ATOM   7524 1C21 POPEh 247     123.260   0.880  62.731  1.00  0.00           C
ATOM   7527 2C21 POPEh 247     123.170   0.290  61.311  1.00  0.00           C
ATOM   7530 3C21 POPEh 247     123.590   1.310  60.241  1.00  0.00           C
ATOM   7533 4C21 POPEh 247     123.290   0.860  58.811  1.00  0.00           C
ATOM   7536 5C21 POPEh 247     123.220   2.030  57.811  1.00  0.00           C
ATOM   7539 6C21 POPEh 247     124.580   2.620  57.441  1.00  0.00           C
ATOM   7542 7C21 POPEh 247     124.460   3.880  56.581  1.00  0.00           C
ATOM   7545 8C21 POPEh 247     125.810   4.440  56.141  1.00  0.00           C
ATOM   7549  C33 POPEh 247     122.140  11.180  69.461  1.00  0.00           C
ATOM   7552  C34 POPEh 247     122.970  11.360  68.191  1.00  0.00           C
ATOM   7555  C35 POPEh 247     122.170  12.050  67.091  1.00  0.00           C
ATOM   7558  C36 POPEh 247     121.470  11.070  66.151  1.00  0.00           C
ATOM   7561  C37 POPEh 247     120.480  11.770  65.211  1.00  0.00           C
ATOM   7564  C38 POPEh 247     119.850  10.820  64.181  1.00  0.00           C
ATOM   7567  C39 POPEh 247     118.710  11.500  63.431  1.00  0.00           C
ATOM   7570 0C31 POPEh 247     118.170  10.680  62.251  1.00  0.00           C
ATOM   7573 1C31 POPEh 247     117.130  11.470  61.451  1.00  0.00           C
ATOM   7576 2C31 POPEh 247     116.970  11.000  60.001  1.00  0.00           C
ATOM   7579 3C31 POPEh 247     115.870   9.950  59.781  1.00  0.00           C
ATOM   7582 4C31 POPEh 247     114.500  10.610  59.571  1.00  0.00           C
ATOM   7585 5C31 POPEh 247     113.430   9.600  59.141  1.00  0.00           C
ATOM   7588 6C31 POPEh 247     112.110  10.270  58.751  1.00  0.00           C
ATOM   7592  NH3 POPEi 248      81.120  40.380  36.621  1.00  0.00           N
ATOM   7596  C12 POPEi 248      80.730  40.600  35.191  1.00  0.00           C
ATOM   7599  C11 POPEi 248      79.650  39.580  34.801  1.00  0.00           C
ATOM   7602  P   POPEi 248      80.080  37.150  35.821  1.00  0.00           P
ATOM   7603  O13 POPEi 248      79.450  35.920  35.301  1.00  0.00           O
ATOM   7604  O14 POPEi 248      81.380  37.070  36.501  1.00  0.00           O
ATOM   7605  O11 POPEi 248      79.120  37.790  36.901  1.00  0.00           O
ATOM   7606  O12 POPEi 248      80.190  38.260  34.731  1.00  0.00           O
ATOM   7607  C1  POPEi 248      78.790  37.050  38.071  1.00  0.00           C
ATOM   7610  C2  POPEi 248      79.750  37.420  39.231  1.00  0.00           C
ATOM   7612  O21 POPEi 248      80.010  36.290  40.091  1.00  0.00           O
ATOM   7613  C21 POPEi 248      79.100  35.990  41.001  1.00  0.00           C
ATOM   7614  O22 POPEi 248      78.030  36.530  41.161  1.00  0.00           O
ATOM   7615  C22 POPEi 248      79.620  34.810  41.821  1.00  0.00           C
ATOM   7618  C3  POPEi 248      79.350  38.750  39.931  1.00  0.00           C
ATOM   7621  O31 POPEi 248      80.200  38.990  41.071  1.00  0.00           O
ATOM   7622  C31 POPEi 248      79.730  39.330  42.291  1.00  0.00           C
ATOM   7623  O32 POPEi 248      80.450  39.350  43.281  1.00  0.00           O
ATOM   7624  C32 POPEi 248      78.240  39.690  42.351  1.00  0.00           C
ATOM   7627  C23 POPEi 248      78.810  34.610  43.121  1.00  0.00           C
ATOM   7630  C24 POPEi 248      79.310  33.400  43.911  1.00  0.00           C
ATOM   7633  C25 POPEi 248      80.370  33.700  44.981  1.00  0.00           C
ATOM   7636  C26 POPEi 248      79.750  34.210  46.291  1.00  0.00           C
ATOM   7639  C27 POPEi 248      80.790  34.630  47.341  1.00  0.00           C
ATOM   7642  C28 POPEi 248      80.210  34.940  48.741  1.00  0.00           C
ATOM   7645  C29 POPEi 248      81.290  35.110  49.781  1.00  0.00           C
ATOM   7647 0C21 POPEi 248      81.540  36.210  50.521  1.00  0.00           C
ATOM   7649 1C21 POPEi 248      80.810  37.530  50.481  1.00  0.00           C
ATOM   7652 2C21 POPEi 248      81.620  38.600  51.251  1.00  0.00           C
ATOM   7655 3C21 POPEi 248      80.890  39.940  51.441  1.00  0.00           C
ATOM   7658 4C21 POPEi 248      81.720  40.900  52.301  1.00  0.00           C
ATOM   7661 5C21 POPEi 248      80.940  42.050  52.951  1.00  0.00           C
ATOM   7664 6C21 POPEi 248      81.750  42.710  54.071  1.00  0.00           C
ATOM   7667 7C21 POPEi 248      80.960  43.710  54.921  1.00  0.00           C
ATOM   7670 8C21 POPEi 248      81.770  44.220  56.111  1.00  0.00           C
ATOM   7674  C33 POPEi 248      77.810  40.440  43.631  1.00  0.00           C
ATOM   7677  C34 POPEi 248      77.750  39.610  44.921  1.00  0.00           C
ATOM   7680  C35 POPEi 248      77.070  40.380  46.071  1.00  0.00           C
ATOM   7683  C36 POPEi 248      77.070  39.590  47.381  1.00  0.00           C
ATOM   7686  C37 POPEi 248      76.420  40.290  48.571  1.00  0.00           C
ATOM   7689  C38 POPEi 248      76.470  39.420  49.841  1.00  0.00           C
ATOM   7692  C39 POPEi 248      75.810  40.070  51.061  1.00  0.00           C
ATOM   7695 0C31 POPEi 248      74.330  40.390  50.801  1.00  0.00           C
ATOM   7698 1C31 POPEi 248      73.610  40.980  52.011  1.00  0.00           C
ATOM   7701 2C31 POPEi 248      72.120  41.190  51.731  1.00  0.00           C
ATOM   7704 3C31 POPEi 248      71.270  39.950  52.071  1.00  0.00           C
ATOM   7707 4C31 POPEi 248      71.030  39.800  53.571  1.00  0.00           C
ATOM   7710 5C31 POPEi 248      70.250  38.530  53.931  1.00  0.00           C
ATOM   7713 6C31 POPEi 248      69.950  38.430  55.421  1.00  0.00           C
ATOM   7717  NH3 POPEj 249      39.300  79.510  31.291  1.00  0.00           N
ATOM   7721  C12 POPEj 249      38.450  78.360  31.711  1.00  0.00           C
ATOM   7724  C11 POPEj 249      38.540  77.220  30.691  1.00  0.00           C
ATOM   7727  P   POPEj 249      39.130  75.120  32.081  1.00  0.00           P
ATOM   7728  O13 POPEj 249      39.400  73.920  31.251  1.00  0.00           O
ATOM   7729  O14 POPEj 249      40.290  75.950  32.471  1.00  0.00           O
ATOM   7730  O11 POPEj 249      38.310  74.690  33.351  1.00  0.00           O
ATOM   7731  O12 POPEj 249      38.070  76.020  31.301  1.00  0.00           O
ATOM   7732  C1  POPEj 249      37.920  75.700  34.291  1.00  0.00           C
ATOM   7735  C2  POPEj 249      37.080  75.080  35.431  1.00  0.00           C
ATOM   7737  O21 POPEj 249      36.380  76.120  36.161  1.00  0.00           O
ATOM   7738  C21 POPEj 249      36.920  76.650  37.241  1.00  0.00           C
ATOM   7739  O22 POPEj 249      38.070  76.550  37.601  1.00  0.00           O
ATOM   7740  C22 POPEj 249      35.840  77.360  38.071  1.00  0.00           C
ATOM   7743  C3  POPEj 249      37.870  74.050  36.311  1.00  0.00           C
ATOM   7746  O31 POPEj 249      37.090  73.760  37.481  1.00  0.00           O
ATOM   7747  C31 POPEj 249      36.680  72.530  37.701  1.00  0.00           C
ATOM   7748  O32 POPEj 249      37.090  71.520  37.171  1.00  0.00           O
ATOM   7749  C32 POPEj 249      35.520  72.580  38.681  1.00  0.00           C
ATOM   7752  C23 POPEj 249      36.240  78.790  38.511  1.00  0.00           C
ATOM   7755  C24 POPEj 249      35.370  79.340  39.661  1.00  0.00           C
ATOM   7758  C25 POPEj 249      35.550  78.570  40.981  1.00  0.00           C
ATOM   7761  C26 POPEj 249      34.880  79.240  42.201  1.00  0.00           C
ATOM   7764  C27 POPEj 249      34.770  78.270  43.381  1.00  0.00           C
ATOM   7767  C28 POPEj 249      33.990  78.830  44.581  1.00  0.00           C
ATOM   7770  C29 POPEj 249      34.820  79.840  45.321  1.00  0.00           C
ATOM   7772 0C21 POPEj 249      35.570  79.590  46.411  1.00  0.00           C
ATOM   7774 1C21 POPEj 249      35.680  78.280  47.161  1.00  0.00           C
ATOM   7777 2C21 POPEj 249      35.390  78.460  48.661  1.00  0.00           C
ATOM   7780 3C21 POPEj 249      36.480  79.240  49.421  1.00  0.00           C
ATOM   7783 4C21 POPEj 249      35.940  79.800  50.741  1.00  0.00           C
ATOM   7786 5C21 POPEj 249      36.920  80.680  51.521  1.00  0.00           C
ATOM   7789 6C21 POPEj 249      37.970  79.910  52.341  1.00  0.00           C
ATOM   7792 7C21 POPEj 249      38.600  80.760  53.451  1.00  0.00           C
ATOM   7795 8C21 POPEj 249      39.650  80.030  54.281  1.00  0.00           C
ATOM   7799  C33 POPEj 249      35.960  72.310  40.131  1.00  0.00           C
ATOM   7802  C34 POPEj 249      35.230  73.210  41.121  1.00  0.00           C
ATOM   7805  C35 POPEj 249      35.510  72.780  42.561  1.00  0.00           C
ATOM   7808  C36 POPEj 249      34.860  73.720  43.581  1.00  0.00           C
ATOM   7811  C37 POPEj 249      34.860  73.120  44.991  1.00  0.00           C
ATOM   7814  C38 POPEj 249      34.250  74.070  46.021  1.00  0.00           C
ATOM   7817  C39 POPEj 249      33.730  73.340  47.271  1.00  0.00           C
ATOM   7820 0C31 POPEj 249      34.780  72.460  47.951  1.00  0.00           C
ATOM   7823 1C31 POPEj 249      34.280  71.880  49.281  1.00  0.00           C
ATOM   7826 2C31 POPEj 249      35.400  71.150  50.041  1.00  0.00           C
ATOM   7829 3C31 POPEj 249      35.080  70.930  51.531  1.00  0.00           C
ATOM   7832 4C31 POPEj 249      34.170  69.730  51.791  1.00  0.00           C
ATOM   7835 5C31 POPEj 249      33.940  69.520  53.301  1.00  0.00           C
ATOM   7838 6C31 POPEj 249      33.140  68.260  53.611  1.00  0.00           C
ATOM   7842  NH3 POPEk 250     128.130  96.020  73.021  1.00  0.00           N
ATOM   7846  C12 POPEk 250     126.980  96.960  72.791  1.00  0.00           C
ATOM   7849  C11 POPEk 250     125.700  96.610  73.581  1.00  0.00           C
ATOM   7852  P   POPEk 250     123.410  97.130  72.221  1.00  0.00           P
ATOM   7853  O13 POPEk 250     122.640  96.020  72.811  1.00  0.00           O
ATOM   7854  O14 POPEk 250     122.730  98.440  72.081  1.00  0.00           O
ATOM   7855  O11 POPEk 250     124.060  96.730  70.831  1.00  0.00           O
ATOM   7856  O12 POPEk 250     124.640  97.460  73.151  1.00  0.00           O
ATOM   7857  C1  POPEk 250     124.600  95.430  70.621  1.00  0.00           C
ATOM   7860  C2  POPEk 250     125.640  95.480  69.471  1.00  0.00           C
ATOM   7862  O21 POPEk 250     125.180  95.550  68.121  1.00  0.00           O
ATOM   7863  C21 POPEk 250     123.980  95.270  67.691  1.00  0.00           C
ATOM   7864  O22 POPEk 250     123.010  94.940  68.331  1.00  0.00           O
ATOM   7865  C22 POPEk 250     124.050  95.170  66.171  1.00  0.00           C
ATOM   7868  C3  POPEk 250     126.670  94.330  69.571  1.00  0.00           C
ATOM   7871  O31 POPEk 250     128.010  94.850  69.721  1.00  0.00           O
ATOM   7872  C31 POPEk 250     128.600  95.080  68.561  1.00  0.00           C
ATOM   7873  O32 POPEk 250     128.080  95.000  67.461  1.00  0.00           O
ATOM   7874  C32 POPEk 250     130.070  95.380  68.781  1.00  0.00           C
ATOM   7877  C23 POPEk 250     122.940  95.920  65.401  1.00  0.00           C
ATOM   7880  C24 POPEk 250     123.420  96.170  63.961  1.00  0.00           C
ATOM   7883  C25 POPEk 250     122.340  96.570  62.961  1.00  0.00           C
ATOM   7886  C26 POPEk 250     121.610  97.880  63.301  1.00  0.00           C
ATOM   7889  C27 POPEk 250     120.550  98.270  62.261  1.00  0.00           C
ATOM   7892  C28 POPEk 250     121.120  98.610  60.871  1.00  0.00           C
ATOM   7895  C29 POPEk 250     120.040  98.950  59.871  1.00  0.00           C
ATOM   7897 0C21 POPEk 250     119.880 100.100  59.191  1.00  0.00           C
ATOM   7899 1C21 POPEk 250     120.740 101.340  59.261  1.00  0.00           C
ATOM   7902 2C21 POPEk 250     121.430 101.630  57.911  1.00  0.00           C
ATOM   7905 3C21 POPEk 250     122.480 102.750  58.041  1.00  0.00           C
ATOM   7908 4C21 POPEk 250     123.140 103.140  56.711  1.00  0.00           C
ATOM   7911 5C21 POPEk 250     124.310 104.110  56.911  1.00  0.00           C
ATOM   7914 6C21 POPEk 250     124.900 104.630  55.591  1.00  0.00           C
ATOM   7917 7C21 POPEk 250     126.030 105.650  55.821  1.00  0.00           C
ATOM   7920 8C21 POPEk 250     126.460 106.390  54.551  1.00  0.00           C
ATOM   7924  C33 POPEk 250     130.800  95.830  67.501  1.00  0.00           C
ATOM   7927  C34 POPEk 250     132.180  95.180  67.401  1.00  0.00           C
ATOM   7930  C35 POPEk 250     132.920  95.690  66.181  1.00  0.00           C
ATOM   7933  C36 POPEk 250     133.710  96.980  66.471  1.00  0.00           C
ATOM   7936  C37 POPEk 250     135.120  96.690  67.001  1.00  0.00           C
ATOM   7939  C38 POPEk 250     135.840  97.930  67.541  1.00  0.00           C
ATOM   7942  C39 POPEk 250     136.040  99.040  66.501  1.00  0.00           C
ATOM   7945 0C31 POPEk 250     136.650 100.300  67.121  1.00  0.00           C
ATOM   7948 1C31 POPEk 250     136.660 101.550  66.221  1.00  0.00           C
ATOM   7951 2C31 POPEk 250     137.630 101.510  65.031  1.00  0.00           C
ATOM   7954 3C31 POPEk 250     136.980 101.030  63.731  1.00  0.00           C
ATOM   7957 4C31 POPEk 250     137.930 101.020  62.521  1.00  0.00           C
ATOM   7960 5C31 POPEk 250     137.210 100.570  61.241  1.00  0.00           C
ATOM   7963 6C31 POPEk 250     138.090 100.600  60.001  1.00  0.00           C
ATOM   7967  NH3 POPEl 251      56.550  41.300  32.061  1.00  0.00           N
ATOM   7971  C12 POPEl 251      56.960  42.350  33.071  1.00  0.00           C
ATOM   7974  C11 POPEl 251      58.500  42.530  33.181  1.00  0.00           C
ATOM   7977  P   POPEl 251      58.760  45.110  33.571  1.00  0.00           P
ATOM   7978  O13 POPEl 251      59.570  46.050  34.371  1.00  0.00           O
ATOM   7979  O14 POPEl 251      58.930  45.160  32.121  1.00  0.00           O
ATOM   7980  O11 POPEl 251      57.240  45.370  33.941  1.00  0.00           O
ATOM   7981  O12 POPEl 251      58.890  43.610  34.061  1.00  0.00           O
ATOM   7982  C1  POPEl 251      56.850  45.680  35.291  1.00  0.00           C
ATOM   7985  C2  POPEl 251      57.120  44.570  36.351  1.00  0.00           C
ATOM   7987  O21 POPEl 251      56.030  44.520  37.311  1.00  0.00           O
ATOM   7988  C21 POPEl 251      55.760  43.270  37.721  1.00  0.00           C
ATOM   7989  O22 POPEl 251      56.320  42.270  37.341  1.00  0.00           O
ATOM   7990  C22 POPEl 251      54.710  43.290  38.831  1.00  0.00           C
ATOM   7993  C3  POPEl 251      58.460  44.750  37.121  1.00  0.00           C
ATOM   7996  O31 POPEl 251      58.990  43.460  37.501  1.00  0.00           O
ATOM   7997  C31 POPEl 251      60.220  43.170  37.061  1.00  0.00           C
ATOM   7998  O32 POPEl 251      61.120  43.990  36.921  1.00  0.00           O
ATOM   7999  C32 POPEl 251      60.320  41.680  36.811  1.00  0.00           C
ATOM   8002  C23 POPEl 251      55.280  42.690  40.141  1.00  0.00           C
ATOM   8005  C24 POPEl 251      54.430  42.950  41.401  1.00  0.00           C
ATOM   8008  C25 POPEl 251      54.920  42.140  42.621  1.00  0.00           C
ATOM   8011  C26 POPEl 251      56.280  42.580  43.181  1.00  0.00           C
ATOM   8014  C27 POPEl 251      56.970  41.450  43.971  1.00  0.00           C
ATOM   8017  C28 POPEl 251      58.470  41.720  44.201  1.00  0.00           C
ATOM   8020  C29 POPEl 251      59.150  40.470  44.711  1.00  0.00           C
ATOM   8022 0C21 POPEl 251      60.090  40.380  45.661  1.00  0.00           C
ATOM   8024 1C21 POPEl 251      60.710  41.490  46.451  1.00  0.00           C
ATOM   8027 2C21 POPEl 251      60.240  41.390  47.911  1.00  0.00           C
ATOM   8030 3C21 POPEl 251      61.080  42.260  48.841  1.00  0.00           C
ATOM   8033 4C21 POPEl 251      60.480  42.380  50.251  1.00  0.00           C
ATOM   8036 5C21 POPEl 251      61.540  42.600  51.331  1.00  0.00           C
ATOM   8039 6C21 POPEl 251      62.330  43.910  51.171  1.00  0.00           C
ATOM   8042 7C21 POPEl 251      63.600  43.930  52.031  1.00  0.00           C
ATOM   8045 8C21 POPEl 251      64.440  45.200  51.861  1.00  0.00           C
ATOM   8049  C33 POPEl 251      61.590  41.070  37.441  1.00  0.00           C
ATOM   8052  C34 POPEl 251      61.420  39.570  37.731  1.00  0.00           C
ATOM   8055  C35 POPEl 251      61.180  39.330  39.231  1.00  0.00           C
ATOM   8058  C36 POPEl 251      62.460  39.480  40.051  1.00  0.00           C
ATOM   8061  C37 POPEl 251      62.230  39.570  41.561  1.00  0.00           C
ATOM   8064  C38 POPEl 251      63.520  39.500  42.391  1.00  0.00           C
ATOM   8067  C39 POPEl 251      63.230  39.690  43.881  1.00  0.00           C
ATOM   8070 0C31 POPEl 251      64.460  39.470  44.771  1.00  0.00           C
ATOM   8073 1C31 POPEl 251      64.190  39.820  46.231  1.00  0.00           C
ATOM   8076 2C31 POPEl 251      65.300  39.370  47.181  1.00  0.00           C
ATOM   8079 3C31 POPEl 251      64.930  39.590  48.651  1.00  0.00           C
ATOM   8082 4C31 POPEl 251      65.970  39.030  49.621  1.00  0.00           C
ATOM   8085 5C31 POPEl 251      65.540  39.200  51.091  1.00  0.00           C
ATOM   8088 6C31 POPEl 251      66.540  38.620  52.091  1.00  0.00           C
ATOM   8092  NH3 POPEm 252     124.530  17.300  72.531  1.00  0.00           N
ATOM   8096  C12 POPEm 252     123.710  17.370  71.261  1.00  0.00           C
ATOM   8099  C11 POPEm 252     122.550  18.380  71.401  1.00  0.00           C
ATOM   8102  P   POPEm 252     121.190  17.000  73.351  1.00  0.00           P
ATOM   8103  O13 POPEm 252     122.320  16.070  73.551  1.00  0.00           O
ATOM   8104  O14 POPEm 252     120.520  17.560  74.551  1.00  0.00           O
ATOM   8105  O11 POPEm 252     120.080  16.260  72.531  1.00  0.00           O
ATOM   8106  O12 POPEm 252     121.680  18.240  72.521  1.00  0.00           O
ATOM   8107  C1  POPEm 252     119.810  16.380  71.141  1.00  0.00           C
ATOM   8110  C2  POPEm 252     120.110  15.040  70.441  1.00  0.00           C
ATOM   8112  O21 POPEm 252     119.920  15.220  69.021  1.00  0.00           O
ATOM   8113  C21 POPEm 252     121.020  15.400  68.321  1.00  0.00           C
ATOM   8114  O22 POPEm 252     122.160  15.460  68.761  1.00  0.00           O
ATOM   8115  C22 POPEm 252     120.640  15.560  66.841  1.00  0.00           C
ATOM   8118  C3  POPEm 252     119.150  13.940  70.971  1.00  0.00           C
ATOM   8121  O31 POPEm 252     118.920  12.910  69.971  1.00  0.00           O
ATOM   8122  C31 POPEm 252     117.640  12.650  69.721  1.00  0.00           C
ATOM   8123  O32 POPEm 252     116.700  12.960  70.421  1.00  0.00           O
ATOM   8124  C32 POPEm 252     117.550  11.930  68.381  1.00  0.00           C
ATOM   8127  C23 POPEm 252     121.840  15.480  65.861  1.00  0.00           C
ATOM   8130  C24 POPEm 252     122.030  16.720  64.981  1.00  0.00           C
ATOM   8133  C25 POPEm 252     120.940  16.920  63.911  1.00  0.00           C
ATOM   8136  C26 POPEm 252     121.090  15.930  62.751  1.00  0.00           C
ATOM   8139  C27 POPEm 252     120.050  16.150  61.651  1.00  0.00           C
ATOM   8142  C28 POPEm 252     120.420  15.460  60.321  1.00  0.00           C
ATOM   8145  C29 POPEm 252     120.500  13.960  60.461  1.00  0.00           C
ATOM   8147 0C21 POPEm 252     119.990  13.050  59.611  1.00  0.00           C
ATOM   8149 1C21 POPEm 252     119.250  13.300  58.321  1.00  0.00           C
ATOM   8152 2C21 POPEm 252     120.100  12.930  57.091  1.00  0.00           C
ATOM   8155 3C21 POPEm 252     120.570  11.470  57.061  1.00  0.00           C
ATOM   8158 4C21 POPEm 252     121.470  11.200  55.861  1.00  0.00           C
ATOM   8161 5C21 POPEm 252     122.360   9.970  56.091  1.00  0.00           C
ATOM   8164 6C21 POPEm 252     123.300   9.720  54.921  1.00  0.00           C
ATOM   8167 7C21 POPEm 252     124.370   8.680  55.261  1.00  0.00           C
ATOM   8170 8C21 POPEm 252     125.320   8.420  54.101  1.00  0.00           C
ATOM   8174  C33 POPEm 252     116.090  11.710  67.941  1.00  0.00           C
ATOM   8177  C34 POPEm 252     116.030  11.240  66.481  1.00  0.00           C
ATOM   8180  C35 POPEm 252     114.710  10.540  66.121  1.00  0.00           C
ATOM   8183  C36 POPEm 252     113.610  11.510  65.711  1.00  0.00           C
ATOM   8186  C37 POPEm 252     112.350  10.800  65.221  1.00  0.00           C
ATOM   8189  C38 POPEm 252     111.330  11.790  64.641  1.00  0.00           C
ATOM   8192  C39 POPEm 252     110.050  11.140  64.111  1.00  0.00           C
ATOM   8195 0C31 POPEm 252     110.230  10.320  62.821  1.00  0.00           C
ATOM   8198 1C31 POPEm 252     108.880   9.860  62.241  1.00  0.00           C
ATOM   8201 2C31 POPEm 252     108.970   9.290  60.811  1.00  0.00           C
ATOM   8204 3C31 POPEm 252     108.580   7.810  60.711  1.00  0.00           C
ATOM   8207 4C31 POPEm 252     109.700   6.830  61.071  1.00  0.00           C
ATOM   8210 5C31 POPEm 252     109.210   5.370  61.051  1.00  0.00           C
ATOM   8213 6C31 POPEm 252     110.330   4.340  61.221  1.00  0.00           C
ATOM   8217  NH3 POPEn 253      14.830  98.020  29.001  1.00  0.00           N
ATOM   8221  C12 POPEn 253      13.990  97.130  28.121  1.00  0.00           C
ATOM   8224  C11 POPEn 253      12.970  96.320  28.931  1.00  0.00           C
ATOM   8227  P   POPEn 253      13.670  95.530  31.381  1.00  0.00           P
ATOM   8228  O13 POPEn 253      13.640  94.160  31.921  1.00  0.00           O
ATOM   8229  O14 POPEn 253      14.830  96.410  31.651  1.00  0.00           O
ATOM   8230  O11 POPEn 253      12.320  96.290  31.771  1.00  0.00           O
ATOM   8231  O12 POPEn 253      13.590  95.390  29.801  1.00  0.00           O
ATOM   8232  C1  POPEn 253      12.390  97.030  33.011  1.00  0.00           C
ATOM   8235  C2  POPEn 253      11.040  97.050  33.761  1.00  0.00           C
ATOM   8237  O21 POPEn 253      11.280  97.580  35.061  1.00  0.00           O
ATOM   8238  C21 POPEn 253      10.280  98.230  35.591  1.00  0.00           C
ATOM   8239  O22 POPEn 253       9.280  98.620  35.001  1.00  0.00           O
ATOM   8240  C22 POPEn 253      10.560  98.350  37.081  1.00  0.00           C
ATOM   8243  C3  POPEn 253      10.440  95.630  33.871  1.00  0.00           C
ATOM   8246  O31 POPEn 253       9.110  95.650  34.451  1.00  0.00           O
ATOM   8247  C31 POPEn 253       8.920  94.910  35.551  1.00  0.00           C
ATOM   8248  O32 POPEn 253       9.750  94.160  36.041  1.00  0.00           O
ATOM   8249  C32 POPEn 253       7.530  95.120  36.141  1.00  0.00           C
ATOM   8252  C23 POPEn 253       9.440  99.080  37.861  1.00  0.00           C
ATOM   8255  C24 POPEn 253       9.710  99.020  39.371  1.00  0.00           C
ATOM   8258  C25 POPEn 253       9.340  97.670  39.981  1.00  0.00           C
ATOM   8261  C26 POPEn 253       9.610  97.560  41.491  1.00  0.00           C
ATOM   8264  C27 POPEn 253       9.130  96.210  42.051  1.00  0.00           C
ATOM   8267  C28 POPEn 253       9.480  96.000  43.531  1.00  0.00           C
ATOM   8270  C29 POPEn 253       9.130  94.610  43.981  1.00  0.00           C
ATOM   8272 0C21 POPEn 253       8.320  94.240  44.991  1.00  0.00           C
ATOM   8274 1C21 POPEn 253       7.530  95.150  45.911  1.00  0.00           C
ATOM   8277 2C21 POPEn 253       6.170  94.530  46.311  1.00  0.00           C
ATOM   8280 3C21 POPEn 253       6.280  93.350  47.301  1.00  0.00           C
ATOM   8283 4C21 POPEn 253       4.950  92.600  47.501  1.00  0.00           C
ATOM   8286 5C21 POPEn 253       3.960  93.280  48.451  1.00  0.00           C
ATOM   8289 6C21 POPEn 253       4.240  92.980  49.941  1.00  0.00           C
ATOM   8292 7C21 POPEn 253       3.170  93.560  50.871  1.00  0.00           C
ATOM   8295 8C21 POPEn 253       3.420  93.230  52.341  1.00  0.00           C
ATOM   8299  C33 POPEn 253       7.580  95.080  37.691  1.00  0.00           C
ATOM   8302  C34 POPEn 253       6.180  95.080  38.331  1.00  0.00           C
ATOM   8305  C35 POPEn 253       6.190  95.270  39.861  1.00  0.00           C
ATOM   8308  C36 POPEn 253       4.780  95.200  40.461  1.00  0.00           C
ATOM   8311  C37 POPEn 253       4.700  95.670  41.921  1.00  0.00           C
ATOM   8314  C38 POPEn 253       3.290  95.520  42.511  1.00  0.00           C
ATOM   8317  C39 POPEn 253       3.240  95.890  44.001  1.00  0.00           C
ATOM   8320 0C31 POPEn 253       1.920  95.530  44.681  1.00  0.00           C
ATOM   8323 1C31 POPEn 253       1.940  95.850  46.181  1.00  0.00           C
ATOM   8326 2C31 POPEn 253       0.740  95.240  46.921  1.00  0.00           C
ATOM   8329 3C31 POPEn 253       0.710  95.590  48.421  1.00  0.00           C
ATOM   8332 4C31 POPEn 253      -0.520  94.980  49.091  1.00  0.00           C
ATOM   8335 5C31 POPEn 253      -0.760  95.470  50.521  1.00  0.00           C
ATOM   8338 6C31 POPEn 253      -2.090  94.960  51.081  1.00  0.00           C
ATOM   8342  NH3 POPEo 254      69.870  53.640  33.911  1.00  0.00           N
ATOM   8346  C12 POPEo 254      68.740  53.920  34.881  1.00  0.00           C
ATOM   8349  C11 POPEo 254      68.710  52.930  36.051  1.00  0.00           C
ATOM   8352  P   POPEo 254      69.280  50.460  35.411  1.00  0.00           P
ATOM   8353  O13 POPEo 254      68.720  49.430  34.511  1.00  0.00           O
ATOM   8354  O14 POPEo 254      70.590  51.040  35.021  1.00  0.00           O
ATOM   8355  O11 POPEo 254      69.390  49.840  36.861  1.00  0.00           O
ATOM   8356  O12 POPEo 254      68.270  51.650  35.601  1.00  0.00           O
ATOM   8357  C1  POPEo 254      68.260  49.680  37.721  1.00  0.00           C
ATOM   8360  C2  POPEo 254      68.670  49.940  39.201  1.00  0.00           C
ATOM   8362  O21 POPEo 254      67.500  49.720  40.001  1.00  0.00           O
ATOM   8363  C21 POPEo 254      67.620  49.050  41.131  1.00  0.00           C
ATOM   8364  O22 POPEo 254      68.620  48.490  41.541  1.00  0.00           O
ATOM   8365  C22 POPEo 254      66.200  48.900  41.701  1.00  0.00           C
ATOM   8368  C3  POPEo 254      69.190  51.400  39.361  1.00  0.00           C
ATOM   8371  O31 POPEo 254      69.630  51.720  40.711  1.00  0.00           O
ATOM   8372  C31 POPEo 254      70.940  51.490  40.931  1.00  0.00           C
ATOM   8373  O32 POPEo 254      71.710  51.000  40.141  1.00  0.00           O
ATOM   8374  C32 POPEo 254      71.250  51.890  42.391  1.00  0.00           C
ATOM   8377  C23 POPEo 254      66.120  48.160  43.061  1.00  0.00           C
ATOM   8380  C24 POPEo 254      66.480  49.060  44.251  1.00  0.00           C
ATOM   8383  C25 POPEo 254      66.160  48.460  45.621  1.00  0.00           C
ATOM   8386  C26 POPEo 254      64.660  48.440  45.961  1.00  0.00           C
ATOM   8389  C27 POPEo 254      64.420  47.870  47.361  1.00  0.00           C
ATOM   8392  C28 POPEo 254      62.920  47.800  47.721  1.00  0.00           C
ATOM   8395  C29 POPEo 254      62.750  47.060  49.021  1.00  0.00           C
ATOM   8397 0C21 POPEo 254      62.110  47.500  50.121  1.00  0.00           C
ATOM   8399 1C21 POPEo 254      61.370  48.800  50.261  1.00  0.00           C
ATOM   8402 2C21 POPEo 254      60.600  48.900  51.601  1.00  0.00           C
ATOM   8405 3C21 POPEo 254      61.500  49.210  52.811  1.00  0.00           C
ATOM   8408 4C21 POPEo 254      60.760  49.140  54.151  1.00  0.00           C
ATOM   8411 5C21 POPEo 254      60.620  47.710  54.681  1.00  0.00           C
ATOM   8414 6C21 POPEo 254      61.800  47.290  55.581  1.00  0.00           C
ATOM   8417 7C21 POPEo 254      62.230  45.840  55.311  1.00  0.00           C
ATOM   8420 8C21 POPEo 254      63.280  45.320  56.301  1.00  0.00           C
ATOM   8424  C33 POPEo 254      72.730  52.090  42.781  1.00  0.00           C
ATOM   8427  C34 POPEo 254      72.940  52.130  44.311  1.00  0.00           C
ATOM   8430  C35 POPEo 254      72.390  50.880  45.041  1.00  0.00           C
ATOM   8433  C36 POPEo 254      73.020  50.570  46.401  1.00  0.00           C
ATOM   8436  C37 POPEo 254      72.530  49.200  46.911  1.00  0.00           C
ATOM   8439  C38 POPEo 254      73.320  48.610  48.091  1.00  0.00           C
ATOM   8442  C39 POPEo 254      73.100  49.310  49.441  1.00  0.00           C
ATOM   8445 0C31 POPEo 254      73.770  48.560  50.601  1.00  0.00           C
ATOM   8448 1C31 POPEo 254      72.920  47.380  51.111  1.00  0.00           C
ATOM   8451 2C31 POPEo 254      73.680  46.490  52.101  1.00  0.00           C
ATOM   8454 3C31 POPEo 254      72.790  45.430  52.751  1.00  0.00           C
ATOM   8457 4C31 POPEo 254      73.550  44.570  53.781  1.00  0.00           C
ATOM   8460 5C31 POPEo 254      72.610  43.760  54.691  1.00  0.00           C
ATOM   8463 6C31 POPEo 254      73.330  42.730  55.561  1.00  0.00           C
ATOM   8467  NH3 POPEp 255      72.510 122.280  33.141  1.00  0.00           N
ATOM   8471  C12 POPEp 255      73.170 121.770  31.891  1.00  0.00           C
ATOM   8474  C11 POPEp 255      72.630 120.400  31.501  1.00  0.00           C
ATOM   8477  P   POPEp 255      72.000 118.140  32.621  1.00  0.00           P
ATOM   8478  O13 POPEp 255      70.560 118.420  32.841  1.00  0.00           O
ATOM   8479  O14 POPEp 255      72.350 117.220  31.511  1.00  0.00           O
ATOM   8480  O11 POPEp 255      72.530 117.470  33.941  1.00  0.00           O
ATOM   8481  O12 POPEp 255      72.830 119.460  32.551  1.00  0.00           O
ATOM   8482  C1  POPEp 255      73.800 117.780  34.531  1.00  0.00           C
ATOM   8485  C2  POPEp 255      73.690 118.440  35.931  1.00  0.00           C
ATOM   8487  O21 POPEp 255      73.340 117.440  36.921  1.00  0.00           O
ATOM   8488  C21 POPEp 255      73.790 117.790  38.131  1.00  0.00           C
ATOM   8489  O22 POPEp 255      74.470 118.770  38.371  1.00  0.00           O
ATOM   8490  C22 POPEp 255      73.280 116.860  39.231  1.00  0.00           C
ATOM   8493  C3  POPEp 255      72.710 119.670  35.961  1.00  0.00           C
ATOM   8496  O31 POPEp 255      72.040 119.800  37.231  1.00  0.00           O
ATOM   8497  C31 POPEp 255      72.050 120.930  37.891  1.00  0.00           C
ATOM   8498  O32 POPEp 255      72.500 122.000  37.511  1.00  0.00           O
ATOM   8499  C32 POPEp 255      71.220 120.720  39.161  1.00  0.00           C
ATOM   8502  C23 POPEp 255      73.370 117.570  40.611  1.00  0.00           C
ATOM   8505  C24 POPEp 255      72.710 116.810  41.761  1.00  0.00           C
ATOM   8508  C25 POPEp 255      72.800 117.550  43.111  1.00  0.00           C
ATOM   8511  C26 POPEp 255      72.270 116.700  44.291  1.00  0.00           C
ATOM   8514  C27 POPEp 255      72.620 117.280  45.681  1.00  0.00           C
ATOM   8517  C28 POPEp 255      71.400 117.750  46.491  1.00  0.00           C
ATOM   8520  C29 POPEp 255      71.810 118.470  47.761  1.00  0.00           C
ATOM   8522 0C21 POPEp 255      71.350 118.240  49.001  1.00  0.00           C
ATOM   8524 1C21 POPEp 255      70.310 117.220  49.371  1.00  0.00           C
ATOM   8527 2C21 POPEp 255      69.960 117.200  50.871  1.00  0.00           C
ATOM   8530 3C21 POPEp 255      71.030 116.530  51.741  1.00  0.00           C
ATOM   8533 4C21 POPEp 255      70.560 116.300  53.191  1.00  0.00           C
ATOM   8536 5C21 POPEp 255      71.540 115.510  54.061  1.00  0.00           C
ATOM   8539 6C21 POPEp 255      71.780 114.070  53.581  1.00  0.00           C
ATOM   8542 7C21 POPEp 255      72.620 113.250  54.571  1.00  0.00           C
ATOM   8545 8C21 POPEp 255      72.910 111.830  54.081  1.00  0.00           C
ATOM   8549  C33 POPEp 255      71.750 121.400  40.441  1.00  0.00           C
ATOM   8552  C34 POPEp 255      70.930 120.930  41.651  1.00  0.00           C
ATOM   8555  C35 POPEp 255      71.310 121.630  42.961  1.00  0.00           C
ATOM   8558  C36 POPEp 255      70.530 121.080  44.161  1.00  0.00           C
ATOM   8561  C37 POPEp 255      70.590 121.990  45.401  1.00  0.00           C
ATOM   8564  C38 POPEp 255      69.640 121.500  46.511  1.00  0.00           C
ATOM   8567  C39 POPEp 255      69.440 122.490  47.661  1.00  0.00           C
ATOM   8570 0C31 POPEp 255      70.710 122.790  48.461  1.00  0.00           C
ATOM   8573 1C31 POPEp 255      70.400 123.490  49.791  1.00  0.00           C
ATOM   8576 2C31 POPEp 255      71.610 123.590  50.731  1.00  0.00           C
ATOM   8579 3C31 POPEp 255      71.190 123.930  52.161  1.00  0.00           C
ATOM   8582 4C31 POPEp 255      72.370 124.050  53.141  1.00  0.00           C
ATOM   8585 5C31 POPEp 255      71.900 124.340  54.571  1.00  0.00           C
ATOM   8588 6C31 POPEp 255      73.040 124.750  55.511  1.00  0.00           C
ATOM   8592  NH3 POPEq 256      43.070  14.250  32.401  1.00  0.00           N
ATOM   8596  C12 POPEq 256      42.050  14.900  31.511  1.00  0.00           C
ATOM   8599  C11 POPEq 256      41.870  16.390  31.821  1.00  0.00           C
ATOM   8602  P   POPEq 256      40.830  18.430  30.601  1.00  0.00           P
ATOM   8603  O13 POPEq 256      42.180  18.810  30.131  1.00  0.00           O
ATOM   8604  O14 POPEq 256      39.670  18.660  29.711  1.00  0.00           O
ATOM   8605  O11 POPEq 256      40.550  19.060  32.021  1.00  0.00           O
ATOM   8606  O12 POPEq 256      40.880  16.910  30.951  1.00  0.00           O
ATOM   8607  C1  POPEq 256      39.310  18.720  32.661  1.00  0.00           C
ATOM   8610  C2  POPEq 256      39.240  19.370  34.071  1.00  0.00           C
ATOM   8612  O21 POPEq 256      38.510  18.550  34.991  1.00  0.00           O
ATOM   8613  C21 POPEq 256      37.220  18.370  34.791  1.00  0.00           C
ATOM   8614  O22 POPEq 256      36.580  18.690  33.811  1.00  0.00           O
ATOM   8615  C22 POPEq 256      36.720  17.550  35.981  1.00  0.00           C
ATOM   8618  C3  POPEq 256      38.700  20.820  34.041  1.00  0.00           C
ATOM   8621  O31 POPEq 256      38.150  21.260  35.301  1.00  0.00           O
ATOM   8622  C31 POPEq 256      39.000  21.380  36.321  1.00  0.00           C
ATOM   8623  O32 POPEq 256      40.180  21.100  36.321  1.00  0.00           O
ATOM   8624  C32 POPEq 256      38.200  21.790  37.561  1.00  0.00           C
ATOM   8627  C23 POPEq 256      35.360  18.020  36.541  1.00  0.00           C
ATOM   8630  C24 POPEq 256      35.020  17.150  37.751  1.00  0.00           C
ATOM   8633  C25 POPEq 256      33.680  17.440  38.431  1.00  0.00           C
ATOM   8636  C26 POPEq 256      33.410  16.320  39.441  1.00  0.00           C
ATOM   8639  C27 POPEq 256      32.260  16.570  40.411  1.00  0.00           C
ATOM   8642  C28 POPEq 256      32.080  15.330  41.301  1.00  0.00           C
ATOM   8645  C29 POPEq 256      30.980  15.430  42.321  1.00  0.00           C
ATOM   8647 0C21 POPEq 256      29.710  15.040  42.121  1.00  0.00           C
ATOM   8649 1C21 POPEq 256      29.120  14.520  40.831  1.00  0.00           C
ATOM   8652 2C21 POPEq 256      29.020  12.980  40.801  1.00  0.00           C
ATOM   8655 3C21 POPEq 256      28.040  12.460  39.731  1.00  0.00           C
ATOM   8658 4C21 POPEq 256      26.570  12.800  40.051  1.00  0.00           C
ATOM   8661 5C21 POPEq 256      25.560  12.090  39.141  1.00  0.00           C
ATOM   8664 6C21 POPEq 256      25.700  12.480  37.671  1.00  0.00           C
ATOM   8667 7C21 POPEq 256      24.590  11.900  36.801  1.00  0.00           C
ATOM   8670 8C21 POPEq 256      24.830  12.190  35.321  1.00  0.00           C
ATOM   8674  C33 POPEq 256      37.450  23.140  37.451  1.00  0.00           C
ATOM   8677  C34 POPEq 256      36.730  23.500  38.751  1.00  0.00           C
ATOM   8680  C35 POPEq 256      36.170  24.930  38.731  1.00  0.00           C
ATOM   8683  C36 POPEq 256      35.700  25.420  40.111  1.00  0.00           C
ATOM   8686  C37 POPEq 256      35.300  26.910  40.081  1.00  0.00           C
ATOM   8689  C38 POPEq 256      34.930  27.480  41.461  1.00  0.00           C
ATOM   8692  C39 POPEq 256      33.500  27.120  41.901  1.00  0.00           C
ATOM   8695 0C31 POPEq 256      33.110  27.720  43.261  1.00  0.00           C
ATOM   8698 1C31 POPEq 256      31.620  27.520  43.591  1.00  0.00           C
ATOM   8701 2C31 POPEq 256      31.220  28.100  44.951  1.00  0.00           C
ATOM   8704 3C31 POPEq 256      31.500  27.160  46.141  1.00  0.00           C
ATOM   8707 4C31 POPEq 256      31.230  27.850  47.491  1.00  0.00           C
ATOM   8710 5C31 POPEq 256      31.300  26.880  48.681  1.00  0.00           C
ATOM   8713 6C31 POPEq 256      31.240  27.600  50.031  1.00  0.00           C
ATOM   8717  NH3 POPEr 257      13.000  91.740  32.791  1.00  0.00           N
ATOM   8721  C12 POPEr 257      11.540  91.670  32.421  1.00  0.00           C
ATOM   8724  C11 POPEr 257      10.630  92.240  33.521  1.00  0.00           C
ATOM   8727  P   POPEr 257       8.500  90.760  33.851  1.00  0.00           P
ATOM   8728  O13 POPEr 257       8.530  90.170  32.491  1.00  0.00           O
ATOM   8729  O14 POPEr 257       7.540  91.860  34.091  1.00  0.00           O
ATOM   8730  O11 POPEr 257       8.220  89.590  34.881  1.00  0.00           O
ATOM   8731  O12 POPEr 257       9.970  91.190  34.231  1.00  0.00           O
ATOM   8732  C1  POPEr 257       7.960  89.830  36.271  1.00  0.00           C
ATOM   8735  C2  POPEr 257       9.090  89.270  37.181  1.00  0.00           C
ATOM   8737  O21 POPEr 257       8.570  88.870  38.471  1.00  0.00           O
ATOM   8738  C21 POPEr 257       8.410  89.820  39.371  1.00  0.00           C
ATOM   8739  O22 POPEr 257       8.280  91.010  39.151  1.00  0.00           O
ATOM   8740  C22 POPEr 257       8.520  89.200  40.761  1.00  0.00           C
ATOM   8743  C3  POPEr 257      10.360  90.180  37.281  1.00  0.00           C
ATOM   8746  O31 POPEr 257      11.250  89.640  38.281  1.00  0.00           O
ATOM   8747  C31 POPEr 257      11.680  90.340  39.341  1.00  0.00           C
ATOM   8748  O32 POPEr 257      11.990  89.800  40.391  1.00  0.00           O
ATOM   8749  C32 POPEr 257      11.820  91.830  39.101  1.00  0.00           C
ATOM   8752  C23 POPEr 257       8.540  90.260  41.891  1.00  0.00           C
ATOM   8755  C24 POPEr 257       8.500  89.640  43.291  1.00  0.00           C
ATOM   8758  C25 POPEr 257       9.610  88.600  43.511  1.00  0.00           C
ATOM   8761  C26 POPEr 257       9.580  87.940  44.901  1.00  0.00           C
ATOM   8764  C27 POPEr 257      10.650  86.850  45.001  1.00  0.00           C
ATOM   8767  C28 POPEr 257      10.560  86.010  46.291  1.00  0.00           C
ATOM   8770  C29 POPEr 257      10.790  86.820  47.541  1.00  0.00           C
ATOM   8772 0C21 POPEr 257      10.320  86.530  48.761  1.00  0.00           C
ATOM   8774 1C21 POPEr 257       9.500  85.310  49.101  1.00  0.00           C
ATOM   8777 2C21 POPEr 257      10.080  84.510  50.291  1.00  0.00           C
ATOM   8780 3C21 POPEr 257       9.240  83.260  50.561  1.00  0.00           C
ATOM   8783 4C21 POPEr 257       9.530  82.590  51.911  1.00  0.00           C
ATOM   8786 5C21 POPEr 257      10.970  82.100  52.091  1.00  0.00           C
ATOM   8789 6C21 POPEr 257      11.060  81.050  53.211  1.00  0.00           C
ATOM   8792 7C21 POPEr 257      12.470  80.520  53.451  1.00  0.00           C
ATOM   8795 8C21 POPEr 257      12.540  79.570  54.661  1.00  0.00           C
ATOM   8799  C33 POPEr 257      12.660  92.500  40.221  1.00  0.00           C
ATOM   8802  C34 POPEr 257      12.800  94.010  40.001  1.00  0.00           C
ATOM   8805  C35 POPEr 257      13.820  94.690  40.911  1.00  0.00           C
ATOM   8808  C36 POPEr 257      13.530  94.550  42.401  1.00  0.00           C
ATOM   8811  C37 POPEr 257      14.450  95.460  43.241  1.00  0.00           C
ATOM   8814  C38 POPEr 257      14.320  95.240  44.751  1.00  0.00           C
ATOM   8817  C39 POPEr 257      12.910  95.460  45.301  1.00  0.00           C
ATOM   8820 0C31 POPEr 257      12.920  95.500  46.831  1.00  0.00           C
ATOM   8823 1C31 POPEr 257      11.510  95.620  47.411  1.00  0.00           C
ATOM   8826 2C31 POPEr 257      11.540  95.800  48.931  1.00  0.00           C
ATOM   8829 3C31 POPEr 257      10.130  95.890  49.541  1.00  0.00           C
ATOM   8832 4C31 POPEr 257      10.180  96.090  51.061  1.00  0.00           C
ATOM   8835 5C31 POPEr 257       8.800  95.910  51.711  1.00  0.00           C
ATOM   8838 6C31 POPEr 257       8.810  96.030  53.241  1.00  0.00           C
ATOM   8842  NH3 POPEs 258     115.450  34.100  73.881  1.00  0.00           N
ATOM   8846  C12 POPEs 258     115.570  34.220  75.371  1.00  0.00           C
ATOM   8849  C11 POPEs 258     116.580  35.320  75.711  1.00  0.00           C
ATOM   8852  P   POPEs 258     115.190  37.500  75.201  1.00  0.00           P
ATOM   8853  O13 POPEs 258     114.420  37.030  76.351  1.00  0.00           O
ATOM   8854  O14 POPEs 258     115.790  38.850  75.141  1.00  0.00           O
ATOM   8855  O11 POPEs 258     114.340  37.260  73.891  1.00  0.00           O
ATOM   8856  O12 POPEs 258     116.370  36.490  74.921  1.00  0.00           O
ATOM   8857  C1  POPEs 258     113.510  38.330  73.401  1.00  0.00           C
ATOM   8860  C2  POPEs 258     113.190  38.170  71.891  1.00  0.00           C
ATOM   8862  O21 POPEs 258     111.760  37.950  71.721  1.00  0.00           O
ATOM   8863  C21 POPEs 258     111.350  38.270  70.471  1.00  0.00           C
ATOM   8864  O22 POPEs 258     112.050  38.840  69.661  1.00  0.00           O
ATOM   8865  C22 POPEs 258     109.880  37.910  70.241  1.00  0.00           C
ATOM   8868  C3  POPEs 258     114.010  37.000  71.281  1.00  0.00           C
ATOM   8871  O31 POPEs 258     113.930  36.900  69.851  1.00  0.00           O
ATOM   8872  C31 POPEs 258     114.850  37.550  69.161  1.00  0.00           C
ATOM   8873  O32 POPEs 258     115.670  38.330  69.641  1.00  0.00           O
ATOM   8874  C32 POPEs 258     114.830  37.120  67.691  1.00  0.00           C
ATOM   8877  C23 POPEs 258     109.600  37.700  68.731  1.00  0.00           C
ATOM   8880  C24 POPEs 258     108.160  38.030  68.281  1.00  0.00           C
ATOM   8883  C25 POPEs 258     108.110  38.210  66.751  1.00  0.00           C
ATOM   8886  C26 POPEs 258     106.900  38.990  66.221  1.00  0.00           C
ATOM   8889  C27 POPEs 258     107.110  39.470  64.771  1.00  0.00           C
ATOM   8892  C28 POPEs 258     107.230  38.350  63.721  1.00  0.00           C
ATOM   8895  C29 POPEs 258     105.880  37.810  63.291  1.00  0.00           C
ATOM   8897 0C21 POPEs 258     105.510  37.530  62.021  1.00  0.00           C
ATOM   8899 1C21 POPEs 258     106.380  37.600  60.791  1.00  0.00           C
ATOM   8902 2C21 POPEs 258     106.500  39.020  60.191  1.00  0.00           C
ATOM   8905 3C21 POPEs 258     107.240  39.000  58.841  1.00  0.00           C
ATOM   8908 4C21 POPEs 258     108.020  40.290  58.551  1.00  0.00           C
ATOM   8911 5C21 POPEs 258     107.160  41.560  58.561  1.00  0.00           C
ATOM   8914 6C21 POPEs 258     107.980  42.810  58.191  1.00  0.00           C
ATOM   8917 7C21 POPEs 258     107.200  44.120  58.351  1.00  0.00           C
ATOM   8920 8C21 POPEs 258     108.020  45.350  57.961  1.00  0.00           C
ATOM   8924  C33 POPEs 258     113.630  36.230  67.231  1.00  0.00           C
ATOM   8927  C34 POPEs 258     113.980  35.320  66.041  1.00  0.00           C
ATOM   8930  C35 POPEs 258     114.550  36.050  64.811  1.00  0.00           C
ATOM   8933  C36 POPEs 258     113.530  36.910  64.041  1.00  0.00           C
ATOM   8936  C37 POPEs 258     112.860  36.160  62.871  1.00  0.00           C
ATOM   8939  C38 POPEs 258     111.970  37.070  62.011  1.00  0.00           C
ATOM   8942  C39 POPEs 258     111.810  36.560  60.571  1.00  0.00           C
ATOM   8945 0C31 POPEs 258     113.040  36.860  59.691  1.00  0.00           C
ATOM   8948 1C31 POPEs 258     113.080  36.150  58.331  1.00  0.00           C
ATOM   8951 2C31 POPEs 258     112.150  36.740  57.251  1.00  0.00           C
ATOM   8954 3C31 POPEs 258     110.660  36.470  57.501  1.00  0.00           C
ATOM   8957 4C31 POPEs 258     109.890  36.030  56.251  1.00  0.00           C
ATOM   8960 5C31 POPEs 258     108.380  35.930  56.511  1.00  0.00           C
ATOM   8963 6C31 POPEs 258     107.600  35.240  55.401  1.00  0.00           C
ATOM   8967  NH3 POPEt 259     114.620  45.600  31.671  1.00  0.00           N
ATOM   8971  C12 POPEt 259     116.080  45.250  31.611  1.00  0.00           C
ATOM   8974  C11 POPEt 259     116.860  46.330  30.861  1.00  0.00           C
ATOM   8977  P   POPEt 259     119.290  47.320  31.061  1.00  0.00           P
ATOM   8978  O13 POPEt 259     120.190  47.080  29.911  1.00  0.00           O
ATOM   8979  O14 POPEt 259     118.530  48.600  31.041  1.00  0.00           O
ATOM   8980  O11 POPEt 259     120.050  47.150  32.451  1.00  0.00           O
ATOM   8981  O12 POPEt 259     118.250  46.140  31.101  1.00  0.00           O
ATOM   8982  C1  POPEt 259     119.340  46.720  33.631  1.00  0.00           C
ATOM   8985  C2  POPEt 259     120.240  46.040  34.711  1.00  0.00           C
ATOM   8987  O21 POPEt 259     119.510  46.040  35.961  1.00  0.00           O
ATOM   8988  C21 POPEt 259     119.830  45.060  36.811  1.00  0.00           C
ATOM   8989  O22 POPEt 259     120.560  44.120  36.581  1.00  0.00           O
ATOM   8990  C22 POPEt 259     119.080  45.320  38.131  1.00  0.00           C
ATOM   8993  C3  POPEt 259     121.620  46.730  34.861  1.00  0.00           C
ATOM   8996  O31 POPEt 259     122.330  46.170  35.991  1.00  0.00           O
ATOM   8997  C31 POPEt 259     122.820  47.050  36.861  1.00  0.00           C
ATOM   8998  O32 POPEt 259     122.430  47.180  38.011  1.00  0.00           O
ATOM   8999  C32 POPEt 259     123.940  47.860  36.181  1.00  0.00           C
ATOM   9002  C23 POPEt 259     118.440  44.050  38.741  1.00  0.00           C
ATOM   9005  C24 POPEt 259     117.900  44.310  40.151  1.00  0.00           C
ATOM   9008  C25 POPEt 259     119.030  44.340  41.191  1.00  0.00           C
ATOM   9011  C26 POPEt 259     118.590  44.900  42.551  1.00  0.00           C
ATOM   9014  C27 POPEt 259     119.720  44.800  43.581  1.00  0.00           C
ATOM   9017  C28 POPEt 259     119.620  45.890  44.661  1.00  0.00           C
ATOM   9020  C29 POPEt 259     120.530  45.580  45.821  1.00  0.00           C
ATOM   9022 0C21 POPEt 259     121.420  46.400  46.411  1.00  0.00           C
ATOM   9024 1C21 POPEt 259     121.770  47.820  46.041  1.00  0.00           C
ATOM   9027 2C21 POPEt 259     123.290  48.010  46.141  1.00  0.00           C
ATOM   9030 3C21 POPEt 259     123.760  49.430  45.801  1.00  0.00           C
ATOM   9033 4C21 POPEt 259     125.290  49.580  45.771  1.00  0.00           C
ATOM   9036 5C21 POPEt 259     125.970  49.270  47.121  1.00  0.00           C
ATOM   9039 6C21 POPEt 259     127.500  49.410  47.051  1.00  0.00           C
ATOM   9042 7C21 POPEt 259     128.180  48.950  48.341  1.00  0.00           C
ATOM   9045 8C21 POPEt 259     129.700  48.980  48.281  1.00  0.00           C
ATOM   9049  C33 POPEt 259     125.290  47.710  36.911  1.00  0.00           C
ATOM   9052  C34 POPEt 259     126.480  48.230  36.081  1.00  0.00           C
ATOM   9055  C35 POPEt 259     126.510  49.740  35.821  1.00  0.00           C
ATOM   9058  C36 POPEt 259     126.680  50.550  37.111  1.00  0.00           C
ATOM   9061  C37 POPEt 259     127.050  52.000  36.821  1.00  0.00           C
ATOM   9064  C38 POPEt 259     127.220  52.840  38.091  1.00  0.00           C
ATOM   9067  C39 POPEt 259     125.890  53.240  38.751  1.00  0.00           C
ATOM   9070 0C31 POPEt 259     126.120  53.770  40.181  1.00  0.00           C
ATOM   9073 1C31 POPEt 259     124.830  54.280  40.841  1.00  0.00           C
ATOM   9076 2C31 POPEt 259     125.030  54.610  42.331  1.00  0.00           C
ATOM   9079 3C31 POPEt 259     123.740  55.070  43.021  1.00  0.00           C
ATOM   9082 4C31 POPEt 259     123.770  54.900  44.541  1.00  0.00           C
ATOM   9085 5C31 POPEt 259     122.450  55.340  45.191  1.00  0.00           C
ATOM   9088 6C31 POPEt 259     122.180  54.730  46.571  1.00  0.00           C
ATOM   9092  NH3 POPEu 260      14.970  37.380  29.161  1.00  0.00           N
ATOM   9096  C12 POPEu 260      14.780  37.230  27.671  1.00  0.00           C
ATOM   9099  C11 POPEu 260      14.700  38.580  26.951  1.00  0.00           C
ATOM   9102  P   POPEu 260      16.100  40.670  26.331  1.00  0.00           P
ATOM   9103  O13 POPEu 260      14.770  41.210  25.911  1.00  0.00           O
ATOM   9104  O14 POPEu 260      17.060  40.330  25.271  1.00  0.00           O
ATOM   9105  O11 POPEu 260      16.800  41.640  27.371  1.00  0.00           O
ATOM   9106  O12 POPEu 260      15.870  39.360  27.211  1.00  0.00           O
ATOM   9107  C1  POPEu 260      16.260  42.870  27.881  1.00  0.00           C
ATOM   9110  C2  POPEu 260      15.730  42.770  29.341  1.00  0.00           C
ATOM   9112  O21 POPEu 260      16.800  42.300  30.181  1.00  0.00           O
ATOM   9113  C21 POPEu 260      16.930  42.910  31.351  1.00  0.00           C
ATOM   9114  O22 POPEu 260      16.100  43.620  31.891  1.00  0.00           O
ATOM   9115  C22 POPEu 260      18.240  42.460  31.981  1.00  0.00           C
ATOM   9118  C3  POPEu 260      14.520  41.810  29.401  1.00  0.00           C
ATOM   9121  O31 POPEu 260      13.870  41.820  30.701  1.00  0.00           O
ATOM   9122  C31 POPEu 260      13.760  40.640  31.291  1.00  0.00           C
ATOM   9123  O32 POPEu 260      14.000  39.560  30.781  1.00  0.00           O
ATOM   9124  C32 POPEu 260      13.310  40.860  32.741  1.00  0.00           C
ATOM   9127  C23 POPEu 260      18.980  43.560  32.771  1.00  0.00           C
ATOM   9130  C24 POPEu 260      20.010  43.000  33.761  1.00  0.00           C
ATOM   9133  C25 POPEu 260      19.740  43.490  35.191  1.00  0.00           C
ATOM   9136  C26 POPEu 260      20.390  42.610  36.261  1.00  0.00           C
ATOM   9139  C27 POPEu 260      19.820  42.930  37.651  1.00  0.00           C
ATOM   9142  C28 POPEu 260      20.410  42.060  38.771  1.00  0.00           C
ATOM   9145  C29 POPEu 260      21.470  42.770  39.581  1.00  0.00           C
ATOM   9147 0C21 POPEu 260      21.550  42.800  40.931  1.00  0.00           C
ATOM   9149 1C21 POPEu 260      20.610  42.120  41.891  1.00  0.00           C
ATOM   9152 2C21 POPEu 260      21.070  40.690  42.281  1.00  0.00           C
ATOM   9155 3C21 POPEu 260      21.150  39.730  41.081  1.00  0.00           C
ATOM   9158 4C21 POPEu 260      21.400  38.270  41.491  1.00  0.00           C
ATOM   9161 5C21 POPEu 260      21.430  37.300  40.301  1.00  0.00           C
ATOM   9164 6C21 POPEu 260      22.540  37.620  39.291  1.00  0.00           C
ATOM   9167 7C21 POPEu 260      22.750  36.510  38.251  1.00  0.00           C
ATOM   9170 8C21 POPEu 260      23.890  36.810  37.291  1.00  0.00           C
ATOM   9174  C33 POPEu 260      13.680  39.730  33.731  1.00  0.00           C
ATOM   9177  C34 POPEu 260      12.790  39.760  34.991  1.00  0.00           C
ATOM   9180  C35 POPEu 260      13.500  39.270  36.261  1.00  0.00           C
ATOM   9183  C36 POPEu 260      14.490  40.300  36.821  1.00  0.00           C
ATOM   9186  C37 POPEu 260      14.230  40.680  38.281  1.00  0.00           C
ATOM   9189  C38 POPEu 260      15.160  41.780  38.821  1.00  0.00           C
ATOM   9192  C39 POPEu 260      16.510  41.290  39.361  1.00  0.00           C
ATOM   9195 0C31 POPEu 260      16.440  40.730  40.791  1.00  0.00           C
ATOM   9198 1C31 POPEu 260      17.190  39.400  40.951  1.00  0.00           C
ATOM   9201 2C31 POPEu 260      17.560  39.040  42.401  1.00  0.00           C
ATOM   9204 3C31 POPEu 260      16.360  38.820  43.321  1.00  0.00           C
ATOM   9207 4C31 POPEu 260      16.800  38.370  44.721  1.00  0.00           C
ATOM   9210 5C31 POPEu 260      15.640  38.310  45.731  1.00  0.00           C
ATOM   9213 6C31 POPEu 260      16.090  37.920  47.131  1.00  0.00           C
ATOM   9217  NH3 POPEv 261      61.920 121.550  71.231  1.00  0.00           N
ATOM   9221  C12 POPEv 261      62.410 121.170  72.611  1.00  0.00           C
ATOM   9224  C11 POPEv 261      63.380 119.970  72.571  1.00  0.00           C
ATOM   9227  P   POPEv 261      63.600 118.800  70.231  1.00  0.00           P
ATOM   9228  O13 POPEv 261      63.770 120.200  69.781  1.00  0.00           O
ATOM   9229  O14 POPEv 261      64.770 117.910  70.281  1.00  0.00           O
ATOM   9230  O11 POPEv 261      62.400 118.120  69.441  1.00  0.00           O
ATOM   9231  O12 POPEv 261      62.970 118.910  71.691  1.00  0.00           O
ATOM   9232  C1  POPEv 261      61.070 118.620  69.631  1.00  0.00           C
ATOM   9235  C2  POPEv 261      59.950 117.740  68.981  1.00  0.00           C
ATOM   9237  O21 POPEv 261      60.300 117.190  67.711  1.00  0.00           O
ATOM   9238  C21 POPEv 261      60.740 117.980  66.751  1.00  0.00           C
ATOM   9239  O22 POPEv 261      60.750 119.200  66.751  1.00  0.00           O
ATOM   9240  C22 POPEv 261      61.250 117.100  65.581  1.00  0.00           C
ATOM   9243  C3  POPEv 261      58.600 118.530  68.921  1.00  0.00           C
ATOM   9246  O31 POPEv 261      57.630 117.880  68.101  1.00  0.00           O
ATOM   9247  C31 POPEv 261      56.630 117.250  68.681  1.00  0.00           C
ATOM   9248  O32 POPEv 261      56.430 117.160  69.881  1.00  0.00           O
ATOM   9249  C32 POPEv 261      55.770 116.660  67.561  1.00  0.00           C
ATOM   9252  C23 POPEv 261      60.880 115.590  65.681  1.00  0.00           C
ATOM   9255  C24 POPEv 261      61.620 114.680  64.681  1.00  0.00           C
ATOM   9258  C25 POPEv 261      61.520 115.150  63.221  1.00  0.00           C
ATOM   9261  C26 POPEv 261      62.300 114.250  62.241  1.00  0.00           C
ATOM   9264  C27 POPEv 261      63.020 115.070  61.151  1.00  0.00           C
ATOM   9267  C28 POPEv 261      62.090 115.860  60.211  1.00  0.00           C
ATOM   9270  C29 POPEv 261      61.730 115.230  58.891  1.00  0.00           C
ATOM   9272 0C21 POPEv 261      62.220 115.610  57.701  1.00  0.00           C
ATOM   9274 1C21 POPEv 261      63.260 116.670  57.441  1.00  0.00           C
ATOM   9277 2C21 POPEv 261      62.630 117.980  56.931  1.00  0.00           C
ATOM   9280 3C21 POPEv 261      61.990 117.840  55.551  1.00  0.00           C
ATOM   9283 4C21 POPEv 261      61.170 119.050  55.111  1.00  0.00           C
ATOM   9286 5C21 POPEv 261      59.840 119.200  55.861  1.00  0.00           C
ATOM   9289 6C21 POPEv 261      58.800 120.020  55.071  1.00  0.00           C
ATOM   9292 7C21 POPEv 261      57.470 120.150  55.831  1.00  0.00           C
ATOM   9295 8C21 POPEv 261      56.400 120.860  55.011  1.00  0.00           C
ATOM   9299  C33 POPEv 261      54.650 117.620  67.081  1.00  0.00           C
ATOM   9302  C34 POPEv 261      54.000 117.140  65.781  1.00  0.00           C
ATOM   9305  C35 POPEv 261      52.740 117.940  65.391  1.00  0.00           C
ATOM   9308  C36 POPEv 261      53.000 119.190  64.541  1.00  0.00           C
ATOM   9311  C37 POPEv 261      53.300 118.830  63.071  1.00  0.00           C
ATOM   9314  C38 POPEv 261      53.260 120.040  62.131  1.00  0.00           C
ATOM   9317  C39 POPEv 261      53.460 119.670  60.661  1.00  0.00           C
ATOM   9320 0C31 POPEv 261      52.380 118.710  60.131  1.00  0.00           C
ATOM   9323 1C31 POPEv 261      52.280 118.700  58.601  1.00  0.00           C
ATOM   9326 2C31 POPEv 261      50.980 118.070  58.111  1.00  0.00           C
ATOM   9329 3C31 POPEv 261      50.580 118.550  56.701  1.00  0.00           C
ATOM   9332 4C31 POPEv 261      49.150 118.150  56.331  1.00  0.00           C
ATOM   9335 5C31 POPEv 261      48.720 118.760  54.991  1.00  0.00           C
ATOM   9338 6C31 POPEv 261      47.290 118.400  54.591  1.00  0.00           C
ATOM   9342  NH3 POPEw 262      45.610   8.890  73.261  1.00  0.00           N
ATOM   9346  C12 POPEw 262      46.050  10.040  74.141  1.00  0.00           C
ATOM   9349  C11 POPEw 262      45.450  11.410  73.751  1.00  0.00           C
ATOM   9352  P   POPEw 262      43.120  12.170  72.761  1.00  0.00           P
ATOM   9353  O13 POPEw 262      42.040  11.260  72.321  1.00  0.00           O
ATOM   9354  O14 POPEw 262      42.650  13.460  73.321  1.00  0.00           O
ATOM   9355  O11 POPEw 262      44.040  12.470  71.521  1.00  0.00           O
ATOM   9356  O12 POPEw 262      44.020  11.370  73.771  1.00  0.00           O
ATOM   9357  C1  POPEw 262      43.530  12.570  70.191  1.00  0.00           C
ATOM   9360  C2  POPEw 262      44.180  11.520  69.251  1.00  0.00           C
ATOM   9362  O21 POPEw 262      43.780  11.800  67.891  1.00  0.00           O
ATOM   9363  C21 POPEw 262      44.510  12.730  67.291  1.00  0.00           C
ATOM   9364  O22 POPEw 262      45.350  13.430  67.831  1.00  0.00           O
ATOM   9365  C22 POPEw 262      44.120  12.840  65.821  1.00  0.00           C
ATOM   9368  C3  POPEw 262      43.750  10.070  69.601  1.00  0.00           C
ATOM   9371  O31 POPEw 262      44.460   9.060  68.841  1.00  0.00           O
ATOM   9372  C31 POPEw 262      45.530   8.530  69.431  1.00  0.00           C
ATOM   9373  O32 POPEw 262      46.040   8.960  70.461  1.00  0.00           O
ATOM   9374  C32 POPEw 262      45.890   7.190  68.761  1.00  0.00           C
ATOM   9377  C23 POPEw 262      45.270  13.470  65.001  1.00  0.00           C
ATOM   9380  C24 POPEw 262      45.130  13.260  63.481  1.00  0.00           C
ATOM   9383  C25 POPEw 262      45.420  11.820  63.081  1.00  0.00           C
ATOM   9386  C26 POPEw 262      45.810  11.580  61.611  1.00  0.00           C
ATOM   9389  C27 POPEw 262      46.140  10.100  61.341  1.00  0.00           C
ATOM   9392  C28 POPEw 262      46.650   9.810  59.921  1.00  0.00           C
ATOM   9395  C29 POPEw 262      46.990   8.350  59.731  1.00  0.00           C
ATOM   9397 0C21 POPEw 262      46.280   7.440  59.041  1.00  0.00           C
ATOM   9399 1C21 POPEw 262      44.970   7.670  58.331  1.00  0.00           C
ATOM   9402 2C21 POPEw 262      45.100   7.730  56.791  1.00  0.00           C
ATOM   9405 3C21 POPEw 262      45.730   9.030  56.271  1.00  0.00           C
ATOM   9408 4C21 POPEw 262      45.690   9.130  54.731  1.00  0.00           C
ATOM   9411 5C21 POPEw 262      46.840   8.400  54.031  1.00  0.00           C
ATOM   9414 6C21 POPEw 262      46.620   8.280  52.511  1.00  0.00           C
ATOM   9417 7C21 POPEw 262      47.800   7.600  51.791  1.00  0.00           C
ATOM   9420 8C21 POPEw 262      47.580   7.360  50.301  1.00  0.00           C
ATOM   9424  C33 POPEw 262      46.790   7.240  67.501  1.00  0.00           C
ATOM   9427  C34 POPEw 262      46.590   6.000  66.591  1.00  0.00           C
ATOM   9430  C35 POPEw 262      47.770   5.600  65.681  1.00  0.00           C
ATOM   9433  C36 POPEw 262      48.020   6.540  64.491  1.00  0.00           C
ATOM   9436  C37 POPEw 262      49.190   6.150  63.581  1.00  0.00           C
ATOM   9439  C38 POPEw 262      49.630   7.300  62.661  1.00  0.00           C
ATOM   9442  C39 POPEw 262      50.390   6.840  61.411  1.00  0.00           C
ATOM   9445 0C31 POPEw 262      51.030   8.030  60.671  1.00  0.00           C
ATOM   9448 1C31 POPEw 262      51.500   7.680  59.251  1.00  0.00           C
ATOM   9451 2C31 POPEw 262      52.330   8.800  58.621  1.00  0.00           C
ATOM   9454 3C31 POPEw 262      52.760   8.500  57.171  1.00  0.00           C
ATOM   9457 4C31 POPEw 262      51.630   8.680  56.151  1.00  0.00           C
ATOM   9460 5C31 POPEw 262      51.970   8.060  54.791  1.00  0.00           C
ATOM   9463 6C31 POPEw 262      50.870   8.230  53.741  1.00  0.00           C
ATOM   9467  NH3 POPEx 263     111.570  89.670  75.681  1.00  0.00           N
ATOM   9471  C12 POPEx 263     111.090  90.000  77.061  1.00  0.00           C
ATOM   9474  C11 POPEx 263     110.300  91.320  77.061  1.00  0.00           C
ATOM   9477  P   POPEx 263     108.830  91.840  74.891  1.00  0.00           P
ATOM   9478  O13 POPEx 263     107.590  91.320  74.291  1.00  0.00           O
ATOM   9479  O14 POPEx 263     108.960  93.320  74.951  1.00  0.00           O
ATOM   9480  O11 POPEx 263     110.060  91.230  74.071  1.00  0.00           O
ATOM   9481  O12 POPEx 263     109.100  91.190  76.291  1.00  0.00           O
ATOM   9482  C1  POPEx 263     110.530  92.020  72.981  1.00  0.00           C
ATOM   9485  C2  POPEx 263     109.600  91.880  71.751  1.00  0.00           C
ATOM   9487  O21 POPEx 263     109.960  90.740  70.951  1.00  0.00           O
ATOM   9488  C21 POPEx 263     111.110  90.730  70.331  1.00  0.00           C
ATOM   9489  O22 POPEx 263     111.950  91.620  70.271  1.00  0.00           O
ATOM   9490  C22 POPEx 263     111.300  89.340  69.741  1.00  0.00           C
ATOM   9493  C3  POPEx 263     109.510  93.220  71.001  1.00  0.00           C
ATOM   9496  O31 POPEx 263     108.820  93.050  69.761  1.00  0.00           O
ATOM   9497  C31 POPEx 263     108.360  94.170  69.231  1.00  0.00           C
ATOM   9498  O32 POPEx 263     108.490  95.290  69.711  1.00  0.00           O
ATOM   9499  C32 POPEx 263     107.670  93.770  67.941  1.00  0.00           C
ATOM   9502  C23 POPEx 263     111.630  89.410  68.241  1.00  0.00           C
ATOM   9505  C24 POPEx 263     110.820  88.400  67.431  1.00  0.00           C
ATOM   9508  C25 POPEx 263     111.470  88.060  66.091  1.00  0.00           C
ATOM   9511  C26 POPEx 263     110.630  87.030  65.331  1.00  0.00           C
ATOM   9514  C27 POPEx 263     111.420  86.180  64.321  1.00  0.00           C
ATOM   9517  C28 POPEx 263     111.140  86.510  62.841  1.00  0.00           C
ATOM   9520  C29 POPEx 263     111.790  87.790  62.391  1.00  0.00           C
ATOM   9522 0C21 POPEx 263     111.980  88.160  61.121  1.00  0.00           C
ATOM   9524 1C21 POPEx 263     111.600  87.380  59.881  1.00  0.00           C
ATOM   9527 2C21 POPEx 263     112.810  87.250  58.931  1.00  0.00           C
ATOM   9530 3C21 POPEx 263     112.450  86.610  57.591  1.00  0.00           C
ATOM   9533 4C21 POPEx 263     113.700  86.400  56.711  1.00  0.00           C
ATOM   9536 5C21 POPEx 263     113.400  86.350  55.211  1.00  0.00           C
ATOM   9539 6C21 POPEx 263     112.480  85.200  54.791  1.00  0.00           C
ATOM   9542 7C21 POPEx 263     112.300  85.120  53.271  1.00  0.00           C
ATOM   9545 8C21 POPEx 263     111.300  84.050  52.841  1.00  0.00           C
ATOM   9549  C33 POPEx 263     108.610  92.890  67.091  1.00  0.00           C
ATOM   9552  C34 POPEx 263     107.900  92.310  65.871  1.00  0.00           C
ATOM   9555  C35 POPEx 263     108.900  91.550  64.991  1.00  0.00           C
ATOM   9558  C36 POPEx 263     108.240  90.530  64.061  1.00  0.00           C
ATOM   9561  C37 POPEx 263     109.240  89.950  63.061  1.00  0.00           C
ATOM   9564  C38 POPEx 263     109.540  90.900  61.891  1.00  0.00           C
ATOM   9567  C39 POPEx 263     108.370  91.040  60.911  1.00  0.00           C
ATOM   9570 0C31 POPEx 263     108.760  90.640  59.481  1.00  0.00           C
ATOM   9573 1C31 POPEx 263     107.580  90.790  58.511  1.00  0.00           C
ATOM   9576 2C31 POPEx 263     107.970  90.470  57.071  1.00  0.00           C
ATOM   9579 3C31 POPEx 263     106.850  90.870  56.101  1.00  0.00           C
ATOM   9582 4C31 POPEx 263     107.150  90.470  54.651  1.00  0.00           C
ATOM   9585 5C31 POPEx 263     106.110  91.040  53.681  1.00  0.00           C
ATOM   9588 6C31 POPEx 263     106.260  90.510  52.261  1.00  0.00           C
ATOM   9592  NH3 POPEy 264      23.480  35.160  72.041  1.00  0.00           N
ATOM   9596  C12 POPEy 264      22.800  33.900  71.561  1.00  0.00           C
ATOM   9599  C11 POPEy 264      21.800  33.360  72.611  1.00  0.00           C
ATOM   9602  P   POPEy 264      20.080  31.470  71.961  1.00  0.00           P
ATOM   9603  O13 POPEy 264      20.220  30.200  71.211  1.00  0.00           O
ATOM   9604  O14 POPEy 264      19.230  31.410  73.181  1.00  0.00           O
ATOM   9605  O11 POPEy 264      19.560  32.610  70.981  1.00  0.00           O
ATOM   9606  O12 POPEy 264      21.520  31.980  72.351  1.00  0.00           O
ATOM   9607  C1  POPEy 264      19.860  32.510  69.581  1.00  0.00           C
ATOM   9610  C2  POPEy 264      18.600  32.170  68.731  1.00  0.00           C
ATOM   9612  O21 POPEy 264      18.580  33.150  67.661  1.00  0.00           O
ATOM   9613  C21 POPEy 264      18.120  32.710  66.521  1.00  0.00           C
ATOM   9614  O22 POPEy 264      17.860  31.540  66.271  1.00  0.00           O
ATOM   9615  C22 POPEy 264      17.980  33.870  65.521  1.00  0.00           C
ATOM   9618  C3  POPEy 264      17.300  32.250  69.601  1.00  0.00           C
ATOM   9621  O31 POPEy 264      16.130  31.640  69.021  1.00  0.00           O
ATOM   9622  C31 POPEy 264      15.330  32.470  68.351  1.00  0.00           C
ATOM   9623  O32 POPEy 264      15.540  33.660  68.171  1.00  0.00           O
ATOM   9624  C32 POPEy 264      14.100  31.720  67.891  1.00  0.00           C
ATOM   9627  C23 POPEy 264      17.430  33.400  64.151  1.00  0.00           C
ATOM   9630  C24 POPEy 264      17.120  34.560  63.171  1.00  0.00           C
ATOM   9633  C25 POPEy 264      16.660  34.050  61.801  1.00  0.00           C
ATOM   9636  C26 POPEy 264      16.290  35.130  60.781  1.00  0.00           C
ATOM   9639  C27 POPEy 264      15.990  34.530  59.391  1.00  0.00           C
ATOM   9642  C28 POPEy 264      15.700  35.580  58.301  1.00  0.00           C
ATOM   9645  C29 POPEy 264      14.370  36.260  58.491  1.00  0.00           C
ATOM   9647 0C21 POPEy 264      13.450  36.520  57.551  1.00  0.00           C
ATOM   9649 1C21 POPEy 264      13.550  36.250  56.071  1.00  0.00           C
ATOM   9652 2C21 POPEy 264      14.250  37.420  55.351  1.00  0.00           C
ATOM   9655 3C21 POPEy 264      14.110  37.340  53.821  1.00  0.00           C
ATOM   9658 4C21 POPEy 264      15.010  38.330  53.061  1.00  0.00           C
ATOM   9661 5C21 POPEy 264      14.910  39.780  53.561  1.00  0.00           C
ATOM   9664 6C21 POPEy 264      15.640  40.770  52.641  1.00  0.00           C
ATOM   9667 7C21 POPEy 264      15.570  42.220  53.151  1.00  0.00           C
ATOM   9670 8C21 POPEy 264      16.120  43.240  52.161  1.00  0.00           C
ATOM   9674  C33 POPEy 264      13.860  31.910  66.381  1.00  0.00           C
ATOM   9677  C34 POPEy 264      12.760  30.980  65.861  1.00  0.00           C
ATOM   9680  C35 POPEy 264      12.460  31.160  64.361  1.00  0.00           C
ATOM   9683  C36 POPEy 264      13.710  31.040  63.481  1.00  0.00           C
ATOM   9686  C37 POPEy 264      13.400  30.590  62.041  1.00  0.00           C
ATOM   9689  C38 POPEy 264      14.700  30.450  61.241  1.00  0.00           C
ATOM   9692  C39 POPEy 264      14.500  30.040  59.781  1.00  0.00           C
ATOM   9695 0C31 POPEy 264      15.820  30.060  58.991  1.00  0.00           C
ATOM   9698 1C31 POPEy 264      15.600  29.730  57.511  1.00  0.00           C
ATOM   9701 2C31 POPEy 264      16.880  29.840  56.661  1.00  0.00           C
ATOM   9704 3C31 POPEy 264      17.260  31.280  56.291  1.00  0.00           C
ATOM   9707 4C31 POPEy 264      18.320  31.320  55.181  1.00  0.00           C
ATOM   9710 5C31 POPEy 264      18.760  32.740  54.801  1.00  0.00           C
ATOM   9713 6C31 POPEy 264      19.680  32.780  53.581  1.00  0.00           C
ATOM   9717  NH3 POPEz 265     104.850  18.890  74.121  1.00  0.00           N
ATOM   9721  C12 POPEz 265     103.470  19.470  74.201  1.00  0.00           C
ATOM   9724  C11 POPEz 265     103.570  20.980  74.491  1.00  0.00           C
ATOM   9727  P   POPEz 265     101.770  22.290  73.091  1.00  0.00           P
ATOM   9728  O13 POPEz 265     100.300  22.310  73.171  1.00  0.00           O
ATOM   9729  O14 POPEz 265     102.470  23.580  72.871  1.00  0.00           O
ATOM   9730  O11 POPEz 265     102.170  21.280  71.931  1.00  0.00           O
ATOM   9731  O12 POPEz 265     102.280  21.580  74.411  1.00  0.00           O
ATOM   9732  C1  POPEz 265     102.070  21.720  70.571  1.00  0.00           C
ATOM   9735  C2  POPEz 265     101.410  20.640  69.691  1.00  0.00           C
ATOM   9737  O21 POPEz 265     101.840  20.760  68.311  1.00  0.00           O
ATOM   9738  C21 POPEz 265     101.440  21.840  67.641  1.00  0.00           C
ATOM   9739  O22 POPEz 265     100.710  22.710  68.051  1.00  0.00           O
ATOM   9740  C22 POPEz 265     102.020  21.780  66.221  1.00  0.00           C
ATOM   9743  C3  POPEz 265      99.860  20.580  69.891  1.00  0.00           C
ATOM   9746  O31 POPEz 265      99.280  19.550  69.081  1.00  0.00           O
ATOM   9747  C31 POPEz 265      98.590  19.810  67.951  1.00  0.00           C
ATOM   9748  O32 POPEz 265      98.570  19.030  67.011  1.00  0.00           O
ATOM   9749  C32 POPEz 265      97.780  21.110  68.011  1.00  0.00           C
ATOM   9752  C23 POPEz 265     100.930  21.600  65.141  1.00  0.00           C
ATOM   9755  C24 POPEz 265     101.540  21.480  63.731  1.00  0.00           C
ATOM   9758  C25 POPEz 265     100.480  21.350  62.621  1.00  0.00           C
ATOM   9761  C26 POPEz 265     101.050  21.160  61.201  1.00  0.00           C
ATOM   9764  C27 POPEz 265     101.810  19.830  61.021  1.00  0.00           C
ATOM   9767  C28 POPEz 265     102.140  19.460  59.551  1.00  0.00           C
ATOM   9770  C29 POPEz 265     103.250  20.250  58.901  1.00  0.00           C
ATOM   9772 0C21 POPEz 265     104.420  19.810  58.381  1.00  0.00           C
ATOM   9774 1C21 POPEz 265     104.910  18.390  58.291  1.00  0.00           C
ATOM   9777 2C21 POPEz 265     106.440  18.210  58.501  1.00  0.00           C
ATOM   9780 3C21 POPEz 265     107.370  18.930  57.511  1.00  0.00           C
ATOM   9783 4C21 POPEz 265     107.020  18.700  56.021  1.00  0.00           C
ATOM   9786 5C21 POPEz 265     108.030  19.350  55.061  1.00  0.00           C
ATOM   9789 6C21 POPEz 265     109.130  18.400  54.571  1.00  0.00           C
ATOM   9792 7C21 POPEz 265     110.100  19.110  53.611  1.00  0.00           C
ATOM   9795 8C21 POPEz 265     111.170  18.200  53.011  1.00  0.00           C
ATOM   9799  C33 POPEz 265      96.720  21.210  66.891  1.00  0.00           C
ATOM   9802  C34 POPEz 265      95.910  22.520  66.961  1.00  0.00           C
ATOM   9805  C35 POPEz 265      95.480  23.040  65.581  1.00  0.00           C
ATOM   9808  C36 POPEz 265      96.660  23.510  64.731  1.00  0.00           C
ATOM   9811  C37 POPEz 265      96.230  24.290  63.481  1.00  0.00           C
ATOM   9814  C38 POPEz 265      97.460  24.710  62.671  1.00  0.00           C
ATOM   9817  C39 POPEz 265      97.250  26.010  61.891  1.00  0.00           C
ATOM   9820 0C31 POPEz 265      96.320  25.870  60.681  1.00  0.00           C
ATOM   9823 1C31 POPEz 265      96.300  27.170  59.861  1.00  0.00           C
ATOM   9826 2C31 POPEz 265      95.830  26.990  58.411  1.00  0.00           C
ATOM   9829 3C31 POPEz 265      96.260  28.190  57.551  1.00  0.00           C
ATOM   9832 4C31 POPEz 265      95.940  28.030  56.061  1.00  0.00           C
ATOM   9835 5C31 POPEz 265      96.390  29.250  55.251  1.00  0.00           C
ATOM   9838 6C31 POPEz 265      96.090  29.130  53.751  1.00  0.00           C
ATOM   9842  NH3 POPE0 266      56.970 119.310  29.421  1.00  0.00           N
ATOM   9846  C12 POPE0 266      58.240 119.310  28.621  1.00  0.00           C
ATOM   9849  C11 POPE0 266      59.470 119.590  29.501  1.00  0.00           C
ATOM   9852  P   POPE0 266      59.110 122.090  30.151  1.00  0.00           P
ATOM   9853  O13 POPE0 266      60.420 122.640  29.701  1.00  0.00           O
ATOM   9854  O14 POPE0 266      57.910 122.170  29.301  1.00  0.00           O
ATOM   9855  O11 POPE0 266      58.760 122.660  31.581  1.00  0.00           O
ATOM   9856  O12 POPE0 266      59.260 120.580  30.501  1.00  0.00           O
ATOM   9857  C1  POPE0 266      59.650 122.460  32.691  1.00  0.00           C
ATOM   9860  C2  POPE0 266      58.950 121.680  33.831  1.00  0.00           C
ATOM   9862  O21 POPE0 266      59.360 122.290  35.061  1.00  0.00           O
ATOM   9863  C21 POPE0 266      58.510 122.260  36.051  1.00  0.00           C
ATOM   9864  O22 POPE0 266      57.300 122.080  35.971  1.00  0.00           O
ATOM   9865  C22 POPE0 266      59.290 122.560  37.341  1.00  0.00           C
ATOM   9868  C3  POPE0 266      59.330 120.180  33.831  1.00  0.00           C
ATOM   9871  O31 POPE0 266      58.340 119.430  34.571  1.00  0.00           O
ATOM   9872  C31 POPE0 266      58.690 118.180  34.841  1.00  0.00           C
ATOM   9873  O32 POPE0 266      59.780 117.690  34.641  1.00  0.00           O
ATOM   9874  C32 POPE0 266      57.510 117.460  35.481  1.00  0.00           C
ATOM   9877  C23 POPE0 266      58.530 122.270  38.651  1.00  0.00           C
ATOM   9880  C24 POPE0 266      59.100 121.030  39.361  1.00  0.00           C
ATOM   9883  C25 POPE0 266      58.440 120.670  40.711  1.00  0.00           C
ATOM   9886  C26 POPE0 266      58.350 121.820  41.721  1.00  0.00           C
ATOM   9889  C27 POPE0 266      56.990 122.540  41.691  1.00  0.00           C
ATOM   9892  C28 POPE0 266      57.050 123.920  42.361  1.00  0.00           C
ATOM   9895  C29 POPE0 266      55.710 124.610  42.401  1.00  0.00           C
ATOM   9897 0C21 POPE0 266      55.380 125.610  43.231  1.00  0.00           C
ATOM   9899 1C21 POPE0 266      56.270 126.250  44.271  1.00  0.00           C
ATOM   9902 2C21 POPE0 266      55.500 126.570  45.561  1.00  0.00           C
ATOM   9905 3C21 POPE0 266      55.100 125.330  46.371  1.00  0.00           C
ATOM   9908 4C21 POPE0 266      54.210 125.700  47.561  1.00  0.00           C
ATOM   9911 5C21 POPE0 266      53.690 124.470  48.301  1.00  0.00           C
ATOM   9914 6C21 POPE0 266      52.640 124.810  49.361  1.00  0.00           C
ATOM   9917 7C21 POPE0 266      52.110 123.550  50.051  1.00  0.00           C
ATOM   9920 8C21 POPE0 266      51.050 123.800  51.131  1.00  0.00           C
ATOM   9924  C33 POPE0 266      57.610 117.340  37.021  1.00  0.00           C
ATOM   9927  C34 POPE0 266      56.230 117.060  37.631  1.00  0.00           C
ATOM   9930  C35 POPE0 266      56.220 116.040  38.781  1.00  0.00           C
ATOM   9933  C36 POPE0 266      57.000 116.480  40.021  1.00  0.00           C
ATOM   9936  C37 POPE0 266      56.630 115.690  41.291  1.00  0.00           C
ATOM   9939  C38 POPE0 266      57.530 116.020  42.481  1.00  0.00           C
ATOM   9942  C39 POPE0 266      57.410 115.050  43.661  1.00  0.00           C
ATOM   9945 0C31 POPE0 266      56.210 115.290  44.591  1.00  0.00           C
ATOM   9948 1C31 POPE0 266      56.420 114.540  45.911  1.00  0.00           C
ATOM   9951 2C31 POPE0 266      55.420 114.930  47.001  1.00  0.00           C
ATOM   9954 3C31 POPE0 266      55.930 114.510  48.391  1.00  0.00           C
ATOM   9957 4C31 POPE0 266      55.790 113.010  48.661  1.00  0.00           C
ATOM   9960 5C31 POPE0 266      55.860 112.670  50.151  1.00  0.00           C
ATOM   9963 6C31 POPE0 266      55.890 111.170  50.421  1.00  0.00           C
ATOM   9967  NH3 POPE1 267      30.190 111.710  29.961  1.00  0.00           N
ATOM   9971  C12 POPE1 267      29.260 111.490  28.801  1.00  0.00           C
ATOM   9974  C11 POPE1 267      28.760 110.030  28.801  1.00  0.00           C
ATOM   9977  P   POPE1 267      28.300 109.190  31.251  1.00  0.00           P
ATOM   9978  O13 POPE1 267      29.050 107.950  30.991  1.00  0.00           O
ATOM   9979  O14 POPE1 267      29.030 110.310  31.901  1.00  0.00           O
ATOM   9980  O11 POPE1 267      26.940 108.900  32.001  1.00  0.00           O
ATOM   9981  O12 POPE1 267      27.830 109.780  29.871  1.00  0.00           O
ATOM   9982  C1  POPE1 267      25.980 109.930  32.221  1.00  0.00           C
ATOM   9985  C2  POPE1 267      25.890 110.200  33.731  1.00  0.00           C
ATOM   9987  O21 POPE1 267      24.860 111.170  34.001  1.00  0.00           O
ATOM   9988  C21 POPE1 267      23.710 110.690  34.411  1.00  0.00           C
ATOM   9989  O22 POPE1 267      23.400 109.520  34.471  1.00  0.00           O
ATOM   9990  C22 POPE1 267      22.860 111.820  34.981  1.00  0.00           C
ATOM   9993  C3  POPE1 267      27.220 110.720  34.351  1.00  0.00           C
ATOM   9996  O31 POPE1 267      27.010 111.070  35.741  1.00  0.00           O
ATOM   9997  C31 POPE1 267      27.200 112.340  36.051  1.00  0.00           C
ATOM   9998  O32 POPE1 267      27.630 113.210  35.331  1.00  0.00           O
ATOM   9999  C32 POPE1 267      26.730 112.550  37.491  1.00  0.00           C
ATOM  10002  C23 POPE1 267      22.550 111.570  36.471  1.00  0.00           C
ATOM  10005  C24 POPE1 267      21.590 112.580  37.121  1.00  0.00           C
ATOM  10008  C25 POPE1 267      20.670 111.900  38.151  1.00  0.00           C
ATOM  10011  C26 POPE1 267      21.450 111.370  39.361  1.00  0.00           C
ATOM  10014  C27 POPE1 267      20.660 110.380  40.231  1.00  0.00           C
ATOM  10017  C28 POPE1 267      21.540 109.710  41.301  1.00  0.00           C
ATOM  10020  C29 POPE1 267      22.050 110.710  42.311  1.00  0.00           C
ATOM  10022 0C21 POPE1 267      21.770 110.720  43.621  1.00  0.00           C
ATOM  10024 1C21 POPE1 267      20.910 109.710  44.331  1.00  0.00           C
ATOM  10027 2C21 POPE1 267      21.120 109.740  45.851  1.00  0.00           C
ATOM  10030 3C21 POPE1 267      20.160 108.790  46.581  1.00  0.00           C
ATOM  10033 4C21 POPE1 267      20.280 108.910  48.101  1.00  0.00           C
ATOM  10036 5C21 POPE1 267      19.560 107.790  48.871  1.00  0.00           C
ATOM  10039 6C21 POPE1 267      18.050 107.750  48.621  1.00  0.00           C
ATOM  10042 7C21 POPE1 267      17.350 106.730  49.521  1.00  0.00           C
ATOM  10045 8C21 POPE1 267      15.830 106.720  49.371  1.00  0.00           C
ATOM  10049  C33 POPE1 267      27.000 113.980  37.981  1.00  0.00           C
ATOM  10052  C34 POPE1 267      26.430 114.200  39.391  1.00  0.00           C
ATOM  10055  C35 POPE1 267      24.930 114.510  39.401  1.00  0.00           C
ATOM  10058  C36 POPE1 267      24.370 114.540  40.831  1.00  0.00           C
ATOM  10061  C37 POPE1 267      22.910 115.030  40.911  1.00  0.00           C
ATOM  10064  C38 POPE1 267      22.690 116.510  40.541  1.00  0.00           C
ATOM  10067  C39 POPE1 267      23.450 117.520  41.421  1.00  0.00           C
ATOM  10070 0C31 POPE1 267      22.970 117.550  42.871  1.00  0.00           C
ATOM  10073 1C31 POPE1 267      23.680 118.630  43.701  1.00  0.00           C
ATOM  10076 2C31 POPE1 267      23.150 118.700  45.141  1.00  0.00           C
ATOM  10079 3C31 POPE1 267      23.790 119.830  45.971  1.00  0.00           C
ATOM  10082 4C31 POPE1 267      23.510 121.230  45.421  1.00  0.00           C
ATOM  10085 5C31 POPE1 267      23.930 122.350  46.391  1.00  0.00           C
ATOM  10088 6C31 POPE1 267      23.660 123.750  45.831  1.00  0.00           C
ATOM  10092  NH3 POPE2 268      85.700 118.160  74.481  1.00  0.00           N
ATOM  10096  C12 POPE2 268      86.590 116.960  74.701  1.00  0.00           C
ATOM  10099  C11 POPE2 268      87.270 116.960  76.091  1.00  0.00           C
ATOM  10102  P   POPE2 268      89.220 118.660  75.801  1.00  0.00           P
ATOM  10103  O13 POPE2 268      88.130 119.640  75.931  1.00  0.00           O
ATOM  10104  O14 POPE2 268      90.450 118.880  76.611  1.00  0.00           O
ATOM  10105  O11 POPE2 268      89.650 118.600  74.271  1.00  0.00           O
ATOM  10106  O12 POPE2 268      88.690 117.190  76.021  1.00  0.00           O
ATOM  10107  C1  POPE2 268      89.380 119.780  73.491  1.00  0.00           C
ATOM  10110  C2  POPE2 268      90.120 119.820  72.121  1.00  0.00           C
ATOM  10112  O21 POPE2 268      89.350 119.190  71.091  1.00  0.00           O
ATOM  10113  C21 POPE2 268      89.430 117.910  70.881  1.00  0.00           C
ATOM  10114  O22 POPE2 268      89.870 117.050  71.631  1.00  0.00           O
ATOM  10115  C22 POPE2 268      88.910 117.650  69.471  1.00  0.00           C
ATOM  10118  C3  POPE2 268      91.600 119.330  72.221  1.00  0.00           C
ATOM  10121  O31 POPE2 268      92.200 119.210  70.921  1.00  0.00           O
ATOM  10122  C31 POPE2 268      93.410 118.660  70.991  1.00  0.00           C
ATOM  10123  O32 POPE2 268      93.910 118.230  72.011  1.00  0.00           O
ATOM  10124  C32 POPE2 268      93.990 118.520  69.591  1.00  0.00           C
ATOM  10127  C23 POPE2 268      90.010 117.660  68.401  1.00  0.00           C
ATOM  10130  C24 POPE2 268      89.460 117.470  66.971  1.00  0.00           C
ATOM  10133  C25 POPE2 268      90.590 117.240  65.961  1.00  0.00           C
ATOM  10136  C26 POPE2 268      90.120 116.870  64.551  1.00  0.00           C
ATOM  10139  C27 POPE2 268      91.310 116.450  63.661  1.00  0.00           C
ATOM  10142  C28 POPE2 268      90.960 116.170  62.191  1.00  0.00           C
ATOM  10145  C29 POPE2 268      92.230 115.940  61.421  1.00  0.00           C
ATOM  10147 0C21 POPE2 268      92.490 115.050  60.441  1.00  0.00           C
ATOM  10149 1C21 POPE2 268      91.550 114.070  59.781  1.00  0.00           C
ATOM  10152 2C21 POPE2 268      91.670 114.160  58.241  1.00  0.00           C
ATOM  10155 3C21 POPE2 268      91.070 112.970  57.481  1.00  0.00           C
ATOM  10158 4C21 POPE2 268      90.820 113.280  55.991  1.00  0.00           C
ATOM  10161 5C21 POPE2 268      90.120 112.140  55.231  1.00  0.00           C
ATOM  10164 6C21 POPE2 268      90.980 110.900  55.001  1.00  0.00           C
ATOM  10167 7C21 POPE2 268      92.050 111.080  53.931  1.00  0.00           C
ATOM  10170 8C21 POPE2 268      92.910 109.830  53.751  1.00  0.00           C
ATOM  10174  C33 POPE2 268      93.880 117.090  69.021  1.00  0.00           C
ATOM  10177  C34 POPE2 268      94.870 116.900  67.871  1.00  0.00           C
ATOM  10180  C35 POPE2 268      94.500 117.690  66.601  1.00  0.00           C
ATOM  10183  C36 POPE2 268      95.660 117.670  65.611  1.00  0.00           C
ATOM  10186  C37 POPE2 268      95.290 118.180  64.221  1.00  0.00           C
ATOM  10189  C38 POPE2 268      96.550 118.350  63.381  1.00  0.00           C
ATOM  10192  C39 POPE2 268      96.290 118.820  61.951  1.00  0.00           C
ATOM  10195 0C31 POPE2 268      95.600 117.770  61.071  1.00  0.00           C
ATOM  10198 1C31 POPE2 268      96.260 117.720  59.691  1.00  0.00           C
ATOM  10201 2C31 POPE2 268      95.560 116.780  58.721  1.00  0.00           C
ATOM  10204 3C31 POPE2 268      96.370 116.630  57.441  1.00  0.00           C
ATOM  10207 4C31 POPE2 268      95.640 115.830  56.371  1.00  0.00           C
ATOM  10210 5C31 POPE2 268      96.470 115.720  55.081  1.00  0.00           C
ATOM  10213 6C31 POPE2 268      95.700 114.990  53.991  1.00  0.00           C
ATOM  10217  NH3 POPE3 269      90.540  77.160  73.541  1.00  0.00           N
ATOM  10221  C12 POPE3 269      89.360  76.580  74.251  1.00  0.00           C
ATOM  10224  C11 POPE3 269      88.050  77.030  73.631  1.00  0.00           C
ATOM  10227  P   POPE3 269      86.310  75.670  75.101  1.00  0.00           P
ATOM  10228  O13 POPE3 269      87.290  74.610  75.481  1.00  0.00           O
ATOM  10229  O14 POPE3 269      85.400  76.190  76.141  1.00  0.00           O
ATOM  10230  O11 POPE3 269      85.530  75.180  73.811  1.00  0.00           O
ATOM  10231  O12 POPE3 269      87.060  76.950  74.621  1.00  0.00           O
ATOM  10232  C1  POPE3 269      85.920  74.010  73.071  1.00  0.00           C
ATOM  10235  C2  POPE3 269      86.380  74.360  71.641  1.00  0.00           C
ATOM  10237  O21 POPE3 269      85.490  73.910  70.611  1.00  0.00           O
ATOM  10238  C21 POPE3 269      85.430  72.620  70.351  1.00  0.00           C
ATOM  10239  O22 POPE3 269      85.680  71.710  71.111  1.00  0.00           O
ATOM  10240  C22 POPE3 269      84.980  72.480  68.881  1.00  0.00           C
ATOM  10243  C3  POPE3 269      87.850  73.940  71.331  1.00  0.00           C
ATOM  10246  O31 POPE3 269      88.110  74.200  69.941  1.00  0.00           O
ATOM  10247  C31 POPE3 269      88.740  75.310  69.601  1.00  0.00           C
ATOM  10248  O32 POPE3 269      89.360  76.050  70.351  1.00  0.00           O
ATOM  10249  C32 POPE3 269      88.460  75.550  68.121  1.00  0.00           C
ATOM  10252  C23 POPE3 269      84.370  71.110  68.511  1.00  0.00           C
ATOM  10255  C24 POPE3 269      84.280  70.880  66.991  1.00  0.00           C
ATOM  10258  C25 POPE3 269      83.430  71.920  66.231  1.00  0.00           C
ATOM  10261  C26 POPE3 269      83.440  71.700  64.711  1.00  0.00           C
ATOM  10264  C27 POPE3 269      82.510  72.670  63.961  1.00  0.00           C
ATOM  10267  C28 POPE3 269      82.610  72.620  62.421  1.00  0.00           C
ATOM  10270  C29 POPE3 269      83.760  73.400  61.851  1.00  0.00           C
ATOM  10272 0C21 POPE3 269      84.110  73.430  60.551  1.00  0.00           C
ATOM  10274 1C21 POPE3 269      83.400  72.690  59.441  1.00  0.00           C
ATOM  10277 2C21 POPE3 269      83.970  71.270  59.221  1.00  0.00           C
ATOM  10280 3C21 POPE3 269      85.360  71.240  58.561  1.00  0.00           C
ATOM  10283 4C21 POPE3 269      85.950  69.820  58.561  1.00  0.00           C
ATOM  10286 5C21 POPE3 269      87.180  69.670  57.651  1.00  0.00           C
ATOM  10289 6C21 POPE3 269      86.810  69.320  56.201  1.00  0.00           C
ATOM  10292 7C21 POPE3 269      88.040  69.190  55.291  1.00  0.00           C
ATOM  10295 8C21 POPE3 269      87.730  68.640  53.901  1.00  0.00           C
ATOM  10299  C33 POPE3 269      86.990  75.970  67.911  1.00  0.00           C
ATOM  10302  C34 POPE3 269      86.400  75.730  66.511  1.00  0.00           C
ATOM  10305  C35 POPE3 269      87.000  76.580  65.381  1.00  0.00           C
ATOM  10308  C36 POPE3 269      86.060  76.580  64.161  1.00  0.00           C
ATOM  10311  C37 POPE3 269      86.620  77.290  62.911  1.00  0.00           C
ATOM  10314  C38 POPE3 269      85.680  77.090  61.711  1.00  0.00           C
ATOM  10317  C39 POPE3 269      85.880  78.080  60.551  1.00  0.00           C
ATOM  10320 0C31 POPE3 269      87.200  77.930  59.791  1.00  0.00           C
ATOM  10323 1C31 POPE3 269      87.230  78.750  58.501  1.00  0.00           C
ATOM  10326 2C31 POPE3 269      88.530  78.560  57.691  1.00  0.00           C
ATOM  10329 3C31 POPE3 269      88.490  79.280  56.341  1.00  0.00           C
ATOM  10332 4C31 POPE3 269      89.820  79.190  55.571  1.00  0.00           C
ATOM  10335 5C31 POPE3 269      89.840  80.070  54.321  1.00  0.00           C
ATOM  10338 6C31 POPE3 269      91.200  80.090  53.611  1.00  0.00           C
ATOM  10342  NH3 POPE4 270     100.450   4.400  74.341  1.00  0.00           N
ATOM  10346  C12 POPE4 270     101.000   5.740  73.981  1.00  0.00           C
ATOM  10349  C11 POPE4 270     102.320   6.040  74.701  1.00  0.00           C
ATOM  10352  P   POPE4 270     104.070   8.040  74.771  1.00  0.00           P
ATOM  10353  O13 POPE4 270     104.900   7.080  75.531  1.00  0.00           O
ATOM  10354  O14 POPE4 270     103.800   9.340  75.421  1.00  0.00           O
ATOM  10355  O11 POPE4 270     104.750   8.240  73.361  1.00  0.00           O
ATOM  10356  O12 POPE4 270     102.680   7.380  74.411  1.00  0.00           O
ATOM  10357  C1  POPE4 270     104.930   7.100  72.501  1.00  0.00           C
ATOM  10360  C2  POPE4 270     103.730   6.900  71.541  1.00  0.00           C
ATOM  10362  O21 POPE4 270     104.170   6.110  70.431  1.00  0.00           O
ATOM  10363  C21 POPE4 270     103.280   5.240  69.971  1.00  0.00           C
ATOM  10364  O22 POPE4 270     102.160   5.060  70.381  1.00  0.00           O
ATOM  10365  C22 POPE4 270     103.900   4.470  68.811  1.00  0.00           C
ATOM  10368  C3  POPE4 270     103.230   8.280  71.051  1.00  0.00           C
ATOM  10371  O31 POPE4 270     102.110   8.220  70.141  1.00  0.00           O
ATOM  10372  C31 POPE4 270     100.910   8.290  70.721  1.00  0.00           C
ATOM  10373  O32 POPE4 270     100.700   8.240  71.921  1.00  0.00           O
ATOM  10374  C32 POPE4 270      99.840   8.510  69.661  1.00  0.00           C
ATOM  10377  C23 POPE4 270     102.890   4.170  67.691  1.00  0.00           C
ATOM  10380  C24 POPE4 270     103.650   4.080  66.361  1.00  0.00           C
ATOM  10383  C25 POPE4 270     102.840   3.520  65.201  1.00  0.00           C
ATOM  10386  C26 POPE4 270     103.650   3.590  63.901  1.00  0.00           C
ATOM  10389  C27 POPE4 270     103.140   2.620  62.821  1.00  0.00           C
ATOM  10392  C28 POPE4 270     104.190   2.360  61.721  1.00  0.00           C
ATOM  10395  C29 POPE4 270     104.390   3.560  60.831  1.00  0.00           C
ATOM  10397 0C21 POPE4 270     104.810   3.510  59.551  1.00  0.00           C
ATOM  10399 1C21 POPE4 270     105.220   2.260  58.811  1.00  0.00           C
ATOM  10402 2C21 POPE4 270     104.160   1.720  57.821  1.00  0.00           C
ATOM  10405 3C21 POPE4 270     102.930   1.100  58.501  1.00  0.00           C
ATOM  10408 4C21 POPE4 270     101.840   0.680  57.511  1.00  0.00           C
ATOM  10411 5C21 POPE4 270     102.260  -0.440  56.541  1.00  0.00           C
ATOM  10414 6C21 POPE4 270     101.100  -0.890  55.651  1.00  0.00           C
ATOM  10417 7C21 POPE4 270     101.510  -1.990  54.671  1.00  0.00           C
ATOM  10420 8C21 POPE4 270     100.340  -2.520  53.841  1.00  0.00           C
ATOM  10424  C33 POPE4 270      99.460   7.200  68.941  1.00  0.00           C
ATOM  10427  C34 POPE4 270      99.680   7.290  67.431  1.00  0.00           C
ATOM  10430  C35 POPE4 270      98.600   8.040  66.631  1.00  0.00           C
ATOM  10433  C36 POPE4 270      98.870   7.950  65.121  1.00  0.00           C
ATOM  10436  C37 POPE4 270      97.890   8.730  64.241  1.00  0.00           C
ATOM  10439  C38 POPE4 270      98.340   8.780  62.771  1.00  0.00           C
ATOM  10442  C39 POPE4 270      97.470   9.670  61.881  1.00  0.00           C
ATOM  10445 0C31 POPE4 270      98.240  10.830  61.231  1.00  0.00           C
ATOM  10448 1C31 POPE4 270      97.410  11.550  60.161  1.00  0.00           C
ATOM  10451 2C31 POPE4 270      98.100  12.780  59.551  1.00  0.00           C
ATOM  10454 3C31 POPE4 270      99.490  12.510  58.951  1.00  0.00           C
ATOM  10457 4C31 POPE4 270      99.970  13.670  58.071  1.00  0.00           C
ATOM  10460 5C31 POPE4 270     101.430  13.570  57.621  1.00  0.00           C
ATOM  10463 6C31 POPE4 270     101.830  14.710  56.671  1.00  0.00           C
ATOM  10467  NH3 POPE5 271      50.350  35.260  75.751  1.00  0.00           N
ATOM  10471  C12 POPE5 271      50.960  36.520  76.331  1.00  0.00           C
ATOM  10474  C11 POPE5 271      49.970  37.710  76.341  1.00  0.00           C
ATOM  10477  P   POPE5 271      47.590  38.470  77.191  1.00  0.00           P
ATOM  10478  O13 POPE5 271      46.250  37.920  76.941  1.00  0.00           O
ATOM  10479  O14 POPE5 271      47.860  39.050  78.521  1.00  0.00           O
ATOM  10480  O11 POPE5 271      47.890  39.620  76.141  1.00  0.00           O
ATOM  10481  O12 POPE5 271      48.680  37.350  76.871  1.00  0.00           O
ATOM  10482  C1  POPE5 271      46.830  40.270  75.431  1.00  0.00           C
ATOM  10485  C2  POPE5 271      46.920  39.960  73.901  1.00  0.00           C
ATOM  10487  O21 POPE5 271      46.230  40.940  73.091  1.00  0.00           O
ATOM  10488  C21 POPE5 271      44.910  41.040  73.211  1.00  0.00           C
ATOM  10489  O22 POPE5 271      44.220  40.470  74.041  1.00  0.00           O
ATOM  10490  C22 POPE5 271      44.360  41.890  72.061  1.00  0.00           C
ATOM  10493  C3  POPE5 271      46.570  38.500  73.501  1.00  0.00           C
ATOM  10496  O31 POPE5 271      47.280  38.130  72.311  1.00  0.00           O
ATOM  10497  C31 POPE5 271      46.700  38.500  71.171  1.00  0.00           C
ATOM  10498  O32 POPE5 271      45.520  38.790  71.041  1.00  0.00           O
ATOM  10499  C32 POPE5 271      47.750  38.530  70.071  1.00  0.00           C
ATOM  10502  C23 POPE5 271      45.370  42.890  71.441  1.00  0.00           C
ATOM  10505  C24 POPE5 271      44.870  43.470  70.121  1.00  0.00           C
ATOM  10508  C25 POPE5 271      45.680  44.690  69.651  1.00  0.00           C
ATOM  10511  C26 POPE5 271      45.540  44.920  68.141  1.00  0.00           C
ATOM  10514  C27 POPE5 271      45.380  46.390  67.751  1.00  0.00           C
ATOM  10517  C28 POPE5 271      44.420  46.560  66.551  1.00  0.00           C
ATOM  10520  C29 POPE5 271      43.990  47.990  66.361  1.00  0.00           C
ATOM  10522 0C21 POPE5 271      44.700  48.970  65.791  1.00  0.00           C
ATOM  10524 1C21 POPE5 271      46.060  48.850  65.181  1.00  0.00           C
ATOM  10527 2C21 POPE5 271      46.080  49.530  63.801  1.00  0.00           C
ATOM  10530 3C21 POPE5 271      47.450  49.460  63.121  1.00  0.00           C
ATOM  10533 4C21 POPE5 271      47.450  50.040  61.701  1.00  0.00           C
ATOM  10536 5C21 POPE5 271      47.140  51.540  61.661  1.00  0.00           C
ATOM  10539 6C21 POPE5 271      47.010  52.120  60.251  1.00  0.00           C
ATOM  10542 7C21 POPE5 271      45.790  51.570  59.491  1.00  0.00           C
ATOM  10545 8C21 POPE5 271      45.280  52.520  58.411  1.00  0.00           C
ATOM  10549  C33 POPE5 271      48.970  39.430  70.401  1.00  0.00           C
ATOM  10552  C34 POPE5 271      50.270  38.930  69.771  1.00  0.00           C
ATOM  10555  C35 POPE5 271      50.300  39.010  68.231  1.00  0.00           C
ATOM  10558  C36 POPE5 271      50.320  40.450  67.691  1.00  0.00           C
ATOM  10561  C37 POPE5 271      50.800  40.500  66.231  1.00  0.00           C
ATOM  10564  C38 POPE5 271      50.970  41.930  65.701  1.00  0.00           C
ATOM  10567  C39 POPE5 271      51.810  42.030  64.411  1.00  0.00           C
ATOM  10570 0C31 POPE5 271      50.980  41.940  63.121  1.00  0.00           C
ATOM  10573 1C31 POPE5 271      51.820  41.660  61.861  1.00  0.00           C
ATOM  10576 2C31 POPE5 271      52.050  42.900  60.981  1.00  0.00           C
ATOM  10579 3C31 POPE5 271      52.750  42.600  59.641  1.00  0.00           C
ATOM  10582 4C31 POPE5 271      54.200  42.140  59.791  1.00  0.00           C
ATOM  10585 5C31 POPE5 271      55.000  42.260  58.481  1.00  0.00           C
ATOM  10588 6C31 POPE5 271      56.460  41.820  58.611  1.00  0.00           C
ATOM  10592  NH3 POPE6 272      67.700  85.080  34.541  1.00  0.00           N
ATOM  10596  C12 POPE6 272      66.200  85.070  34.671  1.00  0.00           C
ATOM  10599  C11 POPE6 272      65.500  85.800  33.521  1.00  0.00           C
ATOM  10602  P   POPE6 272      63.140  86.990  33.691  1.00  0.00           P
ATOM  10603  O13 POPE6 272      63.910  88.240  33.731  1.00  0.00           O
ATOM  10604  O14 POPE6 272      62.110  86.840  32.631  1.00  0.00           O
ATOM  10605  O11 POPE6 272      62.360  86.880  35.041  1.00  0.00           O
ATOM  10606  O12 POPE6 272      64.090  85.720  33.711  1.00  0.00           O
ATOM  10607  C1  POPE6 272      63.060  86.540  36.221  1.00  0.00           C
ATOM  10610  C2  POPE6 272      62.030  86.140  37.271  1.00  0.00           C
ATOM  10612  O21 POPE6 272      62.630  86.280  38.571  1.00  0.00           O
ATOM  10613  C21 POPE6 272      62.780  87.530  38.941  1.00  0.00           C
ATOM  10614  O22 POPE6 272      62.350  88.510  38.341  1.00  0.00           O
ATOM  10615  C22 POPE6 272      63.670  87.590  40.181  1.00  0.00           C
ATOM  10618  C3  POPE6 272      61.510  84.690  37.011  1.00  0.00           C
ATOM  10621  O31 POPE6 272      60.200  84.490  37.571  1.00  0.00           O
ATOM  10622  C31 POPE6 272      60.060  83.510  38.441  1.00  0.00           C
ATOM  10623  O32 POPE6 272      60.880  82.660  38.711  1.00  0.00           O
ATOM  10624  C32 POPE6 272      58.750  83.700  39.191  1.00  0.00           C
ATOM  10627  C23 POPE6 272      62.850  87.780  41.471  1.00  0.00           C
ATOM  10630  C24 POPE6 272      63.630  87.520  42.751  1.00  0.00           C
ATOM  10633  C25 POPE6 272      62.660  87.160  43.891  1.00  0.00           C
ATOM  10636  C26 POPE6 272      63.390  87.100  45.221  1.00  0.00           C
ATOM  10639  C27 POPE6 272      62.530  86.570  46.371  1.00  0.00           C
ATOM  10642  C28 POPE6 272      63.190  86.810  47.741  1.00  0.00           C
ATOM  10645  C29 POPE6 272      64.400  85.950  48.001  1.00  0.00           C
ATOM  10647 0C21 POPE6 272      64.460  84.940  48.881  1.00  0.00           C
ATOM  10649 1C21 POPE6 272      63.320  84.430  49.731  1.00  0.00           C
ATOM  10652 2C21 POPE6 272      63.260  85.010  51.161  1.00  0.00           C
ATOM  10655 3C21 POPE6 272      64.470  84.640  52.021  1.00  0.00           C
ATOM  10658 4C21 POPE6 272      64.320  85.080  53.481  1.00  0.00           C
ATOM  10661 5C21 POPE6 272      65.600  84.830  54.291  1.00  0.00           C
ATOM  10664 6C21 POPE6 272      65.440  85.160  55.781  1.00  0.00           C
ATOM  10667 7C21 POPE6 272      66.730  84.890  56.571  1.00  0.00           C
ATOM  10670 8C21 POPE6 272      66.600  85.160  58.071  1.00  0.00           C
ATOM  10674  C33 POPE6 272      58.830  83.030  40.571  1.00  0.00           C
ATOM  10677  C34 POPE6 272      58.020  83.750  41.641  1.00  0.00           C
ATOM  10680  C35 POPE6 272      58.270  83.090  43.001  1.00  0.00           C
ATOM  10683  C36 POPE6 272      57.330  83.610  44.081  1.00  0.00           C
ATOM  10686  C37 POPE6 272      57.030  82.540  45.131  1.00  0.00           C
ATOM  10689  C38 POPE6 272      55.940  82.990  46.091  1.00  0.00           C
ATOM  10692  C39 POPE6 272      55.300  81.860  46.911  1.00  0.00           C
ATOM  10695 0C31 POPE6 272      56.230  81.280  47.981  1.00  0.00           C
ATOM  10698 1C31 POPE6 272      55.470  80.600  49.131  1.00  0.00           C
ATOM  10701 2C31 POPE6 272      56.420  79.900  50.101  1.00  0.00           C
ATOM  10704 3C31 POPE6 272      55.750  79.340  51.361  1.00  0.00           C
ATOM  10707 4C31 POPE6 272      56.770  78.680  52.301  1.00  0.00           C
ATOM  10710 5C31 POPE6 272      56.130  77.850  53.421  1.00  0.00           C
ATOM  10713 6C31 POPE6 272      57.140  77.270  54.411  1.00  0.00           C
ATOM  10717  NH3 POPE7 273      68.220  94.890  76.751  1.00  0.00           N
ATOM  10721  C12 POPE7 273      67.480  96.090  76.231  1.00  0.00           C
ATOM  10724  C11 POPE7 273      68.140  97.410  76.701  1.00  0.00           C
ATOM  10727  P   POPE7 273      70.790  96.980  76.681  1.00  0.00           P
ATOM  10728  O13 POPE7 273      70.540  96.380  78.011  1.00  0.00           O
ATOM  10729  O14 POPE7 273      71.930  97.900  76.511  1.00  0.00           O
ATOM  10730  O11 POPE7 273      70.880  95.740  75.711  1.00  0.00           O
ATOM  10731  O12 POPE7 273      69.440  97.630  76.151  1.00  0.00           O
ATOM  10732  C1  POPE7 273      71.900  95.520  74.731  1.00  0.00           C
ATOM  10735  C2  POPE7 273      71.210  95.080  73.421  1.00  0.00           C
ATOM  10737  O21 POPE7 273      72.170  94.770  72.391  1.00  0.00           O
ATOM  10738  C21 POPE7 273      72.570  93.520  72.351  1.00  0.00           C
ATOM  10739  O22 POPE7 273      72.580  92.730  73.271  1.00  0.00           O
ATOM  10740  C22 POPE7 273      72.690  93.170  70.851  1.00  0.00           C
ATOM  10743  C3  POPE7 273      70.260  96.190  72.891  1.00  0.00           C
ATOM  10746  O31 POPE7 273      69.660  95.820  71.631  1.00  0.00           O
ATOM  10747  C31 POPE7 273      70.330  96.130  70.541  1.00  0.00           C
ATOM  10748  O32 POPE7 273      71.340  96.810  70.461  1.00  0.00           O
ATOM  10749  C32 POPE7 273      69.690  95.430  69.341  1.00  0.00           C
ATOM  10752  C23 POPE7 273      73.740  92.080  70.491  1.00  0.00           C
ATOM  10755  C24 POPE7 273      73.600  91.670  69.021  1.00  0.00           C
ATOM  10758  C25 POPE7 273      74.790  90.850  68.491  1.00  0.00           C
ATOM  10761  C26 POPE7 273      74.940  91.010  66.971  1.00  0.00           C
ATOM  10764  C27 POPE7 273      76.040  90.130  66.361  1.00  0.00           C
ATOM  10767  C28 POPE7 273      75.520  88.840  65.681  1.00  0.00           C
ATOM  10770  C29 POPE7 273      74.700  89.130  64.451  1.00  0.00           C
ATOM  10772 0C21 POPE7 273      75.180  89.320  63.201  1.00  0.00           C
ATOM  10774 1C21 POPE7 273      76.620  89.230  62.781  1.00  0.00           C
ATOM  10777 2C21 POPE7 273      76.780  88.770  61.321  1.00  0.00           C
ATOM  10780 3C21 POPE7 273      78.260  88.670  60.911  1.00  0.00           C
ATOM  10783 4C21 POPE7 273      78.520  88.470  59.411  1.00  0.00           C
ATOM  10786 5C21 POPE7 273      78.410  87.020  58.901  1.00  0.00           C
ATOM  10789 6C21 POPE7 273      77.020  86.650  58.361  1.00  0.00           C
ATOM  10792 7C21 POPE7 273      77.080  85.520  57.331  1.00  0.00           C
ATOM  10795 8C21 POPE7 273      75.720  85.180  56.721  1.00  0.00           C
ATOM  10799  C33 POPE7 273      68.680  96.370  68.631  1.00  0.00           C
ATOM  10802  C34 POPE7 273      67.910  95.730  67.461  1.00  0.00           C
ATOM  10805  C35 POPE7 273      68.800  95.180  66.351  1.00  0.00           C
ATOM  10808  C36 POPE7 273      68.020  94.840  65.061  1.00  0.00           C
ATOM  10811  C37 POPE7 273      67.500  96.080  64.321  1.00  0.00           C
ATOM  10814  C38 POPE7 273      67.140  95.800  62.851  1.00  0.00           C
ATOM  10817  C39 POPE7 273      66.620  97.040  62.111  1.00  0.00           C
ATOM  10820 0C31 POPE7 273      66.750  96.910  60.581  1.00  0.00           C
ATOM  10823 1C31 POPE7 273      66.270  98.150  59.811  1.00  0.00           C
ATOM  10826 2C31 POPE7 273      66.520  98.050  58.301  1.00  0.00           C
ATOM  10829 3C31 POPE7 273      66.020  99.290  57.541  1.00  0.00           C
ATOM  10832 4C31 POPE7 273      66.160  99.180  56.021  1.00  0.00           C
ATOM  10835 5C31 POPE7 273      65.540 100.390  55.311  1.00  0.00           C
ATOM  10838 6C31 POPE7 273      65.520 100.270  53.781  1.00  0.00           C
ATOM  10842  NH3 POPE8 274       7.240  23.250  29.561  1.00  0.00           N
ATOM  10846  C12 POPE8 274       5.750  23.050  29.731  1.00  0.00           C
ATOM  10849  C11 POPE8 274       4.980  23.080  28.391  1.00  0.00           C
ATOM  10852  P   POPE8 274       2.440  23.700  27.891  1.00  0.00           P
ATOM  10853  O13 POPE8 274       2.910  25.050  27.551  1.00  0.00           O
ATOM  10854  O14 POPE8 274       1.770  22.870  26.881  1.00  0.00           O
ATOM  10855  O11 POPE8 274       1.310  23.830  29.001  1.00  0.00           O
ATOM  10856  O12 POPE8 274       3.580  22.860  28.611  1.00  0.00           O
ATOM  10857  C1  POPE8 274       1.250  22.970  30.131  1.00  0.00           C
ATOM  10860  C2  POPE8 274       2.100  23.530  31.281  1.00  0.00           C
ATOM  10862  O21 POPE8 274       2.030  22.590  32.381  1.00  0.00           O
ATOM  10863  C21 POPE8 274       3.200  22.320  32.951  1.00  0.00           C
ATOM  10864  O22 POPE8 274       4.290  22.760  32.641  1.00  0.00           O
ATOM  10865  C22 POPE8 274       2.950  21.380  34.121  1.00  0.00           C
ATOM  10868  C3  POPE8 274       1.590  24.920  31.731  1.00  0.00           C
ATOM  10871  O31 POPE8 274       2.400  25.410  32.811  1.00  0.00           O
ATOM  10872  C31 POPE8 274       2.020  26.590  33.291  1.00  0.00           C
ATOM  10873  O32 POPE8 274       1.110  27.270  32.881  1.00  0.00           O
ATOM  10874  C32 POPE8 274       2.890  26.860  34.531  1.00  0.00           C
ATOM  10877  C23 POPE8 274       2.780  22.200  35.411  1.00  0.00           C
ATOM  10880  C24 POPE8 274       2.490  21.340  36.641  1.00  0.00           C
ATOM  10883  C25 POPE8 274       2.370  22.180  37.911  1.00  0.00           C
ATOM  10886  C26 POPE8 274       2.030  21.340  39.151  1.00  0.00           C
ATOM  10889  C27 POPE8 274       1.800  22.190  40.401  1.00  0.00           C
ATOM  10892  C28 POPE8 274       1.470  21.340  41.631  1.00  0.00           C
ATOM  10895  C29 POPE8 274       1.200  22.200  42.841  1.00  0.00           C
ATOM  10897 0C21 POPE8 274       1.910  22.230  43.981  1.00  0.00           C
ATOM  10899 1C21 POPE8 274       3.130  21.390  44.281  1.00  0.00           C
ATOM  10902 2C21 POPE8 274       3.620  21.610  45.721  1.00  0.00           C
ATOM  10905 3C21 POPE8 274       4.820  20.730  46.091  1.00  0.00           C
ATOM  10908 4C21 POPE8 274       5.240  20.920  47.551  1.00  0.00           C
ATOM  10911 5C21 POPE8 274       6.340  19.940  48.001  1.00  0.00           C
ATOM  10914 6C21 POPE8 274       6.690  20.100  49.481  1.00  0.00           C
ATOM  10917 7C21 POPE8 274       7.680  19.040  49.971  1.00  0.00           C
ATOM  10920 8C21 POPE8 274       8.020  19.150  51.461  1.00  0.00           C
ATOM  10924  C33 POPE8 274       2.700  28.240  35.181  1.00  0.00           C
ATOM  10927  C34 POPE8 274       3.500  28.380  36.491  1.00  0.00           C
ATOM  10930  C35 POPE8 274       2.910  27.610  37.701  1.00  0.00           C
ATOM  10933  C36 POPE8 274       3.910  27.530  38.861  1.00  0.00           C
ATOM  10936  C37 POPE8 274       3.350  26.920  40.161  1.00  0.00           C
ATOM  10939  C38 POPE8 274       4.450  26.840  41.231  1.00  0.00           C
ATOM  10942  C39 POPE8 274       3.950  26.490  42.641  1.00  0.00           C
ATOM  10945 0C31 POPE8 274       5.070  26.640  43.681  1.00  0.00           C
ATOM  10948 1C31 POPE8 274       4.610  26.370  45.121  1.00  0.00           C
ATOM  10951 2C31 POPE8 274       5.710  26.680  46.151  1.00  0.00           C
ATOM  10954 3C31 POPE8 274       5.250  26.580  47.611  1.00  0.00           C
ATOM  10957 4C31 POPE8 274       4.710  25.190  47.981  1.00  0.00           C
ATOM  10960 5C31 POPE8 274       4.360  25.070  49.471  1.00  0.00           C
ATOM  10963 6C31 POPE8 274       3.750  23.720  49.841  1.00  0.00           C
ATOM  10967  NH3 POPE9 275      75.970  25.620  74.491  1.00  0.00           N
ATOM  10971  C12 POPE9 275      74.840  26.570  74.171  1.00  0.00           C
ATOM  10974  C11 POPE9 275      75.180  27.670  73.161  1.00  0.00           C
ATOM  10977  P   POPE9 275      73.440  29.540  73.791  1.00  0.00           P
ATOM  10978  O13 POPE9 275      73.020  28.930  75.071  1.00  0.00           O
ATOM  10979  O14 POPE9 275      74.420  30.630  73.881  1.00  0.00           O
ATOM  10980  O11 POPE9 275      72.140  30.020  73.021  1.00  0.00           O
ATOM  10981  O12 POPE9 275      74.000  28.410  72.841  1.00  0.00           O
ATOM  10982  C1  POPE9 275      72.140  30.120  71.591  1.00  0.00           C
ATOM  10985  C2  POPE9 275      71.880  31.580  71.091  1.00  0.00           C
ATOM  10987  O21 POPE9 275      70.750  31.700  70.211  1.00  0.00           O
ATOM  10988  C21 POPE9 275      70.630  30.870  69.171  1.00  0.00           C
ATOM  10989  O22 POPE9 275      71.470  30.070  68.781  1.00  0.00           O
ATOM  10990  C22 POPE9 275      69.230  31.030  68.571  1.00  0.00           C
ATOM  10993  C3  POPE9 275      73.170  32.260  70.511  1.00  0.00           C
ATOM  10996  O31 POPE9 275      72.910  33.550  69.891  1.00  0.00           O
ATOM  10997  C31 POPE9 275      72.730  33.520  68.581  1.00  0.00           C
ATOM  10998  O32 POPE9 275      72.870  32.540  67.861  1.00  0.00           O
ATOM  10999  C32 POPE9 275      72.280  34.880  68.061  1.00  0.00           C
ATOM  11002  C23 POPE9 275      69.120  30.510  67.121  1.00  0.00           C
ATOM  11005  C24 POPE9 275      69.680  31.490  66.071  1.00  0.00           C
ATOM  11008  C25 POPE9 275      69.420  30.990  64.641  1.00  0.00           C
ATOM  11011  C26 POPE9 275      69.590  32.070  63.561  1.00  0.00           C
ATOM  11014  C27 POPE9 275      68.830  31.730  62.271  1.00  0.00           C
ATOM  11017  C28 POPE9 275      68.680  32.910  61.301  1.00  0.00           C
ATOM  11020  C29 POPE9 275      69.880  33.150  60.421  1.00  0.00           C
ATOM  11022 0C21 POPE9 275      69.850  33.720  59.201  1.00  0.00           C
ATOM  11024 1C21 POPE9 275      68.630  34.280  58.491  1.00  0.00           C
ATOM  11027 2C21 POPE9 275      68.600  35.830  58.481  1.00  0.00           C
ATOM  11030 3C21 POPE9 275      68.500  36.430  59.891  1.00  0.00           C
ATOM  11033 4C21 POPE9 275      68.290  37.950  59.931  1.00  0.00           C
ATOM  11036 5C21 POPE9 275      69.360  38.750  59.181  1.00  0.00           C
ATOM  11039 6C21 POPE9 275      69.180  40.270  59.321  1.00  0.00           C
ATOM  11042 7C21 POPE9 275      70.180  41.070  58.471  1.00  0.00           C
ATOM  11045 8C21 POPE9 275      70.060  42.580  58.641  1.00  0.00           C
ATOM  11049  C33 POPE9 275      72.060  34.780  66.541  1.00  0.00           C
ATOM  11052  C34 POPE9 275      71.710  36.100  65.861  1.00  0.00           C
ATOM  11055  C35 POPE9 275      70.240  36.490  66.021  1.00  0.00           C
ATOM  11058  C36 POPE9 275      69.280  35.700  65.111  1.00  0.00           C
ATOM  11061  C37 POPE9 275      67.830  36.120  65.361  1.00  0.00           C
ATOM  11064  C38 POPE9 275      66.780  35.490  64.431  1.00  0.00           C
ATOM  11067  C39 POPE9 275      66.690  36.110  63.021  1.00  0.00           C
ATOM  11070 0C31 POPE9 275      65.790  37.360  62.871  1.00  0.00           C
ATOM  11073 1C31 POPE9 275      66.380  38.650  63.481  1.00  0.00           C
ATOM  11076 2C31 POPE9 275      65.690  39.960  63.081  1.00  0.00           C
ATOM  11079 3C31 POPE9 275      65.970  40.400  61.631  1.00  0.00           C
ATOM  11082 4C31 POPE9 275      65.440  41.810  61.331  1.00  0.00           C
ATOM  11085 5C31 POPE9 275      65.530  42.160  59.841  1.00  0.00           C
ATOM  11088 6C31 POPE9 275      65.020  43.560  59.511  1.00  0.00           C
ATOM  11092  NH3 POPE  276      27.140  24.330  72.131  1.00  0.00           N
ATOM  11096  C12 POPE  276      27.880  23.090  71.721  1.00  0.00           C
ATOM  11099  C11 POPE  276      26.920  21.950  71.321  1.00  0.00           C
ATOM  11102  P   POPE  276      25.410  21.120  69.381  1.00  0.00           P
ATOM  11103  O13 POPE  276      26.290  19.960  69.161  1.00  0.00           O
ATOM  11104  O14 POPE  276      24.110  20.870  70.041  1.00  0.00           O
ATOM  11105  O11 POPE  276      25.070  21.790  67.981  1.00  0.00           O
ATOM  11106  O12 POPE  276      26.250  22.270  70.091  1.00  0.00           O
ATOM  11107  C1  POPE  276      25.890  21.480  66.851  1.00  0.00           C
ATOM  11110  C2  POPE  276      25.330  20.290  66.031  1.00  0.00           C
ATOM  11112  O21 POPE  276      26.030  19.970  64.811  1.00  0.00           O
ATOM  11113  C21 POPE  276      26.680  20.840  64.071  1.00  0.00           C
ATOM  11114  O22 POPE  276      26.700  22.050  64.181  1.00  0.00           O
ATOM  11115  C22 POPE  276      27.320  20.090  62.921  1.00  0.00           C
ATOM  11118  C3  POPE  276      23.800  20.420  65.761  1.00  0.00           C
ATOM  11121  O31 POPE  276      23.220  19.160  65.381  1.00  0.00           O
ATOM  11122  C31 POPE  276      23.090  18.740  64.121  1.00  0.00           C
ATOM  11123  O32 POPE  276      22.810  17.580  63.821  1.00  0.00           O
ATOM  11124  C32 POPE  276      23.250  19.870  63.091  1.00  0.00           C
ATOM  11127  C23 POPE  276      27.680  21.050  61.771  1.00  0.00           C
ATOM  11130  C24 POPE  276      27.900  20.290  60.461  1.00  0.00           C
ATOM  11133  C25 POPE  276      28.390  21.160  59.301  1.00  0.00           C
ATOM  11136  C26 POPE  276      29.700  20.610  58.711  1.00  0.00           C
ATOM  11139  C27 POPE  276      29.860  20.870  57.211  1.00  0.00           C
ATOM  11142  C28 POPE  276      31.030  20.090  56.571  1.00  0.00           C
ATOM  11145  C29 POPE  276      30.820  18.590  56.571  1.00  0.00           C
ATOM  11147 0C21 POPE  276      31.080  17.730  55.561  1.00  0.00           C
ATOM  11149 1C21 POPE  276      31.630  18.080  54.201  1.00  0.00           C
ATOM  11152 2C21 POPE  276      31.190  17.060  53.131  1.00  0.00           C
ATOM  11155 3C21 POPE  276      29.690  17.080  52.831  1.00  0.00           C
ATOM  11158 4C21 POPE  276      29.260  16.000  51.821  1.00  0.00           C
ATOM  11161 5C21 POPE  276      27.750  15.990  51.581  1.00  0.00           C
ATOM  11164 6C21 POPE  276      27.310  14.880  50.611  1.00  0.00           C
ATOM  11167 7C21 POPE  276      25.800  14.930  50.321  1.00  0.00           C
ATOM  11170 8C21 POPE  276      25.320  13.800  49.411  1.00  0.00           C
ATOM  11174  C33 POPE  276      23.090  19.430  61.621  1.00  0.00           C
ATOM  11177  C34 POPE  276      23.090  20.630  60.661  1.00  0.00           C
ATOM  11180  C35 POPE  276      23.010  20.170  59.211  1.00  0.00           C
ATOM  11183  C36 POPE  276      22.910  21.320  58.191  1.00  0.00           C
ATOM  11186  C37 POPE  276      23.260  20.810  56.791  1.00  0.00           C
ATOM  11189  C38 POPE  276      23.210  21.890  55.711  1.00  0.00           C
ATOM  11192  C39 POPE  276      23.680  21.370  54.341  1.00  0.00           C
ATOM  11195 0C31 POPE  276      25.150  20.900  54.341  1.00  0.00           C
ATOM  11198 1C31 POPE  276      25.650  20.440  52.961  1.00  0.00           C
ATOM  11201 2C31 POPE  276      27.020  19.740  53.031  1.00  0.00           C
ATOM  11204 3C31 POPE  276      28.100  20.530  53.781  1.00  0.00           C
ATOM  11207 4C31 POPE  276      28.470  21.850  53.111  1.00  0.00           C
ATOM  11210 5C31 POPE  276      29.500  22.670  53.901  1.00  0.00           C
ATOM  11213 6C31 POPE  276      29.810  24.030  53.261  1.00  0.00           C
ATOM  11217  NH3 POPE  277      46.010 126.320  31.871  1.00  0.00           N
ATOM  11221  C12 POPE  277      45.060 126.570  30.741  1.00  0.00           C
ATOM  11224  C11 POPE  277      43.670 126.960  31.271  1.00  0.00           C
ATOM  11227  P   POPE  277      41.960 126.530  29.311  1.00  0.00           P
ATOM  11228  O13 POPE  277      41.860 127.060  27.931  1.00  0.00           O
ATOM  11229  O14 POPE  277      42.350 125.110  29.451  1.00  0.00           O
ATOM  11230  O11 POPE  277      40.500 126.730  29.871  1.00  0.00           O
ATOM  11231  O12 POPE  277      42.840 127.460  30.231  1.00  0.00           O
ATOM  11232  C1  POPE  277      40.220 127.130  31.221  1.00  0.00           C
ATOM  11235  C2  POPE  277      39.250 126.110  31.871  1.00  0.00           C
ATOM  11237  O21 POPE  277      38.850 126.470  33.201  1.00  0.00           O
ATOM  11238  C21 POPE  277      39.820 126.470  34.121  1.00  0.00           C
ATOM  11239  O22 POPE  277      40.980 126.190  33.941  1.00  0.00           O
ATOM  11240  C22 POPE  277      39.250 126.900  35.451  1.00  0.00           C
ATOM  11243  C3  POPE  277      39.740 124.630  31.771  1.00  0.00           C
ATOM  11246  O31 POPE  277      38.820 123.670  32.361  1.00  0.00           O
ATOM  11247  C31 POPE  277      37.670 123.580  31.711  1.00  0.00           C
ATOM  11248  O32 POPE  277      37.370 124.210  30.711  1.00  0.00           O
ATOM  11249  C32 POPE  277      36.720 122.590  32.361  1.00  0.00           C
ATOM  11252  C23 POPE  277      40.020 126.220  36.611  1.00  0.00           C
ATOM  11255  C24 POPE  277      39.570 124.760  36.841  1.00  0.00           C
ATOM  11258  C25 POPE  277      39.620 124.340  38.311  1.00  0.00           C
ATOM  11261  C26 POPE  277      38.930 123.000  38.581  1.00  0.00           C
ATOM  11264  C27 POPE  277      38.540 122.810  40.051  1.00  0.00           C
ATOM  11267  C28 POPE  277      38.060 121.390  40.411  1.00  0.00           C
ATOM  11270  C29 POPE  277      39.230 120.440  40.441  1.00  0.00           C
ATOM  11272 0C21 POPE  277      39.710 119.750  41.481  1.00  0.00           C
ATOM  11274 1C21 POPE  277      39.160 119.710  42.881  1.00  0.00           C
ATOM  11277 2C21 POPE  277      40.080 120.390  43.901  1.00  0.00           C
ATOM  11280 3C21 POPE  277      39.620 120.090  45.341  1.00  0.00           C
ATOM  11283 4C21 POPE  277      40.720 120.320  46.391  1.00  0.00           C
ATOM  11286 5C21 POPE  277      40.910 121.790  46.791  1.00  0.00           C
ATOM  11289 6C21 POPE  277      39.710 122.370  47.561  1.00  0.00           C
ATOM  11292 7C21 POPE  277      40.140 123.470  48.541  1.00  0.00           C
ATOM  11295 8C21 POPE  277      39.010 124.080  49.361  1.00  0.00           C
ATOM  11299  C33 POPE  277      36.070 123.130  33.651  1.00  0.00           C
ATOM  11302  C34 POPE  277      34.750 122.400  33.941  1.00  0.00           C
ATOM  11305  C35 POPE  277      34.070 122.820  35.251  1.00  0.00           C
ATOM  11308  C36 POPE  277      34.870 122.460  36.521  1.00  0.00           C
ATOM  11311  C37 POPE  277      34.080 122.760  37.801  1.00  0.00           C
ATOM  11314  C38 POPE  277      34.830 122.320  39.071  1.00  0.00           C
ATOM  11317  C39 POPE  277      34.050 122.590  40.361  1.00  0.00           C
ATOM  11320 0C31 POPE  277      32.810 121.700  40.531  1.00  0.00           C
ATOM  11323 1C31 POPE  277      31.930 122.140  41.711  1.00  0.00           C
ATOM  11326 2C31 POPE  277      30.660 121.280  41.841  1.00  0.00           C
ATOM  11329 3C31 POPE  277      29.600 121.900  42.761  1.00  0.00           C
ATOM  11332 4C31 POPE  277      30.070 122.120  44.211  1.00  0.00           C
ATOM  11335 5C31 POPE  277      28.950 122.640  45.121  1.00  0.00           C
ATOM  11338 6C31 POPE  277      29.400 122.930  46.551  1.00  0.00           C
ATOM  11342  NH3 POPE  278      33.710 106.700  29.091  1.00  0.00           N
ATOM  11346  C12 POPE  278      33.460 105.430  29.851  1.00  0.00           C
ATOM  11349  C11 POPE  278      34.790 104.680  29.891  1.00  0.00           C
ATOM  11352  P   POPE  278      36.400 105.280  31.811  1.00  0.00           P
ATOM  11353  O13 POPE  278      35.280 105.510  32.751  1.00  0.00           O
ATOM  11354  O14 POPE  278      37.020 103.940  31.731  1.00  0.00           O
ATOM  11355  O11 POPE  278      37.480 106.430  31.941  1.00  0.00           O
ATOM  11356  O12 POPE  278      35.820 105.560  30.381  1.00  0.00           O
ATOM  11357  C1  POPE  278      38.480 106.380  32.981  1.00  0.00           C
ATOM  11360  C2  POPE  278      38.320 107.550  34.001  1.00  0.00           C
ATOM  11362  O21 POPE  278      39.030 107.350  35.241  1.00  0.00           O
ATOM  11363  C21 POPE  278      38.710 106.320  36.001  1.00  0.00           C
ATOM  11364  O22 POPE  278      37.870 105.470  35.771  1.00  0.00           O
ATOM  11365  C22 POPE  278      39.530 106.390  37.291  1.00  0.00           C
ATOM  11368  C3  POPE  278      36.840 107.950  34.261  1.00  0.00           C
ATOM  11371  O31 POPE  278      36.690 109.020  35.221  1.00  0.00           O
ATOM  11372  C31 POPE  278      36.720 110.260  34.761  1.00  0.00           C
ATOM  11373  O32 POPE  278      37.160 110.630  33.691  1.00  0.00           O
ATOM  11374  C32 POPE  278      35.900 111.130  35.731  1.00  0.00           C
ATOM  11377  C23 POPE  278      38.840 107.150  38.451  1.00  0.00           C
ATOM  11380  C24 POPE  278      39.880 107.870  39.321  1.00  0.00           C
ATOM  11383  C25 POPE  278      39.280 108.740  40.431  1.00  0.00           C
ATOM  11386  C26 POPE  278      38.910 107.960  41.701  1.00  0.00           C
ATOM  11389  C27 POPE  278      38.610 108.890  42.881  1.00  0.00           C
ATOM  11392  C28 POPE  278      38.510 108.170  44.241  1.00  0.00           C
ATOM  11395  C29 POPE  278      37.190 107.490  44.491  1.00  0.00           C
ATOM  11397 0C21 POPE  278      36.200 107.900  45.311  1.00  0.00           C
ATOM  11399 1C21 POPE  278      36.200 109.150  46.151  1.00  0.00           C
ATOM  11402 2C21 POPE  278      35.740 108.980  47.611  1.00  0.00           C
ATOM  11405 3C21 POPE  278      34.210 109.010  47.791  1.00  0.00           C
ATOM  11408 4C21 POPE  278      33.730 109.160  49.241  1.00  0.00           C
ATOM  11411 5C21 POPE  278      34.320 110.390  49.971  1.00  0.00           C
ATOM  11414 6C21 POPE  278      35.550 110.080  50.831  1.00  0.00           C
ATOM  11417 7C21 POPE  278      36.410 111.320  51.121  1.00  0.00           C
ATOM  11420 8C21 POPE  278      37.640 111.010  51.981  1.00  0.00           C
ATOM  11424  C33 POPE  278      36.700 111.890  36.801  1.00  0.00           C
ATOM  11427  C34 POPE  278      35.730 112.550  37.791  1.00  0.00           C
ATOM  11430  C35 POPE  278      36.380 113.550  38.751  1.00  0.00           C
ATOM  11433  C36 POPE  278      35.310 114.410  39.451  1.00  0.00           C
ATOM  11436  C37 POPE  278      35.880 115.400  40.471  1.00  0.00           C
ATOM  11439  C38 POPE  278      35.540 116.870  40.141  1.00  0.00           C
ATOM  11442  C39 POPE  278      36.030 117.870  41.201  1.00  0.00           C
ATOM  11445 0C31 POPE  278      35.260 117.770  42.531  1.00  0.00           C
ATOM  11448 1C31 POPE  278      36.150 118.080  43.731  1.00  0.00           C
ATOM  11451 2C31 POPE  278      35.430 117.910  45.071  1.00  0.00           C
ATOM  11454 3C31 POPE  278      36.320 118.230  46.271  1.00  0.00           C
ATOM  11457 4C31 POPE  278      35.520 118.550  47.541  1.00  0.00           C
ATOM  11460 5C31 POPE  278      36.410 118.900  48.731  1.00  0.00           C
ATOM  11463 6C31 POPE  278      36.950 117.680  49.501  1.00  0.00           C
ATOM  11467  NH3 POPE  279       4.680  57.990  71.711  1.00  0.00           N
ATOM  11471  C12 POPE  279       4.670  59.460  72.021  1.00  0.00           C
ATOM  11474  C11 POPE  279       5.810  60.260  71.351  1.00  0.00           C
ATOM  11477  P   POPE  279       7.210  62.090  72.631  1.00  0.00           P
ATOM  11478  O13 POPE  279       6.120  62.680  73.431  1.00  0.00           O
ATOM  11479  O14 POPE  279       8.590  62.170  73.161  1.00  0.00           O
ATOM  11480  O11 POPE  279       7.150  62.770  71.221  1.00  0.00           O
ATOM  11481  O12 POPE  279       6.880  60.580  72.261  1.00  0.00           O
ATOM  11482  C1  POPE  279       8.280  62.930  70.361  1.00  0.00           C
ATOM  11485  C2  POPE  279       7.910  63.990  69.291  1.00  0.00           C
ATOM  11487  O21 POPE  279       9.060  64.750  68.891  1.00  0.00           O
ATOM  11488  C21 POPE  279       8.870  65.380  67.741  1.00  0.00           C
ATOM  11489  O22 POPE  279       7.990  65.140  66.921  1.00  0.00           O
ATOM  11490  C22 POPE  279       9.900  66.480  67.591  1.00  0.00           C
ATOM  11493  C3  POPE  279       6.810  64.910  69.891  1.00  0.00           C
ATOM  11496  O31 POPE  279       6.610  66.140  69.171  1.00  0.00           O
ATOM  11497  C31 POPE  279       5.440  66.690  69.491  1.00  0.00           C
ATOM  11498  O32 POPE  279       4.720  66.300  70.391  1.00  0.00           O
ATOM  11499  C32 POPE  279       5.160  67.860  68.571  1.00  0.00           C
ATOM  11502  C23 POPE  279      10.630  66.340  66.261  1.00  0.00           C
ATOM  11505  C24 POPE  279      11.540  67.530  66.041  1.00  0.00           C
ATOM  11508  C25 POPE  279      12.590  67.300  64.961  1.00  0.00           C
ATOM  11511  C26 POPE  279      12.070  66.800  63.621  1.00  0.00           C
ATOM  11514  C27 POPE  279      13.130  66.880  62.511  1.00  0.00           C
ATOM  11517  C28 POPE  279      12.560  66.700  61.091  1.00  0.00           C
ATOM  11520  C29 POPE  279      12.100  65.280  60.851  1.00  0.00           C
ATOM  11522 0C21 POPE  279      12.290  64.560  59.731  1.00  0.00           C
ATOM  11524 1C21 POPE  279      12.990  65.030  58.481  1.00  0.00           C
ATOM  11527 2C21 POPE  279      11.970  65.600  57.481  1.00  0.00           C
ATOM  11530 3C21 POPE  279      12.640  66.400  56.351  1.00  0.00           C
ATOM  11533 4C21 POPE  279      11.710  66.620  55.151  1.00  0.00           C
ATOM  11536 5C21 POPE  279      12.320  67.510  54.061  1.00  0.00           C
ATOM  11539 6C21 POPE  279      12.230  69.020  54.331  1.00  0.00           C
ATOM  11542 7C21 POPE  279      10.780  69.540  54.431  1.00  0.00           C
ATOM  11545 8C21 POPE  279      10.660  71.060  54.291  1.00  0.00           C
ATOM  11549  C33 POPE  279       6.250  68.270  67.561  1.00  0.00           C
ATOM  11552  C34 POPE  279       5.600  68.700  66.251  1.00  0.00           C
ATOM  11555  C35 POPE  279       5.390  67.500  65.321  1.00  0.00           C
ATOM  11558  C36 POPE  279       4.900  67.920  63.941  1.00  0.00           C
ATOM  11561  C37 POPE  279       4.560  66.690  63.081  1.00  0.00           C
ATOM  11564  C38 POPE  279       4.170  66.980  61.631  1.00  0.00           C
ATOM  11567  C39 POPE  279       2.870  67.780  61.481  1.00  0.00           C
ATOM  11570 0C31 POPE  279       2.380  67.770  60.031  1.00  0.00           C
ATOM  11573 1C31 POPE  279       1.210  68.720  59.761  1.00  0.00           C
ATOM  11576 2C31 POPE  279       0.650  68.540  58.341  1.00  0.00           C
ATOM  11579 3C31 POPE  279      -0.250  69.700  57.891  1.00  0.00           C
ATOM  11582 4C31 POPE  279       0.370  70.490  56.731  1.00  0.00           C
ATOM  11585 5C31 POPE  279      -0.490  71.680  56.291  1.00  0.00           C
ATOM  11588 6C31 POPE  279       0.120  72.500  55.151  1.00  0.00           C
ATOM  11592  NH3 POPE  280     106.840  11.840  72.981  1.00  0.00           N
ATOM  11596  C12 POPE  280     105.880  12.900  73.501  1.00  0.00           C
ATOM  11599  C11 POPE  280     105.140  12.560  74.811  1.00  0.00           C
ATOM  11602  P   POPE  280     103.150  14.340  74.951  1.00  0.00           P
ATOM  11603  O13 POPE  280     102.400  14.730  76.171  1.00  0.00           O
ATOM  11604  O14 POPE  280     103.450  15.410  73.961  1.00  0.00           O
ATOM  11605  O11 POPE  280     102.460  13.130  74.211  1.00  0.00           O
ATOM  11606  O12 POPE  280     104.540  13.730  75.391  1.00  0.00           O
ATOM  11607  C1  POPE  280     101.350  13.300  73.321  1.00  0.00           C
ATOM  11610  C2  POPE  280     101.760  12.960  71.861  1.00  0.00           C
ATOM  11612  O21 POPE  280     100.760  13.410  70.921  1.00  0.00           O
ATOM  11613  C21 POPE  280      99.560  12.860  70.991  1.00  0.00           C
ATOM  11614  O22 POPE  280      99.210  11.970  71.741  1.00  0.00           O
ATOM  11615  C22 POPE  280      98.620  13.600  70.041  1.00  0.00           C
ATOM  11618  C3  POPE  280     102.130  11.480  71.641  1.00  0.00           C
ATOM  11621  O31 POPE  280     102.320  11.210  70.231  1.00  0.00           O
ATOM  11622  C31 POPE  280     103.560  11.250  69.781  1.00  0.00           C
ATOM  11623  O32 POPE  280     104.560  11.420  70.451  1.00  0.00           O
ATOM  11624  C32 POPE  280     103.530  11.110  68.261  1.00  0.00           C
ATOM  11627  C23 POPE  280      98.510  12.940  68.641  1.00  0.00           C
ATOM  11630  C24 POPE  280      97.700  13.840  67.701  1.00  0.00           C
ATOM  11633  C25 POPE  280      97.450  13.270  66.301  1.00  0.00           C
ATOM  11636  C26 POPE  280      96.510  12.060  66.261  1.00  0.00           C
ATOM  11639  C27 POPE  280      95.690  12.080  64.961  1.00  0.00           C
ATOM  11642  C28 POPE  280      94.880  10.810  64.621  1.00  0.00           C
ATOM  11645  C29 POPE  280      93.510  10.810  65.251  1.00  0.00           C
ATOM  11647 0C21 POPE  280      92.340  11.070  64.631  1.00  0.00           C
ATOM  11649 1C21 POPE  280      92.140  11.390  63.171  1.00  0.00           C
ATOM  11652 2C21 POPE  280      90.830  10.850  62.571  1.00  0.00           C
ATOM  11655 3C21 POPE  280      89.610  11.740  62.891  1.00  0.00           C
ATOM  11658 4C21 POPE  280      88.260  11.110  62.491  1.00  0.00           C
ATOM  11661 5C21 POPE  280      88.200  10.550  61.061  1.00  0.00           C
ATOM  11664 6C21 POPE  280      86.810  10.020  60.691  1.00  0.00           C
ATOM  11667 7C21 POPE  280      86.770   9.370  59.301  1.00  0.00           C
ATOM  11670 8C21 POPE  280      85.360   9.070  58.791  1.00  0.00           C
ATOM  11674  C33 POPE  280     102.800  12.310  67.631  1.00  0.00           C
ATOM  11677  C34 POPE  280     102.770  12.250  66.111  1.00  0.00           C
ATOM  11680  C35 POPE  280     102.160  13.510  65.501  1.00  0.00           C
ATOM  11683  C36 POPE  280     102.260  13.540  63.971  1.00  0.00           C
ATOM  11686  C37 POPE  280     101.780  14.860  63.361  1.00  0.00           C
ATOM  11689  C38 POPE  280     101.990  14.870  61.841  1.00  0.00           C
ATOM  11692  C39 POPE  280     101.440  16.100  61.101  1.00  0.00           C
ATOM  11695 0C31 POPE  280      99.940  16.300  61.271  1.00  0.00           C
ATOM  11698 1C31 POPE  280      99.300  17.100  60.121  1.00  0.00           C
ATOM  11701 2C31 POPE  280      97.810  16.800  59.991  1.00  0.00           C
ATOM  11704 3C31 POPE  280      97.160  17.350  58.721  1.00  0.00           C
ATOM  11707 4C31 POPE  280      95.880  16.570  58.371  1.00  0.00           C
ATOM  11710 5C31 POPE  280      95.250  16.940  57.021  1.00  0.00           C
ATOM  11713 6C31 POPE  280      94.150  17.990  57.121  1.00  0.00           C
ATOM  11717  NH3 POPE  281      94.840  31.770  32.871  1.00  0.00           N
ATOM  11721  C12 POPE  281      93.910  32.160  34.001  1.00  0.00           C
ATOM  11724  C11 POPE  281      92.850  33.160  33.551  1.00  0.00           C
ATOM  11727  P   POPE  281      92.740  35.650  32.721  1.00  0.00           P
ATOM  11728  O13 POPE  281      93.040  36.010  31.321  1.00  0.00           O
ATOM  11729  O14 POPE  281      91.350  35.580  33.191  1.00  0.00           O
ATOM  11730  O11 POPE  281      93.550  36.630  33.661  1.00  0.00           O
ATOM  11731  O12 POPE  281      93.500  34.300  33.011  1.00  0.00           O
ATOM  11732  C1  POPE  281      93.700  36.280  35.031  1.00  0.00           C
ATOM  11735  C2  POPE  281      93.220  37.450  35.931  1.00  0.00           C
ATOM  11737  O21 POPE  281      93.800  37.370  37.251  1.00  0.00           O
ATOM  11738  C21 POPE  281      93.630  36.270  37.951  1.00  0.00           C
ATOM  11739  O22 POPE  281      93.200  35.200  37.581  1.00  0.00           O
ATOM  11740  C22 POPE  281      93.960  36.600  39.411  1.00  0.00           C
ATOM  11743  C3  POPE  281      91.670  37.630  35.971  1.00  0.00           C
ATOM  11746  O31 POPE  281      91.220  38.160  37.231  1.00  0.00           O
ATOM  11747  C31 POPE  281      91.570  39.420  37.481  1.00  0.00           C
ATOM  11748  O32 POPE  281      92.120  40.180  36.701  1.00  0.00           O
ATOM  11749  C32 POPE  281      91.320  39.680  38.961  1.00  0.00           C
ATOM  11752  C23 POPE  281      93.990  35.350  40.331  1.00  0.00           C
ATOM  11755  C24 POPE  281      93.690  35.740  41.781  1.00  0.00           C
ATOM  11758  C25 POPE  281      93.820  34.560  42.761  1.00  0.00           C
ATOM  11761  C26 POPE  281      95.270  34.220  43.121  1.00  0.00           C
ATOM  11764  C27 POPE  281      95.870  35.180  44.161  1.00  0.00           C
ATOM  11767  C28 POPE  281      97.410  35.250  44.131  1.00  0.00           C
ATOM  11770  C29 POPE  281      98.050  33.900  44.311  1.00  0.00           C
ATOM  11772 0C21 POPE  281      98.820  33.520  45.351  1.00  0.00           C
ATOM  11774 1C21 POPE  281      99.180  34.370  46.531  1.00  0.00           C
ATOM  11777 2C21 POPE  281     100.110  33.670  47.541  1.00  0.00           C
ATOM  11780 3C21 POPE  281     101.560  33.470  47.041  1.00  0.00           C
ATOM  11783 4C21 POPE  281     102.490  33.050  48.191  1.00  0.00           C
ATOM  11786 5C21 POPE  281     103.970  32.900  47.811  1.00  0.00           C
ATOM  11789 6C21 POPE  281     104.300  31.610  47.041  1.00  0.00           C
ATOM  11792 7C21 POPE  281     105.550  30.890  47.561  1.00  0.00           C
ATOM  11795 8C21 POPE  281     105.880  29.620  46.771  1.00  0.00           C
ATOM  11799  C33 POPE  281      91.660  41.120  39.381  1.00  0.00           C
ATOM  11802  C34 POPE  281      91.860  41.290  40.901  1.00  0.00           C
ATOM  11805  C35 POPE  281      93.220  40.820  41.421  1.00  0.00           C
ATOM  11808  C36 POPE  281      93.240  39.440  42.091  1.00  0.00           C
ATOM  11811  C37 POPE  281      92.630  39.440  43.501  1.00  0.00           C
ATOM  11814  C38 POPE  281      93.050  38.210  44.311  1.00  0.00           C
ATOM  11817  C39 POPE  281      92.750  38.320  45.811  1.00  0.00           C
ATOM  11820 0C31 POPE  281      93.590  37.340  46.641  1.00  0.00           C
ATOM  11823 1C31 POPE  281      93.510  37.610  48.151  1.00  0.00           C
ATOM  11826 2C31 POPE  281      94.530  36.790  48.971  1.00  0.00           C
ATOM  11829 3C31 POPE  281      95.990  37.060  48.581  1.00  0.00           C
ATOM  11832 4C31 POPE  281      97.010  36.510  49.591  1.00  0.00           C
ATOM  11835 5C31 POPE  281      98.440  36.980  49.271  1.00  0.00           C
ATOM  11838 6C31 POPE  281      99.480  36.480  50.281  1.00  0.00           C
ATOM  11842  NH3 POPE  282      38.100  33.710  77.051  1.00  0.00           N
ATOM  11846  C12 POPE  282      36.950  32.770  77.211  1.00  0.00           C
ATOM  11849  C11 POPE  282      37.320  31.360  76.741  1.00  0.00           C
ATOM  11852  P   POPE  282      34.950  30.320  76.911  1.00  0.00           P
ATOM  11853  O13 POPE  282      34.220  31.290  77.761  1.00  0.00           O
ATOM  11854  O14 POPE  282      34.520  28.900  76.971  1.00  0.00           O
ATOM  11855  O11 POPE  282      34.970  30.850  75.411  1.00  0.00           O
ATOM  11856  O12 POPE  282      36.480  30.380  77.321  1.00  0.00           O
ATOM  11857  C1  POPE  282      34.040  30.350  74.461  1.00  0.00           C
ATOM  11860  C2  POPE  282      33.980  31.260  73.201  1.00  0.00           C
ATOM  11862  O21 POPE  282      35.210  31.270  72.461  1.00  0.00           O
ATOM  11863  C21 POPE  282      35.510  30.200  71.751  1.00  0.00           C
ATOM  11864  O22 POPE  282      34.980  29.100  71.821  1.00  0.00           O
ATOM  11865  C22 POPE  282      36.560  30.620  70.721  1.00  0.00           C
ATOM  11868  C3  POPE  282      33.600  32.730  73.561  1.00  0.00           C
ATOM  11871  O31 POPE  282      33.850  33.680  72.481  1.00  0.00           O
ATOM  11872  C31 POPE  282      35.040  34.290  72.521  1.00  0.00           C
ATOM  11873  O32 POPE  282      35.910  34.110  73.341  1.00  0.00           O
[truncated: 1,776,801 more chars]
