# Supplementary material for: Characterizing Membrane Association and Periplasmic Transfer of Bacterial Lipoproteins through Molecular Dynamics Simulations
Source: Structure. 2020 Apr 7;28(4):475–487.e3. doi: 10.1016/j.str.2020.01.012 (PMC7139219; doi:10.1016/j.str.2020.01.012)
Supplement: Data S3. Final Coordinates from Simulations (M–X), Related to Figure 3 [file mmc5.zip › M-X/MLAA-3-atomistic.pdb]

TITLE     Protein
REMARK    THIS IS A SIMULATION BOX
CRYST1  130.592  130.592  116.806  90.00  90.00  90.00 P 1           1
MODEL        1
ATOM      1  N   CYSTA   1      57.791  38.146  78.218  1.00  0.00           N
ATOM      3  CA  CYSTA   1      58.491  38.906  79.248  1.00  0.00           C
ATOM      5  C   CYSTA   1      57.601  39.666  80.198  1.00  0.00           C
ATOM      6  O   CYSTA   1      57.921  39.846  81.368  1.00  0.00           O
ATOM      7  CB  CYSTA   1      59.461  39.906  78.628  1.00  0.00           C
ATOM     10  SG  CYSTA   1      60.751  39.036  77.758  1.00  0.00           S
ATOM     11  C1  CYSTA   1      61.891  40.446  77.808  1.00  0.00           C
ATOM     14  CA1 CYSTA   1      57.621  36.826  78.358  1.00  0.00           C
ATOM     15  OA1 CYSTA   1      57.831  36.346  79.468  1.00  0.00           O
ATOM     16  CA2 CYSTA   1      57.261  35.946  77.208  1.00  0.00           C
ATOM     19  C11 CYSTA   1      62.901  40.506  76.638  1.00  0.00           C
ATOM     21  O11 CYSTA   1      62.361  41.256  75.538  1.00  0.00           O
ATOM     22  CX1 CYSTA   1      61.521  40.676  74.698  1.00  0.00           C
ATOM     23  OX1 CYSTA   1      61.131  39.526  74.748  1.00  0.00           O
ATOM     24  CX2 CYSTA   1      61.081  41.646  73.608  1.00  0.00           C
ATOM     27  C12 CYSTA   1      63.481  39.096  76.318  1.00  0.00           C
ATOM     30  O12 CYSTA   1      64.321  39.126  75.158  1.00  0.00           O
ATOM     31  CD1 CYSTA   1      65.591  39.376  75.378  1.00  0.00           C
ATOM     32  OD1 CYSTA   1      66.071  39.646  76.468  1.00  0.00           O
ATOM     33  CD2 CYSTA   1      66.341  39.206  74.058  1.00  0.00           C
ATOM     36  CA3 CYSTA   1      56.861  36.676  75.898  1.00  0.00           C
ATOM     39  CA4 CYSTA   1      55.451  37.306  75.928  1.00  0.00           C
ATOM     42  CA5 CYSTA   1      55.191  38.286  74.778  1.00  0.00           C
ATOM     45  CA6 CYSTA   1      55.371  37.696  73.368  1.00  0.00           C
ATOM     48  CA7 CYSTA   1      54.221  36.796  72.858  1.00  0.00           C
ATOM     51  CA8 CYSTA   1      54.491  36.406  71.398  1.00  0.00           C
ATOM     54  CA9 CYSTA   1      53.481  35.486  70.698  1.00  0.00           C
ATOM     57 0CA1 CYSTA   1      54.011  34.916  69.358  1.00  0.00           C
ATOM     60 1CA1 CYSTA   1      54.251  35.956  68.248  1.00  0.00           C
ATOM     63 2CA1 CYSTA   1      54.331  35.326  66.848  1.00  0.00           C
ATOM     66 3CA1 CYSTA   1      54.851  36.276  65.748  1.00  0.00           C
ATOM     69 4CA1 CYSTA   1      56.351  36.106  65.438  1.00  0.00           C
ATOM     72 5CA1 CYSTA   1      56.811  36.976  64.258  1.00  0.00           C
ATOM     75 6CA1 CYSTA   1      58.241  36.696  63.788  1.00  0.00           C
ATOM     79  CD3 CYSTA   1      65.801  40.056  72.888  1.00  0.00           C
ATOM     82  CD4 CYSTA   1      64.551  39.446  72.218  1.00  0.00           C
ATOM     85  CD5 CYSTA   1      64.041  40.186  70.978  1.00  0.00           C
ATOM     88  CD6 CYSTA   1      64.971  40.096  69.748  1.00  0.00           C
ATOM     91  CD7 CYSTA   1      64.411  40.876  68.558  1.00  0.00           C
ATOM     94  CD8 CYSTA   1      65.381  40.926  67.368  1.00  0.00           C
ATOM     97  CD9 CYSTA   1      64.861  41.836  66.258  1.00  0.00           C
ATOM    100 0CD1 CYSTA   1      65.821  42.016  65.078  1.00  0.00           C
ATOM    103 1CD1 CYSTA   1      65.231  42.966  64.018  1.00  0.00           C
ATOM    106 2CD1 CYSTA   1      66.171  43.176  62.818  1.00  0.00           C
ATOM    109 3CD1 CYSTA   1      65.581  44.146  61.778  1.00  0.00           C
ATOM    112 4CD1 CYSTA   1      66.441  44.216  60.508  1.00  0.00           C
ATOM    115 5CD1 CYSTA   1      65.881  45.196  59.468  1.00  0.00           C
ATOM    118 6CD1 CYSTA   1      66.631  45.166  58.128  1.00  0.00           C
ATOM    122  CX3 CYSTA   1      60.131  40.946  72.618  1.00  0.00           C
ATOM    125  CX4 CYSTA   1      59.211  41.916  71.858  1.00  0.00           C
ATOM    128  CX5 CYSTA   1      60.001  43.046  71.198  1.00  0.00           C
ATOM    131  CX6 CYSTA   1      59.091  44.026  70.448  1.00  0.00           C
ATOM    134  CX7 CYSTA   1      59.881  45.226  69.908  1.00  0.00           C
ATOM    137  CX8 CYSTA   1      59.011  46.166  69.068  1.00  0.00           C
ATOM    140  CX9 CYSTA   1      59.801  47.286  68.448  1.00  0.00           C
ATOM    142 0CX1 CYSTA   1      59.361  48.526  68.188  1.00  0.00           C
ATOM    144 1CX1 CYSTA   1      57.981  49.086  68.458  1.00  0.00           C
ATOM    147 2CX1 CYSTA   1      57.151  49.326  67.188  1.00  0.00           C
ATOM    150 3CX1 CYSTA   1      55.891  50.136  67.518  1.00  0.00           C
ATOM    153 4CX1 CYSTA   1      54.831  50.236  66.418  1.00  0.00           C
ATOM    156 5CX1 CYSTA   1      55.331  50.806  65.098  1.00  0.00           C
ATOM    159 6CX1 CYSTA   1      54.201  50.916  64.068  1.00  0.00           C
ATOM    162 7CX1 CYSTA   1      54.671  51.306  62.678  1.00  0.00           C
ATOM    165 8CX1 CYSTA   1      53.561  51.256  61.618  1.00  0.00           C
ATOM    169  N   ALA A   2      56.461  40.196  79.698  1.00  0.00           N
ATOM    171  CA  ALA A   2      55.521  40.876  80.568  1.00  0.00           C
ATOM    173  CB  ALA A   2      54.391  41.556  79.768  1.00  0.00           C
ATOM    177  C   ALA A   2      54.951  39.926  81.628  1.00  0.00           C
ATOM    178  O   ALA A   2      54.541  38.816  81.318  1.00  0.00           O
ATOM    179  N   SER A   3      54.941  40.296  82.918  1.00  0.00           N
ATOM    181  CA  SER A   3      54.681  41.656  83.348  1.00  0.00           C
ATOM    183  CB  SER A   3      53.161  41.866  83.498  1.00  0.00           C
ATOM    186  OG  SER A   3      52.551  40.876  84.338  1.00  0.00           O
ATOM    188  C   SER A   3      55.411  42.056  84.608  1.00  0.00           C
ATOM    189  O   SER A   3      54.971  41.826  85.728  1.00  0.00           O
ATOM    190  N   SER A   4      56.511  42.796  84.438  1.00  0.00           N
ATOM    192  CA  SER A   4      57.111  43.696  85.418  1.00  0.00           C
ATOM    194  CB  SER A   4      56.321  44.996  85.788  1.00  0.00           C
ATOM    197  OG  SER A   4      55.181  44.796  86.618  1.00  0.00           O
ATOM    199  C   SER A   4      57.911  43.126  86.598  1.00  0.00           C
ATOM    200  O   SER A   4      57.451  42.426  87.498  1.00  0.00           O
ATOM    201  N   GLY A   5      59.221  43.436  86.688  1.00  0.00           N
ATOM    203  CA  GLY A   5      60.041  43.966  85.608  1.00  0.00           C
ATOM    206  C   GLY A   5      61.461  44.106  86.048  1.00  0.00           C
ATOM    207  O   GLY A   5      61.751  44.906  86.908  1.00  0.00           O
ATOM    208  N   THR A   6      62.371  43.286  85.478  1.00  0.00           N
ATOM    210  CA  THR A   6      63.821  43.226  85.668  1.00  0.00           C
ATOM    212  CB  THR A   6      64.551  43.386  84.348  1.00  0.00           C
ATOM    214  OG1 THR A   6      65.281  42.236  83.998  1.00  0.00           O
ATOM    216  CG2 THR A   6      65.521  44.556  84.158  1.00  0.00           C
ATOM    220  C   THR A   6      64.431  43.946  86.878  1.00  0.00           C
ATOM    221  O   THR A   6      65.011  45.026  86.858  1.00  0.00           O
ATOM    222  N   ASP A   7      64.201  43.296  88.028  1.00  0.00           N
ATOM    224  CA  ASP A   7      64.681  43.686  89.338  1.00  0.00           C
ATOM    226  CB  ASP A   7      66.231  43.616  89.458  1.00  0.00           C
ATOM    229  CG  ASP A   7      66.691  42.166  89.478  1.00  0.00           C
ATOM    230  OD1 ASP A   7      67.911  41.916  89.498  1.00  0.00           O
ATOM    231  OD2 ASP A   7      65.811  41.276  89.648  1.00  0.00           O
ATOM    232  C   ASP A   7      64.041  44.936  89.928  1.00  0.00           C
ATOM    233  O   ASP A   7      64.411  45.346  91.028  1.00  0.00           O
ATOM    234  N   GLN A   8      63.001  45.506  89.288  1.00  0.00           N
ATOM    236  CA  GLN A   8      62.271  46.596  89.898  1.00  0.00           C
ATOM    238  CB  GLN A   8      63.111  47.916  89.838  1.00  0.00           C
ATOM    241  CG  GLN A   8      62.801  48.946  90.948  1.00  0.00           C
ATOM    244  CD  GLN A   8      63.001  48.446  92.388  1.00  0.00           C
ATOM    245  OE1 GLN A   8      62.221  48.796  93.288  1.00  0.00           O
ATOM    246  NE2 GLN A   8      64.061  47.656  92.628  1.00  0.00           N
ATOM    249  C   GLN A   8      60.861  46.776  89.298  1.00  0.00           C
ATOM    250  O   GLN A   8      59.931  46.016  89.548  1.00  0.00           O
ATOM    251  N   GLN A   9      60.661  47.856  88.528  1.00  0.00           N
ATOM    253  CA  GLN A   9      59.371  48.476  88.288  1.00  0.00           C
ATOM    255  CB  GLN A   9      59.531  49.966  88.718  1.00  0.00           C
ATOM    258  CG  GLN A   9      58.371  50.516  89.588  1.00  0.00           C
ATOM    261  CD  GLN A   9      58.461  50.206  91.088  1.00  0.00           C
ATOM    262  OE1 GLN A   9      57.981  51.006  91.898  1.00  0.00           O
ATOM    263  NE2 GLN A   9      59.071  49.066  91.458  1.00  0.00           N
ATOM    266  C   GLN A   9      58.991  48.246  86.808  1.00  0.00           C
ATOM    267  O   GLN A   9      59.461  47.306  86.188  1.00  0.00           O
ATOM    268  N   GLY A  10      58.091  49.006  86.148  1.00  0.00           N
ATOM    270  CA  GLY A  10      57.231  50.046  86.658  1.00  0.00           C
ATOM    273  C   GLY A  10      56.341  50.656  85.638  1.00  0.00           C
ATOM    274  O   GLY A  10      56.611  50.576  84.448  1.00  0.00           O
ATOM    275  N   ARG A  11      55.241  51.296  86.098  1.00  0.00           N
ATOM    277  CA  ARG A  11      54.381  52.186  85.348  1.00  0.00           C
ATOM    279  CB  ARG A  11      54.961  53.636  85.388  1.00  0.00           C
ATOM    282  CG  ARG A  11      54.761  54.586  84.198  1.00  0.00           C
ATOM    285  CD  ARG A  11      55.471  55.956  84.318  1.00  0.00           C
ATOM    288  NE  ARG A  11      55.411  56.396  85.758  1.00  0.00           N
ATOM    290  CZ  ARG A  11      54.871  57.486  86.278  1.00  0.00           C
ATOM    291  NH1 ARG A  11      54.451  58.546  85.608  1.00  0.00           N
ATOM    294  NH2 ARG A  11      54.771  57.526  87.588  1.00  0.00           N
ATOM    297  C   ARG A  11      53.791  51.606  84.068  1.00  0.00           C
ATOM    298  O   ARG A  11      53.361  52.276  83.128  1.00  0.00           O
ATOM    299  N   SER A  12      53.721  50.266  84.058  1.00  0.00           N
ATOM    301  CA  SER A  12      53.381  49.406  82.938  1.00  0.00           C
ATOM    303  CB  SER A  12      51.901  49.526  82.488  1.00  0.00           C
ATOM    306  OG  SER A  12      51.341  48.236  82.208  1.00  0.00           O
ATOM    308  C   SER A  12      54.361  49.526  81.778  1.00  0.00           C
ATOM    309  O   SER A  12      54.101  50.166  80.768  1.00  0.00           O
ATOM    310  N   ASP A  13      55.581  48.926  81.898  1.00  0.00           N
ATOM    312  CA  ASP A  13      56.621  49.006  80.888  1.00  0.00           C
ATOM    314  CB  ASP A  13      57.891  49.536  81.628  1.00  0.00           C
ATOM    317  CG  ASP A  13      59.141  49.806  80.798  1.00  0.00           C
ATOM    318  OD1 ASP A  13      59.191  49.416  79.608  1.00  0.00           O
ATOM    319  OD2 ASP A  13      60.091  50.336  81.418  1.00  0.00           O
ATOM    320  C   ASP A  13      56.791  47.626  80.198  1.00  0.00           C
ATOM    321  O   ASP A  13      57.261  46.696  80.868  1.00  0.00           O
ATOM    322  N   PRO A  14      56.421  47.376  78.918  1.00  0.00           N
ATOM    323  CD  PRO A  14      55.311  48.066  78.258  1.00  0.00           C
ATOM    326  CA  PRO A  14      56.511  46.016  78.358  1.00  0.00           C
ATOM    328  CB  PRO A  14      55.201  45.796  77.578  1.00  0.00           C
ATOM    331  CG  PRO A  14      54.321  46.966  77.988  1.00  0.00           C
ATOM    334  C   PRO A  14      57.651  45.906  77.398  1.00  0.00           C
ATOM    335  O   PRO A  14      57.961  44.776  77.008  1.00  0.00           O
ATOM    336  N   LEU A  15      58.281  47.016  76.978  1.00  0.00           N
ATOM    338  CA  LEU A  15      59.461  46.956  76.138  1.00  0.00           C
ATOM    340  CB  LEU A  15      59.561  48.096  75.098  1.00  0.00           C
ATOM    343  CG  LEU A  15      58.591  47.976  73.898  1.00  0.00           C
ATOM    345  CD1 LEU A  15      57.261  48.676  74.188  1.00  0.00           C
ATOM    349  CD2 LEU A  15      59.201  48.576  72.618  1.00  0.00           C
ATOM    353  C   LEU A  15      60.681  46.976  77.038  1.00  0.00           C
ATOM    354  O   LEU A  15      61.801  47.146  76.578  1.00  0.00           O
ATOM    355  N   GLU A  16      60.511  46.786  78.358  1.00  0.00           N
ATOM    357  CA  GLU A  16      61.531  47.066  79.328  1.00  0.00           C
ATOM    359  CB  GLU A  16      60.971  46.756  80.728  1.00  0.00           C
ATOM    362  CG  GLU A  16      61.971  47.186  81.808  1.00  0.00           C
ATOM    365  CD  GLU A  16      61.511  46.886  83.218  1.00  0.00           C
ATOM    366  OE1 GLU A  16      60.961  45.796  83.448  1.00  0.00           O
ATOM    367  OE2 GLU A  16      61.841  47.736  84.098  1.00  0.00           O
ATOM    368  C   GLU A  16      62.851  46.306  79.138  1.00  0.00           C
ATOM    369  O   GLU A  16      63.941  46.866  79.248  1.00  0.00           O
ATOM    370  N   GLY A  17      62.801  44.996  78.808  1.00  0.00           N
ATOM    372  CA  GLY A  17      63.991  44.186  78.498  1.00  0.00           C
ATOM    375  C   GLY A  17      64.721  44.616  77.278  1.00  0.00           C
ATOM    376  O   GLY A  17      65.951  44.656  77.238  1.00  0.00           O
ATOM    377  N   PHE A  18      63.961  45.016  76.258  1.00  0.00           N
ATOM    379  CA  PHE A  18      64.481  45.686  75.108  1.00  0.00           C
ATOM    381  CB  PHE A  18      63.301  45.706  74.098  1.00  0.00           C
ATOM    384  CG  PHE A  18      63.651  46.216  72.748  1.00  0.00           C
ATOM    385  CD1 PHE A  18      64.641  45.576  71.988  1.00  0.00           C
ATOM    387  CE1 PHE A  18      64.951  46.026  70.708  1.00  0.00           C
ATOM    389  CZ  PHE A  18      64.241  47.106  70.158  1.00  0.00           C
ATOM    391  CD2 PHE A  18      62.931  47.276  72.188  1.00  0.00           C
ATOM    393  CE2 PHE A  18      63.221  47.726  70.898  1.00  0.00           C
ATOM    395  C   PHE A  18      65.091  47.066  75.468  1.00  0.00           C
ATOM    396  O   PHE A  18      66.231  47.376  75.118  1.00  0.00           O
ATOM    397  N   ASN A  19      64.371  47.876  76.278  1.00  0.00           N
ATOM    399  CA  ASN A  19      64.761  49.186  76.768  1.00  0.00           C
ATOM    401  CB  ASN A  19      63.651  49.866  77.628  1.00  0.00           C
ATOM    404  CG  ASN A  19      62.401  50.236  76.828  1.00  0.00           C
ATOM    405  OD1 ASN A  19      62.471  50.386  75.608  1.00  0.00           O
ATOM    406  ND2 ASN A  19      61.271  50.456  77.528  1.00  0.00           N
ATOM    409  C   ASN A  19      66.051  49.196  77.588  1.00  0.00           C
ATOM    410  O   ASN A  19      66.871  50.106  77.448  1.00  0.00           O
ATOM    411  N   ARG A  20      66.271  48.186  78.448  1.00  0.00           N
ATOM    413  CA  ARG A  20      67.531  47.936  79.118  1.00  0.00           C
ATOM    415  CB  ARG A  20      67.411  46.756  80.128  1.00  0.00           C
ATOM    418  CG  ARG A  20      66.591  47.066  81.398  1.00  0.00           C
ATOM    421  CD  ARG A  20      67.351  47.896  82.458  1.00  0.00           C
ATOM    424  NE  ARG A  20      66.691  47.946  83.818  1.00  0.00           N
ATOM    426  CZ  ARG A  20      65.401  48.106  84.108  1.00  0.00           C
ATOM    427  NH1 ARG A  20      64.481  48.296  83.198  1.00  0.00           N
ATOM    430  NH2 ARG A  20      64.971  48.036  85.348  1.00  0.00           N
ATOM    433  C   ARG A  20      68.691  47.696  78.158  1.00  0.00           C
ATOM    434  O   ARG A  20      69.741  48.306  78.308  1.00  0.00           O
ATOM    435  N   THR A  21      68.531  46.866  77.108  1.00  0.00           N
ATOM    437  CA  THR A  21      69.611  46.646  76.128  1.00  0.00           C
ATOM    439  CB  THR A  21      69.381  45.446  75.188  1.00  0.00           C
ATOM    441  OG1 THR A  21      70.611  44.746  75.038  1.00  0.00           O
ATOM    443  CG2 THR A  21      68.901  45.796  73.758  1.00  0.00           C
ATOM    447  C   THR A  21      69.981  47.896  75.348  1.00  0.00           C
ATOM    448  O   THR A  21      71.161  48.166  75.088  1.00  0.00           O
ATOM    449  N   MET A  22      68.981  48.716  74.968  1.00  0.00           N
ATOM    451  CA  MET A  22      69.211  49.976  74.318  1.00  0.00           C
ATOM    453  CB  MET A  22      67.931  50.446  73.608  1.00  0.00           C
ATOM    456  CG  MET A  22      67.481  49.416  72.548  1.00  0.00           C
ATOM    459  SD  MET A  22      65.961  49.846  71.678  1.00  0.00           S
ATOM    460  CE  MET A  22      64.871  49.646  73.098  1.00  0.00           C
ATOM    464  C   MET A  22      69.741  51.026  75.258  1.00  0.00           C
ATOM    465  O   MET A  22      70.611  51.796  74.888  1.00  0.00           O
ATOM    466  N   TYR A  23      69.301  51.056  76.528  1.00  0.00           N
ATOM    468  CA  TYR A  23      69.971  51.876  77.528  1.00  0.00           C
ATOM    470  CB  TYR A  23      69.191  51.856  78.858  1.00  0.00           C
ATOM    473  CG  TYR A  23      69.821  52.816  79.828  1.00  0.00           C
ATOM    474  CD1 TYR A  23      69.621  54.186  79.648  1.00  0.00           C
ATOM    476  CE1 TYR A  23      70.361  55.116  80.388  1.00  0.00           C
ATOM    478  CZ  TYR A  23      71.281  54.676  81.338  1.00  0.00           C
ATOM    479  OH  TYR A  23      72.071  55.606  82.028  1.00  0.00           O
ATOM    481  CD2 TYR A  23      70.711  52.376  80.828  1.00  0.00           C
ATOM    483  CE2 TYR A  23      71.441  53.306  81.578  1.00  0.00           C
ATOM    485  C   TYR A  23      71.431  51.506  77.718  1.00  0.00           C
ATOM    486  O   TYR A  23      72.311  52.356  77.748  1.00  0.00           O
ATOM    487  N   ASN A  24      71.751  50.196  77.758  1.00  0.00           N
ATOM    489  CA  ASN A  24      73.121  49.736  77.808  1.00  0.00           C
ATOM    491  CB  ASN A  24      73.171  48.186  77.968  1.00  0.00           C
ATOM    494  CG  ASN A  24      72.491  47.756  79.268  1.00  0.00           C
ATOM    495  OD1 ASN A  24      72.171  48.556  80.148  1.00  0.00           O
ATOM    496  ND2 ASN A  24      72.251  46.426  79.418  1.00  0.00           N
ATOM    499  C   ASN A  24      73.951  50.206  76.608  1.00  0.00           C
ATOM    500  O   ASN A  24      75.091  50.626  76.758  1.00  0.00           O
ATOM    501  N   PHE A  25      73.361  50.226  75.388  1.00  0.00           N
ATOM    503  CA  PHE A  25      73.991  50.836  74.228  1.00  0.00           C
ATOM    505  CB  PHE A  25      73.111  50.546  72.978  1.00  0.00           C
ATOM    508  CG  PHE A  25      73.741  51.056  71.718  1.00  0.00           C
ATOM    509  CD1 PHE A  25      74.641  50.246  71.008  1.00  0.00           C
ATOM    511  CE1 PHE A  25      75.291  50.736  69.868  1.00  0.00           C
ATOM    513  CZ  PHE A  25      75.041  52.036  69.418  1.00  0.00           C
ATOM    515  CD2 PHE A  25      73.471  52.356  71.238  1.00  0.00           C
ATOM    517  CE2 PHE A  25      74.141  52.846  70.118  1.00  0.00           C
ATOM    519  C   PHE A  25      74.281  52.346  74.388  1.00  0.00           C
ATOM    520  O   PHE A  25      75.391  52.826  74.138  1.00  0.00           O
ATOM    521  N   ASN A  26      73.281  53.126  74.868  1.00  0.00           N
ATOM    523  CA  ASN A  26      73.381  54.586  74.858  1.00  0.00           C
ATOM    525  CB  ASN A  26      72.011  55.326  74.778  1.00  0.00           C
ATOM    528  CG  ASN A  26      71.081  55.136  75.958  1.00  0.00           C
ATOM    529  OD1 ASN A  26      71.451  55.106  77.128  1.00  0.00           O
ATOM    530  ND2 ASN A  26      69.761  54.986  75.688  1.00  0.00           N
ATOM    533  C   ASN A  26      74.241  55.106  75.998  1.00  0.00           C
ATOM    534  O   ASN A  26      74.671  56.256  76.018  1.00  0.00           O
ATOM    535  N   PHE A  27      74.521  54.226  76.968  1.00  0.00           N
ATOM    537  CA  PHE A  27      75.281  54.576  78.138  1.00  0.00           C
ATOM    539  CB  PHE A  27      74.501  53.956  79.338  1.00  0.00           C
ATOM    542  CG  PHE A  27      75.151  54.386  80.598  1.00  0.00           C
ATOM    543  CD1 PHE A  27      75.201  55.746  80.918  1.00  0.00           C
ATOM    545  CE1 PHE A  27      75.991  56.196  81.968  1.00  0.00           C
ATOM    547  CZ  PHE A  27      76.691  55.276  82.748  1.00  0.00           C
ATOM    549  CD2 PHE A  27      75.831  53.456  81.408  1.00  0.00           C
ATOM    551  CE2 PHE A  27      76.581  53.906  82.488  1.00  0.00           C
ATOM    553  C   PHE A  27      76.731  54.086  78.088  1.00  0.00           C
ATOM    554  O   PHE A  27      77.661  54.786  78.508  1.00  0.00           O
ATOM    555  N   ASN A  28      76.971  52.856  77.568  1.00  0.00           N
ATOM    557  CA  ASN A  28      78.291  52.226  77.638  1.00  0.00           C
ATOM    559  CB  ASN A  28      78.191  50.686  77.758  1.00  0.00           C
ATOM    562  CG  ASN A  28      77.651  50.386  79.138  1.00  0.00           C
ATOM    563  OD1 ASN A  28      78.001  51.066  80.118  1.00  0.00           O
ATOM    564  ND2 ASN A  28      76.741  49.386  79.228  1.00  0.00           N
ATOM    567  C   ASN A  28      79.141  52.466  76.428  1.00  0.00           C
ATOM    568  O   ASN A  28      80.331  52.716  76.578  1.00  0.00           O
ATOM    569  N   VAL A  29      78.561  52.406  75.218  1.00  0.00           N
ATOM    571  CA  VAL A  29      79.321  52.646  74.018  1.00  0.00           C
ATOM    573  CB  VAL A  29      79.141  51.576  72.938  1.00  0.00           C
ATOM    575  CG1 VAL A  29      77.681  51.376  72.488  1.00  0.00           C
ATOM    579  CG2 VAL A  29      80.081  51.886  71.758  1.00  0.00           C
ATOM    583  C   VAL A  29      79.031  54.026  73.518  1.00  0.00           C
ATOM    584  O   VAL A  29      79.971  54.766  73.248  1.00  0.00           O
ATOM    585  N   LEU A  30      77.751  54.466  73.418  1.00  0.00           N
ATOM    587  CA  LEU A  30      77.471  55.786  72.888  1.00  0.00           C
ATOM    589  CB  LEU A  30      75.951  56.026  72.918  1.00  0.00           C
ATOM    592  CG  LEU A  30      75.461  57.436  72.558  1.00  0.00           C
ATOM    594  CD1 LEU A  30      75.851  57.736  71.118  1.00  0.00           C
ATOM    598  CD2 LEU A  30      73.951  57.566  72.758  1.00  0.00           C
ATOM    602  C   LEU A  30      78.131  56.926  73.628  1.00  0.00           C
ATOM    603  O   LEU A  30      78.901  57.666  73.018  1.00  0.00           O
ATOM    604  N   ASP A  31      77.891  57.036  74.958  1.00  0.00           N
ATOM    606  CA  ASP A  31      78.391  58.096  75.808  1.00  0.00           C
ATOM    608  CB  ASP A  31      77.621  58.136  77.158  1.00  0.00           C
ATOM    611  CG  ASP A  31      77.921  59.376  77.968  1.00  0.00           C
ATOM    612  OD1 ASP A  31      77.681  60.496  77.448  1.00  0.00           O
ATOM    613  OD2 ASP A  31      78.321  59.276  79.168  1.00  0.00           O
ATOM    614  C   ASP A  31      79.921  58.196  75.868  1.00  0.00           C
ATOM    615  O   ASP A  31      80.451  59.296  75.728  1.00  0.00           O
ATOM    616  N   PRO A  32      80.711  57.136  76.028  1.00  0.00           N
ATOM    617  CD  PRO A  32      80.341  56.016  76.898  1.00  0.00           C
ATOM    620  CA  PRO A  32      82.171  57.236  75.898  1.00  0.00           C
ATOM    622  CB  PRO A  32      82.681  55.936  76.548  1.00  0.00           C
ATOM    625  CG  PRO A  32      81.631  55.646  77.618  1.00  0.00           C
ATOM    628  C   PRO A  32      82.731  57.366  74.488  1.00  0.00           C
ATOM    629  O   PRO A  32      83.711  58.096  74.338  1.00  0.00           O
ATOM    630  N   TYR A  33      82.231  56.586  73.498  1.00  0.00           N
ATOM    632  CA  TYR A  33      82.781  56.546  72.148  1.00  0.00           C
ATOM    634  CB  TYR A  33      82.191  55.296  71.388  1.00  0.00           C
ATOM    637  CG  TYR A  33      82.741  55.036  69.998  1.00  0.00           C
ATOM    638  CD1 TYR A  33      82.261  55.806  68.938  1.00  0.00           C
ATOM    640  CE1 TYR A  33      82.701  55.636  67.628  1.00  0.00           C
ATOM    642  CZ  TYR A  33      83.671  54.676  67.368  1.00  0.00           C
ATOM    643  OH  TYR A  33      84.211  54.666  66.078  1.00  0.00           O
ATOM    645  CD2 TYR A  33      83.651  54.006  69.698  1.00  0.00           C
ATOM    647  CE2 TYR A  33      84.121  53.826  68.388  1.00  0.00           C
ATOM    649  C   TYR A  33      82.611  57.846  71.348  1.00  0.00           C
ATOM    650  O   TYR A  33      83.541  58.316  70.688  1.00  0.00           O
ATOM    651  N   ILE A  34      81.421  58.456  71.388  1.00  0.00           N
ATOM    653  CA  ILE A  34      81.071  59.716  70.748  1.00  0.00           C
ATOM    655  CB  ILE A  34      80.321  59.626  69.398  1.00  0.00           C
ATOM    657  CG2 ILE A  34      81.311  59.286  68.258  1.00  0.00           C
ATOM    661  CG1 ILE A  34      79.011  58.776  69.418  1.00  0.00           C
ATOM    664  CD  ILE A  34      79.121  57.246  69.378  1.00  0.00           C
ATOM    668  C   ILE A  34      80.251  60.466  71.788  1.00  0.00           C
ATOM    669  O   ILE A  34      80.211  60.076  72.938  1.00  0.00           O
ATOM    670  N   VAL A  35      79.611  61.616  71.448  1.00  0.00           N
ATOM    672  CA  VAL A  35      78.811  62.416  72.368  1.00  0.00           C
ATOM    674  CB  VAL A  35      77.431  61.906  72.828  1.00  0.00           C
ATOM    676  CG1 VAL A  35      76.691  61.286  71.638  1.00  0.00           C
ATOM    680  CG2 VAL A  35      77.421  60.866  73.938  1.00  0.00           C
ATOM    684  C   VAL A  35      79.621  63.086  73.458  1.00  0.00           C
ATOM    685  O   VAL A  35      79.841  64.286  73.418  1.00  0.00           O
ATOM    686  N   ARG A  36      80.111  62.366  74.488  1.00  0.00           N
ATOM    688  CA  ARG A  36      80.911  62.956  75.538  1.00  0.00           C
ATOM    690  CB  ARG A  36      81.021  61.976  76.718  1.00  0.00           C
ATOM    693  CG  ARG A  36      81.021  62.636  78.098  1.00  0.00           C
ATOM    696  CD  ARG A  36      82.361  63.166  78.578  1.00  0.00           C
ATOM    699  NE  ARG A  36      82.031  64.006  79.768  1.00  0.00           N
ATOM    701  CZ  ARG A  36      82.891  64.486  80.638  1.00  0.00           C
ATOM    702  NH1 ARG A  36      84.171  64.216  80.528  1.00  0.00           N
ATOM    705  NH2 ARG A  36      82.481  65.196  81.678  1.00  0.00           N
ATOM    708  C   ARG A  36      82.251  63.536  75.078  1.00  0.00           C
ATOM    709  O   ARG A  36      82.501  64.686  75.458  1.00  0.00           O
ATOM    710  N   PRO A  37      83.121  62.936  74.248  1.00  0.00           N
ATOM    711  CD  PRO A  37      83.151  61.496  73.968  1.00  0.00           C
ATOM    714  CA  PRO A  37      84.201  63.626  73.528  1.00  0.00           C
ATOM    716  CB  PRO A  37      84.721  62.576  72.528  1.00  0.00           C
ATOM    719  CG  PRO A  37      84.491  61.256  73.258  1.00  0.00           C
ATOM    722  C   PRO A  37      83.801  64.936  72.878  1.00  0.00           C
ATOM    723  O   PRO A  37      84.481  65.936  73.008  1.00  0.00           O
ATOM    724  N   VAL A  38      82.651  64.956  72.178  1.00  0.00           N
ATOM    726  CA  VAL A  38      82.231  66.076  71.368  1.00  0.00           C
ATOM    728  CB  VAL A  38      81.351  65.666  70.178  1.00  0.00           C
ATOM    730  CG1 VAL A  38      81.701  64.206  69.758  1.00  0.00           C
ATOM    734  CG2 VAL A  38      79.851  65.896  70.398  1.00  0.00           C
ATOM    738  C   VAL A  38      81.531  67.136  72.198  1.00  0.00           C
ATOM    739  O   VAL A  38      81.481  68.306  71.838  1.00  0.00           O
ATOM    740  N   ALA A  39      80.951  66.766  73.348  1.00  0.00           N
ATOM    742  CA  ALA A  39      80.331  67.696  74.238  1.00  0.00           C
ATOM    744  CB  ALA A  39      79.341  66.946  75.138  1.00  0.00           C
ATOM    748  C   ALA A  39      81.371  68.376  75.068  1.00  0.00           C
ATOM    749  O   ALA A  39      81.291  69.576  75.318  1.00  0.00           O
ATOM    750  N   VAL A  40      82.451  67.646  75.448  1.00  0.00           N
ATOM    752  CA  VAL A  40      83.661  68.266  75.958  1.00  0.00           C
ATOM    754  CB  VAL A  40      84.661  67.256  76.508  1.00  0.00           C
ATOM    756  CG1 VAL A  40      85.931  67.986  76.988  1.00  0.00           C
ATOM    760  CG2 VAL A  40      84.001  66.496  77.678  1.00  0.00           C
ATOM    764  C   VAL A  40      84.301  69.156  74.908  1.00  0.00           C
ATOM    765  O   VAL A  40      84.651  70.286  75.188  1.00  0.00           O
ATOM    766  N   ALA A  41      84.391  68.696  73.658  1.00  0.00           N
ATOM    768  CA  ALA A  41      84.831  69.526  72.558  1.00  0.00           C
ATOM    770  CB  ALA A  41      84.751  68.696  71.298  1.00  0.00           C
ATOM    774  C   ALA A  41      84.021  70.776  72.298  1.00  0.00           C
ATOM    775  O   ALA A  41      84.561  71.846  72.108  1.00  0.00           O
ATOM    776  N   TRP A  42      82.681  70.696  72.328  1.00  0.00           N
ATOM    778  CA  TRP A  42      81.801  71.846  72.258  1.00  0.00           C
ATOM    780  CB  TRP A  42      80.331  71.356  72.268  1.00  0.00           C
ATOM    783  CG  TRP A  42      79.311  72.426  72.078  1.00  0.00           C
ATOM    784  CD1 TRP A  42      78.471  72.976  73.018  1.00  0.00           C
ATOM    786  NE1 TRP A  42      77.621  73.866  72.398  1.00  0.00           N
ATOM    788  CE2 TRP A  42      77.901  73.926  71.078  1.00  0.00           C
ATOM    789  CD2 TRP A  42      78.971  73.046  70.828  1.00  0.00           C
ATOM    790  CE3 TRP A  42      79.441  72.886  69.518  1.00  0.00           C
ATOM    792  CZ3 TRP A  42      78.801  73.596  68.498  1.00  0.00           C
ATOM    794  CZ2 TRP A  42      77.281  74.636  70.068  1.00  0.00           C
ATOM    796  CH2 TRP A  42      77.731  74.456  68.768  1.00  0.00           C
ATOM    798  C   TRP A  42      82.031  72.806  73.408  1.00  0.00           C
ATOM    799  O   TRP A  42      82.171  74.016  73.228  1.00  0.00           O
ATOM    800  N   ARG A  43      82.151  72.256  74.628  1.00  0.00           N
ATOM    802  CA  ARG A  43      82.511  73.016  75.818  1.00  0.00           C
ATOM    804  CB  ARG A  43      82.481  72.096  77.078  1.00  0.00           C
ATOM    807  CG  ARG A  43      83.131  72.716  78.328  1.00  0.00           C
ATOM    810  CD  ARG A  43      83.071  71.896  79.628  1.00  0.00           C
ATOM    813  NE  ARG A  43      83.831  70.626  79.438  1.00  0.00           N
ATOM    815  CZ  ARG A  43      84.041  69.766  80.428  1.00  0.00           C
ATOM    816  NH1 ARG A  43      83.691  70.026  81.668  1.00  0.00           N
ATOM    819  NH2 ARG A  43      84.721  68.666  80.208  1.00  0.00           N
ATOM    822  C   ARG A  43      83.851  73.716  75.688  1.00  0.00           C
ATOM    823  O   ARG A  43      84.041  74.846  76.128  1.00  0.00           O
ATOM    824  N   ASP A  44      84.831  73.036  75.088  1.00  0.00           N
ATOM    826  CA  ASP A  44      86.191  73.496  75.068  1.00  0.00           C
ATOM    828  CB  ASP A  44      87.151  72.286  75.298  1.00  0.00           C
ATOM    831  CG  ASP A  44      87.141  71.606  76.668  1.00  0.00           C
ATOM    832  OD1 ASP A  44      86.191  71.666  77.498  1.00  0.00           O
ATOM    833  OD2 ASP A  44      88.161  70.906  76.888  1.00  0.00           O
ATOM    834  C   ASP A  44      86.551  74.246  73.768  1.00  0.00           C
ATOM    835  O   ASP A  44      87.611  74.856  73.708  1.00  0.00           O
ATOM    836  N   TYR A  45      85.701  74.276  72.718  1.00  0.00           N
ATOM    838  CA  TYR A  45      85.981  74.976  71.458  1.00  0.00           C
ATOM    840  CB  TYR A  45      85.761  74.066  70.208  1.00  0.00           C
ATOM    843  CG  TYR A  45      86.751  72.946  70.068  1.00  0.00           C
ATOM    844  CD1 TYR A  45      88.121  73.126  70.328  1.00  0.00           C
ATOM    846  CE1 TYR A  45      89.021  72.076  70.118  1.00  0.00           C
ATOM    848  CZ  TYR A  45      88.581  70.866  69.598  1.00  0.00           C
ATOM    849  OH  TYR A  45      89.501  69.826  69.368  1.00  0.00           O
ATOM    851  CD2 TYR A  45      86.321  71.706  69.558  1.00  0.00           C
ATOM    853  CE2 TYR A  45      87.231  70.676  69.318  1.00  0.00           C
ATOM    855  C   TYR A  45      85.111  76.186  71.178  1.00  0.00           C
ATOM    856  O   TYR A  45      85.581  77.206  70.658  1.00  0.00           O
ATOM    857  N   VAL A  46      83.791  76.116  71.418  1.00  0.00           N
ATOM    859  CA  VAL A  46      82.921  77.226  71.078  1.00  0.00           C
ATOM    861  CB  VAL A  46      81.521  76.876  70.578  1.00  0.00           C
ATOM    863  CG1 VAL A  46      81.641  75.986  69.318  1.00  0.00           C
ATOM    867  CG2 VAL A  46      80.641  76.176  71.628  1.00  0.00           C
ATOM    871  C   VAL A  46      82.861  78.176  72.268  1.00  0.00           C
ATOM    872  O   VAL A  46      82.981  77.726  73.408  1.00  0.00           O
ATOM    873  N   PRO A  47      82.711  79.476  72.108  1.00  0.00           N
ATOM    874  CD  PRO A  47      83.231  80.176  70.938  1.00  0.00           C
ATOM    877  CA  PRO A  47      82.611  80.346  73.278  1.00  0.00           C
ATOM    879  CB  PRO A  47      83.131  81.706  72.768  1.00  0.00           C
ATOM    882  CG  PRO A  47      82.971  81.646  71.248  1.00  0.00           C
ATOM    885  C   PRO A  47      81.231  80.396  73.858  1.00  0.00           C
ATOM    886  O   PRO A  47      80.241  80.096  73.188  1.00  0.00           O
ATOM    887  N   GLN A  48      81.121  80.756  75.158  1.00  0.00           N
ATOM    889  CA  GLN A  48      79.851  80.836  75.858  1.00  0.00           C
ATOM    891  CB  GLN A  48      80.021  81.216  77.358  1.00  0.00           C
ATOM    894  CG  GLN A  48      80.181  80.016  78.338  1.00  0.00           C
ATOM    897  CD  GLN A  48      79.021  78.996  78.328  1.00  0.00           C
ATOM    898  OE1 GLN A  48      79.211  77.776  78.268  1.00  0.00           O
ATOM    899  NE2 GLN A  48      77.771  79.516  78.428  1.00  0.00           N
ATOM    902  C   GLN A  48      78.841  81.746  75.168  1.00  0.00           C
ATOM    903  O   GLN A  48      77.701  81.316  74.968  1.00  0.00           O
ATOM    904  N   PRO A  49      79.171  82.926  74.678  1.00  0.00           N
ATOM    905  CD  PRO A  49      80.241  83.776  75.208  1.00  0.00           C
ATOM    908  CA  PRO A  49      78.241  83.676  73.858  1.00  0.00           C
ATOM    910  CB  PRO A  49      78.861  85.066  73.758  1.00  0.00           C
ATOM    913  CG  PRO A  49      79.781  85.196  74.968  1.00  0.00           C
ATOM    916  C   PRO A  49      77.911  83.026  72.518  1.00  0.00           C
ATOM    917  O   PRO A  49      76.791  83.246  72.068  1.00  0.00           O
ATOM    918  N   ALA A  50      78.771  82.226  71.858  1.00  0.00           N
ATOM    920  CA  ALA A  50      78.311  81.416  70.738  1.00  0.00           C
ATOM    922  CB  ALA A  50      79.481  80.746  69.988  1.00  0.00           C
ATOM    926  C   ALA A  50      77.261  80.366  71.118  1.00  0.00           C
ATOM    927  O   ALA A  50      76.221  80.246  70.488  1.00  0.00           O
ATOM    928  N   ARG A  51      77.471  79.636  72.238  1.00  0.00           N
ATOM    930  CA  ARG A  51      76.511  78.686  72.798  1.00  0.00           C
ATOM    932  CB  ARG A  51      77.051  78.076  74.108  1.00  0.00           C
ATOM    935  CG  ARG A  51      78.251  77.136  73.888  1.00  0.00           C
ATOM    938  CD  ARG A  51      78.721  76.406  75.138  1.00  0.00           C
ATOM    941  NE  ARG A  51      77.591  75.586  75.658  1.00  0.00           N
ATOM    943  CZ  ARG A  51      77.611  74.906  76.798  1.00  0.00           C
ATOM    944  NH1 ARG A  51      78.621  74.946  77.638  1.00  0.00           N
ATOM    947  NH2 ARG A  51      76.531  74.206  77.058  1.00  0.00           N
ATOM    950  C   ARG A  51      75.151  79.286  73.118  1.00  0.00           C
ATOM    951  O   ARG A  51      74.101  78.736  72.818  1.00  0.00           O
ATOM    952  N   ASN A  52      75.191  80.486  73.728  1.00  0.00           N
ATOM    954  CA  ASN A  52      74.031  81.296  74.038  1.00  0.00           C
ATOM    956  CB  ASN A  52      74.481  82.636  74.718  1.00  0.00           C
ATOM    959  CG  ASN A  52      75.231  82.506  76.038  1.00  0.00           C
ATOM    960  OD1 ASN A  52      75.311  81.456  76.668  1.00  0.00           O
ATOM    961  ND2 ASN A  52      75.811  83.636  76.518  1.00  0.00           N
ATOM    964  C   ASN A  52      73.251  81.656  72.778  1.00  0.00           C
ATOM    965  O   ASN A  52      72.021  81.646  72.758  1.00  0.00           O
ATOM    966  N   GLY A  53      73.971  81.976  71.678  1.00  0.00           N
ATOM    968  CA  GLY A  53      73.381  82.346  70.398  1.00  0.00           C
ATOM    971  C   GLY A  53      72.671  81.226  69.698  1.00  0.00           C
ATOM    972  O   GLY A  53      71.501  81.356  69.338  1.00  0.00           O
ATOM    973  N   LEU A  54      73.351  80.076  69.548  1.00  0.00           N
ATOM    975  CA  LEU A  54      72.731  78.866  69.038  1.00  0.00           C
ATOM    977  CB  LEU A  54      73.801  77.756  68.808  1.00  0.00           C
ATOM    980  CG  LEU A  54      74.691  77.936  67.538  1.00  0.00           C
ATOM    982  CD1 LEU A  54      73.891  78.316  66.278  1.00  0.00           C
ATOM    986  CD2 LEU A  54      75.851  78.916  67.718  1.00  0.00           C
ATOM    990  C   LEU A  54      71.591  78.346  69.918  1.00  0.00           C
ATOM    991  O   LEU A  54      70.501  78.026  69.428  1.00  0.00           O
ATOM    992  N   SER A  55      71.791  78.326  71.248  1.00  0.00           N
ATOM    994  CA  SER A  55      70.741  77.936  72.198  1.00  0.00           C
ATOM    996  CB  SER A  55      71.201  77.956  73.678  1.00  0.00           C
ATOM    999  OG  SER A  55      72.121  76.906  73.958  1.00  0.00           O
ATOM   1001  C   SER A  55      69.501  78.796  72.148  1.00  0.00           C
ATOM   1002  O   SER A  55      68.391  78.286  72.128  1.00  0.00           O
ATOM   1003  N   ASN A  56      69.651  80.146  72.138  1.00  0.00           N
ATOM   1005  CA  ASN A  56      68.521  81.046  71.938  1.00  0.00           C
ATOM   1007  CB  ASN A  56      68.901  82.526  72.098  1.00  0.00           C
ATOM   1010  CG  ASN A  56      68.981  82.846  73.568  1.00  0.00           C
ATOM   1011  OD1 ASN A  56      68.001  82.626  74.278  1.00  0.00           O
ATOM   1012  ND2 ASN A  56      70.121  83.396  74.028  1.00  0.00           N
ATOM   1015  C   ASN A  56      67.811  80.896  70.608  1.00  0.00           C
ATOM   1016  O   ASN A  56      66.581  80.856  70.578  1.00  0.00           O
ATOM   1017  N   PHE A  57      68.561  80.776  69.498  1.00  0.00           N
ATOM   1019  CA  PHE A  57      68.001  80.666  68.168  1.00  0.00           C
ATOM   1021  CB  PHE A  57      69.171  80.606  67.148  1.00  0.00           C
ATOM   1024  CG  PHE A  57      68.701  80.376  65.738  1.00  0.00           C
ATOM   1025  CD1 PHE A  57      68.381  81.466  64.938  1.00  0.00           C
ATOM   1027  CE1 PHE A  57      67.901  81.296  63.638  1.00  0.00           C
ATOM   1029  CZ  PHE A  57      67.721  80.006  63.128  1.00  0.00           C
ATOM   1031  CD2 PHE A  57      68.561  79.076  65.208  1.00  0.00           C
ATOM   1033  CE2 PHE A  57      68.051  78.896  63.918  1.00  0.00           C
ATOM   1035  C   PHE A  57      67.081  79.466  68.038  1.00  0.00           C
ATOM   1036  O   PHE A  57      65.921  79.566  67.638  1.00  0.00           O
ATOM   1037  N   THR A  58      67.561  78.286  68.488  1.00  0.00           N
ATOM   1039  CA  THR A  58      66.781  77.066  68.488  1.00  0.00           C
ATOM   1041  CB  THR A  58      67.621  75.856  68.818  1.00  0.00           C
ATOM   1043  OG1 THR A  58      68.691  75.776  67.898  1.00  0.00           O
ATOM   1045  CG2 THR A  58      66.791  74.586  68.628  1.00  0.00           C
ATOM   1049  C   THR A  58      65.581  77.146  69.388  1.00  0.00           C
ATOM   1050  O   THR A  58      64.481  76.756  69.018  1.00  0.00           O
ATOM   1051  N   GLY A  59      65.741  77.736  70.588  1.00  0.00           N
ATOM   1053  CA  GLY A  59      64.631  77.936  71.518  1.00  0.00           C
ATOM   1056  C   GLY A  59      63.511  78.776  70.988  1.00  0.00           C
ATOM   1057  O   GLY A  59      62.351  78.486  71.198  1.00  0.00           O
ATOM   1058  N   ASN A  60      63.861  79.846  70.238  1.00  0.00           N
ATOM   1060  CA  ASN A  60      62.921  80.796  69.648  1.00  0.00           C
ATOM   1062  CB  ASN A  60      63.651  82.006  69.018  1.00  0.00           C
ATOM   1065  CG  ASN A  60      62.641  83.126  68.758  1.00  0.00           C
ATOM   1066  OD1 ASN A  60      61.701  83.346  69.518  1.00  0.00           O
ATOM   1067  ND2 ASN A  60      62.771  83.836  67.628  1.00  0.00           N
ATOM   1070  C   ASN A  60      61.951  80.186  68.638  1.00  0.00           C
ATOM   1071  O   ASN A  60      60.791  80.576  68.548  1.00  0.00           O
ATOM   1072  N   LEU A  61      62.371  79.196  67.838  1.00  0.00           N
ATOM   1074  CA  LEU A  61      61.471  78.546  66.888  1.00  0.00           C
ATOM   1076  CB  LEU A  61      62.191  77.476  66.038  1.00  0.00           C
ATOM   1079  CG  LEU A  61      63.431  77.936  65.258  1.00  0.00           C
ATOM   1081  CD1 LEU A  61      64.081  76.736  64.548  1.00  0.00           C
ATOM   1085  CD2 LEU A  61      63.091  79.006  64.218  1.00  0.00           C
ATOM   1089  C   LEU A  61      60.301  77.866  67.588  1.00  0.00           C
ATOM   1090  O   LEU A  61      59.191  77.826  67.078  1.00  0.00           O
ATOM   1091  N   GLU A  62      60.541  77.346  68.808  1.00  0.00           N
ATOM   1093  CA  GLU A  62      59.531  76.706  69.618  1.00  0.00           C
ATOM   1095  CB  GLU A  62      60.211  75.736  70.618  1.00  0.00           C
ATOM   1098  CG  GLU A  62      60.941  74.576  69.888  1.00  0.00           C
ATOM   1101  CD  GLU A  62      61.781  73.716  70.818  1.00  0.00           C
ATOM   1102  OE1 GLU A  62      61.221  73.106  71.748  1.00  0.00           O
ATOM   1103  OE2 GLU A  62      63.001  73.606  70.538  1.00  0.00           O
ATOM   1104  C   GLU A  62      58.591  77.676  70.318  1.00  0.00           C
ATOM   1105  O   GLU A  62      57.501  77.306  70.728  1.00  0.00           O
ATOM   1106  N   GLU A  63      58.941  78.976  70.428  1.00  0.00           N
ATOM   1108  CA  GLU A  63      58.131  79.996  71.078  1.00  0.00           C
ATOM   1110  CB  GLU A  63      58.921  81.306  71.308  1.00  0.00           C
ATOM   1113  CG  GLU A  63      60.271  81.086  72.048  1.00  0.00           C
ATOM   1116  CD  GLU A  63      60.241  80.776  73.538  1.00  0.00           C
ATOM   1117  OE1 GLU A  63      59.181  80.916  74.198  1.00  0.00           O
ATOM   1118  OE2 GLU A  63      61.361  80.476  74.048  1.00  0.00           O
ATOM   1119  C   GLU A  63      56.731  80.246  70.458  1.00  0.00           C
ATOM   1120  O   GLU A  63      55.771  80.476  71.208  1.00  0.00           O
ATOM   1121  N   PRO A  64      56.471  80.216  69.148  1.00  0.00           N
ATOM   1122  CD  PRO A  64      57.451  80.576  68.128  1.00  0.00           C
ATOM   1125  CA  PRO A  64      55.111  80.316  68.618  1.00  0.00           C
ATOM   1127  CB  PRO A  64      55.321  80.576  67.118  1.00  0.00           C
ATOM   1130  CG  PRO A  64      56.621  81.376  67.138  1.00  0.00           C
ATOM   1133  C   PRO A  64      54.311  79.066  68.858  1.00  0.00           C
ATOM   1134  O   PRO A  64      53.101  79.156  69.098  1.00  0.00           O
ATOM   1135  N   ALA A  65      54.941  77.886  68.798  1.00  0.00           N
ATOM   1137  CA  ALA A  65      54.291  76.666  69.218  1.00  0.00           C
ATOM   1139  CB  ALA A  65      55.191  75.436  68.938  1.00  0.00           C
ATOM   1143  C   ALA A  65      53.901  76.656  70.678  1.00  0.00           C
ATOM   1144  O   ALA A  65      52.801  76.246  71.028  1.00  0.00           O
ATOM   1145  N   VAL A  66      54.801  77.066  71.598  1.00  0.00           N
ATOM   1147  CA  VAL A  66      54.501  77.076  73.018  1.00  0.00           C
ATOM   1149  CB  VAL A  66      55.731  77.306  73.898  1.00  0.00           C
ATOM   1151  CG1 VAL A  66      56.141  78.766  74.008  1.00  0.00           C
ATOM   1155  CG2 VAL A  66      55.401  76.826  75.308  1.00  0.00           C
ATOM   1159  C   VAL A  66      53.351  78.016  73.318  1.00  0.00           C
ATOM   1160  O   VAL A  66      52.441  77.676  74.078  1.00  0.00           O
ATOM   1161  N   MET A  67      53.311  79.166  72.638  1.00  0.00           N
ATOM   1163  CA  MET A  67      52.171  80.046  72.618  1.00  0.00           C
ATOM   1165  CB  MET A  67      52.511  81.266  71.718  1.00  0.00           C
ATOM   1168  CG  MET A  67      51.381  82.266  71.448  1.00  0.00           C
ATOM   1171  SD  MET A  67      50.231  81.806  70.118  1.00  0.00           S
ATOM   1172  CE  MET A  67      49.391  83.396  70.318  1.00  0.00           C
ATOM   1176  C   MET A  67      50.841  79.406  72.268  1.00  0.00           C
ATOM   1177  O   MET A  67      49.921  79.496  73.088  1.00  0.00           O
ATOM   1178  N   VAL A  68      50.681  78.696  71.118  1.00  0.00           N
ATOM   1180  CA  VAL A  68      49.371  78.166  70.708  1.00  0.00           C
ATOM   1182  CB  VAL A  68      49.341  77.656  69.268  1.00  0.00           C
ATOM   1184  CG1 VAL A  68      49.901  76.236  69.118  1.00  0.00           C
ATOM   1188  CG2 VAL A  68      47.901  77.656  68.708  1.00  0.00           C
ATOM   1192  C   VAL A  68      48.831  77.156  71.708  1.00  0.00           C
ATOM   1193  O   VAL A  68      47.651  77.176  72.078  1.00  0.00           O
ATOM   1194  N   ASN A  69      49.721  76.286  72.218  1.00  0.00           N
ATOM   1196  CA  ASN A  69      49.451  75.266  73.208  1.00  0.00           C
ATOM   1198  CB  ASN A  69      50.651  74.316  73.338  1.00  0.00           C
ATOM   1201  CG  ASN A  69      50.601  73.356  72.158  1.00  0.00           C
ATOM   1202  OD1 ASN A  69      49.571  72.776  71.818  1.00  0.00           O
ATOM   1203  ND2 ASN A  69      51.761  73.176  71.498  1.00  0.00           N
ATOM   1206  C   ASN A  69      48.981  75.796  74.558  1.00  0.00           C
ATOM   1207  O   ASN A  69      48.071  75.236  75.148  1.00  0.00           O
ATOM   1208  N   TYR A  70      49.521  76.926  75.048  1.00  0.00           N
ATOM   1210  CA  TYR A  70      48.951  77.606  76.198  1.00  0.00           C
ATOM   1212  CB  TYR A  70      49.841  78.786  76.678  1.00  0.00           C
ATOM   1215  CG  TYR A  70      50.981  78.296  77.518  1.00  0.00           C
ATOM   1216  CD1 TYR A  70      50.701  77.696  78.758  1.00  0.00           C
ATOM   1218  CE1 TYR A  70      51.731  77.306  79.618  1.00  0.00           C
ATOM   1220  CZ  TYR A  70      53.061  77.516  79.238  1.00  0.00           C
ATOM   1221  OH  TYR A  70      54.111  77.136  80.098  1.00  0.00           O
ATOM   1223  CD2 TYR A  70      52.311  78.516  77.158  1.00  0.00           C
ATOM   1225  CE2 TYR A  70      53.351  78.116  78.008  1.00  0.00           C
ATOM   1227  C   TYR A  70      47.501  78.066  76.028  1.00  0.00           C
ATOM   1228  O   TYR A  70      46.701  77.926  76.958  1.00  0.00           O
ATOM   1229  N   PHE A  71      47.111  78.606  74.838  1.00  0.00           N
ATOM   1231  CA  PHE A  71      45.711  78.956  74.558  1.00  0.00           C
ATOM   1233  CB  PHE A  71      45.491  79.716  73.198  1.00  0.00           C
ATOM   1236  CG  PHE A  71      45.941  81.176  73.268  1.00  0.00           C
ATOM   1237  CD1 PHE A  71      47.301  81.506  73.218  1.00  0.00           C
ATOM   1239  CE1 PHE A  71      47.751  82.796  73.508  1.00  0.00           C
ATOM   1241  CZ  PHE A  71      46.821  83.796  73.848  1.00  0.00           C
ATOM   1243  CD2 PHE A  71      45.031  82.246  73.388  1.00  0.00           C
ATOM   1245  CE2 PHE A  71      45.461  83.536  73.728  1.00  0.00           C
ATOM   1247  C   PHE A  71      44.811  77.716  74.668  1.00  0.00           C
ATOM   1248  O   PHE A  71      43.771  77.766  75.308  1.00  0.00           O
ATOM   1249  N   LEU A  72      45.301  76.586  74.128  1.00  0.00           N
ATOM   1251  CA  LEU A  72      44.731  75.236  74.198  1.00  0.00           C
ATOM   1253  CB  LEU A  72      45.621  74.316  73.318  1.00  0.00           C
ATOM   1256  CG  LEU A  72      44.941  73.136  72.588  1.00  0.00           C
ATOM   1258  CD1 LEU A  72      45.991  72.326  71.798  1.00  0.00           C
ATOM   1262  CD2 LEU A  72      44.181  72.196  73.528  1.00  0.00           C
ATOM   1266  C   LEU A  72      44.591  74.666  75.628  1.00  0.00           C
ATOM   1267  O   LEU A  72      43.621  73.986  75.958  1.00  0.00           O
ATOM   1268  N   GLN A  73      45.581  74.876  76.528  1.00  0.00           N
ATOM   1270  CA  GLN A  73      45.461  74.586  77.958  1.00  0.00           C
ATOM   1272  CB  GLN A  73      46.801  74.776  78.708  1.00  0.00           C
ATOM   1275  CG  GLN A  73      47.911  73.786  78.268  1.00  0.00           C
ATOM   1278  CD  GLN A  73      49.211  73.906  79.068  1.00  0.00           C
ATOM   1279  OE1 GLN A  73      50.311  73.746  78.528  1.00  0.00           O
ATOM   1280  NE2 GLN A  73      49.071  74.116  80.388  1.00  0.00           N
ATOM   1283  C   GLN A  73      44.411  75.406  78.678  1.00  0.00           C
ATOM   1284  O   GLN A  73      43.781  74.946  79.638  1.00  0.00           O
ATOM   1285  N   GLY A  74      44.211  76.656  78.228  1.00  0.00           N
ATOM   1287  CA  GLY A  74      43.261  77.576  78.818  1.00  0.00           C
ATOM   1290  C   GLY A  74      43.891  78.616  79.678  1.00  0.00           C
ATOM   1291  O   GLY A  74      43.191  79.366  80.348  1.00  0.00           O
ATOM   1292  N   ASP A  75      45.241  78.776  79.688  1.00  0.00           N
ATOM   1294  CA  ASP A  75      45.821  79.966  80.268  1.00  0.00           C
ATOM   1296  CB  ASP A  75      46.871  79.726  81.388  1.00  0.00           C
ATOM   1299  CG  ASP A  75      48.041  78.806  81.088  1.00  0.00           C
ATOM   1300  OD1 ASP A  75      47.821  77.716  80.498  1.00  0.00           O
ATOM   1301  OD2 ASP A  75      49.101  79.056  81.728  1.00  0.00           O
ATOM   1302  C   ASP A  75      46.371  80.916  79.208  1.00  0.00           C
ATOM   1303  O   ASP A  75      47.511  80.766  78.768  1.00  0.00           O
ATOM   1304  N   PRO A  76      45.621  81.986  78.848  1.00  0.00           N
ATOM   1305  CD  PRO A  76      44.151  82.016  78.958  1.00  0.00           C
ATOM   1308  CA  PRO A  76      46.041  82.906  77.808  1.00  0.00           C
ATOM   1310  CB  PRO A  76      44.811  83.746  77.428  1.00  0.00           C
ATOM   1313  CG  PRO A  76      43.731  83.386  78.458  1.00  0.00           C
ATOM   1316  C   PRO A  76      47.221  83.736  78.218  1.00  0.00           C
ATOM   1317  O   PRO A  76      47.971  84.206  77.358  1.00  0.00           O
ATOM   1318  N   TYR A  77      47.411  84.016  79.528  1.00  0.00           N
ATOM   1320  CA  TYR A  77      48.481  84.856  80.028  1.00  0.00           C
ATOM   1322  CB  TYR A  77      48.331  85.056  81.568  1.00  0.00           C
ATOM   1325  CG  TYR A  77      49.371  86.006  82.108  1.00  0.00           C
ATOM   1326  CD1 TYR A  77      49.041  87.356  82.368  1.00  0.00           C
ATOM   1328  CE1 TYR A  77      50.041  88.266  82.738  1.00  0.00           C
ATOM   1330  CZ  TYR A  77      51.371  87.846  82.808  1.00  0.00           C
ATOM   1331  OH  TYR A  77      52.401  88.766  82.978  1.00  0.00           O
ATOM   1333  CD2 TYR A  77      50.691  85.586  82.318  1.00  0.00           C
ATOM   1335  CE2 TYR A  77      51.701  86.506  82.618  1.00  0.00           C
ATOM   1337  C   TYR A  77      49.861  84.366  79.608  1.00  0.00           C
ATOM   1338  O   TYR A  77      50.621  85.126  79.028  1.00  0.00           O
ATOM   1339  N   GLN A  78      50.181  83.066  79.798  1.00  0.00           N
ATOM   1341  CA  GLN A  78      51.431  82.486  79.338  1.00  0.00           C
ATOM   1343  CB  GLN A  78      51.741  81.146  80.018  1.00  0.00           C
ATOM   1346  CG  GLN A  78      51.911  81.346  81.538  1.00  0.00           C
ATOM   1349  CD  GLN A  78      52.821  80.316  82.198  1.00  0.00           C
ATOM   1350  OE1 GLN A  78      53.841  79.886  81.648  1.00  0.00           O
ATOM   1351  NE2 GLN A  78      52.541  79.986  83.468  1.00  0.00           N
ATOM   1354  C   GLN A  78      51.641  82.486  77.838  1.00  0.00           C
ATOM   1355  O   GLN A  78      52.721  82.846  77.358  1.00  0.00           O
ATOM   1356  N   GLY A  79      50.621  82.196  76.998  1.00  0.00           N
ATOM   1358  CA  GLY A  79      50.801  82.306  75.558  1.00  0.00           C
ATOM   1361  C   GLY A  79      51.181  83.676  75.068  1.00  0.00           C
ATOM   1362  O   GLY A  79      52.051  83.816  74.218  1.00  0.00           O
ATOM   1363  N   MET A  80      50.591  84.736  75.658  1.00  0.00           N
ATOM   1365  CA  MET A  80      51.121  86.076  75.468  1.00  0.00           C
ATOM   1367  CB  MET A  80      50.221  87.176  76.078  1.00  0.00           C
ATOM   1370  CG  MET A  80      48.851  87.306  75.368  1.00  0.00           C
ATOM   1373  SD  MET A  80      48.871  87.646  73.608  1.00  0.00           S
ATOM   1374  CE  MET A  80      50.111  88.926  73.468  1.00  0.00           C
ATOM   1378  C   MET A  80      52.561  86.286  75.908  1.00  0.00           C
ATOM   1379  O   MET A  80      53.291  87.036  75.248  1.00  0.00           O
ATOM   1380  N   VAL A  81      53.041  85.666  77.008  1.00  0.00           N
ATOM   1382  CA  VAL A  81      54.431  85.746  77.458  1.00  0.00           C
ATOM   1384  CB  VAL A  81      54.671  85.036  78.808  1.00  0.00           C
ATOM   1386  CG1 VAL A  81      56.131  85.156  79.258  1.00  0.00           C
ATOM   1390  CG2 VAL A  81      53.751  85.586  79.918  1.00  0.00           C
ATOM   1394  C   VAL A  81      55.391  85.216  76.398  1.00  0.00           C
ATOM   1395  O   VAL A  81      56.411  85.826  76.078  1.00  0.00           O
ATOM   1396  N   HIS A  82      55.011  84.066  75.798  1.00  0.00           N
ATOM   1398  CA  HIS A  82      55.771  83.446  74.728  1.00  0.00           C
ATOM   1400  CB  HIS A  82      55.431  81.956  74.648  1.00  0.00           C
ATOM   1403  ND1 HIS A  82      57.221  81.106  76.218  1.00  0.00           N
ATOM   1405  CG  HIS A  82      55.891  81.336  75.938  1.00  0.00           C
ATOM   1406  CE1 HIS A  82      57.271  80.576  77.458  1.00  0.00           C
ATOM   1408  NE2 HIS A  82      56.071  80.426  77.978  1.00  0.00           N
ATOM   1409  CD2 HIS A  82      55.191  80.896  77.018  1.00  0.00           C
ATOM   1411  C   HIS A  82      55.621  84.086  73.348  1.00  0.00           C
ATOM   1412  O   HIS A  82      56.561  84.106  72.548  1.00  0.00           O
ATOM   1413  N   PHE A  83      54.451  84.686  73.058  1.00  0.00           N
ATOM   1415  CA  PHE A  83      54.271  85.556  71.908  1.00  0.00           C
ATOM   1417  CB  PHE A  83      52.801  86.066  71.788  1.00  0.00           C
ATOM   1420  CG  PHE A  83      52.581  86.826  70.508  1.00  0.00           C
ATOM   1421  CD1 PHE A  83      52.781  88.216  70.438  1.00  0.00           C
ATOM   1423  CE1 PHE A  83      52.661  88.906  69.228  1.00  0.00           C
ATOM   1425  CZ  PHE A  83      52.301  88.206  68.068  1.00  0.00           C
ATOM   1427  CD2 PHE A  83      52.201  86.146  69.338  1.00  0.00           C
ATOM   1429  CE2 PHE A  83      52.061  86.826  68.128  1.00  0.00           C
ATOM   1431  C   PHE A  83      55.201  86.756  71.988  1.00  0.00           C
ATOM   1432  O   PHE A  83      55.931  87.076  71.048  1.00  0.00           O
ATOM   1433  N   THR A  84      55.261  87.446  73.148  1.00  0.00           N
ATOM   1435  CA  THR A  84      56.191  88.556  73.338  1.00  0.00           C
ATOM   1437  CB  THR A  84      55.951  89.476  74.548  1.00  0.00           C
ATOM   1439  OG1 THR A  84      55.961  88.806  75.798  1.00  0.00           O
ATOM   1441  CG2 THR A  84      54.571  90.116  74.418  1.00  0.00           C
ATOM   1445  C   THR A  84      57.631  88.126  73.278  1.00  0.00           C
ATOM   1446  O   THR A  84      58.481  88.776  72.688  1.00  0.00           O
ATOM   1447  N   ARG A  85      57.981  86.966  73.828  1.00  0.00           N
ATOM   1449  CA  ARG A  85      59.291  86.376  73.628  1.00  0.00           C
ATOM   1451  CB  ARG A  85      59.431  85.146  74.548  1.00  0.00           C
ATOM   1454  CG  ARG A  85      60.441  84.026  74.278  1.00  0.00           C
ATOM   1457  CD  ARG A  85      61.851  84.256  74.828  1.00  0.00           C
ATOM   1460  NE  ARG A  85      62.641  83.016  74.568  1.00  0.00           N
ATOM   1462  CZ  ARG A  85      63.971  83.026  74.528  1.00  0.00           C
ATOM   1463  NH1 ARG A  85      64.651  83.786  75.348  1.00  0.00           N
ATOM   1466  NH2 ARG A  85      64.601  82.286  73.648  1.00  0.00           N
ATOM   1469  C   ARG A  85      59.701  86.116  72.178  1.00  0.00           C
ATOM   1470  O   ARG A  85      60.811  86.486  71.798  1.00  0.00           O
ATOM   1471  N   PHE A  86      58.821  85.546  71.318  1.00  0.00           N
ATOM   1473  CA  PHE A  86      59.041  85.486  69.878  1.00  0.00           C
ATOM   1475  CB  PHE A  86      57.971  84.576  69.198  1.00  0.00           C
ATOM   1478  CG  PHE A  86      58.281  84.336  67.738  1.00  0.00           C
ATOM   1479  CD1 PHE A  86      59.291  83.426  67.388  1.00  0.00           C
ATOM   1481  CE1 PHE A  86      59.571  83.126  66.048  1.00  0.00           C
ATOM   1483  CZ  PHE A  86      58.831  83.736  65.038  1.00  0.00           C
ATOM   1485  CD2 PHE A  86      57.541  84.946  66.708  1.00  0.00           C
ATOM   1487  CE2 PHE A  86      57.811  84.646  65.368  1.00  0.00           C
ATOM   1489  C   PHE A  86      59.081  86.856  69.208  1.00  0.00           C
ATOM   1490  O   PHE A  86      59.971  87.186  68.418  1.00  0.00           O
ATOM   1491  N   PHE A  87      58.121  87.736  69.548  1.00  0.00           N
ATOM   1493  CA  PHE A  87      57.911  89.016  68.878  1.00  0.00           C
ATOM   1495  CB  PHE A  87      56.461  89.536  69.098  1.00  0.00           C
ATOM   1498  CG  PHE A  87      56.181  90.736  68.228  1.00  0.00           C
ATOM   1499  CD1 PHE A  87      55.681  90.576  66.928  1.00  0.00           C
ATOM   1501  CE1 PHE A  87      55.491  91.686  66.098  1.00  0.00           C
ATOM   1503  CZ  PHE A  87      55.791  92.976  66.568  1.00  0.00           C
ATOM   1505  CD2 PHE A  87      56.481  92.036  68.678  1.00  0.00           C
ATOM   1507  CE2 PHE A  87      56.311  93.146  67.848  1.00  0.00           C
ATOM   1509  C   PHE A  87      58.951  90.046  69.288  1.00  0.00           C
ATOM   1510  O   PHE A  87      59.191  91.006  68.568  1.00  0.00           O
ATOM   1511  N   LEU A  88      59.681  89.856  70.398  1.00  0.00           N
ATOM   1513  CA  LEU A  88      60.861  90.666  70.668  1.00  0.00           C
ATOM   1515  CB  LEU A  88      61.001  90.916  72.198  1.00  0.00           C
ATOM   1518  CG  LEU A  88      60.091  92.016  72.828  1.00  0.00           C
ATOM   1520  CD1 LEU A  88      60.601  93.426  72.498  1.00  0.00           C
ATOM   1524  CD2 LEU A  88      58.601  91.936  72.478  1.00  0.00           C
ATOM   1528  C   LEU A  88      62.131  90.036  70.068  1.00  0.00           C
ATOM   1529  O   LEU A  88      62.951  90.706  69.458  1.00  0.00           O
ATOM   1530  N   ASN A  89      62.321  88.696  70.188  1.00  0.00           N
ATOM   1532  CA  ASN A  89      63.541  88.016  69.738  1.00  0.00           C
ATOM   1534  CB  ASN A  89      63.631  86.576  70.288  1.00  0.00           C
ATOM   1537  CG  ASN A  89      64.221  86.516  71.698  1.00  0.00           C
ATOM   1538  OD1 ASN A  89      64.991  85.586  71.988  1.00  0.00           O
ATOM   1539  ND2 ASN A  89      63.881  87.456  72.588  1.00  0.00           N
ATOM   1542  C   ASN A  89      63.841  87.966  68.248  1.00  0.00           C
ATOM   1543  O   ASN A  89      64.961  88.256  67.828  1.00  0.00           O
ATOM   1544  N   THR A  90      62.861  87.606  67.398  1.00  0.00           N
ATOM   1546  CA  THR A  90      63.001  87.466  65.948  1.00  0.00           C
ATOM   1548  CB  THR A  90      61.641  87.076  65.368  1.00  0.00           C
ATOM   1550  OG1 THR A  90      61.241  85.826  65.918  1.00  0.00           O
ATOM   1552  CG2 THR A  90      61.631  86.916  63.848  1.00  0.00           C
ATOM   1556  C   THR A  90      63.561  88.706  65.258  1.00  0.00           C
ATOM   1557  O   THR A  90      64.421  88.646  64.388  1.00  0.00           O
ATOM   1558  N   ILE A  91      63.121  89.896  65.678  1.00  0.00           N
ATOM   1560  CA  ILE A  91      63.381  91.176  65.068  1.00  0.00           C
ATOM   1562  CB  ILE A  91      62.131  92.066  65.158  1.00  0.00           C
ATOM   1564  CG2 ILE A  91      62.381  93.446  64.508  1.00  0.00           C
ATOM   1568  CG1 ILE A  91      60.901  91.366  64.518  1.00  0.00           C
ATOM   1571  CD  ILE A  91      59.561  91.946  64.998  1.00  0.00           C
ATOM   1575  C   ILE A  91      64.601  91.786  65.758  1.00  0.00           C
ATOM   1576  O   ILE A  91      65.691  91.806  65.188  1.00  0.00           O
ATOM   1577  N   LEU A  92      64.461  92.216  67.028  1.00  0.00           N
ATOM   1579  CA  LEU A  92      65.481  92.966  67.768  1.00  0.00           C
ATOM   1581  CB  LEU A  92      64.921  93.516  69.108  1.00  0.00           C
ATOM   1584  CG  LEU A  92      63.531  94.176  69.088  1.00  0.00           C
ATOM   1586  CD1 LEU A  92      63.151  94.526  70.528  1.00  0.00           C
ATOM   1590  CD2 LEU A  92      63.521  95.436  68.228  1.00  0.00           C
ATOM   1594  C   LEU A  92      66.661  92.096  68.158  1.00  0.00           C
ATOM   1595  O   LEU A  92      67.741  92.576  68.468  1.00  0.00           O
ATOM   1596  N   GLY A  93      66.451  90.766  68.148  1.00  0.00           N
ATOM   1598  CA  GLY A  93      67.421  89.806  68.648  1.00  0.00           C
ATOM   1601  C   GLY A  93      68.191  89.126  67.558  1.00  0.00           C
ATOM   1602  O   GLY A  93      69.021  88.266  67.838  1.00  0.00           O
ATOM   1603  N   MET A  94      67.921  89.476  66.278  1.00  0.00           N
ATOM   1605  CA  MET A  94      68.711  89.096  65.108  1.00  0.00           C
ATOM   1607  CB  MET A  94      70.261  89.126  65.278  1.00  0.00           C
ATOM   1610  CG  MET A  94      71.031  89.156  63.938  1.00  0.00           C
ATOM   1613  SD  MET A  94      72.831  89.046  64.058  1.00  0.00           S
ATOM   1614  CE  MET A  94      72.961  90.566  65.028  1.00  0.00           C
ATOM   1618  C   MET A  94      68.271  87.746  64.598  1.00  0.00           C
ATOM   1619  O   MET A  94      69.061  86.906  64.218  1.00  0.00           O
ATOM   1620  N   GLY A  95      66.961  87.466  64.628  1.00  0.00           N
ATOM   1622  CA  GLY A  95      66.491  86.106  64.388  1.00  0.00           C
ATOM   1625  C   GLY A  95      66.611  85.256  65.618  1.00  0.00           C
ATOM   1626  O   GLY A  95      66.681  84.036  65.548  1.00  0.00           O
ATOM   1627  N   GLY A  96      66.601  85.866  66.808  1.00  0.00           N
ATOM   1629  CA  GLY A  96      66.531  85.136  68.068  1.00  0.00           C
ATOM   1632  C   GLY A  96      67.841  84.646  68.598  1.00  0.00           C
ATOM   1633  O   GLY A  96      67.851  83.936  69.598  1.00  0.00           O
ATOM   1634  N   PHE A  97      68.981  85.066  68.028  1.00  0.00           N
ATOM   1636  CA  PHE A  97      70.311  84.786  68.558  1.00  0.00           C
ATOM   1638  CB  PHE A  97      71.401  85.216  67.558  1.00  0.00           C
ATOM   1641  CG  PHE A  97      71.521  84.196  66.478  1.00  0.00           C
ATOM   1642  CD1 PHE A  97      70.731  84.296  65.318  1.00  0.00           C
ATOM   1644  CE1 PHE A  97      70.881  83.376  64.278  1.00  0.00           C
ATOM   1646  CZ  PHE A  97      71.791  82.316  64.418  1.00  0.00           C
ATOM   1648  CD2 PHE A  97      72.461  83.166  66.578  1.00  0.00           C
ATOM   1650  CE2 PHE A  97      72.591  82.216  65.558  1.00  0.00           C
ATOM   1652  C   PHE A  97      70.611  85.516  69.858  1.00  0.00           C
ATOM   1653  O   PHE A  97      71.441  85.126  70.668  1.00  0.00           O
ATOM   1654  N   ILE A  98      69.921  86.636  70.058  1.00  0.00           N
ATOM   1656  CA  ILE A  98      70.021  87.446  71.238  1.00  0.00           C
ATOM   1658  CB  ILE A  98      70.281  88.896  70.878  1.00  0.00           C
ATOM   1660  CG2 ILE A  98      70.311  89.826  72.118  1.00  0.00           C
ATOM   1664  CG1 ILE A  98      71.551  89.036  70.018  1.00  0.00           C
ATOM   1667  CD  ILE A  98      71.691  90.446  69.458  1.00  0.00           C
ATOM   1671  C   ILE A  98      68.691  87.346  71.928  1.00  0.00           C
ATOM   1672  O   ILE A  98      67.661  87.776  71.418  1.00  0.00           O
ATOM   1673  N   ASP A  99      68.681  86.826  73.168  1.00  0.00           N
ATOM   1675  CA  ASP A  99      67.551  87.006  74.038  1.00  0.00           C
ATOM   1677  CB  ASP A  99      67.691  86.046  75.228  1.00  0.00           C
ATOM   1680  CG  ASP A  99      66.471  86.056  76.118  1.00  0.00           C
ATOM   1681  OD1 ASP A  99      65.431  86.626  75.708  1.00  0.00           O
ATOM   1682  OD2 ASP A  99      66.521  85.376  77.188  1.00  0.00           O
ATOM   1683  C   ASP A  99      67.431  88.466  74.468  1.00  0.00           C
ATOM   1684  O   ASP A  99      68.131  88.936  75.358  1.00  0.00           O
ATOM   1685  N   VAL A 100      66.551  89.196  73.768  1.00  0.00           N
ATOM   1687  CA  VAL A 100      66.211  90.566  74.088  1.00  0.00           C
ATOM   1689  CB  VAL A 100      65.961  91.326  72.788  1.00  0.00           C
ATOM   1691  CG1 VAL A 100      64.861  90.646  71.968  1.00  0.00           C
ATOM   1695  CG2 VAL A 100      65.631  92.796  73.058  1.00  0.00           C
ATOM   1699  C   VAL A 100      65.031  90.626  75.048  1.00  0.00           C
ATOM   1700  O   VAL A 100      64.941  91.436  75.968  1.00  0.00           O
ATOM   1701  N   ALA A 101      64.121  89.636  74.918  1.00  0.00           N
ATOM   1703  CA  ALA A 101      62.941  89.446  75.728  1.00  0.00           C
ATOM   1705  CB  ALA A 101      62.241  88.186  75.188  1.00  0.00           C
ATOM   1709  C   ALA A 101      63.281  89.236  77.188  1.00  0.00           C
ATOM   1710  O   ALA A 101      62.731  89.876  78.078  1.00  0.00           O
ATOM   1711  N   GLY A 102      64.261  88.356  77.438  1.00  0.00           N
ATOM   1713  CA  GLY A 102      64.771  88.016  78.748  1.00  0.00           C
ATOM   1716  C   GLY A 102      65.421  89.146  79.488  1.00  0.00           C
ATOM   1717  O   GLY A 102      65.371  89.156  80.708  1.00  0.00           O
ATOM   1718  N   MET A 103      66.121  90.106  78.838  1.00  0.00           N
ATOM   1720  CA  MET A 103      66.731  91.186  79.588  1.00  0.00           C
ATOM   1722  CB  MET A 103      68.161  91.576  79.108  1.00  0.00           C
ATOM   1725  CG  MET A 103      68.341  92.796  78.168  1.00  0.00           C
ATOM   1728  SD  MET A 103      68.051  92.446  76.428  1.00  0.00           S
ATOM   1729  CE  MET A 103      69.671  91.706  76.098  1.00  0.00           C
ATOM   1733  C   MET A 103      65.791  92.376  79.658  1.00  0.00           C
ATOM   1734  O   MET A 103      65.911  93.166  80.588  1.00  0.00           O
ATOM   1735  N   ALA A 104      64.791  92.486  78.768  1.00  0.00           N
ATOM   1737  CA  ALA A 104      63.771  93.526  78.808  1.00  0.00           C
ATOM   1739  CB  ALA A 104      62.851  93.396  77.568  1.00  0.00           C
ATOM   1743  C   ALA A 104      62.941  93.536  80.088  1.00  0.00           C
ATOM   1744  O   ALA A 104      62.711  94.576  80.708  1.00  0.00           O
ATOM   1745  N   ASN A 105      62.531  92.346  80.558  1.00  0.00           N
ATOM   1747  CA  ASN A 105      61.971  92.176  81.888  1.00  0.00           C
ATOM   1749  CB  ASN A 105      60.521  92.746  82.008  1.00  0.00           C
ATOM   1752  CG  ASN A 105      59.531  92.076  81.058  1.00  0.00           C
ATOM   1753  OD1 ASN A 105      59.881  91.306  80.168  1.00  0.00           O
ATOM   1754  ND2 ASN A 105      58.231  92.316  81.298  1.00  0.00           N
ATOM   1757  C   ASN A 105      62.051  90.706  82.368  1.00  0.00           C
ATOM   1758  O   ASN A 105      62.151  89.786  81.558  1.00  0.00           O
ATOM   1759  N   PRO A 106      61.991  90.426  83.678  1.00  0.00           N
ATOM   1760  CD  PRO A 106      62.321  91.426  84.698  1.00  0.00           C
ATOM   1763  CA  PRO A 106      62.091  89.066  84.228  1.00  0.00           C
ATOM   1765  CB  PRO A 106      62.111  89.286  85.738  1.00  0.00           C
ATOM   1768  CG  PRO A 106      62.801  90.636  85.908  1.00  0.00           C
ATOM   1771  C   PRO A 106      60.961  88.116  83.888  1.00  0.00           C
ATOM   1772  O   PRO A 106      61.111  86.906  84.028  1.00  0.00           O
ATOM   1773  N   LYS A 107      59.781  88.636  83.498  1.00  0.00           N
ATOM   1775  CA  LYS A 107      58.681  87.746  83.188  1.00  0.00           C
ATOM   1777  CB  LYS A 107      57.301  88.456  83.358  1.00  0.00           C
ATOM   1780  CG  LYS A 107      56.641  89.186  82.158  1.00  0.00           C
ATOM   1783  CD  LYS A 107      55.821  88.246  81.248  1.00  0.00           C
ATOM   1786  CE  LYS A 107      55.021  88.936  80.128  1.00  0.00           C
ATOM   1789  NZ  LYS A 107      53.691  89.406  80.548  1.00  0.00           N
ATOM   1793  C   LYS A 107      58.901  87.146  81.808  1.00  0.00           C
ATOM   1794  O   LYS A 107      58.381  86.066  81.528  1.00  0.00           O
ATOM   1795  N   LEU A 108      59.711  87.766  80.908  1.00  0.00           N
ATOM   1797  CA  LEU A 108      59.921  87.246  79.558  1.00  0.00           C
ATOM   1799  CB  LEU A 108      60.071  88.366  78.488  1.00  0.00           C
ATOM   1802  CG  LEU A 108      58.821  88.696  77.648  1.00  0.00           C
ATOM   1804  CD1 LEU A 108      57.831  89.496  78.478  1.00  0.00           C
ATOM   1808  CD2 LEU A 108      59.191  89.516  76.408  1.00  0.00           C
ATOM   1812  C   LEU A 108      61.151  86.366  79.478  1.00  0.00           C
ATOM   1813  O   LEU A 108      61.571  85.996  78.388  1.00  0.00           O
ATOM   1814  N   GLN A 109      61.721  85.946  80.628  1.00  0.00           N
ATOM   1816  CA  GLN A 109      62.741  84.936  80.668  1.00  0.00           C
ATOM   1818  CB  GLN A 109      63.191  84.616  82.118  1.00  0.00           C
ATOM   1821  CG  GLN A 109      63.861  85.796  82.828  1.00  0.00           C
ATOM   1824  CD  GLN A 109      64.171  85.456  84.278  1.00  0.00           C
ATOM   1825  OE1 GLN A 109      63.881  86.206  85.208  1.00  0.00           O
ATOM   1826  NE2 GLN A 109      64.821  84.296  84.518  1.00  0.00           N
ATOM   1829  C   GLN A 109      62.341  83.626  80.028  1.00  0.00           C
ATOM   1830  O   GLN A 109      61.211  83.166  80.148  1.00  0.00           O
ATOM   1831  N   ARG A 110      63.311  83.016  79.328  1.00  0.00           N
ATOM   1833  CA  ARG A 110      63.131  81.726  78.728  1.00  0.00           C
ATOM   1835  CB  ARG A 110      64.381  81.296  77.928  1.00  0.00           C
ATOM   1838  CG  ARG A 110      64.211  79.936  77.228  1.00  0.00           C
ATOM   1841  CD  ARG A 110      65.141  79.706  76.058  1.00  0.00           C
ATOM   1844  NE  ARG A 110      66.521  79.976  76.558  1.00  0.00           N
ATOM   1846  CZ  ARG A 110      67.591  79.536  75.918  1.00  0.00           C
ATOM   1847  NH1 ARG A 110      67.521  79.066  74.698  1.00  0.00           N
ATOM   1850  NH2 ARG A 110      68.721  79.406  76.568  1.00  0.00           N
ATOM   1853  C   ARG A 110      62.821  80.626  79.708  1.00  0.00           C
ATOM   1854  O   ARG A 110      63.411  80.516  80.778  1.00  0.00           O
ATOM   1855  N   THR A 111      61.901  79.756  79.298  1.00  0.00           N
ATOM   1857  CA  THR A 111      61.441  78.626  80.048  1.00  0.00           C
ATOM   1859  CB  THR A 111      60.041  78.836  80.618  1.00  0.00           C
ATOM   1861  OG1 THR A 111      59.081  79.086  79.608  1.00  0.00           O
ATOM   1863  CG2 THR A 111      60.041  80.056  81.558  1.00  0.00           C
ATOM   1867  C   THR A 111      61.491  77.476  79.078  1.00  0.00           C
ATOM   1868  O   THR A 111      61.691  77.656  77.868  1.00  0.00           O
ATOM   1869  N   GLU A 112      61.361  76.226  79.568  1.00  0.00           N
ATOM   1871  CA  GLU A 112      61.141  75.066  78.718  1.00  0.00           C
ATOM   1873  CB  GLU A 112      61.061  73.726  79.498  1.00  0.00           C
ATOM   1876  CG  GLU A 112      62.441  73.226  79.978  1.00  0.00           C
ATOM   1879  CD  GLU A 112      63.191  72.576  78.828  1.00  0.00           C
ATOM   1880  OE1 GLU A 112      63.731  73.316  77.968  1.00  0.00           O
ATOM   1881  OE2 GLU A 112      63.191  71.316  78.798  1.00  0.00           O
ATOM   1882  C   GLU A 112      59.861  75.206  77.898  1.00  0.00           C
ATOM   1883  O   GLU A 112      58.851  75.666  78.438  1.00  0.00           O
ATOM   1884  N   PRO A 113      59.821  74.846  76.638  1.00  0.00           N
ATOM   1885  CD  PRO A 113      60.971  74.846  75.738  1.00  0.00           C
ATOM   1888  CA  PRO A 113      58.571  74.736  75.918  1.00  0.00           C
ATOM   1890  CB  PRO A 113      59.011  74.456  74.478  1.00  0.00           C
ATOM   1893  CG  PRO A 113      60.351  75.156  74.388  1.00  0.00           C
ATOM   1896  C   PRO A 113      57.561  73.726  76.468  1.00  0.00           C
ATOM   1897  O   PRO A 113      57.821  72.516  76.508  1.00  0.00           O
ATOM   1898  N   HIS A 114      56.371  74.216  76.828  1.00  0.00           N
ATOM   1900  CA  HIS A 114      55.181  73.446  77.118  1.00  0.00           C
ATOM   1902  CB  HIS A 114      54.241  74.256  78.048  1.00  0.00           C
ATOM   1905  ND1 HIS A 114      56.011  74.556  79.828  1.00  0.00           N
ATOM   1906  CG  HIS A 114      54.691  74.366  79.458  1.00  0.00           C
ATOM   1907  CE1 HIS A 114      56.021  74.476  81.138  1.00  0.00           C
ATOM   1909  NE2 HIS A 114      54.781  74.246  81.628  1.00  0.00           N
ATOM   1911  CD2 HIS A 114      53.931  74.206  80.558  1.00  0.00           C
ATOM   1913  C   HIS A 114      54.421  73.166  75.828  1.00  0.00           C
ATOM   1914  O   HIS A 114      53.591  73.966  75.388  1.00  0.00           O
ATOM   1915  N   ARG A 115      54.731  72.036  75.168  1.00  0.00           N
ATOM   1917  CA  ARG A 115      54.301  71.796  73.808  1.00  0.00           C
ATOM   1919  CB  ARG A 115      55.541  71.426  72.948  1.00  0.00           C
ATOM   1922  CG  ARG A 115      56.651  72.496  72.878  1.00  0.00           C
ATOM   1925  CD  ARG A 115      57.261  72.656  71.468  1.00  0.00           C
ATOM   1928  NE  ARG A 115      58.181  71.496  71.248  1.00  0.00           N
ATOM   1930  CZ  ARG A 115      58.611  71.096  70.058  1.00  0.00           C
ATOM   1931  NH1 ARG A 115      58.071  71.526  68.938  1.00  0.00           N
ATOM   1934  NH2 ARG A 115      59.451  70.096  69.998  1.00  0.00           N
ATOM   1937  C   ARG A 115      53.101  70.856  73.688  1.00  0.00           C
ATOM   1938  O   ARG A 115      52.381  70.656  74.658  1.00  0.00           O
ATOM   1939  N   PHE A 116      52.781  70.276  72.518  1.00  0.00           N
ATOM   1941  CA  PHE A 116      51.541  69.506  72.348  1.00  0.00           C
ATOM   1943  CB  PHE A 116      51.321  69.246  70.838  1.00  0.00           C
ATOM   1946  CG  PHE A 116      50.001  68.616  70.518  1.00  0.00           C
ATOM   1947  CD1 PHE A 116      48.921  69.396  70.078  1.00  0.00           C
ATOM   1949  CE1 PHE A 116      47.731  68.796  69.648  1.00  0.00           C
ATOM   1951  CZ  PHE A 116      47.631  67.396  69.648  1.00  0.00           C
ATOM   1953  CD2 PHE A 116      49.871  67.216  70.528  1.00  0.00           C
ATOM   1955  CE2 PHE A 116      48.691  66.616  70.088  1.00  0.00           C
ATOM   1957  C   PHE A 116      51.411  68.246  73.238  1.00  0.00           C
ATOM   1958  O   PHE A 116      50.341  67.886  73.718  1.00  0.00           O
ATOM   1959  N   GLY A 117      52.531  67.586  73.568  1.00  0.00           N
ATOM   1961  CA  GLY A 117      52.591  66.586  74.638  1.00  0.00           C
ATOM   1964  C   GLY A 117      52.221  67.106  76.008  1.00  0.00           C
ATOM   1965  O   GLY A 117      51.581  66.416  76.788  1.00  0.00           O
ATOM   1966  N   SER A 118      52.581  68.366  76.328  1.00  0.00           N
ATOM   1968  CA  SER A 118      52.101  69.086  77.518  1.00  0.00           C
ATOM   1970  CB  SER A 118      52.751  70.486  77.758  1.00  0.00           C
ATOM   1973  OG  SER A 118      52.351  71.036  79.018  1.00  0.00           O
ATOM   1975  C   SER A 118      50.591  69.276  77.518  1.00  0.00           C
ATOM   1976  O   SER A 118      49.911  69.026  78.518  1.00  0.00           O
ATOM   1977  N   THR A 119      49.991  69.666  76.368  1.00  0.00           N
ATOM   1979  CA  THR A 119      48.531  69.786  76.278  1.00  0.00           C
ATOM   1981  CB  THR A 119      47.991  70.516  75.048  1.00  0.00           C
ATOM   1983  OG1 THR A 119      48.321  69.896  73.828  1.00  0.00           O
ATOM   1985  CG2 THR A 119      48.611  71.916  75.008  1.00  0.00           C
ATOM   1989  C   THR A 119      47.861  68.436  76.478  1.00  0.00           C
ATOM   1990  O   THR A 119      46.901  68.306  77.228  1.00  0.00           O
ATOM   1991  N   LEU A 120      48.411  67.366  75.908  1.00  0.00           N
ATOM   1993  CA  LEU A 120      47.861  66.036  76.058  1.00  0.00           C
ATOM   1995  CB  LEU A 120      48.181  65.186  74.808  1.00  0.00           C
ATOM   1998  CG  LEU A 120      47.151  65.406  73.678  1.00  0.00           C
ATOM   2000  CD1 LEU A 120      47.131  66.826  73.098  1.00  0.00           C
ATOM   2004  CD2 LEU A 120      47.401  64.406  72.548  1.00  0.00           C
ATOM   2008  C   LEU A 120      48.191  65.346  77.378  1.00  0.00           C
ATOM   2009  O   LEU A 120      47.511  64.406  77.788  1.00  0.00           O
ATOM   2010  N   GLY A 121      49.201  65.846  78.138  1.00  0.00           N
ATOM   2012  CA  GLY A 121      49.341  65.586  79.568  1.00  0.00           C
ATOM   2015  C   GLY A 121      48.331  66.336  80.398  1.00  0.00           C
ATOM   2016  O   GLY A 121      47.771  65.776  81.328  1.00  0.00           O
ATOM   2017  N   HIS A 122      48.011  67.606  80.028  1.00  0.00           N
ATOM   2019  CA  HIS A 122      46.961  68.396  80.668  1.00  0.00           C
ATOM   2021  CB  HIS A 122      46.681  69.766  79.988  1.00  0.00           C
ATOM   2024  ND1 HIS A 122      46.131  71.516  81.688  1.00  0.00           N
ATOM   2025  CG  HIS A 122      45.711  70.606  80.738  1.00  0.00           C
ATOM   2026  CE1 HIS A 122      45.011  72.076  82.138  1.00  0.00           C
ATOM   2028  NE2 HIS A 122      43.931  71.566  81.518  1.00  0.00           N
ATOM   2030  CD2 HIS A 122      44.371  70.636  80.608  1.00  0.00           C
ATOM   2032  C   HIS A 122      45.641  67.656  80.618  1.00  0.00           C
ATOM   2033  O   HIS A 122      44.931  67.556  81.618  1.00  0.00           O
ATOM   2034  N   TYR A 123      45.341  67.056  79.448  1.00  0.00           N
ATOM   2036  CA  TYR A 123      44.191  66.186  79.218  1.00  0.00           C
ATOM   2038  CB  TYR A 123      43.921  66.006  77.698  1.00  0.00           C
ATOM   2041  CG  TYR A 123      43.511  67.316  77.148  1.00  0.00           C
ATOM   2042  CD1 TYR A 123      42.421  67.976  77.708  1.00  0.00           C
ATOM   2044  CE1 TYR A 123      42.141  69.286  77.348  1.00  0.00           C
ATOM   2046  CZ  TYR A 123      42.931  69.956  76.418  1.00  0.00           C
ATOM   2047  OH  TYR A 123      42.611  71.296  76.178  1.00  0.00           O
ATOM   2049  CD2 TYR A 123      44.251  67.956  76.128  1.00  0.00           C
ATOM   2051  CE2 TYR A 123      43.991  69.296  75.798  1.00  0.00           C
ATOM   2053  C   TYR A 123      44.261  64.796  79.808  1.00  0.00           C
ATOM   2054  O   TYR A 123      43.251  64.106  79.918  1.00  0.00           O
ATOM   2055  N   GLY A 124      45.441  64.306  80.208  1.00  0.00           N
ATOM   2057  CA  GLY A 124      45.531  62.966  80.758  1.00  0.00           C
ATOM   2060  C   GLY A 124      45.411  61.846  79.738  1.00  0.00           C
ATOM   2061  O   GLY A 124      45.001  60.746  80.078  1.00  0.00           O
ATOM   2062  N   VAL A 125      45.831  62.096  78.478  1.00  0.00           N
ATOM   2064  CA  VAL A 125      45.841  61.146  77.368  1.00  0.00           C
ATOM   2066  CB  VAL A 125      46.331  61.826  76.098  1.00  0.00           C
ATOM   2068  CG1 VAL A 125      46.511  60.846  74.928  1.00  0.00           C
ATOM   2072  CG2 VAL A 125      45.301  62.896  75.688  1.00  0.00           C
ATOM   2076  C   VAL A 125      46.661  59.906  77.688  1.00  0.00           C
ATOM   2077  O   VAL A 125      46.381  58.776  77.268  1.00  0.00           O
ATOM   2078  N   GLY A 126      47.701  60.116  78.538  1.00  0.00           N
ATOM   2080  CA  GLY A 126      48.581  59.106  79.088  1.00  0.00           C
ATOM   2083  C   GLY A 126      49.731  58.836  78.178  1.00  0.00           C
ATOM   2084  O   GLY A 126      49.601  58.856  76.968  1.00  0.00           O
ATOM   2085  N   TYR A 127      50.921  58.596  78.748  1.00  0.00           N
ATOM   2087  CA  TYR A 127      52.151  58.346  78.018  1.00  0.00           C
ATOM   2089  CB  TYR A 127      53.301  58.036  78.998  1.00  0.00           C
ATOM   2092  CG  TYR A 127      53.511  59.176  79.928  1.00  0.00           C
ATOM   2093  CD1 TYR A 127      54.401  60.186  79.548  1.00  0.00           C
ATOM   2095  CE1 TYR A 127      54.761  61.186  80.448  1.00  0.00           C
ATOM   2097  CZ  TYR A 127      54.121  61.266  81.688  1.00  0.00           C
ATOM   2098  OH  TYR A 127      54.361  62.426  82.438  1.00  0.00           O
ATOM   2100  CD2 TYR A 127      52.961  59.196  81.228  1.00  0.00           C
ATOM   2102  CE2 TYR A 127      53.241  60.266  82.098  1.00  0.00           C
ATOM   2104  C   TYR A 127      52.101  57.156  77.088  1.00  0.00           C
ATOM   2105  O   TYR A 127      52.651  57.166  75.978  1.00  0.00           O
ATOM   2106  N   GLY A 128      51.461  56.076  77.598  1.00  0.00           N
ATOM   2108  CA  GLY A 128      51.561  54.756  77.048  1.00  0.00           C
ATOM   2111  C   GLY A 128      52.761  54.046  77.608  1.00  0.00           C
ATOM   2112  O   GLY A 128      53.471  54.576  78.468  1.00  0.00           O
ATOM   2113  N   PRO A 129      53.021  52.846  77.108  1.00  0.00           N
ATOM   2114  CD  PRO A 129      52.111  52.056  76.268  1.00  0.00           C
ATOM   2117  CA  PRO A 129      54.371  52.296  77.118  1.00  0.00           C
ATOM   2119  CB  PRO A 129      54.271  51.026  76.258  1.00  0.00           C
ATOM   2122  CG  PRO A 129      53.021  51.196  75.398  1.00  0.00           C
ATOM   2125  C   PRO A 129      55.501  53.276  76.748  1.00  0.00           C
ATOM   2126  O   PRO A 129      55.391  54.076  75.828  1.00  0.00           O
ATOM   2127  N   TYR A 130      56.591  53.206  77.508  1.00  0.00           N
ATOM   2129  CA  TYR A 130      57.841  53.916  77.388  1.00  0.00           C
ATOM   2131  CB  TYR A 130      58.491  53.896  78.798  1.00  0.00           C
ATOM   2134  CG  TYR A 130      59.791  54.656  78.888  1.00  0.00           C
ATOM   2135  CD1 TYR A 130      59.791  56.056  78.878  1.00  0.00           C
ATOM   2137  CE1 TYR A 130      60.981  56.766  79.108  1.00  0.00           C
ATOM   2139  CZ  TYR A 130      62.161  56.066  79.348  1.00  0.00           C
ATOM   2140  OH  TYR A 130      63.361  56.736  79.668  1.00  0.00           O
ATOM   2142  CD2 TYR A 130      60.991  53.966  79.088  1.00  0.00           C
ATOM   2144  CE2 TYR A 130      62.181  54.676  79.308  1.00  0.00           C
ATOM   2146  C   TYR A 130      58.751  53.196  76.398  1.00  0.00           C
ATOM   2147  O   TYR A 130      58.921  51.976  76.468  1.00  0.00           O
ATOM   2148  N   VAL A 131      59.381  53.906  75.458  1.00  0.00           N
ATOM   2150  CA  VAL A 131      60.251  53.236  74.518  1.00  0.00           C
ATOM   2152  CB  VAL A 131      59.711  53.246  73.088  1.00  0.00           C
ATOM   2154  CG1 VAL A 131      60.591  52.356  72.178  1.00  0.00           C
ATOM   2158  CG2 VAL A 131      58.281  52.656  73.098  1.00  0.00           C
ATOM   2162  C   VAL A 131      61.611  53.906  74.638  1.00  0.00           C
ATOM   2163  O   VAL A 131      61.781  55.096  74.398  1.00  0.00           O
ATOM   2164  N   GLN A 132      62.641  53.136  75.018  1.00  0.00           N
ATOM   2166  CA  GLN A 132      64.001  53.626  74.898  1.00  0.00           C
ATOM   2168  CB  GLN A 132      64.961  52.926  75.898  1.00  0.00           C
ATOM   2171  CG  GLN A 132      66.251  53.706  76.238  1.00  0.00           C
ATOM   2174  CD  GLN A 132      65.951  54.966  77.068  1.00  0.00           C
ATOM   2175  OE1 GLN A 132      64.811  55.286  77.388  1.00  0.00           O
ATOM   2176  NE2 GLN A 132      67.011  55.706  77.468  1.00  0.00           N
ATOM   2179  C   GLN A 132      64.391  53.306  73.458  1.00  0.00           C
ATOM   2180  O   GLN A 132      63.921  52.326  72.898  1.00  0.00           O
ATOM   2181  N   LEU A 133      65.181  54.136  72.788  1.00  0.00           N
ATOM   2183  CA  LEU A 133      65.491  53.896  71.388  1.00  0.00           C
ATOM   2185  CB  LEU A 133      64.861  54.976  70.478  1.00  0.00           C
ATOM   2188  CG  LEU A 133      63.381  54.826  70.078  1.00  0.00           C
ATOM   2190  CD1 LEU A 133      63.081  53.476  69.408  1.00  0.00           C
ATOM   2194  CD2 LEU A 133      62.421  55.166  71.218  1.00  0.00           C
ATOM   2198  C   LEU A 133      67.011  53.896  71.288  1.00  0.00           C
ATOM   2199  O   LEU A 133      67.581  54.666  72.078  1.00  0.00           O
ATOM   2200  N   PRO A 134      67.721  53.066  70.488  1.00  0.00           N
ATOM   2201  CD  PRO A 134      67.111  52.226  69.458  1.00  0.00           C
ATOM   2204  CA  PRO A 134      69.171  53.166  70.228  1.00  0.00           C
ATOM   2206  CB  PRO A 134      69.451  52.206  69.058  1.00  0.00           C
ATOM   2209  CG  PRO A 134      68.241  51.276  69.078  1.00  0.00           C
ATOM   2212  C   PRO A 134      69.601  54.576  69.958  1.00  0.00           C
ATOM   2213  O   PRO A 134      68.981  55.206  69.108  1.00  0.00           O
ATOM   2214  N   PHE A 135      70.601  55.126  70.678  1.00  0.00           N
ATOM   2216  CA  PHE A 135      71.021  56.506  70.548  1.00  0.00           C
ATOM   2218  CB  PHE A 135      71.311  56.936  69.078  1.00  0.00           C
ATOM   2221  CG  PHE A 135      72.381  56.106  68.398  1.00  0.00           C
ATOM   2222  CD1 PHE A 135      73.731  56.496  68.388  1.00  0.00           C
ATOM   2224  CE1 PHE A 135      74.711  55.746  67.728  1.00  0.00           C
ATOM   2226  CZ  PHE A 135      74.341  54.586  67.038  1.00  0.00           C
ATOM   2228  CD2 PHE A 135      72.031  54.956  67.668  1.00  0.00           C
ATOM   2230  CE2 PHE A 135      73.001  54.186  67.008  1.00  0.00           C
ATOM   2232  C   PHE A 135      70.041  57.416  71.298  1.00  0.00           C
ATOM   2233  O   PHE A 135      70.391  58.126  72.248  1.00  0.00           O
ATOM   2234  N   TYR A 136      68.771  57.336  70.858  1.00  0.00           N
ATOM   2236  CA  TYR A 136      67.661  58.236  71.028  1.00  0.00           C
ATOM   2238  CB  TYR A 136      66.621  57.946  69.878  1.00  0.00           C
ATOM   2241  CG  TYR A 136      65.351  58.766  69.808  1.00  0.00           C
ATOM   2242  CD1 TYR A 136      65.161  59.666  68.738  1.00  0.00           C
ATOM   2244  CE1 TYR A 136      64.051  60.526  68.708  1.00  0.00           C
ATOM   2246  CZ  TYR A 136      63.071  60.436  69.698  1.00  0.00           C
ATOM   2247  OH  TYR A 136      61.941  61.276  69.698  1.00  0.00           O
ATOM   2249  CD2 TYR A 136      64.341  58.666  70.788  1.00  0.00           C
ATOM   2251  CE2 TYR A 136      63.221  59.506  70.728  1.00  0.00           C
ATOM   2253  C   TYR A 136      67.181  58.526  72.438  1.00  0.00           C
ATOM   2254  O   TYR A 136      66.941  59.676  72.808  1.00  0.00           O
ATOM   2255  N   GLY A 137      67.111  57.526  73.338  1.00  0.00           N
ATOM   2257  CA  GLY A 137      67.151  57.856  74.768  1.00  0.00           C
ATOM   2260  C   GLY A 137      65.971  58.536  75.428  1.00  0.00           C
ATOM   2261  O   GLY A 137      66.091  59.686  75.838  1.00  0.00           O
ATOM   2262  N   SER A 138      64.821  57.846  75.498  1.00  0.00           N
ATOM   2264  CA  SER A 138      63.661  58.136  76.358  1.00  0.00           C
ATOM   2266  CB  SER A 138      63.841  59.146  77.548  1.00  0.00           C
ATOM   2269  OG  SER A 138      64.921  58.826  78.428  1.00  0.00           O
ATOM   2271  C   SER A 138      62.491  58.656  75.548  1.00  0.00           C
ATOM   2272  O   SER A 138      62.221  59.846  75.598  1.00  0.00           O
ATOM   2273  N   PHE A 139      61.761  57.826  74.788  1.00  0.00           N
ATOM   2275  CA  PHE A 139      60.611  58.266  74.008  1.00  0.00           C
ATOM   2277  CB  PHE A 139      60.601  57.576  72.618  1.00  0.00           C
ATOM   2280  CG  PHE A 139      59.491  57.996  71.678  1.00  0.00           C
ATOM   2281  CD1 PHE A 139      59.601  59.186  70.948  1.00  0.00           C
ATOM   2283  CE1 PHE A 139      58.651  59.546  69.988  1.00  0.00           C
ATOM   2285  CZ  PHE A 139      57.541  58.726  69.778  1.00  0.00           C
ATOM   2287  CD2 PHE A 139      58.371  57.176  71.458  1.00  0.00           C
ATOM   2289  CE2 PHE A 139      57.391  57.556  70.528  1.00  0.00           C
ATOM   2291  C   PHE A 139      59.321  57.916  74.728  1.00  0.00           C
ATOM   2292  O   PHE A 139      59.171  56.806  75.248  1.00  0.00           O
ATOM   2293  N   THR A 140      58.351  58.836  74.688  1.00  0.00           N
ATOM   2295  CA  THR A 140      56.941  58.486  74.768  1.00  0.00           C
ATOM   2297  CB  THR A 140      56.211  58.916  76.038  1.00  0.00           C
ATOM   2299  OG1 THR A 140      55.921  60.316  76.098  1.00  0.00           O
ATOM   2301  CG2 THR A 140      57.041  58.476  77.258  1.00  0.00           C
ATOM   2305  C   THR A 140      56.271  59.056  73.538  1.00  0.00           C
ATOM   2306  O   THR A 140      56.611  60.126  73.018  1.00  0.00           O
ATOM   2307  N   LEU A 141      55.291  58.296  72.998  1.00  0.00           N
ATOM   2309  CA  LEU A 141      54.451  58.696  71.888  1.00  0.00           C
ATOM   2311  CB  LEU A 141      53.621  57.486  71.398  1.00  0.00           C
ATOM   2314  CG  LEU A 141      52.981  57.606  69.998  1.00  0.00           C
ATOM   2316  CD1 LEU A 141      54.021  57.816  68.888  1.00  0.00           C
ATOM   2320  CD2 LEU A 141      52.171  56.356  69.638  1.00  0.00           C
ATOM   2324  C   LEU A 141      53.591  59.896  72.228  1.00  0.00           C
ATOM   2325  O   LEU A 141      53.361  60.746  71.368  1.00  0.00           O
ATOM   2326  N   ARG A 142      53.141  60.036  73.498  1.00  0.00           N
ATOM   2328  CA  ARG A 142      52.481  61.256  73.958  1.00  0.00           C
ATOM   2330  CB  ARG A 142      51.971  61.156  75.418  1.00  0.00           C
ATOM   2333  CG  ARG A 142      51.091  62.356  75.868  1.00  0.00           C
ATOM   2336  CD  ARG A 142      50.831  62.456  77.378  1.00  0.00           C
ATOM   2339  NE  ARG A 142      52.011  63.086  78.028  1.00  0.00           N
ATOM   2341  CZ  ARG A 142      52.231  63.166  79.338  1.00  0.00           C
ATOM   2342  NH1 ARG A 142      51.401  62.706  80.238  1.00  0.00           N
ATOM   2345  NH2 ARG A 142      53.371  63.716  79.728  1.00  0.00           N
ATOM   2348  C   ARG A 142      53.351  62.506  73.878  1.00  0.00           C
ATOM   2349  O   ARG A 142      52.921  63.536  73.388  1.00  0.00           O
ATOM   2350  N   ASP A 143      54.611  62.486  74.378  1.00  0.00           N
ATOM   2352  CA  ASP A 143      55.311  63.746  74.568  1.00  0.00           C
ATOM   2354  CB  ASP A 143      56.161  63.716  75.858  1.00  0.00           C
ATOM   2357  CG  ASP A 143      55.211  63.606  77.038  1.00  0.00           C
ATOM   2358  OD1 ASP A 143      54.291  64.456  77.188  1.00  0.00           O
ATOM   2359  OD2 ASP A 143      55.351  62.666  77.848  1.00  0.00           O
ATOM   2360  C   ASP A 143      56.121  64.086  73.338  1.00  0.00           C
ATOM   2361  O   ASP A 143      55.961  65.136  72.728  1.00  0.00           O
ATOM   2362  N   ASP A 144      56.991  63.166  72.898  1.00  0.00           N
ATOM   2364  CA  ASP A 144      57.871  63.416  71.788  1.00  0.00           C
ATOM   2366  CB  ASP A 144      59.041  62.406  71.788  1.00  0.00           C
ATOM   2369  CG  ASP A 144      60.051  62.616  72.898  1.00  0.00           C
ATOM   2370  OD1 ASP A 144      59.881  63.486  73.768  1.00  0.00           O
ATOM   2371  OD2 ASP A 144      61.071  61.866  72.808  1.00  0.00           O
ATOM   2372  C   ASP A 144      57.161  63.276  70.458  1.00  0.00           C
ATOM   2373  O   ASP A 144      57.331  64.086  69.548  1.00  0.00           O
ATOM   2374  N   GLY A 145      56.321  62.226  70.318  1.00  0.00           N
ATOM   2376  CA  GLY A 145      55.551  61.976  69.108  1.00  0.00           C
ATOM   2379  C   GLY A 145      54.361  62.896  69.018  1.00  0.00           C
ATOM   2380  O   GLY A 145      53.811  63.126  67.948  1.00  0.00           O
ATOM   2381  N   GLY A 146      53.951  63.446  70.178  1.00  0.00           N
ATOM   2383  CA  GLY A 146      52.921  64.466  70.258  1.00  0.00           C
ATOM   2386  C   GLY A 146      53.381  65.826  69.838  1.00  0.00           C
ATOM   2387  O   GLY A 146      52.631  66.546  69.198  1.00  0.00           O
ATOM   2388  N   ASP A 147      54.651  66.216  70.118  1.00  0.00           N
ATOM   2390  CA  ASP A 147      55.181  67.556  69.828  1.00  0.00           C
ATOM   2392  CB  ASP A 147      56.261  67.926  70.908  1.00  0.00           C
ATOM   2395  CG  ASP A 147      57.731  67.726  70.638  1.00  0.00           C
ATOM   2396  OD1 ASP A 147      58.181  67.476  69.498  1.00  0.00           O
ATOM   2397  OD2 ASP A 147      58.561  67.906  71.578  1.00  0.00           O
ATOM   2398  C   ASP A 147      55.611  67.686  68.358  1.00  0.00           C
ATOM   2399  O   ASP A 147      56.141  68.676  67.858  1.00  0.00           O
ATOM   2400  N   MET A 148      55.231  66.666  67.588  1.00  0.00           N
ATOM   2402  CA  MET A 148      55.161  66.686  66.158  1.00  0.00           C
ATOM   2404  CB  MET A 148      55.561  65.296  65.648  1.00  0.00           C
ATOM   2407  CG  MET A 148      57.061  65.066  65.808  1.00  0.00           C
ATOM   2410  SD  MET A 148      58.081  66.146  64.758  1.00  0.00           S
ATOM   2411  CE  MET A 148      58.371  67.616  65.778  1.00  0.00           C
ATOM   2415  C   MET A 148      53.821  67.066  65.608  1.00  0.00           C
ATOM   2416  O   MET A 148      53.661  67.216  64.408  1.00  0.00           O
ATOM   2417  N   ALA A 149      52.841  67.356  66.488  1.00  0.00           N
ATOM   2419  CA  ALA A 149      51.711  68.146  66.088  1.00  0.00           C
ATOM   2421  CB  ALA A 149      50.611  67.986  67.138  1.00  0.00           C
ATOM   2425  C   ALA A 149      52.061  69.616  65.918  1.00  0.00           C
ATOM   2426  O   ALA A 149      51.451  70.336  65.138  1.00  0.00           O
ATOM   2427  N   ASP A 150      53.131  70.066  66.608  1.00  0.00           N
ATOM   2429  CA  ASP A 150      53.621  71.426  66.558  1.00  0.00           C
ATOM   2431  CB  ASP A 150      54.681  71.656  67.648  1.00  0.00           C
ATOM   2434  CG  ASP A 150      54.151  71.326  69.028  1.00  0.00           C
ATOM   2435  OD1 ASP A 150      53.051  71.776  69.428  1.00  0.00           O
ATOM   2436  OD2 ASP A 150      54.961  70.736  69.778  1.00  0.00           O
ATOM   2437  C   ASP A 150      54.241  71.796  65.218  1.00  0.00           C
ATOM   2438  O   ASP A 150      54.251  72.956  64.828  1.00  0.00           O
ATOM   2439  N   GLY A 151      54.751  70.786  64.478  1.00  0.00           N
ATOM   2441  CA  GLY A 151      55.361  70.956  63.168  1.00  0.00           C
ATOM   2444  C   GLY A 151      54.361  71.026  62.048  1.00  0.00           C
ATOM   2445  O   GLY A 151      54.721  71.226  60.888  1.00  0.00           O
ATOM   2446  N   PHE A 152      53.061  70.846  62.338  1.00  0.00           N
ATOM   2448  CA  PHE A 152      52.021  71.066  61.348  1.00  0.00           C
ATOM   2450  CB  PHE A 152      50.691  70.386  61.758  1.00  0.00           C
ATOM   2453  CG  PHE A 152      50.811  68.896  61.668  1.00  0.00           C
ATOM   2454  CD1 PHE A 152      51.211  68.246  60.488  1.00  0.00           C
ATOM   2456  CE1 PHE A 152      51.311  66.846  60.438  1.00  0.00           C
ATOM   2458  CZ  PHE A 152      51.061  66.086  61.578  1.00  0.00           C
ATOM   2460  CD2 PHE A 152      50.501  68.106  62.788  1.00  0.00           C
ATOM   2462  CE2 PHE A 152      50.661  66.726  62.758  1.00  0.00           C
ATOM   2464  C   PHE A 152      51.741  72.526  61.058  1.00  0.00           C
ATOM   2465  O   PHE A 152      51.421  72.876  59.938  1.00  0.00           O
ATOM   2466  N   TYR A 153      51.891  73.426  62.048  1.00  0.00           N
ATOM   2468  CA  TYR A 153      51.451  74.806  61.928  1.00  0.00           C
ATOM   2470  CB  TYR A 153      50.351  75.126  62.988  1.00  0.00           C
ATOM   2473  CG  TYR A 153      50.831  74.916  64.388  1.00  0.00           C
ATOM   2474  CD1 TYR A 153      50.401  73.816  65.138  1.00  0.00           C
ATOM   2476  CE1 TYR A 153      50.851  73.636  66.458  1.00  0.00           C
ATOM   2478  CZ  TYR A 153      51.771  74.536  66.998  1.00  0.00           C
ATOM   2479  OH  TYR A 153      52.221  74.326  68.308  1.00  0.00           O
ATOM   2481  CD2 TYR A 153      51.701  75.856  64.978  1.00  0.00           C
ATOM   2483  CE2 TYR A 153      52.191  75.656  66.268  1.00  0.00           C
ATOM   2485  C   TYR A 153      52.671  75.726  61.948  1.00  0.00           C
ATOM   2486  O   TYR A 153      53.761  75.276  62.328  1.00  0.00           O
ATOM   2487  N   PRO A 154      52.581  76.986  61.488  1.00  0.00           N
ATOM   2488  CD  PRO A 154      51.341  77.586  60.958  1.00  0.00           C
ATOM   2491  CA  PRO A 154      53.691  77.906  61.318  1.00  0.00           C
ATOM   2493  CB  PRO A 154      53.011  79.266  61.178  1.00  0.00           C
ATOM   2496  CG  PRO A 154      51.781  78.916  60.348  1.00  0.00           C
ATOM   2499  C   PRO A 154      54.831  77.946  62.318  1.00  0.00           C
ATOM   2500  O   PRO A 154      54.621  77.866  63.518  1.00  0.00           O
ATOM   2501  N   VAL A 155      56.051  78.146  61.778  1.00  0.00           N
ATOM   2503  CA  VAL A 155      57.301  78.326  62.498  1.00  0.00           C
ATOM   2505  CB  VAL A 155      57.261  79.156  63.778  1.00  0.00           C
ATOM   2507  CG1 VAL A 155      58.691  79.346  64.328  1.00  0.00           C
ATOM   2511  CG2 VAL A 155      56.641  80.536  63.458  1.00  0.00           C
ATOM   2515  C   VAL A 155      58.021  77.006  62.588  1.00  0.00           C
ATOM   2516  O   VAL A 155      59.121  76.866  62.068  1.00  0.00           O
ATOM   2517  N   LEU A 156      57.421  75.956  63.198  1.00  0.00           N
ATOM   2519  CA  LEU A 156      58.101  74.666  63.308  1.00  0.00           C
ATOM   2521  CB  LEU A 156      57.601  73.806  64.498  1.00  0.00           C
ATOM   2524  CG  LEU A 156      57.941  74.326  65.918  1.00  0.00           C
ATOM   2526  CD1 LEU A 156      59.451  74.376  66.198  1.00  0.00           C
ATOM   2530  CD2 LEU A 156      57.301  75.676  66.218  1.00  0.00           C
ATOM   2534  C   LEU A 156      57.941  73.866  62.038  1.00  0.00           C
ATOM   2535  O   LEU A 156      58.771  73.006  61.738  1.00  0.00           O
ATOM   2536  N   SER A 157      56.911  74.206  61.238  1.00  0.00           N
ATOM   2538  CA  SER A 157      56.551  73.566  59.978  1.00  0.00           C
ATOM   2540  CB  SER A 157      55.081  73.916  59.578  1.00  0.00           C
ATOM   2543  OG  SER A 157      54.881  75.316  59.368  1.00  0.00           O
ATOM   2545  C   SER A 157      57.421  74.026  58.828  1.00  0.00           C
ATOM   2546  O   SER A 157      57.411  73.466  57.738  1.00  0.00           O
ATOM   2547  N   TRP A 158      58.181  75.106  59.048  1.00  0.00           N
ATOM   2549  CA  TRP A 158      58.961  75.746  57.998  1.00  0.00           C
ATOM   2551  CB  TRP A 158      59.151  77.246  58.338  1.00  0.00           C
ATOM   2554  CG  TRP A 158      57.921  78.056  58.588  1.00  0.00           C
ATOM   2555  CD1 TRP A 158      56.651  77.776  58.198  1.00  0.00           C
ATOM   2557  NE1 TRP A 158      55.811  78.826  58.498  1.00  0.00           N
ATOM   2559  CE2 TRP A 158      56.541  79.806  59.098  1.00  0.00           C
ATOM   2560  CD2 TRP A 158      57.881  79.356  59.198  1.00  0.00           C
ATOM   2561  CE3 TRP A 158      58.841  80.156  59.808  1.00  0.00           C
ATOM   2563  CZ3 TRP A 158      58.421  81.376  60.338  1.00  0.00           C
ATOM   2565  CZ2 TRP A 158      56.151  81.036  59.588  1.00  0.00           C
ATOM   2567  CH2 TRP A 158      57.111  81.816  60.228  1.00  0.00           C
ATOM   2569  C   TRP A 158      60.331  75.136  57.838  1.00  0.00           C
ATOM   2570  O   TRP A 158      60.991  75.316  56.818  1.00  0.00           O
ATOM   2571  N   LEU A 159      60.811  74.416  58.868  1.00  0.00           N
ATOM   2573  CA  LEU A 159      62.071  73.706  58.848  1.00  0.00           C
ATOM   2575  CB  LEU A 159      62.501  73.276  60.288  1.00  0.00           C
ATOM   2578  CG  LEU A 159      62.811  74.426  61.288  1.00  0.00           C
ATOM   2580  CD1 LEU A 159      63.771  75.486  60.748  1.00  0.00           C
ATOM   2584  CD2 LEU A 159      61.561  75.136  61.808  1.00  0.00           C
ATOM   2588  C   LEU A 159      62.041  72.516  57.908  1.00  0.00           C
ATOM   2589  O   LEU A 159      61.081  71.736  57.838  1.00  0.00           O
ATOM   2590  N   THR A 160      63.121  72.306  57.128  1.00  0.00           N
ATOM   2592  CA  THR A 160      63.281  71.096  56.338  1.00  0.00           C
ATOM   2594  CB  THR A 160      64.211  71.236  55.128  1.00  0.00           C
ATOM   2596  OG1 THR A 160      65.581  71.396  55.488  1.00  0.00           O
ATOM   2598  CG2 THR A 160      63.811  72.486  54.348  1.00  0.00           C
ATOM   2602  C   THR A 160      63.781  69.966  57.228  1.00  0.00           C
ATOM   2603  O   THR A 160      64.191  70.196  58.368  1.00  0.00           O
ATOM   2604  N   TRP A 161      63.771  68.716  56.718  1.00  0.00           N
ATOM   2606  CA  TRP A 161      64.241  67.556  57.458  1.00  0.00           C
ATOM   2608  CB  TRP A 161      63.961  66.226  56.668  1.00  0.00           C
ATOM   2611  CG  TRP A 161      62.511  65.876  56.458  1.00  0.00           C
ATOM   2612  CD1 TRP A 161      61.771  66.046  55.318  1.00  0.00           C
ATOM   2614  NE1 TRP A 161      60.491  65.566  55.518  1.00  0.00           N
ATOM   2616  CE2 TRP A 161      60.381  65.066  56.778  1.00  0.00           C
ATOM   2617  CD2 TRP A 161      61.641  65.216  57.398  1.00  0.00           C
ATOM   2618  CE3 TRP A 161      61.821  64.706  58.678  1.00  0.00           C
ATOM   2620  CZ3 TRP A 161      60.731  64.126  59.328  1.00  0.00           C
ATOM   2622  CZ2 TRP A 161      59.291  64.506  57.428  1.00  0.00           C
ATOM   2624  CH2 TRP A 161      59.471  64.076  58.738  1.00  0.00           C
ATOM   2626  C   TRP A 161      65.711  67.706  57.948  1.00  0.00           C
ATOM   2627  O   TRP A 161      65.981  67.436  59.118  1.00  0.00           O
ATOM   2628  N   PRO A 162      66.691  68.216  57.188  1.00  0.00           N
ATOM   2629  CD  PRO A 162      66.741  68.006  55.738  1.00  0.00           C
ATOM   2632  CA  PRO A 162      68.031  68.486  57.708  1.00  0.00           C
ATOM   2634  CB  PRO A 162      68.841  68.876  56.468  1.00  0.00           C
ATOM   2637  CG  PRO A 162      68.231  68.016  55.368  1.00  0.00           C
ATOM   2640  C   PRO A 162      68.081  69.606  58.718  1.00  0.00           C
ATOM   2641  O   PRO A 162      68.901  69.546  59.628  1.00  0.00           O
ATOM   2642  N   MET A 163      67.241  70.646  58.568  1.00  0.00           N
ATOM   2644  CA  MET A 163      67.151  71.686  59.578  1.00  0.00           C
ATOM   2646  CB  MET A 163      66.201  72.836  59.178  1.00  0.00           C
ATOM   2649  CG  MET A 163      66.611  73.586  57.908  1.00  0.00           C
ATOM   2652  SD  MET A 163      68.291  74.256  57.958  1.00  0.00           S
ATOM   2653  CE  MET A 163      68.111  74.986  56.308  1.00  0.00           C
ATOM   2657  C   MET A 163      66.651  71.146  60.888  1.00  0.00           C
ATOM   2658  O   MET A 163      67.201  71.446  61.948  1.00  0.00           O
ATOM   2659  N   SER A 164      65.601  70.306  60.838  1.00  0.00           N
ATOM   2661  CA  SER A 164      65.041  69.646  61.998  1.00  0.00           C
ATOM   2663  CB  SER A 164      63.581  69.146  61.788  1.00  0.00           C
ATOM   2666  OG  SER A 164      63.461  67.976  60.978  1.00  0.00           O
ATOM   2668  C   SER A 164      66.001  68.646  62.628  1.00  0.00           C
ATOM   2669  O   SER A 164      66.181  68.676  63.838  1.00  0.00           O
ATOM   2670  N   VAL A 165      66.771  67.836  61.878  1.00  0.00           N
ATOM   2672  CA  VAL A 165      67.901  67.106  62.448  1.00  0.00           C
ATOM   2674  CB  VAL A 165      68.651  66.276  61.408  1.00  0.00           C
ATOM   2676  CG1 VAL A 165      69.901  65.596  62.008  1.00  0.00           C
ATOM   2680  CG2 VAL A 165      67.681  65.206  60.908  1.00  0.00           C
ATOM   2684  C   VAL A 165      68.921  68.016  63.108  1.00  0.00           C
ATOM   2685  O   VAL A 165      69.371  67.796  64.228  1.00  0.00           O
ATOM   2686  N   GLY A 166      69.291  69.116  62.428  1.00  0.00           N
ATOM   2688  CA  GLY A 166      70.301  70.026  62.918  1.00  0.00           C
ATOM   2691  C   GLY A 166      69.921  70.816  64.148  1.00  0.00           C
ATOM   2692  O   GLY A 166      70.761  71.026  65.018  1.00  0.00           O
ATOM   2693  N   LYS A 167      68.661  71.296  64.328  1.00  0.00           N
ATOM   2695  CA  LYS A 167      68.221  71.996  65.538  1.00  0.00           C
ATOM   2697  CB  LYS A 167      66.731  72.466  65.458  1.00  0.00           C
ATOM   2700  CG  LYS A 167      65.551  71.456  65.448  1.00  0.00           C
ATOM   2703  CD  LYS A 167      64.981  70.966  66.808  1.00  0.00           C
ATOM   2706  CE  LYS A 167      64.061  72.006  67.478  1.00  0.00           C
ATOM   2709  NZ  LYS A 167      63.601  71.686  68.858  1.00  0.00           N
ATOM   2713  C   LYS A 167      68.411  71.096  66.748  1.00  0.00           C
ATOM   2714  O   LYS A 167      68.951  71.466  67.788  1.00  0.00           O
ATOM   2715  N   TRP A 168      68.051  69.836  66.518  1.00  0.00           N
ATOM   2717  CA  TRP A 168      68.191  68.746  67.398  1.00  0.00           C
ATOM   2719  CB  TRP A 168      67.281  67.656  66.778  1.00  0.00           C
ATOM   2722  CG  TRP A 168      67.301  66.426  67.578  1.00  0.00           C
ATOM   2723  CD1 TRP A 168      66.971  66.446  68.898  1.00  0.00           C
ATOM   2725  NE1 TRP A 168      67.661  65.466  69.528  1.00  0.00           N
ATOM   2727  CE2 TRP A 168      68.511  64.876  68.648  1.00  0.00           C
ATOM   2728  CD2 TRP A 168      68.261  65.396  67.378  1.00  0.00           C
ATOM   2729  CE3 TRP A 168      69.001  64.946  66.268  1.00  0.00           C
ATOM   2731  CZ3 TRP A 168      69.961  63.966  66.478  1.00  0.00           C
ATOM   2733  CZ2 TRP A 168      69.561  64.036  68.848  1.00  0.00           C
ATOM   2735  CH2 TRP A 168      70.271  63.536  67.758  1.00  0.00           C
ATOM   2737  C   TRP A 168      69.661  68.396  67.708  1.00  0.00           C
ATOM   2738  O   TRP A 168      70.041  68.186  68.858  1.00  0.00           O
ATOM   2739  N   THR A 169      70.571  68.426  66.698  1.00  0.00           N
ATOM   2741  CA  THR A 169      72.021  68.386  66.918  1.00  0.00           C
ATOM   2743  CB  THR A 169      72.871  68.506  65.638  1.00  0.00           C
ATOM   2745  OG1 THR A 169      72.431  67.616  64.618  1.00  0.00           O
ATOM   2747  CG2 THR A 169      74.351  68.186  65.908  1.00  0.00           C
ATOM   2751  C   THR A 169      72.541  69.476  67.828  1.00  0.00           C
ATOM   2752  O   THR A 169      73.301  69.216  68.768  1.00  0.00           O
ATOM   2753  N   LEU A 170      72.121  70.726  67.578  1.00  0.00           N
ATOM   2755  CA  LEU A 170      72.541  71.896  68.318  1.00  0.00           C
ATOM   2757  CB  LEU A 170      72.251  73.196  67.548  1.00  0.00           C
ATOM   2760  CG  LEU A 170      73.321  73.496  66.478  1.00  0.00           C
ATOM   2762  CD1 LEU A 170      72.911  73.066  65.068  1.00  0.00           C
ATOM   2766  CD2 LEU A 170      73.621  74.976  66.478  1.00  0.00           C
ATOM   2770  C   LEU A 170      72.031  71.976  69.748  1.00  0.00           C
ATOM   2771  O   LEU A 170      72.751  72.416  70.628  1.00  0.00           O
ATOM   2772  N   GLU A 171      70.801  71.496  70.018  1.00  0.00           N
ATOM   2774  CA  GLU A 171      70.331  71.236  71.368  1.00  0.00           C
ATOM   2776  CB  GLU A 171      68.861  70.766  71.348  1.00  0.00           C
ATOM   2779  CG  GLU A 171      67.881  71.906  70.998  1.00  0.00           C
ATOM   2782  CD  GLU A 171      66.451  71.446  70.748  1.00  0.00           C
ATOM   2783  OE1 GLU A 171      65.741  70.956  71.648  1.00  0.00           O
ATOM   2784  OE2 GLU A 171      66.011  71.626  69.588  1.00  0.00           O
ATOM   2785  C   GLU A 171      71.201  70.226  72.098  1.00  0.00           C
ATOM   2786  O   GLU A 171      71.401  70.256  73.308  1.00  0.00           O
ATOM   2787  N   GLY A 172      71.791  69.276  71.378  1.00  0.00           N
ATOM   2789  CA  GLY A 172      72.401  68.136  72.008  1.00  0.00           C
ATOM   2792  C   GLY A 172      73.761  68.186  72.538  1.00  0.00           C
ATOM   2793  O   GLY A 172      74.051  67.656  73.608  1.00  0.00           O
ATOM   2794  N   ILE A 173      74.671  68.796  71.778  1.00  0.00           N
ATOM   2796  CA  ILE A 173      76.021  68.986  72.248  1.00  0.00           C
ATOM   2798  CB  ILE A 173      77.061  69.206  71.138  1.00  0.00           C
ATOM   2800  CG2 ILE A 173      77.011  68.016  70.148  1.00  0.00           C
ATOM   2804  CG1 ILE A 173      76.991  70.566  70.418  1.00  0.00           C
ATOM   2807  CD  ILE A 173      75.861  70.776  69.418  1.00  0.00           C
ATOM   2811  C   ILE A 173      76.021  70.076  73.308  1.00  0.00           C
ATOM   2812  O   ILE A 173      76.801  69.996  74.238  1.00  0.00           O
ATOM   2813  N   GLU A 174      75.061  71.026  73.248  1.00  0.00           N
ATOM   2815  CA  GLU A 174      74.601  71.856  74.358  1.00  0.00           C
ATOM   2817  CB  GLU A 174      73.481  72.816  73.878  1.00  0.00           C
ATOM   2820  CG  GLU A 174      74.011  73.936  72.958  1.00  0.00           C
ATOM   2823  CD  GLU A 174      74.921  74.896  73.688  1.00  0.00           C
ATOM   2824  OE1 GLU A 174      75.011  74.856  74.948  1.00  0.00           O
ATOM   2825  OE2 GLU A 174      75.611  75.666  72.998  1.00  0.00           O
ATOM   2826  C   GLU A 174      74.091  71.136  75.598  1.00  0.00           C
ATOM   2827  O   GLU A 174      74.711  71.206  76.658  1.00  0.00           O
ATOM   2828  N   THR A 175      72.971  70.386  75.488  1.00  0.00           N
ATOM   2830  CA  THR A 175      72.381  69.626  76.598  1.00  0.00           C
ATOM   2832  CB  THR A 175      71.081  68.896  76.238  1.00  0.00           C
ATOM   2834  OG1 THR A 175      70.021  69.806  76.028  1.00  0.00           O
ATOM   2836  CG2 THR A 175      70.591  67.996  77.388  1.00  0.00           C
ATOM   2840  C   THR A 175      73.371  68.646  77.188  1.00  0.00           C
ATOM   2841  O   THR A 175      73.581  68.586  78.398  1.00  0.00           O
ATOM   2842  N   ARG A 176      74.101  67.886  76.338  1.00  0.00           N
ATOM   2844  CA  ARG A 176      75.211  67.056  76.778  1.00  0.00           C
ATOM   2846  CB  ARG A 176      75.731  66.106  75.668  1.00  0.00           C
ATOM   2849  CG  ARG A 176      76.701  65.016  76.178  1.00  0.00           C
ATOM   2852  CD  ARG A 176      76.031  63.986  77.108  1.00  0.00           C
ATOM   2855  NE  ARG A 176      77.111  63.136  77.708  1.00  0.00           N
ATOM   2857  CZ  ARG A 176      77.611  63.316  78.918  1.00  0.00           C
ATOM   2858  NH1 ARG A 176      77.661  64.466  79.558  1.00  0.00           N
ATOM   2861  NH2 ARG A 176      78.151  62.266  79.518  1.00  0.00           N
ATOM   2864  C   ARG A 176      76.371  67.826  77.398  1.00  0.00           C
ATOM   2865  O   ARG A 176      76.941  67.366  78.388  1.00  0.00           O
ATOM   2866  N   ALA A 177      76.761  69.006  76.868  1.00  0.00           N
ATOM   2868  CA  ALA A 177      77.741  69.926  77.468  1.00  0.00           C
ATOM   2870  CB  ALA A 177      78.111  71.116  76.558  1.00  0.00           C
ATOM   2874  C   ALA A 177      77.371  70.466  78.848  1.00  0.00           C
ATOM   2875  O   ALA A 177      78.211  70.526  79.748  1.00  0.00           O
ATOM   2876  N   GLN A 178      76.101  70.836  79.078  1.00  0.00           N
ATOM   2878  CA  GLN A 178      75.571  71.146  80.388  1.00  0.00           C
ATOM   2880  CB  GLN A 178      74.141  71.746  80.288  1.00  0.00           C
ATOM   2883  CG  GLN A 178      74.021  73.056  79.488  1.00  0.00           C
ATOM   2886  CD  GLN A 178      72.561  73.516  79.328  1.00  0.00           C
ATOM   2887  OE1 GLN A 178      72.281  74.466  78.598  1.00  0.00           O
ATOM   2888  NE2 GLN A 178      71.611  72.836  79.998  1.00  0.00           N
ATOM   2891  C   GLN A 178      75.441  69.926  81.298  1.00  0.00           C
ATOM   2892  O   GLN A 178      75.401  70.046  82.508  1.00  0.00           O
ATOM   2893  N   LEU A 179      75.381  68.706  80.728  1.00  0.00           N
ATOM   2895  CA  LEU A 179      75.391  67.466  81.488  1.00  0.00           C
ATOM   2897  CB  LEU A 179      74.851  66.276  80.628  1.00  0.00           C
ATOM   2900  CG  LEU A 179      73.501  65.676  81.048  1.00  0.00           C
ATOM   2902  CD1 LEU A 179      72.331  66.316  80.278  1.00  0.00           C
ATOM   2906  CD2 LEU A 179      73.481  64.156  80.798  1.00  0.00           C
ATOM   2910  C   LEU A 179      76.791  67.096  81.988  1.00  0.00           C
ATOM   2911  O   LEU A 179      76.951  66.186  82.808  1.00  0.00           O
ATOM   2912  N   LEU A 180      77.861  67.726  81.468  1.00  0.00           N
ATOM   2914  CA  LEU A 180      79.241  67.336  81.728  1.00  0.00           C
ATOM   2916  CB  LEU A 180      80.261  68.156  80.898  1.00  0.00           C
ATOM   2919  CG  LEU A 180      80.121  68.006  79.368  1.00  0.00           C
ATOM   2921  CD1 LEU A 180      80.981  69.036  78.658  1.00  0.00           C
ATOM   2925  CD2 LEU A 180      80.481  66.616  78.838  1.00  0.00           C
ATOM   2929  C   LEU A 180      79.721  67.366  83.178  1.00  0.00           C
ATOM   2930  O   LEU A 180      80.581  66.566  83.528  1.00  0.00           O
ATOM   2931  N   ASP A 181      79.231  68.276  84.038  1.00  0.00           N
ATOM   2933  CA  ASP A 181      79.621  68.356  85.418  1.00  0.00           C
ATOM   2935  CB  ASP A 181      79.301  69.786  85.978  1.00  0.00           C
ATOM   2938  CG  ASP A 181      77.831  70.186  85.908  1.00  0.00           C
ATOM   2939  OD1 ASP A 181      77.061  69.536  85.158  1.00  0.00           O
ATOM   2940  OD2 ASP A 181      77.501  71.216  86.538  1.00  0.00           O
ATOM   2941  C   ASP A 181      78.961  67.256  86.258  1.00  0.00           C
ATOM   2942  O   ASP A 181      79.491  66.846  87.288  1.00  0.00           O
ATOM   2943  N   SER A 182      77.791  66.736  85.838  1.00  0.00           N
ATOM   2945  CA  SER A 182      77.031  65.776  86.598  1.00  0.00           C
ATOM   2947  CB  SER A 182      75.551  66.226  86.708  1.00  0.00           C
ATOM   2950  OG  SER A 182      74.901  66.266  85.428  1.00  0.00           O
ATOM   2952  C   SER A 182      77.091  64.386  85.998  1.00  0.00           C
ATOM   2953  O   SER A 182      76.511  63.436  86.538  1.00  0.00           O
ATOM   2954  N   ASP A 183      77.791  64.186  84.868  1.00  0.00           N
ATOM   2956  CA  ASP A 183      77.801  62.916  84.168  1.00  0.00           C
ATOM   2958  CB  ASP A 183      78.351  63.066  82.718  1.00  0.00           C
ATOM   2961  CG  ASP A 183      79.851  62.976  82.478  1.00  0.00           C
ATOM   2962  OD1 ASP A 183      80.691  63.496  83.248  1.00  0.00           O
ATOM   2963  OD2 ASP A 183      80.151  62.516  81.348  1.00  0.00           O
ATOM   2964  C   ASP A 183      78.401  61.766  84.958  1.00  0.00           C
ATOM   2965  O   ASP A 183      77.841  60.666  84.998  1.00  0.00           O
ATOM   2966  N   GLY A 184      79.521  62.016  85.668  1.00  0.00           N
ATOM   2968  CA  GLY A 184      80.181  61.076  86.568  1.00  0.00           C
ATOM   2971  C   GLY A 184      79.321  60.476  87.638  1.00  0.00           C
ATOM   2972  O   GLY A 184      79.471  59.306  87.998  1.00  0.00           O
ATOM   2973  N   LEU A 185      78.361  61.256  88.178  1.00  0.00           N
ATOM   2975  CA  LEU A 185      77.421  60.826  89.188  1.00  0.00           C
ATOM   2977  CB  LEU A 185      76.461  61.976  89.538  1.00  0.00           C
ATOM   2980  CG  LEU A 185      77.181  63.196  90.078  1.00  0.00           C
ATOM   2982  CD1 LEU A 185      76.181  64.316  90.348  1.00  0.00           C
ATOM   2986  CD2 LEU A 185      77.921  62.806  91.358  1.00  0.00           C
ATOM   2990  C   LEU A 185      76.541  59.696  88.788  1.00  0.00           C
ATOM   2991  O   LEU A 185      76.321  58.756  89.558  1.00  0.00           O
ATOM   2992  N   LEU A 186      76.021  59.756  87.558  1.00  0.00           N
ATOM   2994  CA  LEU A 186      75.151  58.736  87.028  1.00  0.00           C
ATOM   2996  CB  LEU A 186      74.571  59.166  85.648  1.00  0.00           C
ATOM   2999  CG  LEU A 186      73.291  58.406  85.228  1.00  0.00           C
ATOM   3001  CD1 LEU A 186      72.461  59.206  84.208  1.00  0.00           C
ATOM   3005  CD2 LEU A 186      73.571  57.046  84.598  1.00  0.00           C
ATOM   3009  C   LEU A 186      75.901  57.426  86.948  1.00  0.00           C
ATOM   3010  O   LEU A 186      75.401  56.386  87.358  1.00  0.00           O
ATOM   3011  N   ARG A 187      77.171  57.456  86.508  1.00  0.00           N
ATOM   3013  CA  ARG A 187      77.881  56.256  86.128  1.00  0.00           C
ATOM   3015  CB  ARG A 187      79.301  56.556  85.578  1.00  0.00           C
ATOM   3018  CG  ARG A 187      79.341  57.526  84.388  1.00  0.00           C
ATOM   3021  CD  ARG A 187      80.541  57.266  83.458  1.00  0.00           C
ATOM   3024  NE  ARG A 187      80.231  56.066  82.598  1.00  0.00           N
ATOM   3026  CZ  ARG A 187      79.801  56.136  81.338  1.00  0.00           C
ATOM   3027  NH1 ARG A 187      79.751  57.276  80.688  1.00  0.00           N
ATOM   3030  NH2 ARG A 187      79.391  55.016  80.788  1.00  0.00           N
ATOM   3033  C   ARG A 187      78.031  55.216  87.198  1.00  0.00           C
ATOM   3034  O   ARG A 187      78.161  54.036  86.898  1.00  0.00           O
ATOM   3035  N   GLN A 188      78.051  55.626  88.468  1.00  0.00           N
ATOM   3037  CA  GLN A 188      78.251  54.716  89.568  1.00  0.00           C
ATOM   3039  CB  GLN A 188      79.411  55.276  90.438  1.00  0.00           C
ATOM   3042  CG  GLN A 188      80.791  54.966  89.848  1.00  0.00           C
ATOM   3045  CD  GLN A 188      81.031  53.456  89.818  1.00  0.00           C
ATOM   3046  OE1 GLN A 188      80.391  52.656  90.498  1.00  0.00           O
ATOM   3047  NE2 GLN A 188      82.051  53.056  89.028  1.00  0.00           N
ATOM   3050  C   GLN A 188      77.011  54.416  90.388  1.00  0.00           C
ATOM   3051  O   GLN A 188      77.121  53.776  91.428  1.00  0.00           O
ATOM   3052  N   SER A 189      75.801  54.846  89.968  1.00  0.00           N
ATOM   3054  CA  SER A 189      74.581  54.446  90.658  1.00  0.00           C
ATOM   3056  CB  SER A 189      73.351  55.346  90.358  1.00  0.00           C
ATOM   3059  OG  SER A 189      72.981  55.366  88.978  1.00  0.00           O
ATOM   3061  C   SER A 189      74.181  52.986  90.458  1.00  0.00           C
ATOM   3062  O   SER A 189      74.381  52.376  89.418  1.00  0.00           O
ATOM   3063  N   SER A 190      73.511  52.386  91.478  1.00  0.00           N
ATOM   3065  CA  SER A 190      72.681  51.206  91.278  1.00  0.00           C
ATOM   3067  CB  SER A 190      72.021  50.646  92.578  1.00  0.00           C
ATOM   3070  OG  SER A 190      72.931  50.216  93.578  1.00  0.00           O
ATOM   3072  C   SER A 190      71.531  51.476  90.318  1.00  0.00           C
ATOM   3073  O   SER A 190      70.871  52.516  90.408  1.00  0.00           O
ATOM   3074  N   ASP A 191      71.251  50.526  89.408  1.00  0.00           N
ATOM   3076  CA  ASP A 191      70.301  50.586  88.318  1.00  0.00           C
ATOM   3078  CB  ASP A 191      68.951  49.906  88.698  1.00  0.00           C
ATOM   3081  CG  ASP A 191      68.231  49.296  87.498  1.00  0.00           C
ATOM   3082  OD1 ASP A 191      68.741  49.406  86.348  1.00  0.00           O
ATOM   3083  OD2 ASP A 191      67.171  48.666  87.728  1.00  0.00           O
ATOM   3084  C   ASP A 191      70.131  51.926  87.598  1.00  0.00           C
ATOM   3085  O   ASP A 191      69.101  52.606  87.758  1.00  0.00           O
ATOM   3086  N   PRO A 192      71.101  52.346  86.758  1.00  0.00           N
ATOM   3087  CD  PRO A 192      72.341  51.606  86.458  1.00  0.00           C
ATOM   3090  CA  PRO A 192      71.131  53.676  86.188  1.00  0.00           C
ATOM   3092  CB  PRO A 192      72.521  53.776  85.518  1.00  0.00           C
ATOM   3095  CG  PRO A 192      72.941  52.336  85.258  1.00  0.00           C
ATOM   3098  C   PRO A 192      69.991  53.876  85.228  1.00  0.00           C
ATOM   3099  O   PRO A 192      69.591  55.016  85.038  1.00  0.00           O
ATOM   3100  N   TYR A 193      69.401  52.806  84.658  1.00  0.00           N
ATOM   3102  CA  TYR A 193      68.181  52.886  83.868  1.00  0.00           C
ATOM   3104  CB  TYR A 193      67.761  51.466  83.388  1.00  0.00           C
ATOM   3107  CG  TYR A 193      66.501  51.476  82.558  1.00  0.00           C
ATOM   3108  CD1 TYR A 193      65.211  51.466  83.128  1.00  0.00           C
ATOM   3110  CE1 TYR A 193      64.071  51.556  82.318  1.00  0.00           C
ATOM   3112  CZ  TYR A 193      64.211  51.616  80.928  1.00  0.00           C
ATOM   3113  OH  TYR A 193      63.051  51.716  80.138  1.00  0.00           O
ATOM   3115  CD2 TYR A 193      66.611  51.526  81.168  1.00  0.00           C
ATOM   3117  CE2 TYR A 193      65.481  51.596  80.348  1.00  0.00           C
ATOM   3119  C   TYR A 193      67.011  53.516  84.618  1.00  0.00           C
ATOM   3120  O   TYR A 193      66.271  54.336  84.078  1.00  0.00           O
ATOM   3121  N   ILE A 194      66.811  53.096  85.898  1.00  0.00           N
ATOM   3123  CA  ILE A 194      65.711  53.546  86.728  1.00  0.00           C
ATOM   3125  CB  ILE A 194      65.631  52.756  88.028  1.00  0.00           C
ATOM   3127  CG2 ILE A 194      64.591  53.386  88.978  1.00  0.00           C
ATOM   3131  CG1 ILE A 194      65.311  51.266  87.778  1.00  0.00           C
ATOM   3134  CD  ILE A 194      63.931  50.966  87.168  1.00  0.00           C
ATOM   3138  C   ILE A 194      65.761  55.036  86.978  1.00  0.00           C
ATOM   3139  O   ILE A 194      64.731  55.696  86.858  1.00  0.00           O
ATOM   3140  N   MET A 195      66.941  55.596  87.278  1.00  0.00           N
ATOM   3142  CA  MET A 195      67.071  57.026  87.448  1.00  0.00           C
ATOM   3144  CB  MET A 195      68.491  57.456  87.908  1.00  0.00           C
ATOM   3147  CG  MET A 195      68.851  57.066  89.358  1.00  0.00           C
ATOM   3150  SD  MET A 195      69.471  55.376  89.578  1.00  0.00           S
ATOM   3151  CE  MET A 195      68.001  54.666  90.358  1.00  0.00           C
ATOM   3155  C   MET A 195      66.681  57.826  86.208  1.00  0.00           C
ATOM   3156  O   MET A 195      65.901  58.766  86.288  1.00  0.00           O
ATOM   3157  N   VAL A 196      67.151  57.406  85.008  1.00  0.00           N
ATOM   3159  CA  VAL A 196      66.791  58.006  83.728  1.00  0.00           C
ATOM   3161  CB  VAL A 196      67.571  57.326  82.598  1.00  0.00           C
ATOM   3163  CG1 VAL A 196      67.181  57.876  81.208  1.00  0.00           C
ATOM   3167  CG2 VAL A 196      69.081  57.556  82.818  1.00  0.00           C
ATOM   3171  C   VAL A 196      65.291  57.926  83.418  1.00  0.00           C
ATOM   3172  O   VAL A 196      64.651  58.926  83.088  1.00  0.00           O
ATOM   3173  N   ARG A 197      64.681  56.726  83.588  1.00  0.00           N
ATOM   3175  CA  ARG A 197      63.251  56.496  83.398  1.00  0.00           C
ATOM   3177  CB  ARG A 197      62.951  54.976  83.548  1.00  0.00           C
ATOM   3180  CG  ARG A 197      61.471  54.556  83.368  1.00  0.00           C
ATOM   3183  CD  ARG A 197      60.751  53.986  84.618  1.00  0.00           C
ATOM   3186  NE  ARG A 197      61.351  52.646  84.928  1.00  0.00           N
ATOM   3188  CZ  ARG A 197      60.791  51.456  84.728  1.00  0.00           C
ATOM   3189  NH1 ARG A 197      59.601  51.286  84.198  1.00  0.00           N
ATOM   3192  NH2 ARG A 197      61.481  50.356  85.008  1.00  0.00           N
ATOM   3195  C   ARG A 197      62.391  57.296  84.368  1.00  0.00           C
ATOM   3196  O   ARG A 197      61.541  58.096  83.978  1.00  0.00           O
ATOM   3197  N   GLU A 198      62.661  57.176  85.678  1.00  0.00           N
ATOM   3199  CA  GLU A 198      61.961  57.896  86.728  1.00  0.00           C
ATOM   3201  CB  GLU A 198      62.381  57.356  88.118  1.00  0.00           C
ATOM   3204  CG  GLU A 198      61.881  55.916  88.408  1.00  0.00           C
ATOM   3207  CD  GLU A 198      60.361  55.806  88.548  1.00  0.00           C
ATOM   3208  OE1 GLU A 198      59.711  55.146  87.698  1.00  0.00           O
ATOM   3209  OE2 GLU A 198      59.831  56.426  89.518  1.00  0.00           O
ATOM   3210  C   GLU A 198      62.121  59.406  86.648  1.00  0.00           C
ATOM   3211  O   GLU A 198      61.191  60.166  86.888  1.00  0.00           O
ATOM   3212  N   ALA A 199      63.341  59.896  86.338  1.00  0.00           N
ATOM   3214  CA  ALA A 199      63.611  61.296  86.118  1.00  0.00           C
ATOM   3216  CB  ALA A 199      65.111  61.586  85.998  1.00  0.00           C
ATOM   3220  C   ALA A 199      62.861  61.866  84.928  1.00  0.00           C
ATOM   3221  O   ALA A 199      62.291  62.946  85.028  1.00  0.00           O
ATOM   3222  N   TYR A 200      62.801  61.146  83.788  1.00  0.00           N
ATOM   3224  CA  TYR A 200      62.011  61.546  82.628  1.00  0.00           C
ATOM   3226  CB  TYR A 200      62.181  60.476  81.488  1.00  0.00           C
ATOM   3229  CG  TYR A 200      61.271  60.706  80.298  1.00  0.00           C
ATOM   3230  CD1 TYR A 200      59.951  60.226  80.308  1.00  0.00           C
ATOM   3232  CE1 TYR A 200      59.091  60.486  79.238  1.00  0.00           C
ATOM   3234  CZ  TYR A 200      59.551  61.176  78.118  1.00  0.00           C
ATOM   3235  OH  TYR A 200      58.701  61.376  77.018  1.00  0.00           O
ATOM   3237  CD2 TYR A 200      61.721  61.416  79.178  1.00  0.00           C
ATOM   3239  CE2 TYR A 200      60.881  61.626  78.078  1.00  0.00           C
ATOM   3241  C   TYR A 200      60.541  61.786  82.958  1.00  0.00           C
ATOM   3242  O   TYR A 200      60.001  62.866  82.708  1.00  0.00           O
ATOM   3243  N   PHE A 201      59.911  60.816  83.648  1.00  0.00           N
ATOM   3245  CA  PHE A 201      58.561  60.976  84.148  1.00  0.00           C
ATOM   3247  CB  PHE A 201      57.991  59.656  84.728  1.00  0.00           C
ATOM   3250  CG  PHE A 201      57.761  58.706  83.588  1.00  0.00           C
ATOM   3251  CD1 PHE A 201      56.761  59.006  82.648  1.00  0.00           C
ATOM   3253  CE1 PHE A 201      56.571  58.176  81.538  1.00  0.00           C
ATOM   3255  CZ  PHE A 201      57.371  57.046  81.348  1.00  0.00           C
ATOM   3257  CD2 PHE A 201      58.541  57.556  83.408  1.00  0.00           C
ATOM   3259  CE2 PHE A 201      58.361  56.736  82.278  1.00  0.00           C
ATOM   3261  C   PHE A 201      58.391  62.126  85.118  1.00  0.00           C
ATOM   3262  O   PHE A 201      57.471  62.916  84.968  1.00  0.00           O
ATOM   3263  N   GLN A 202      59.301  62.346  86.078  1.00  0.00           N
ATOM   3265  CA  GLN A 202      59.221  63.526  86.918  1.00  0.00           C
ATOM   3267  CB  GLN A 202      60.381  63.576  87.948  1.00  0.00           C
ATOM   3270  CG  GLN A 202      60.341  62.496  89.048  1.00  0.00           C
ATOM   3273  CD  GLN A 202      61.721  62.366  89.668  1.00  0.00           C
ATOM   3274  OE1 GLN A 202      62.691  62.996  89.258  1.00  0.00           O
ATOM   3275  NE2 GLN A 202      61.861  61.466  90.668  1.00  0.00           N
ATOM   3278  C   GLN A 202      59.291  64.856  86.168  1.00  0.00           C
ATOM   3279  O   GLN A 202      58.491  65.746  86.418  1.00  0.00           O
ATOM   3280  N   ARG A 203      60.241  65.016  85.218  1.00  0.00           N
ATOM   3282  CA  ARG A 203      60.291  66.216  84.398  1.00  0.00           C
ATOM   3284  CB  ARG A 203      61.611  66.346  83.568  1.00  0.00           C
ATOM   3287  CG  ARG A 203      62.901  66.716  84.348  1.00  0.00           C
ATOM   3290  CD  ARG A 203      63.631  65.546  85.018  1.00  0.00           C
ATOM   3293  NE  ARG A 203      65.041  65.946  85.388  1.00  0.00           N
ATOM   3295  CZ  ARG A 203      66.141  65.306  84.978  1.00  0.00           C
ATOM   3296  NH1 ARG A 203      66.131  64.286  84.148  1.00  0.00           N
ATOM   3299  NH2 ARG A 203      67.301  65.696  85.468  1.00  0.00           N
ATOM   3302  C   ARG A 203      59.071  66.436  83.498  1.00  0.00           C
ATOM   3303  O   ARG A 203      58.511  67.526  83.458  1.00  0.00           O
ATOM   3304  N   HIS A 204      58.601  65.386  82.798  1.00  0.00           N
ATOM   3306  CA  HIS A 204      57.501  65.496  81.848  1.00  0.00           C
ATOM   3308  CB  HIS A 204      57.621  64.426  80.748  1.00  0.00           C
ATOM   3311  ND1 HIS A 204      58.431  65.166  78.508  1.00  0.00           N
ATOM   3312  CG  HIS A 204      58.741  64.716  79.778  1.00  0.00           C
ATOM   3313  CE1 HIS A 204      59.581  65.206  77.868  1.00  0.00           C
ATOM   3315  NE2 HIS A 204      60.611  64.816  78.648  1.00  0.00           N
ATOM   3317  CD2 HIS A 204      60.081  64.476  79.878  1.00  0.00           C
ATOM   3319  C   HIS A 204      56.111  65.466  82.498  1.00  0.00           C
ATOM   3320  O   HIS A 204      55.171  66.046  81.968  1.00  0.00           O
ATOM   3321  N   ASP A 205      55.951  64.856  83.698  1.00  0.00           N
ATOM   3323  CA  ASP A 205      54.791  65.066  84.568  1.00  0.00           C
ATOM   3325  CB  ASP A 205      54.701  64.056  85.778  1.00  0.00           C
ATOM   3328  CG  ASP A 205      54.101  62.706  85.408  1.00  0.00           C
ATOM   3329  OD1 ASP A 205      53.071  62.686  84.678  1.00  0.00           O
ATOM   3330  OD2 ASP A 205      54.551  61.656  85.918  1.00  0.00           O
ATOM   3331  C   ASP A 205      54.701  66.506  85.078  1.00  0.00           C
ATOM   3332  O   ASP A 205      53.621  67.076  85.118  1.00  0.00           O
ATOM   3333  N   PHE A 206      55.841  67.126  85.488  1.00  0.00           N
ATOM   3335  CA  PHE A 206      55.871  68.516  85.968  1.00  0.00           C
ATOM   3337  CB  PHE A 206      57.301  68.886  86.478  1.00  0.00           C
ATOM   3340  CG  PHE A 206      57.381  70.286  87.038  1.00  0.00           C
ATOM   3341  CD1 PHE A 206      57.061  70.526  88.388  1.00  0.00           C
ATOM   3343  CE1 PHE A 206      57.101  71.826  88.918  1.00  0.00           C
ATOM   3345  CZ  PHE A 206      57.441  72.906  88.098  1.00  0.00           C
ATOM   3347  CD2 PHE A 206      57.751  71.376  86.238  1.00  0.00           C
ATOM   3349  CE2 PHE A 206      57.771  72.676  86.758  1.00  0.00           C
ATOM   3351  C   PHE A 206      55.391  69.546  84.948  1.00  0.00           C
ATOM   3352  O   PHE A 206      54.681  70.486  85.278  1.00  0.00           O
ATOM   3353  N   ILE A 207      55.811  69.376  83.668  1.00  0.00           N
ATOM   3355  CA  ILE A 207      55.471  70.276  82.568  1.00  0.00           C
ATOM   3357  CB  ILE A 207      56.221  69.976  81.248  1.00  0.00           C
ATOM   3359  CG2 ILE A 207      55.781  70.986  80.168  1.00  0.00           C
ATOM   3363  CG1 ILE A 207      57.761  70.066  81.418  1.00  0.00           C
ATOM   3366  CD  ILE A 207      58.541  69.436  80.268  1.00  0.00           C
ATOM   3370  C   ILE A 207      53.971  70.366  82.358  1.00  0.00           C
ATOM   3371  O   ILE A 207      53.431  71.436  82.078  1.00  0.00           O
ATOM   3372  N   ALA A 208      53.231  69.256  82.558  1.00  0.00           N
ATOM   3374  CA  ALA A 208      51.801  69.296  82.688  1.00  0.00           C
ATOM   3376  CB  ALA A 208      51.171  67.886  82.568  1.00  0.00           C
ATOM   3380  C   ALA A 208      51.321  70.046  83.948  1.00  0.00           C
ATOM   3381  O   ALA A 208      51.521  69.646  85.088  1.00  0.00           O
ATOM   3382  N   ASN A 209      50.681  71.206  83.698  1.00  0.00           N
ATOM   3384  CA  ASN A 209      50.181  72.186  84.628  1.00  0.00           C
ATOM   3386  CB  ASN A 209      49.201  71.596  85.658  1.00  0.00           C
ATOM   3389  CG  ASN A 209      47.901  71.266  84.938  1.00  0.00           C
ATOM   3390  OD1 ASN A 209      47.581  70.116  84.638  1.00  0.00           O
ATOM   3391  ND2 ASN A 209      47.111  72.316  84.638  1.00  0.00           N
ATOM   3394  C   ASN A 209      51.211  73.096  85.268  1.00  0.00           C
ATOM   3395  O   ASN A 209      50.881  74.236  85.558  1.00  0.00           O
ATOM   3396  N   GLY A 210      52.471  72.676  85.498  1.00  0.00           N
ATOM   3398  CA  GLY A 210      53.501  73.546  86.058  1.00  0.00           C
ATOM   3401  C   GLY A 210      54.591  73.856  85.078  1.00  0.00           C
ATOM   3402  O   GLY A 210      54.881  73.106  84.168  1.00  0.00           O
ATOM   3403  N   GLY A 211      55.301  74.986  85.228  1.00  0.00           N
ATOM   3405  CA  GLY A 211      56.311  75.316  84.228  1.00  0.00           C
ATOM   3408  C   GLY A 211      57.371  76.196  84.768  1.00  0.00           C
ATOM   3409  O   GLY A 211      57.151  77.356  85.068  1.00  0.00           O
ATOM   3410  N   GLU A 212      58.591  75.636  84.868  1.00  0.00           N
ATOM   3412  CA  GLU A 212      59.691  76.236  85.568  1.00  0.00           C
ATOM   3414  CB  GLU A 212      59.651  76.016  87.108  1.00  0.00           C
ATOM   3417  CG  GLU A 212      58.641  76.916  87.858  1.00  0.00           C
ATOM   3420  CD  GLU A 212      59.081  78.366  87.858  1.00  0.00           C
ATOM   3421  OE1 GLU A 212      59.291  78.966  86.788  1.00  0.00           O
ATOM   3422  OE2 GLU A 212      59.211  78.926  88.978  1.00  0.00           O
ATOM   3423  C   GLU A 212      60.961  75.636  85.058  1.00  0.00           C
ATOM   3424  O   GLU A 212      61.451  74.616  85.538  1.00  0.00           O
ATOM   3425  N   LEU A 213      61.561  76.306  84.088  1.00  0.00           N
ATOM   3427  CA  LEU A 213      62.981  76.246  83.868  1.00  0.00           C
ATOM   3429  CB  LEU A 213      63.301  75.616  82.508  1.00  0.00           C
ATOM   3432  CG  LEU A 213      64.731  75.796  81.978  1.00  0.00           C
ATOM   3434  CD1 LEU A 213      65.531  74.486  81.958  1.00  0.00           C
ATOM   3438  CD2 LEU A 213      64.731  76.456  80.588  1.00  0.00           C
ATOM   3442  C   LEU A 213      63.441  77.686  83.958  1.00  0.00           C
ATOM   3443  O   LEU A 213      63.161  78.476  83.068  1.00  0.00           O
ATOM   3444  N   LYS A 214      64.121  78.046  85.038  1.00  0.00           N
ATOM   3446  CA  LYS A 214      64.831  79.276  85.208  1.00  0.00           C
ATOM   3448  CB  LYS A 214      64.071  80.346  86.038  1.00  0.00           C
ATOM   3451  CG  LYS A 214      63.391  81.446  85.198  1.00  0.00           C
ATOM   3454  CD  LYS A 214      61.991  81.146  84.628  1.00  0.00           C
ATOM   3457  CE  LYS A 214      60.841  81.406  85.628  1.00  0.00           C
ATOM   3460  NZ  LYS A 214      59.521  80.996  85.088  1.00  0.00           N
ATOM   3464  C   LYS A 214      66.121  78.756  85.898  1.00  0.00           C
ATOM   3465  OT1 LYS A 214      66.021  77.766  86.668  1.00  0.00           O
ATOM   3466  OT2 LYS A 214      67.211  79.286  85.558  1.00  0.00           O
ATOM   3467  NH3 POPEB 215     112.021  35.466  72.338  1.00  0.00           N
ATOM   3471  C12 POPEB 215     110.631  35.876  72.778  1.00  0.00           C
ATOM   3474  C11 POPEB 215     109.641  35.846  71.608  1.00  0.00           C
ATOM   3477  P   POPEB 215     107.231  36.856  71.288  1.00  0.00           P
ATOM   3478  O13 POPEB 215     106.371  37.606  72.208  1.00  0.00           O
ATOM   3479  O14 POPEB 215     107.911  37.696  70.288  1.00  0.00           O
ATOM   3480  O11 POPEB 215     106.381  35.716  70.588  1.00  0.00           O
ATOM   3481  O12 POPEB 215     108.321  36.076  72.128  1.00  0.00           O
ATOM   3482  C1  POPEB 215     107.051  34.596  69.988  1.00  0.00           C
ATOM   3485  C2  POPEB 215     106.141  33.806  69.018  1.00  0.00           C
ATOM   3487  O21 POPEB 215     105.621  34.696  67.998  1.00  0.00           O
ATOM   3488  C21 POPEB 215     106.271  34.646  66.848  1.00  0.00           C
ATOM   3489  O22 POPEB 215     107.271  33.986  66.628  1.00  0.00           O
ATOM   3490  C22 POPEB 215     105.591  35.516  65.798  1.00  0.00           C
ATOM   3493  C3  POPEB 215     104.931  33.166  69.748  1.00  0.00           C
ATOM   3496  O31 POPEB 215     103.981  32.646  68.788  1.00  0.00           O
ATOM   3497  C31 POPEB 215     104.241  31.396  68.388  1.00  0.00           C
ATOM   3498  O32 POPEB 215     105.051  30.656  68.918  1.00  0.00           O
ATOM   3499  C32 POPEB 215     103.421  31.086  67.128  1.00  0.00           C
ATOM   3502  C23 POPEB 215     105.021  34.666  64.648  1.00  0.00           C
ATOM   3505  C24 POPEB 215     104.521  35.546  63.498  1.00  0.00           C
ATOM   3508  C25 POPEB 215     103.711  34.776  62.438  1.00  0.00           C
ATOM   3511  C26 POPEB 215     103.171  35.716  61.358  1.00  0.00           C
ATOM   3514  C27 POPEB 215     102.021  35.106  60.538  1.00  0.00           C
ATOM   3517  C28 POPEB 215     101.291  36.146  59.668  1.00  0.00           C
ATOM   3520  C29 POPEB 215     102.201  36.756  58.638  1.00  0.00           C
ATOM   3522 0C21 POPEB 215     102.041  36.776  57.298  1.00  0.00           C
ATOM   3524 1C21 POPEB 215     100.901  36.196  56.508  1.00  0.00           C
ATOM   3527 2C21 POPEB 215     101.321  34.886  55.798  1.00  0.00           C
ATOM   3530 3C21 POPEB 215     102.481  35.086  54.808  1.00  0.00           C
ATOM   3533 4C21 POPEB 215     102.811  33.816  54.028  1.00  0.00           C
ATOM   3536 5C21 POPEB 215     103.901  34.056  52.968  1.00  0.00           C
ATOM   3539 6C21 POPEB 215     104.121  32.846  52.048  1.00  0.00           C
ATOM   3542 7C21 POPEB 215     104.681  31.616  52.758  1.00  0.00           C
ATOM   3545 8C21 POPEB 215     104.941  30.476  51.778  1.00  0.00           C
ATOM   3549  C33 POPEB 215     103.341  29.576  66.788  1.00  0.00           C
ATOM   3552  C34 POPEB 215     104.291  29.086  65.678  1.00  0.00           C
ATOM   3555  C35 POPEB 215     103.601  28.836  64.328  1.00  0.00           C
ATOM   3558  C36 POPEB 215     104.311  27.776  63.458  1.00  0.00           C
ATOM   3561  C37 POPEB 215     103.341  27.126  62.468  1.00  0.00           C
ATOM   3564  C38 POPEB 215     103.971  26.086  61.538  1.00  0.00           C
ATOM   3567  C39 POPEB 215     104.521  26.716  60.258  1.00  0.00           C
ATOM   3570 0C31 POPEB 215     105.101  25.686  59.288  1.00  0.00           C
ATOM   3573 1C31 POPEB 215     105.641  26.366  58.018  1.00  0.00           C
ATOM   3576 2C31 POPEB 215     106.201  25.346  57.018  1.00  0.00           C
ATOM   3579 3C31 POPEB 215     106.861  26.006  55.798  1.00  0.00           C
ATOM   3582 4C31 POPEB 215     108.121  26.806  56.158  1.00  0.00           C
ATOM   3585 5C31 POPEB 215     108.901  27.266  54.928  1.00  0.00           C
ATOM   3588 6C31 POPEB 215     110.081  28.186  55.238  1.00  0.00           C
ATOM   3592  NH3 POPEC 216      51.561  73.866  32.338  1.00  0.00           N
ATOM   3596  C12 POPEC 216      50.711  72.606  32.288  1.00  0.00           C
ATOM   3599  C11 POPEC 216      49.181  72.796  32.448  1.00  0.00           C
ATOM   3602  P   POPEC 216      46.991  71.466  32.888  1.00  0.00           P
ATOM   3603  O13 POPEC 216      46.141  72.286  32.008  1.00  0.00           O
ATOM   3604  O14 POPEC 216      46.681  70.026  33.008  1.00  0.00           O
ATOM   3605  O11 POPEC 216      47.051  72.136  34.338  1.00  0.00           O
ATOM   3606  O12 POPEC 216      48.501  71.546  32.388  1.00  0.00           O
ATOM   3607  C1  POPEC 216      47.681  71.466  35.418  1.00  0.00           C
ATOM   3610  C2  POPEC 216      46.931  71.826  36.718  1.00  0.00           C
ATOM   3612  O21 POPEC 216      47.801  71.546  37.858  1.00  0.00           O
ATOM   3613  C21 POPEC 216      48.281  72.726  38.288  1.00  0.00           C
ATOM   3614  O22 POPEC 216      49.241  73.276  37.778  1.00  0.00           O
ATOM   3615  C22 POPEC 216      47.361  73.306  39.348  1.00  0.00           C
ATOM   3618  C3  POPEC 216      45.591  71.066  36.888  1.00  0.00           C
ATOM   3621  O31 POPEC 216      45.191  70.956  38.268  1.00  0.00           O
ATOM   3622  C31 POPEC 216      44.451  71.966  38.738  1.00  0.00           C
ATOM   3623  O32 POPEC 216      44.221  73.006  38.148  1.00  0.00           O
ATOM   3624  C32 POPEC 216      44.161  71.636  40.208  1.00  0.00           C
ATOM   3627  C23 POPEC 216      47.991  74.426  40.218  1.00  0.00           C
ATOM   3630  C24 POPEC 216      46.901  75.256  40.918  1.00  0.00           C
ATOM   3633  C25 POPEC 216      47.041  75.256  42.448  1.00  0.00           C
ATOM   3636  C26 POPEC 216      48.301  75.996  42.918  1.00  0.00           C
ATOM   3639  C27 POPEC 216      47.981  77.306  43.648  1.00  0.00           C
ATOM   3642  C28 POPEC 216      49.251  78.076  44.048  1.00  0.00           C
ATOM   3645  C29 POPEC 216      48.901  79.316  44.848  1.00  0.00           C
ATOM   3647 0C21 POPEC 216      49.261  79.606  46.108  1.00  0.00           C
ATOM   3649 1C21 POPEC 216      50.111  78.776  47.038  1.00  0.00           C
ATOM   3652 2C21 POPEC 216      49.401  78.516  48.378  1.00  0.00           C
ATOM   3655 3C21 POPEC 216      50.301  77.766  49.368  1.00  0.00           C
ATOM   3658 4C21 POPEC 216      49.711  77.686  50.788  1.00  0.00           C
ATOM   3661 5C21 POPEC 216      48.371  76.956  50.868  1.00  0.00           C
ATOM   3664 6C21 POPEC 216      47.901  76.756  52.308  1.00  0.00           C
ATOM   3667 7C21 POPEC 216      46.491  76.176  52.428  1.00  0.00           C
ATOM   3670 8C21 POPEC 216      46.131  75.776  53.868  1.00  0.00           C
ATOM   3674  C33 POPEC 216      43.851  72.836  41.138  1.00  0.00           C
ATOM   3677  C34 POPEC 216      42.891  72.436  42.268  1.00  0.00           C
ATOM   3680  C35 POPEC 216      42.681  73.526  43.318  1.00  0.00           C
ATOM   3683  C36 POPEC 216      43.721  73.456  44.448  1.00  0.00           C
ATOM   3686  C37 POPEC 216      43.371  74.366  45.638  1.00  0.00           C
ATOM   3689  C38 POPEC 216      44.431  74.286  46.748  1.00  0.00           C
ATOM   3692  C39 POPEC 216      43.961  74.816  48.118  1.00  0.00           C
ATOM   3695 0C31 POPEC 216      43.491  76.276  48.108  1.00  0.00           C
ATOM   3698 1C31 POPEC 216      42.951  76.726  49.478  1.00  0.00           C
ATOM   3701 2C31 POPEC 216      42.361  78.136  49.478  1.00  0.00           C
ATOM   3704 3C31 POPEC 216      43.431  79.246  49.538  1.00  0.00           C
ATOM   3707 4C31 POPEC 216      44.001  79.456  50.948  1.00  0.00           C
ATOM   3710 5C31 POPEC 216      45.451  79.986  50.918  1.00  0.00           C
ATOM   3713 6C31 POPEC 216      46.021  80.286  52.308  1.00  0.00           C
ATOM   3717  NH3 POPED 217      71.801  45.126  32.978  1.00  0.00           N
ATOM   3721  C12 POPED 217      71.521  43.666  33.148  1.00  0.00           C
ATOM   3724  C11 POPED 217      70.501  43.186  32.128  1.00  0.00           C
ATOM   3727  P   POPED 217      70.171  40.696  33.018  1.00  0.00           P
ATOM   3728  O13 POPED 217      68.731  40.766  33.368  1.00  0.00           O
ATOM   3729  O14 POPED 217      70.711  39.406  32.578  1.00  0.00           O
ATOM   3730  O11 POPED 217      71.001  41.116  34.288  1.00  0.00           O
ATOM   3731  O12 POPED 217      70.531  41.786  31.948  1.00  0.00           O
ATOM   3732  C1  POPED 217      71.381  40.116  35.248  1.00  0.00           C
ATOM   3735  C2  POPED 217      71.031  40.616  36.678  1.00  0.00           C
ATOM   3737  O21 POPED 217      71.531  39.756  37.728  1.00  0.00           O
ATOM   3738  C21 POPED 217      71.081  38.516  37.818  1.00  0.00           C
ATOM   3739  O22 POPED 217      70.271  37.986  37.078  1.00  0.00           O
ATOM   3740  C22 POPED 217      71.771  37.836  38.998  1.00  0.00           C
ATOM   3743  C3  POPED 217      69.521  40.966  36.808  1.00  0.00           C
ATOM   3746  O31 POPED 217      69.241  41.746  37.998  1.00  0.00           O
ATOM   3747  C31 POPED 217      69.471  43.046  37.838  1.00  0.00           C
ATOM   3748  O32 POPED 217      70.131  43.546  36.938  1.00  0.00           O
ATOM   3749  C32 POPED 217      68.681  43.826  38.878  1.00  0.00           C
ATOM   3752  C23 POPED 217      71.471  38.486  40.368  1.00  0.00           C
ATOM   3755  C24 POPED 217      72.441  38.016  41.458  1.00  0.00           C
ATOM   3758  C25 POPED 217      72.061  38.406  42.898  1.00  0.00           C
ATOM   3761  C26 POPED 217      71.751  39.896  43.078  1.00  0.00           C
ATOM   3764  C27 POPED 217      71.991  40.416  44.498  1.00  0.00           C
ATOM   3767  C28 POPED 217      71.171  41.676  44.838  1.00  0.00           C
ATOM   3770  C29 POPED 217      69.761  41.336  45.228  1.00  0.00           C
ATOM   3772 0C21 POPED 217      69.091  41.786  46.308  1.00  0.00           C
ATOM   3774 1C21 POPED 217      69.591  42.806  47.298  1.00  0.00           C
ATOM   3777 2C21 POPED 217      70.071  42.196  48.628  1.00  0.00           C
ATOM   3780 3C21 POPED 217      70.641  43.256  49.588  1.00  0.00           C
ATOM   3783 4C21 POPED 217      70.911  42.696  50.988  1.00  0.00           C
ATOM   3786 5C21 POPED 217      71.451  43.746  51.968  1.00  0.00           C
ATOM   3789 6C21 POPED 217      71.501  43.206  53.398  1.00  0.00           C
ATOM   3792 7C21 POPED 217      72.201  44.156  54.378  1.00  0.00           C
ATOM   3795 8C21 POPED 217      72.181  43.666  55.828  1.00  0.00           C
ATOM   3799  C33 POPED 217      69.101  43.586  40.348  1.00  0.00           C
ATOM   3802  C34 POPED 217      68.401  44.596  41.258  1.00  0.00           C
ATOM   3805  C35 POPED 217      68.451  44.246  42.758  1.00  0.00           C
ATOM   3808  C36 POPED 217      67.721  45.306  43.588  1.00  0.00           C
ATOM   3811  C37 POPED 217      67.691  44.996  45.088  1.00  0.00           C
ATOM   3814  C38 POPED 217      66.841  46.006  45.878  1.00  0.00           C
ATOM   3817  C39 POPED 217      66.671  45.636  47.358  1.00  0.00           C
ATOM   3820 0C31 POPED 217      67.791  46.156  48.258  1.00  0.00           C
ATOM   3823 1C31 POPED 217      67.521  45.866  49.738  1.00  0.00           C
ATOM   3826 2C31 POPED 217      68.481  46.616  50.678  1.00  0.00           C
ATOM   3829 3C31 POPED 217      68.191  46.426  52.178  1.00  0.00           C
ATOM   3832 4C31 POPED 217      66.741  46.756  52.548  1.00  0.00           C
ATOM   3835 5C31 POPED 217      66.541  47.006  54.048  1.00  0.00           C
ATOM   3838 6C31 POPED 217      65.061  47.186  54.428  1.00  0.00           C
ATOM   3842  NH3 POPEE 218      79.061  81.686  28.988  1.00  0.00           N
ATOM   3846  C12 POPEE 218      80.341  81.526  28.208  1.00  0.00           C
ATOM   3849  C11 POPEE 218      81.571  81.866  29.068  1.00  0.00           C
ATOM   3852  P   POPEE 218      84.191  81.546  28.938  1.00  0.00           P
ATOM   3853  O13 POPEE 218      84.921  80.366  28.438  1.00  0.00           O
ATOM   3854  O14 POPEE 218      84.821  82.856  28.698  1.00  0.00           O
ATOM   3855  O11 POPEE 218      83.911  81.376  30.488  1.00  0.00           O
ATOM   3856  O12 POPEE 218      82.721  81.446  28.368  1.00  0.00           O
ATOM   3857  C1  POPEE 218      83.651  80.136  31.118  1.00  0.00           C
ATOM   3860  C2  POPEE 218      84.551  80.036  32.368  1.00  0.00           C
ATOM   3862  O21 POPEE 218      84.081  78.946  33.198  1.00  0.00           O
ATOM   3863  C21 POPEE 218      85.061  78.356  33.898  1.00  0.00           C
ATOM   3864  O22 POPEE 218      86.241  78.636  33.838  1.00  0.00           O
ATOM   3865  C22 POPEE 218      84.501  77.186  34.698  1.00  0.00           C
ATOM   3868  C3  POPEE 218      84.491  81.376  33.148  1.00  0.00           C
ATOM   3871  O31 POPEE 218      85.241  81.306  34.378  1.00  0.00           O
ATOM   3872  C31 POPEE 218      85.171  82.416  35.098  1.00  0.00           C
ATOM   3873  O32 POPEE 218      84.621  83.456  34.768  1.00  0.00           O
ATOM   3874  C32 POPEE 218      85.851  82.156  36.438  1.00  0.00           C
ATOM   3877  C23 POPEE 218      83.331  77.566  35.618  1.00  0.00           C
ATOM   3880  C24 POPEE 218      82.581  76.336  36.148  1.00  0.00           C
ATOM   3883  C25 POPEE 218      83.481  75.356  36.918  1.00  0.00           C
ATOM   3886  C26 POPEE 218      82.711  74.416  37.868  1.00  0.00           C
ATOM   3889  C27 POPEE 218      83.631  73.496  38.688  1.00  0.00           C
ATOM   3892  C28 POPEE 218      83.011  73.006  40.008  1.00  0.00           C
ATOM   3895  C29 POPEE 218      81.921  71.996  39.778  1.00  0.00           C
ATOM   3897 0C21 POPEE 218      81.371  71.216  40.728  1.00  0.00           C
ATOM   3899 1C21 POPEE 218      81.741  71.266  42.188  1.00  0.00           C
ATOM   3902 2C21 POPEE 218      81.111  72.476  42.918  1.00  0.00           C
ATOM   3905 3C21 POPEE 218      79.581  72.436  42.948  1.00  0.00           C
ATOM   3908 4C21 POPEE 218      78.961  73.646  43.668  1.00  0.00           C
ATOM   3911 5C21 POPEE 218      77.431  73.666  43.628  1.00  0.00           C
ATOM   3914 6C21 POPEE 218      76.781  72.536  44.428  1.00  0.00           C
ATOM   3917 7C21 POPEE 218      75.241  72.596  44.418  1.00  0.00           C
ATOM   3920 8C21 POPEE 218      74.581  71.516  45.278  1.00  0.00           C
ATOM   3924  C33 POPEE 218      84.821  82.076  37.578  1.00  0.00           C
ATOM   3927  C34 POPEE 218      84.901  83.286  38.518  1.00  0.00           C
ATOM   3930  C35 POPEE 218      86.171  83.326  39.388  1.00  0.00           C
ATOM   3933  C36 POPEE 218      86.191  82.196  40.428  1.00  0.00           C
ATOM   3936  C37 POPEE 218      87.261  82.416  41.498  1.00  0.00           C
ATOM   3939  C38 POPEE 218      87.381  81.196  42.408  1.00  0.00           C
ATOM   3942  C39 POPEE 218      88.191  81.446  43.688  1.00  0.00           C
ATOM   3945 0C31 POPEE 218      88.441  80.136  44.448  1.00  0.00           C
ATOM   3948 1C31 POPEE 218      88.861  80.316  45.908  1.00  0.00           C
ATOM   3951 2C31 POPEE 218      89.111  78.956  46.578  1.00  0.00           C
ATOM   3954 3C31 POPEE 218      89.521  79.046  48.048  1.00  0.00           C
ATOM   3957 4C31 POPEE 218      88.361  79.326  49.018  1.00  0.00           C
ATOM   3960 5C31 POPEE 218      88.861  79.406  50.468  1.00  0.00           C
ATOM   3963 6C31 POPEE 218      87.751  79.636  51.488  1.00  0.00           C
ATOM   3967  NH3 POPEF 219      99.991  79.966  32.088  1.00  0.00           N
ATOM   3971  C12 POPEF 219     100.781  81.226  31.808  1.00  0.00           C
ATOM   3974  C11 POPEF 219     100.461  82.366  32.798  1.00  0.00           C
ATOM   3977  P   POPEF 219      97.921  82.746  32.438  1.00  0.00           P
ATOM   3978  O13 POPEF 219      97.241  82.896  31.138  1.00  0.00           O
ATOM   3979  O14 POPEF 219      97.941  81.396  33.068  1.00  0.00           O
ATOM   3980  O11 POPEF 219      97.331  83.796  33.458  1.00  0.00           O
ATOM   3981  O12 POPEF 219      99.431  83.206  32.268  1.00  0.00           O
ATOM   3982  C1  POPEF 219      98.071  84.476  34.478  1.00  0.00           C
ATOM   3985  C2  POPEF 219      97.931  83.806  35.878  1.00  0.00           C
ATOM   3987  O21 POPEF 219      99.051  82.896  36.028  1.00  0.00           O
ATOM   3988  C21 POPEF 219      99.741  82.996  37.178  1.00  0.00           C
ATOM   3989  O22 POPEF 219      99.391  83.676  38.128  1.00  0.00           O
ATOM   3990  C22 POPEF 219     101.011  82.136  37.138  1.00  0.00           C
ATOM   3993  C3  POPEF 219      96.531  83.096  36.008  1.00  0.00           C
ATOM   3996  O31 POPEF 219      96.221  82.606  37.338  1.00  0.00           O
ATOM   3997  C31 POPEF 219      95.881  81.316  37.398  1.00  0.00           C
ATOM   3998  O32 POPEF 219      95.871  80.536  36.468  1.00  0.00           O
ATOM   3999  C32 POPEF 219      95.591  80.856  38.828  1.00  0.00           C
ATOM   4002  C23 POPEF 219     101.681  81.946  38.528  1.00  0.00           C
ATOM   4005  C24 POPEF 219     101.071  80.816  39.378  1.00  0.00           C
ATOM   4008  C25 POPEF 219     101.531  80.856  40.848  1.00  0.00           C
ATOM   4011  C26 POPEF 219     101.161  79.606  41.668  1.00  0.00           C
ATOM   4014  C27 POPEF 219     101.521  79.706  43.158  1.00  0.00           C
ATOM   4017  C28 POPEF 219     100.851  80.916  43.858  1.00  0.00           C
ATOM   4020  C29 POPEF 219     100.711  80.776  45.358  1.00  0.00           C
ATOM   4022 0C21 POPEF 219     100.641  81.776  46.258  1.00  0.00           C
ATOM   4024 1C21 POPEF 219     100.711  83.256  45.978  1.00  0.00           C
ATOM   4027 2C21 POPEF 219      99.341  83.946  45.748  1.00  0.00           C
ATOM   4030 3C21 POPEF 219      98.811  83.766  44.318  1.00  0.00           C
ATOM   4033 4C21 POPEF 219      97.591  84.646  43.998  1.00  0.00           C
ATOM   4036 5C21 POPEF 219      97.261  84.686  42.498  1.00  0.00           C
ATOM   4039 6C21 POPEF 219      96.131  85.676  42.178  1.00  0.00           C
ATOM   4042 7C21 POPEF 219      95.961  85.906  40.668  1.00  0.00           C
ATOM   4045 8C21 POPEF 219      94.891  86.956  40.378  1.00  0.00           C
ATOM   4049  C33 POPEF 219      96.541  81.366  39.938  1.00  0.00           C
ATOM   4052  C34 POPEF 219      96.041  80.886  41.298  1.00  0.00           C
ATOM   4055  C35 POPEF 219      97.131  80.776  42.378  1.00  0.00           C
ATOM   4058  C36 POPEF 219      96.531  80.736  43.788  1.00  0.00           C
ATOM   4061  C37 POPEF 219      97.341  79.886  44.778  1.00  0.00           C
ATOM   4064  C38 POPEF 219      96.551  78.666  45.278  1.00  0.00           C
ATOM   4067  C39 POPEF 219      97.441  77.466  45.628  1.00  0.00           C
ATOM   4070 0C31 POPEF 219      98.391  77.666  46.818  1.00  0.00           C
ATOM   4073 1C31 POPEF 219      97.701  77.836  48.168  1.00  0.00           C
ATOM   4076 2C31 POPEF 219      98.721  77.816  49.318  1.00  0.00           C
ATOM   4079 3C31 POPEF 219      98.081  77.956  50.708  1.00  0.00           C
ATOM   4082 4C31 POPEF 219      99.081  77.646  51.828  1.00  0.00           C
ATOM   4085 5C31 POPEF 219      98.521  77.876  53.228  1.00  0.00           C
ATOM   4088 6C31 POPEF 219      99.391  77.266  54.338  1.00  0.00           C
ATOM   4092  NH3 POPEG 220     109.921 122.486  31.208  1.00  0.00           N
ATOM   4096  C12 POPEG 220     109.391 121.156  30.788  1.00  0.00           C
ATOM   4099  C11 POPEG 220     108.971 120.376  32.028  1.00  0.00           C
ATOM   4102  P   POPEG 220     106.981 118.706  32.038  1.00  0.00           P
ATOM   4103  O13 POPEG 220     106.141 119.896  31.818  1.00  0.00           O
ATOM   4104  O14 POPEG 220     106.571 117.466  31.348  1.00  0.00           O
ATOM   4105  O11 POPEG 220     107.101 118.456  33.588  1.00  0.00           O
ATOM   4106  O12 POPEG 220     108.461 119.106  31.628  1.00  0.00           O
ATOM   4107  C1  POPEG 220     108.291 118.036  34.228  1.00  0.00           C
ATOM   4110  C2  POPEG 220     107.911 117.666  35.668  1.00  0.00           C
ATOM   4112  O21 POPEG 220     109.101 117.466  36.448  1.00  0.00           O
ATOM   4113  C21 POPEG 220     109.701 118.576  36.888  1.00  0.00           C
ATOM   4114  O22 POPEG 220     109.291 119.716  36.788  1.00  0.00           O
ATOM   4115  C22 POPEG 220     111.081 118.196  37.408  1.00  0.00           C
ATOM   4118  C3  POPEG 220     107.031 116.386  35.638  1.00  0.00           C
ATOM   4121  O31 POPEG 220     106.571 115.976  36.938  1.00  0.00           O
ATOM   4122  C31 POPEG 220     105.621 116.736  37.448  1.00  0.00           C
ATOM   4123  O32 POPEG 220     105.031 117.646  36.888  1.00  0.00           O
ATOM   4124  C32 POPEG 220     105.461 116.386  38.918  1.00  0.00           C
ATOM   4127  C23 POPEG 220     111.741 119.246  38.338  1.00  0.00           C
ATOM   4130  C24 POPEG 220     111.541 118.916  39.818  1.00  0.00           C
ATOM   4133  C25 POPEG 220     112.161 119.956  40.748  1.00  0.00           C
ATOM   4136  C26 POPEG 220     112.131 119.506  42.218  1.00  0.00           C
ATOM   4139  C27 POPEG 220     112.851 120.486  43.158  1.00  0.00           C
ATOM   4142  C28 POPEG 220     112.671 120.156  44.658  1.00  0.00           C
ATOM   4145  C29 POPEG 220     112.891 118.696  44.958  1.00  0.00           C
ATOM   4147 0C21 POPEG 220     112.301 117.996  45.938  1.00  0.00           C
ATOM   4149 1C21 POPEG 220     111.411 118.536  47.028  1.00  0.00           C
ATOM   4152 2C21 POPEG 220     111.881 118.036  48.408  1.00  0.00           C
ATOM   4155 3C21 POPEG 220     113.371 118.306  48.708  1.00  0.00           C
ATOM   4158 4C21 POPEG 220     113.841 117.706  50.038  1.00  0.00           C
ATOM   4161 5C21 POPEG 220     115.371 117.566  50.098  1.00  0.00           C
ATOM   4164 6C21 POPEG 220     115.831 117.016  51.458  1.00  0.00           C
ATOM   4167 7C21 POPEG 220     117.291 116.536  51.478  1.00  0.00           C
ATOM   4170 8C21 POPEG 220     117.751 116.146  52.878  1.00  0.00           C
ATOM   4174  C33 POPEG 220     106.761 116.736  39.678  1.00  0.00           C
ATOM   4177  C34 POPEG 220     106.781 116.316  41.148  1.00  0.00           C
ATOM   4180  C35 POPEG 220     107.201 114.856  41.368  1.00  0.00           C
ATOM   4183  C36 POPEG 220     107.691 114.606  42.798  1.00  0.00           C
ATOM   4186  C37 POPEG 220     108.431 113.276  42.968  1.00  0.00           C
ATOM   4189  C38 POPEG 220     109.231 113.216  44.288  1.00  0.00           C
ATOM   4192  C39 POPEG 220     108.361 113.376  45.548  1.00  0.00           C
ATOM   4195 0C31 POPEG 220     109.221 113.606  46.798  1.00  0.00           C
ATOM   4198 1C31 POPEG 220     108.401 114.096  47.998  1.00  0.00           C
ATOM   4201 2C31 POPEG 220     109.291 114.696  49.098  1.00  0.00           C
ATOM   4204 3C31 POPEG 220     108.511 115.526  50.118  1.00  0.00           C
ATOM   4207 4C31 POPEG 220     109.411 116.076  51.228  1.00  0.00           C
ATOM   4210 5C31 POPEG 220     108.651 116.996  52.198  1.00  0.00           C
ATOM   4213 6C31 POPEG 220     109.491 117.386  53.418  1.00  0.00           C
ATOM   4217  NH3 POPEH 221      72.571  10.656  29.658  1.00  0.00           N
ATOM   4221  C12 POPEH 221      73.231  12.016  29.658  1.00  0.00           C
ATOM   4224  C11 POPEH 221      74.761  11.976  29.718  1.00  0.00           C
ATOM   4227  P   POPEH 221      76.771  13.626  30.058  1.00  0.00           P
ATOM   4228  O13 POPEH 221      77.551  12.366  30.048  1.00  0.00           O
ATOM   4229  O14 POPEH 221      77.131  14.666  29.078  1.00  0.00           O
ATOM   4230  O11 POPEH 221      76.871  14.256  31.508  1.00  0.00           O
ATOM   4231  O12 POPEH 221      75.241  13.296  29.928  1.00  0.00           O
ATOM   4232  C1  POPEH 221      76.861  13.496  32.728  1.00  0.00           C
ATOM   4235  C2  POPEH 221      75.671  13.916  33.638  1.00  0.00           C
ATOM   4237  O21 POPEH 221      75.761  13.356  34.968  1.00  0.00           O
ATOM   4238  C21 POPEH 221      76.651  13.966  35.748  1.00  0.00           C
ATOM   4239  O22 POPEH 221      77.341  14.906  35.428  1.00  0.00           O
ATOM   4240  C22 POPEH 221      76.681  13.296  37.118  1.00  0.00           C
ATOM   4243  C3  POPEH 221      74.361  13.456  32.928  1.00  0.00           C
ATOM   4246  O31 POPEH 221      73.151  13.716  33.668  1.00  0.00           O
ATOM   4247  C31 POPEH 221      72.661  12.686  34.348  1.00  0.00           C
ATOM   4248  O32 POPEH 221      73.221  11.616  34.528  1.00  0.00           O
ATOM   4249  C32 POPEH 221      71.231  13.036  34.818  1.00  0.00           C
ATOM   4252  C23 POPEH 221      76.411  14.286  38.278  1.00  0.00           C
ATOM   4255  C24 POPEH 221      76.101  13.576  39.608  1.00  0.00           C
ATOM   4258  C25 POPEH 221      75.971  14.586  40.748  1.00  0.00           C
ATOM   4261  C26 POPEH 221      76.431  14.086  42.128  1.00  0.00           C
ATOM   4264  C27 POPEH 221      76.751  15.276  43.048  1.00  0.00           C
ATOM   4267  C28 POPEH 221      77.391  14.866  44.388  1.00  0.00           C
ATOM   4270  C29 POPEH 221      76.361  14.296  45.328  1.00  0.00           C
ATOM   4272 0C21 POPEH 221      76.001  14.776  46.538  1.00  0.00           C
ATOM   4274 1C21 POPEH 221      76.541  15.996  47.248  1.00  0.00           C
ATOM   4277 2C21 POPEH 221      75.451  17.036  47.598  1.00  0.00           C
ATOM   4280 3C21 POPEH 221      74.411  16.556  48.618  1.00  0.00           C
ATOM   4283 4C21 POPEH 221      73.651  17.736  49.238  1.00  0.00           C
ATOM   4286 5C21 POPEH 221      72.491  17.336  50.148  1.00  0.00           C
ATOM   4289 6C21 POPEH 221      71.871  18.556  50.848  1.00  0.00           C
ATOM   4292 7C21 POPEH 221      70.691  18.206  51.768  1.00  0.00           C
ATOM   4295 8C21 POPEH 221      70.031  19.436  52.388  1.00  0.00           C
ATOM   4299  C33 POPEH 221      71.131  13.356  36.318  1.00  0.00           C
ATOM   4302  C34 POPEH 221      69.741  13.606  36.898  1.00  0.00           C
ATOM   4305  C35 POPEH 221      69.891  13.676  38.428  1.00  0.00           C
ATOM   4308  C36 POPEH 221      68.661  14.226  39.118  1.00  0.00           C
ATOM   4311  C37 POPEH 221      68.761  14.256  40.638  1.00  0.00           C
ATOM   4314  C38 POPEH 221      67.471  14.856  41.208  1.00  0.00           C
ATOM   4317  C39 POPEH 221      67.431  14.996  42.718  1.00  0.00           C
ATOM   4320 0C31 POPEH 221      67.591  13.696  43.518  1.00  0.00           C
ATOM   4323 1C31 POPEH 221      67.481  13.926  45.038  1.00  0.00           C
ATOM   4326 2C31 POPEH 221      67.101  12.666  45.818  1.00  0.00           C
ATOM   4329 3C31 POPEH 221      65.611  12.276  45.668  1.00  0.00           C
ATOM   4332 4C31 POPEH 221      64.621  13.276  46.288  1.00  0.00           C
ATOM   4335 5C31 POPEH 221      63.191  12.716  46.298  1.00  0.00           C
ATOM   4338 6C31 POPEH 221      62.171  13.606  47.028  1.00  0.00           C
ATOM   4342  NH3 POPEI 222     117.871  26.796  30.588  1.00  0.00           N
ATOM   4346  C12 POPEI 222     118.051  25.906  31.788  1.00  0.00           C
ATOM   4349  C11 POPEI 222     119.091  24.796  31.608  1.00  0.00           C
ATOM   4352  P   POPEI 222     121.521  24.176  31.108  1.00  0.00           P
ATOM   4353  O13 POPEI 222     120.971  22.976  30.448  1.00  0.00           O
ATOM   4354  O14 POPEI 222     122.761  24.706  30.498  1.00  0.00           O
ATOM   4355  O11 POPEI 222     121.731  23.756  32.618  1.00  0.00           O
ATOM   4356  O12 POPEI 222     120.371  25.276  31.158  1.00  0.00           O
ATOM   4357  C1  POPEI 222     122.081  24.706  33.638  1.00  0.00           C
ATOM   4360  C2  POPEI 222     122.001  24.106  35.078  1.00  0.00           C
ATOM   4362  O21 POPEI 222     123.161  24.486  35.838  1.00  0.00           O
ATOM   4363  C21 POPEI 222     123.211  24.176  37.148  1.00  0.00           C
ATOM   4364  O22 POPEI 222     124.231  23.826  37.728  1.00  0.00           O
ATOM   4365  C22 POPEI 222     121.901  24.486  37.898  1.00  0.00           C
ATOM   4368  C3  POPEI 222     121.841  22.556  35.038  1.00  0.00           C
ATOM   4371  O31 POPEI 222     121.611  21.956  36.338  1.00  0.00           O
ATOM   4372  C31 POPEI 222     121.731  20.626  36.318  1.00  0.00           C
ATOM   4373  O32 POPEI 222     121.901  19.956  35.308  1.00  0.00           O
ATOM   4374  C32 POPEI 222     121.621  20.096  37.738  1.00  0.00           C
ATOM   4377  C23 POPEI 222     121.961  24.036  39.388  1.00  0.00           C
ATOM   4380  C24 POPEI 222     120.701  24.446  40.168  1.00  0.00           C
ATOM   4383  C25 POPEI 222     120.331  23.506  41.328  1.00  0.00           C
ATOM   4386  C26 POPEI 222     121.271  23.566  42.538  1.00  0.00           C
ATOM   4389  C27 POPEI 222     120.701  22.796  43.748  1.00  0.00           C
ATOM   4392  C28 POPEI 222     121.511  22.966  45.048  1.00  0.00           C
ATOM   4395  C29 POPEI 222     121.371  24.356  45.628  1.00  0.00           C
ATOM   4397 0C21 POPEI 222     121.481  24.666  46.938  1.00  0.00           C
ATOM   4399 1C21 POPEI 222     121.861  23.716  48.048  1.00  0.00           C
ATOM   4402 2C21 POPEI 222     122.811  24.376  49.058  1.00  0.00           C
ATOM   4405 3C21 POPEI 222     123.291  23.396  50.148  1.00  0.00           C
ATOM   4408 4C21 POPEI 222     124.201  24.086  51.178  1.00  0.00           C
ATOM   4411 5C21 POPEI 222     124.781  23.116  52.218  1.00  0.00           C
ATOM   4414 6C21 POPEI 222     125.661  23.836  53.238  1.00  0.00           C
ATOM   4417 7C21 POPEI 222     126.351  22.916  54.248  1.00  0.00           C
ATOM   4420 8C21 POPEI 222     127.161  23.686  55.298  1.00  0.00           C
ATOM   4424  C33 POPEI 222     122.911  20.366  38.538  1.00  0.00           C
ATOM   4427  C34 POPEI 222     122.721  20.366  40.058  1.00  0.00           C
ATOM   4430  C35 POPEI 222     122.721  18.976  40.718  1.00  0.00           C
ATOM   4433  C36 POPEI 222     123.841  18.816  41.758  1.00  0.00           C
ATOM   4436  C37 POPEI 222     123.461  17.936  42.968  1.00  0.00           C
ATOM   4439  C38 POPEI 222     122.531  18.636  43.968  1.00  0.00           C
ATOM   4442  C39 POPEI 222     122.321  17.826  45.248  1.00  0.00           C
ATOM   4445 0C31 POPEI 222     121.401  18.506  46.278  1.00  0.00           C
ATOM   4448 1C31 POPEI 222     122.171  19.456  47.208  1.00  0.00           C
ATOM   4451 2C31 POPEI 222     121.331  20.036  48.358  1.00  0.00           C
ATOM   4454 3C31 POPEI 222     120.701  18.986  49.278  1.00  0.00           C
ATOM   4457 4C31 POPEI 222     120.311  19.556  50.648  1.00  0.00           C
ATOM   4460 5C31 POPEI 222     119.481  18.576  51.488  1.00  0.00           C
ATOM   4463 6C31 POPEI 222     119.201  19.086  52.908  1.00  0.00           C
ATOM   4467  NH3 POPEJ 223     108.781 125.106  74.208  1.00  0.00           N
ATOM   4471  C12 POPEJ 223     110.031 125.526  73.508  1.00  0.00           C
ATOM   4474  C11 POPEJ 223     110.001 127.046  73.238  1.00  0.00           C
ATOM   4477  P   POPEJ 223     111.841 127.466  71.468  1.00  0.00           P
ATOM   4478  O13 POPEJ 223     113.221 127.996  71.368  1.00  0.00           O
ATOM   4479  O14 POPEJ 223     111.621 126.146  70.858  1.00  0.00           O
ATOM   4480  O11 POPEJ 223     110.861 128.516  70.798  1.00  0.00           O
ATOM   4481  O12 POPEJ 223     111.331 127.496  72.958  1.00  0.00           O
ATOM   4482  C1  POPEJ 223     111.191 129.096  69.548  1.00  0.00           C
ATOM   4485  C2  POPEJ 223     111.001 128.086  68.398  1.00  0.00           C
ATOM   4487  O21 POPEJ 223     111.021 128.796  67.148  1.00  0.00           O
ATOM   4488  C21 POPEJ 223     112.201 129.306  66.818  1.00  0.00           C
ATOM   4489  O22 POPEJ 223     113.271 128.866  67.198  1.00  0.00           O
ATOM   4490  C22 POPEJ 223     111.981 130.516  65.898  1.00  0.00           C
ATOM   4493  C3  POPEJ 223     109.661 127.286  68.538  1.00  0.00           C
ATOM   4496  O31 POPEJ 223     108.871 127.306  67.318  1.00  0.00           O
ATOM   4497  C31 POPEJ 223     108.131 128.406  67.218  1.00  0.00           C
ATOM   4498  O32 POPEJ 223     108.071 129.296  68.048  1.00  0.00           O
ATOM   4499  C32 POPEJ 223     107.361 128.396  65.908  1.00  0.00           C
ATOM   4502  C23 POPEJ 223     110.771 130.376  64.948  1.00  0.00           C
ATOM   4505  C24 POPEJ 223     110.121 131.716  64.578  1.00  0.00           C
ATOM   4508  C25 POPEJ 223     108.831 131.476  63.788  1.00  0.00           C
ATOM   4511  C26 POPEJ 223     108.051 132.736  63.388  1.00  0.00           C
ATOM   4514  C27 POPEJ 223     106.951 132.376  62.378  1.00  0.00           C
ATOM   4517  C28 POPEJ 223     106.071 133.568  61.978  1.00  0.00           C
ATOM   4520  C29 POPEJ 223     105.271 133.218  60.748  1.00  0.00           C
ATOM   4522 0C21 POPEJ 223     105.671 133.408  59.468  1.00  0.00           C
ATOM   4524 1C21 POPEJ 223     106.971 134.018  59.028  1.00  0.00           C
ATOM   4527 2C21 POPEJ 223     107.931 132.978  58.418  1.00  0.00           C
ATOM   4530 3C21 POPEJ 223     107.571 132.546  56.988  1.00  0.00           C
ATOM   4533 4C21 POPEJ 223     108.421 131.356  56.508  1.00  0.00           C
ATOM   4536 5C21 POPEJ 223     109.941 131.616  56.438  1.00  0.00           C
ATOM   4539 6C21 POPEJ 223     110.751 130.316  56.368  1.00  0.00           C
ATOM   4542 7C21 POPEJ 223     112.261 130.536  56.248  1.00  0.00           C
ATOM   4545 8C21 POPEJ 223     113.031 129.216  56.148  1.00  0.00           C
ATOM   4549  C33 POPEJ 223     106.151 129.346  65.968  1.00  0.00           C
ATOM   4552  C34 POPEJ 223     105.291 129.306  64.698  1.00  0.00           C
ATOM   4555  C35 POPEJ 223     103.881 129.866  64.958  1.00  0.00           C
ATOM   4558  C36 POPEJ 223     103.091 130.096  63.658  1.00  0.00           C
ATOM   4561  C37 POPEJ 223     101.651 130.556  63.928  1.00  0.00           C
ATOM   4564  C38 POPEJ 223     100.881 130.976  62.668  1.00  0.00           C
ATOM   4567  C39 POPEJ 223     100.841 129.876  61.588  1.00  0.00           C
ATOM   4570 0C31 POPEJ 223     101.841 130.066  60.448  1.00  0.00           C
ATOM   4573 1C31 POPEJ 223     101.971 128.796  59.598  1.00  0.00           C
ATOM   4576 2C31 POPEJ 223     102.801 128.996  58.318  1.00  0.00           C
ATOM   4579 3C31 POPEJ 223     102.031 129.726  57.198  1.00  0.00           C
ATOM   4582 4C31 POPEJ 223     102.871 129.866  55.918  1.00  0.00           C
ATOM   4585 5C31 POPEJ 223     102.071 130.346  54.708  1.00  0.00           C
ATOM   4588 6C31 POPEJ 223     102.931 130.486  53.448  1.00  0.00           C
ATOM   4592  NH3 POPEK 224      24.591  90.606  29.428  1.00  0.00           N
ATOM   4596  C12 POPEK 224      25.891  89.946  29.868  1.00  0.00           C
ATOM   4599  C11 POPEK 224      27.141  90.356  29.058  1.00  0.00           C
ATOM   4602  P   POPEK 224      28.881  88.376  28.688  1.00  0.00           P
ATOM   4603  O13 POPEK 224      27.761  87.616  28.098  1.00  0.00           O
ATOM   4604  O14 POPEK 224      29.951  88.836  27.768  1.00  0.00           O
ATOM   4605  O11 POPEK 224      29.571  87.546  29.848  1.00  0.00           O
ATOM   4606  O12 POPEK 224      28.301  89.626  29.478  1.00  0.00           O
ATOM   4607  C1  POPEK 224      28.891  86.466  30.498  1.00  0.00           C
ATOM   4610  C2  POPEK 224      27.901  86.956  31.588  1.00  0.00           C
ATOM   4612  O21 POPEK 224      28.651  87.446  32.718  1.00  0.00           O
ATOM   4613  C21 POPEK 224      28.101  88.466  33.348  1.00  0.00           C
ATOM   4614  O22 POPEK 224      27.151  89.126  32.958  1.00  0.00           O
ATOM   4615  C22 POPEK 224      28.931  88.806  34.598  1.00  0.00           C
ATOM   4618  C3  POPEK 224      26.961  85.826  32.088  1.00  0.00           C
ATOM   4621  O31 POPEK 224      26.151  86.326  33.168  1.00  0.00           O
ATOM   4622  C31 POPEK 224      26.011  85.556  34.228  1.00  0.00           C
ATOM   4623  O32 POPEK 224      26.401  84.406  34.338  1.00  0.00           O
ATOM   4624  C32 POPEK 224      25.421  86.426  35.358  1.00  0.00           C
ATOM   4627  C23 POPEK 224      28.081  89.336  35.768  1.00  0.00           C
ATOM   4630  C24 POPEK 224      28.961  89.736  36.958  1.00  0.00           C
ATOM   4633  C25 POPEK 224      28.171  89.946  38.258  1.00  0.00           C
ATOM   4636  C26 POPEK 224      27.311  91.216  38.278  1.00  0.00           C
ATOM   4639  C27 POPEK 224      26.361  91.216  39.488  1.00  0.00           C
ATOM   4642  C28 POPEK 224      25.721  92.586  39.758  1.00  0.00           C
ATOM   4645  C29 POPEK 224      24.421  92.516  40.508  1.00  0.00           C
ATOM   4647 0C21 POPEK 224      24.211  92.196  41.798  1.00  0.00           C
ATOM   4649 1C21 POPEK 224      25.241  91.866  42.858  1.00  0.00           C
ATOM   4652 2C21 POPEK 224      24.951  92.586  44.268  1.00  0.00           C
ATOM   4655 3C21 POPEK 224      24.991  92.006  45.758  1.00  0.00           C
ATOM   4658 4C21 POPEK 224      23.611  91.996  46.448  1.00  0.00           C
ATOM   4661 5C21 POPEK 224      23.661  91.986  47.988  1.00  0.00           C
ATOM   4664 6C21 POPEK 224      24.191  90.696  48.618  1.00  0.00           C
ATOM   4667 7C21 POPEK 224      23.911  90.656  50.128  1.00  0.00           C
ATOM   4670 8C21 POPEK 224      24.421  89.406  50.848  1.00  0.00           C
ATOM   4674  C33 POPEK 224      26.031  86.106  36.748  1.00  0.00           C
ATOM   4677  C34 POPEK 224      25.361  86.896  37.878  1.00  0.00           C
ATOM   4680  C35 POPEK 224      25.821  86.476  39.278  1.00  0.00           C
ATOM   4683  C36 POPEK 224      25.231  87.326  40.408  1.00  0.00           C
ATOM   4686  C37 POPEK 224      25.931  87.046  41.748  1.00  0.00           C
ATOM   4689  C38 POPEK 224      25.201  87.556  42.988  1.00  0.00           C
ATOM   4692  C39 POPEK 224      26.131  87.476  44.208  1.00  0.00           C
ATOM   4695 0C31 POPEK 224      25.431  87.486  45.568  1.00  0.00           C
ATOM   4698 1C31 POPEK 224      26.471  87.476  46.688  1.00  0.00           C
ATOM   4701 2C31 POPEK 224      25.941  86.996  48.048  1.00  0.00           C
ATOM   4704 3C31 POPEK 224      26.881  87.356  49.208  1.00  0.00           C
ATOM   4707 4C31 POPEK 224      28.321  86.826  49.068  1.00  0.00           C
ATOM   4710 5C31 POPEK 224      29.281  87.566  50.008  1.00  0.00           C
ATOM   4713 6C31 POPEK 224      30.731  87.106  49.858  1.00  0.00           C
ATOM   4717  NH3 POPEL 225     122.651  19.706  32.618  1.00  0.00           N
ATOM   4721  C12 POPEL 225     121.661  19.736  31.478  1.00  0.00           C
ATOM   4724  C11 POPEL 225     120.301  19.096  31.838  1.00  0.00           C
ATOM   4727  P   POPEL 225     117.821  18.966  31.048  1.00  0.00           P
ATOM   4728  O13 POPEL 225     117.481  17.566  30.718  1.00  0.00           O
ATOM   4729  O14 POPEL 225     116.931  19.896  30.318  1.00  0.00           O
ATOM   4730  O11 POPEL 225     117.641  19.146  32.598  1.00  0.00           O
ATOM   4731  O12 POPEL 225     119.351  19.246  30.768  1.00  0.00           O
ATOM   4732  C1  POPEL 225     116.431  18.716  33.208  1.00  0.00           C
ATOM   4735  C2  POPEL 225     116.501  18.626  34.758  1.00  0.00           C
ATOM   4737  O21 POPEL 225     117.671  17.916  35.238  1.00  0.00           O
ATOM   4738  C21 POPEL 225     118.061  18.246  36.498  1.00  0.00           C
ATOM   4739  O22 POPEL 225     117.671  19.206  37.118  1.00  0.00           O
ATOM   4740  C22 POPEL 225     118.961  17.146  37.068  1.00  0.00           C
ATOM   4743  C3  POPEL 225     115.221  17.846  35.148  1.00  0.00           C
ATOM   4746  O31 POPEL 225     114.881  17.996  36.528  1.00  0.00           O
ATOM   4747  C31 POPEL 225     114.481  16.886  37.128  1.00  0.00           C
ATOM   4748  O32 POPEL 225     114.871  15.756  36.898  1.00  0.00           O
ATOM   4749  C32 POPEL 225     113.401  17.296  38.108  1.00  0.00           C
ATOM   4752  C23 POPEL 225     119.101  17.206  38.618  1.00  0.00           C
ATOM   4755  C24 POPEL 225     119.831  15.956  39.148  1.00  0.00           C
ATOM   4758  C25 POPEL 225     120.391  16.006  40.588  1.00  0.00           C
ATOM   4761  C26 POPEL 225     119.341  16.206  41.688  1.00  0.00           C
ATOM   4764  C27 POPEL 225     119.871  15.916  43.108  1.00  0.00           C
ATOM   4767  C28 POPEL 225     118.961  16.416  44.258  1.00  0.00           C
ATOM   4770  C29 POPEL 225     117.691  15.626  44.418  1.00  0.00           C
ATOM   4772 0C21 POPEL 225     116.871  15.616  45.488  1.00  0.00           C
ATOM   4774 1C21 POPEL 225     117.071  16.336  46.808  1.00  0.00           C
ATOM   4777 2C21 POPEL 225     116.901  15.366  47.988  1.00  0.00           C
ATOM   4780 3C21 POPEL 225     117.931  14.226  48.008  1.00  0.00           C
ATOM   4783 4C21 POPEL 225     117.671  13.226  49.138  1.00  0.00           C
ATOM   4786 5C21 POPEL 225     118.711  12.096  49.198  1.00  0.00           C
ATOM   4789 6C21 POPEL 225     119.631  12.186  50.408  1.00  0.00           C
ATOM   4792 7C21 POPEL 225     120.641  11.036  50.468  1.00  0.00           C
ATOM   4795 8C21 POPEL 225     121.551  11.086  51.698  1.00  0.00           C
ATOM   4799  C33 POPEL 225     113.841  18.436  39.048  1.00  0.00           C
ATOM   4802  C34 POPEL 225     114.301  17.856  40.388  1.00  0.00           C
ATOM   4805  C35 POPEL 225     113.301  18.096  41.518  1.00  0.00           C
ATOM   4808  C36 POPEL 225     113.631  17.346  42.808  1.00  0.00           C
ATOM   4811  C37 POPEL 225     112.771  17.806  43.978  1.00  0.00           C
ATOM   4814  C38 POPEL 225     113.121  17.056  45.278  1.00  0.00           C
ATOM   4817  C39 POPEL 225     112.451  17.706  46.498  1.00  0.00           C
ATOM   4820 0C31 POPEL 225     113.161  19.006  46.938  1.00  0.00           C
ATOM   4823 1C31 POPEL 225     112.251  19.886  47.808  1.00  0.00           C
ATOM   4826 2C31 POPEL 225     112.921  21.196  48.258  1.00  0.00           C
ATOM   4829 3C31 POPEL 225     113.981  21.016  49.358  1.00  0.00           C
ATOM   4832 4C31 POPEL 225     113.391  20.606  50.718  1.00  0.00           C
ATOM   4835 5C31 POPEL 225     114.471  20.336  51.768  1.00  0.00           C
ATOM   4838 6C31 POPEL 225     113.901  19.976  53.148  1.00  0.00           C
ATOM   4842  NH3 POPEM 226      31.921 125.096  26.458  1.00  0.00           N
ATOM   4846  C12 POPEM 226      33.251 124.476  26.118  1.00  0.00           C
ATOM   4849  C11 POPEM 226      34.371 125.026  27.008  1.00  0.00           C
ATOM   4852  P   POPEM 226      36.311 126.026  25.598  1.00  0.00           P
ATOM   4853  O13 POPEM 226      36.131 124.886  24.668  1.00  0.00           O
ATOM   4854  O14 POPEM 226      36.761 127.316  25.038  1.00  0.00           O
ATOM   4855  O11 POPEM 226      37.331 125.566  26.708  1.00  0.00           O
ATOM   4856  O12 POPEM 226      34.951 126.186  26.418  1.00  0.00           O
ATOM   4857  C1  POPEM 226      37.521 126.246  27.938  1.00  0.00           C
ATOM   4860  C2  POPEM 226      37.291 125.266  29.118  1.00  0.00           C
ATOM   4862  O21 POPEM 226      36.791 125.976  30.268  1.00  0.00           O
ATOM   4863  C21 POPEM 226      37.631 126.846  30.818  1.00  0.00           C
ATOM   4864  O22 POPEM 226      38.811 127.006  30.538  1.00  0.00           O
ATOM   4865  C22 POPEM 226      36.891 127.636  31.898  1.00  0.00           C
ATOM   4868  C3  POPEM 226      38.501 124.316  29.408  1.00  0.00           C
ATOM   4871  O31 POPEM 226      38.151 123.256  30.338  1.00  0.00           O
ATOM   4872  C31 POPEM 226      38.441 123.476  31.618  1.00  0.00           C
ATOM   4873  O32 POPEM 226      39.021 124.456  32.068  1.00  0.00           O
ATOM   4874  C32 POPEM 226      37.841 122.376  32.498  1.00  0.00           C
ATOM   4877  C23 POPEM 226      37.851 128.356  32.888  1.00  0.00           C
ATOM   4880  C24 POPEM 226      38.401 127.436  33.988  1.00  0.00           C
ATOM   4883  C25 POPEM 226      37.381 127.066  35.068  1.00  0.00           C
ATOM   4886  C26 POPEM 226      37.971 126.076  36.088  1.00  0.00           C
ATOM   4889  C27 POPEM 226      36.991 125.716  37.208  1.00  0.00           C
ATOM   4892  C28 POPEM 226      37.641 124.756  38.218  1.00  0.00           C
ATOM   4895  C29 POPEM 226      36.721 124.286  39.318  1.00  0.00           C
ATOM   4897 0C21 POPEM 226      36.721 124.736  40.588  1.00  0.00           C
ATOM   4899 1C21 POPEM 226      37.641 125.796  41.128  1.00  0.00           C
ATOM   4902 2C21 POPEM 226      37.591 125.936  42.658  1.00  0.00           C
ATOM   4905 3C21 POPEM 226      36.281 126.566  43.148  1.00  0.00           C
ATOM   4908 4C21 POPEM 226      36.241 126.796  44.668  1.00  0.00           C
ATOM   4911 5C21 POPEM 226      37.311 127.766  45.198  1.00  0.00           C
ATOM   4914 6C21 POPEM 226      37.021 128.166  46.638  1.00  0.00           C
ATOM   4917 7C21 POPEM 226      38.091 129.056  47.268  1.00  0.00           C
ATOM   4920 8C21 POPEM 226      37.671 129.546  48.658  1.00  0.00           C
ATOM   4924  C33 POPEM 226      38.561 122.176  33.858  1.00  0.00           C
ATOM   4927  C34 POPEM 226      37.571 122.006  35.018  1.00  0.00           C
ATOM   4930  C35 POPEM 226      38.131 121.376  36.298  1.00  0.00           C
ATOM   4933  C36 POPEM 226      39.501 121.876  36.768  1.00  0.00           C
ATOM   4936  C37 POPEM 226      39.731 121.596  38.268  1.00  0.00           C
ATOM   4939  C38 POPEM 226      41.051 122.166  38.808  1.00  0.00           C
ATOM   4942  C39 POPEM 226      41.071 123.696  38.898  1.00  0.00           C
ATOM   4945 0C31 POPEM 226      42.391 124.236  39.458  1.00  0.00           C
ATOM   4948 1C31 POPEM 226      42.481 125.766  39.478  1.00  0.00           C
ATOM   4951 2C31 POPEM 226      43.721 126.246  40.238  1.00  0.00           C
ATOM   4954 3C31 POPEM 226      44.041 127.736  40.058  1.00  0.00           C
ATOM   4957 4C31 POPEM 226      44.511 128.076  38.638  1.00  0.00           C
ATOM   4960 5C31 POPEM 226      45.101 129.486  38.518  1.00  0.00           C
ATOM   4963 6C31 POPEM 226      45.411 129.876  37.078  1.00  0.00           C
ATOM   4967  NH3 POPEN 227      66.691  12.526  76.728  1.00  0.00           N
ATOM   4971  C12 POPEN 227      68.001  13.236  76.498  1.00  0.00           C
ATOM   4974  C11 POPEN 227      69.171  12.486  77.168  1.00  0.00           C
ATOM   4977  P   POPEN 227      71.071  11.576  75.588  1.00  0.00           P
ATOM   4978  O13 POPEN 227      71.941  12.256  74.598  1.00  0.00           O
ATOM   4979  O14 POPEN 227      71.651  10.566  76.488  1.00  0.00           O
ATOM   4980  O11 POPEN 227      69.791  10.976  74.898  1.00  0.00           O
ATOM   4981  O12 POPEN 227      70.391  12.706  76.468  1.00  0.00           O
ATOM   4982  C1  POPEN 227      69.461  11.396  73.578  1.00  0.00           C
ATOM   4985  C2  POPEN 227      70.181  10.526  72.518  1.00  0.00           C
ATOM   4987  O21 POPEN 227      69.541  10.736  71.258  1.00  0.00           O
ATOM   4988  C21 POPEN 227      69.751  11.916  70.728  1.00  0.00           C
ATOM   4989  O22 POPEN 227      70.531  12.766  71.128  1.00  0.00           O
ATOM   4990  C22 POPEN 227      68.821  12.056  69.538  1.00  0.00           C
ATOM   4993  C3  POPEN 227      70.111   9.016  72.858  1.00  0.00           C
ATOM   4996  O31 POPEN 227      70.451   8.246  71.678  1.00  0.00           O
ATOM   4997  C31 POPEN 227      69.591   7.286  71.388  1.00  0.00           C
ATOM   4998  O32 POPEN 227      68.681   6.916  72.108  1.00  0.00           O
ATOM   4999  C32 POPEN 227      69.831   6.716  69.998  1.00  0.00           C
ATOM   5002  C23 POPEN 227      67.391  12.436  69.988  1.00  0.00           C
ATOM   5005  C24 POPEN 227      66.551  12.976  68.828  1.00  0.00           C
ATOM   5008  C25 POPEN 227      66.971  14.376  68.388  1.00  0.00           C
ATOM   5011  C26 POPEN 227      66.471  14.746  66.988  1.00  0.00           C
ATOM   5014  C27 POPEN 227      67.361  15.806  66.338  1.00  0.00           C
ATOM   5017  C28 POPEN 227      66.831  16.316  64.988  1.00  0.00           C
ATOM   5020  C29 POPEN 227      66.431  15.186  64.088  1.00  0.00           C
ATOM   5022 0C21 POPEN 227      67.041  14.766  62.968  1.00  0.00           C
ATOM   5024 1C21 POPEN 227      68.271  15.356  62.338  1.00  0.00           C
ATOM   5027 2C21 POPEN 227      68.491  14.766  60.928  1.00  0.00           C
ATOM   5030 3C21 POPEN 227      67.341  15.026  59.938  1.00  0.00           C
ATOM   5033 4C21 POPEN 227      67.571  14.336  58.588  1.00  0.00           C
ATOM   5036 5C21 POPEN 227      66.351  14.396  57.668  1.00  0.00           C
ATOM   5039 6C21 POPEN 227      65.351  13.266  57.958  1.00  0.00           C
ATOM   5042 7C21 POPEN 227      64.021  13.446  57.218  1.00  0.00           C
ATOM   5045 8C21 POPEN 227      63.061  12.276  57.398  1.00  0.00           C
ATOM   5049  C33 POPEN 227      68.491   6.616  69.228  1.00  0.00           C
ATOM   5052  C34 POPEN 227      68.101   7.896  68.468  1.00  0.00           C
ATOM   5055  C35 POPEN 227      68.281   7.776  66.948  1.00  0.00           C
ATOM   5058  C36 POPEN 227      69.701   7.446  66.518  1.00  0.00           C
ATOM   5061  C37 POPEN 227      69.791   7.096  65.028  1.00  0.00           C
ATOM   5064  C38 POPEN 227      71.181   6.566  64.668  1.00  0.00           C
ATOM   5067  C39 POPEN 227      71.201   5.796  63.348  1.00  0.00           C
ATOM   5070 0C31 POPEN 227      71.191   6.666  62.088  1.00  0.00           C
ATOM   5073 1C31 POPEN 227      71.181   5.766  60.858  1.00  0.00           C
ATOM   5076 2C31 POPEN 227      71.111   6.516  59.518  1.00  0.00           C
ATOM   5079 3C31 POPEN 227      70.921   5.516  58.378  1.00  0.00           C
ATOM   5082 4C31 POPEN 227      70.911   6.176  56.998  1.00  0.00           C
ATOM   5085 5C31 POPEN 227      70.671   5.136  55.888  1.00  0.00           C
ATOM   5088 6C31 POPEN 227      70.501   5.776  54.518  1.00  0.00           C
ATOM   5092  NH3 POPEO 228     116.001  54.586  75.748  1.00  0.00           N
ATOM   5096  C12 POPEO 228     116.331  56.036  76.008  1.00  0.00           C
ATOM   5099  C11 POPEO 228     117.531  56.566  75.208  1.00  0.00           C
ATOM   5102  P   POPEO 228     118.551  58.916  74.648  1.00  0.00           P
ATOM   5103  O13 POPEO 228     118.541  60.236  75.298  1.00  0.00           O
ATOM   5104  O14 POPEO 228     119.831  58.306  74.208  1.00  0.00           O
ATOM   5105  O11 POPEO 228     117.521  58.956  73.428  1.00  0.00           O
ATOM   5106  O12 POPEO 228     117.781  57.916  75.598  1.00  0.00           O
ATOM   5107  C1  POPEO 228     117.941  58.556  72.118  1.00  0.00           C
ATOM   5110  C2  POPEO 228     118.411  59.746  71.218  1.00  0.00           C
ATOM   5112  O21 POPEO 228     118.101  59.486  69.838  1.00  0.00           O
ATOM   5113  C21 POPEO 228     118.791  58.536  69.248  1.00  0.00           C
ATOM   5114  O22 POPEO 228     119.531  57.726  69.798  1.00  0.00           O
ATOM   5115  C22 POPEO 228     118.631  58.616  67.738  1.00  0.00           C
ATOM   5118  C3  POPEO 228     119.901  60.196  71.448  1.00  0.00           C
ATOM   5121  O31 POPEO 228     120.421  60.986  70.338  1.00  0.00           O
ATOM   5122  C31 POPEO 228     121.581  61.576  70.588  1.00  0.00           C
ATOM   5123  O32 POPEO 228     122.211  61.476  71.628  1.00  0.00           O
ATOM   5124  C32 POPEO 228     122.041  62.326  69.328  1.00  0.00           C
ATOM   5127  C23 POPEO 228     119.911  59.196  67.078  1.00  0.00           C
ATOM   5130  C24 POPEO 228     119.921  59.056  65.548  1.00  0.00           C
ATOM   5133  C25 POPEO 228     121.221  59.636  64.948  1.00  0.00           C
ATOM   5136  C26 POPEO 228     121.421  59.276  63.468  1.00  0.00           C
ATOM   5139  C27 POPEO 228     122.851  59.576  63.008  1.00  0.00           C
ATOM   5142  C28 POPEO 228     123.131  59.216  61.538  1.00  0.00           C
ATOM   5145  C29 POPEO 228     122.311  60.036  60.588  1.00  0.00           C
ATOM   5147 0C21 POPEO 228     121.891  59.646  59.378  1.00  0.00           C
ATOM   5149 1C21 POPEO 228     122.251  58.346  58.688  1.00  0.00           C
ATOM   5152 2C21 POPEO 228     122.411  58.576  57.178  1.00  0.00           C
ATOM   5155 3C21 POPEO 228     121.061  58.796  56.458  1.00  0.00           C
ATOM   5158 4C21 POPEO 228     121.131  59.866  55.358  1.00  0.00           C
ATOM   5161 5C21 POPEO 228     119.731  60.176  54.798  1.00  0.00           C
ATOM   5164 6C21 POPEO 228     119.721  61.416  53.898  1.00  0.00           C
ATOM   5167 7C21 POPEO 228     118.311  61.766  53.408  1.00  0.00           C
ATOM   5170 8C21 POPEO 228     118.251  63.086  52.628  1.00  0.00           C
ATOM   5174  C33 POPEO 228     123.331  61.686  68.778  1.00  0.00           C
ATOM   5177  C34 POPEO 228     123.801  62.146  67.388  1.00  0.00           C
ATOM   5180  C35 POPEO 228     125.151  61.476  67.058  1.00  0.00           C
ATOM   5183  C36 POPEO 228     125.571  61.556  65.578  1.00  0.00           C
ATOM   5186  C37 POPEO 228     126.871  60.776  65.288  1.00  0.00           C
ATOM   5189  C38 POPEO 228     128.071  61.646  64.868  1.00  0.00           C
ATOM   5192  C39 POPEO 228     128.481  62.686  65.928  1.00  0.00           C
ATOM   5195 0C31 POPEO 228     129.771  63.416  65.548  1.00  0.00           C
ATOM   5198 1C31 POPEO 228     130.211  64.426  66.618  1.00  0.00           C
ATOM   5201 2C31 POPEO 228     131.481  65.196  66.228  1.00  0.00           C
ATOM   5204 3C31 POPEO 228     131.261  66.296  65.178  1.00  0.00           C
ATOM   5207 4C31 POPEO 228     130.501  67.506  65.758  1.00  0.00           C
ATOM   5210 5C31 POPEO 228     130.861  68.836  65.088  1.00  0.00           C
ATOM   5213 6C31 POPEO 228     130.261  70.036  65.818  1.00  0.00           C
ATOM   5217  NH3 POPEP 229      77.061 121.296  28.878  1.00  0.00           N
ATOM   5221  C12 POPEP 229      76.671 122.236  27.778  1.00  0.00           C
ATOM   5224  C11 POPEP 229      77.151 123.646  28.138  1.00  0.00           C
ATOM   5227  P   POPEP 229      77.431 125.926  27.018  1.00  0.00           P
ATOM   5228  O13 POPEP 229      78.021 126.406  25.758  1.00  0.00           O
ATOM   5229  O14 POPEP 229      76.041 126.316  27.338  1.00  0.00           O
ATOM   5230  O11 POPEP 229      78.451 126.296  28.178  1.00  0.00           O
ATOM   5231  O12 POPEP 229      77.571 124.356  26.978  1.00  0.00           O
ATOM   5232  C1  POPEP 229      78.261 127.416  29.048  1.00  0.00           C
ATOM   5235  C2  POPEP 229      78.041 126.956  30.518  1.00  0.00           C
ATOM   5237  O21 POPEP 229      78.001 128.106  31.408  1.00  0.00           O
ATOM   5238  C21 POPEP 229      77.371 127.856  32.568  1.00  0.00           C
ATOM   5239  O22 POPEP 229      76.751 126.856  32.838  1.00  0.00           O
ATOM   5240  C22 POPEP 229      77.651 128.996  33.578  1.00  0.00           C
ATOM   5243  C3  POPEP 229      79.181 125.966  30.898  1.00  0.00           C
ATOM   5246  O31 POPEP 229      78.911 125.226  32.118  1.00  0.00           O
ATOM   5247  C31 POPEP 229      79.621 125.586  33.168  1.00  0.00           C
ATOM   5248  O32 POPEP 229      80.531 126.386  33.178  1.00  0.00           O
ATOM   5249  C32 POPEP 229      79.051 124.886  34.398  1.00  0.00           C
ATOM   5252  C23 POPEP 229      76.671 128.996  34.788  1.00  0.00           C
ATOM   5255  C24 POPEP 229      76.961 130.086  35.848  1.00  0.00           C
ATOM   5258  C25 POPEP 229      75.881 130.166  36.948  1.00  0.00           C
ATOM   5261  C26 POPEP 229      76.131 131.246  38.018  1.00  0.00           C
ATOM   5264  C27 POPEP 229      74.821 131.686  38.708  1.00  0.00           C
ATOM   5267  C28 POPEP 229      74.981 132.826  39.748  1.00  0.00           C
ATOM   5270  C29 POPEP 229      73.621 133.388  40.108  1.00  0.00           C
ATOM   5272 0C21 POPEP 229      73.321 134.288  41.068  1.00  0.00           C
ATOM   5274 1C21 POPEP 229      74.261 134.958  42.038  1.00  0.00           C
ATOM   5277 2C21 POPEP 229      73.491 135.968  42.908  1.00  0.00           C
ATOM   5280 3C21 POPEP 229      74.241 136.428  44.168  1.00  0.00           C
ATOM   5283 4C21 POPEP 229      73.391 137.398  45.008  1.00  0.00           C
ATOM   5286 5C21 POPEP 229      74.051 137.908  46.298  1.00  0.00           C
ATOM   5289 6C21 POPEP 229      74.281 136.828  47.358  1.00  0.00           C
ATOM   5292 7C21 POPEP 229      74.661 137.428  48.718  1.00  0.00           C
ATOM   5295 8C21 POPEP 229      75.021 136.378  49.778  1.00  0.00           C
ATOM   5299  C33 POPEP 229      79.621 125.546  35.668  1.00  0.00           C
ATOM   5302  C34 POPEP 229      78.771 125.296  36.918  1.00  0.00           C
ATOM   5305  C35 POPEP 229      79.311 126.126  38.088  1.00  0.00           C
ATOM   5308  C36 POPEP 229      78.631 125.786  39.408  1.00  0.00           C
ATOM   5311  C37 POPEP 229      79.111 126.676  40.548  1.00  0.00           C
ATOM   5314  C38 POPEP 229      78.751 126.066  41.908  1.00  0.00           C
ATOM   5317  C39 POPEP 229      78.661 127.096  43.038  1.00  0.00           C
ATOM   5320 0C31 POPEP 229      79.921 127.946  43.238  1.00  0.00           C
ATOM   5323 1C31 POPEP 229      79.731 128.906  44.418  1.00  0.00           C
ATOM   5326 2C31 POPEP 229      80.931 129.816  44.678  1.00  0.00           C
ATOM   5329 3C31 POPEP 229      80.561 130.986  45.608  1.00  0.00           C
ATOM   5332 4C31 POPEP 229      80.041 130.526  46.978  1.00  0.00           C
ATOM   5335 5C31 POPEP 229      79.611 131.706  47.848  1.00  0.00           C
ATOM   5338 6C31 POPEP 229      79.501 131.346  49.328  1.00  0.00           C
ATOM   5342  NH3 POPEQ 230     132.743  82.826  74.428  1.00  0.00           N
ATOM   5346  C12 POPEQ 230     131.873  81.696  73.938  1.00  0.00           C
ATOM   5349  C11 POPEQ 230     130.401  81.896  74.298  1.00  0.00           C
ATOM   5352  P   POPEQ 230     128.981  79.636  74.348  1.00  0.00           P
ATOM   5353  O13 POPEQ 230     129.731  79.406  75.598  1.00  0.00           O
ATOM   5354  O14 POPEQ 230     127.521  79.806  74.458  1.00  0.00           O
ATOM   5355  O11 POPEQ 230     129.251  78.476  73.298  1.00  0.00           O
ATOM   5356  O12 POPEQ 230     129.591  80.916  73.638  1.00  0.00           O
ATOM   5357  C1  POPEQ 230     130.361  78.516  72.398  1.00  0.00           C
ATOM   5360  C2  POPEQ 230     129.951  78.816  70.928  1.00  0.00           C
ATOM   5362  O21 POPEQ 230     131.131  78.636  70.128  1.00  0.00           O
ATOM   5363  C21 POPEQ 230     130.911  78.226  68.878  1.00  0.00           C
ATOM   5364  O22 POPEQ 230     129.841  77.826  68.438  1.00  0.00           O
ATOM   5365  C22 POPEQ 230     132.183  78.386  68.078  1.00  0.00           C
ATOM   5368  C3  POPEQ 230     129.391  80.256  70.728  1.00  0.00           C
ATOM   5371  O31 POPEQ 230     129.211  80.646  69.348  1.00  0.00           O
ATOM   5372  C31 POPEQ 230     128.141  80.136  68.738  1.00  0.00           C
ATOM   5373  O32 POPEQ 230     127.341  79.356  69.238  1.00  0.00           O
ATOM   5374  C32 POPEQ 230     128.141  80.666  67.298  1.00  0.00           C
ATOM   5377  C23 POPEQ 230     131.943  78.406  66.558  1.00  0.00           C
ATOM   5380  C24 POPEQ 230     133.223  78.796  65.818  1.00  0.00           C
ATOM   5383  C25 POPEQ 230     133.053  79.016  64.308  1.00  0.00           C
ATOM   5386  C26 POPEQ 230     132.653  77.756  63.528  1.00  0.00           C
ATOM   5389  C27 POPEQ 230     133.133  77.816  62.068  1.00  0.00           C
ATOM   5392  C28 POPEQ 230     132.633  76.636  61.208  1.00  0.00           C
ATOM   5395  C29 POPEQ 230     131.301  76.936  60.578  1.00  0.00           C
ATOM   5397 0C21 POPEQ 230     131.071  77.046  59.258  1.00  0.00           C
ATOM   5399 1C21 POPEQ 230     132.103  76.846  58.188  1.00  0.00           C
ATOM   5402 2C21 POPEQ 230     131.521  76.996  56.768  1.00  0.00           C
ATOM   5405 3C21 POPEQ 230     132.553  76.646  55.678  1.00  0.00           C
ATOM   5408 4C21 POPEQ 230     132.023  76.816  54.248  1.00  0.00           C
ATOM   5411 5C21 POPEQ 230     131.481  78.216  53.918  1.00  0.00           C
ATOM   5414 6C21 POPEQ 230     132.473  79.346  54.228  1.00  0.00           C
ATOM   5417 7C21 POPEQ 230     131.883  80.736  53.968  1.00  0.00           C
ATOM   5420 8C21 POPEQ 230     132.823  81.856  54.398  1.00  0.00           C
ATOM   5424  C33 POPEQ 230     127.141  79.986  66.338  1.00  0.00           C
ATOM   5427  C34 POPEQ 230     127.211  80.536  64.898  1.00  0.00           C
ATOM   5430  C35 POPEQ 230     128.291  79.876  64.028  1.00  0.00           C
ATOM   5433  C36 POPEQ 230     128.481  80.566  62.668  1.00  0.00           C
ATOM   5436  C37 POPEQ 230     129.441  79.816  61.748  1.00  0.00           C
ATOM   5439  C38 POPEQ 230     130.051  80.686  60.628  1.00  0.00           C
ATOM   5442  C39 POPEQ 230     129.011  81.426  59.778  1.00  0.00           C
ATOM   5445 0C31 POPEQ 230     129.641  82.096  58.548  1.00  0.00           C
ATOM   5448 1C31 POPEQ 230     128.591  82.626  57.558  1.00  0.00           C
ATOM   5451 2C31 POPEQ 230     129.261  83.276  56.328  1.00  0.00           C
ATOM   5454 3C31 POPEQ 230     128.331  83.466  55.118  1.00  0.00           C
ATOM   5457 4C31 POPEQ 230     127.821  82.146  54.528  1.00  0.00           C
ATOM   5460 5C31 POPEQ 230     127.501  82.246  53.028  1.00  0.00           C
ATOM   5463 6C31 POPEQ 230     126.881  80.976  52.438  1.00  0.00           C
ATOM   5467  NH3 POPER 231      94.681   5.236  74.038  1.00  0.00           N
ATOM   5471  C12 POPER 231      95.201   6.506  74.668  1.00  0.00           C
ATOM   5474  C11 POPER 231      95.611   6.266  76.138  1.00  0.00           C
ATOM   5477  P   POPER 231      97.831   7.706  76.238  1.00  0.00           P
ATOM   5478  O13 POPER 231      98.351   6.536  75.498  1.00  0.00           O
ATOM   5479  O14 POPER 231      98.591   8.196  77.418  1.00  0.00           O
ATOM   5480  O11 POPER 231      97.561   8.896  75.268  1.00  0.00           O
ATOM   5481  O12 POPER 231      96.351   7.356  76.698  1.00  0.00           O
ATOM   5482  C1  POPER 231      98.611   9.776  74.838  1.00  0.00           C
ATOM   5485  C2  POPER 231      98.401  10.076  73.338  1.00  0.00           C
ATOM   5487  O21 POPER 231      99.061  11.316  72.998  1.00  0.00           O
ATOM   5488  C21 POPER 231      99.811  11.496  71.888  1.00  0.00           C
ATOM   5489  O22 POPER 231     100.271  12.576  71.578  1.00  0.00           O
ATOM   5490  C22 POPER 231      99.981  10.256  70.998  1.00  0.00           C
ATOM   5493  C3  POPER 231      96.871  10.196  73.078  1.00  0.00           C
ATOM   5496  O31 POPER 231      96.511  10.586  71.748  1.00  0.00           O
ATOM   5497  C31 POPER 231      96.171   9.586  70.938  1.00  0.00           C
ATOM   5498  O32 POPER 231      96.391   8.406  71.128  1.00  0.00           O
ATOM   5499  C32 POPER 231      95.401  10.186  69.768  1.00  0.00           C
ATOM   5502  C23 POPER 231     100.761  10.546  69.678  1.00  0.00           C
ATOM   5505  C24 POPER 231     100.571   9.456  68.608  1.00  0.00           C
ATOM   5508  C25 POPER 231     100.511   9.996  67.168  1.00  0.00           C
ATOM   5511  C26 POPER 231     101.881  10.276  66.528  1.00  0.00           C
ATOM   5514  C27 POPER 231     101.731  11.046  65.198  1.00  0.00           C
ATOM   5517  C28 POPER 231     102.901  10.856  64.218  1.00  0.00           C
ATOM   5520  C29 POPER 231     104.191  11.466  64.718  1.00  0.00           C
ATOM   5522 0C21 POPER 231     105.361  11.576  64.058  1.00  0.00           C
ATOM   5524 1C21 POPER 231     105.741  11.146  62.658  1.00  0.00           C
ATOM   5527 2C21 POPER 231     104.801  10.316  61.758  1.00  0.00           C
ATOM   5530 3C21 POPER 231     105.491   9.896  60.448  1.00  0.00           C
ATOM   5533 4C21 POPER 231     104.621   9.006  59.548  1.00  0.00           C
ATOM   5536 5C21 POPER 231     103.611   9.776  58.688  1.00  0.00           C
ATOM   5539 6C21 POPER 231     104.181  10.256  57.348  1.00  0.00           C
ATOM   5542 7C21 POPER 231     103.161  11.036  56.508  1.00  0.00           C
ATOM   5545 8C21 POPER 231     103.681  11.446  55.128  1.00  0.00           C
ATOM   5549  C33 POPER 231      95.811   9.606  68.398  1.00  0.00           C
ATOM   5552  C34 POPER 231      95.321  10.526  67.258  1.00  0.00           C
ATOM   5555  C35 POPER 231      96.011  10.236  65.918  1.00  0.00           C
ATOM   5558  C36 POPER 231      95.531  11.166  64.788  1.00  0.00           C
ATOM   5561  C37 POPER 231      95.291  10.406  63.478  1.00  0.00           C
ATOM   5564  C38 POPER 231      95.121  11.326  62.258  1.00  0.00           C
ATOM   5567  C39 POPER 231      94.511  10.606  61.038  1.00  0.00           C
ATOM   5570 0C31 POPER 231      94.391  11.536  59.828  1.00  0.00           C
ATOM   5573 1C31 POPER 231      93.591  10.916  58.678  1.00  0.00           C
ATOM   5576 2C31 POPER 231      93.491  11.846  57.468  1.00  0.00           C
ATOM   5579 3C31 POPER 231      92.761  11.216  56.268  1.00  0.00           C
ATOM   5582 4C31 POPER 231      92.621  12.196  55.098  1.00  0.00           C
ATOM   5585 5C31 POPER 231      91.821  11.626  53.928  1.00  0.00           C
ATOM   5588 6C31 POPER 231      91.581  12.666  52.828  1.00  0.00           C
ATOM   5592  NH3 POPES 232      22.281  20.106  29.628  1.00  0.00           N
ATOM   5596  C12 POPES 232      20.811  19.926  29.888  1.00  0.00           C
ATOM   5599  C11 POPES 232      20.001  21.226  29.768  1.00  0.00           C
ATOM   5602  P   POPES 232      17.491  21.886  29.488  1.00  0.00           P
ATOM   5603  O13 POPES 232      16.151  21.276  29.568  1.00  0.00           O
ATOM   5604  O14 POPES 232      17.871  22.486  28.198  1.00  0.00           O
ATOM   5605  O11 POPES 232      17.531  22.996  30.618  1.00  0.00           O
ATOM   5606  O12 POPES 232      18.621  20.866  29.908  1.00  0.00           O
ATOM   5607  C1  POPES 232      17.211  22.556  31.948  1.00  0.00           C
ATOM   5610  C2  POPES 232      18.441  22.646  32.868  1.00  0.00           C
ATOM   5612  O21 POPES 232      17.931  22.426  34.178  1.00  0.00           O
ATOM   5613  C21 POPES 232      18.791  21.956  35.048  1.00  0.00           C
ATOM   5614  O22 POPES 232      19.921  21.576  34.818  1.00  0.00           O
ATOM   5615  C22 POPES 232      18.191  22.136  36.438  1.00  0.00           C
ATOM   5618  C3  POPES 232      19.091  24.056  32.738  1.00  0.00           C
ATOM   5621  O31 POPES 232      19.231  24.656  34.028  1.00  0.00           O
ATOM   5622  C31 POPES 232      20.271  25.436  34.248  1.00  0.00           C
ATOM   5623  O32 POPES 232      21.101  25.806  33.448  1.00  0.00           O
ATOM   5624  C32 POPES 232      20.201  25.826  35.728  1.00  0.00           C
ATOM   5627  C23 POPES 232      18.221  20.886  37.318  1.00  0.00           C
ATOM   5630  C24 POPES 232      17.621  21.256  38.678  1.00  0.00           C
ATOM   5633  C25 POPES 232      17.461  20.086  39.638  1.00  0.00           C
ATOM   5636  C26 POPES 232      16.901  20.596  40.968  1.00  0.00           C
ATOM   5639  C27 POPES 232      16.821  19.516  42.058  1.00  0.00           C
ATOM   5642  C28 POPES 232      16.191  20.036  43.358  1.00  0.00           C
ATOM   5645  C29 POPES 232      16.911  21.256  43.888  1.00  0.00           C
ATOM   5647 0C21 POPES 232      17.841  21.296  44.858  1.00  0.00           C
ATOM   5649 1C21 POPES 232      18.381  20.126  45.648  1.00  0.00           C
ATOM   5652 2C21 POPES 232      17.391  19.506  46.658  1.00  0.00           C
ATOM   5655 3C21 POPES 232      16.681  20.516  47.578  1.00  0.00           C
ATOM   5658 4C21 POPES 232      15.521  19.876  48.358  1.00  0.00           C
ATOM   5661 5C21 POPES 232      15.981  18.906  49.448  1.00  0.00           C
ATOM   5664 6C21 POPES 232      14.801  18.226  50.158  1.00  0.00           C
ATOM   5667 7C21 POPES 232      15.141  17.796  51.588  1.00  0.00           C
ATOM   5670 8C21 POPES 232      13.991  17.086  52.308  1.00  0.00           C
ATOM   5674  C33 POPES 232      21.061  24.896  36.608  1.00  0.00           C
ATOM   5677  C34 POPES 232      20.671  24.966  38.088  1.00  0.00           C
ATOM   5680  C35 POPES 232      21.561  24.046  38.918  1.00  0.00           C
ATOM   5683  C36 POPES 232      21.111  23.836  40.358  1.00  0.00           C
ATOM   5686  C37 POPES 232      22.251  23.146  41.098  1.00  0.00           C
ATOM   5689  C38 POPES 232      21.921  22.456  42.418  1.00  0.00           C
ATOM   5692  C39 POPES 232      21.931  23.426  43.598  1.00  0.00           C
ATOM   5695 0C31 POPES 232      21.671  22.686  44.908  1.00  0.00           C
ATOM   5698 1C31 POPES 232      21.461  23.656  46.058  1.00  0.00           C
ATOM   5701 2C31 POPES 232      21.061  22.946  47.348  1.00  0.00           C
ATOM   5704 3C31 POPES 232      20.691  23.946  48.448  1.00  0.00           C
ATOM   5707 4C31 POPES 232      20.281  23.226  49.728  1.00  0.00           C
ATOM   5710 5C31 POPES 232      19.521  24.126  50.698  1.00  0.00           C
ATOM   5713 6C31 POPES 232      19.231  23.426  52.018  1.00  0.00           C
ATOM   5717  NH3 POPET 233     124.401 110.746  75.648  1.00  0.00           N
ATOM   5721  C12 POPET 233     124.531 109.576  76.588  1.00  0.00           C
ATOM   5724  C11 POPET 233     125.861 108.846  76.308  1.00  0.00           C
ATOM   5727  P   POPET 233     127.611 110.816  76.418  1.00  0.00           P
ATOM   5728  O13 POPET 233     126.601 111.876  76.568  1.00  0.00           O
ATOM   5729  O14 POPET 233     128.981 110.996  76.918  1.00  0.00           O
ATOM   5730  O11 POPET 233     127.731 110.506  74.868  1.00  0.00           O
ATOM   5731  O12 POPET 233     126.981 109.456  76.948  1.00  0.00           O
ATOM   5732  C1  POPET 233     128.481 111.396  74.028  1.00  0.00           C
ATOM   5735  C2  POPET 233     127.721 111.696  72.698  1.00  0.00           C
ATOM   5737  O21 POPET 233     127.401 110.486  71.958  1.00  0.00           O
ATOM   5738  C21 POPET 233     128.431 109.746  71.568  1.00  0.00           C
ATOM   5739  O22 POPET 233     129.601 110.056  71.608  1.00  0.00           O
ATOM   5740  C22 POPET 233     127.951 108.396  71.068  1.00  0.00           C
ATOM   5743  C3  POPET 233     128.401 112.806  71.828  1.00  0.00           C
ATOM   5746  O31 POPET 233     127.551 113.216  70.718  1.00  0.00           O
ATOM   5747  C31 POPET 233     128.181 114.036  69.878  1.00  0.00           C
ATOM   5748  O32 POPET 233     129.341 114.376  69.968  1.00  0.00           O
ATOM   5749  C32 POPET 233     127.241 114.626  68.828  1.00  0.00           C
ATOM   5752  C23 POPET 233     128.011 108.216  69.538  1.00  0.00           C
ATOM   5755  C24 POPET 233     126.691 108.516  68.838  1.00  0.00           C
ATOM   5758  C25 POPET 233     126.701 108.096  67.358  1.00  0.00           C
ATOM   5761  C26 POPET 233     125.321 107.656  66.848  1.00  0.00           C
ATOM   5764  C27 POPET 233     125.371 107.106  65.408  1.00  0.00           C
ATOM   5767  C28 POPET 233     124.161 106.236  65.038  1.00  0.00           C
ATOM   5770  C29 POPET 233     122.851 106.986  65.098  1.00  0.00           C
ATOM   5772 0C21 POPET 233     121.771 106.776  64.328  1.00  0.00           C
ATOM   5774 1C21 POPET 233     121.651 105.766  63.218  1.00  0.00           C
ATOM   5777 2C21 POPET 233     121.221 106.406  61.898  1.00  0.00           C
ATOM   5780 3C21 POPET 233     119.731 106.776  61.848  1.00  0.00           C
ATOM   5783 4C21 POPET 233     119.181 106.736  60.418  1.00  0.00           C
ATOM   5786 5C21 POPET 233     119.631 107.926  59.558  1.00  0.00           C
ATOM   5789 6C21 POPET 233     119.151 107.796  58.118  1.00  0.00           C
ATOM   5792 7C21 POPET 233     119.581 108.976  57.238  1.00  0.00           C
ATOM   5795 8C21 POPET 233     119.331 108.726  55.748  1.00  0.00           C
ATOM   5799  C33 POPET 233     127.461 114.006  67.438  1.00  0.00           C
ATOM   5802  C34 POPET 233     126.751 112.666  67.368  1.00  0.00           C
ATOM   5805  C35 POPET 233     126.531 112.126  65.948  1.00  0.00           C
ATOM   5808  C36 POPET 233     125.151 111.486  65.828  1.00  0.00           C
ATOM   5811  C37 POPET 233     124.821 110.956  64.428  1.00  0.00           C
ATOM   5814  C38 POPET 233     123.361 110.516  64.368  1.00  0.00           C
ATOM   5817  C39 POPET 233     122.921 109.886  63.048  1.00  0.00           C
ATOM   5820 0C31 POPET 233     123.071 110.816  61.838  1.00  0.00           C
ATOM   5823 1C31 POPET 233     122.401 110.246  60.578  1.00  0.00           C
ATOM   5826 2C31 POPET 233     122.781 110.996  59.298  1.00  0.00           C
ATOM   5829 3C31 POPET 233     122.061 112.336  59.108  1.00  0.00           C
ATOM   5832 4C31 POPET 233     120.781 112.216  58.268  1.00  0.00           C
ATOM   5835 5C31 POPET 233     120.271 113.576  57.758  1.00  0.00           C
ATOM   5838 6C31 POPET 233     119.131 113.436  56.738  1.00  0.00           C
ATOM   5842  NH3 POPEU 234      19.401  68.106  31.228  1.00  0.00           N
ATOM   5846  C12 POPEU 234      20.741  67.936  30.568  1.00  0.00           C
ATOM   5849  C11 POPEU 234      21.281  69.296  30.068  1.00  0.00           C
ATOM   5852  P   POPEU 234      21.341  70.996  32.108  1.00  0.00           P
ATOM   5853  O13 POPEU 234      21.451  72.376  31.558  1.00  0.00           O
ATOM   5854  O14 POPEU 234      20.001  70.456  32.448  1.00  0.00           O
ATOM   5855  O11 POPEU 234      22.331  70.826  33.318  1.00  0.00           O
ATOM   5856  O12 POPEU 234      22.001  70.026  31.058  1.00  0.00           O
ATOM   5857  C1  POPEU 234      22.971  69.576  33.628  1.00  0.00           C
ATOM   5860  C2  POPEU 234      22.701  69.156  35.098  1.00  0.00           C
ATOM   5862  O21 POPEU 234      22.381  67.756  35.148  1.00  0.00           O
ATOM   5863  C21 POPEU 234      23.231  66.946  35.758  1.00  0.00           C
ATOM   5864  O22 POPEU 234      24.261  67.266  36.338  1.00  0.00           O
ATOM   5865  C22 POPEU 234      22.701  65.516  35.638  1.00  0.00           C
ATOM   5868  C3  POPEU 234      21.481  69.946  35.658  1.00  0.00           C
ATOM   5871  O31 POPEU 234      21.031  69.406  36.908  1.00  0.00           O
ATOM   5872  C31 POPEU 234      21.871  69.516  37.908  1.00  0.00           C
ATOM   5873  O32 POPEU 234      22.901  70.166  37.948  1.00  0.00           O
ATOM   5874  C32 POPEU 234      21.351  68.626  39.028  1.00  0.00           C
ATOM   5877  C23 POPEU 234      22.761  64.706  36.948  1.00  0.00           C
ATOM   5880  C24 POPEU 234      22.071  63.326  36.858  1.00  0.00           C
ATOM   5883  C25 POPEU 234      21.451  62.886  38.208  1.00  0.00           C
ATOM   5886  C26 POPEU 234      22.451  62.796  39.368  1.00  0.00           C
ATOM   5889  C27 POPEU 234      21.781  63.046  40.728  1.00  0.00           C
ATOM   5892  C28 POPEU 234      22.761  62.936  41.918  1.00  0.00           C
ATOM   5895  C29 POPEU 234      22.141  63.456  43.188  1.00  0.00           C
ATOM   5897 0C21 POPEU 234      22.261  62.956  44.428  1.00  0.00           C
ATOM   5899 1C21 POPEU 234      23.091  61.766  44.858  1.00  0.00           C
ATOM   5902 2C21 POPEU 234      23.851  62.046  46.168  1.00  0.00           C
ATOM   5905 3C21 POPEU 234      24.351  60.766  46.868  1.00  0.00           C
ATOM   5908 4C21 POPEU 234      25.001  61.076  48.228  1.00  0.00           C
ATOM   5911 5C21 POPEU 234      24.941  59.896  49.218  1.00  0.00           C
ATOM   5914 6C21 POPEU 234      25.461  60.296  50.608  1.00  0.00           C
ATOM   5917 7C21 POPEU 234      25.211  59.246  51.688  1.00  0.00           C
ATOM   5920 8C21 POPEU 234      25.621  59.716  53.078  1.00  0.00           C
ATOM   5924  C33 POPEU 234      22.411  68.426  40.118  1.00  0.00           C
ATOM   5927  C34 POPEU 234      21.861  67.556  41.248  1.00  0.00           C
ATOM   5930  C35 POPEU 234      22.821  67.406  42.428  1.00  0.00           C
ATOM   5933  C36 POPEU 234      24.111  66.666  42.068  1.00  0.00           C
ATOM   5936  C37 POPEU 234      24.991  66.476  43.298  1.00  0.00           C
ATOM   5939  C38 POPEU 234      26.351  65.846  42.978  1.00  0.00           C
ATOM   5942  C39 POPEU 234      27.281  65.786  44.198  1.00  0.00           C
ATOM   5945 0C31 POPEU 234      27.821  67.146  44.628  1.00  0.00           C
ATOM   5948 1C31 POPEU 234      28.791  67.006  45.818  1.00  0.00           C
ATOM   5951 2C31 POPEU 234      29.571  68.286  46.088  1.00  0.00           C
ATOM   5954 3C31 POPEU 234      30.681  68.116  47.128  1.00  0.00           C
ATOM   5957 4C31 POPEU 234      30.161  67.816  48.538  1.00  0.00           C
ATOM   5960 5C31 POPEU 234      31.271  67.966  49.598  1.00  0.00           C
ATOM   5963 6C31 POPEU 234      30.781  67.756  51.028  1.00  0.00           C
ATOM   5967  NH3 POPEV 235      30.551  96.876  72.388  1.00  0.00           N
ATOM   5971  C12 POPEV 235      29.181  97.406  72.718  1.00  0.00           C
ATOM   5974  C11 POPEV 235      29.001  98.876  72.258  1.00  0.00           C
ATOM   5977  P   POPEV 235      31.131 100.136  71.408  1.00  0.00           P
ATOM   5978  O13 POPEV 235      32.311 100.846  71.958  1.00  0.00           O
ATOM   5979  O14 POPEV 235      31.381  98.906  70.618  1.00  0.00           O
ATOM   5980  O11 POPEV 235      30.211 101.146  70.638  1.00  0.00           O
ATOM   5981  O12 POPEV 235      30.141  99.696  72.558  1.00  0.00           O
ATOM   5982  C1  POPEV 235      30.491 101.566  69.308  1.00  0.00           C
ATOM   5985  C2  POPEV 235      29.181 101.896  68.558  1.00  0.00           C
ATOM   5987  O21 POPEV 235      29.451 102.316  67.208  1.00  0.00           O
ATOM   5988  C21 POPEV 235      29.851 101.336  66.408  1.00  0.00           C
ATOM   5989  O22 POPEV 235      30.061 100.176  66.718  1.00  0.00           O
ATOM   5990  C22 POPEV 235      29.851 101.856  64.988  1.00  0.00           C
ATOM   5993  C3  POPEV 235      28.401 103.006  69.338  1.00  0.00           C
ATOM   5996  O31 POPEV 235      27.341 103.706  68.638  1.00  0.00           O
ATOM   5997  C31 POPEV 235      26.241 103.026  68.408  1.00  0.00           C
ATOM   5998  O32 POPEV 235      26.141 101.806  68.358  1.00  0.00           O
ATOM   5999  C32 POPEV 235      25.061 103.996  68.268  1.00  0.00           C
ATOM   6002  C23 POPEV 235      30.271 100.756  63.988  1.00  0.00           C
ATOM   6005  C24 POPEV 235      29.661 100.996  62.608  1.00  0.00           C
ATOM   6008  C25 POPEV 235      30.271 100.116  61.518  1.00  0.00           C
ATOM   6011  C26 POPEV 235      31.771 100.396  61.298  1.00  0.00           C
ATOM   6014  C27 POPEV 235      32.131 100.426  59.808  1.00  0.00           C
ATOM   6017  C28 POPEV 235      33.641 100.596  59.578  1.00  0.00           C
ATOM   6020  C29 POPEV 235      34.031  99.876  58.318  1.00  0.00           C
ATOM   6022 0C21 POPEV 235      34.361 100.416  57.128  1.00  0.00           C
ATOM   6024 1C21 POPEV 235      34.481 101.876  56.758  1.00  0.00           C
ATOM   6027 2C21 POPEV 235      35.781 102.156  55.978  1.00  0.00           C
ATOM   6030 3C21 POPEV 235      35.961 101.266  54.738  1.00  0.00           C
ATOM   6033 4C21 POPEV 235      37.111 101.716  53.828  1.00  0.00           C
ATOM   6036 5C21 POPEV 235      37.491 100.666  52.778  1.00  0.00           C
ATOM   6039 6C21 POPEV 235      38.171  99.416  53.348  1.00  0.00           C
ATOM   6042 7C21 POPEV 235      38.701  98.496  52.238  1.00  0.00           C
ATOM   6045 8C21 POPEV 235      39.311  97.196  52.768  1.00  0.00           C
ATOM   6049  C33 POPEV 235      24.831 104.536  66.838  1.00  0.00           C
ATOM   6052  C34 POPEV 235      25.991 105.406  66.308  1.00  0.00           C
ATOM   6055  C35 POPEV 235      25.581 106.416  65.218  1.00  0.00           C
ATOM   6058  C36 POPEV 235      24.851 105.816  64.018  1.00  0.00           C
ATOM   6061  C37 POPEV 235      24.401 106.886  63.008  1.00  0.00           C
ATOM   6064  C38 POPEV 235      23.421 106.396  61.918  1.00  0.00           C
ATOM   6067  C39 POPEV 235      22.241 107.356  61.688  1.00  0.00           C
ATOM   6070 0C31 POPEV 235      22.591 108.726  61.088  1.00  0.00           C
ATOM   6073 1C31 POPEV 235      22.331 108.826  59.578  1.00  0.00           C
ATOM   6076 2C31 POPEV 235      22.531 110.256  59.038  1.00  0.00           C
ATOM   6079 3C31 POPEV 235      22.411 110.326  57.508  1.00  0.00           C
ATOM   6082 4C31 POPEV 235      22.571 111.746  56.958  1.00  0.00           C
ATOM   6085 5C31 POPEV 235      22.561 111.786  55.418  1.00  0.00           C
ATOM   6088 6C31 POPEV 235      22.791 113.176  54.818  1.00  0.00           C
ATOM   6092  NH3 POPEW 236      66.811  40.266  78.978  1.00  0.00           N
ATOM   6096  C12 POPEW 236      67.291  39.326  80.038  1.00  0.00           C
ATOM   6099  C11 POPEW 236      68.171  40.156  80.968  1.00  0.00           C
ATOM   6102  P   POPEW 236      69.351  42.416  80.518  1.00  0.00           P
ATOM   6103  O13 POPEW 236      68.031  43.046  80.318  1.00  0.00           O
ATOM   6104  O14 POPEW 236      70.061  42.556  81.798  1.00  0.00           O
ATOM   6105  O11 POPEW 236      70.271  42.816  79.298  1.00  0.00           O
ATOM   6106  O12 POPEW 236      69.141  40.886  80.208  1.00  0.00           O
ATOM   6107  C1  POPEW 236      69.791  42.706  77.958  1.00  0.00           C
ATOM   6110  C2  POPEW 236      70.831  41.926  77.118  1.00  0.00           C
ATOM   6112  O21 POPEW 236      70.481  41.966  75.718  1.00  0.00           O
ATOM   6113  C21 POPEW 236      69.401  41.316  75.338  1.00  0.00           C
ATOM   6114  O22 POPEW 236      68.781  40.506  76.008  1.00  0.00           O
ATOM   6115  C22 POPEW 236      69.021  41.776  73.938  1.00  0.00           C
ATOM   6118  C3  POPEW 236      71.111  40.506  77.698  1.00  0.00           C
ATOM   6121  O31 POPEW 236      72.141  39.826  76.958  1.00  0.00           O
ATOM   6122  C31 POPEW 236      71.751  39.066  75.918  1.00  0.00           C
ATOM   6123  O32 POPEW 236      72.101  39.256  74.768  1.00  0.00           O
ATOM   6124  C32 POPEW 236      71.071  37.796  76.418  1.00  0.00           C
ATOM   6127  C23 POPEW 236      69.901  41.176  72.818  1.00  0.00           C
ATOM   6130  C24 POPEW 236      69.661  41.876  71.478  1.00  0.00           C
ATOM   6133  C25 POPEW 236      70.301  41.166  70.288  1.00  0.00           C
ATOM   6136  C26 POPEW 236      70.281  42.016  69.008  1.00  0.00           C
ATOM   6139  C27 POPEW 236      70.791  41.256  67.768  1.00  0.00           C
ATOM   6142  C28 POPEW 236      71.141  42.216  66.618  1.00  0.00           C
ATOM   6145  C29 POPEW 236      71.771  41.536  65.428  1.00  0.00           C
ATOM   6147 0C21 POPEW 236      72.341  42.196  64.408  1.00  0.00           C
ATOM   6149 1C21 POPEW 236      72.411  43.696  64.338  1.00  0.00           C
ATOM   6152 2C21 POPEW 236      73.221  44.276  63.158  1.00  0.00           C
ATOM   6155 3C21 POPEW 236      72.471  44.356  61.828  1.00  0.00           C
ATOM   6158 4C21 POPEW 236      73.191  45.286  60.828  1.00  0.00           C
ATOM   6161 5C21 POPEW 236      72.451  45.466  59.488  1.00  0.00           C
ATOM   6164 6C21 POPEW 236      71.191  46.346  59.588  1.00  0.00           C
ATOM   6167 7C21 POPEW 236      70.581  46.656  58.218  1.00  0.00           C
ATOM   6170 8C21 POPEW 236      69.431  47.666  58.288  1.00  0.00           C
ATOM   6174  C33 POPEW 236      70.901  36.696  75.338  1.00  0.00           C
ATOM   6177  C34 POPEW 236      69.811  37.016  74.308  1.00  0.00           C
ATOM   6180  C35 POPEW 236      70.361  37.216  72.888  1.00  0.00           C
ATOM   6183  C36 POPEW 236      69.241  37.376  71.848  1.00  0.00           C
ATOM   6186  C37 POPEW 236      69.791  37.436  70.418  1.00  0.00           C
ATOM   6189  C38 POPEW 236      68.701  37.636  69.358  1.00  0.00           C
ATOM   6192  C39 POPEW 236      69.301  37.636  67.948  1.00  0.00           C
ATOM   6195 0C31 POPEW 236      68.291  37.906  66.828  1.00  0.00           C
ATOM   6198 1C31 POPEW 236      68.881  37.496  65.468  1.00  0.00           C
ATOM   6201 2C31 POPEW 236      68.041  37.896  64.248  1.00  0.00           C
ATOM   6204 3C31 POPEW 236      68.481  37.106  62.998  1.00  0.00           C
ATOM   6207 4C31 POPEW 236      68.411  37.866  61.668  1.00  0.00           C
ATOM   6210 5C31 POPEW 236      68.771  36.946  60.488  1.00  0.00           C
ATOM   6213 6C31 POPEW 236      69.191  37.676  59.218  1.00  0.00           C
ATOM   6217  NH3 POPEX 237      71.571  -3.246  71.318  1.00  0.00           N
ATOM   6221  C12 POPEX 237      71.081  -2.626  72.608  1.00  0.00           C
ATOM   6224  C11 POPEX 237      69.851  -3.356  73.208  1.00  0.00           C
ATOM   6227  P   POPEX 237      68.111  -3.926  71.348  1.00  0.00           P
ATOM   6228  O13 POPEX 237      67.351  -5.076  71.888  1.00  0.00           O
ATOM   6229  O14 POPEX 237      69.281  -4.166  70.488  1.00  0.00           O
ATOM   6230  O11 POPEX 237      67.191  -2.916  70.568  1.00  0.00           O
ATOM   6231  O12 POPEX 237      68.611  -3.026  72.568  1.00  0.00           O
ATOM   6232  C1  POPEX 237      66.051  -2.246  71.108  1.00  0.00           C
ATOM   6235  C2  POPEX 237      65.941  -0.776  70.578  1.00  0.00           C
ATOM   6237  O21 POPEX 237      66.151  -0.726  69.148  1.00  0.00           O
ATOM   6238  C21 POPEX 237      65.171  -0.156  68.448  1.00  0.00           C
ATOM   6239  O22 POPEX 237      64.141   0.274  68.918  1.00  0.00           O
ATOM   6240  C22 POPEX 237      65.471  -0.186  66.938  1.00  0.00           C
ATOM   6243  C3  POPEX 237      66.981   0.154  71.268  1.00  0.00           C
ATOM   6246  O31 POPEX 237      67.191   1.344  70.478  1.00  0.00           O
ATOM   6247  C31 POPEX 237      66.741   2.496  70.918  1.00  0.00           C
ATOM   6248  O32 POPEX 237      66.441   2.776  72.078  1.00  0.00           O
ATOM   6249  C32 POPEX 237      66.661   3.456  69.728  1.00  0.00           C
ATOM   6252  C23 POPEX 237      64.211  -0.116  66.018  1.00  0.00           C
ATOM   6255  C24 POPEX 237      64.431   0.664  64.718  1.00  0.00           C
ATOM   6258  C25 POPEX 237      63.551   0.224  63.528  1.00  0.00           C
ATOM   6261  C26 POPEX 237      62.041   0.194  63.808  1.00  0.00           C
ATOM   6264  C27 POPEX 237      61.161  -0.206  62.608  1.00  0.00           C
ATOM   6267  C28 POPEX 237      60.861   0.964  61.648  1.00  0.00           C
ATOM   6270  C29 POPEX 237      59.781   0.614  60.658  1.00  0.00           C
ATOM   6272 0C21 POPEX 237      59.811   0.774  59.328  1.00  0.00           C
ATOM   6274 1C21 POPEX 237      60.921   1.354  58.488  1.00  0.00           C
ATOM   6277 2C21 POPEX 237      61.471   0.344  57.468  1.00  0.00           C
ATOM   6280 3C21 POPEX 237      62.491   0.994  56.538  1.00  0.00           C
ATOM   6283 4C21 POPEX 237      62.951   0.104  55.368  1.00  0.00           C
ATOM   6286 5C21 POPEX 237      61.851  -0.216  54.348  1.00  0.00           C
ATOM   6289 6C21 POPEX 237      62.371  -0.986  53.118  1.00  0.00           C
ATOM   6292 7C21 POPEX 237      61.491  -0.806  51.878  1.00  0.00           C
ATOM   6295 8C21 POPEX 237      61.961  -1.646  50.688  1.00  0.00           C
ATOM   6299  C33 POPEX 237      65.411   4.376  69.748  1.00  0.00           C
ATOM   6302  C34 POPEX 237      64.121   3.706  69.228  1.00  0.00           C
ATOM   6305  C35 POPEX 237      64.001   3.666  67.698  1.00  0.00           C
ATOM   6308  C36 POPEX 237      62.581   3.316  67.218  1.00  0.00           C
ATOM   6311  C37 POPEX 237      61.981   4.316  66.208  1.00  0.00           C
ATOM   6314  C38 POPEX 237      60.471   4.086  65.968  1.00  0.00           C
ATOM   6317  C39 POPEX 237      59.891   4.956  64.858  1.00  0.00           C
ATOM   6320 0C31 POPEX 237      60.091   4.346  63.468  1.00  0.00           C
ATOM   6323 1C31 POPEX 237      59.841   5.336  62.328  1.00  0.00           C
ATOM   6326 2C31 POPEX 237      59.971   4.706  60.928  1.00  0.00           C
ATOM   6329 3C31 POPEX 237      60.071   5.776  59.838  1.00  0.00           C
ATOM   6332 4C31 POPEX 237      60.331   5.226  58.438  1.00  0.00           C
ATOM   6335 5C31 POPEX 237      61.121   6.216  57.568  1.00  0.00           C
ATOM   6338 6C31 POPEX 237      61.101   5.876  56.078  1.00  0.00           C
ATOM   6342  NH3 POPEY 238     119.961  66.326  31.238  1.00  0.00           N
ATOM   6346  C12 POPEY 238     118.871  65.746  30.398  1.00  0.00           C
ATOM   6349  C11 POPEY 238     118.021  66.816  29.708  1.00  0.00           C
ATOM   6352  P   POPEY 238     115.611  65.966  29.158  1.00  0.00           P
ATOM   6353  O13 POPEY 238     115.081  67.276  29.598  1.00  0.00           O
ATOM   6354  O14 POPEY 238     114.861  65.366  28.048  1.00  0.00           O
ATOM   6355  O11 POPEY 238     115.611  64.986  30.398  1.00  0.00           O
ATOM   6356  O12 POPEY 238     117.131  66.156  28.818  1.00  0.00           O
ATOM   6357  C1  POPEY 238     114.521  64.936  31.338  1.00  0.00           C
ATOM   6360  C2  POPEY 238     115.041  65.136  32.788  1.00  0.00           C
ATOM   6362  O21 POPEY 238     113.961  64.936  33.728  1.00  0.00           O
ATOM   6363  C21 POPEY 238     114.331  64.426  34.898  1.00  0.00           C
ATOM   6364  O22 POPEY 238     115.421  63.946  35.148  1.00  0.00           O
ATOM   6365  C22 POPEY 238     113.191  64.606  35.908  1.00  0.00           C
ATOM   6368  C3  POPEY 238     115.661  66.546  32.958  1.00  0.00           C
ATOM   6371  O31 POPEY 238     116.931  66.506  33.648  1.00  0.00           O
ATOM   6372  C31 POPEY 238     116.851  66.876  34.918  1.00  0.00           C
ATOM   6373  O32 POPEY 238     115.821  67.056  35.538  1.00  0.00           O
ATOM   6374  C32 POPEY 238     118.271  67.016  35.478  1.00  0.00           C
ATOM   6377  C23 POPEY 238     113.021  63.396  36.868  1.00  0.00           C
ATOM   6380  C24 POPEY 238     112.121  63.736  38.068  1.00  0.00           C
ATOM   6383  C25 POPEY 238     111.451  62.506  38.698  1.00  0.00           C
ATOM   6386  C26 POPEY 238     112.411  61.516  39.378  1.00  0.00           C
ATOM   6389  C27 POPEY 238     111.651  60.316  39.978  1.00  0.00           C
ATOM   6392  C28 POPEY 238     112.581  59.286  40.638  1.00  0.00           C
ATOM   6395  C29 POPEY 238     111.851  57.996  40.948  1.00  0.00           C
ATOM   6397 0C21 POPEY 238     111.701  57.416  42.148  1.00  0.00           C
ATOM   6399 1C21 POPEY 238     112.251  57.906  43.468  1.00  0.00           C
ATOM   6402 2C21 POPEY 238     111.211  58.746  44.228  1.00  0.00           C
ATOM   6405 3C21 POPEY 238     111.621  59.006  45.688  1.00  0.00           C
ATOM   6408 4C21 POPEY 238     110.541  59.776  46.478  1.00  0.00           C
ATOM   6411 5C21 POPEY 238     110.711  59.646  47.998  1.00  0.00           C
ATOM   6414 6C21 POPEY 238     111.961  60.336  48.548  1.00  0.00           C
ATOM   6417 7C21 POPEY 238     112.251  59.926  49.998  1.00  0.00           C
ATOM   6420 8C21 POPEY 238     113.581  60.466  50.538  1.00  0.00           C
ATOM   6424  C33 POPEY 238     118.371  68.126  36.548  1.00  0.00           C
ATOM   6427  C34 POPEY 238     117.591  67.806  37.828  1.00  0.00           C
ATOM   6430  C35 POPEY 238     118.001  68.736  38.968  1.00  0.00           C
ATOM   6433  C36 POPEY 238     117.351  68.366  40.308  1.00  0.00           C
ATOM   6436  C37 POPEY 238     118.001  69.136  41.468  1.00  0.00           C
ATOM   6439  C38 POPEY 238     117.421  68.786  42.838  1.00  0.00           C
ATOM   6442  C39 POPEY 238     117.711  67.356  43.298  1.00  0.00           C
ATOM   6445 0C31 POPEY 238     117.231  67.166  44.748  1.00  0.00           C
ATOM   6448 1C31 POPEY 238     117.331  65.726  45.258  1.00  0.00           C
ATOM   6451 2C31 POPEY 238     116.761  65.576  46.678  1.00  0.00           C
ATOM   6454 3C31 POPEY 238     117.621  66.226  47.768  1.00  0.00           C
ATOM   6457 4C31 POPEY 238     117.001  66.106  49.158  1.00  0.00           C
ATOM   6460 5C31 POPEY 238     117.931  66.616  50.268  1.00  0.00           C
ATOM   6463 6C31 POPEY 238     117.281  66.606  51.658  1.00  0.00           C
ATOM   6467  NH3 POPEZ 239      19.561  41.096  33.238  1.00  0.00           N
ATOM   6471  C12 POPEZ 239      19.911  42.566  33.118  1.00  0.00           C
ATOM   6474  C11 POPEZ 239      21.431  42.876  33.138  1.00  0.00           C
ATOM   6477  P   POPEZ 239      22.461  40.916  31.708  1.00  0.00           P
ATOM   6478  O13 POPEZ 239      21.331  40.356  30.928  1.00  0.00           O
ATOM   6479  O14 POPEZ 239      23.851  40.756  31.238  1.00  0.00           O
ATOM   6480  O11 POPEZ 239      22.301  40.326  33.158  1.00  0.00           O
ATOM   6481  O12 POPEZ 239      22.121  42.436  31.968  1.00  0.00           O
ATOM   6482  C1  POPEZ 239      23.191  39.356  33.698  1.00  0.00           C
ATOM   6485  C2  POPEZ 239      23.201  39.416  35.258  1.00  0.00           C
ATOM   6487  O21 POPEZ 239      22.811  38.186  35.848  1.00  0.00           O
ATOM   6488  C21 POPEZ 239      21.551  37.816  35.828  1.00  0.00           C
ATOM   6489  O22 POPEZ 239      20.631  38.366  35.238  1.00  0.00           O
ATOM   6490  C22 POPEZ 239      21.401  36.666  36.818  1.00  0.00           C
ATOM   6493  C3  POPEZ 239      22.431  40.656  35.838  1.00  0.00           C
ATOM   6496  O31 POPEZ 239      22.301  40.696  37.278  1.00  0.00           O
ATOM   6497  C31 POPEZ 239      21.371  41.566  37.698  1.00  0.00           C
ATOM   6498  O32 POPEZ 239      20.621  42.196  36.958  1.00  0.00           O
ATOM   6499  C32 POPEZ 239      21.391  41.676  39.218  1.00  0.00           C
ATOM   6502  C23 POPEZ 239      20.601  37.106  38.058  1.00  0.00           C
ATOM   6505  C24 POPEZ 239      20.501  35.976  39.098  1.00  0.00           C
ATOM   6508  C25 POPEZ 239      19.951  36.446  40.448  1.00  0.00           C
ATOM   6511  C26 POPEZ 239      19.821  35.336  41.508  1.00  0.00           C
ATOM   6514  C27 POPEZ 239      19.001  35.826  42.718  1.00  0.00           C
ATOM   6517  C28 POPEZ 239      18.711  34.766  43.808  1.00  0.00           C
ATOM   6520  C29 POPEZ 239      19.761  34.686  44.888  1.00  0.00           C
ATOM   6522 0C21 POPEZ 239      19.701  35.336  46.068  1.00  0.00           C
ATOM   6524 1C21 POPEZ 239      18.621  36.286  46.508  1.00  0.00           C
ATOM   6527 2C21 POPEZ 239      17.741  35.706  47.628  1.00  0.00           C
ATOM   6530 3C21 POPEZ 239      18.441  35.686  48.998  1.00  0.00           C
ATOM   6533 4C21 POPEZ 239      17.501  35.286  50.158  1.00  0.00           C
ATOM   6536 5C21 POPEZ 239      17.121  33.806  50.138  1.00  0.00           C
ATOM   6539 6C21 POPEZ 239      16.191  33.386  51.298  1.00  0.00           C
ATOM   6542 7C21 POPEZ 239      15.931  31.876  51.288  1.00  0.00           C
ATOM   6545 8C21 POPEZ 239      14.971  31.376  52.368  1.00  0.00           C
ATOM   6549  C33 POPEZ 239      20.311  40.826  39.938  1.00  0.00           C
ATOM   6552  C34 POPEZ 239      20.591  40.786  41.448  1.00  0.00           C
ATOM   6555  C35 POPEZ 239      19.701  39.816  42.238  1.00  0.00           C
ATOM   6558  C36 POPEZ 239      18.251  40.266  42.408  1.00  0.00           C
ATOM   6561  C37 POPEZ 239      17.471  39.286  43.298  1.00  0.00           C
ATOM   6564  C38 POPEZ 239      15.971  39.586  43.368  1.00  0.00           C
ATOM   6567  C39 POPEZ 239      15.211  38.536  44.178  1.00  0.00           C
ATOM   6570 0C31 POPEZ 239      15.551  38.526  45.678  1.00  0.00           C
ATOM   6573 1C31 POPEZ 239      15.221  39.846  46.398  1.00  0.00           C
ATOM   6576 2C31 POPEZ 239      15.011  39.656  47.908  1.00  0.00           C
ATOM   6579 3C31 POPEZ 239      13.661  38.996  48.218  1.00  0.00           C
ATOM   6582 4C31 POPEZ 239      13.651  38.066  49.438  1.00  0.00           C
ATOM   6585 5C31 POPEZ 239      12.501  37.056  49.338  1.00  0.00           C
ATOM   6588 6C31 POPEZ 239      12.551  35.926  50.368  1.00  0.00           C
ATOM   6592  NH3 POPEa 240      33.361 118.276  70.268  1.00  0.00           N
ATOM   6596  C12 POPEa 240      31.921 118.656  70.378  1.00  0.00           C
ATOM   6599  C11 POPEa 240      31.791 119.756  71.438  1.00  0.00           C
ATOM   6602  P   POPEa 240      32.741 121.816  70.128  1.00  0.00           P
ATOM   6603  O13 POPEa 240      31.321 122.076  69.798  1.00  0.00           O
ATOM   6604  O14 POPEa 240      33.611 122.956  70.448  1.00  0.00           O
ATOM   6605  O11 POPEa 240      33.391 120.946  68.958  1.00  0.00           O
ATOM   6606  O12 POPEa 240      32.811 120.756  71.298  1.00  0.00           O
ATOM   6607  C1  POPEa 240      34.341 121.546  68.058  1.00  0.00           C
ATOM   6610  C2  POPEa 240      34.151 121.126  66.558  1.00  0.00           C
ATOM   6612  O21 POPEa 240      33.301 122.106  65.928  1.00  0.00           O
ATOM   6613  C21 POPEa 240      33.191 122.036  64.608  1.00  0.00           C
ATOM   6614  O22 POPEa 240      33.631 121.126  63.918  1.00  0.00           O
ATOM   6615  C22 POPEa 240      32.361 123.186  64.018  1.00  0.00           C
ATOM   6618  C3  POPEa 240      33.671 119.646  66.418  1.00  0.00           C
ATOM   6621  O31 POPEa 240      34.691 118.786  65.878  1.00  0.00           O
ATOM   6622  C31 POPEa 240      35.521 118.266  66.768  1.00  0.00           C
ATOM   6623  O32 POPEa 240      35.441 118.456  67.978  1.00  0.00           O
ATOM   6624  C32 POPEa 240      36.651 117.486  66.088  1.00  0.00           C
ATOM   6627  C23 POPEa 240      32.691 123.466  62.518  1.00  0.00           C
ATOM   6630  C24 POPEa 240      32.481 124.936  62.098  1.00  0.00           C
ATOM   6633  C25 POPEa 240      31.161 125.236  61.358  1.00  0.00           C
ATOM   6636  C26 POPEa 240      31.231 125.086  59.828  1.00  0.00           C
ATOM   6639  C27 POPEa 240      30.861 123.686  59.328  1.00  0.00           C
ATOM   6642  C28 POPEa 240      30.871 123.546  57.788  1.00  0.00           C
ATOM   6645  C29 POPEa 240      29.881 124.456  57.088  1.00  0.00           C
ATOM   6647 0C21 POPEa 240      30.121 125.146  55.958  1.00  0.00           C
ATOM   6649 1C21 POPEa 240      31.401 125.066  55.168  1.00  0.00           C
ATOM   6652 2C21 POPEa 240      31.301 125.586  53.718  1.00  0.00           C
ATOM   6655 3C21 POPEa 240      31.191 127.116  53.618  1.00  0.00           C
ATOM   6658 4C21 POPEa 240      31.531 127.646  52.218  1.00  0.00           C
ATOM   6661 5C21 POPEa 240      31.681 129.176  52.168  1.00  0.00           C
ATOM   6664 6C21 POPEa 240      31.901 129.686  50.728  1.00  0.00           C
ATOM   6667 7C21 POPEa 240      32.221 131.176  50.608  1.00  0.00           C
ATOM   6670 8C21 POPEa 240      32.461 131.616  49.158  1.00  0.00           C
ATOM   6674  C33 POPEa 240      37.201 118.136  64.788  1.00  0.00           C
ATOM   6677  C34 POPEa 240      36.431 117.786  63.518  1.00  0.00           C
ATOM   6680  C35 POPEa 240      36.681 116.366  62.988  1.00  0.00           C
ATOM   6683  C36 POPEa 240      35.931 116.116  61.668  1.00  0.00           C
ATOM   6686  C37 POPEa 240      36.181 114.726  61.088  1.00  0.00           C
ATOM   6689  C38 POPEa 240      35.281 114.396  59.888  1.00  0.00           C
ATOM   6692  C39 POPEa 240      35.871 114.806  58.528  1.00  0.00           C
ATOM   6695 0C31 POPEa 240      36.751 113.706  57.908  1.00  0.00           C
ATOM   6698 1C31 POPEa 240      37.291 114.086  56.528  1.00  0.00           C
ATOM   6701 2C31 POPEa 240      38.101 112.956  55.878  1.00  0.00           C
ATOM   6704 3C31 POPEa 240      38.971 113.436  54.708  1.00  0.00           C
ATOM   6707 4C31 POPEa 240      38.191 113.846  53.448  1.00  0.00           C
ATOM   6710 5C31 POPEa 240      39.111 114.396  52.348  1.00  0.00           C
ATOM   6713 6C31 POPEa 240      38.421 114.576  50.998  1.00  0.00           C
ATOM   6717  NH3 POPEb 241      14.951  98.816  71.898  1.00  0.00           N
ATOM   6721  C12 POPEb 241      13.491  98.926  72.248  1.00  0.00           C
ATOM   6724  C11 POPEb 241      13.211  98.216  73.578  1.00  0.00           C
ATOM   6727  P   POPEb 241      10.891  99.256  74.228  1.00  0.00           P
ATOM   6728  O13 POPEb 241       9.611  98.676  74.648  1.00  0.00           O
ATOM   6729  O14 POPEb 241      11.591 100.146  75.188  1.00  0.00           O
ATOM   6730  O11 POPEb 241      10.701 100.036  72.858  1.00  0.00           O
ATOM   6731  O12 POPEb 241      11.821  98.056  73.798  1.00  0.00           O
ATOM   6732  C1  POPEb 241       9.471 100.166  72.148  1.00  0.00           C
ATOM   6735  C2  POPEb 241       9.391  99.156  70.968  1.00  0.00           C
ATOM   6737  O21 POPEb 241       8.451  99.616  69.998  1.00  0.00           O
ATOM   6738  C21 POPEb 241       8.931 100.296  68.968  1.00  0.00           C
ATOM   6739  O22 POPEb 241      10.101 100.516  68.738  1.00  0.00           O
ATOM   6740  C22 POPEb 241       7.791 100.716  68.038  1.00  0.00           C
ATOM   6743  C3  POPEb 241       8.941  97.746  71.428  1.00  0.00           C
ATOM   6746  O31 POPEb 241       8.981  96.816  70.308  1.00  0.00           O
ATOM   6747  C31 POPEb 241      10.141  96.226  70.108  1.00  0.00           C
ATOM   6748  O32 POPEb 241      11.051  96.156  70.918  1.00  0.00           O
ATOM   6749  C32 POPEb 241      10.241  95.626  68.708  1.00  0.00           C
ATOM   6752  C23 POPEb 241       7.871 100.016  66.648  1.00  0.00           C
ATOM   6755  C24 POPEb 241       6.891 100.656  65.658  1.00  0.00           C
ATOM   6758  C25 POPEb 241       6.991 100.156  64.208  1.00  0.00           C
ATOM   6761  C26 POPEb 241       6.201 101.066  63.248  1.00  0.00           C
ATOM   6764  C27 POPEb 241       6.281 100.656  61.778  1.00  0.00           C
ATOM   6767  C28 POPEb 241       5.651 101.696  60.818  1.00  0.00           C
ATOM   6770  C29 POPEb 241       6.491 102.936  60.648  1.00  0.00           C
ATOM   6772 0C21 POPEb 241       6.771 103.566  59.488  1.00  0.00           C
ATOM   6774 1C21 POPEb 241       6.301 103.126  58.118  1.00  0.00           C
ATOM   6777 2C21 POPEb 241       6.871 103.996  56.978  1.00  0.00           C
ATOM   6780 3C21 POPEb 241       6.091 105.286  56.688  1.00  0.00           C
ATOM   6783 4C21 POPEb 241       6.811 106.166  55.648  1.00  0.00           C
ATOM   6786 5C21 POPEb 241       6.001 107.386  55.178  1.00  0.00           C
ATOM   6789 6C21 POPEb 241       5.321 107.186  53.808  1.00  0.00           C
ATOM   6792 7C21 POPEb 241       4.801 108.506  53.208  1.00  0.00           C
ATOM   6795 8C21 POPEb 241       4.281 108.386  51.778  1.00  0.00           C
ATOM   6799  C33 POPEb 241       8.961  95.736  67.858  1.00  0.00           C
ATOM   6802  C34 POPEb 241       9.121  95.006  66.518  1.00  0.00           C
ATOM   6805  C35 POPEb 241       7.791  94.896  65.748  1.00  0.00           C
ATOM   6808  C36 POPEb 241       7.941  94.136  64.418  1.00  0.00           C
ATOM   6811  C37 POPEb 241       6.591  93.776  63.798  1.00  0.00           C
ATOM   6814  C38 POPEb 241       6.631  93.506  62.288  1.00  0.00           C
ATOM   6817  C39 POPEb 241       7.411  92.266  61.828  1.00  0.00           C
ATOM   6820 0C31 POPEb 241       7.021  90.936  62.518  1.00  0.00           C
ATOM   6823 1C31 POPEb 241       7.531  89.716  61.738  1.00  0.00           C
ATOM   6826 2C31 POPEb 241       7.331  88.406  62.498  1.00  0.00           C
ATOM   6829 3C31 POPEb 241       7.411  87.116  61.668  1.00  0.00           C
ATOM   6832 4C31 POPEb 241       8.721  86.866  60.888  1.00  0.00           C
ATOM   6835 5C31 POPEb 241       8.561  85.686  59.908  1.00  0.00           C
ATOM   6838 6C31 POPEb 241       9.841  85.346  59.138  1.00  0.00           C
ATOM   6842  NH3 POPEc 242     104.891  42.516  29.488  1.00  0.00           N
ATOM   6846  C12 POPEc 242     105.521  43.166  28.288  1.00  0.00           C
ATOM   6849  C11 POPEc 242     105.551  42.186  27.088  1.00  0.00           C
ATOM   6852  P   POPEc 242     107.211  40.196  26.498  1.00  0.00           P
ATOM   6853  O13 POPEc 242     107.801  41.036  25.438  1.00  0.00           O
ATOM   6854  O14 POPEc 242     106.571  38.926  26.048  1.00  0.00           O
ATOM   6855  O11 POPEc 242     108.301  39.706  27.548  1.00  0.00           O
ATOM   6856  O12 POPEc 242     106.231  40.986  27.438  1.00  0.00           O
ATOM   6857  C1  POPEc 242     108.671  40.486  28.698  1.00  0.00           C
ATOM   6860  C2  POPEc 242     109.031  39.596  29.938  1.00  0.00           C
ATOM   6862  O21 POPEc 242     108.841  40.396  31.128  1.00  0.00           O
ATOM   6863  C21 POPEc 242     107.811  40.066  31.898  1.00  0.00           C
ATOM   6864  O22 POPEc 242     107.111  39.076  31.778  1.00  0.00           O
ATOM   6865  C22 POPEc 242     107.581  41.186  32.918  1.00  0.00           C
ATOM   6868  C3  POPEc 242     110.491  39.076  29.878  1.00  0.00           C
ATOM   6871  O31 POPEc 242     110.621  37.816  30.568  1.00  0.00           O
ATOM   6872  C31 POPEc 242     111.221  37.846  31.758  1.00  0.00           C
ATOM   6873  O32 POPEc 242     111.561  38.866  32.338  1.00  0.00           O
ATOM   6874  C32 POPEc 242     111.421  36.426  32.298  1.00  0.00           C
ATOM   6877  C23 POPEc 242     106.441  40.826  33.888  1.00  0.00           C
ATOM   6880  C24 POPEc 242     105.991  41.976  34.788  1.00  0.00           C
ATOM   6883  C25 POPEc 242     104.751  41.596  35.618  1.00  0.00           C
ATOM   6886  C26 POPEc 242     105.021  40.476  36.618  1.00  0.00           C
ATOM   6889  C27 POPEc 242     104.001  40.366  37.768  1.00  0.00           C
ATOM   6892  C28 POPEc 242     102.631  39.766  37.378  1.00  0.00           C
ATOM   6895  C29 POPEc 242     101.611  40.796  36.948  1.00  0.00           C
ATOM   6897 0C21 POPEc 242     100.651  40.596  36.028  1.00  0.00           C
ATOM   6899 1C21 POPEc 242     100.431  39.326  35.278  1.00  0.00           C
ATOM   6902 2C21 POPEc 242      98.951  38.986  34.968  1.00  0.00           C
ATOM   6905 3C21 POPEc 242      98.341  38.106  36.068  1.00  0.00           C
ATOM   6908 4C21 POPEc 242      96.871  37.796  35.808  1.00  0.00           C
ATOM   6911 5C21 POPEc 242      96.071  37.636  37.108  1.00  0.00           C
ATOM   6914 6C21 POPEc 242      96.241  36.256  37.768  1.00  0.00           C
ATOM   6917 7C21 POPEc 242      95.411  36.156  39.048  1.00  0.00           C
ATOM   6920 8C21 POPEc 242      95.441  34.766  39.688  1.00  0.00           C
ATOM   6924  C33 POPEc 242     112.011  36.406  33.718  1.00  0.00           C
ATOM   6927  C34 POPEc 242     111.031  36.956  34.758  1.00  0.00           C
ATOM   6930  C35 POPEc 242     111.421  36.626  36.208  1.00  0.00           C
ATOM   6933  C36 POPEc 242     112.711  37.286  36.688  1.00  0.00           C
ATOM   6936  C37 POPEc 242     112.971  36.926  38.148  1.00  0.00           C
ATOM   6939  C38 POPEc 242     114.361  37.336  38.638  1.00  0.00           C
ATOM   6942  C39 POPEc 242     114.741  36.626  39.938  1.00  0.00           C
ATOM   6945 0C31 POPEc 242     114.081  37.226  41.188  1.00  0.00           C
ATOM   6948 1C31 POPEc 242     114.651  36.606  42.478  1.00  0.00           C
ATOM   6951 2C31 POPEc 242     113.931  37.046  43.768  1.00  0.00           C
ATOM   6954 3C31 POPEc 242     112.421  36.756  43.738  1.00  0.00           C
ATOM   6957 4C31 POPEc 242     111.711  36.946  45.078  1.00  0.00           C
ATOM   6960 5C31 POPEc 242     111.981  35.826  46.088  1.00  0.00           C
ATOM   6963 6C31 POPEc 242     111.091  35.906  47.328  1.00  0.00           C
ATOM   6967  NH3 POPEd 243      33.951  58.936  34.958  1.00  0.00           N
ATOM   6971  C12 POPEd 243      34.601  57.606  35.198  1.00  0.00           C
ATOM   6974  C11 POPEd 243      35.631  57.266  34.128  1.00  0.00           C
ATOM   6977  P   POPEd 243      37.691  55.616  34.088  1.00  0.00           P
ATOM   6978  O13 POPEd 243      37.721  54.216  33.598  1.00  0.00           O
ATOM   6979  O14 POPEd 243      38.251  56.676  33.198  1.00  0.00           O
ATOM   6980  O11 POPEd 243      38.371  55.696  35.508  1.00  0.00           O
ATOM   6981  O12 POPEd 243      36.211  56.016  34.468  1.00  0.00           O
ATOM   6982  C1  POPEd 243      38.911  54.526  36.148  1.00  0.00           C
ATOM   6985  C2  POPEd 243      38.261  54.266  37.528  1.00  0.00           C
ATOM   6987  O21 POPEd 243      39.031  53.236  38.158  1.00  0.00           O
ATOM   6988  C21 POPEd 243      38.891  53.106  39.468  1.00  0.00           C
ATOM   6989  O22 POPEd 243      38.591  52.076  40.038  1.00  0.00           O
ATOM   6990  C22 POPEd 243      39.331  54.376  40.218  1.00  0.00           C
ATOM   6993  C3  POPEd 243      36.761  53.866  37.508  1.00  0.00           C
ATOM   6996  O31 POPEd 243      36.231  53.996  38.848  1.00  0.00           O
ATOM   6997  C31 POPEd 243      34.921  54.246  38.948  1.00  0.00           C
ATOM   6998  O32 POPEd 243      34.181  54.426  37.998  1.00  0.00           O
ATOM   6999  C32 POPEd 243      34.521  54.316  40.428  1.00  0.00           C
ATOM   7002  C23 POPEd 243      40.201  54.046  41.448  1.00  0.00           C
ATOM   7005  C24 POPEd 243      39.511  54.206  42.808  1.00  0.00           C
ATOM   7008  C25 POPEd 243      40.471  53.806  43.928  1.00  0.00           C
ATOM   7011  C26 POPEd 243      39.951  54.016  45.348  1.00  0.00           C
ATOM   7014  C27 POPEd 243      41.091  53.866  46.378  1.00  0.00           C
ATOM   7017  C28 POPEd 243      40.661  54.036  47.838  1.00  0.00           C
ATOM   7020  C29 POPEd 243      39.911  52.836  48.358  1.00  0.00           C
ATOM   7022 0C21 POPEd 243      39.231  52.776  49.518  1.00  0.00           C
ATOM   7024 1C21 POPEd 243      39.061  53.896  50.508  1.00  0.00           C
ATOM   7027 2C21 POPEd 243      37.681  53.866  51.178  1.00  0.00           C
ATOM   7030 3C21 POPEd 243      36.511  54.056  50.198  1.00  0.00           C
ATOM   7033 4C21 POPEd 243      35.151  54.036  50.918  1.00  0.00           C
ATOM   7036 5C21 POPEd 243      33.991  54.416  49.988  1.00  0.00           C
ATOM   7039 6C21 POPEd 243      32.661  54.556  50.748  1.00  0.00           C
ATOM   7042 7C21 POPEd 243      31.561  55.196  49.898  1.00  0.00           C
ATOM   7045 8C21 POPEd 243      30.291  55.536  50.668  1.00  0.00           C
ATOM   7049  C33 POPEd 243      34.371  55.756  40.958  1.00  0.00           C
ATOM   7052  C34 POPEd 243      35.691  56.556  40.958  1.00  0.00           C
ATOM   7055  C35 POPEd 243      36.551  56.386  42.208  1.00  0.00           C
ATOM   7058  C36 POPEd 243      36.051  57.256  43.358  1.00  0.00           C
ATOM   7061  C37 POPEd 243      36.921  57.166  44.618  1.00  0.00           C
ATOM   7064  C38 POPEd 243      36.481  58.186  45.668  1.00  0.00           C
ATOM   7067  C39 POPEd 243      36.821  57.786  47.098  1.00  0.00           C
ATOM   7070 0C31 POPEd 243      36.221  58.786  48.098  1.00  0.00           C
ATOM   7073 1C31 POPEd 243      36.261  58.306  49.558  1.00  0.00           C
ATOM   7076 2C31 POPEd 243      35.501  59.276  50.478  1.00  0.00           C
ATOM   7079 3C31 POPEd 243      35.771  59.066  51.968  1.00  0.00           C
ATOM   7082 4C31 POPEd 243      35.401  57.676  52.498  1.00  0.00           C
ATOM   7085 5C31 POPEd 243      35.691  57.526  53.988  1.00  0.00           C
ATOM   7088 6C31 POPEd 243      35.431  56.126  54.538  1.00  0.00           C
ATOM   7092  NH3 POPEe 244     121.471  41.806  30.068  1.00  0.00           N
ATOM   7096  C12 POPEe 244     120.041  41.566  30.458  1.00  0.00           C
ATOM   7099  C11 POPEe 244     119.711  40.076  30.368  1.00  0.00           C
ATOM   7102  P   POPEe 244     121.631  38.596  31.508  1.00  0.00           P
ATOM   7103  O13 POPEe 244     122.551  39.266  30.568  1.00  0.00           O
ATOM   7104  O14 POPEe 244     121.411  37.146  31.408  1.00  0.00           O
ATOM   7105  O11 POPEe 244     122.041  38.996  32.998  1.00  0.00           O
ATOM   7106  O12 POPEe 244     120.261  39.376  31.468  1.00  0.00           O
ATOM   7107  C1  POPEe 244     122.571  40.306  33.278  1.00  0.00           C
ATOM   7110  C2  POPEe 244     121.811  41.086  34.408  1.00  0.00           C
ATOM   7112  O21 POPEe 244     122.561  41.076  35.648  1.00  0.00           O
ATOM   7113  C21 POPEe 244     123.501  42.036  35.688  1.00  0.00           C
ATOM   7114  O22 POPEe 244     123.691  42.856  34.808  1.00  0.00           O
ATOM   7115  C22 POPEe 244     124.271  41.996  37.018  1.00  0.00           C
ATOM   7118  C3  POPEe 244     120.361  40.576  34.648  1.00  0.00           C
ATOM   7121  O31 POPEe 244     119.491  41.656  35.048  1.00  0.00           O
ATOM   7122  C31 POPEe 244     119.241  41.986  36.318  1.00  0.00           C
ATOM   7123  O32 POPEe 244     118.751  43.056  36.638  1.00  0.00           O
ATOM   7124  C32 POPEe 244     119.661  40.966  37.388  1.00  0.00           C
ATOM   7127  C23 POPEe 244     123.401  41.936  38.298  1.00  0.00           C
ATOM   7130  C24 POPEe 244     124.281  41.926  39.558  1.00  0.00           C
ATOM   7133  C25 POPEe 244     123.561  41.616  40.868  1.00  0.00           C
ATOM   7136  C26 POPEe 244     123.081  42.846  41.648  1.00  0.00           C
ATOM   7139  C27 POPEe 244     122.651  42.466  43.078  1.00  0.00           C
ATOM   7142  C28 POPEe 244     122.201  43.616  43.978  1.00  0.00           C
ATOM   7145  C29 POPEe 244     120.901  44.276  43.578  1.00  0.00           C
ATOM   7147 0C21 POPEe 244     120.011  44.836  44.428  1.00  0.00           C
ATOM   7149 1C21 POPEe 244     120.151  44.946  45.928  1.00  0.00           C
ATOM   7152 2C21 POPEe 244     119.681  46.316  46.458  1.00  0.00           C
ATOM   7155 3C21 POPEe 244     119.501  46.336  47.978  1.00  0.00           C
ATOM   7158 4C21 POPEe 244     119.251  47.756  48.528  1.00  0.00           C
ATOM   7161 5C21 POPEe 244     118.711  47.806  49.958  1.00  0.00           C
ATOM   7164 6C21 POPEe 244     119.651  47.246  51.038  1.00  0.00           C
ATOM   7167 7C21 POPEe 244     119.111  47.526  52.458  1.00  0.00           C
ATOM   7170 8C21 POPEe 244     120.071  47.086  53.568  1.00  0.00           C
ATOM   7174  C33 POPEe 244     119.341  41.556  38.788  1.00  0.00           C
ATOM   7177  C34 POPEe 244     119.651  40.616  39.968  1.00  0.00           C
ATOM   7180  C35 POPEe 244     119.601  41.336  41.338  1.00  0.00           C
ATOM   7183  C36 POPEe 244     118.311  42.116  41.698  1.00  0.00           C
ATOM   7186  C37 POPEe 244     117.211  41.266  42.348  1.00  0.00           C
ATOM   7189  C38 POPEe 244     116.731  41.776  43.708  1.00  0.00           C
ATOM   7192  C39 POPEe 244     115.641  40.856  44.278  1.00  0.00           C
ATOM   7195 0C31 POPEe 244     115.071  41.326  45.628  1.00  0.00           C
ATOM   7198 1C31 POPEe 244     114.071  40.326  46.208  1.00  0.00           C
ATOM   7201 2C31 POPEe 244     113.191  40.886  47.328  1.00  0.00           C
ATOM   7204 3C31 POPEe 244     113.951  41.706  48.378  1.00  0.00           C
ATOM   7207 4C31 POPEe 244     113.101  41.996  49.618  1.00  0.00           C
ATOM   7210 5C31 POPEe 244     113.801  42.956  50.588  1.00  0.00           C
ATOM   7213 6C31 POPEe 244     113.041  43.156  51.908  1.00  0.00           C
ATOM   7217  NH3 POPEf 245      77.141  16.876  31.778  1.00  0.00           N
ATOM   7221  C12 POPEf 245      78.141  17.976  31.588  1.00  0.00           C
ATOM   7224  C11 POPEf 245      78.071  18.976  32.758  1.00  0.00           C
ATOM   7227  P   POPEf 245      75.821  20.306  32.408  1.00  0.00           P
ATOM   7228  O13 POPEf 245      75.261  18.946  32.308  1.00  0.00           O
ATOM   7229  O14 POPEf 245      75.491  21.266  31.328  1.00  0.00           O
ATOM   7230  O11 POPEf 245      75.511  20.976  33.818  1.00  0.00           O
ATOM   7231  O12 POPEf 245      77.391  20.156  32.378  1.00  0.00           O
ATOM   7232  C1  POPEf 245      75.971  20.536  35.098  1.00  0.00           C
ATOM   7235  C2  POPEf 245      76.071  21.736  36.138  1.00  0.00           C
ATOM   7237  O21 POPEf 245      76.721  21.406  37.378  1.00  0.00           O
ATOM   7238  C21 POPEf 245      76.071  20.686  38.278  1.00  0.00           C
ATOM   7239  O22 POPEf 245      75.241  19.826  38.048  1.00  0.00           O
ATOM   7240  C22 POPEf 245      76.451  21.206  39.698  1.00  0.00           C
ATOM   7243  C3  POPEf 245      74.711  22.456  36.378  1.00  0.00           C
ATOM   7246  O31 POPEf 245      74.591  23.196  37.628  1.00  0.00           O
ATOM   7247  C31 POPEf 245      75.341  24.286  37.748  1.00  0.00           C
ATOM   7248  O32 POPEf 245      76.241  24.626  37.008  1.00  0.00           O
ATOM   7249  C32 POPEf 245      74.871  25.166  38.918  1.00  0.00           C
ATOM   7252  C23 POPEf 245      77.411  20.356  40.578  1.00  0.00           C
ATOM   7255  C24 POPEf 245      76.851  20.096  41.988  1.00  0.00           C
ATOM   7258  C25 POPEf 245      77.821  19.286  42.888  1.00  0.00           C
ATOM   7261  C26 POPEf 245      78.521  20.166  43.928  1.00  0.00           C
ATOM   7264  C27 POPEf 245      79.541  19.406  44.798  1.00  0.00           C
ATOM   7267  C28 POPEf 245      80.221  20.316  45.838  1.00  0.00           C
ATOM   7270  C29 POPEf 245      79.301  20.716  46.968  1.00  0.00           C
ATOM   7272 0C21 POPEf 245      78.651  21.886  47.098  1.00  0.00           C
ATOM   7274 1C21 POPEf 245      78.711  23.056  46.148  1.00  0.00           C
ATOM   7277 2C21 POPEf 245      78.421  24.396  46.848  1.00  0.00           C
ATOM   7280 3C21 POPEf 245      79.551  24.876  47.758  1.00  0.00           C
ATOM   7283 4C21 POPEf 245      79.281  26.266  48.348  1.00  0.00           C
ATOM   7286 5C21 POPEf 245      80.541  26.916  48.958  1.00  0.00           C
ATOM   7289 6C21 POPEf 245      80.281  28.356  49.418  1.00  0.00           C
ATOM   7292 7C21 POPEf 245      81.521  29.016  50.028  1.00  0.00           C
ATOM   7295 8C21 POPEf 245      81.271  30.446  50.488  1.00  0.00           C
ATOM   7299  C33 POPEf 245      75.701  25.086  40.218  1.00  0.00           C
ATOM   7302  C34 POPEf 245      75.061  25.896  41.348  1.00  0.00           C
ATOM   7305  C35 POPEf 245      75.621  25.556  42.738  1.00  0.00           C
ATOM   7308  C36 POPEf 245      74.821  26.236  43.858  1.00  0.00           C
ATOM   7311  C37 POPEf 245      75.001  25.626  45.258  1.00  0.00           C
ATOM   7314  C38 POPEf 245      73.821  26.006  46.158  1.00  0.00           C
ATOM   7317  C39 POPEf 245      73.841  25.406  47.568  1.00  0.00           C
ATOM   7320 0C31 POPEf 245      74.901  25.986  48.498  1.00  0.00           C
ATOM   7323 1C31 POPEf 245      74.611  25.676  49.968  1.00  0.00           C
ATOM   7326 2C31 POPEf 245      75.711  26.116  50.948  1.00  0.00           C
ATOM   7329 3C31 POPEf 245      76.041  27.626  50.918  1.00  0.00           C
ATOM   7332 4C31 POPEf 245      74.911  28.516  51.458  1.00  0.00           C
ATOM   7335 5C31 POPEf 245      75.231  30.006  51.268  1.00  0.00           C
ATOM   7338 6C31 POPEf 245      74.171  30.936  51.848  1.00  0.00           C
ATOM   7342  NH3 POPEg 246      36.911  81.776  73.748  1.00  0.00           N
ATOM   7346  C12 POPEg 246      36.401  83.176  73.508  1.00  0.00           C
ATOM   7349  C11 POPEg 246      36.651  84.076  74.738  1.00  0.00           C
ATOM   7352  P   POPEg 246      39.091  83.826  75.728  1.00  0.00           P
ATOM   7353  O13 POPEg 246      39.061  82.406  75.318  1.00  0.00           O
ATOM   7354  O14 POPEg 246      38.781  84.176  77.138  1.00  0.00           O
ATOM   7355  O11 POPEg 246      40.411  84.556  75.218  1.00  0.00           O
ATOM   7356  O12 POPEg 246      37.991  84.536  74.828  1.00  0.00           O
ATOM   7357  C1  POPEg 246      40.331  85.736  74.398  1.00  0.00           C
ATOM   7360  C2  POPEg 246      39.971  85.486  72.898  1.00  0.00           C
ATOM   7362  O21 POPEg 246      41.141  84.986  72.208  1.00  0.00           O
ATOM   7363  C21 POPEg 246      40.881  84.156  71.208  1.00  0.00           C
ATOM   7364  O22 POPEg 246      39.781  83.736  70.888  1.00  0.00           O
ATOM   7365  C22 POPEg 246      42.151  83.926  70.398  1.00  0.00           C
ATOM   7368  C3  POPEg 246      39.481  86.836  72.258  1.00  0.00           C
ATOM   7371  O31 POPEg 246      39.131  86.796  70.858  1.00  0.00           O
ATOM   7372  C31 POPEg 246      37.991  86.216  70.508  1.00  0.00           C
ATOM   7373  O32 POPEg 246      37.191  85.706  71.268  1.00  0.00           O
ATOM   7374  C32 POPEg 246      37.781  86.466  69.008  1.00  0.00           C
ATOM   7377  C23 POPEg 246      41.861  83.996  68.878  1.00  0.00           C
ATOM   7380  C24 POPEg 246      43.091  84.316  68.008  1.00  0.00           C
ATOM   7383  C25 POPEg 246      44.261  83.326  68.128  1.00  0.00           C
ATOM   7386  C26 POPEg 246      45.291  83.556  67.008  1.00  0.00           C
ATOM   7389  C27 POPEg 246      46.701  83.126  67.408  1.00  0.00           C
ATOM   7392  C28 POPEg 246      47.721  83.286  66.258  1.00  0.00           C
ATOM   7395  C29 POPEg 246      49.121  83.156  66.778  1.00  0.00           C
ATOM   7397 0C21 POPEg 246      50.251  83.486  66.128  1.00  0.00           C
ATOM   7399 1C21 POPEg 246      50.301  83.976  64.698  1.00  0.00           C
ATOM   7402 2C21 POPEg 246      51.601  83.556  64.008  1.00  0.00           C
ATOM   7405 3C21 POPEg 246      51.601  84.016  62.548  1.00  0.00           C
ATOM   7408 4C21 POPEg 246      52.991  83.986  61.898  1.00  0.00           C
ATOM   7411 5C21 POPEg 246      52.941  84.486  60.458  1.00  0.00           C
ATOM   7414 6C21 POPEg 246      54.321  84.746  59.868  1.00  0.00           C
ATOM   7417 7C21 POPEg 246      54.411  84.356  58.398  1.00  0.00           C
ATOM   7420 8C21 POPEg 246      55.761  84.676  57.778  1.00  0.00           C
ATOM   7424  C33 POPEg 246      36.831  85.456  68.308  1.00  0.00           C
ATOM   7427  C34 POPEg 246      37.561  84.256  67.678  1.00  0.00           C
ATOM   7430  C35 POPEg 246      38.311  84.616  66.378  1.00  0.00           C
ATOM   7433  C36 POPEg 246      39.011  83.416  65.708  1.00  0.00           C
ATOM   7436  C37 POPEg 246      39.621  83.796  64.348  1.00  0.00           C
ATOM   7439  C38 POPEg 246      40.221  82.636  63.528  1.00  0.00           C
ATOM   7442  C39 POPEg 246      41.481  81.996  64.148  1.00  0.00           C
ATOM   7445 0C31 POPEg 246      42.421  81.376  63.088  1.00  0.00           C
ATOM   7448 1C31 POPEg 246      43.691  80.706  63.658  1.00  0.00           C
ATOM   7451 2C31 POPEg 246      44.741  80.366  62.588  1.00  0.00           C
ATOM   7454 3C31 POPEg 246      45.881  79.466  63.088  1.00  0.00           C
ATOM   7457 4C31 POPEg 246      46.951  80.156  63.948  1.00  0.00           C
ATOM   7460 5C31 POPEg 246      48.211  79.276  64.118  1.00  0.00           C
ATOM   7463 6C31 POPEg 246      49.341  79.936  64.918  1.00  0.00           C
ATOM   7467  NH3 POPEh 247      28.221  79.226  73.418  1.00  0.00           N
ATOM   7471  C12 POPEh 247      26.771  78.836  73.618  1.00  0.00           C
ATOM   7474  C11 POPEh 247      26.271  79.146  75.048  1.00  0.00           C
ATOM   7477  P   POPEh 247      24.171  77.796  76.078  1.00  0.00           P
ATOM   7478  O13 POPEh 247      25.011  77.466  77.248  1.00  0.00           O
ATOM   7479  O14 POPEh 247      22.771  78.206  76.328  1.00  0.00           O
ATOM   7480  O11 POPEh 247      24.201  76.576  75.088  1.00  0.00           O
ATOM   7481  O12 POPEh 247      24.881  78.886  75.158  1.00  0.00           O
ATOM   7482  C1  POPEh 247      23.251  75.516  75.098  1.00  0.00           C
ATOM   7485  C2  POPEh 247      22.311  75.496  73.848  1.00  0.00           C
ATOM   7487  O21 POPEh 247      22.921  76.116  72.688  1.00  0.00           O
ATOM   7488  C21 POPEh 247      23.931  75.466  72.138  1.00  0.00           C
ATOM   7489  O22 POPEh 247      24.421  74.416  72.558  1.00  0.00           O
ATOM   7490  C22 POPEh 247      24.401  76.236  70.908  1.00  0.00           C
ATOM   7493  C3  POPEh 247      20.971  76.216  74.168  1.00  0.00           C
ATOM   7496  O31 POPEh 247      20.481  77.026  73.068  1.00  0.00           O
ATOM   7497  C31 POPEh 247      19.851  76.286  72.148  1.00  0.00           C
ATOM   7498  O32 POPEh 247      19.551  75.116  72.248  1.00  0.00           O
ATOM   7499  C32 POPEh 247      19.571  77.126  70.898  1.00  0.00           C
ATOM   7502  C23 POPEh 247      24.181  75.536  69.528  1.00  0.00           C
ATOM   7505  C24 POPEh 247      25.001  76.216  68.418  1.00  0.00           C
ATOM   7508  C25 POPEh 247      25.031  75.476  67.068  1.00  0.00           C
ATOM   7511  C26 POPEh 247      25.921  76.196  66.028  1.00  0.00           C
ATOM   7514  C27 POPEh 247      25.791  75.636  64.598  1.00  0.00           C
ATOM   7517  C28 POPEh 247      26.741  76.256  63.538  1.00  0.00           C
ATOM   7520  C29 POPEh 247      28.141  75.676  63.558  1.00  0.00           C
ATOM   7522 0C21 POPEh 247      29.331  76.286  63.408  1.00  0.00           C
ATOM   7524 1C21 POPEh 247      29.611  77.746  63.188  1.00  0.00           C
ATOM   7527 2C21 POPEh 247      29.831  78.126  61.718  1.00  0.00           C
ATOM   7530 3C21 POPEh 247      30.991  77.396  61.018  1.00  0.00           C
ATOM   7533 4C21 POPEh 247      31.171  77.876  59.578  1.00  0.00           C
ATOM   7536 5C21 POPEh 247      32.261  77.096  58.818  1.00  0.00           C
ATOM   7539 6C21 POPEh 247      32.371  77.546  57.348  1.00  0.00           C
ATOM   7542 7C21 POPEh 247      33.531  76.896  56.598  1.00  0.00           C
ATOM   7545 8C21 POPEh 247      33.721  77.456  55.188  1.00  0.00           C
ATOM   7549  C33 POPEh 247      20.511  76.766  69.708  1.00  0.00           C
ATOM   7552  C34 POPEh 247      19.891  77.076  68.338  1.00  0.00           C
ATOM   7555  C35 POPEh 247      20.841  76.886  67.138  1.00  0.00           C
ATOM   7558  C36 POPEh 247      21.341  78.216  66.548  1.00  0.00           C
ATOM   7561  C37 POPEh 247      22.311  78.016  65.368  1.00  0.00           C
ATOM   7564  C38 POPEh 247      23.061  79.316  64.988  1.00  0.00           C
ATOM   7567  C39 POPEh 247      23.961  79.166  63.748  1.00  0.00           C
ATOM   7570 0C31 POPEh 247      23.171  79.106  62.438  1.00  0.00           C
ATOM   7573 1C31 POPEh 247      24.091  78.976  61.208  1.00  0.00           C
ATOM   7576 2C31 POPEh 247      23.311  78.816  59.898  1.00  0.00           C
ATOM   7579 3C31 POPEh 247      24.211  78.716  58.658  1.00  0.00           C
ATOM   7582 4C31 POPEh 247      25.211  77.546  58.708  1.00  0.00           C
ATOM   7585 5C31 POPEh 247      26.071  77.456  57.438  1.00  0.00           C
ATOM   7588 6C31 POPEh 247      27.361  76.656  57.648  1.00  0.00           C
ATOM   7592  NH3 POPEi 248       4.181  75.026  33.698  1.00  0.00           N
ATOM   7596  C12 POPEi 248       5.041  74.706  32.498  1.00  0.00           C
ATOM   7599  C11 POPEi 248       6.461  74.216  32.858  1.00  0.00           C
ATOM   7602  P   POPEi 248       8.951  74.826  33.128  1.00  0.00           P
ATOM   7603  O13 POPEi 248       9.311  73.966  31.978  1.00  0.00           O
ATOM   7604  O14 POPEi 248       9.811  76.006  33.398  1.00  0.00           O
ATOM   7605  O11 POPEi 248       8.821  73.946  34.408  1.00  0.00           O
ATOM   7606  O12 POPEi 248       7.431  75.286  32.958  1.00  0.00           O
ATOM   7607  C1  POPEi 248       9.651  73.826  35.548  1.00  0.00           C
ATOM   7610  C2  POPEi 248       8.841  74.146  36.828  1.00  0.00           C
ATOM   7612  O21 POPEi 248       9.321  73.426  37.978  1.00  0.00           O
ATOM   7613  C21 POPEi 248       9.041  72.146  38.138  1.00  0.00           C
ATOM   7614  O22 POPEi 248       8.491  71.406  37.338  1.00  0.00           O
ATOM   7615  C22 POPEi 248       9.561  71.706  39.508  1.00  0.00           C
ATOM   7618  C3  POPEi 248       7.301  74.016  36.618  1.00  0.00           C
ATOM   7621  O31 POPEi 248       6.591  74.486  37.798  1.00  0.00           O
ATOM   7622  C31 POPEi 248       5.471  75.146  37.518  1.00  0.00           C
ATOM   7623  O32 POPEi 248       4.951  75.216  36.418  1.00  0.00           O
ATOM   7624  C32 POPEi 248       4.961  75.816  38.778  1.00  0.00           C
ATOM   7627  C23 POPEi 248       8.651  70.656  40.198  1.00  0.00           C
ATOM   7630  C24 POPEi 248       7.511  71.246  41.048  1.00  0.00           C
ATOM   7633  C25 POPEi 248       7.941  71.566  42.488  1.00  0.00           C
ATOM   7636  C26 POPEi 248       6.781  71.576  43.498  1.00  0.00           C
ATOM   7639  C27 POPEi 248       7.231  71.926  44.928  1.00  0.00           C
ATOM   7642  C28 POPEi 248       6.201  71.536  46.018  1.00  0.00           C
ATOM   7645  C29 POPEi 248       6.361  70.116  46.518  1.00  0.00           C
ATOM   7647 0C21 POPEi 248       6.751  69.716  47.748  1.00  0.00           C
ATOM   7649 1C21 POPEi 248       7.121  70.596  48.918  1.00  0.00           C
ATOM   7652 2C21 POPEi 248       6.101  70.546  50.078  1.00  0.00           C
ATOM   7655 3C21 POPEi 248       6.171  69.246  50.908  1.00  0.00           C
ATOM   7658 4C21 POPEi 248       5.101  69.166  52.018  1.00  0.00           C
ATOM   7661 5C21 POPEi 248       5.241  70.236  53.108  1.00  0.00           C
ATOM   7664 6C21 POPEi 248       4.221  70.056  54.238  1.00  0.00           C
ATOM   7667 7C21 POPEi 248       4.421  71.056  55.388  1.00  0.00           C
ATOM   7670 8C21 POPEi 248       3.431  70.846  56.528  1.00  0.00           C
ATOM   7674  C33 POPEi 248       5.881  76.956  39.278  1.00  0.00           C
ATOM   7677  C34 POPEi 248       6.391  76.706  40.708  1.00  0.00           C
ATOM   7680  C35 POPEi 248       6.981  77.966  41.368  1.00  0.00           C
ATOM   7683  C36 POPEi 248       8.191  78.546  40.608  1.00  0.00           C
ATOM   7686  C37 POPEi 248       8.751  79.786  41.318  1.00  0.00           C
ATOM   7689  C38 POPEi 248      10.021  80.346  40.658  1.00  0.00           C
ATOM   7692  C39 POPEi 248      10.491  81.686  41.268  1.00  0.00           C
ATOM   7695 0C31 POPEi 248      10.631  81.656  42.798  1.00  0.00           C
ATOM   7698 1C31 POPEi 248      11.051  83.006  43.428  1.00  0.00           C
ATOM   7701 2C31 POPEi 248      12.531  83.076  43.828  1.00  0.00           C
ATOM   7704 3C31 POPEi 248      13.531  83.146  42.668  1.00  0.00           C
ATOM   7707 4C31 POPEi 248      13.551  84.486  41.928  1.00  0.00           C
ATOM   7710 5C31 POPEi 248      14.621  84.526  40.818  1.00  0.00           C
ATOM   7713 6C31 POPEi 248      14.681  85.846  40.038  1.00  0.00           C
ATOM   7717  NH3 POPEj 249     104.801 116.196  29.868  1.00  0.00           N
ATOM   7721  C12 POPEj 249     103.491 116.596  30.498  1.00  0.00           C
ATOM   7724  C11 POPEj 249     102.261 116.286  29.618  1.00  0.00           C
ATOM   7727  P   POPEj 249     100.701 118.286  28.868  1.00  0.00           P
ATOM   7728  O13 POPEj 249     100.981 119.626  28.308  1.00  0.00           O
ATOM   7729  O14 POPEj 249      99.451 117.626  28.418  1.00  0.00           O
ATOM   7730  O11 POPEj 249     100.651 118.416  30.448  1.00  0.00           O
ATOM   7731  O12 POPEj 249     101.991 117.336  28.688  1.00  0.00           O
ATOM   7732  C1  POPEj 249     100.561 119.726  31.008  1.00  0.00           C
ATOM   7735  C2  POPEj 249     100.721 119.706  32.538  1.00  0.00           C
ATOM   7737  O21 POPEj 249     100.201 120.966  32.988  1.00  0.00           O
ATOM   7738  C21 POPEj 249      99.491 120.916  34.098  1.00  0.00           C
ATOM   7739  O22 POPEj 249      99.311 119.916  34.778  1.00  0.00           O
ATOM   7740  C22 POPEj 249      98.901 122.286  34.378  1.00  0.00           C
ATOM   7743  C3  POPEj 249     102.211 119.496  32.978  1.00  0.00           C
ATOM   7746  O31 POPEj 249     102.431 119.816  34.368  1.00  0.00           O
ATOM   7747  C31 POPEj 249     102.111 118.876  35.238  1.00  0.00           C
ATOM   7748  O32 POPEj 249     101.771 117.736  34.988  1.00  0.00           O
ATOM   7749  C32 POPEj 249     102.221 119.486  36.638  1.00  0.00           C
ATOM   7752  C23 POPEj 249      98.161 122.316  35.728  1.00  0.00           C
ATOM   7755  C24 POPEj 249      99.071 122.556  36.938  1.00  0.00           C
ATOM   7758  C25 POPEj 249      98.371 122.126  38.238  1.00  0.00           C
ATOM   7761  C26 POPEj 249      98.701 122.996  39.458  1.00  0.00           C
ATOM   7764  C27 POPEj 249      97.881 122.556  40.678  1.00  0.00           C
ATOM   7767  C28 POPEj 249      97.491 123.706  41.618  1.00  0.00           C
ATOM   7770  C29 POPEj 249      96.481 123.226  42.628  1.00  0.00           C
ATOM   7772 0C21 POPEj 249      96.371 123.596  43.908  1.00  0.00           C
ATOM   7774 1C21 POPEj 249      97.211 124.626  44.628  1.00  0.00           C
ATOM   7777 2C21 POPEj 249      96.561 125.026  45.968  1.00  0.00           C
ATOM   7780 3C21 POPEj 249      96.591 123.896  47.018  1.00  0.00           C
ATOM   7783 4C21 POPEj 249      95.791 124.226  48.288  1.00  0.00           C
ATOM   7786 5C21 POPEj 249      96.051 123.206  49.408  1.00  0.00           C
ATOM   7789 6C21 POPEj 249      95.631 123.726  50.788  1.00  0.00           C
ATOM   7792 7C21 POPEj 249      95.391 122.576  51.768  1.00  0.00           C
ATOM   7795 8C21 POPEj 249      94.841 123.026  53.128  1.00  0.00           C
ATOM   7799  C33 POPEj 249     101.051 119.136  37.588  1.00  0.00           C
ATOM   7802  C34 POPEj 249     101.211 119.756  38.978  1.00  0.00           C
ATOM   7805  C35 POPEj 249     102.421 119.246  39.768  1.00  0.00           C
ATOM   7808  C36 POPEj 249     102.031 118.416  41.008  1.00  0.00           C
ATOM   7811  C37 POPEj 249     103.261 117.966  41.808  1.00  0.00           C
ATOM   7814  C38 POPEj 249     102.951 116.856  42.818  1.00  0.00           C
ATOM   7817  C39 POPEj 249     102.191 117.346  44.048  1.00  0.00           C
ATOM   7820 0C31 POPEj 249     103.091 118.066  45.048  1.00  0.00           C
ATOM   7823 1C31 POPEj 249     102.351 118.406  46.348  1.00  0.00           C
ATOM   7826 2C31 POPEj 249     103.311 118.786  47.478  1.00  0.00           C
ATOM   7829 3C31 POPEj 249     102.621 118.906  48.838  1.00  0.00           C
ATOM   7832 4C31 POPEj 249     102.311 120.346  49.268  1.00  0.00           C
ATOM   7835 5C31 POPEj 249     101.841 120.416  50.728  1.00  0.00           C
ATOM   7838 6C31 POPEj 249     101.491 121.836  51.188  1.00  0.00           C
ATOM   7842  NH3 POPEk 250     112.911  27.606  75.448  1.00  0.00           N
ATOM   7846  C12 POPEk 250     113.271  29.056  75.728  1.00  0.00           C
ATOM   7849  C11 POPEk 250     112.541  30.056  74.798  1.00  0.00           C
ATOM   7852  P   POPEk 250     111.901  32.546  74.448  1.00  0.00           P
ATOM   7853  O13 POPEk 250     112.281  33.926  74.858  1.00  0.00           O
ATOM   7854  O14 POPEk 250     110.451  32.246  74.398  1.00  0.00           O
ATOM   7855  O11 POPEk 250     112.481  32.346  72.998  1.00  0.00           O
ATOM   7856  O12 POPEk 250     112.631  31.406  75.298  1.00  0.00           O
ATOM   7857  C1  POPEk 250     111.611  32.246  71.868  1.00  0.00           C
ATOM   7860  C2  POPEk 250     112.411  32.676  70.618  1.00  0.00           C
ATOM   7862  O21 POPEk 250     111.691  33.616  69.788  1.00  0.00           O
ATOM   7863  C21 POPEk 250     110.681  33.076  69.078  1.00  0.00           C
ATOM   7864  O22 POPEk 250     110.021  32.116  69.428  1.00  0.00           O
ATOM   7865  C22 POPEk 250     110.511  33.816  67.758  1.00  0.00           C
ATOM   7868  C3  POPEk 250     113.011  31.476  69.828  1.00  0.00           C
ATOM   7871  O31 POPEk 250     113.881  32.006  68.798  1.00  0.00           O
ATOM   7872  C31 POPEk 250     114.011  31.236  67.738  1.00  0.00           C
ATOM   7873  O32 POPEk 250     113.481  30.156  67.578  1.00  0.00           O
ATOM   7874  C32 POPEk 250     114.971  31.896  66.748  1.00  0.00           C
ATOM   7877  C23 POPEk 250     110.541  32.826  66.568  1.00  0.00           C
ATOM   7880  C24 POPEk 250     110.621  33.506  65.188  1.00  0.00           C
ATOM   7883  C25 POPEk 250     110.961  32.486  64.088  1.00  0.00           C
ATOM   7886  C26 POPEk 250     111.061  33.046  62.658  1.00  0.00           C
ATOM   7889  C27 POPEk 250     112.181  32.366  61.858  1.00  0.00           C
ATOM   7892  C28 POPEk 250     112.101  32.616  60.348  1.00  0.00           C
ATOM   7895  C29 POPEk 250     113.331  32.056  59.658  1.00  0.00           C
ATOM   7897 0C21 POPEk 250     113.381  30.966  58.858  1.00  0.00           C
ATOM   7899 1C21 POPEk 250     112.221  30.076  58.508  1.00  0.00           C
ATOM   7902 2C21 POPEk 250     112.591  28.606  58.258  1.00  0.00           C
ATOM   7905 3C21 POPEk 250     113.381  27.906  59.378  1.00  0.00           C
ATOM   7908 4C21 POPEk 250     113.281  26.376  59.218  1.00  0.00           C
ATOM   7911 5C21 POPEk 250     114.241  25.586  60.108  1.00  0.00           C
ATOM   7914 6C21 POPEk 250     114.131  24.066  59.948  1.00  0.00           C
ATOM   7917 7C21 POPEk 250     115.281  23.336  60.658  1.00  0.00           C
ATOM   7920 8C21 POPEk 250     115.161  21.816  60.628  1.00  0.00           C
ATOM   7924  C33 POPEk 250     114.401  31.976  65.318  1.00  0.00           C
ATOM   7927  C34 POPEk 250     115.421  32.496  64.308  1.00  0.00           C
ATOM   7930  C35 POPEk 250     116.281  31.396  63.668  1.00  0.00           C
ATOM   7933  C36 POPEk 250     116.961  31.866  62.378  1.00  0.00           C
ATOM   7936  C37 POPEk 250     117.831  30.786  61.718  1.00  0.00           C
ATOM   7939  C38 POPEk 250     118.331  31.166  60.308  1.00  0.00           C
ATOM   7942  C39 POPEk 250     117.221  31.146  59.248  1.00  0.00           C
ATOM   7945 0C31 POPEk 250     117.731  31.306  57.808  1.00  0.00           C
ATOM   7948 1C31 POPEk 250     116.641  31.006  56.768  1.00  0.00           C
ATOM   7951 2C31 POPEk 250     117.111  31.116  55.308  1.00  0.00           C
ATOM   7954 3C31 POPEk 250     117.071  32.536  54.738  1.00  0.00           C
ATOM   7957 4C31 POPEk 250     115.651  33.036  54.418  1.00  0.00           C
ATOM   7960 5C31 POPEk 250     115.621  34.456  53.848  1.00  0.00           C
ATOM   7963 6C31 POPEk 250     114.201  34.986  53.628  1.00  0.00           C
ATOM   7967  NH3 POPEl 251      21.761  75.086  32.638  1.00  0.00           N
ATOM   7971  C12 POPEl 251      21.771  76.606  32.508  1.00  0.00           C
ATOM   7974  C11 POPEl 251      20.381  77.246  32.278  1.00  0.00           C
ATOM   7977  P   POPEl 251      21.001  79.666  31.438  1.00  0.00           P
ATOM   7978  O13 POPEl 251      22.191  79.046  30.788  1.00  0.00           O
ATOM   7979  O14 POPEl 251      19.931  80.196  30.558  1.00  0.00           O
ATOM   7980  O11 POPEl 251      21.501  80.896  32.298  1.00  0.00           O
ATOM   7981  O12 POPEl 251      20.421  78.666  32.508  1.00  0.00           O
ATOM   7982  C1  POPEl 251      22.581  80.706  33.208  1.00  0.00           C
ATOM   7985  C2  POPEl 251      22.401  81.576  34.468  1.00  0.00           C
ATOM   7987  O21 POPEl 251      21.331  81.066  35.278  1.00  0.00           O
ATOM   7988  C21 POPEl 251      20.211  81.756  35.408  1.00  0.00           C
ATOM   7989  O22 POPEl 251      19.681  82.446  34.558  1.00  0.00           O
ATOM   7990  C22 POPEl 251      19.871  81.676  36.898  1.00  0.00           C
ATOM   7993  C3  POPEl 251      22.401  83.106  34.188  1.00  0.00           C
ATOM   7996  O31 POPEl 251      22.101  83.796  35.398  1.00  0.00           O
ATOM   7997  C31 POPEl 251      21.851  85.096  35.308  1.00  0.00           C
ATOM   7998  O32 POPEl 251      21.981  85.786  34.308  1.00  0.00           O
ATOM   7999  C32 POPEl 251      21.331  85.526  36.678  1.00  0.00           C
ATOM   8002  C23 POPEl 251      18.571  82.346  37.388  1.00  0.00           C
ATOM   8005  C24 POPEl 251      18.631  82.546  38.918  1.00  0.00           C
ATOM   8008  C25 POPEl 251      18.911  81.266  39.738  1.00  0.00           C
ATOM   8011  C26 POPEl 251      19.561  81.526  41.108  1.00  0.00           C
ATOM   8014  C27 POPEl 251      19.681  80.256  41.948  1.00  0.00           C
ATOM   8017  C28 POPEl 251      20.271  80.506  43.348  1.00  0.00           C
ATOM   8020  C29 POPEl 251      20.261  79.236  44.158  1.00  0.00           C
ATOM   8022 0C21 POPEl 251      21.311  78.456  44.498  1.00  0.00           C
ATOM   8024 1C21 POPEl 251      22.771  78.656  44.158  1.00  0.00           C
ATOM   8027 2C21 POPEl 251      23.321  77.566  43.218  1.00  0.00           C
ATOM   8030 3C21 POPEl 251      23.011  77.846  41.748  1.00  0.00           C
ATOM   8033 4C21 POPEl 251      23.491  76.776  40.758  1.00  0.00           C
ATOM   8036 5C21 POPEl 251      24.971  76.406  40.848  1.00  0.00           C
ATOM   8039 6C21 POPEl 251      25.961  77.576  40.848  1.00  0.00           C
ATOM   8042 7C21 POPEl 251      27.401  77.096  41.078  1.00  0.00           C
ATOM   8045 8C21 POPEl 251      28.371  78.246  41.338  1.00  0.00           C
ATOM   8049  C33 POPEl 251      20.371  86.726  36.638  1.00  0.00           C
ATOM   8052  C34 POPEl 251      19.451  86.836  37.868  1.00  0.00           C
ATOM   8055  C35 POPEl 251      19.991  86.316  39.208  1.00  0.00           C
ATOM   8058  C36 POPEl 251      18.971  86.446  40.358  1.00  0.00           C
ATOM   8061  C37 POPEl 251      19.301  85.516  41.538  1.00  0.00           C
ATOM   8064  C38 POPEl 251      18.161  85.326  42.538  1.00  0.00           C
ATOM   8067  C39 POPEl 251      18.111  86.356  43.678  1.00  0.00           C
ATOM   8070 0C31 POPEl 251      16.931  86.116  44.638  1.00  0.00           C
ATOM   8073 1C31 POPEl 251      17.041  86.936  45.928  1.00  0.00           C
ATOM   8076 2C31 POPEl 251      15.691  87.166  46.638  1.00  0.00           C
ATOM   8079 3C31 POPEl 251      15.021  85.896  47.198  1.00  0.00           C
ATOM   8082 4C31 POPEl 251      15.631  85.436  48.538  1.00  0.00           C
ATOM   8085 5C31 POPEl 251      14.721  84.456  49.288  1.00  0.00           C
ATOM   8088 6C31 POPEl 251      15.161  84.196  50.728  1.00  0.00           C
ATOM   8092  NH3 POPEm 252      28.081   6.856  71.868  1.00  0.00           N
ATOM   8096  C12 POPEm 252      28.941   5.736  72.388  1.00  0.00           C
ATOM   8099  C11 POPEm 252      30.201   5.566  71.518  1.00  0.00           C
ATOM   8102  P   POPEm 252      31.971   3.766  70.898  1.00  0.00           P
ATOM   8103  O13 POPEm 252      33.011   4.676  70.388  1.00  0.00           O
ATOM   8104  O14 POPEm 252      32.531   2.536  71.508  1.00  0.00           O
ATOM   8105  O11 POPEm 252      30.961   3.366  69.748  1.00  0.00           O
ATOM   8106  O12 POPEm 252      30.991   4.446  71.938  1.00  0.00           O
ATOM   8107  C1  POPEm 252      31.051   2.074  69.148  1.00  0.00           C
ATOM   8110  C2  POPEm 252      32.371   1.874  68.348  1.00  0.00           C
ATOM   8112  O21 POPEm 252      32.791   3.016  67.568  1.00  0.00           O
ATOM   8113  C21 POPEm 252      31.921   3.606  66.758  1.00  0.00           C
ATOM   8114  O22 POPEm 252      30.731   3.366  66.638  1.00  0.00           O
ATOM   8115  C22 POPEm 252      32.681   4.606  65.878  1.00  0.00           C
ATOM   8118  C3  POPEm 252      32.411   0.524  67.558  1.00  0.00           C
ATOM   8121  O31 POPEm 252      31.951   0.634  66.188  1.00  0.00           O
ATOM   8122  C31 POPEm 252      32.941   0.974  65.358  1.00  0.00           C
ATOM   8123  O32 POPEm 252      34.071   1.274  65.698  1.00  0.00           O
ATOM   8124  C32 POPEm 252      32.441   0.954  63.928  1.00  0.00           C
ATOM   8127  C23 POPEm 252      31.771   5.506  65.028  1.00  0.00           C
ATOM   8130  C24 POPEm 252      32.561   6.606  64.288  1.00  0.00           C
ATOM   8133  C25 POPEm 252      31.661   7.596  63.528  1.00  0.00           C
ATOM   8136  C26 POPEm 252      30.891   7.006  62.328  1.00  0.00           C
ATOM   8139  C27 POPEm 252      29.881   8.016  61.768  1.00  0.00           C
ATOM   8142  C28 POPEm 252      28.951   7.516  60.658  1.00  0.00           C
ATOM   8145  C29 POPEm 252      29.601   7.586  59.298  1.00  0.00           C
ATOM   8147 0C21 POPEm 252      29.091   8.116  58.178  1.00  0.00           C
ATOM   8149 1C21 POPEm 252      27.721   8.716  57.978  1.00  0.00           C
ATOM   8152 2C21 POPEm 252      26.871   7.836  57.048  1.00  0.00           C
ATOM   8155 3C21 POPEm 252      26.631   6.426  57.618  1.00  0.00           C
ATOM   8158 4C21 POPEm 252      25.561   5.636  56.858  1.00  0.00           C
ATOM   8161 5C21 POPEm 252      26.001   5.106  55.478  1.00  0.00           C
ATOM   8164 6C21 POPEm 252      24.881   4.306  54.808  1.00  0.00           C
ATOM   8167 7C21 POPEm 252      25.301   3.606  53.508  1.00  0.00           C
ATOM   8170 8C21 POPEm 252      24.131   2.876  52.828  1.00  0.00           C
ATOM   8174  C33 POPEm 252      33.581   1.004  62.898  1.00  0.00           C
ATOM   8177  C34 POPEm 252      33.051   1.294  61.498  1.00  0.00           C
ATOM   8180  C35 POPEm 252      34.141   1.564  60.458  1.00  0.00           C
ATOM   8183  C36 POPEm 252      33.531   2.184  59.208  1.00  0.00           C
ATOM   8186  C37 POPEm 252      34.521   2.476  58.078  1.00  0.00           C
ATOM   8189  C38 POPEm 252      33.861   3.426  57.068  1.00  0.00           C
ATOM   8192  C39 POPEm 252      34.601   3.536  55.728  1.00  0.00           C
ATOM   8195 0C31 POPEm 252      33.881   2.726  54.638  1.00  0.00           C
ATOM   8198 1C31 POPEm 252      34.601   2.786  53.278  1.00  0.00           C
ATOM   8201 2C31 POPEm 252      34.371   4.096  52.528  1.00  0.00           C
ATOM   8204 3C31 POPEm 252      34.961   4.056  51.108  1.00  0.00           C
ATOM   8207 4C31 POPEm 252      34.151   4.876  50.088  1.00  0.00           C
ATOM   8210 5C31 POPEm 252      34.671   4.686  48.658  1.00  0.00           C
ATOM   8213 6C31 POPEm 252      33.871   5.406  47.568  1.00  0.00           C
ATOM   8217  NH3 POPEn 253     126.171  72.126  32.128  1.00  0.00           N
ATOM   8221  C12 POPEn 253     125.591  70.726  31.968  1.00  0.00           C
ATOM   8224  C11 POPEn 253     124.651  70.636  30.738  1.00  0.00           C
ATOM   8227  P   POPEn 253     122.471  69.226  31.108  1.00  0.00           P
ATOM   8228  O13 POPEn 253     121.601  70.126  30.318  1.00  0.00           O
ATOM   8229  O14 POPEn 253     122.091  67.806  31.228  1.00  0.00           O
ATOM   8230  O11 POPEn 253     122.601  69.746  32.578  1.00  0.00           O
ATOM   8231  O12 POPEn 253     123.981  69.366  30.638  1.00  0.00           O
ATOM   8232  C1  POPEn 253     121.461  70.056  33.378  1.00  0.00           C
ATOM   8235  C2  POPEn 253     121.621  71.526  33.808  1.00  0.00           C
ATOM   8237  O21 POPEn 253     120.911  71.906  35.008  1.00  0.00           O
ATOM   8238  C21 POPEn 253     119.611  71.666  35.078  1.00  0.00           C
ATOM   8239  O22 POPEn 253     118.931  71.106  34.248  1.00  0.00           O
ATOM   8240  C22 POPEn 253     119.071  72.096  36.448  1.00  0.00           C
ATOM   8243  C3  POPEn 253     121.371  72.466  32.598  1.00  0.00           C
ATOM   8246  O31 POPEn 253     121.661  73.846  32.958  1.00  0.00           O
ATOM   8247  C31 POPEn 253     122.961  74.096  32.988  1.00  0.00           C
ATOM   8248  O32 POPEn 253     123.841  73.376  32.538  1.00  0.00           O
ATOM   8249  C32 POPEn 253     123.171  75.196  34.018  1.00  0.00           C
ATOM   8252  C23 POPEn 253     119.691  73.376  37.088  1.00  0.00           C
ATOM   8255  C24 POPEn 253     118.721  74.056  38.088  1.00  0.00           C
ATOM   8258  C25 POPEn 253     119.291  74.436  39.468  1.00  0.00           C
ATOM   8261  C26 POPEn 253     120.591  75.256  39.428  1.00  0.00           C
ATOM   8264  C27 POPEn 253     121.041  75.766  40.808  1.00  0.00           C
ATOM   8267  C28 POPEn 253     122.401  76.476  40.688  1.00  0.00           C
ATOM   8270  C29 POPEn 253     122.751  77.356  41.868  1.00  0.00           C
ATOM   8272 0C21 POPEn 253     123.681  77.136  42.818  1.00  0.00           C
ATOM   8274 1C21 POPEn 253     124.581  75.926  42.968  1.00  0.00           C
ATOM   8277 2C21 POPEn 253     124.221  75.156  44.248  1.00  0.00           C
ATOM   8280 3C21 POPEn 253     125.161  73.976  44.528  1.00  0.00           C
ATOM   8283 4C21 POPEn 253     124.841  73.276  45.858  1.00  0.00           C
ATOM   8286 5C21 POPEn 253     125.871  72.206  46.228  1.00  0.00           C
ATOM   8289 6C21 POPEn 253     125.651  71.626  47.628  1.00  0.00           C
ATOM   8292 7C21 POPEn 253     126.711  70.586  48.008  1.00  0.00           C
ATOM   8295 8C21 POPEn 253     126.541  70.026  49.428  1.00  0.00           C
ATOM   8299  C33 POPEn 253     123.191  74.546  35.418  1.00  0.00           C
ATOM   8302  C34 POPEn 253     123.481  75.536  36.538  1.00  0.00           C
ATOM   8305  C35 POPEn 253     124.951  75.816  36.818  1.00  0.00           C
ATOM   8308  C36 POPEn 253     125.051  76.836  37.948  1.00  0.00           C
ATOM   8311  C37 POPEn 253     126.471  77.116  38.458  1.00  0.00           C
ATOM   8314  C38 POPEn 253     126.781  76.326  39.738  1.00  0.00           C
ATOM   8317  C39 POPEn 253     127.041  74.846  39.478  1.00  0.00           C
ATOM   8320 0C31 POPEn 253     127.671  74.146  40.688  1.00  0.00           C
ATOM   8323 1C31 POPEn 253     128.071  72.696  40.408  1.00  0.00           C
ATOM   8326 2C31 POPEn 253     129.141  72.186  41.388  1.00  0.00           C
ATOM   8329 3C31 POPEn 253     128.681  72.116  42.848  1.00  0.00           C
ATOM   8332 4C31 POPEn 253     129.851  71.816  43.798  1.00  0.00           C
ATOM   8335 5C31 POPEn 253     129.411  71.686  45.258  1.00  0.00           C
ATOM   8338 6C31 POPEn 253     130.571  71.356  46.208  1.00  0.00           C
ATOM   8342  NH3 POPEo 254     131.231   0.224  31.758  1.00  0.00           N
ATOM   8346  C12 POPEo 254     130.141   0.554  30.798  1.00  0.00           C
ATOM   8349  C11 POPEo 254     129.701   1.994  31.018  1.00  0.00           C
ATOM   8352  P   POPEo 254     127.971   3.606  29.868  1.00  0.00           P
ATOM   8353  O13 POPEo 254     129.061   4.496  29.428  1.00  0.00           O
ATOM   8354  O14 POPEo 254     126.841   3.366  28.948  1.00  0.00           O
ATOM   8355  O11 POPEo 254     127.471   4.126  31.278  1.00  0.00           O
ATOM   8356  O12 POPEo 254     128.571   2.194  30.198  1.00  0.00           O
ATOM   8357  C1  POPEo 254     126.911   3.186  32.208  1.00  0.00           C
ATOM   8360  C2  POPEo 254     125.841   3.866  33.068  1.00  0.00           C
ATOM   8362  O21 POPEo 254     125.901   3.286  34.388  1.00  0.00           O
ATOM   8363  C21 POPEo 254     125.261   2.184  34.688  1.00  0.00           C
ATOM   8364  O22 POPEo 254     124.601   1.474  33.948  1.00  0.00           O
ATOM   8365  C22 POPEo 254     125.541   1.894  36.168  1.00  0.00           C
ATOM   8368  C3  POPEo 254     124.441   3.916  32.388  1.00  0.00           C
ATOM   8371  O31 POPEo 254     123.511   4.536  33.288  1.00  0.00           O
ATOM   8372  C31 POPEo 254     122.261   4.166  33.158  1.00  0.00           C
ATOM   8373  O32 POPEo 254     121.781   3.486  32.258  1.00  0.00           O
ATOM   8374  C32 POPEo 254     121.461   4.616  34.378  1.00  0.00           C
ATOM   8377  C23 POPEo 254     124.981   0.554  36.688  1.00  0.00           C
ATOM   8380  C24 POPEo 254     125.661   0.104  37.998  1.00  0.00           C
ATOM   8383  C25 POPEo 254     125.371   1.034  39.188  1.00  0.00           C
ATOM   8386  C26 POPEo 254     126.261   0.904  40.418  1.00  0.00           C
ATOM   8389  C27 POPEo 254     126.121   2.144  41.318  1.00  0.00           C
ATOM   8392  C28 POPEo 254     126.981   2.084  42.588  1.00  0.00           C
ATOM   8395  C29 POPEo 254     126.951   3.396  43.328  1.00  0.00           C
ATOM   8397 0C21 POPEo 254     126.641   3.596  44.628  1.00  0.00           C
ATOM   8399 1C21 POPEo 254     126.281   2.526  45.638  1.00  0.00           C
ATOM   8402 2C21 POPEo 254     127.521   2.074  46.448  1.00  0.00           C
ATOM   8405 3C21 POPEo 254     128.071   3.136  47.398  1.00  0.00           C
ATOM   8408 4C21 POPEo 254     129.421   2.726  47.998  1.00  0.00           C
ATOM   8411 5C21 POPEo 254     129.951   3.716  49.038  1.00  0.00           C
ATOM   8414 6C21 POPEo 254     129.161   3.656  50.348  1.00  0.00           C
ATOM   8417 7C21 POPEo 254     129.781   4.526  51.448  1.00  0.00           C
ATOM   8420 8C21 POPEo 254     129.011   4.516  52.758  1.00  0.00           C
ATOM   8424  C33 POPEo 254     121.111   3.446  35.318  1.00  0.00           C
ATOM   8427  C34 POPEo 254     119.911   3.766  36.218  1.00  0.00           C
ATOM   8430  C35 POPEo 254     119.791   2.766  37.368  1.00  0.00           C
ATOM   8433  C36 POPEo 254     118.531   2.936  38.228  1.00  0.00           C
ATOM   8436  C37 POPEo 254     118.441   1.824  39.288  1.00  0.00           C
ATOM   8439  C38 POPEo 254     117.241   1.934  40.238  1.00  0.00           C
ATOM   8442  C39 POPEo 254     117.581   2.626  41.568  1.00  0.00           C
ATOM   8445 0C31 POPEo 254     116.481   2.426  42.618  1.00  0.00           C
ATOM   8448 1C31 POPEo 254     116.911   2.846  44.038  1.00  0.00           C
ATOM   8451 2C31 POPEo 254     115.941   2.316  45.108  1.00  0.00           C
ATOM   8454 3C31 POPEo 254     116.241   2.836  46.528  1.00  0.00           C
ATOM   8457 4C31 POPEo 254     117.691   2.656  46.988  1.00  0.00           C
ATOM   8460 5C31 POPEo 254     117.841   2.936  48.488  1.00  0.00           C
ATOM   8463 6C31 POPEo 254     119.291   2.856  48.978  1.00  0.00           C
ATOM   8467  NH3 POPEp 255     130.411  62.976  31.738  1.00  0.00           N
ATOM   8471  C12 POPEp 255     129.561  62.586  30.568  1.00  0.00           C
ATOM   8474  C11 POPEp 255     128.081  62.746  30.938  1.00  0.00           C
ATOM   8477  P   POPEp 255     125.931  63.206  29.548  1.00  0.00           P
ATOM   8478  O13 POPEp 255     126.161  64.666  29.588  1.00  0.00           O
ATOM   8479  O14 POPEp 255     125.371  62.656  28.298  1.00  0.00           O
ATOM   8480  O11 POPEp 255     124.981  62.786  30.738  1.00  0.00           O
ATOM   8481  O12 POPEp 255     127.261  62.426  29.828  1.00  0.00           O
ATOM   8482  C1  POPEp 255     123.651  63.316  30.828  1.00  0.00           C
ATOM   8485  C2  POPEp 255     123.471  64.146  32.118  1.00  0.00           C
ATOM   8487  O21 POPEp 255     122.071  64.426  32.338  1.00  0.00           O
ATOM   8488  C21 POPEp 255     121.331  63.826  33.288  1.00  0.00           C
ATOM   8489  O22 POPEp 255     120.221  64.226  33.588  1.00  0.00           O
ATOM   8490  C22 POPEp 255     121.931  62.556  33.888  1.00  0.00           C
ATOM   8493  C3  POPEp 255     124.261  65.486  32.118  1.00  0.00           C
ATOM   8496  O31 POPEp 255     123.941  66.256  33.298  1.00  0.00           O
ATOM   8497  C31 POPEp 255     124.891  66.606  34.128  1.00  0.00           C
ATOM   8498  O32 POPEp 255     126.061  66.266  34.118  1.00  0.00           O
ATOM   8499  C32 POPEp 255     124.311  67.576  35.158  1.00  0.00           C
ATOM   8502  C23 POPEp 255     121.041  61.996  35.028  1.00  0.00           C
ATOM   8505  C24 POPEp 255     121.671  60.736  35.638  1.00  0.00           C
ATOM   8508  C25 POPEp 255     121.081  60.346  37.008  1.00  0.00           C
ATOM   8511  C26 POPEp 255     122.101  60.376  38.158  1.00  0.00           C
ATOM   8514  C27 POPEp 255     121.591  59.596  39.378  1.00  0.00           C
ATOM   8517  C28 POPEp 255     122.541  59.586  40.588  1.00  0.00           C
ATOM   8520  C29 POPEp 255     122.561  60.906  41.338  1.00  0.00           C
ATOM   8522 0C21 POPEp 255     121.581  61.356  42.138  1.00  0.00           C
ATOM   8524 1C21 POPEp 255     120.291  60.626  42.438  1.00  0.00           C
ATOM   8527 2C21 POPEp 255     119.481  61.206  43.608  1.00  0.00           C
ATOM   8530 3C21 POPEp 255     120.211  61.156  44.958  1.00  0.00           C
ATOM   8533 4C21 POPEp 255     120.761  62.526  45.398  1.00  0.00           C
ATOM   8536 5C21 POPEp 255     121.731  62.416  46.578  1.00  0.00           C
ATOM   8539 6C21 POPEp 255     121.051  61.946  47.868  1.00  0.00           C
ATOM   8542 7C21 POPEp 255     122.041  61.856  49.028  1.00  0.00           C
ATOM   8545 8C21 POPEp 255     121.371  61.716  50.388  1.00  0.00           C
ATOM   8549  C33 POPEp 255     123.541  66.856  36.298  1.00  0.00           C
ATOM   8552  C34 POPEp 255     122.831  67.836  37.258  1.00  0.00           C
ATOM   8555  C35 POPEp 255     123.821  68.766  37.978  1.00  0.00           C
ATOM   8558  C36 POPEp 255     123.181  69.746  38.978  1.00  0.00           C
ATOM   8561  C37 POPEp 255     124.231  70.716  39.548  1.00  0.00           C
ATOM   8564  C38 POPEp 255     123.661  71.996  40.188  1.00  0.00           C
ATOM   8567  C39 POPEp 255     123.461  71.916  41.708  1.00  0.00           C
ATOM   8570 0C31 POPEp 255     122.111  71.346  42.178  1.00  0.00           C
ATOM   8573 1C31 POPEp 255     122.021  71.296  43.708  1.00  0.00           C
ATOM   8576 2C31 POPEp 255     120.631  70.926  44.248  1.00  0.00           C
ATOM   8579 3C31 POPEp 255     120.681  70.596  45.748  1.00  0.00           C
ATOM   8582 4C31 POPEp 255     119.311  70.676  46.448  1.00  0.00           C
ATOM   8585 5C31 POPEp 255     119.371  70.196  47.908  1.00  0.00           C
ATOM   8588 6C31 POPEp 255     118.141  70.586  48.728  1.00  0.00           C
ATOM   8592  NH3 POPEq 256     109.071  37.216  26.388  1.00  0.00           N
ATOM   8596  C12 POPEq 256     108.961  36.246  27.538  1.00  0.00           C
ATOM   8599  C11 POPEq 256     107.511  35.796  27.758  1.00  0.00           C
ATOM   8602  P   POPEq 256     107.491  33.276  28.478  1.00  0.00           P
ATOM   8603  O13 POPEq 256     106.091  32.826  28.688  1.00  0.00           O
ATOM   8604  O14 POPEq 256     108.001  33.036  27.108  1.00  0.00           O
ATOM   8605  O11 POPEq 256     108.431  32.646  29.578  1.00  0.00           O
ATOM   8606  O12 POPEq 256     107.481  34.826  28.788  1.00  0.00           O
ATOM   8607  C1  POPEq 256     108.211  32.876  30.968  1.00  0.00           C
ATOM   8610  C2  POPEq 256     107.511  31.656  31.618  1.00  0.00           C
ATOM   8612  O21 POPEq 256     106.891  32.086  32.838  1.00  0.00           O
ATOM   8613  C21 POPEq 256     105.771  31.446  33.158  1.00  0.00           C
ATOM   8614  O22 POPEq 256     105.281  30.506  32.548  1.00  0.00           O
ATOM   8615  C22 POPEq 256     105.081  32.166  34.298  1.00  0.00           C
ATOM   8618  C3  POPEq 256     108.521  30.506  31.868  1.00  0.00           C
ATOM   8621  O31 POPEq 256     108.431  29.916  33.178  1.00  0.00           O
ATOM   8622  C31 POPEq 256     109.311  30.186  34.148  1.00  0.00           C
ATOM   8623  O32 POPEq 256     109.511  29.436  35.078  1.00  0.00           O
ATOM   8624  C32 POPEq 256     110.041  31.526  33.978  1.00  0.00           C
ATOM   8627  C23 POPEq 256     105.641  31.806  35.688  1.00  0.00           C
ATOM   8630  C24 POPEq 256     105.431  32.976  36.648  1.00  0.00           C
ATOM   8633  C25 POPEq 256     106.191  32.856  37.978  1.00  0.00           C
ATOM   8636  C26 POPEq 256     105.371  32.246  39.118  1.00  0.00           C
ATOM   8639  C27 POPEq 256     105.901  32.686  40.488  1.00  0.00           C
ATOM   8642  C28 POPEq 256     105.091  32.176  41.688  1.00  0.00           C
ATOM   8645  C29 POPEq 256     103.641  32.606  41.608  1.00  0.00           C
ATOM   8647 0C21 POPEq 256     103.101  33.656  42.258  1.00  0.00           C
ATOM   8649 1C21 POPEq 256     103.871  34.566  43.178  1.00  0.00           C
ATOM   8652 2C21 POPEq 256     103.091  35.826  43.558  1.00  0.00           C
ATOM   8655 3C21 POPEq 256     103.911  36.716  44.498  1.00  0.00           C
ATOM   8658 4C21 POPEq 256     103.181  38.006  44.898  1.00  0.00           C
ATOM   8661 5C21 POPEq 256     104.061  38.916  45.768  1.00  0.00           C
ATOM   8664 6C21 POPEq 256     103.291  40.136  46.268  1.00  0.00           C
ATOM   8667 7C21 POPEq 256     104.141  41.106  47.098  1.00  0.00           C
ATOM   8670 8C21 POPEq 256     103.371  42.356  47.538  1.00  0.00           C
ATOM   8674  C33 POPEq 256     110.791  31.986  35.258  1.00  0.00           C
ATOM   8677  C34 POPEq 256     109.911  32.746  36.268  1.00  0.00           C
ATOM   8680  C35 POPEq 256     110.661  33.006  37.578  1.00  0.00           C
ATOM   8683  C36 POPEq 256     109.871  33.876  38.548  1.00  0.00           C
ATOM   8686  C37 POPEq 256     110.491  33.936  39.948  1.00  0.00           C
ATOM   8689  C38 POPEq 256     109.641  34.756  40.918  1.00  0.00           C
ATOM   8692  C39 POPEq 256     109.621  34.166  42.328  1.00  0.00           C
ATOM   8695 0C31 POPEq 256     108.661  34.946  43.238  1.00  0.00           C
ATOM   8698 1C31 POPEq 256     108.371  34.186  44.538  1.00  0.00           C
ATOM   8701 2C31 POPEq 256     107.471  34.986  45.478  1.00  0.00           C
ATOM   8704 3C31 POPEq 256     107.151  34.206  46.758  1.00  0.00           C
ATOM   8707 4C31 POPEq 256     106.681  35.116  47.898  1.00  0.00           C
ATOM   8710 5C31 POPEq 256     106.541  34.336  49.208  1.00  0.00           C
ATOM   8713 6C31 POPEq 256     106.471  35.226  50.448  1.00  0.00           C
ATOM   8717  NH3 POPEr 257      84.681 107.686  30.608  1.00  0.00           N
ATOM   8721  C12 POPEr 257      83.671 107.686  29.488  1.00  0.00           C
ATOM   8724  C11 POPEr 257      83.171 109.116  29.168  1.00  0.00           C
ATOM   8727  P   POPEr 257      85.231 110.766  29.298  1.00  0.00           P
ATOM   8728  O13 POPEr 257      86.201 109.796  29.828  1.00  0.00           O
ATOM   8729  O14 POPEr 257      85.761 111.876  28.498  1.00  0.00           O
ATOM   8730  O11 POPEr 257      84.411 111.326  30.528  1.00  0.00           O
ATOM   8731  O12 POPEr 257      84.171 109.906  28.508  1.00  0.00           O
ATOM   8732  C1  POPEr 257      85.041 112.376  31.278  1.00  0.00           C
ATOM   8735  C2  POPEr 257      85.451 111.936  32.708  1.00  0.00           C
ATOM   8737  O21 POPEr 257      85.571 113.126  33.498  1.00  0.00           O
ATOM   8738  C21 POPEr 257      86.671 113.846  33.358  1.00  0.00           C
ATOM   8739  O22 POPEr 257      87.501 113.766  32.478  1.00  0.00           O
ATOM   8740  C22 POPEr 257      86.701 114.876  34.498  1.00  0.00           C
ATOM   8743  C3  POPEr 257      86.711 110.986  32.778  1.00  0.00           C
ATOM   8746  O31 POPEr 257      87.481 111.116  33.988  1.00  0.00           O
ATOM   8747  C31 POPEr 257      87.021 110.746  35.178  1.00  0.00           C
ATOM   8748  O32 POPEr 257      87.241 111.336  36.218  1.00  0.00           O
ATOM   8749  C32 POPEr 257      86.251 109.416  35.118  1.00  0.00           C
ATOM   8752  C23 POPEr 257      88.121 115.006  35.068  1.00  0.00           C
ATOM   8755  C24 POPEr 257      88.161 115.856  36.348  1.00  0.00           C
ATOM   8758  C25 POPEr 257      89.551 115.886  36.988  1.00  0.00           C
ATOM   8761  C26 POPEr 257      89.911 114.566  37.678  1.00  0.00           C
ATOM   8764  C27 POPEr 257      91.321 114.586  38.288  1.00  0.00           C
ATOM   8767  C28 POPEr 257      91.571 113.516  39.378  1.00  0.00           C
ATOM   8770  C29 POPEr 257      90.651 113.576  40.578  1.00  0.00           C
ATOM   8772 0C21 POPEr 257      90.991 113.756  41.868  1.00  0.00           C
ATOM   8774 1C21 POPEr 257      92.381 113.996  42.408  1.00  0.00           C
ATOM   8777 2C21 POPEr 257      92.441 115.046  43.548  1.00  0.00           C
ATOM   8780 3C21 POPEr 257      91.801 114.586  44.858  1.00  0.00           C
ATOM   8783 4C21 POPEr 257      91.681 115.716  45.888  1.00  0.00           C
ATOM   8786 5C21 POPEr 257      93.001 116.106  46.578  1.00  0.00           C
ATOM   8789 6C21 POPEr 257      92.781 117.206  47.618  1.00  0.00           C
ATOM   8792 7C21 POPEr 257      94.071 117.626  48.348  1.00  0.00           C
ATOM   8795 8C21 POPEr 257      93.831 118.026  49.808  1.00  0.00           C
ATOM   8799  C33 POPEr 257      86.071 108.866  36.558  1.00  0.00           C
ATOM   8802  C34 POPEr 257      85.201 107.606  36.638  1.00  0.00           C
ATOM   8805  C35 POPEr 257      84.631 107.396  38.048  1.00  0.00           C
ATOM   8808  C36 POPEr 257      85.641 106.986  39.128  1.00  0.00           C
ATOM   8811  C37 POPEr 257      85.101 107.216  40.548  1.00  0.00           C
ATOM   8814  C38 POPEr 257      86.051 106.756  41.658  1.00  0.00           C
ATOM   8817  C39 POPEr 257      85.971 105.246  41.968  1.00  0.00           C
ATOM   8820 0C31 POPEr 257      84.741 104.846  42.808  1.00  0.00           C
ATOM   8823 1C31 POPEr 257      84.511 103.326  42.798  1.00  0.00           C
ATOM   8826 2C31 POPEr 257      83.501 102.826  43.858  1.00  0.00           C
ATOM   8829 3C31 POPEr 257      84.021 102.926  45.308  1.00  0.00           C
ATOM   8832 4C31 POPEr 257      83.051 102.346  46.338  1.00  0.00           C
ATOM   8835 5C31 POPEr 257      83.551 102.536  47.778  1.00  0.00           C
ATOM   8838 6C31 POPEr 257      82.571 102.056  48.848  1.00  0.00           C
ATOM   8842  NH3 POPEs 258     102.811  93.936  71.518  1.00  0.00           N
ATOM   8846  C12 POPEs 258     104.311  93.746  71.588  1.00  0.00           C
ATOM   8849  C11 POPEs 258     104.671  92.786  72.738  1.00  0.00           C
ATOM   8852  P   POPEs 258     107.201  92.826  73.438  1.00  0.00           P
ATOM   8853  O13 POPEs 258     106.971  94.256  73.778  1.00  0.00           O
ATOM   8854  O14 POPEs 258     107.481  91.906  74.568  1.00  0.00           O
ATOM   8855  O11 POPEs 258     108.361  92.776  72.348  1.00  0.00           O
ATOM   8856  O12 POPEs 258     105.991  92.266  72.588  1.00  0.00           O
ATOM   8857  C1  POPEs 258     108.471  93.896  71.428  1.00  0.00           C
ATOM   8860  C2  POPEs 258     108.641  93.436  69.948  1.00  0.00           C
ATOM   8862  O21 POPEs 258     108.511  94.586  69.088  1.00  0.00           O
ATOM   8863  C21 POPEs 258     109.641  95.186  68.788  1.00  0.00           C
ATOM   8864  O22 POPEs 258     110.751  94.906  69.238  1.00  0.00           O
ATOM   8865  C22 POPEs 258     109.411  96.236  67.698  1.00  0.00           C
ATOM   8868  C3  POPEs 258     107.581  92.396  69.528  1.00  0.00           C
ATOM   8871  O31 POPEs 258     107.371  92.426  68.088  1.00  0.00           O
ATOM   8872  C31 POPEs 258     107.941  91.506  67.378  1.00  0.00           C
ATOM   8873  O32 POPEs 258     108.531  90.516  67.788  1.00  0.00           O
ATOM   8874  C32 POPEs 258     107.621  91.646  65.898  1.00  0.00           C
ATOM   8877  C23 POPEs 258     110.231  95.846  66.448  1.00  0.00           C
ATOM   8880  C24 POPEs 258     110.131  96.776  65.238  1.00  0.00           C
ATOM   8883  C25 POPEs 258     110.391  98.246  65.568  1.00  0.00           C
ATOM   8886  C26 POPEs 258     110.831  99.066  64.348  1.00  0.00           C
ATOM   8889  C27 POPEs 258     112.281  98.746  63.918  1.00  0.00           C
ATOM   8892  C28 POPEs 258     112.801  99.676  62.808  1.00  0.00           C
ATOM   8895  C29 POPEs 258     112.071  99.426  61.508  1.00  0.00           C
ATOM   8897 0C21 POPEs 258     111.221 100.266  60.888  1.00  0.00           C
ATOM   8899 1C21 POPEs 258     110.811 101.646  61.318  1.00  0.00           C
ATOM   8902 2C21 POPEs 258     109.271 101.786  61.398  1.00  0.00           C
ATOM   8905 3C21 POPEs 258     108.841 103.256  61.438  1.00  0.00           C
ATOM   8908 4C21 POPEs 258     107.331 103.466  61.258  1.00  0.00           C
ATOM   8911 5C21 POPEs 258     106.531 103.086  62.498  1.00  0.00           C
ATOM   8914 6C21 POPEs 258     105.041 103.446  62.368  1.00  0.00           C
ATOM   8917 7C21 POPEs 258     104.341 103.386  63.728  1.00  0.00           C
ATOM   8920 8C21 POPEs 258     102.871 103.776  63.668  1.00  0.00           C
ATOM   8924  C33 POPEs 258     107.541  93.036  65.238  1.00  0.00           C
ATOM   8927  C34 POPEs 258     106.951  92.756  63.848  1.00  0.00           C
ATOM   8930  C35 POPEs 258     106.591  93.956  62.968  1.00  0.00           C
ATOM   8933  C36 POPEs 258     105.801  93.396  61.768  1.00  0.00           C
ATOM   8936  C37 POPEs 258     105.141  94.416  60.838  1.00  0.00           C
ATOM   8939  C38 POPEs 258     104.371  93.646  59.758  1.00  0.00           C
ATOM   8942  C39 POPEs 258     103.361  94.466  58.958  1.00  0.00           C
ATOM   8945 0C31 POPEs 258     102.471  93.516  58.138  1.00  0.00           C
ATOM   8948 1C31 POPEs 258     101.281  94.176  57.428  1.00  0.00           C
ATOM   8951 2C31 POPEs 258     100.301  93.096  56.938  1.00  0.00           C
ATOM   8954 3C31 POPEs 258      99.791  93.276  55.498  1.00  0.00           C
ATOM   8957 4C31 POPEs 258      98.981  92.046  55.068  1.00  0.00           C
ATOM   8960 5C31 POPEs 258      98.481  92.106  53.618  1.00  0.00           C
ATOM   8963 6C31 POPEs 258      97.801  90.806  53.188  1.00  0.00           C
ATOM   8967  NH3 POPEt 259      77.261 101.676  28.998  1.00  0.00           N
ATOM   8971  C12 POPEt 259      76.591 100.446  29.578  1.00  0.00           C
ATOM   8974  C11 POPEt 259      75.281 100.086  28.838  1.00  0.00           C
ATOM   8977  P   POPEt 259      74.811  97.516  29.128  1.00  0.00           P
ATOM   8978  O13 POPEt 259      76.231  97.326  28.768  1.00  0.00           O
ATOM   8979  O14 POPEt 259      73.781  97.076  28.158  1.00  0.00           O
ATOM   8980  O11 POPEt 259      74.551  96.736  30.468  1.00  0.00           O
ATOM   8981  O12 POPEt 259      74.571  99.046  29.528  1.00  0.00           O
ATOM   8982  C1  POPEt 259      75.261  97.026  31.668  1.00  0.00           C
ATOM   8985  C2  POPEt 259      74.421  97.896  32.628  1.00  0.00           C
ATOM   8987  O21 POPEt 259      75.291  98.896  33.188  1.00  0.00           O
ATOM   8988  C21 POPEt 259      74.701  99.826  33.918  1.00  0.00           C
ATOM   8989  O22 POPEt 259      73.511  99.946  34.108  1.00  0.00           O
ATOM   8990  C22 POPEt 259      75.811 100.676  34.538  1.00  0.00           C
ATOM   8993  C3  POPEt 259      73.721  97.016  33.718  1.00  0.00           C
ATOM   8996  O31 POPEt 259      74.661  96.626  34.748  1.00  0.00           O
ATOM   8997  C31 POPEt 259      74.101  96.046  35.798  1.00  0.00           C
ATOM   8998  O32 POPEt 259      72.961  95.626  35.858  1.00  0.00           O
ATOM   8999  C32 POPEt 259      75.141  95.906  36.908  1.00  0.00           C
ATOM   9002  C23 POPEt 259      75.331 101.436  35.798  1.00  0.00           C
ATOM   9005  C24 POPEt 259      76.491 101.986  36.638  1.00  0.00           C
ATOM   9008  C25 POPEt 259      76.091 102.236  38.098  1.00  0.00           C
ATOM   9011  C26 POPEt 259      75.941 100.946  38.928  1.00  0.00           C
ATOM   9014  C27 POPEt 259      75.191 101.186  40.248  1.00  0.00           C
ATOM   9017  C28 POPEt 259      75.741 100.396  41.448  1.00  0.00           C
ATOM   9020  C29 POPEt 259      77.071 100.916  41.948  1.00  0.00           C
ATOM   9022 0C21 POPEt 259      78.021 100.246  42.618  1.00  0.00           C
ATOM   9024 1C21 POPEt 259      77.991  98.796  43.038  1.00  0.00           C
ATOM   9027 2C21 POPEt 259      77.781  98.606  44.558  1.00  0.00           C
ATOM   9030 3C21 POPEt 259      79.001  98.926  45.448  1.00  0.00           C
ATOM   9033 4C21 POPEt 259      78.751  98.626  46.938  1.00  0.00           C
ATOM   9036 5C21 POPEt 259      78.771  97.126  47.298  1.00  0.00           C
ATOM   9039 6C21 POPEt 259      78.341  96.876  48.758  1.00  0.00           C
ATOM   9042 7C21 POPEt 259      78.571  95.426  49.218  1.00  0.00           C
ATOM   9045 8C21 POPEt 259      78.161  95.176  50.668  1.00  0.00           C
ATOM   9049  C33 POPEt 259      76.021  97.176  37.048  1.00  0.00           C
ATOM   9052  C34 POPEt 259      77.041  97.076  38.198  1.00  0.00           C
ATOM   9055  C35 POPEt 259      76.421  97.056  39.598  1.00  0.00           C
ATOM   9058  C36 POPEt 259      76.351  95.656  40.228  1.00  0.00           C
ATOM   9061  C37 POPEt 259      75.641  95.646  41.588  1.00  0.00           C
ATOM   9064  C38 POPEt 259      75.851  94.346  42.388  1.00  0.00           C
ATOM   9067  C39 POPEt 259      75.211  94.346  43.788  1.00  0.00           C
ATOM   9070 0C31 POPEt 259      75.711  95.496  44.658  1.00  0.00           C
ATOM   9073 1C31 POPEt 259      75.451  95.316  46.168  1.00  0.00           C
ATOM   9076 2C31 POPEt 259      74.021  94.896  46.518  1.00  0.00           C
ATOM   9079 3C31 POPEt 259      73.771  94.856  48.028  1.00  0.00           C
ATOM   9082 4C31 POPEt 259      73.701  96.246  48.678  1.00  0.00           C
ATOM   9085 5C31 POPEt 259      73.521  96.196  50.198  1.00  0.00           C
ATOM   9088 6C31 POPEt 259      73.351  97.576  50.838  1.00  0.00           C
ATOM   9092  NH3 POPEu 260     132.863  32.166  34.398  1.00  0.00           N
ATOM   9096  C12 POPEu 260     132.323  32.826  33.158  1.00  0.00           C
ATOM   9099  C11 POPEu 260     130.801  32.686  33.108  1.00  0.00           C
ATOM   9102  P   POPEu 260     129.791  34.866  34.148  1.00  0.00           P
ATOM   9103  O13 POPEu 260     128.321  35.026  34.178  1.00  0.00           O
ATOM   9104  O14 POPEu 260     130.551  35.556  33.088  1.00  0.00           O
ATOM   9105  O11 POPEu 260     130.381  35.456  35.478  1.00  0.00           O
ATOM   9106  O12 POPEu 260     130.201  33.346  34.218  1.00  0.00           O
ATOM   9107  C1  POPEu 260     129.551  35.676  36.628  1.00  0.00           C
ATOM   9110  C2  POPEu 260     129.361  34.356  37.408  1.00  0.00           C
ATOM   9112  O21 POPEu 260     128.541  34.536  38.568  1.00  0.00           O
ATOM   9113  C21 POPEu 260     128.991  35.306  39.558  1.00  0.00           C
ATOM   9114  O22 POPEu 260     130.081  35.826  39.648  1.00  0.00           O
ATOM   9115  C22 POPEu 260     127.821  35.566  40.498  1.00  0.00           C
ATOM   9118  C3  POPEu 260     130.731  33.696  37.718  1.00  0.00           C
ATOM   9121  O31 POPEu 260     130.541  32.436  38.368  1.00  0.00           O
ATOM   9122  C31 POPEu 260     130.561  31.386  37.568  1.00  0.00           C
ATOM   9123  O32 POPEu 260     130.701  31.426  36.348  1.00  0.00           O
ATOM   9124  C32 POPEu 260     130.471  30.136  38.428  1.00  0.00           C
ATOM   9127  C23 POPEu 260     128.261  36.026  41.908  1.00  0.00           C
ATOM   9130  C24 POPEu 260     127.141  36.856  42.528  1.00  0.00           C
ATOM   9133  C25 POPEu 260     127.431  37.326  43.958  1.00  0.00           C
ATOM   9136  C26 POPEu 260     126.301  38.226  44.448  1.00  0.00           C
ATOM   9139  C27 POPEu 260     126.441  38.726  45.888  1.00  0.00           C
ATOM   9142  C28 POPEu 260     125.181  39.496  46.328  1.00  0.00           C
ATOM   9145  C29 POPEu 260     125.151  39.896  47.778  1.00  0.00           C
ATOM   9147 0C21 POPEu 260     124.581  41.016  48.258  1.00  0.00           C
ATOM   9149 1C21 POPEu 260     123.891  42.066  47.428  1.00  0.00           C
ATOM   9152 2C21 POPEu 260     123.521  43.306  48.258  1.00  0.00           C
ATOM   9155 3C21 POPEu 260     122.281  43.106  49.138  1.00  0.00           C
ATOM   9158 4C21 POPEu 260     122.111  44.226  50.168  1.00  0.00           C
ATOM   9161 5C21 POPEu 260     122.881  43.976  51.468  1.00  0.00           C
ATOM   9164 6C21 POPEu 260     123.131  45.256  52.268  1.00  0.00           C
ATOM   9167 7C21 POPEu 260     124.331  46.056  51.738  1.00  0.00           C
ATOM   9170 8C21 POPEu 260     124.511  47.406  52.418  1.00  0.00           C
ATOM   9174  C33 POPEu 260     131.863  29.766  38.998  1.00  0.00           C
ATOM   9177  C34 POPEu 260     131.811  28.566  39.948  1.00  0.00           C
ATOM   9180  C35 POPEu 260     131.311  28.906  41.358  1.00  0.00           C
ATOM   9183  C36 POPEu 260     131.341  27.686  42.278  1.00  0.00           C
ATOM   9186  C37 POPEu 260     130.691  27.956  43.638  1.00  0.00           C
ATOM   9189  C38 POPEu 260     130.751  26.726  44.568  1.00  0.00           C
ATOM   9192  C39 POPEu 260     129.861  26.856  45.808  1.00  0.00           C
ATOM   9195 0C31 POPEu 260     130.041  25.666  46.768  1.00  0.00           C
ATOM   9198 1C31 POPEu 260     128.951  25.626  47.848  1.00  0.00           C
ATOM   9201 2C31 POPEu 260     129.191  24.536  48.918  1.00  0.00           C
ATOM   9204 3C31 POPEu 260     130.441  24.756  49.798  1.00  0.00           C
ATOM   9207 4C31 POPEu 260     130.491  26.136  50.458  1.00  0.00           C
ATOM   9210 5C31 POPEu 260     131.651  26.286  51.448  1.00  0.00           C
ATOM   9213 6C31 POPEu 260     131.791  27.716  51.988  1.00  0.00           C
ATOM   9217  NH3 POPEv 261      80.431  92.996  72.438  1.00  0.00           N
ATOM   9221  C12 POPEv 261      81.241  91.856  73.018  1.00  0.00           C
ATOM   9224  C11 POPEv 261      80.371  90.656  73.418  1.00  0.00           C
ATOM   9227  P   POPEv 261      82.001  88.676  73.418  1.00  0.00           P
ATOM   9228  O13 POPEv 261      83.101  89.626  73.658  1.00  0.00           O
ATOM   9229  O14 POPEv 261      81.421  87.966  74.558  1.00  0.00           O
ATOM   9230  O11 POPEv 261      82.351  87.646  72.268  1.00  0.00           O
ATOM   9231  O12 POPEv 261      80.761  89.436  72.778  1.00  0.00           O
ATOM   9232  C1  POPEv 261      82.691  88.166  70.978  1.00  0.00           C
ATOM   9235  C2  POPEv 261      81.821  87.516  69.888  1.00  0.00           C
ATOM   9237  O21 POPEv 261      82.531  87.646  68.648  1.00  0.00           O
ATOM   9238  C21 POPEv 261      82.111  86.866  67.668  1.00  0.00           C
ATOM   9239  O22 POPEv 261      81.361  85.916  67.788  1.00  0.00           O
ATOM   9240  C22 POPEv 261      82.751  87.376  66.388  1.00  0.00           C
ATOM   9243  C3  POPEv 261      80.471  88.266  69.788  1.00  0.00           C
ATOM   9246  O31 POPEv 261      79.431  87.526  69.118  1.00  0.00           O
ATOM   9247  C31 POPEv 261      78.741  88.206  68.218  1.00  0.00           C
ATOM   9248  O32 POPEv 261      78.961  89.366  67.888  1.00  0.00           O
ATOM   9249  C32 POPEv 261      77.621  87.306  67.688  1.00  0.00           C
ATOM   9252  C23 POPEv 261      81.941  87.036  65.138  1.00  0.00           C
ATOM   9255  C24 POPEv 261      82.681  87.506  63.878  1.00  0.00           C
ATOM   9258  C25 POPEv 261      81.971  87.146  62.578  1.00  0.00           C
ATOM   9261  C26 POPEv 261      81.771  85.626  62.408  1.00  0.00           C
ATOM   9264  C27 POPEv 261      81.321  85.246  60.998  1.00  0.00           C
ATOM   9267  C28 POPEv 261      80.761  83.816  60.948  1.00  0.00           C
ATOM   9270  C29 POPEv 261      80.181  83.526  59.588  1.00  0.00           C
ATOM   9272 0C21 POPEv 261      79.521  82.406  59.248  1.00  0.00           C
ATOM   9274 1C21 POPEv 261      79.301  81.206  60.128  1.00  0.00           C
ATOM   9277 2C21 POPEv 261      79.441  79.896  59.318  1.00  0.00           C
ATOM   9280 3C21 POPEv 261      80.891  79.596  58.878  1.00  0.00           C
ATOM   9283 4C21 POPEv 261      80.951  78.626  57.688  1.00  0.00           C
ATOM   9286 5C21 POPEv 261      80.681  79.326  56.348  1.00  0.00           C
ATOM   9289 6C21 POPEv 261      80.721  78.356  55.158  1.00  0.00           C
ATOM   9292 7C21 POPEv 261      80.611  79.096  53.818  1.00  0.00           C
ATOM   9295 8C21 POPEv 261      80.401  78.176  52.608  1.00  0.00           C
ATOM   9299  C33 POPEv 261      77.991  86.486  66.428  1.00  0.00           C
ATOM   9302  C34 POPEv 261      78.201  84.976  66.638  1.00  0.00           C
ATOM   9305  C35 POPEv 261      78.541  84.236  65.328  1.00  0.00           C
ATOM   9308  C36 POPEv 261      78.341  82.726  65.458  1.00  0.00           C
ATOM   9311  C37 POPEv 261      78.461  81.886  64.178  1.00  0.00           C
ATOM   9314  C38 POPEv 261      78.041  80.436  64.498  1.00  0.00           C
ATOM   9317  C39 POPEv 261      77.461  79.656  63.318  1.00  0.00           C
ATOM   9320 0C31 POPEv 261      76.051  80.106  62.918  1.00  0.00           C
ATOM   9323 1C31 POPEv 261      75.431  79.246  61.818  1.00  0.00           C
ATOM   9326 2C31 POPEv 261      75.221  77.776  62.228  1.00  0.00           C
ATOM   9329 3C31 POPEv 261      74.611  76.916  61.118  1.00  0.00           C
ATOM   9332 4C31 POPEv 261      75.461  76.866  59.848  1.00  0.00           C
ATOM   9335 5C31 POPEv 261      74.931  75.886  58.798  1.00  0.00           C
ATOM   9338 6C31 POPEv 261      75.901  75.686  57.628  1.00  0.00           C
ATOM   9342  NH3 POPEw 262      36.291  61.706  73.598  1.00  0.00           N
ATOM   9346  C12 POPEw 262      35.771  62.976  74.208  1.00  0.00           C
ATOM   9349  C11 POPEw 262      36.681  64.176  73.878  1.00  0.00           C
ATOM   9352  P   POPEw 262      35.401  66.356  74.408  1.00  0.00           P
ATOM   9353  O13 POPEw 262      34.231  65.666  73.848  1.00  0.00           O
ATOM   9354  O14 POPEw 262      35.181  67.266  75.568  1.00  0.00           O
ATOM   9355  O11 POPEw 262      36.171  67.186  73.298  1.00  0.00           O
ATOM   9356  O12 POPEw 262      36.441  65.256  74.798  1.00  0.00           O
ATOM   9357  C1  POPEw 262      35.581  68.426  72.868  1.00  0.00           C
ATOM   9360  C2  POPEw 262      35.061  68.266  71.428  1.00  0.00           C
ATOM   9362  O21 POPEw 262      36.181  68.376  70.548  1.00  0.00           O
ATOM   9363  C21 POPEw 262      36.401  67.376  69.738  1.00  0.00           C
ATOM   9364  O22 POPEw 262      35.801  66.316  69.688  1.00  0.00           O
ATOM   9365  C22 POPEw 262      37.451  67.816  68.738  1.00  0.00           C
ATOM   9368  C3  POPEw 262      34.011  69.346  71.018  1.00  0.00           C
ATOM   9371  O31 POPEw 262      33.701  69.266  69.608  1.00  0.00           O
ATOM   9372  C31 POPEw 262      32.861  68.266  69.318  1.00  0.00           C
ATOM   9373  O32 POPEw 262      32.461  67.446  70.128  1.00  0.00           O
ATOM   9374  C32 POPEw 262      32.421  68.306  67.858  1.00  0.00           C
ATOM   9377  C23 POPEw 262      38.601  66.806  68.588  1.00  0.00           C
ATOM   9380  C24 POPEw 262      39.641  67.326  67.598  1.00  0.00           C
ATOM   9383  C25 POPEw 262      39.601  66.596  66.258  1.00  0.00           C
ATOM   9386  C26 POPEw 262      40.571  67.236  65.258  1.00  0.00           C
ATOM   9389  C27 POPEw 262      40.771  66.406  63.988  1.00  0.00           C
ATOM   9392  C28 POPEw 262      41.731  67.116  63.028  1.00  0.00           C
ATOM   9395  C29 POPEw 262      42.011  66.366  61.758  1.00  0.00           C
ATOM   9397 0C21 POPEw 262      41.941  66.866  60.508  1.00  0.00           C
ATOM   9399 1C21 POPEw 262      41.561  68.276  60.138  1.00  0.00           C
ATOM   9402 2C21 POPEw 262      42.691  69.096  59.478  1.00  0.00           C
ATOM   9405 3C21 POPEw 262      42.351  70.596  59.458  1.00  0.00           C
ATOM   9408 4C21 POPEw 262      43.151  71.416  58.438  1.00  0.00           C
ATOM   9411 5C21 POPEw 262      44.591  71.696  58.838  1.00  0.00           C
ATOM   9414 6C21 POPEw 262      45.171  72.876  58.038  1.00  0.00           C
ATOM   9417 7C21 POPEw 262      46.631  73.136  58.418  1.00  0.00           C
ATOM   9420 8C21 POPEw 262      47.271  74.356  57.758  1.00  0.00           C
ATOM   9424  C33 POPEw 262      30.971  67.766  67.758  1.00  0.00           C
ATOM   9427  C34 POPEw 262      30.171  68.226  66.528  1.00  0.00           C
ATOM   9430  C35 POPEw 262      30.641  67.666  65.178  1.00  0.00           C
ATOM   9433  C36 POPEw 262      29.811  68.286  64.048  1.00  0.00           C
ATOM   9436  C37 POPEw 262      30.141  67.746  62.648  1.00  0.00           C
ATOM   9439  C38 POPEw 262      31.611  67.966  62.238  1.00  0.00           C
ATOM   9442  C39 POPEw 262      31.771  68.416  60.778  1.00  0.00           C
ATOM   9445 0C31 POPEw 262      31.241  67.386  59.768  1.00  0.00           C
ATOM   9448 1C31 POPEw 262      31.231  67.956  58.338  1.00  0.00           C
ATOM   9451 2C31 POPEw 262      30.061  67.436  57.478  1.00  0.00           C
ATOM   9454 3C31 POPEw 262      28.691  67.916  57.978  1.00  0.00           C
ATOM   9457 4C31 POPEw 262      27.581  67.776  56.918  1.00  0.00           C
ATOM   9460 5C31 POPEw 262      26.241  68.316  57.428  1.00  0.00           C
ATOM   9463 6C31 POPEw 262      25.141  68.336  56.358  1.00  0.00           C
ATOM   9467  NH3 POPEx 263      48.371  46.146  76.888  1.00  0.00           N
ATOM   9471  C12 POPEx 263      48.321  44.766  77.488  1.00  0.00           C
ATOM   9474  C11 POPEx 263      49.671  44.326  78.108  1.00  0.00           C
ATOM   9477  P   POPEx 263      49.751  41.706  77.588  1.00  0.00           P
ATOM   9478  O13 POPEx 263      50.681  40.746  78.208  1.00  0.00           O
ATOM   9479  O14 POPEx 263      48.361  41.266  77.278  1.00  0.00           O
ATOM   9480  O11 POPEx 263      50.351  42.266  76.258  1.00  0.00           O
ATOM   9481  O12 POPEx 263      49.621  42.976  78.558  1.00  0.00           O
ATOM   9482  C1  POPEx 263      51.691  42.196  75.788  1.00  0.00           C
ATOM   9485  C2  POPEx 263      51.851  41.246  74.568  1.00  0.00           C
ATOM   9487  O21 POPEx 263      52.811  41.876  73.678  1.00  0.00           O
ATOM   9488  C21 POPEx 263      53.421  41.026  72.848  1.00  0.00           C
ATOM   9489  O22 POPEx 263      53.231  39.836  72.798  1.00  0.00           O
ATOM   9490  C22 POPEx 263      54.381  41.796  71.918  1.00  0.00           C
ATOM   9493  C3  POPEx 263      50.481  40.936  73.858  1.00  0.00           C
ATOM   9496  O31 POPEx 263      50.541  39.816  72.938  1.00  0.00           O
ATOM   9497  C31 POPEx 263      49.811  39.896  71.828  1.00  0.00           C
ATOM   9498  O32 POPEx 263      49.011  40.766  71.558  1.00  0.00           O
ATOM   9499  C32 POPEx 263      50.211  38.716  70.938  1.00  0.00           C
ATOM   9502  C23 POPEx 263      55.321  40.876  71.088  1.00  0.00           C
ATOM   9505  C24 POPEx 263      55.561  41.346  69.638  1.00  0.00           C
ATOM   9508  C25 POPEx 263      54.331  41.136  68.748  1.00  0.00           C
ATOM   9511  C26 POPEx 263      54.501  41.626  67.298  1.00  0.00           C
ATOM   9514  C27 POPEx 263      53.161  41.646  66.558  1.00  0.00           C
ATOM   9517  C28 POPEx 263      53.191  42.366  65.198  1.00  0.00           C
ATOM   9520  C29 POPEx 263      51.791  42.556  64.668  1.00  0.00           C
ATOM   9522 0C21 POPEx 263      51.381  42.546  63.398  1.00  0.00           C
ATOM   9524 1C21 POPEx 263      52.241  42.416  62.168  1.00  0.00           C
ATOM   9527 2C21 POPEx 263      51.711  43.286  61.008  1.00  0.00           C
ATOM   9530 3C21 POPEx 263      51.941  44.796  61.148  1.00  0.00           C
ATOM   9533 4C21 POPEx 263      53.401  45.226  60.938  1.00  0.00           C
ATOM   9536 5C21 POPEx 263      53.921  45.096  59.498  1.00  0.00           C
ATOM   9539 6C21 POPEx 263      53.371  46.186  58.558  1.00  0.00           C
ATOM   9542 7C21 POPEx 263      53.981  46.106  57.148  1.00  0.00           C
ATOM   9545 8C21 POPEx 263      53.881  47.416  56.378  1.00  0.00           C
ATOM   9549  C33 POPEx 263      49.621  38.766  69.508  1.00  0.00           C
ATOM   9552  C34 POPEx 263      50.161  39.936  68.678  1.00  0.00           C
ATOM   9555  C35 POPEx 263      49.831  39.836  67.168  1.00  0.00           C
ATOM   9558  C36 POPEx 263      50.511  38.636  66.508  1.00  0.00           C
ATOM   9561  C37 POPEx 263      50.701  38.766  64.988  1.00  0.00           C
ATOM   9564  C38 POPEx 263      51.431  37.536  64.418  1.00  0.00           C
ATOM   9567  C39 POPEx 263      52.201  37.776  63.118  1.00  0.00           C
ATOM   9570 0C31 POPEx 263      53.311  38.836  63.268  1.00  0.00           C
ATOM   9573 1C31 POPEx 263      54.221  38.966  62.048  1.00  0.00           C
ATOM   9576 2C31 POPEx 263      55.391  39.916  62.318  1.00  0.00           C
ATOM   9579 3C31 POPEx 263      55.651  40.916  61.188  1.00  0.00           C
ATOM   9582 4C31 POPEx 263      56.881  41.776  61.478  1.00  0.00           C
ATOM   9585 5C31 POPEx 263      57.241  42.706  60.318  1.00  0.00           C
ATOM   9588 6C31 POPEx 263      58.581  43.406  60.498  1.00  0.00           C
ATOM   9592  NH3 POPEy 264      64.361  60.596  73.348  1.00  0.00           N
ATOM   9596  C12 POPEy 264      64.041  61.656  74.358  1.00  0.00           C
ATOM   9599  C11 POPEy 264      64.751  62.986  74.048  1.00  0.00           C
ATOM   9602  P   POPEy 264      65.991  63.016  71.788  1.00  0.00           P
ATOM   9603  O13 POPEy 264      64.921  62.126  71.298  1.00  0.00           O
ATOM   9604  O14 POPEy 264      65.871  64.436  71.408  1.00  0.00           O
ATOM   9605  O11 POPEy 264      67.391  62.416  71.318  1.00  0.00           O
ATOM   9606  O12 POPEy 264      66.011  62.836  73.358  1.00  0.00           O
ATOM   9607  C1  POPEy 264      67.291  61.546  70.158  1.00  0.00           C
ATOM   9610  C2  POPEy 264      68.661  61.166  69.518  1.00  0.00           C
ATOM   9612  O21 POPEy 264      68.671  59.966  68.718  1.00  0.00           O
ATOM   9613  C21 POPEy 264      68.581  60.186  67.388  1.00  0.00           C
ATOM   9614  O22 POPEy 264      68.011  61.126  66.878  1.00  0.00           O
ATOM   9615  C22 POPEy 264      69.381  59.116  66.648  1.00  0.00           C
ATOM   9618  C3  POPEy 264      69.841  61.136  70.548  1.00  0.00           C
ATOM   9621  O31 POPEy 264      71.091  61.006  69.848  1.00  0.00           O
ATOM   9622  C31 POPEy 264      72.131  60.626  70.578  1.00  0.00           C
ATOM   9623  O32 POPEy 264      72.171  60.586  71.798  1.00  0.00           O
ATOM   9624  C32 POPEy 264      73.151  59.986  69.608  1.00  0.00           C
ATOM   9627  C23 POPEy 264      70.251  59.676  65.488  1.00  0.00           C
ATOM   9630  C24 POPEy 264      70.851  58.576  64.598  1.00  0.00           C
ATOM   9633  C25 POPEy 264      69.821  57.966  63.658  1.00  0.00           C
ATOM   9636  C26 POPEy 264      70.171  56.556  63.158  1.00  0.00           C
ATOM   9639  C27 POPEy 264      68.981  55.976  62.388  1.00  0.00           C
ATOM   9642  C28 POPEy 264      69.031  54.466  62.108  1.00  0.00           C
ATOM   9645  C29 POPEy 264      67.711  54.086  61.488  1.00  0.00           C
ATOM   9647 0C21 POPEy 264      67.391  52.946  60.848  1.00  0.00           C
ATOM   9649 1C21 POPEy 264      68.251  51.716  60.658  1.00  0.00           C
ATOM   9652 2C21 POPEy 264      67.481  50.446  61.078  1.00  0.00           C
ATOM   9655 3C21 POPEy 264      66.361  50.056  60.088  1.00  0.00           C
ATOM   9658 4C21 POPEy 264      65.391  49.006  60.648  1.00  0.00           C
ATOM   9661 5C21 POPEy 264      64.321  48.586  59.618  1.00  0.00           C
ATOM   9664 6C21 POPEy 264      63.211  47.716  60.218  1.00  0.00           C
ATOM   9667 7C21 POPEy 264      62.291  47.096  59.158  1.00  0.00           C
ATOM   9670 8C21 POPEy 264      61.211  46.196  59.758  1.00  0.00           C
ATOM   9674  C33 POPEy 264      74.301  60.856  69.068  1.00  0.00           C
ATOM   9677  C34 POPEy 264      75.311  60.016  68.278  1.00  0.00           C
ATOM   9680  C35 POPEy 264      76.361  60.816  67.488  1.00  0.00           C
ATOM   9683  C36 POPEy 264      76.421  60.406  66.018  1.00  0.00           C
ATOM   9686  C37 POPEy 264      77.621  60.986  65.258  1.00  0.00           C
ATOM   9689  C38 POPEy 264      78.621  59.916  64.808  1.00  0.00           C
ATOM   9692  C39 POPEy 264      79.771  60.496  63.968  1.00  0.00           C
ATOM   9695 0C31 POPEy 264      79.301  61.066  62.618  1.00  0.00           C
ATOM   9698 1C31 POPEy 264      80.431  61.696  61.788  1.00  0.00           C
ATOM   9701 2C31 POPEy 264      80.631  61.026  60.428  1.00  0.00           C
ATOM   9704 3C31 POPEy 264      79.441  61.256  59.478  1.00  0.00           C
ATOM   9707 4C31 POPEy 264      79.551  60.476  58.168  1.00  0.00           C
ATOM   9710 5C31 POPEy 264      78.371  60.756  57.218  1.00  0.00           C
ATOM   9713 6C31 POPEy 264      78.531  60.096  55.848  1.00  0.00           C
ATOM   9717  NH3 POPEz 265      50.961 120.886  65.478  1.00  0.00           N
ATOM   9721  C12 POPEz 265      50.001 121.446  66.508  1.00  0.00           C
ATOM   9724  C11 POPEz 265      50.311 122.906  66.848  1.00  0.00           C
ATOM   9727  P   POPEz 265      50.811 125.176  65.688  1.00  0.00           P
ATOM   9728  O13 POPEz 265      51.041 125.536  67.108  1.00  0.00           O
ATOM   9729  O14 POPEz 265      51.941 125.346  64.758  1.00  0.00           O
ATOM   9730  O11 POPEz 265      49.491 125.846  65.118  1.00  0.00           O
ATOM   9731  O12 POPEz 265      50.351 123.666  65.638  1.00  0.00           O
ATOM   9732  C1  POPEz 265      49.281 125.876  63.688  1.00  0.00           C
ATOM   9735  C2  POPEz 265      49.191 127.336  63.158  1.00  0.00           C
ATOM   9737  O21 POPEz 265      50.481 127.966  63.098  1.00  0.00           O
ATOM   9738  C21 POPEz 265      51.311 127.456  62.188  1.00  0.00           C
ATOM   9739  O22 POPEz 265      51.001 126.646  61.328  1.00  0.00           O
ATOM   9740  C22 POPEz 265      52.711 128.056  62.308  1.00  0.00           C
ATOM   9743  C3  POPEz 265      48.221 128.116  64.098  1.00  0.00           C
ATOM   9746  O31 POPEz 265      47.671 129.316  63.508  1.00  0.00           O
ATOM   9747  C31 POPEz 265      48.301 130.446  63.788  1.00  0.00           C
ATOM   9748  O32 POPEz 265      49.371 130.546  64.368  1.00  0.00           O
ATOM   9749  C32 POPEz 265      47.441 131.636  63.348  1.00  0.00           C
ATOM   9752  C23 POPEz 265      53.121 128.926  61.088  1.00  0.00           C
ATOM   9755  C24 POPEz 265      53.321 128.206  59.738  1.00  0.00           C
ATOM   9758  C25 POPEz 265      53.741 129.186  58.618  1.00  0.00           C
ATOM   9761  C26 POPEz 265      53.131 128.946  57.218  1.00  0.00           C
ATOM   9764  C27 POPEz 265      53.461 130.106  56.258  1.00  0.00           C
ATOM   9767  C28 POPEz 265      52.561 130.186  54.998  1.00  0.00           C
ATOM   9770  C29 POPEz 265      52.811 129.096  53.988  1.00  0.00           C
ATOM   9772 0C21 POPEz 265      52.861 129.266  52.658  1.00  0.00           C
ATOM   9774 1C21 POPEz 265      52.671 130.566  51.918  1.00  0.00           C
ATOM   9777 2C21 POPEz 265      52.531 130.386  50.388  1.00  0.00           C
ATOM   9780 3C21 POPEz 265      53.761 129.786  49.688  1.00  0.00           C
ATOM   9783 4C21 POPEz 265      55.061 130.556  49.958  1.00  0.00           C
ATOM   9786 5C21 POPEz 265      56.221 130.106  49.068  1.00  0.00           C
ATOM   9789 6C21 POPEz 265      57.501 130.896  49.338  1.00  0.00           C
ATOM   9792 7C21 POPEz 265      58.641 130.516  48.388  1.00  0.00           C
ATOM   9795 8C21 POPEz 265      59.881 131.396  48.578  1.00  0.00           C
ATOM   9799  C33 POPEz 265      47.001 131.586  61.858  1.00  0.00           C
ATOM   9802  C34 POPEz 265      47.821 132.506  60.948  1.00  0.00           C
ATOM   9805  C35 POPEz 265      47.371 132.466  59.478  1.00  0.00           C
ATOM   9808  C36 POPEz 265      48.221 131.516  58.628  1.00  0.00           C
ATOM   9811  C37 POPEz 265      47.861 131.476  57.128  1.00  0.00           C
ATOM   9814  C38 POPEz 265      48.901 130.756  56.248  1.00  0.00           C
ATOM   9817  C39 POPEz 265      48.861 129.226  56.378  1.00  0.00           C
ATOM   9820 0C31 POPEz 265      47.631 128.536  55.748  1.00  0.00           C
ATOM   9823 1C31 POPEz 265      47.601 128.636  54.218  1.00  0.00           C
ATOM   9826 2C31 POPEz 265      46.391 129.406  53.698  1.00  0.00           C
ATOM   9829 3C31 POPEz 265      45.071 128.686  53.988  1.00  0.00           C
ATOM   9832 4C31 POPEz 265      43.891 129.276  53.218  1.00  0.00           C
ATOM   9835 5C31 POPEz 265      43.251 128.256  52.298  1.00  0.00           C
ATOM   9838 6C31 POPEz 265      42.051 128.826  51.558  1.00  0.00           C
ATOM   9842  NH3 POPE0 266     126.771  95.386  27.818  1.00  0.00           N
ATOM   9846  C12 POPE0 266     127.821  95.746  28.838  1.00  0.00           C
ATOM   9849  C11 POPE0 266     129.251  95.436  28.338  1.00  0.00           C
ATOM   9852  P   POPE0 266     130.181  97.666  27.308  1.00  0.00           P
ATOM   9853  O13 POPE0 266     131.641  97.566  27.138  1.00  0.00           O
ATOM   9854  O14 POPE0 266     129.411  98.596  26.468  1.00  0.00           O
ATOM   9855  O11 POPE0 266     129.861  97.966  28.828  1.00  0.00           O
ATOM   9856  O12 POPE0 266     129.561  96.206  27.168  1.00  0.00           O
ATOM   9857  C1  POPE0 266     130.381  99.156  29.408  1.00  0.00           C
ATOM   9860  C2  POPE0 266     130.451  98.986  30.938  1.00  0.00           C
ATOM   9862  O21 POPE0 266     129.191  99.366  31.528  1.00  0.00           O
ATOM   9863  C21 POPE0 266     128.951  98.856  32.718  1.00  0.00           C
ATOM   9864  O22 POPE0 266     129.561  97.946  33.248  1.00  0.00           O
ATOM   9865  C22 POPE0 266     127.811  99.626  33.378  1.00  0.00           C
ATOM   9868  C3  POPE0 266     131.581  99.876  31.488  1.00  0.00           C
ATOM   9871  O31 POPE0 266     131.691  99.836  32.918  1.00  0.00           O
ATOM   9872  C31 POPE0 266     132.573  98.946  33.408  1.00  0.00           C
ATOM   9873  O32 POPE0 266     133.103  98.056  32.758  1.00  0.00           O
ATOM   9874  C32 POPE0 266     132.823  99.326  34.868  1.00  0.00           C
ATOM   9877  C23 POPE0 266     127.781  99.456  34.918  1.00  0.00           C
ATOM   9880  C24 POPE0 266     126.431  99.866  35.508  1.00  0.00           C
ATOM   9883  C25 POPE0 266     126.501 100.806  36.718  1.00  0.00           C
ATOM   9886  C26 POPE0 266     126.951 100.146  38.038  1.00  0.00           C
ATOM   9889  C27 POPE0 266     126.511 100.966  39.268  1.00  0.00           C
ATOM   9892  C28 POPE0 266     126.801 100.256  40.608  1.00  0.00           C
ATOM   9895  C29 POPE0 266     126.301 101.066  41.778  1.00  0.00           C
ATOM   9897 0C21 POPE0 266     127.001 101.406  42.878  1.00  0.00           C
ATOM   9899 1C21 POPE0 266     128.431 101.046  43.178  1.00  0.00           C
ATOM   9902 2C21 POPE0 266     128.961 101.696  44.478  1.00  0.00           C
ATOM   9905 3C21 POPE0 266     129.231 103.206  44.338  1.00  0.00           C
ATOM   9908 4C21 POPE0 266     129.011 103.986  45.648  1.00  0.00           C
ATOM   9911 5C21 POPE0 266     130.111 103.796  46.708  1.00  0.00           C
ATOM   9914 6C21 POPE0 266     129.821 104.646  47.958  1.00  0.00           C
ATOM   9917 7C21 POPE0 266     130.961 104.686  48.978  1.00  0.00           C
ATOM   9920 8C21 POPE0 266     130.631 105.576  50.178  1.00  0.00           C
ATOM   9924  C33 POPE0 266     131.711  98.816  35.798  1.00  0.00           C
ATOM   9927  C34 POPE0 266     131.491  99.706  37.038  1.00  0.00           C
ATOM   9930  C35 POPE0 266     132.573  99.506  38.108  1.00  0.00           C
ATOM   9933  C36 POPE0 266     132.303 100.326  39.368  1.00  0.00           C
ATOM   9936  C37 POPE0 266     132.773  99.626  40.638  1.00  0.00           C
ATOM   9939  C38 POPE0 266     132.693 100.526  41.868  1.00  0.00           C
ATOM   9942  C39 POPE0 266     132.923  99.806  43.198  1.00  0.00           C
ATOM   9945 0C31 POPE0 266     134.203  98.966  43.228  1.00  0.00           C
ATOM   9948 1C31 POPE0 266     134.413  98.196  44.548  1.00  0.00           C
ATOM   9951 2C31 POPE0 266     134.623  99.106  45.758  1.00  0.00           C
ATOM   9954 3C31 POPE0 266     133.363  99.346  46.608  1.00  0.00           C
ATOM   9957 4C31 POPE0 266     132.923  98.096  47.378  1.00  0.00           C
ATOM   9960 5C31 POPE0 266     131.963  98.436  48.528  1.00  0.00           C
ATOM   9963 6C31 POPE0 266     131.581  97.206  49.348  1.00  0.00           C
ATOM   9967  NH3 POPE1 267     135.673  53.876  30.348  1.00  0.00           N
ATOM   9971  C12 POPE1 267     134.383  54.096  31.088  1.00  0.00           C
ATOM   9974  C11 POPE1 267     133.253  54.476  30.108  1.00  0.00           C
ATOM   9977  P   POPE1 267     131.111  54.606  31.568  1.00  0.00           P
ATOM   9978  O13 POPE1 267     131.591  53.546  32.458  1.00  0.00           O
ATOM   9979  O14 POPE1 267     130.101  54.156  30.588  1.00  0.00           O
ATOM   9980  O11 POPE1 267     130.581  55.796  32.448  1.00  0.00           O
ATOM   9981  O12 POPE1 267     132.303  55.286  30.798  1.00  0.00           O
ATOM   9982  C1  POPE1 267     129.871  56.896  31.908  1.00  0.00           C
ATOM   9985  C2  POPE1 267     129.161  57.646  33.068  1.00  0.00           C
ATOM   9987  O21 POPE1 267     130.101  58.236  33.988  1.00  0.00           O
ATOM   9988  C21 POPE1 267     130.801  59.276  33.548  1.00  0.00           C
ATOM   9989  O22 POPE1 267     130.691  59.806  32.448  1.00  0.00           O
ATOM   9990  C22 POPE1 267     131.631  59.806  34.728  1.00  0.00           C
ATOM   9993  C3  POPE1 267     128.191  56.666  33.808  1.00  0.00           C
ATOM   9996  O31 POPE1 267     128.101  56.896  35.228  1.00  0.00           O
ATOM   9997  C31 POPE1 267     127.561  58.036  35.588  1.00  0.00           C
ATOM   9998  O32 POPE1 267     126.881  58.786  34.918  1.00  0.00           O
ATOM   9999  C32 POPE1 267     127.981  58.276  37.038  1.00  0.00           C
ATOM  10002  C23 POPE1 267     132.693  58.806  35.228  1.00  0.00           C
ATOM  10005  C24 POPE1 267     132.763  58.656  36.758  1.00  0.00           C
ATOM  10008  C25 POPE1 267     133.393  59.846  37.488  1.00  0.00           C
ATOM  10011  C26 POPE1 267     133.683  59.506  38.958  1.00  0.00           C
ATOM  10014  C27 POPE1 267     134.443  60.616  39.698  1.00  0.00           C
ATOM  10017  C28 POPE1 267     134.813  60.206  41.128  1.00  0.00           C
ATOM  10020  C29 POPE1 267     135.673  61.246  41.798  1.00  0.00           C
ATOM  10022 0C21 POPE1 267     135.923  61.356  43.118  1.00  0.00           C
ATOM  10024 1C21 POPE1 267     135.373  60.456  44.198  1.00  0.00           C
ATOM  10027 2C21 POPE1 267     134.523  61.246  45.208  1.00  0.00           C
ATOM  10030 3C21 POPE1 267     135.363  61.916  46.298  1.00  0.00           C
ATOM  10033 4C21 POPE1 267     134.573  62.946  47.108  1.00  0.00           C
ATOM  10036 5C21 POPE1 267     134.543  64.326  46.448  1.00  0.00           C
ATOM  10039 6C21 POPE1 267     133.863  65.386  47.318  1.00  0.00           C
ATOM  10042 7C21 POPE1 267     134.223  66.816  46.888  1.00  0.00           C
ATOM  10045 8C21 POPE1 267     133.563  67.896  47.738  1.00  0.00           C
ATOM  10049  C33 POPE1 267     127.741  59.736  37.458  1.00  0.00           C
ATOM  10052  C34 POPE1 267     128.261  60.036  38.868  1.00  0.00           C
ATOM  10055  C35 POPE1 267     128.381  61.536  39.198  1.00  0.00           C
ATOM  10058  C36 POPE1 267     127.091  62.306  38.948  1.00  0.00           C
ATOM  10061  C37 POPE1 267     127.161  63.786  39.348  1.00  0.00           C
ATOM  10064  C38 POPE1 267     125.891  64.566  38.958  1.00  0.00           C
ATOM  10067  C39 POPE1 267     124.691  64.246  39.858  1.00  0.00           C
ATOM  10070 0C31 POPE1 267     123.401  64.976  39.438  1.00  0.00           C
ATOM  10073 1C31 POPE1 267     122.221  64.596  40.328  1.00  0.00           C
ATOM  10076 2C31 POPE1 267     120.841  64.916  39.738  1.00  0.00           C
ATOM  10079 3C31 POPE1 267     119.701  64.376  40.628  1.00  0.00           C
ATOM  10082 4C31 POPE1 267     118.391  64.146  39.868  1.00  0.00           C
ATOM  10085 5C31 POPE1 267     117.311  63.446  40.708  1.00  0.00           C
ATOM  10088 6C31 POPE1 267     116.011  63.176  39.938  1.00  0.00           C
ATOM  10092  NH3 POPE2 268      12.001  15.096  73.048  1.00  0.00           N
ATOM  10096  C12 POPE2 268      10.741  15.316  73.858  1.00  0.00           C
ATOM  10099  C11 POPE2 268      10.671  16.696  74.518  1.00  0.00           C
ATOM  10102  P   POPE2 268       8.131  16.996  75.238  1.00  0.00           P
ATOM  10103  O13 POPE2 268       7.341  15.756  75.328  1.00  0.00           O
ATOM  10104  O14 POPE2 268       7.741  18.066  76.178  1.00  0.00           O
ATOM  10105  O11 POPE2 268       8.121  17.466  73.728  1.00  0.00           O
ATOM  10106  O12 POPE2 268       9.661  16.686  75.528  1.00  0.00           O
ATOM  10107  C1  POPE2 268       8.021  18.836  73.368  1.00  0.00           C
ATOM  10110  C2  POPE2 268       7.861  18.976  71.828  1.00  0.00           C
ATOM  10112  O21 POPE2 268       7.801  20.386  71.508  1.00  0.00           O
ATOM  10113  C21 POPE2 268       6.661  21.026  71.598  1.00  0.00           C
ATOM  10114  O22 POPE2 268       5.551  20.546  71.778  1.00  0.00           O
ATOM  10115  C22 POPE2 268       6.891  22.526  71.458  1.00  0.00           C
ATOM  10118  C3  POPE2 268       6.701  18.076  71.278  1.00  0.00           C
ATOM  10121  O31 POPE2 268       6.331  18.436  69.918  1.00  0.00           O
ATOM  10122  C31 POPE2 268       5.081  18.286  69.458  1.00  0.00           C
ATOM  10123  O32 POPE2 268       4.661  18.836  68.448  1.00  0.00           O
ATOM  10124  C32 POPE2 268       4.241  17.286  70.258  1.00  0.00           C
ATOM  10127  C23 POPE2 268       7.641  22.936  70.168  1.00  0.00           C
ATOM  10130  C24 POPE2 268       7.641  24.456  69.948  1.00  0.00           C
ATOM  10133  C25 POPE2 268       6.271  25.066  69.608  1.00  0.00           C
ATOM  10136  C26 POPE2 268       5.701  24.526  68.298  1.00  0.00           C
ATOM  10139  C27 POPE2 268       4.331  25.126  67.988  1.00  0.00           C
ATOM  10142  C28 POPE2 268       3.871  24.796  66.558  1.00  0.00           C
ATOM  10145  C29 POPE2 268       2.411  25.116  66.428  1.00  0.00           C
ATOM  10147 0C21 POPE2 268       1.801  25.856  65.478  1.00  0.00           C
ATOM  10149 1C21 POPE2 268       2.431  26.586  64.328  1.00  0.00           C
ATOM  10152 2C21 POPE2 268       2.201  25.876  62.978  1.00  0.00           C
ATOM  10155 3C21 POPE2 268       3.451  25.126  62.498  1.00  0.00           C
ATOM  10158 4C21 POPE2 268       4.401  26.076  61.768  1.00  0.00           C
ATOM  10161 5C21 POPE2 268       5.641  25.406  61.198  1.00  0.00           C
ATOM  10164 6C21 POPE2 268       6.391  26.366  60.268  1.00  0.00           C
ATOM  10167 7C21 POPE2 268       7.641  25.756  59.618  1.00  0.00           C
ATOM  10170 8C21 POPE2 268       8.331  26.736  58.668  1.00  0.00           C
ATOM  10174  C33 POPE2 268       2.891  16.986  69.558  1.00  0.00           C
ATOM  10177  C34 POPE2 268       2.221  15.726  70.118  1.00  0.00           C
ATOM  10180  C35 POPE2 268       2.591  14.426  69.388  1.00  0.00           C
ATOM  10183  C36 POPE2 268       2.101  14.376  67.938  1.00  0.00           C
ATOM  10186  C37 POPE2 268       2.121  12.956  67.338  1.00  0.00           C
ATOM  10189  C38 POPE2 268       1.341  12.856  66.018  1.00  0.00           C
ATOM  10192  C39 POPE2 268       0.299  11.726  65.978  1.00  0.00           C
ATOM  10195 0C31 POPE2 268      -0.761  11.896  64.868  1.00  0.00           C
ATOM  10198 1C31 POPE2 268      -1.621  10.636  64.728  1.00  0.00           C
ATOM  10201 2C31 POPE2 268      -2.861  10.856  63.858  1.00  0.00           C
ATOM  10204 3C31 POPE2 268      -2.551  11.116  62.378  1.00  0.00           C
ATOM  10207 4C31 POPE2 268      -3.801  11.526  61.588  1.00  0.00           C
ATOM  10210 5C31 POPE2 268      -3.481  11.896  60.138  1.00  0.00           C
ATOM  10213 6C31 POPE2 268      -4.671  12.486  59.398  1.00  0.00           C
ATOM  10217  NH3 POPE3 269     126.241 124.966  71.478  1.00  0.00           N
ATOM  10221  C12 POPE3 269     126.051 123.636  70.828  1.00  0.00           C
ATOM  10224  C11 POPE3 269     125.381 122.676  71.818  1.00  0.00           C
ATOM  10227  P   POPE3 269     125.191 120.246  70.888  1.00  0.00           P
ATOM  10228  O13 POPE3 269     126.661 120.336  70.938  1.00  0.00           O
ATOM  10229  O14 POPE3 269     124.551 119.236  71.778  1.00  0.00           O
ATOM  10230  O11 POPE3 269     124.781 119.946  69.398  1.00  0.00           O
ATOM  10231  O12 POPE3 269     124.601 121.696  71.118  1.00  0.00           O
ATOM  10232  C1  POPE3 269     125.661 119.336  68.458  1.00  0.00           C
ATOM  10235  C2  POPE3 269     126.221 120.426  67.498  1.00  0.00           C
ATOM  10237  O21 POPE3 269     126.791 119.936  66.258  1.00  0.00           O
ATOM  10238  C21 POPE3 269     126.501 118.726  65.868  1.00  0.00           C
ATOM  10239  O22 POPE3 269     125.431 118.326  65.478  1.00  0.00           O
ATOM  10240  C22 POPE3 269     127.711 117.846  66.118  1.00  0.00           C
ATOM  10243  C3  POPE3 269     127.321 121.306  68.168  1.00  0.00           C
ATOM  10246  O31 POPE3 269     128.021 122.136  67.208  1.00  0.00           O
ATOM  10247  C31 POPE3 269     127.201 122.996  66.618  1.00  0.00           C
ATOM  10248  O32 POPE3 269     126.341 123.646  67.178  1.00  0.00           O
ATOM  10249  C32 POPE3 269     127.441 122.916  65.118  1.00  0.00           C
ATOM  10252  C23 POPE3 269     128.541 117.636  64.838  1.00  0.00           C
ATOM  10255  C24 POPE3 269     129.641 116.586  65.058  1.00  0.00           C
ATOM  10258  C25 POPE3 269     130.311 116.146  63.748  1.00  0.00           C
ATOM  10261  C26 POPE3 269     131.091 117.286  63.088  1.00  0.00           C
ATOM  10264  C27 POPE3 269     131.863 116.896  61.818  1.00  0.00           C
ATOM  10267  C28 POPE3 269     132.783 118.036  61.328  1.00  0.00           C
ATOM  10270  C29 POPE3 269     132.043 119.276  60.888  1.00  0.00           C
ATOM  10272 0C21 POPE3 269     132.053 119.836  59.668  1.00  0.00           C
ATOM  10274 1C21 POPE3 269     132.753 119.346  58.428  1.00  0.00           C
ATOM  10277 2C21 POPE3 269     131.771 119.366  57.248  1.00  0.00           C
ATOM  10280 3C21 POPE3 269     132.373 118.786  55.958  1.00  0.00           C
ATOM  10283 4C21 POPE3 269     131.431 118.936  54.748  1.00  0.00           C
ATOM  10286 5C21 POPE3 269     130.061 118.256  54.948  1.00  0.00           C
ATOM  10289 6C21 POPE3 269     129.101 118.496  53.778  1.00  0.00           C
ATOM  10292 7C21 POPE3 269     127.731 117.846  54.008  1.00  0.00           C
ATOM  10295 8C21 POPE3 269     126.701 118.216  52.938  1.00  0.00           C
ATOM  10299  C33 POPE3 269     126.141 123.086  64.298  1.00  0.00           C
ATOM  10302  C34 POPE3 269     126.011 122.026  63.178  1.00  0.00           C
ATOM  10305  C35 POPE3 269     127.241 121.846  62.288  1.00  0.00           C
ATOM  10308  C36 POPE3 269     127.661 123.116  61.548  1.00  0.00           C
ATOM  10311  C37 POPE3 269     128.771 122.866  60.518  1.00  0.00           C
ATOM  10314  C38 POPE3 269     128.911 124.036  59.548  1.00  0.00           C
ATOM  10317  C39 POPE3 269     129.471 123.636  58.168  1.00  0.00           C
ATOM  10320 0C31 POPE3 269     129.221 124.746  57.138  1.00  0.00           C
ATOM  10323 1C31 POPE3 269     129.631 124.386  55.708  1.00  0.00           C
ATOM  10326 2C31 POPE3 269     129.171 125.436  54.678  1.00  0.00           C
ATOM  10329 3C31 POPE3 269     129.611 126.886  54.988  1.00  0.00           C
ATOM  10332 4C31 POPE3 269     131.111 127.136  54.818  1.00  0.00           C
ATOM  10335 5C31 POPE3 269     131.521 128.576  55.148  1.00  0.00           C
ATOM  10338 6C31 POPE3 269     132.973 128.886  54.788  1.00  0.00           C
ATOM  10342  NH3 POPE4 270      48.021  53.826  75.358  1.00  0.00           N
ATOM  10346  C12 POPE4 270      46.821  53.436  76.168  1.00  0.00           C
ATOM  10349  C11 POPE4 270      46.641  51.896  76.278  1.00  0.00           C
ATOM  10352  P   POPE4 270      47.861  49.656  76.868  1.00  0.00           P
ATOM  10353  O13 POPE4 270      49.251  49.196  76.698  1.00  0.00           O
ATOM  10354  O14 POPE4 270      47.141  49.016  77.988  1.00  0.00           O
ATOM  10355  O11 POPE4 270      47.051  49.316  75.568  1.00  0.00           O
ATOM  10356  O12 POPE4 270      47.781  51.256  76.878  1.00  0.00           O
ATOM  10357  C1  POPE4 270      47.651  48.806  74.378  1.00  0.00           C
ATOM  10360  C2  POPE4 270      47.521  49.796  73.188  1.00  0.00           C
ATOM  10362  O21 POPE4 270      47.531  49.096  71.928  1.00  0.00           O
ATOM  10363  C21 POPE4 270      48.641  48.396  71.678  1.00  0.00           C
ATOM  10364  O22 POPE4 270      49.631  48.336  72.378  1.00  0.00           O
ATOM  10365  C22 POPE4 270      48.511  47.686  70.358  1.00  0.00           C
ATOM  10368  C3  POPE4 270      48.521  50.986  73.218  1.00  0.00           C
ATOM  10371  O31 POPE4 270      48.001  52.096  72.438  1.00  0.00           O
ATOM  10372  C31 POPE4 270      48.391  52.146  71.158  1.00  0.00           C
ATOM  10373  O32 POPE4 270      49.241  51.426  70.658  1.00  0.00           O
ATOM  10374  C32 POPE4 270      47.601  53.226  70.428  1.00  0.00           C
ATOM  10377  C23 POPE4 270      48.601  48.666  69.178  1.00  0.00           C
ATOM  10380  C24 POPE4 270      48.501  47.936  67.848  1.00  0.00           C
ATOM  10383  C25 POPE4 270      48.731  48.856  66.648  1.00  0.00           C
ATOM  10386  C26 POPE4 270      48.591  48.106  65.318  1.00  0.00           C
ATOM  10389  C27 POPE4 270      48.501  49.106  64.158  1.00  0.00           C
ATOM  10392  C28 POPE4 270      48.401  48.446  62.778  1.00  0.00           C
ATOM  10395  C29 POPE4 270      49.751  47.986  62.268  1.00  0.00           C
ATOM  10397 0C21 POPE4 270      50.181  48.066  60.998  1.00  0.00           C
ATOM  10399 1C21 POPE4 270      49.381  48.586  59.818  1.00  0.00           C
ATOM  10402 2C21 POPE4 270      49.961  49.866  59.178  1.00  0.00           C
ATOM  10405 3C21 POPE4 270      51.301  49.636  58.458  1.00  0.00           C
ATOM  10408 4C21 POPE4 270      51.531  50.566  57.258  1.00  0.00           C
ATOM  10411 5C21 POPE4 270      50.641  50.216  56.058  1.00  0.00           C
ATOM  10414 6C21 POPE4 270      50.961  51.016  54.798  1.00  0.00           C
ATOM  10417 7C21 POPE4 270      50.061  50.626  53.618  1.00  0.00           C
ATOM  10420 8C21 POPE4 270      50.431  51.326  52.308  1.00  0.00           C
ATOM  10424  C33 POPE4 270      47.911  53.276  68.918  1.00  0.00           C
ATOM  10427  C34 POPE4 270      49.281  53.886  68.598  1.00  0.00           C
ATOM  10430  C35 POPE4 270      49.761  53.546  67.178  1.00  0.00           C
ATOM  10433  C36 POPE4 270      48.721  53.826  66.088  1.00  0.00           C
ATOM  10436  C37 POPE4 270      49.281  53.606  64.678  1.00  0.00           C
ATOM  10439  C38 POPE4 270      48.311  54.026  63.568  1.00  0.00           C
ATOM  10442  C39 POPE4 270      48.911  53.906  62.158  1.00  0.00           C
ATOM  10445 0C31 POPE4 270      48.021  54.546  61.088  1.00  0.00           C
ATOM  10448 1C31 POPE4 270      48.761  54.796  59.768  1.00  0.00           C
ATOM  10451 2C31 POPE4 270      47.991  55.736  58.838  1.00  0.00           C
ATOM  10454 3C31 POPE4 270      48.861  56.306  57.708  1.00  0.00           C
ATOM  10457 4C31 POPE4 270      48.231  57.546  57.048  1.00  0.00           C
ATOM  10460 5C31 POPE4 270      49.091  58.086  55.898  1.00  0.00           C
ATOM  10463 6C31 POPE4 270      48.611  59.446  55.378  1.00  0.00           C
ATOM  10467  NH3 POPE5 271      35.481 134.158  70.728  1.00  0.00           N
ATOM  10471  C12 POPE5 271      36.011 133.058  69.838  1.00  0.00           C
ATOM  10474  C11 POPE5 271      37.001 132.156  70.578  1.00  0.00           C
ATOM  10477  P   POPE5 271      36.841 129.546  70.238  1.00  0.00           P
ATOM  10478  O13 POPE5 271      38.041 128.706  70.078  1.00  0.00           O
ATOM  10479  O14 POPE5 271      36.121 129.596  71.538  1.00  0.00           O
ATOM  10480  O11 POPE5 271      35.811 129.116  69.108  1.00  0.00           O
ATOM  10481  O12 POPE5 271      37.241 131.006  69.768  1.00  0.00           O
ATOM  10482  C1  POPE5 271      35.371 127.746  69.098  1.00  0.00           C
ATOM  10485  C2  POPE5 271      35.941 126.906  67.908  1.00  0.00           C
ATOM  10487  O21 POPE5 271      34.821 126.646  67.048  1.00  0.00           O
ATOM  10488  C21 POPE5 271      34.801 126.266  65.788  1.00  0.00           C
ATOM  10489  O22 POPE5 271      33.801 125.826  65.238  1.00  0.00           O
ATOM  10490  C22 POPE5 271      36.091 126.476  64.988  1.00  0.00           C
ATOM  10493  C3  POPE5 271      36.661 125.576  68.368  1.00  0.00           C
ATOM  10496  O31 POPE5 271      37.631 125.106  67.398  1.00  0.00           O
ATOM  10497  C31 POPE5 271      37.791 123.806  67.178  1.00  0.00           C
ATOM  10498  O32 POPE5 271      37.161 122.886  67.668  1.00  0.00           O
ATOM  10499  C32 POPE5 271      38.981 123.646  66.228  1.00  0.00           C
ATOM  10502  C23 POPE5 271      35.801 127.446  63.828  1.00  0.00           C
ATOM  10505  C24 POPE5 271      36.941 127.536  62.798  1.00  0.00           C
ATOM  10508  C25 POPE5 271      36.691 128.566  61.688  1.00  0.00           C
ATOM  10511  C26 POPE5 271      35.481 128.246  60.788  1.00  0.00           C
ATOM  10514  C27 POPE5 271      35.841 127.626  59.428  1.00  0.00           C
ATOM  10517  C28 POPE5 271      34.581 127.506  58.548  1.00  0.00           C
ATOM  10520  C29 POPE5 271      34.861 126.846  57.218  1.00  0.00           C
ATOM  10522 0C21 POPE5 271      34.771 127.386  55.998  1.00  0.00           C
ATOM  10524 1C21 POPE5 271      34.371 128.806  55.638  1.00  0.00           C
ATOM  10527 2C21 POPE5 271      35.521 129.576  54.978  1.00  0.00           C
ATOM  10530 3C21 POPE5 271      36.031 128.946  53.668  1.00  0.00           C
ATOM  10533 4C21 POPE5 271      36.921 129.896  52.848  1.00  0.00           C
ATOM  10536 5C21 POPE5 271      38.141 130.396  53.648  1.00  0.00           C
ATOM  10539 6C21 POPE5 271      39.101 131.266  52.818  1.00  0.00           C
ATOM  10542 7C21 POPE5 271      38.691 132.736  52.778  1.00  0.00           C
ATOM  10545 8C21 POPE5 271      39.761 133.618  52.128  1.00  0.00           C
ATOM  10549  C33 POPE5 271      38.841 122.466  65.248  1.00  0.00           C
ATOM  10552  C34 POPE5 271      37.751 122.706  64.188  1.00  0.00           C
ATOM  10555  C35 POPE5 271      37.871 121.716  63.028  1.00  0.00           C
ATOM  10558  C36 POPE5 271      36.721 121.816  62.028  1.00  0.00           C
ATOM  10561  C37 POPE5 271      36.911 120.826  60.868  1.00  0.00           C
ATOM  10564  C38 POPE5 271      35.701 120.716  59.938  1.00  0.00           C
ATOM  10567  C39 POPE5 271      35.491 121.986  59.118  1.00  0.00           C
ATOM  10570 0C31 POPE5 271      34.941 121.696  57.718  1.00  0.00           C
ATOM  10573 1C31 POPE5 271      34.971 122.956  56.848  1.00  0.00           C
ATOM  10576 2C31 POPE5 271      34.761 122.666  55.358  1.00  0.00           C
ATOM  10579 3C31 POPE5 271      34.961 123.956  54.568  1.00  0.00           C
ATOM  10582 4C31 POPE5 271      34.941 123.776  53.048  1.00  0.00           C
ATOM  10585 5C31 POPE5 271      35.221 125.116  52.358  1.00  0.00           C
ATOM  10588 6C31 POPE5 271      35.291 125.016  50.848  1.00  0.00           C
ATOM  10592  NH3 POPE6 272      93.341  11.826  31.048  1.00  0.00           N
ATOM  10596  C12 POPE6 272      93.121  11.766  29.568  1.00  0.00           C
ATOM  10599  C11 POPE6 272      92.441  10.436  29.178  1.00  0.00           C
ATOM  10602  P   POPE6 272      92.501   7.846  29.378  1.00  0.00           P
ATOM  10603  O13 POPE6 272      91.961   7.906  28.008  1.00  0.00           O
ATOM  10604  O14 POPE6 272      93.551   6.836  29.638  1.00  0.00           O
ATOM  10605  O11 POPE6 272      91.301   7.496  30.308  1.00  0.00           O
ATOM  10606  O12 POPE6 272      92.961   9.296  29.898  1.00  0.00           O
ATOM  10607  C1  POPE6 272      90.831   8.256  31.408  1.00  0.00           C
ATOM  10610  C2  POPE6 272      91.331   7.656  32.738  1.00  0.00           C
ATOM  10612  O21 POPE6 272      90.301   7.906  33.698  1.00  0.00           O
ATOM  10613  C21 POPE6 272      90.311   7.046  34.708  1.00  0.00           C
ATOM  10614  O22 POPE6 272      91.121   6.156  34.868  1.00  0.00           O
ATOM  10615  C22 POPE6 272      89.101   7.316  35.588  1.00  0.00           C
ATOM  10618  C3  POPE6 272      92.751   8.186  33.158  1.00  0.00           C
ATOM  10621  O31 POPE6 272      92.781   8.846  34.448  1.00  0.00           O
ATOM  10622  C31 POPE6 272      93.811   8.526  35.238  1.00  0.00           C
ATOM  10623  O32 POPE6 272      94.771   7.846  34.928  1.00  0.00           O
ATOM  10624  C32 POPE6 272      93.521   9.066  36.638  1.00  0.00           C
ATOM  10627  C23 POPE6 272      89.131   6.496  36.898  1.00  0.00           C
ATOM  10630  C24 POPE6 272      90.141   7.016  37.928  1.00  0.00           C
ATOM  10633  C25 POPE6 272      91.291   6.046  38.248  1.00  0.00           C
ATOM  10636  C26 POPE6 272      91.881   6.316  39.638  1.00  0.00           C
ATOM  10639  C27 POPE6 272      93.151   5.496  39.948  1.00  0.00           C
ATOM  10642  C28 POPE6 272      93.701   5.746  41.368  1.00  0.00           C
ATOM  10645  C29 POPE6 272      92.861   5.126  42.448  1.00  0.00           C
ATOM  10647 0C21 POPE6 272      93.291   4.606  43.618  1.00  0.00           C
ATOM  10649 1C21 POPE6 272      94.711   4.566  44.128  1.00  0.00           C
ATOM  10652 2C21 POPE6 272      94.901   5.346  45.448  1.00  0.00           C
ATOM  10655 3C21 POPE6 272      94.741   6.866  45.258  1.00  0.00           C
ATOM  10658 4C21 POPE6 272      94.951   7.686  46.538  1.00  0.00           C
ATOM  10661 5C21 POPE6 272      96.391   7.666  47.058  1.00  0.00           C
ATOM  10664 6C21 POPE6 272      96.651   8.736  48.128  1.00  0.00           C
ATOM  10667 7C21 POPE6 272      98.081   8.686  48.658  1.00  0.00           C
ATOM  10670 8C21 POPE6 272      98.441   9.796  49.638  1.00  0.00           C
ATOM  10674  C33 POPE6 272      94.281   8.306  37.758  1.00  0.00           C
ATOM  10677  C34 POPE6 272      95.661   8.886  38.118  1.00  0.00           C
ATOM  10680  C35 POPE6 272      95.621  10.356  38.548  1.00  0.00           C
ATOM  10683  C36 POPE6 272      96.761  10.706  39.508  1.00  0.00           C
ATOM  10686  C37 POPE6 272      96.411  10.416  40.978  1.00  0.00           C
ATOM  10689  C38 POPE6 272      97.621  10.666  41.878  1.00  0.00           C
ATOM  10692  C39 POPE6 272      97.311  10.556  43.368  1.00  0.00           C
ATOM  10695 0C31 POPE6 272      98.551  10.916  44.198  1.00  0.00           C
ATOM  10698 1C31 POPE6 272      98.221  11.146  45.678  1.00  0.00           C
ATOM  10701 2C31 POPE6 272      99.431  11.626  46.498  1.00  0.00           C
ATOM  10704 3C31 POPE6 272      99.981  12.986  46.038  1.00  0.00           C
ATOM  10707 4C31 POPE6 272     100.911  13.626  47.058  1.00  0.00           C
ATOM  10710 5C31 POPE6 272     101.281  15.076  46.678  1.00  0.00           C
ATOM  10713 6C31 POPE6 272     102.281  15.736  47.628  1.00  0.00           C
ATOM  10717  NH3 POPE7 273      98.751  67.726  72.868  1.00  0.00           N
ATOM  10721  C12 POPE7 273      99.431  66.486  73.318  1.00  0.00           C
ATOM  10724  C11 POPE7 273      99.771  65.566  72.148  1.00  0.00           C
ATOM  10727  P   POPE7 273     101.131  63.346  72.038  1.00  0.00           P
ATOM  10728  O13 POPE7 273     102.481  63.456  72.638  1.00  0.00           O
ATOM  10729  O14 POPE7 273     100.551  61.996  72.118  1.00  0.00           O
ATOM  10730  O11 POPE7 273     101.151  63.796  70.528  1.00  0.00           O
ATOM  10731  O12 POPE7 273     100.151  64.346  72.748  1.00  0.00           O
ATOM  10732  C1  POPE7 273     102.201  63.426  69.638  1.00  0.00           C
ATOM  10735  C2  POPE7 273     102.211  64.436  68.458  1.00  0.00           C
ATOM  10737  O21 POPE7 273     103.191  64.096  67.448  1.00  0.00           O
ATOM  10738  C21 POPE7 273     102.761  63.206  66.558  1.00  0.00           C
ATOM  10739  O22 POPE7 273     101.821  62.456  66.718  1.00  0.00           O
ATOM  10740  C22 POPE7 273     103.491  63.376  65.218  1.00  0.00           C
ATOM  10743  C3  POPE7 273     102.491  65.886  68.948  1.00  0.00           C
ATOM  10746  O31 POPE7 273     101.761  66.876  68.198  1.00  0.00           O
ATOM  10747  C31 POPE7 273     102.221  67.116  66.978  1.00  0.00           C
ATOM  10748  O32 POPE7 273     103.261  66.686  66.508  1.00  0.00           O
ATOM  10749  C32 POPE7 273     101.251  68.126  66.338  1.00  0.00           C
ATOM  10752  C23 POPE7 273     102.491  63.246  64.038  1.00  0.00           C
ATOM  10755  C24 POPE7 273     103.061  63.576  62.648  1.00  0.00           C
ATOM  10758  C25 POPE7 273     101.961  63.456  61.578  1.00  0.00           C
ATOM  10761  C26 POPE7 273     102.281  64.096  60.228  1.00  0.00           C
ATOM  10764  C27 POPE7 273     100.991  64.466  59.468  1.00  0.00           C
ATOM  10767  C28 POPE7 273     101.221  65.296  58.188  1.00  0.00           C
ATOM  10770  C29 POPE7 273      99.981  66.076  57.848  1.00  0.00           C
ATOM  10772 0C21 POPE7 273      99.191  65.966  56.758  1.00  0.00           C
ATOM  10774 1C21 POPE7 273      99.351  65.006  55.608  1.00  0.00           C
ATOM  10777 2C21 POPE7 273      99.721  65.726  54.298  1.00  0.00           C
ATOM  10780 3C21 POPE7 273      98.571  66.546  53.688  1.00  0.00           C
ATOM  10783 4C21 POPE7 273      98.981  67.156  52.338  1.00  0.00           C
ATOM  10786 5C21 POPE7 273      97.821  67.836  51.588  1.00  0.00           C
ATOM  10789 6C21 POPE7 273      98.231  68.196  50.158  1.00  0.00           C
ATOM  10792 7C21 POPE7 273      97.091  68.786  49.328  1.00  0.00           C
ATOM  10795 8C21 POPE7 273      97.481  69.116  47.888  1.00  0.00           C
ATOM  10799  C33 POPE7 273     101.621  68.646  64.938  1.00  0.00           C
ATOM  10802  C34 POPE7 273     100.431  69.436  64.358  1.00  0.00           C
ATOM  10805  C35 POPE7 273     100.771  70.326  63.158  1.00  0.00           C
ATOM  10808  C36 POPE7 273     101.711  69.676  62.138  1.00  0.00           C
ATOM  10811  C37 POPE7 273     101.611  70.346  60.768  1.00  0.00           C
ATOM  10814  C38 POPE7 273     102.591  69.766  59.748  1.00  0.00           C
ATOM  10817  C39 POPE7 273     102.351  70.316  58.338  1.00  0.00           C
ATOM  10820 0C31 POPE7 273     101.181  69.616  57.638  1.00  0.00           C
ATOM  10823 1C31 POPE7 273     100.631  70.386  56.438  1.00  0.00           C
ATOM  10826 2C31 POPE7 273      99.451  69.646  55.798  1.00  0.00           C
ATOM  10829 3C31 POPE7 273      98.591  70.536  54.888  1.00  0.00           C
ATOM  10832 4C31 POPE7 273      99.361  71.176  53.728  1.00  0.00           C
ATOM  10835 5C31 POPE7 273      98.451  72.016  52.818  1.00  0.00           C
ATOM  10838 6C31 POPE7 273      99.201  72.726  51.688  1.00  0.00           C
ATOM  10842  NH3 POPE8 274      12.941  95.546  30.848  1.00  0.00           N
ATOM  10846  C12 POPE8 274      12.271  94.646  31.848  1.00  0.00           C
ATOM  10849  C11 POPE8 274      10.741  94.846  31.898  1.00  0.00           C
ATOM  10852  P   POPE8 274       8.821  93.346  32.988  1.00  0.00           P
ATOM  10853  O13 POPE8 274       8.471  92.786  31.668  1.00  0.00           O
ATOM  10854  O14 POPE8 274       8.811  92.396  34.118  1.00  0.00           O
ATOM  10855  O11 POPE8 274       7.841  94.526  33.348  1.00  0.00           O
ATOM  10856  O12 POPE8 274      10.241  94.056  32.968  1.00  0.00           O
ATOM  10857  C1  POPE8 274       6.531  94.206  33.858  1.00  0.00           C
ATOM  10860  C2  POPE8 274       6.221  95.056  35.118  1.00  0.00           C
ATOM  10862  O21 POPE8 274       4.931  94.646  35.608  1.00  0.00           O
ATOM  10863  C21 POPE8 274       4.511  95.206  36.728  1.00  0.00           C
ATOM  10864  O22 POPE8 274       3.651  96.076  36.808  1.00  0.00           O
ATOM  10865  C22 POPE8 274       5.111  94.526  37.968  1.00  0.00           C
ATOM  10868  C3  POPE8 274       6.321  96.576  34.738  1.00  0.00           C
ATOM  10871  O31 POPE8 274       6.061  97.536  35.778  1.00  0.00           O
ATOM  10872  C31 POPE8 274       6.921  97.606  36.778  1.00  0.00           C
ATOM  10873  O32 POPE8 274       7.721  96.746  37.098  1.00  0.00           O
ATOM  10874  C32 POPE8 274       6.761  98.956  37.488  1.00  0.00           C
ATOM  10877  C23 POPE8 274       5.031  95.406  39.248  1.00  0.00           C
ATOM  10880  C24 POPE8 274       5.071  94.606  40.558  1.00  0.00           C
ATOM  10883  C25 POPE8 274       3.781  93.826  40.838  1.00  0.00           C
ATOM  10886  C26 POPE8 274       3.001  94.286  42.088  1.00  0.00           C
ATOM  10889  C27 POPE8 274       3.511  93.616  43.368  1.00  0.00           C
ATOM  10892  C28 POPE8 274       2.681  93.996  44.618  1.00  0.00           C
ATOM  10895  C29 POPE8 274       3.041  93.116  45.798  1.00  0.00           C
ATOM  10897 0C21 POPE8 274       2.291  92.876  46.888  1.00  0.00           C
ATOM  10899 1C21 POPE8 274       0.929  93.446  47.198  1.00  0.00           C
ATOM  10902 2C21 POPE8 274      -0.171  92.396  47.468  1.00  0.00           C
ATOM  10905 3C21 POPE8 274      -0.011  91.646  48.798  1.00  0.00           C
ATOM  10908 4C21 POPE8 274      -1.271  90.856  49.198  1.00  0.00           C
ATOM  10911 5C21 POPE8 274      -1.141  90.036  50.498  1.00  0.00           C
ATOM  10914 6C21 POPE8 274      -0.121  88.886  50.438  1.00  0.00           C
ATOM  10917 7C21 POPE8 274      -0.231  87.936  51.638  1.00  0.00           C
ATOM  10920 8C21 POPE8 274       0.829  86.816  51.628  1.00  0.00           C
ATOM  10924  C33 POPE8 274       6.101  98.866  38.878  1.00  0.00           C
ATOM  10927  C34 POPE8 274       6.201 100.186  39.648  1.00  0.00           C
ATOM  10930  C35 POPE8 274       7.471 100.306  40.518  1.00  0.00           C
ATOM  10933  C36 POPE8 274       7.471  99.326  41.698  1.00  0.00           C
ATOM  10936  C37 POPE8 274       8.191  99.856  42.948  1.00  0.00           C
ATOM  10939  C38 POPE8 274       8.031  98.886  44.128  1.00  0.00           C
ATOM  10942  C39 POPE8 274       8.841  99.236  45.388  1.00  0.00           C
ATOM  10945 0C31 POPE8 274       8.551 100.636  45.928  1.00  0.00           C
ATOM  10948 1C31 POPE8 274       9.211 100.896  47.298  1.00  0.00           C
ATOM  10951 2C31 POPE8 274       8.901 102.306  47.798  1.00  0.00           C
ATOM  10954 3C31 POPE8 274       9.451 102.606  49.198  1.00  0.00           C
ATOM  10957 4C31 POPE8 274       9.331 104.106  49.508  1.00  0.00           C
ATOM  10960 5C31 POPE8 274       9.461 104.406  51.008  1.00  0.00           C
ATOM  10963 6C31 POPE8 274       9.361 105.896  51.328  1.00  0.00           C
ATOM  10967  NH3 POPE9 275     107.201  47.376  73.258  1.00  0.00           N
ATOM  10971  C12 POPE9 275     106.791  48.316  74.358  1.00  0.00           C
ATOM  10974  C11 POPE9 275     105.891  49.426  73.818  1.00  0.00           C
ATOM  10977  P   POPE9 275     103.911  49.576  72.118  1.00  0.00           P
ATOM  10978  O13 POPE9 275     102.721  48.806  71.688  1.00  0.00           O
ATOM  10979  O14 POPE9 275     103.741  51.016  72.398  1.00  0.00           O
ATOM  10980  O11 POPE9 275     104.981  49.456  70.968  1.00  0.00           O
ATOM  10981  O12 POPE9 275     104.681  48.856  73.318  1.00  0.00           O
ATOM  10982  C1  POPE9 275     104.641  49.886  69.648  1.00  0.00           C
ATOM  10985  C2  POPE9 275     105.211  51.276  69.318  1.00  0.00           C
ATOM  10987  O21 POPE9 275     105.221  51.346  67.878  1.00  0.00           O
ATOM  10988  C21 POPE9 275     104.981  52.516  67.318  1.00  0.00           C
ATOM  10989  O22 POPE9 275     104.761  53.566  67.898  1.00  0.00           O
ATOM  10990  C22 POPE9 275     105.021  52.376  65.798  1.00  0.00           C
ATOM  10993  C3  POPE9 275     106.641  51.416  69.928  1.00  0.00           C
ATOM  10996  O31 POPE9 275     107.321  52.626  69.528  1.00  0.00           O
ATOM  10997  C31 POPE9 275     108.031  52.506  68.408  1.00  0.00           C
ATOM  10998  O32 POPE9 275     108.231  51.486  67.798  1.00  0.00           O
ATOM  10999  C32 POPE9 275     108.451  53.896  67.948  1.00  0.00           C
ATOM  11002  C23 POPE9 275     106.261  53.046  65.158  1.00  0.00           C
ATOM  11005  C24 POPE9 275     106.021  53.416  63.688  1.00  0.00           C
ATOM  11008  C25 POPE9 275     107.251  53.306  62.788  1.00  0.00           C
ATOM  11011  C26 POPE9 275     106.931  53.636  61.318  1.00  0.00           C
ATOM  11014  C27 POPE9 275     108.101  53.276  60.388  1.00  0.00           C
ATOM  11017  C28 POPE9 275     107.761  53.446  58.898  1.00  0.00           C
ATOM  11020  C29 POPE9 275     108.841  52.866  58.018  1.00  0.00           C
ATOM  11022 0C21 POPE9 275     109.751  53.536  57.288  1.00  0.00           C
ATOM  11024 1C21 POPE9 275     109.881  55.036  57.138  1.00  0.00           C
ATOM  11027 2C21 POPE9 275     110.261  55.416  55.698  1.00  0.00           C
ATOM  11030 3C21 POPE9 275     110.521  56.926  55.528  1.00  0.00           C
ATOM  11033 4C21 POPE9 275     110.901  57.306  54.088  1.00  0.00           C
ATOM  11036 5C21 POPE9 275     109.701  57.286  53.128  1.00  0.00           C
ATOM  11039 6C21 POPE9 275     110.071  56.796  51.718  1.00  0.00           C
ATOM  11042 7C21 POPE9 275     108.861  56.736  50.778  1.00  0.00           C
ATOM  11045 8C21 POPE9 275     109.151  56.006  49.468  1.00  0.00           C
ATOM  11049  C33 POPE9 275     109.641  53.806  66.968  1.00  0.00           C
ATOM  11052  C34 POPE9 275     110.141  55.196  66.568  1.00  0.00           C
ATOM  11055  C35 POPE9 275     111.341  55.186  65.608  1.00  0.00           C
ATOM  11058  C36 POPE9 275     111.061  54.556  64.238  1.00  0.00           C
ATOM  11061  C37 POPE9 275     112.121  54.976  63.198  1.00  0.00           C
ATOM  11064  C38 POPE9 275     111.871  54.376  61.808  1.00  0.00           C
ATOM  11067  C39 POPE9 275     113.111  54.466  60.888  1.00  0.00           C
ATOM  11070 0C31 POPE9 275     112.971  53.626  59.618  1.00  0.00           C
ATOM  11073 1C31 POPE9 275     114.301  53.026  59.138  1.00  0.00           C
ATOM  11076 2C31 POPE9 275     114.111  51.986  58.028  1.00  0.00           C
ATOM  11079 3C31 POPE9 275     115.371  51.146  57.768  1.00  0.00           C
ATOM  11082 4C31 POPE9 275     115.131  50.056  56.718  1.00  0.00           C
ATOM  11085 5C31 POPE9 275     116.371  49.196  56.458  1.00  0.00           C
ATOM  11088 6C31 POPE9 275     116.171  48.186  55.328  1.00  0.00           C
ATOM  11092  NH3 POPE  276       3.481  33.736  75.568  1.00  0.00           N
ATOM  11096  C12 POPE  276       2.891  34.546  76.698  1.00  0.00           C
ATOM  11099  C11 POPE  276       2.701  36.036  76.348  1.00  0.00           C
ATOM  11102  P   POPE  276       1.601  37.956  77.918  1.00  0.00           P
ATOM  11103  O13 POPE  276       0.299  38.066  78.628  1.00  0.00           O
ATOM  11104  O14 POPE  276       2.821  38.076  78.748  1.00  0.00           O
ATOM  11105  O11 POPE  276       1.671  39.096  76.798  1.00  0.00           O
ATOM  11106  O12 POPE  276       1.641  36.596  77.118  1.00  0.00           O
ATOM  11107  C1  POPE  276       1.931  38.806  75.418  1.00  0.00           C
ATOM  11110  C2  POPE  276       1.581  40.026  74.518  1.00  0.00           C
ATOM  11112  O21 POPE  276       1.311  39.616  73.168  1.00  0.00           O
ATOM  11113  C21 POPE  276       2.301  39.376  72.338  1.00  0.00           C
ATOM  11114  O22 POPE  276       3.481  39.246  72.608  1.00  0.00           O
ATOM  11115  C22 POPE  276       1.701  39.416  70.928  1.00  0.00           C
ATOM  11118  C3  POPE  276       2.621  41.166  74.688  1.00  0.00           C
ATOM  11121  O31 POPE  276       2.851  41.976  73.518  1.00  0.00           O
ATOM  11122  C31 POPE  276       1.901  42.806  73.148  1.00  0.00           C
ATOM  11123  O32 POPE  276       0.859  43.036  73.738  1.00  0.00           O
ATOM  11124  C32 POPE  276       2.201  43.266  71.708  1.00  0.00           C
ATOM  11127  C23 POPE  276       2.741  39.436  69.788  1.00  0.00           C
ATOM  11130  C24 POPE  276       2.071  39.676  68.418  1.00  0.00           C
ATOM  11133  C25 POPE  276       2.881  39.186  67.208  1.00  0.00           C
ATOM  11136  C26 POPE  276       4.131  40.006  66.858  1.00  0.00           C
ATOM  11139  C27 POPE  276       4.021  40.596  65.438  1.00  0.00           C
ATOM  11142  C28 POPE  276       5.291  41.316  64.948  1.00  0.00           C
ATOM  11145  C29 POPE  276       6.331  40.356  64.418  1.00  0.00           C
ATOM  11147 0C21 POPE  276       6.771  40.296  63.148  1.00  0.00           C
ATOM  11149 1C21 POPE  276       6.281  41.166  62.018  1.00  0.00           C
ATOM  11152 2C21 POPE  276       6.651  40.616  60.628  1.00  0.00           C
ATOM  11155 3C21 POPE  276       8.161  40.626  60.348  1.00  0.00           C
ATOM  11158 4C21 POPE  276       8.511  40.086  58.958  1.00  0.00           C
ATOM  11161 5C21 POPE  276      10.001  39.766  58.818  1.00  0.00           C
ATOM  11164 6C21 POPE  276      10.881  41.016  58.788  1.00  0.00           C
ATOM  11167 7C21 POPE  276      12.341  40.696  58.458  1.00  0.00           C
ATOM  11170 8C21 POPE  276      13.251  41.906  58.618  1.00  0.00           C
ATOM  11174  C33 POPE  276       3.651  43.706  71.378  1.00  0.00           C
ATOM  11177  C34 POPE  276       3.761  44.116  69.898  1.00  0.00           C
ATOM  11180  C35 POPE  276       5.171  44.546  69.468  1.00  0.00           C
ATOM  11183  C36 POPE  276       6.121  43.356  69.278  1.00  0.00           C
ATOM  11186  C37 POPE  276       7.581  43.796  69.068  1.00  0.00           C
ATOM  11189  C38 POPE  276       8.561  42.606  69.108  1.00  0.00           C
ATOM  11192  C39 POPE  276       8.541  41.696  67.868  1.00  0.00           C
ATOM  11195 0C31 POPE  276       9.181  42.396  66.658  1.00  0.00           C
ATOM  11198 1C31 POPE  276       9.721  41.456  65.578  1.00  0.00           C
ATOM  11201 2C31 POPE  276      10.151  42.246  64.338  1.00  0.00           C
ATOM  11204 3C31 POPE  276      10.601  41.376  63.168  1.00  0.00           C
ATOM  11207 4C31 POPE  276      12.041  40.866  63.278  1.00  0.00           C
ATOM  11210 5C31 POPE  276      12.451  40.116  62.008  1.00  0.00           C
ATOM  11213 6C31 POPE  276      13.931  39.736  61.908  1.00  0.00           C
ATOM  11217  NH3 POPE  277      53.261   5.726  31.028  1.00  0.00           N
ATOM  11221  C12 POPE  277      51.791   5.966  30.788  1.00  0.00           C
ATOM  11224  C11 POPE  277      51.011   6.036  32.118  1.00  0.00           C
ATOM  11227  P   POPE  277      48.901   7.576  31.688  1.00  0.00           P
ATOM  11228  O13 POPE  277      47.431   7.436  31.898  1.00  0.00           O
ATOM  11229  O14 POPE  277      49.311   8.106  30.368  1.00  0.00           O
ATOM  11230  O11 POPE  277      49.511   8.416  32.888  1.00  0.00           O
ATOM  11231  O12 POPE  277      49.601   6.176  31.898  1.00  0.00           O
ATOM  11232  C1  POPE  277      49.371   7.916  34.238  1.00  0.00           C
ATOM  11235  C2  POPE  277      50.171   8.726  35.308  1.00  0.00           C
ATOM  11237  O21 POPE  277      49.351   9.796  35.818  1.00  0.00           O
ATOM  11238  C21 POPE  277      49.171  10.066  37.128  1.00  0.00           C
ATOM  11239  O22 POPE  277      48.491  10.996  37.508  1.00  0.00           O
ATOM  11240  C22 POPE  277      49.821   9.096  38.118  1.00  0.00           C
ATOM  11243  C3  POPE  277      51.531   9.256  34.768  1.00  0.00           C
ATOM  11246  O31 POPE  277      52.661   8.936  35.608  1.00  0.00           O
ATOM  11247  C31 POPE  277      52.951   9.856  36.518  1.00  0.00           C
ATOM  11248  O32 POPE  277      52.211  10.756  36.868  1.00  0.00           O
ATOM  11249  C32 POPE  277      54.341   9.616  37.088  1.00  0.00           C
ATOM  11252  C23 POPE  277      49.631   9.576  39.568  1.00  0.00           C
ATOM  11255  C24 POPE  277      50.111   8.566  40.608  1.00  0.00           C
ATOM  11258  C25 POPE  277      49.961   9.096  42.038  1.00  0.00           C
ATOM  11261  C26 POPE  277      49.801   8.016  43.118  1.00  0.00           C
ATOM  11264  C27 POPE  277      49.851   8.656  44.508  1.00  0.00           C
ATOM  11267  C28 POPE  277      49.471   7.716  45.658  1.00  0.00           C
ATOM  11270  C29 POPE  277      49.671   8.436  46.968  1.00  0.00           C
ATOM  11272 0C21 POPE  277      48.731   8.876  47.828  1.00  0.00           C
ATOM  11274 1C21 POPE  277      47.231   8.686  47.708  1.00  0.00           C
ATOM  11277 2C21 POPE  277      46.571   8.456  49.078  1.00  0.00           C
ATOM  11280 3C21 POPE  277      46.451   9.726  49.938  1.00  0.00           C
ATOM  11283 4C21 POPE  277      46.351   9.416  51.438  1.00  0.00           C
ATOM  11286 5C21 POPE  277      46.141  10.676  52.298  1.00  0.00           C
ATOM  11289 6C21 POPE  277      44.661  11.096  52.398  1.00  0.00           C
ATOM  11292 7C21 POPE  277      44.451  12.286  53.348  1.00  0.00           C
ATOM  11295 8C21 POPE  277      42.981  12.576  53.648  1.00  0.00           C
ATOM  11299  C33 POPE  277      54.361   9.146  38.558  1.00  0.00           C
ATOM  11302  C34 POPE  277      55.801   9.126  39.078  1.00  0.00           C
ATOM  11305  C35 POPE  277      55.941   8.466  40.458  1.00  0.00           C
ATOM  11308  C36 POPE  277      54.981   9.026  41.508  1.00  0.00           C
ATOM  11311  C37 POPE  277      55.361   8.536  42.898  1.00  0.00           C
ATOM  11314  C38 POPE  277      54.261   8.796  43.928  1.00  0.00           C
ATOM  11317  C39 POPE  277      54.621   8.196  45.288  1.00  0.00           C
ATOM  11320 0C31 POPE  277      53.541   8.466  46.338  1.00  0.00           C
ATOM  11323 1C31 POPE  277      53.951   8.006  47.738  1.00  0.00           C
ATOM  11326 2C31 POPE  277      52.961   8.486  48.798  1.00  0.00           C
ATOM  11329 3C31 POPE  277      53.511   8.376  50.228  1.00  0.00           C
ATOM  11332 4C31 POPE  277      52.571   9.036  51.238  1.00  0.00           C
ATOM  11335 5C31 POPE  277      53.081   8.906  52.678  1.00  0.00           C
ATOM  11338 6C31 POPE  277      52.111   9.446  53.728  1.00  0.00           C
ATOM  11342  NH3 POPE  278      57.501 117.626  32.368  1.00  0.00           N
ATOM  11346  C12 POPE  278      56.711 116.476  31.788  1.00  0.00           C
ATOM  11349  C11 POPE  278      57.591 115.556  30.928  1.00  0.00           C
ATOM  11352  P   POPE  278      57.301 113.156  31.878  1.00  0.00           P
ATOM  11353  O13 POPE  278      55.991 112.646  32.358  1.00  0.00           O
ATOM  11354  O14 POPE  278      58.211 112.186  31.238  1.00  0.00           O
ATOM  11355  O11 POPE  278      58.021 113.986  32.988  1.00  0.00           O
ATOM  11356  O12 POPE  278      56.981 114.266  30.798  1.00  0.00           O
ATOM  11357  C1  POPE  278      58.151 113.626  34.348  1.00  0.00           C
ATOM  11360  C2  POPE  278      57.221 114.516  35.198  1.00  0.00           C
ATOM  11362  O21 POPE  278      57.741 114.656  36.528  1.00  0.00           O
ATOM  11363  C21 POPE  278      58.681 115.576  36.638  1.00  0.00           C
ATOM  11364  O22 POPE  278      59.001 116.386  35.788  1.00  0.00           O
ATOM  11365  C22 POPE  278      59.301 115.456  38.028  1.00  0.00           C
ATOM  11368  C3  POPE  278      55.781 113.946  35.228  1.00  0.00           C
ATOM  11371  O31 POPE  278      54.961 114.576  36.228  1.00  0.00           O
ATOM  11372  C31 POPE  278      54.291 115.646  35.858  1.00  0.00           C
ATOM  11373  O32 POPE  278      54.391 116.236  34.788  1.00  0.00           O
ATOM  11374  C32 POPE  278      53.251 115.936  36.938  1.00  0.00           C
ATOM  11377  C23 POPE  278      58.321 115.876  39.148  1.00  0.00           C
ATOM  11380  C24 POPE  278      58.751 115.306  40.508  1.00  0.00           C
ATOM  11383  C25 POPE  278      57.901 115.816  41.678  1.00  0.00           C
ATOM  11386  C26 POPE  278      58.291 117.226  42.128  1.00  0.00           C
ATOM  11389  C27 POPE  278      57.431 117.706  43.308  1.00  0.00           C
ATOM  11392  C28 POPE  278      57.701 119.166  43.718  1.00  0.00           C
ATOM  11395  C29 POPE  278      59.061 119.386  44.338  1.00  0.00           C
ATOM  11397 0C21 POPE  278      59.311 119.536  45.648  1.00  0.00           C
ATOM  11399 1C21 POPE  278      58.291 119.466  46.758  1.00  0.00           C
ATOM  11402 2C21 POPE  278      58.951 119.576  48.148  1.00  0.00           C
ATOM  11405 3C21 POPE  278      59.231 121.036  48.558  1.00  0.00           C
ATOM  11408 4C21 POPE  278      60.081 121.156  49.828  1.00  0.00           C
ATOM  11411 5C21 POPE  278      61.571 120.906  49.568  1.00  0.00           C
ATOM  11414 6C21 POPE  278      62.461 121.296  50.748  1.00  0.00           C
ATOM  11417 7C21 POPE  278      63.951 121.046  50.458  1.00  0.00           C
ATOM  11420 8C21 POPE  278      64.891 121.456  51.588  1.00  0.00           C
ATOM  11424  C33 POPE  278      53.481 117.126  37.888  1.00  0.00           C
ATOM  11427  C34 POPE  278      52.321 117.186  38.898  1.00  0.00           C
ATOM  11430  C35 POPE  278      52.381 118.376  39.858  1.00  0.00           C
ATOM  11433  C36 POPE  278      53.031 118.086  41.218  1.00  0.00           C
ATOM  11436  C37 POPE  278      53.131 119.356  42.088  1.00  0.00           C
ATOM  11439  C38 POPE  278      53.571 119.106  43.538  1.00  0.00           C
ATOM  11442  C39 POPE  278      54.101 120.396  44.188  1.00  0.00           C
ATOM  11445 0C31 POPE  278      54.231 120.336  45.718  1.00  0.00           C
ATOM  11448 1C31 POPE  278      54.741 121.666  46.308  1.00  0.00           C
ATOM  11451 2C31 POPE  278      54.461 121.876  47.808  1.00  0.00           C
ATOM  11454 3C31 POPE  278      55.201 120.926  48.758  1.00  0.00           C
ATOM  11457 4C31 POPE  278      54.491 119.576  48.998  1.00  0.00           C
ATOM  11460 5C31 POPE  278      55.191 118.746  50.078  1.00  0.00           C
ATOM  11463 6C31 POPE  278      54.571 117.366  50.278  1.00  0.00           C
ATOM  11467  NH3 POPE  279      60.731  65.036  63.108  1.00  0.00           N
ATOM  11471  C12 POPE  279      60.631  66.036  61.968  1.00  0.00           C
ATOM  11474  C11 POPE  279      60.491  67.486  62.478  1.00  0.00           C
ATOM  11477  P   POPE  279      58.791  68.386  60.708  1.00  0.00           P
ATOM  11478  O13 POPE  279      58.441  69.746  60.248  1.00  0.00           O
ATOM  11479  O14 POPE  279      58.791  67.336  59.678  1.00  0.00           O
ATOM  11480  O11 POPE  279      57.801  67.936  61.868  1.00  0.00           O
ATOM  11481  O12 POPE  279      60.211  68.396  61.418  1.00  0.00           O
ATOM  11482  C1  POPE  279      56.391  67.826  61.608  1.00  0.00           C
ATOM  11485  C2  POPE  279      55.981  66.486  60.918  1.00  0.00           C
ATOM  11487  O21 POPE  279      54.801  66.776  60.138  1.00  0.00           O
ATOM  11488  C21 POPE  279      54.541  66.276  58.928  1.00  0.00           C
ATOM  11489  O22 POPE  279      53.621  66.686  58.228  1.00  0.00           O
ATOM  11490  C22 POPE  279      55.421  65.096  58.528  1.00  0.00           C
ATOM  11493  C3  POPE  279      55.701  65.406  61.998  1.00  0.00           C
ATOM  11496  O31 POPE  279      55.671  64.056  61.488  1.00  0.00           O
ATOM  11497  C31 POPE  279      56.721  63.266  61.688  1.00  0.00           C
ATOM  11498  O32 POPE  279      57.751  63.556  62.268  1.00  0.00           O
ATOM  11499  C32 POPE  279      56.391  61.926  61.018  1.00  0.00           C
ATOM  11502  C23 POPE  279      55.011  64.386  57.208  1.00  0.00           C
ATOM  11505  C24 POPE  279      55.461  62.916  57.248  1.00  0.00           C
ATOM  11508  C25 POPE  279      55.271  62.186  55.908  1.00  0.00           C
ATOM  11511  C26 POPE  279      55.741  60.726  56.008  1.00  0.00           C
ATOM  11514  C27 POPE  279      56.481  60.246  54.748  1.00  0.00           C
ATOM  11517  C28 POPE  279      57.171  58.866  54.888  1.00  0.00           C
ATOM  11520  C29 POPE  279      58.211  58.916  55.978  1.00  0.00           C
ATOM  11522 0C21 POPE  279      58.471  57.986  56.908  1.00  0.00           C
ATOM  11524 1C21 POPE  279      57.871  56.606  57.008  1.00  0.00           C
ATOM  11527 2C21 POPE  279      58.921  55.556  57.418  1.00  0.00           C
ATOM  11530 3C21 POPE  279      60.221  55.556  56.588  1.00  0.00           C
ATOM  11533 4C21 POPE  279      60.081  55.136  55.118  1.00  0.00           C
ATOM  11536 5C21 POPE  279      59.861  53.636  54.908  1.00  0.00           C
ATOM  11539 6C21 POPE  279      61.071  52.766  55.268  1.00  0.00           C
ATOM  11542 7C21 POPE  279      60.841  51.296  54.928  1.00  0.00           C
ATOM  11545 8C21 POPE  279      62.041  50.396  55.218  1.00  0.00           C
ATOM  11549  C33 POPE  279      57.391  60.786  61.338  1.00  0.00           C
ATOM  11552  C34 POPE  279      56.931  59.456  60.718  1.00  0.00           C
ATOM  11555  C35 POPE  279      57.691  58.216  61.228  1.00  0.00           C
ATOM  11558  C36 POPE  279      59.211  58.386  61.168  1.00  0.00           C
ATOM  11561  C37 POPE  279      60.011  57.156  61.618  1.00  0.00           C
ATOM  11564  C38 POPE  279      61.481  57.526  61.788  1.00  0.00           C
ATOM  11567  C39 POPE  279      62.271  56.626  62.728  1.00  0.00           C
ATOM  11570 0C31 POPE  279      62.591  55.196  62.278  1.00  0.00           C
ATOM  11573 1C31 POPE  279      63.871  54.716  62.988  1.00  0.00           C
ATOM  11576 2C31 POPE  279      64.151  53.216  62.858  1.00  0.00           C
ATOM  11579 3C31 POPE  279      63.181  52.376  63.708  1.00  0.00           C
ATOM  11582 4C31 POPE  279      63.371  50.876  63.508  1.00  0.00           C
ATOM  11585 5C31 POPE  279      62.381  50.066  64.338  1.00  0.00           C
ATOM  11588 6C31 POPE  279      62.501  48.556  64.118  1.00  0.00           C
ATOM  11592  NH3 POPE  280      97.661  89.546  74.498  1.00  0.00           N
ATOM  11596  C12 POPE  280      97.921  88.236  73.808  1.00  0.00           C
ATOM  11599  C11 POPE  280      96.661  87.336  73.798  1.00  0.00           C
ATOM  11602  P   POPE  280      94.591  86.776  72.338  1.00  0.00           P
ATOM  11603  O13 POPE  280      95.061  85.436  71.928  1.00  0.00           O
ATOM  11604  O14 POPE  280      93.541  86.866  73.378  1.00  0.00           O
ATOM  11605  O11 POPE  280      93.971  87.476  71.038  1.00  0.00           O
ATOM  11606  O12 POPE  280      95.771  87.726  72.738  1.00  0.00           O
ATOM  11607  C1  POPE  280      94.661  87.306  69.778  1.00  0.00           C
ATOM  11610  C2  POPE  280      94.151  86.096  68.928  1.00  0.00           C
ATOM  11612  O21 POPE  280      94.191  86.476  67.528  1.00  0.00           O
ATOM  11613  C21 POPE  280      94.321  85.496  66.648  1.00  0.00           C
ATOM  11614  O22 POPE  280      94.611  84.336  66.888  1.00  0.00           O
ATOM  11615  C22 POPE  280      94.041  86.036  65.248  1.00  0.00           C
ATOM  11618  C3  POPE  280      92.691  85.676  69.288  1.00  0.00           C
ATOM  11621  O31 POPE  280      92.161  84.766  68.298  1.00  0.00           O
ATOM  11622  C31 POPE  280      91.511  83.706  68.718  1.00  0.00           C
ATOM  11623  O32 POPE  280      91.101  83.496  69.838  1.00  0.00           O
ATOM  11624  C32 POPE  280      91.311  82.736  67.558  1.00  0.00           C
ATOM  11627  C23 POPE  280      92.611  86.606  65.088  1.00  0.00           C
ATOM  11630  C24 POPE  280      92.391  87.366  63.768  1.00  0.00           C
ATOM  11633  C25 POPE  280      92.561  86.526  62.498  1.00  0.00           C
ATOM  11636  C26 POPE  280      91.521  85.396  62.338  1.00  0.00           C
ATOM  11639  C27 POPE  280      91.501  84.856  60.898  1.00  0.00           C
ATOM  11642  C28 POPE  280      90.381  83.836  60.618  1.00  0.00           C
ATOM  11645  C29 POPE  280      90.221  83.656  59.138  1.00  0.00           C
ATOM  11647 0C21 POPE  280      89.941  82.516  58.468  1.00  0.00           C
ATOM  11649 1C21 POPE  280      89.701  81.166  59.068  1.00  0.00           C
ATOM  11652 2C21 POPE  280      89.381  80.116  57.978  1.00  0.00           C
ATOM  11655 3C21 POPE  280      90.571  79.736  57.078  1.00  0.00           C
ATOM  11658 4C21 POPE  280      90.261  78.486  56.228  1.00  0.00           C
ATOM  11661 5C21 POPE  280      91.391  78.046  55.288  1.00  0.00           C
ATOM  11664 6C21 POPE  280      91.581  78.966  54.078  1.00  0.00           C
ATOM  11667 7C21 POPE  280      92.391  78.286  52.958  1.00  0.00           C
ATOM  11670 8C21 POPE  280      92.631  79.176  51.728  1.00  0.00           C
ATOM  11674  C33 POPE  280      90.381  83.326  66.478  1.00  0.00           C
ATOM  11677  C34 POPE  280      90.031  82.286  65.418  1.00  0.00           C
ATOM  11680  C35 POPE  280      89.071  82.846  64.358  1.00  0.00           C
ATOM  11683  C36 POPE  280      88.291  81.726  63.658  1.00  0.00           C
ATOM  11686  C37 POPE  280      87.151  82.276  62.788  1.00  0.00           C
ATOM  11689  C38 POPE  280      86.221  81.166  62.268  1.00  0.00           C
ATOM  11692  C39 POPE  280      84.871  81.666  61.718  1.00  0.00           C
ATOM  11695 0C31 POPE  280      85.001  82.566  60.478  1.00  0.00           C
ATOM  11698 1C31 POPE  280      84.011  82.206  59.368  1.00  0.00           C
ATOM  11701 2C31 POPE  280      84.131  83.156  58.178  1.00  0.00           C
ATOM  11704 3C31 POPE  280      83.371  82.696  56.928  1.00  0.00           C
ATOM  11707 4C31 POPE  280      83.521  83.706  55.778  1.00  0.00           C
ATOM  11710 5C31 POPE  280      82.851  83.256  54.468  1.00  0.00           C
ATOM  11713 6C31 POPE  280      83.031  84.256  53.328  1.00  0.00           C
ATOM  11717  NH3 POPE  281      68.381  87.736  34.858  1.00  0.00           N
ATOM  11721  C12 POPE  281      68.211  88.756  35.938  1.00  0.00           C
ATOM  11724  C11 POPE  281      67.691  90.056  35.298  1.00  0.00           C
ATOM  11727  P   POPE  281      69.641  91.376  34.058  1.00  0.00           P
ATOM  11728  O13 POPE  281      70.921  90.646  33.978  1.00  0.00           O
ATOM  11729  O14 POPE  281      69.331  92.306  32.948  1.00  0.00           O
ATOM  11730  O11 POPE  281      69.601  92.156  35.428  1.00  0.00           O
ATOM  11731  O12 POPE  281      68.451  90.336  34.128  1.00  0.00           O
ATOM  11732  C1  POPE  281      70.641  93.056  35.828  1.00  0.00           C
ATOM  11735  C2  POPE  281      71.341  92.606  37.148  1.00  0.00           C
ATOM  11737  O21 POPE  281      71.621  93.776  37.928  1.00  0.00           O
ATOM  11738  C21 POPE  281      71.511  93.876  39.248  1.00  0.00           C
ATOM  11739  O22 POPE  281      71.861  94.866  39.868  1.00  0.00           O
ATOM  11740  C22 POPE  281      70.851  92.686  39.958  1.00  0.00           C
ATOM  11743  C3  POPE  281      72.671  91.846  36.848  1.00  0.00           C
ATOM  11746  O31 POPE  281      73.191  91.156  38.008  1.00  0.00           O
ATOM  11747  C31 POPE  281      74.341  90.526  37.758  1.00  0.00           C
ATOM  11748  O32 POPE  281      74.981  90.606  36.718  1.00  0.00           O
ATOM  11749  C32 POPE  281      74.761  89.656  38.968  1.00  0.00           C
ATOM  11752  C23 POPE  281      70.861  92.856  41.498  1.00  0.00           C
ATOM  11755  C24 POPE  281      70.471  91.566  42.238  1.00  0.00           C
ATOM  11758  C25 POPE  281      70.631  91.676  43.758  1.00  0.00           C
ATOM  11761  C26 POPE  281      70.241  90.366  44.478  1.00  0.00           C
ATOM  11764  C27 POPE  281      70.021  90.546  45.988  1.00  0.00           C
ATOM  11767  C28 POPE  281      69.371  89.336  46.688  1.00  0.00           C
ATOM  11770  C29 POPE  281      67.981  89.056  46.158  1.00  0.00           C
ATOM  11772 0C21 POPE  281      66.821  89.026  46.838  1.00  0.00           C
ATOM  11774 1C21 POPE  281      66.601  89.226  48.318  1.00  0.00           C
ATOM  11777 2C21 POPE  281      65.941  87.986  48.958  1.00  0.00           C
ATOM  11780 3C21 POPE  281      66.891  86.786  49.038  1.00  0.00           C
ATOM  11783 4C21 POPE  281      66.161  85.496  49.438  1.00  0.00           C
ATOM  11786 5C21 POPE  281      67.111  84.296  49.548  1.00  0.00           C
ATOM  11789 6C21 POPE  281      66.361  82.946  49.528  1.00  0.00           C
ATOM  11792 7C21 POPE  281      67.291  81.766  49.808  1.00  0.00           C
ATOM  11795 8C21 POPE  281      66.611  80.396  49.648  1.00  0.00           C
ATOM  11799  C33 POPE  281      73.601  89.246  39.908  1.00  0.00           C
ATOM  11802  C34 POPE  281      74.131  88.356  41.028  1.00  0.00           C
ATOM  11805  C35 POPE  281      73.101  87.926  42.078  1.00  0.00           C
ATOM  11808  C36 POPE  281      73.781  87.006  43.098  1.00  0.00           C
ATOM  11811  C37 POPE  281      72.951  86.656  44.338  1.00  0.00           C
ATOM  11814  C38 POPE  281      73.781  85.856  45.348  1.00  0.00           C
ATOM  11817  C39 POPE  281      73.501  86.206  46.808  1.00  0.00           C
ATOM  11820 0C31 POPE  281      72.131  85.736  47.288  1.00  0.00           C
ATOM  11823 1C31 POPE  281      71.871  86.206  48.728  1.00  0.00           C
ATOM  11826 2C31 POPE  281      70.561  85.676  49.308  1.00  0.00           C
ATOM  11829 3C31 POPE  281      70.371  86.066  50.778  1.00  0.00           C
ATOM  11832 4C31 POPE  281      70.491  87.576  51.028  1.00  0.00           C
ATOM  11835 5C31 POPE  281      69.951  87.986  52.408  1.00  0.00           C
ATOM  11838 6C31 POPE  281      70.081  89.486  52.688  1.00  0.00           C
ATOM  11842  NH3 POPE  282      88.801  83.036  72.478  1.00  0.00           N
ATOM  11846  C12 POPE  282      87.861  82.026  73.078  1.00  0.00           C
ATOM  11849  C11 POPE  282      88.571  81.236  74.178  1.00  0.00           C
ATOM  11852  P   POPE  282      88.481  78.746  75.088  1.00  0.00           P
ATOM  11853  O13 POPE  282      89.631  79.136  75.938  1.00  0.00           O
ATOM  11854  O14 POPE  282      87.181  78.416  75.718  1.00  0.00           O
ATOM  11855  O11 POPE  282      88.881  77.586  74.108  1.00  0.00           O
ATOM  11856  O12 POPE  282      88.151  79.896  74.068  1.00  0.00           O
ATOM  11857  C1  POPE  282      89.991  77.786  73.228  1.00  0.00           C
ATOM  11860  C2  POPE  282      89.601  77.626  71.748  1.00  0.00           C
ATOM  11862  O21 POPE  282      90.811  77.896  71.008  1.00  0.00           O
ATOM  11863  C21 POPE  282      90.941  77.156  69.928  1.00  0.00           C
ATOM  11864  O22 POPE  282      90.221  76.216  69.628  1.00  0.00           O
ATOM  11865  C22 POPE  282      92.161  77.596  69.138  1.00  0.00           C
ATOM  11868  C3  POPE  282      88.481  78.586  71.258  1.00  0.00           C
ATOM  11871  O31 POPE  282      88.331  78.486  69.828  1.00  0.00           O
ATOM  11872  C31 POPE  282      87.591  79.396  69.228  1.00  0.00           C
ATOM  11873  O32 POPE  282      86.911  80.266  69.758  1.00  0.00           O
[truncated: 1,776,801 more chars]
