# Supplementary material for: Characterizing Membrane Association and Periplasmic Transfer of Bacterial Lipoproteins through Molecular Dynamics Simulations
Source: Structure. 2020 Apr 7;28(4):475–487.e3. doi: 10.1016/j.str.2020.01.012 (PMC7139219; doi:10.1016/j.str.2020.01.012)
Supplement: Data S3. Final Coordinates from Simulations (M–X), Related to Figure 3 [file mmc5.zip › M-X/MLAA-4-atomistic.pdb]

TITLE     Protein
REMARK    THIS IS A SIMULATION BOX
CRYST1  130.372  130.372  117.266  90.00  90.00  90.00 P 1           1
MODEL        1
ATOM      1  N   CYSTA   1      39.336  67.311  78.633  1.00  0.00           N
ATOM      3  CA  CYSTA   1      38.686  67.771  79.863  1.00  0.00           C
ATOM      5  C   CYSTA   1      39.246  67.051  81.093  1.00  0.00           C
ATOM      6  O   CYSTA   1      38.526  66.781  82.053  1.00  0.00           O
ATOM      7  CB  CYSTA   1      38.536  69.321  80.163  1.00  0.00           C
ATOM     10  SG  CYSTA   1      39.036  70.601  78.953  1.00  0.00           S
ATOM     11  C1  CYSTA   1      38.016  70.091  77.543  1.00  0.00           C
ATOM     14  CA1 CYSTA   1      40.636  67.491  78.313  1.00  0.00           C
ATOM     15  OA1 CYSTA   1      41.216  68.521  78.613  1.00  0.00           O
ATOM     16  CA2 CYSTA   1      41.436  66.391  77.693  1.00  0.00           C
ATOM     19  C11 CYSTA   1      37.846  71.151  76.433  1.00  0.00           C
ATOM     21  O11 CYSTA   1      39.156  71.351  75.883  1.00  0.00           O
ATOM     22  CX1 CYSTA   1      39.416  72.451  75.193  1.00  0.00           C
ATOM     23  OX1 CYSTA   1      40.336  73.211  75.463  1.00  0.00           O
ATOM     24  CX2 CYSTA   1      38.556  72.561  73.933  1.00  0.00           C
ATOM     27  C12 CYSTA   1      37.076  72.471  76.843  1.00  0.00           C
ATOM     30  O12 CYSTA   1      37.796  73.351  77.723  1.00  0.00           O
ATOM     31  CD1 CYSTA   1      37.256  74.581  77.813  1.00  0.00           C
ATOM     32  OD1 CYSTA   1      36.136  74.881  77.383  1.00  0.00           O
ATOM     33  CD2 CYSTA   1      38.316  75.521  78.393  1.00  0.00           C
ATOM     36  CA3 CYSTA   1      40.586  65.171  77.313  1.00  0.00           C
ATOM     39  CA4 CYSTA   1      41.406  64.131  76.533  1.00  0.00           C
ATOM     42  CA5 CYSTA   1      40.556  63.041  75.873  1.00  0.00           C
ATOM     45  CA6 CYSTA   1      39.386  63.601  75.063  1.00  0.00           C
ATOM     48  CA7 CYSTA   1      38.766  62.661  74.033  1.00  0.00           C
ATOM     51  CA8 CYSTA   1      37.526  63.291  73.383  1.00  0.00           C
ATOM     54  CA9 CYSTA   1      36.746  62.341  72.463  1.00  0.00           C
ATOM     57 0CA1 CYSTA   1      36.976  62.591  70.973  1.00  0.00           C
ATOM     60 1CA1 CYSTA   1      38.416  62.361  70.513  1.00  0.00           C
ATOM     63 2CA1 CYSTA   1      38.496  62.191  68.993  1.00  0.00           C
ATOM     66 3CA1 CYSTA   1      39.916  62.311  68.433  1.00  0.00           C
ATOM     69 4CA1 CYSTA   1      40.386  63.771  68.413  1.00  0.00           C
ATOM     72 5CA1 CYSTA   1      41.546  64.011  67.453  1.00  0.00           C
ATOM     75 6CA1 CYSTA   1      41.856  65.501  67.273  1.00  0.00           C
ATOM     79  CD3 CYSTA   1      38.696  76.651  77.403  1.00  0.00           C
ATOM     82  CD4 CYSTA   1      39.406  76.151  76.133  1.00  0.00           C
ATOM     85  CD5 CYSTA   1      39.476  77.231  75.043  1.00  0.00           C
ATOM     88  CD6 CYSTA   1      39.896  76.641  73.693  1.00  0.00           C
ATOM     91  CD7 CYSTA   1      39.626  77.561  72.503  1.00  0.00           C
ATOM     94  CD8 CYSTA   1      40.136  76.941  71.193  1.00  0.00           C
ATOM     97  CD9 CYSTA   1      39.946  77.791  69.943  1.00  0.00           C
ATOM    100 0CD1 CYSTA   1      38.506  78.261  69.743  1.00  0.00           C
ATOM    103 1CD1 CYSTA   1      38.296  78.871  68.363  1.00  0.00           C
ATOM    106 2CD1 CYSTA   1      36.966  79.591  68.263  1.00  0.00           C
ATOM    109 3CD1 CYSTA   1      36.586  79.901  66.823  1.00  0.00           C
ATOM    112 4CD1 CYSTA   1      35.186  80.501  66.783  1.00  0.00           C
ATOM    115 5CD1 CYSTA   1      34.756  80.921  65.383  1.00  0.00           C
ATOM    118 6CD1 CYSTA   1      33.406  81.621  65.423  1.00  0.00           C
ATOM    122  CX3 CYSTA   1      39.446  72.641  72.673  1.00  0.00           C
ATOM    125  CX4 CYSTA   1      38.676  72.371  71.363  1.00  0.00           C
ATOM    128  CX5 CYSTA   1      39.606  72.031  70.193  1.00  0.00           C
ATOM    131  CX6 CYSTA   1      40.566  73.161  69.793  1.00  0.00           C
ATOM    134  CX7 CYSTA   1      41.606  72.661  68.783  1.00  0.00           C
ATOM    137  CX8 CYSTA   1      42.616  73.721  68.323  1.00  0.00           C
ATOM    140  CX9 CYSTA   1      41.956  74.771  67.463  1.00  0.00           C
ATOM    142 0CX1 CYSTA   1      42.186  74.991  66.163  1.00  0.00           C
ATOM    144 1CX1 CYSTA   1      43.126  74.241  65.253  1.00  0.00           C
ATOM    147 2CX1 CYSTA   1      42.376  73.691  64.033  1.00  0.00           C
ATOM    150 3CX1 CYSTA   1      43.296  73.431  62.833  1.00  0.00           C
ATOM    153 4CX1 CYSTA   1      42.506  72.861  61.653  1.00  0.00           C
ATOM    156 5CX1 CYSTA   1      43.006  73.341  60.293  1.00  0.00           C
ATOM    159 6CX1 CYSTA   1      42.146  72.791  59.153  1.00  0.00           C
ATOM    162 7CX1 CYSTA   1      42.426  73.431  57.793  1.00  0.00           C
ATOM    165 8CX1 CYSTA   1      41.506  72.901  56.703  1.00  0.00           C
ATOM    169  N   ALA A   2      40.556  66.741  81.113  1.00  0.00           N
ATOM    171  CA  ALA A   2      41.466  67.151  82.153  1.00  0.00           C
ATOM    173  CB  ALA A   2      41.816  68.631  81.963  1.00  0.00           C
ATOM    177  C   ALA A   2      41.106  66.771  83.583  1.00  0.00           C
ATOM    178  O   ALA A   2      41.006  67.591  84.493  1.00  0.00           O
ATOM    179  N   SER A   3      40.976  65.451  83.803  1.00  0.00           N
ATOM    181  CA  SER A   3      41.116  64.811  85.103  1.00  0.00           C
ATOM    183  CB  SER A   3      40.736  63.301  85.093  1.00  0.00           C
ATOM    186  OG  SER A   3      39.526  63.051  84.373  1.00  0.00           O
ATOM    188  C   SER A   3      42.566  64.911  85.523  1.00  0.00           C
ATOM    189  O   SER A   3      43.456  64.871  84.673  1.00  0.00           O
ATOM    190  N   SER A   4      42.876  65.041  86.823  1.00  0.00           N
ATOM    192  CA  SER A   4      44.246  64.851  87.283  1.00  0.00           C
ATOM    194  CB  SER A   4      44.486  65.071  88.803  1.00  0.00           C
ATOM    197  OG  SER A   4      44.106  66.371  89.233  1.00  0.00           O
ATOM    199  C   SER A   4      44.756  63.451  87.053  1.00  0.00           C
ATOM    200  O   SER A   4      44.056  62.471  87.303  1.00  0.00           O
ATOM    201  N   GLY A   5      46.046  63.341  86.683  1.00  0.00           N
ATOM    203  CA  GLY A   5      46.836  62.141  86.913  1.00  0.00           C
ATOM    206  C   GLY A   5      46.866  61.831  88.363  1.00  0.00           C
ATOM    207  O   GLY A   5      47.386  62.611  89.163  1.00  0.00           O
ATOM    208  N   THR A   6      46.216  60.711  88.703  1.00  0.00           N
ATOM    210  CA  THR A   6      45.796  60.341  90.043  1.00  0.00           C
ATOM    212  CB  THR A   6      44.926  59.091  90.013  1.00  0.00           C
ATOM    214  OG1 THR A   6      44.296  58.811  91.253  1.00  0.00           O
ATOM    216  CG2 THR A   6      45.716  57.841  89.593  1.00  0.00           C
ATOM    220  C   THR A   6      46.936  60.241  91.033  1.00  0.00           C
ATOM    221  O   THR A   6      46.866  60.741  92.153  1.00  0.00           O
ATOM    222  N   ASP A   7      48.056  59.671  90.583  1.00  0.00           N
ATOM    224  CA  ASP A   7      49.366  60.011  91.043  1.00  0.00           C
ATOM    226  CB  ASP A   7      50.156  58.691  91.323  1.00  0.00           C
ATOM    229  CG  ASP A   7      50.186  58.351  92.803  1.00  0.00           C
ATOM    230  OD1 ASP A   7      50.176  57.141  93.143  1.00  0.00           O
ATOM    231  OD2 ASP A   7      50.346  59.271  93.643  1.00  0.00           O
ATOM    232  C   ASP A   7      49.976  60.881  89.933  1.00  0.00           C
ATOM    233  O   ASP A   7      49.796  60.591  88.743  1.00  0.00           O
ATOM    234  N   GLN A   8      50.656  62.021  90.223  1.00  0.00           N
ATOM    236  CA  GLN A   8      50.786  62.641  91.523  1.00  0.00           C
ATOM    238  CB  GLN A   8      52.226  63.121  91.813  1.00  0.00           C
ATOM    241  CG  GLN A   8      52.416  63.801  93.193  1.00  0.00           C
ATOM    244  CD  GLN A   8      53.836  63.751  93.803  1.00  0.00           C
ATOM    245  OE1 GLN A   8      54.106  64.301  94.873  1.00  0.00           O
ATOM    246  NE2 GLN A   8      54.786  63.071  93.123  1.00  0.00           N
ATOM    249  C   GLN A   8      49.756  63.731  91.703  1.00  0.00           C
ATOM    250  O   GLN A   8      48.716  63.511  92.313  1.00  0.00           O
ATOM    251  N   GLN A   9      50.016  64.961  91.213  1.00  0.00           N
ATOM    253  CA  GLN A   9      49.176  66.091  91.573  1.00  0.00           C
ATOM    255  CB  GLN A   9      49.996  67.141  92.383  1.00  0.00           C
ATOM    258  CG  GLN A   9      49.156  67.771  93.543  1.00  0.00           C
ATOM    261  CD  GLN A   9      49.806  67.821  94.943  1.00  0.00           C
ATOM    262  OE1 GLN A   9      49.646  68.771  95.713  1.00  0.00           O
ATOM    263  NE2 GLN A   9      50.506  66.721  95.293  1.00  0.00           N
ATOM    266  C   GLN A   9      48.526  66.771  90.363  1.00  0.00           C
ATOM    267  O   GLN A   9      47.346  67.101  90.413  1.00  0.00           O
ATOM    268  N   GLY A  10      49.266  67.021  89.253  1.00  0.00           N
ATOM    270  CA  GLY A  10      48.686  67.761  88.133  1.00  0.00           C
ATOM    273  C   GLY A  10      49.686  68.111  87.063  1.00  0.00           C
ATOM    274  O   GLY A  10      50.746  67.501  86.993  1.00  0.00           O
ATOM    275  N   ARG A  11      49.316  69.121  86.243  1.00  0.00           N
ATOM    277  CA  ARG A  11      50.086  69.751  85.153  1.00  0.00           C
ATOM    279  CB  ARG A  11      51.566  69.241  84.893  1.00  0.00           C
ATOM    282  CG  ARG A  11      52.356  70.001  83.783  1.00  0.00           C
ATOM    285  CD  ARG A  11      53.906  69.981  83.823  1.00  0.00           C
ATOM    288  NE  ARG A  11      54.316  70.551  85.143  1.00  0.00           N
ATOM    290  CZ  ARG A  11      55.306  71.401  85.403  1.00  0.00           C
ATOM    291  NH1 ARG A  11      56.276  71.661  84.563  1.00  0.00           N
ATOM    294  NH2 ARG A  11      55.296  72.011  86.573  1.00  0.00           N
ATOM    297  C   ARG A  11      49.256  69.821  83.873  1.00  0.00           C
ATOM    298  O   ARG A  11      49.676  70.421  82.883  1.00  0.00           O
ATOM    299  N   SER A  12      48.036  69.231  83.853  1.00  0.00           N
ATOM    301  CA  SER A  12      47.226  69.111  82.643  1.00  0.00           C
ATOM    303  CB  SER A  12      46.776  70.461  81.993  1.00  0.00           C
ATOM    306  OG  SER A  12      45.876  70.271  80.893  1.00  0.00           O
ATOM    308  C   SER A  12      47.876  68.181  81.623  1.00  0.00           C
ATOM    309  O   SER A  12      48.466  68.611  80.633  1.00  0.00           O
ATOM    310  N   ASP A  13      47.806  66.861  81.863  1.00  0.00           N
ATOM    312  CA  ASP A  13      48.296  65.871  80.923  1.00  0.00           C
ATOM    314  CB  ASP A  13      49.246  64.861  81.613  1.00  0.00           C
ATOM    317  CG  ASP A  13      49.726  63.801  80.633  1.00  0.00           C
ATOM    318  OD1 ASP A  13      49.716  64.091  79.413  1.00  0.00           O
ATOM    319  OD2 ASP A  13      50.156  62.721  81.103  1.00  0.00           O
ATOM    320  C   ASP A  13      47.076  65.191  80.263  1.00  0.00           C
ATOM    321  O   ASP A  13      46.346  64.521  80.983  1.00  0.00           O
ATOM    322  N   PRO A  14      46.776  65.301  78.963  1.00  0.00           N
ATOM    323  CD  PRO A  14      47.246  66.441  78.173  1.00  0.00           C
ATOM    326  CA  PRO A  14      45.506  64.811  78.443  1.00  0.00           C
ATOM    328  CB  PRO A  14      45.136  65.811  77.323  1.00  0.00           C
ATOM    331  CG  PRO A  14      45.956  67.061  77.663  1.00  0.00           C
ATOM    334  C   PRO A  14      45.686  63.441  77.833  1.00  0.00           C
ATOM    335  O   PRO A  14      44.706  62.701  77.733  1.00  0.00           O
ATOM    336  N   LEU A  15      46.916  63.111  77.403  1.00  0.00           N
ATOM    338  CA  LEU A  15      47.226  61.821  76.793  1.00  0.00           C
ATOM    340  CB  LEU A  15      48.316  61.911  75.683  1.00  0.00           C
ATOM    343  CG  LEU A  15      47.876  62.521  74.333  1.00  0.00           C
ATOM    345  CD1 LEU A  15      47.946  64.051  74.333  1.00  0.00           C
ATOM    349  CD2 LEU A  15      48.746  61.981  73.193  1.00  0.00           C
ATOM    353  C   LEU A  15      47.676  60.861  77.883  1.00  0.00           C
ATOM    354  O   LEU A  15      48.236  59.811  77.613  1.00  0.00           O
ATOM    355  N   GLU A  16      47.406  61.191  79.153  1.00  0.00           N
ATOM    357  CA  GLU A  16      47.936  60.541  80.333  1.00  0.00           C
ATOM    359  CB  GLU A  16      47.236  61.221  81.523  1.00  0.00           C
ATOM    362  CG  GLU A  16      47.486  60.581  82.913  1.00  0.00           C
ATOM    365  CD  GLU A  16      46.406  61.031  83.863  1.00  0.00           C
ATOM    366  OE1 GLU A  16      45.776  60.161  84.513  1.00  0.00           O
ATOM    367  OE2 GLU A  16      46.256  62.271  84.013  1.00  0.00           O
ATOM    368  C   GLU A  16      47.696  59.041  80.443  1.00  0.00           C
ATOM    369  O   GLU A  16      48.626  58.271  80.693  1.00  0.00           O
ATOM    370  N   GLY A  17      46.456  58.581  80.203  1.00  0.00           N
ATOM    372  CA  GLY A  17      46.116  57.161  80.213  1.00  0.00           C
ATOM    375  C   GLY A  17      46.836  56.431  79.123  1.00  0.00           C
ATOM    376  O   GLY A  17      47.366  55.331  79.313  1.00  0.00           O
ATOM    377  N   PHE A  18      46.916  57.071  77.933  1.00  0.00           N
ATOM    379  CA  PHE A  18      47.656  56.601  76.783  1.00  0.00           C
ATOM    381  CB  PHE A  18      47.276  57.461  75.533  1.00  0.00           C
ATOM    384  CG  PHE A  18      47.926  57.051  74.233  1.00  0.00           C
ATOM    385  CD1 PHE A  18      47.676  55.791  73.693  1.00  0.00           C
ATOM    387  CE1 PHE A  18      48.276  55.371  72.503  1.00  0.00           C
ATOM    389  CZ  PHE A  18      49.086  56.261  71.783  1.00  0.00           C
ATOM    391  CD2 PHE A  18      48.726  57.941  73.493  1.00  0.00           C
ATOM    393  CE2 PHE A  18      49.286  57.561  72.273  1.00  0.00           C
ATOM    395  C   PHE A  18      49.166  56.491  77.083  1.00  0.00           C
ATOM    396  O   PHE A  18      49.806  55.461  76.883  1.00  0.00           O
ATOM    397  N   ASN A  19      49.706  57.551  77.723  1.00  0.00           N
ATOM    399  CA  ASN A  19      51.076  57.691  78.163  1.00  0.00           C
ATOM    401  CB  ASN A  19      51.346  59.091  78.793  1.00  0.00           C
ATOM    404  CG  ASN A  19      51.286  60.231  77.773  1.00  0.00           C
ATOM    405  OD1 ASN A  19      51.556  60.011  76.583  1.00  0.00           O
ATOM    406  ND2 ASN A  19      50.996  61.471  78.233  1.00  0.00           N
ATOM    409  C   ASN A  19      51.496  56.611  79.153  1.00  0.00           C
ATOM    410  O   ASN A  19      52.606  56.081  79.053  1.00  0.00           O
ATOM    411  N   ARG A  20      50.606  56.211  80.093  1.00  0.00           N
ATOM    413  CA  ARG A  20      50.766  55.081  80.993  1.00  0.00           C
ATOM    415  CB  ARG A  20      49.566  54.991  81.973  1.00  0.00           C
ATOM    418  CG  ARG A  20      49.456  56.101  83.053  1.00  0.00           C
ATOM    421  CD  ARG A  20      50.456  55.961  84.223  1.00  0.00           C
ATOM    424  NE  ARG A  20      50.076  56.801  85.413  1.00  0.00           N
ATOM    426  CZ  ARG A  20      49.876  58.111  85.463  1.00  0.00           C
ATOM    427  NH1 ARG A  20      49.956  58.871  84.403  1.00  0.00           N
ATOM    430  NH2 ARG A  20      49.576  58.631  86.623  1.00  0.00           N
ATOM    433  C   ARG A  20      50.976  53.731  80.303  1.00  0.00           C
ATOM    434  O   ARG A  20      51.836  52.951  80.703  1.00  0.00           O
ATOM    435  N   THR A  21      50.216  53.391  79.223  1.00  0.00           N
ATOM    437  CA  THR A  21      50.416  52.131  78.473  1.00  0.00           C
ATOM    439  CB  THR A  21      49.286  51.801  77.493  1.00  0.00           C
ATOM    441  OG1 THR A  21      48.776  50.491  77.713  1.00  0.00           O
ATOM    443  CG2 THR A  21      49.616  51.851  75.993  1.00  0.00           C
ATOM    447  C   THR A  21      51.736  52.091  77.733  1.00  0.00           C
ATOM    448  O   THR A  21      52.426  51.071  77.683  1.00  0.00           O
ATOM    449  N   MET A  22      52.126  53.231  77.133  1.00  0.00           N
ATOM    451  CA  MET A  22      53.366  53.331  76.433  1.00  0.00           C
ATOM    453  CB  MET A  22      53.346  54.561  75.503  1.00  0.00           C
ATOM    456  CG  MET A  22      52.226  54.481  74.463  1.00  0.00           C
ATOM    459  SD  MET A  22      52.226  55.841  73.273  1.00  0.00           S
ATOM    460  CE  MET A  22      51.656  57.051  74.493  1.00  0.00           C
ATOM    464  C   MET A  22      54.546  53.381  77.373  1.00  0.00           C
ATOM    465  O   MET A  22      55.606  52.841  77.053  1.00  0.00           O
ATOM    466  N   TYR A  23      54.386  53.981  78.573  1.00  0.00           N
ATOM    468  CA  TYR A  23      55.326  53.791  79.653  1.00  0.00           C
ATOM    470  CB  TYR A  23      55.046  54.751  80.843  1.00  0.00           C
ATOM    473  CG  TYR A  23      56.166  54.661  81.853  1.00  0.00           C
ATOM    474  CD1 TYR A  23      57.426  55.141  81.503  1.00  0.00           C
ATOM    476  CE1 TYR A  23      58.516  55.021  82.373  1.00  0.00           C
ATOM    478  CZ  TYR A  23      58.346  54.391  83.603  1.00  0.00           C
ATOM    479  OH  TYR A  23      59.456  54.271  84.463  1.00  0.00           O
ATOM    481  CD2 TYR A  23      55.996  54.021  83.093  1.00  0.00           C
ATOM    483  CE2 TYR A  23      57.096  53.881  83.963  1.00  0.00           C
ATOM    485  C   TYR A  23      55.436  52.351  80.133  1.00  0.00           C
ATOM    486  O   TYR A  23      56.526  51.811  80.213  1.00  0.00           O
ATOM    487  N   ASN A  24      54.306  51.651  80.343  1.00  0.00           N
ATOM    489  CA  ASN A  24      54.346  50.231  80.683  1.00  0.00           C
ATOM    491  CB  ASN A  24      52.936  49.661  80.973  1.00  0.00           C
ATOM    494  CG  ASN A  24      52.386  50.231  82.283  1.00  0.00           C
ATOM    495  OD1 ASN A  24      53.066  50.941  83.013  1.00  0.00           O
ATOM    496  ND2 ASN A  24      51.096  49.921  82.573  1.00  0.00           N
ATOM    499  C   ASN A  24      55.066  49.421  79.613  1.00  0.00           C
ATOM    500  O   ASN A  24      55.876  48.551  79.913  1.00  0.00           O
ATOM    501  N   PHE A  25      54.886  49.741  78.313  1.00  0.00           N
ATOM    503  CA  PHE A  25      55.746  49.181  77.273  1.00  0.00           C
ATOM    505  CB  PHE A  25      55.176  49.611  75.893  1.00  0.00           C
ATOM    508  CG  PHE A  25      55.926  48.981  74.743  1.00  0.00           C
ATOM    509  CD1 PHE A  25      55.446  47.791  74.163  1.00  0.00           C
ATOM    511  CE1 PHE A  25      56.156  47.171  73.123  1.00  0.00           C
ATOM    513  CZ  PHE A  25      57.356  47.731  72.663  1.00  0.00           C
ATOM    515  CD2 PHE A  25      57.096  49.561  74.233  1.00  0.00           C
ATOM    517  CE2 PHE A  25      57.826  48.931  73.223  1.00  0.00           C
ATOM    519  C   PHE A  25      57.256  49.511  77.423  1.00  0.00           C
ATOM    520  O   PHE A  25      58.106  48.621  77.373  1.00  0.00           O
ATOM    521  N   ASN A  26      57.626  50.791  77.643  1.00  0.00           N
ATOM    523  CA  ASN A  26      59.026  51.211  77.593  1.00  0.00           C
ATOM    525  CB  ASN A  26      59.166  52.721  77.233  1.00  0.00           C
ATOM    528  CG  ASN A  26      58.806  53.681  78.353  1.00  0.00           C
ATOM    529  OD1 ASN A  26      58.846  53.411  79.553  1.00  0.00           O
ATOM    530  ND2 ASN A  26      58.326  54.881  77.973  1.00  0.00           N
ATOM    533  C   ASN A  26      59.806  50.801  78.843  1.00  0.00           C
ATOM    534  O   ASN A  26      61.046  50.761  78.873  1.00  0.00           O
ATOM    535  N   PHE A  27      59.076  50.431  79.903  1.00  0.00           N
ATOM    537  CA  PHE A  27      59.636  50.051  81.163  1.00  0.00           C
ATOM    539  CB  PHE A  27      58.806  50.761  82.263  1.00  0.00           C
ATOM    542  CG  PHE A  27      59.396  50.461  83.593  1.00  0.00           C
ATOM    543  CD1 PHE A  27      60.696  50.901  83.863  1.00  0.00           C
ATOM    545  CE1 PHE A  27      61.386  50.431  84.973  1.00  0.00           C
ATOM    547  CZ  PHE A  27      60.766  49.521  85.843  1.00  0.00           C
ATOM    549  CD2 PHE A  27      58.756  49.591  84.493  1.00  0.00           C
ATOM    551  CE2 PHE A  27      59.446  49.111  85.613  1.00  0.00           C
ATOM    553  C   PHE A  27      59.616  48.531  81.363  1.00  0.00           C
ATOM    554  O   PHE A  27      60.566  47.941  81.883  1.00  0.00           O
ATOM    555  N   ASN A  28      58.506  47.871  80.983  1.00  0.00           N
ATOM    557  CA  ASN A  28      58.296  46.471  81.323  1.00  0.00           C
ATOM    559  CB  ASN A  28      56.786  46.071  81.433  1.00  0.00           C
ATOM    562  CG  ASN A  28      56.176  46.761  82.633  1.00  0.00           C
ATOM    563  OD1 ASN A  28      56.866  46.891  83.653  1.00  0.00           O
ATOM    564  ND2 ASN A  28      54.906  47.211  82.563  1.00  0.00           N
ATOM    567  C   ASN A  28      58.916  45.531  80.333  1.00  0.00           C
ATOM    568  O   ASN A  28      59.516  44.541  80.743  1.00  0.00           O
ATOM    569  N   VAL A  29      58.766  45.801  79.023  1.00  0.00           N
ATOM    571  CA  VAL A  29      59.306  44.961  77.963  1.00  0.00           C
ATOM    573  CB  VAL A  29      58.296  44.581  76.873  1.00  0.00           C
ATOM    575  CG1 VAL A  29      57.526  45.781  76.273  1.00  0.00           C
ATOM    579  CG2 VAL A  29      58.986  43.781  75.753  1.00  0.00           C
ATOM    583  C   VAL A  29      60.546  45.591  77.403  1.00  0.00           C
ATOM    584  O   VAL A  29      61.586  44.941  77.363  1.00  0.00           O
ATOM    585  N   LEU A  30      60.506  46.881  76.983  1.00  0.00           N
ATOM    587  CA  LEU A  30      61.606  47.501  76.273  1.00  0.00           C
ATOM    589  CB  LEU A  30      61.316  48.991  75.993  1.00  0.00           C
ATOM    592  CG  LEU A  30      62.476  49.881  75.483  1.00  0.00           C
ATOM    594  CD1 LEU A  30      62.926  49.421  74.103  1.00  0.00           C
ATOM    598  CD2 LEU A  30      62.086  51.371  75.453  1.00  0.00           C
ATOM    602  C   LEU A  30      62.916  47.431  77.003  1.00  0.00           C
ATOM    603  O   LEU A  30      63.876  46.941  76.433  1.00  0.00           O
ATOM    604  N   ASP A  31      62.946  47.871  78.273  1.00  0.00           N
ATOM    606  CA  ASP A  31      64.116  47.911  79.113  1.00  0.00           C
ATOM    608  CB  ASP A  31      63.806  48.961  80.223  1.00  0.00           C
ATOM    611  CG  ASP A  31      64.946  49.161  81.183  1.00  0.00           C
ATOM    612  OD1 ASP A  31      66.126  49.261  80.763  1.00  0.00           O
ATOM    613  OD2 ASP A  31      64.686  49.211  82.413  1.00  0.00           O
ATOM    614  C   ASP A  31      64.726  46.541  79.503  1.00  0.00           C
ATOM    615  O   ASP A  31      65.946  46.391  79.453  1.00  0.00           O
ATOM    616  N   PRO A  32      63.986  45.501  79.903  1.00  0.00           N
ATOM    617  CD  PRO A  32      62.796  45.671  80.743  1.00  0.00           C
ATOM    620  CA  PRO A  32      64.566  44.161  80.083  1.00  0.00           C
ATOM    622  CB  PRO A  32      63.516  43.411  80.923  1.00  0.00           C
ATOM    625  CG  PRO A  32      62.866  44.511  81.743  1.00  0.00           C
ATOM    628  C   PRO A  32      64.896  43.381  78.823  1.00  0.00           C
ATOM    629  O   PRO A  32      65.896  42.651  78.823  1.00  0.00           O
ATOM    630  N   TYR A  33      64.016  43.391  77.803  1.00  0.00           N
ATOM    632  CA  TYR A  33      64.156  42.601  76.573  1.00  0.00           C
ATOM    634  CB  TYR A  33      62.786  42.531  75.843  1.00  0.00           C
ATOM    637  CG  TYR A  33      62.776  41.641  74.613  1.00  0.00           C
ATOM    638  CD1 TYR A  33      62.946  42.211  73.343  1.00  0.00           C
ATOM    640  CE1 TYR A  33      62.986  41.421  72.193  1.00  0.00           C
ATOM    642  CZ  TYR A  33      62.806  40.041  72.293  1.00  0.00           C
ATOM    643  OH  TYR A  33      62.956  39.251  71.143  1.00  0.00           O
ATOM    645  CD2 TYR A  33      62.566  40.261  74.703  1.00  0.00           C
ATOM    647  CE2 TYR A  33      62.556  39.461  73.543  1.00  0.00           C
ATOM    649  C   TYR A  33      65.266  43.141  75.673  1.00  0.00           C
ATOM    650  O   TYR A  33      66.086  42.421  75.123  1.00  0.00           O
ATOM    651  N   ILE A  34      65.336  44.471  75.533  1.00  0.00           N
ATOM    653  CA  ILE A  34      66.386  45.121  74.773  1.00  0.00           C
ATOM    655  CB  ILE A  34      66.096  45.481  73.293  1.00  0.00           C
ATOM    657  CG2 ILE A  34      65.966  44.191  72.443  1.00  0.00           C
ATOM    661  CG1 ILE A  34      64.916  46.471  73.103  1.00  0.00           C
ATOM    664  CD  ILE A  34      63.506  45.871  73.113  1.00  0.00           C
ATOM    668  C   ILE A  34      66.866  46.301  75.583  1.00  0.00           C
ATOM    669  O   ILE A  34      66.436  46.511  76.703  1.00  0.00           O
ATOM    670  N   VAL A  35      67.886  47.021  75.103  1.00  0.00           N
ATOM    672  CA  VAL A  35      68.356  48.281  75.653  1.00  0.00           C
ATOM    674  CB  VAL A  35      67.456  49.521  75.573  1.00  0.00           C
ATOM    676  CG1 VAL A  35      66.986  49.711  74.133  1.00  0.00           C
ATOM    680  CG2 VAL A  35      66.266  49.491  76.533  1.00  0.00           C
ATOM    684  C   VAL A  35      69.166  48.191  76.933  1.00  0.00           C
ATOM    685  O   VAL A  35      70.316  48.591  76.943  1.00  0.00           O
ATOM    686  N   ARG A  36      68.656  47.611  78.033  1.00  0.00           N
ATOM    688  CA  ARG A  36      69.516  47.221  79.143  1.00  0.00           C
ATOM    690  CB  ARG A  36      68.726  46.931  80.433  1.00  0.00           C
ATOM    693  CG  ARG A  36      69.466  47.341  81.723  1.00  0.00           C
ATOM    696  CD  ARG A  36      70.236  46.251  82.463  1.00  0.00           C
ATOM    699  NE  ARG A  36      70.816  46.971  83.633  1.00  0.00           N
ATOM    701  CZ  ARG A  36      71.496  46.441  84.643  1.00  0.00           C
ATOM    702  NH1 ARG A  36      71.636  45.141  84.813  1.00  0.00           N
ATOM    705  NH2 ARG A  36      72.016  47.291  85.503  1.00  0.00           N
ATOM    708  C   ARG A  36      70.526  46.141  78.753  1.00  0.00           C
ATOM    709  O   ARG A  36      71.696  46.301  79.103  1.00  0.00           O
ATOM    710  N   PRO A  37      70.226  45.091  77.983  1.00  0.00           N
ATOM    711  CD  PRO A  37      68.906  44.451  77.943  1.00  0.00           C
ATOM    714  CA  PRO A  37      71.266  44.181  77.513  1.00  0.00           C
ATOM    716  CB  PRO A  37      70.516  43.071  76.763  1.00  0.00           C
ATOM    719  CG  PRO A  37      69.126  43.031  77.393  1.00  0.00           C
ATOM    722  C   PRO A  37      72.266  44.861  76.603  1.00  0.00           C
ATOM    723  O   PRO A  37      73.456  44.531  76.703  1.00  0.00           O
ATOM    724  N   VAL A  38      71.846  45.781  75.703  1.00  0.00           N
ATOM    726  CA  VAL A  38      72.816  46.501  74.863  1.00  0.00           C
ATOM    728  CB  VAL A  38      72.286  47.131  73.573  1.00  0.00           C
ATOM    730  CG1 VAL A  38      71.216  46.231  72.933  1.00  0.00           C
ATOM    734  CG2 VAL A  38      71.746  48.561  73.763  1.00  0.00           C
ATOM    738  C   VAL A  38      73.586  47.551  75.663  1.00  0.00           C
ATOM    739  O   VAL A  38      74.746  47.821  75.363  1.00  0.00           O
ATOM    740  N   ALA A  39      73.006  48.161  76.703  1.00  0.00           N
ATOM    742  CA  ALA A  39      73.706  49.141  77.503  1.00  0.00           C
ATOM    744  CB  ALA A  39      72.696  50.011  78.273  1.00  0.00           C
ATOM    748  C   ALA A  39      74.666  48.511  78.483  1.00  0.00           C
ATOM    749  O   ALA A  39      75.756  49.021  78.693  1.00  0.00           O
ATOM    750  N   VAL A  40      74.316  47.341  79.073  1.00  0.00           N
ATOM    752  CA  VAL A  40      75.286  46.521  79.783  1.00  0.00           C
ATOM    754  CB  VAL A  40      74.646  45.371  80.543  1.00  0.00           C
ATOM    756  CG1 VAL A  40      75.696  44.431  81.153  1.00  0.00           C
ATOM    760  CG2 VAL A  40      73.796  45.971  81.683  1.00  0.00           C
ATOM    764  C   VAL A  40      76.386  46.041  78.853  1.00  0.00           C
ATOM    765  O   VAL A  40      77.566  46.221  79.143  1.00  0.00           O
ATOM    766  N   ALA A  41      76.036  45.571  77.633  1.00  0.00           N
ATOM    768  CA  ALA A  41      77.016  45.201  76.633  1.00  0.00           C
ATOM    770  CB  ALA A  41      76.266  44.681  75.383  1.00  0.00           C
ATOM    774  C   ALA A  41      77.936  46.341  76.213  1.00  0.00           C
ATOM    775  O   ALA A  41      79.136  46.181  76.063  1.00  0.00           O
ATOM    776  N   TRP A  42      77.396  47.561  76.033  1.00  0.00           N
ATOM    778  CA  TRP A  42      78.176  48.751  75.813  1.00  0.00           C
ATOM    780  CB  TRP A  42      77.196  49.931  75.583  1.00  0.00           C
ATOM    783  CG  TRP A  42      77.826  51.211  75.153  1.00  0.00           C
ATOM    784  CD1 TRP A  42      78.106  52.301  75.933  1.00  0.00           C
ATOM    786  NE1 TRP A  42      78.646  53.291  75.143  1.00  0.00           N
ATOM    788  CE2 TRP A  42      78.736  52.861  73.863  1.00  0.00           C
ATOM    789  CD2 TRP A  42      78.236  51.541  73.813  1.00  0.00           C
ATOM    790  CE3 TRP A  42      78.236  50.861  72.593  1.00  0.00           C
ATOM    792  CZ3 TRP A  42      78.756  51.501  71.473  1.00  0.00           C
ATOM    794  CZ2 TRP A  42      79.256  53.501  72.753  1.00  0.00           C
ATOM    796  CH2 TRP A  42      79.266  52.791  71.543  1.00  0.00           C
ATOM    798  C   TRP A  42      79.136  49.041  76.963  1.00  0.00           C
ATOM    799  O   TRP A  42      80.326  49.251  76.753  1.00  0.00           O
ATOM    800  N   ARG A  43      78.666  48.981  78.223  1.00  0.00           N
ATOM    802  CA  ARG A  43      79.536  49.161  79.383  1.00  0.00           C
ATOM    804  CB  ARG A  43      78.706  49.121  80.703  1.00  0.00           C
ATOM    807  CG  ARG A  43      79.556  48.991  81.993  1.00  0.00           C
ATOM    810  CD  ARG A  43      78.806  48.901  83.323  1.00  0.00           C
ATOM    813  NE  ARG A  43      78.016  47.631  83.333  1.00  0.00           N
ATOM    815  CZ  ARG A  43      77.456  47.121  84.413  1.00  0.00           C
ATOM    816  NH1 ARG A  43      77.676  47.631  85.613  1.00  0.00           N
ATOM    819  NH2 ARG A  43      76.596  46.121  84.343  1.00  0.00           N
ATOM    822  C   ARG A  43      80.686  48.171  79.463  1.00  0.00           C
ATOM    823  O   ARG A  43      81.826  48.551  79.703  1.00  0.00           O
ATOM    824  N   ASP A  44      80.366  46.881  79.243  1.00  0.00           N
ATOM    826  CA  ASP A  44      81.266  45.791  79.403  1.00  0.00           C
ATOM    828  CB  ASP A  44      80.406  44.531  79.773  1.00  0.00           C
ATOM    831  CG  ASP A  44      79.376  44.641  80.913  1.00  0.00           C
ATOM    832  OD1 ASP A  44      79.176  45.691  81.603  1.00  0.00           O
ATOM    833  OD2 ASP A  44      78.696  43.591  81.103  1.00  0.00           O
ATOM    834  C   ASP A  44      82.146  45.551  78.153  1.00  0.00           C
ATOM    835  O   ASP A  44      83.256  45.021  78.263  1.00  0.00           O
ATOM    836  N   TYR A  45      81.736  45.941  76.913  1.00  0.00           N
ATOM    838  CA  TYR A  45      82.596  45.821  75.723  1.00  0.00           C
ATOM    840  CB  TYR A  45      81.816  45.441  74.423  1.00  0.00           C
ATOM    843  CG  TYR A  45      81.186  44.081  74.533  1.00  0.00           C
ATOM    844  CD1 TYR A  45      81.936  42.961  74.923  1.00  0.00           C
ATOM    846  CE1 TYR A  45      81.306  41.721  75.133  1.00  0.00           C
ATOM    848  CZ  TYR A  45      79.926  41.591  74.923  1.00  0.00           C
ATOM    849  OH  TYR A  45      79.246  40.411  75.273  1.00  0.00           O
ATOM    851  CD2 TYR A  45      79.826  43.921  74.243  1.00  0.00           C
ATOM    853  CE2 TYR A  45      79.196  42.691  74.473  1.00  0.00           C
ATOM    855  C   TYR A  45      83.376  47.071  75.353  1.00  0.00           C
ATOM    856  O   TYR A  45      84.556  47.001  74.993  1.00  0.00           O
ATOM    857  N   VAL A  46      82.776  48.281  75.373  1.00  0.00           N
ATOM    859  CA  VAL A  46      83.476  49.441  74.833  1.00  0.00           C
ATOM    861  CB  VAL A  46      82.626  50.441  74.043  1.00  0.00           C
ATOM    863  CG1 VAL A  46      81.946  49.731  72.863  1.00  0.00           C
ATOM    867  CG2 VAL A  46      81.546  51.141  74.863  1.00  0.00           C
ATOM    871  C   VAL A  46      84.316  50.091  75.933  1.00  0.00           C
ATOM    872  O   VAL A  46      83.836  50.331  77.043  1.00  0.00           O
ATOM    873  N   PRO A  47      85.606  50.361  75.733  1.00  0.00           N
ATOM    874  CD  PRO A  47      86.406  50.001  74.553  1.00  0.00           C
ATOM    877  CA  PRO A  47      86.426  51.021  76.743  1.00  0.00           C
ATOM    879  CB  PRO A  47      87.846  51.051  76.153  1.00  0.00           C
ATOM    882  CG  PRO A  47      87.656  50.861  74.663  1.00  0.00           C
ATOM    885  C   PRO A  47      85.946  52.401  77.113  1.00  0.00           C
ATOM    886  O   PRO A  47      85.326  53.081  76.283  1.00  0.00           O
ATOM    887  N   GLN A  48      86.286  52.871  78.323  1.00  0.00           N
ATOM    889  CA  GLN A  48      86.056  54.241  78.733  1.00  0.00           C
ATOM    891  CB  GLN A  48      86.606  54.461  80.163  1.00  0.00           C
ATOM    894  CG  GLN A  48      85.676  53.931  81.283  1.00  0.00           C
ATOM    897  CD  GLN A  48      84.316  54.611  81.263  1.00  0.00           C
ATOM    898  OE1 GLN A  48      83.266  54.001  81.033  1.00  0.00           O
ATOM    899  NE2 GLN A  48      84.346  55.951  81.483  1.00  0.00           N
ATOM    902  C   GLN A  48      86.526  55.311  77.723  1.00  0.00           C
ATOM    903  O   GLN A  48      85.746  56.231  77.453  1.00  0.00           O
ATOM    904  N   PRO A  49      87.676  55.201  77.063  1.00  0.00           N
ATOM    905  CD  PRO A  49      88.896  54.681  77.703  1.00  0.00           C
ATOM    908  CA  PRO A  49      88.026  56.161  76.023  1.00  0.00           C
ATOM    910  CB  PRO A  49      89.456  55.761  75.673  1.00  0.00           C
ATOM    913  CG  PRO A  49      90.046  55.431  77.023  1.00  0.00           C
ATOM    916  C   PRO A  49      87.176  56.141  74.783  1.00  0.00           C
ATOM    917  O   PRO A  49      86.856  57.211  74.273  1.00  0.00           O
ATOM    918  N   ALA A  50      86.796  54.961  74.253  1.00  0.00           N
ATOM    920  CA  ALA A  50      85.986  54.861  73.053  1.00  0.00           C
ATOM    922  CB  ALA A  50      85.756  53.391  72.683  1.00  0.00           C
ATOM    926  C   ALA A  50      84.646  55.541  73.213  1.00  0.00           C
ATOM    927  O   ALA A  50      84.276  56.401  72.413  1.00  0.00           O
ATOM    928  N   ARG A  51      83.986  55.261  74.343  1.00  0.00           N
ATOM    930  CA  ARG A  51      82.826  55.961  74.843  1.00  0.00           C
ATOM    932  CB  ARG A  51      82.536  55.441  76.263  1.00  0.00           C
ATOM    935  CG  ARG A  51      82.036  53.991  76.363  1.00  0.00           C
ATOM    938  CD  ARG A  51      81.636  53.571  77.793  1.00  0.00           C
ATOM    941  NE  ARG A  51      80.466  54.421  78.163  1.00  0.00           N
ATOM    943  CZ  ARG A  51      79.836  54.411  79.333  1.00  0.00           C
ATOM    944  NH1 ARG A  51      80.256  53.791  80.413  1.00  0.00           N
ATOM    947  NH2 ARG A  51      78.726  55.111  79.423  1.00  0.00           N
ATOM    950  C   ARG A  51      83.006  57.471  74.983  1.00  0.00           C
ATOM    951  O   ARG A  51      82.186  58.231  74.503  1.00  0.00           O
ATOM    952  N   ASN A  52      84.116  57.961  75.583  1.00  0.00           N
ATOM    954  CA  ASN A  52      84.406  59.391  75.643  1.00  0.00           C
ATOM    956  CB  ASN A  52      85.726  59.711  76.393  1.00  0.00           C
ATOM    959  CG  ASN A  52      85.616  59.391  77.883  1.00  0.00           C
ATOM    960  OD1 ASN A  52      84.536  59.421  78.453  1.00  0.00           O
ATOM    961  ND2 ASN A  52      86.756  59.041  78.523  1.00  0.00           N
ATOM    964  C   ASN A  52      84.496  60.021  74.263  1.00  0.00           C
ATOM    965  O   ASN A  52      83.886  61.061  74.013  1.00  0.00           O
ATOM    966  N   GLY A  53      85.206  59.371  73.333  1.00  0.00           N
ATOM    968  CA  GLY A  53      85.316  59.821  71.943  1.00  0.00           C
ATOM    971  C   GLY A  53      84.016  59.831  71.183  1.00  0.00           C
ATOM    972  O   GLY A  53      83.696  60.821  70.533  1.00  0.00           O
ATOM    973  N   LEU A  54      83.206  58.761  71.233  1.00  0.00           N
ATOM    975  CA  LEU A  54      81.866  58.811  70.673  1.00  0.00           C
ATOM    977  CB  LEU A  54      81.176  57.421  70.653  1.00  0.00           C
ATOM    980  CG  LEU A  54      81.616  56.401  69.563  1.00  0.00           C
ATOM    982  CD1 LEU A  54      81.666  57.001  68.153  1.00  0.00           C
ATOM    986  CD2 LEU A  54      82.926  55.671  69.863  1.00  0.00           C
ATOM    990  C   LEU A  54      80.976  59.851  71.363  1.00  0.00           C
ATOM    991  O   LEU A  54      80.376  60.691  70.693  1.00  0.00           O
ATOM    992  N   SER A  55      80.906  59.871  72.713  1.00  0.00           N
ATOM    994  CA  SER A  55      80.036  60.751  73.483  1.00  0.00           C
ATOM    996  CB  SER A  55      80.176  60.531  75.033  1.00  0.00           C
ATOM    999  OG  SER A  55      79.556  59.321  75.463  1.00  0.00           O
ATOM   1001  C   SER A  55      80.286  62.221  73.233  1.00  0.00           C
ATOM   1002  O   SER A  55      79.386  63.011  72.963  1.00  0.00           O
ATOM   1003  N   ASN A  56      81.566  62.621  73.273  1.00  0.00           N
ATOM   1005  CA  ASN A  56      81.976  63.951  72.923  1.00  0.00           C
ATOM   1007  CB  ASN A  56      83.456  64.081  73.283  1.00  0.00           C
ATOM   1010  CG  ASN A  56      83.716  64.301  74.763  1.00  0.00           C
ATOM   1011  OD1 ASN A  56      82.996  65.001  75.473  1.00  0.00           O
ATOM   1012  ND2 ASN A  56      84.806  63.721  75.313  1.00  0.00           N
ATOM   1015  C   ASN A  56      81.746  64.351  71.473  1.00  0.00           C
ATOM   1016  O   ASN A  56      81.266  65.461  71.203  1.00  0.00           O
ATOM   1017  N   PHE A  57      82.036  63.451  70.493  1.00  0.00           N
ATOM   1019  CA  PHE A  57      81.836  63.741  69.073  1.00  0.00           C
ATOM   1021  CB  PHE A  57      82.336  62.551  68.163  1.00  0.00           C
ATOM   1024  CG  PHE A  57      81.976  62.801  66.713  1.00  0.00           C
ATOM   1025  CD1 PHE A  57      82.826  63.561  65.903  1.00  0.00           C
ATOM   1027  CE1 PHE A  57      82.396  64.011  64.643  1.00  0.00           C
ATOM   1029  CZ  PHE A  57      81.126  63.661  64.183  1.00  0.00           C
ATOM   1031  CD2 PHE A  57      80.716  62.421  66.213  1.00  0.00           C
ATOM   1033  CE2 PHE A  57      80.286  62.861  64.953  1.00  0.00           C
ATOM   1035  C   PHE A  57      80.406  64.101  68.753  1.00  0.00           C
ATOM   1036  O   PHE A  57      80.136  65.061  68.033  1.00  0.00           O
ATOM   1037  N   THR A  58      79.456  63.341  69.323  1.00  0.00           N
ATOM   1039  CA  THR A  58      78.046  63.601  69.103  1.00  0.00           C
ATOM   1041  CB  THR A  58      77.136  62.501  69.613  1.00  0.00           C
ATOM   1043  OG1 THR A  58      77.376  61.271  68.943  1.00  0.00           O
ATOM   1045  CG2 THR A  58      75.706  62.861  69.243  1.00  0.00           C
ATOM   1049  C   THR A  58      77.636  64.961  69.633  1.00  0.00           C
ATOM   1050  O   THR A  58      76.906  65.711  68.983  1.00  0.00           O
ATOM   1051  N   GLY A  59      78.156  65.341  70.823  1.00  0.00           N
ATOM   1053  CA  GLY A  59      77.886  66.611  71.493  1.00  0.00           C
ATOM   1056  C   GLY A  59      78.396  67.801  70.763  1.00  0.00           C
ATOM   1057  O   GLY A  59      77.736  68.831  70.703  1.00  0.00           O
ATOM   1058  N   ASN A  60      79.576  67.661  70.123  1.00  0.00           N
ATOM   1060  CA  ASN A  60      80.226  68.661  69.313  1.00  0.00           C
ATOM   1062  CB  ASN A  60      81.606  68.151  68.793  1.00  0.00           C
ATOM   1065  CG  ASN A  60      82.436  69.341  68.313  1.00  0.00           C
ATOM   1066  OD1 ASN A  60      82.506  70.361  69.003  1.00  0.00           O
ATOM   1067  ND2 ASN A  60      83.026  69.251  67.103  1.00  0.00           N
ATOM   1070  C   ASN A  60      79.336  69.151  68.163  1.00  0.00           C
ATOM   1071  O   ASN A  60      79.316  70.331  67.833  1.00  0.00           O
ATOM   1072  N   LEU A  61      78.506  68.251  67.583  1.00  0.00           N
ATOM   1074  CA  LEU A  61      77.496  68.561  66.583  1.00  0.00           C
ATOM   1076  CB  LEU A  61      76.666  67.311  66.163  1.00  0.00           C
ATOM   1079  CG  LEU A  61      77.476  66.111  65.623  1.00  0.00           C
ATOM   1081  CD1 LEU A  61      76.536  64.961  65.213  1.00  0.00           C
ATOM   1085  CD2 LEU A  61      78.336  66.521  64.433  1.00  0.00           C
ATOM   1089  C   LEU A  61      76.516  69.621  67.053  1.00  0.00           C
ATOM   1090  O   LEU A  61      76.056  70.451  66.283  1.00  0.00           O
ATOM   1091  N   GLU A  62      76.186  69.611  68.353  1.00  0.00           N
ATOM   1093  CA  GLU A  62      75.216  70.501  68.943  1.00  0.00           C
ATOM   1095  CB  GLU A  62      74.456  69.751  70.043  1.00  0.00           C
ATOM   1098  CG  GLU A  62      73.566  68.641  69.443  1.00  0.00           C
ATOM   1101  CD  GLU A  62      72.996  67.781  70.553  1.00  0.00           C
ATOM   1102  OE1 GLU A  62      72.256  68.311  71.423  1.00  0.00           O
ATOM   1103  OE2 GLU A  62      73.326  66.571  70.533  1.00  0.00           O
ATOM   1104  C   GLU A  62      75.796  71.781  69.533  1.00  0.00           C
ATOM   1105  O   GLU A  62      75.046  72.701  69.853  1.00  0.00           O
ATOM   1106  N   GLU A  63      77.126  71.921  69.603  1.00  0.00           N
ATOM   1108  CA  GLU A  63      77.836  73.121  70.043  1.00  0.00           C
ATOM   1110  CB  GLU A  63      79.346  72.851  70.253  1.00  0.00           C
ATOM   1113  CG  GLU A  63      79.616  71.651  71.193  1.00  0.00           C
ATOM   1116  CD  GLU A  63      79.196  71.821  72.633  1.00  0.00           C
ATOM   1117  OE1 GLU A  63      78.986  72.981  73.083  1.00  0.00           O
ATOM   1118  OE2 GLU A  63      79.216  70.781  73.333  1.00  0.00           O
ATOM   1119  C   GLU A  63      77.586  74.381  69.173  1.00  0.00           C
ATOM   1120  O   GLU A  63      77.526  75.511  69.683  1.00  0.00           O
ATOM   1121  N   PRO A  64      77.416  74.301  67.853  1.00  0.00           N
ATOM   1122  CD  PRO A  64      78.096  73.321  67.023  1.00  0.00           C
ATOM   1125  CA  PRO A  64      77.006  75.461  67.063  1.00  0.00           C
ATOM   1127  CB  PRO A  64      77.336  75.041  65.623  1.00  0.00           C
ATOM   1130  CG  PRO A  64      78.556  74.161  65.853  1.00  0.00           C
ATOM   1133  C   PRO A  64      75.556  75.821  67.243  1.00  0.00           C
ATOM   1134  O   PRO A  64      75.236  77.011  67.243  1.00  0.00           O
ATOM   1135  N   ALA A  65      74.656  74.821  67.373  1.00  0.00           N
ATOM   1137  CA  ALA A  65      73.276  75.041  67.723  1.00  0.00           C
ATOM   1139  CB  ALA A  65      72.466  73.731  67.703  1.00  0.00           C
ATOM   1143  C   ALA A  65      73.096  75.691  69.073  1.00  0.00           C
ATOM   1144  O   ALA A  65      72.326  76.641  69.223  1.00  0.00           O
ATOM   1145  N   VAL A  66      73.826  75.211  70.093  1.00  0.00           N
ATOM   1147  CA  VAL A  66      73.786  75.831  71.413  1.00  0.00           C
ATOM   1149  CB  VAL A  66      74.436  74.931  72.463  1.00  0.00           C
ATOM   1151  CG1 VAL A  66      75.946  75.061  72.523  1.00  0.00           C
ATOM   1155  CG2 VAL A  66      73.906  75.291  73.843  1.00  0.00           C
ATOM   1159  C   VAL A  66      74.296  77.281  71.373  1.00  0.00           C
ATOM   1160  O   VAL A  66      73.666  78.171  71.933  1.00  0.00           O
ATOM   1161  N   MET A  67      75.386  77.571  70.613  1.00  0.00           N
ATOM   1163  CA  MET A  67      75.856  78.921  70.343  1.00  0.00           C
ATOM   1165  CB  MET A  67      77.116  78.871  69.423  1.00  0.00           C
ATOM   1168  CG  MET A  67      77.736  80.221  68.973  1.00  0.00           C
ATOM   1171  SD  MET A  67      76.996  81.051  67.523  1.00  0.00           S
ATOM   1172  CE  MET A  67      78.396  82.181  67.183  1.00  0.00           C
ATOM   1176  C   MET A  67      74.816  79.911  69.833  1.00  0.00           C
ATOM   1177  O   MET A  67      74.586  80.921  70.483  1.00  0.00           O
ATOM   1178  N   VAL A  68      74.136  79.631  68.683  1.00  0.00           N
ATOM   1180  CA  VAL A  68      73.176  80.561  68.103  1.00  0.00           C
ATOM   1182  CB  VAL A  68      72.746  80.161  66.683  1.00  0.00           C
ATOM   1184  CG1 VAL A  68      71.686  79.051  66.673  1.00  0.00           C
ATOM   1188  CG2 VAL A  68      72.216  81.401  65.943  1.00  0.00           C
ATOM   1192  C   VAL A  68      71.976  80.821  69.013  1.00  0.00           C
ATOM   1193  O   VAL A  68      71.506  81.941  69.173  1.00  0.00           O
ATOM   1194  N   ASN A  69      71.506  79.761  69.713  1.00  0.00           N
ATOM   1196  CA  ASN A  69      70.466  79.861  70.723  1.00  0.00           C
ATOM   1198  CB  ASN A  69      69.956  78.441  71.093  1.00  0.00           C
ATOM   1201  CG  ASN A  69      69.086  77.871  69.973  1.00  0.00           C
ATOM   1202  OD1 ASN A  69      68.016  78.411  69.673  1.00  0.00           O
ATOM   1203  ND2 ASN A  69      69.516  76.731  69.373  1.00  0.00           N
ATOM   1206  C   ASN A  69      70.846  80.721  71.943  1.00  0.00           C
ATOM   1207  O   ASN A  69      70.036  81.521  72.403  1.00  0.00           O
ATOM   1208  N   TYR A  70      72.096  80.651  72.463  1.00  0.00           N
ATOM   1210  CA  TYR A  70      72.556  81.561  73.513  1.00  0.00           C
ATOM   1212  CB  TYR A  70      73.976  81.201  74.053  1.00  0.00           C
ATOM   1215  CG  TYR A  70      73.936  80.211  75.183  1.00  0.00           C
ATOM   1216  CD1 TYR A  70      73.516  80.631  76.463  1.00  0.00           C
ATOM   1218  CE1 TYR A  70      73.546  79.751  77.563  1.00  0.00           C
ATOM   1220  CZ  TYR A  70      73.916  78.411  77.373  1.00  0.00           C
ATOM   1221  OH  TYR A  70      73.776  77.481  78.423  1.00  0.00           O
ATOM   1223  CD2 TYR A  70      74.416  78.891  75.043  1.00  0.00           C
ATOM   1225  CE2 TYR A  70      74.386  78.001  76.123  1.00  0.00           C
ATOM   1227  C   TYR A  70      72.516  83.041  73.153  1.00  0.00           C
ATOM   1228  O   TYR A  70      72.096  83.871  73.963  1.00  0.00           O
ATOM   1229  N   PHE A  71      72.876  83.431  71.913  1.00  0.00           N
ATOM   1231  CA  PHE A  71      72.636  84.791  71.443  1.00  0.00           C
ATOM   1233  CB  PHE A  71      73.176  85.031  70.013  1.00  0.00           C
ATOM   1236  CG  PHE A  71      74.676  85.141  69.953  1.00  0.00           C
ATOM   1237  CD1 PHE A  71      75.456  84.001  69.763  1.00  0.00           C
ATOM   1239  CE1 PHE A  71      76.816  84.111  69.463  1.00  0.00           C
ATOM   1241  CZ  PHE A  71      77.386  85.371  69.243  1.00  0.00           C
ATOM   1243  CD2 PHE A  71      75.296  86.401  69.903  1.00  0.00           C
ATOM   1245  CE2 PHE A  71      76.626  86.521  69.503  1.00  0.00           C
ATOM   1247  C   PHE A  71      71.166  85.191  71.443  1.00  0.00           C
ATOM   1248  O   PHE A  71      70.826  86.271  71.903  1.00  0.00           O
ATOM   1249  N   LEU A  72      70.276  84.291  70.983  1.00  0.00           N
ATOM   1251  CA  LEU A  72      68.826  84.461  70.873  1.00  0.00           C
ATOM   1253  CB  LEU A  72      68.266  83.151  70.233  1.00  0.00           C
ATOM   1256  CG  LEU A  72      66.926  83.221  69.483  1.00  0.00           C
ATOM   1258  CD1 LEU A  72      66.636  81.871  68.803  1.00  0.00           C
ATOM   1262  CD2 LEU A  72      65.736  83.591  70.383  1.00  0.00           C
ATOM   1266  C   LEU A  72      68.156  84.781  72.223  1.00  0.00           C
ATOM   1267  O   LEU A  72      67.276  85.641  72.323  1.00  0.00           O
ATOM   1268  N   GLN A  73      68.626  84.161  73.323  1.00  0.00           N
ATOM   1270  CA  GLN A  73      68.266  84.511  74.693  1.00  0.00           C
ATOM   1272  CB  GLN A  73      68.876  83.491  75.673  1.00  0.00           C
ATOM   1275  CG  GLN A  73      68.326  82.081  75.443  1.00  0.00           C
ATOM   1278  CD  GLN A  73      68.746  81.091  76.513  1.00  0.00           C
ATOM   1279  OE1 GLN A  73      68.376  79.921  76.363  1.00  0.00           O
ATOM   1280  NE2 GLN A  73      69.456  81.481  77.593  1.00  0.00           N
ATOM   1283  C   GLN A  73      68.766  85.861  75.183  1.00  0.00           C
ATOM   1284  O   GLN A  73      68.346  86.371  76.223  1.00  0.00           O
ATOM   1285  N   GLY A  74      69.716  86.451  74.443  1.00  0.00           N
ATOM   1287  CA  GLY A  74      70.356  87.691  74.813  1.00  0.00           C
ATOM   1290  C   GLY A  74      71.416  87.491  75.853  1.00  0.00           C
ATOM   1291  O   GLY A  74      71.646  88.381  76.673  1.00  0.00           O
ATOM   1292  N   ASP A  75      72.106  86.331  75.893  1.00  0.00           N
ATOM   1294  CA  ASP A  75      73.266  86.221  76.763  1.00  0.00           C
ATOM   1296  CB  ASP A  75      72.896  85.521  78.103  1.00  0.00           C
ATOM   1299  CG  ASP A  75      72.916  84.021  78.113  1.00  0.00           C
ATOM   1300  OD1 ASP A  75      71.876  83.401  77.783  1.00  0.00           O
ATOM   1301  OD2 ASP A  75      73.966  83.491  78.583  1.00  0.00           O
ATOM   1302  C   ASP A  75      74.516  85.741  75.983  1.00  0.00           C
ATOM   1303  O   ASP A  75      74.876  84.561  75.903  1.00  0.00           O
ATOM   1304  N   PRO A  76      75.286  86.681  75.403  1.00  0.00           N
ATOM   1305  CD  PRO A  76      74.896  88.091  75.253  1.00  0.00           C
ATOM   1308  CA  PRO A  76      76.306  86.331  74.443  1.00  0.00           C
ATOM   1310  CB  PRO A  76      76.636  87.641  73.713  1.00  0.00           C
ATOM   1313  CG  PRO A  76      76.096  88.761  74.593  1.00  0.00           C
ATOM   1316  C   PRO A  76      77.516  85.661  75.073  1.00  0.00           C
ATOM   1317  O   PRO A  76      78.206  84.921  74.363  1.00  0.00           O
ATOM   1318  N   TYR A  77      77.886  85.871  76.353  1.00  0.00           N
ATOM   1320  CA  TYR A  77      79.096  85.241  76.873  1.00  0.00           C
ATOM   1322  CB  TYR A  77      79.366  85.711  78.323  1.00  0.00           C
ATOM   1325  CG  TYR A  77      80.626  85.121  78.863  1.00  0.00           C
ATOM   1326  CD1 TYR A  77      81.816  85.861  78.843  1.00  0.00           C
ATOM   1328  CE1 TYR A  77      83.006  85.301  79.313  1.00  0.00           C
ATOM   1330  CZ  TYR A  77      83.006  84.001  79.813  1.00  0.00           C
ATOM   1331  OH  TYR A  77      84.166  83.441  80.363  1.00  0.00           O
ATOM   1333  CD2 TYR A  77      80.646  83.811  79.383  1.00  0.00           C
ATOM   1335  CE2 TYR A  77      81.836  83.241  79.823  1.00  0.00           C
ATOM   1337  C   TYR A  77      79.106  83.711  76.723  1.00  0.00           C
ATOM   1338  O   TYR A  77      80.046  83.141  76.163  1.00  0.00           O
ATOM   1339  N   GLN A  78      78.006  83.021  77.123  1.00  0.00           N
ATOM   1341  CA  GLN A  78      77.846  81.601  76.903  1.00  0.00           C
ATOM   1343  CB  GLN A  78      76.676  81.041  77.723  1.00  0.00           C
ATOM   1346  CG  GLN A  78      76.966  81.181  79.233  1.00  0.00           C
ATOM   1349  CD  GLN A  78      76.106  80.231  80.073  1.00  0.00           C
ATOM   1350  OE1 GLN A  78      76.076  79.021  79.853  1.00  0.00           O
ATOM   1351  NE2 GLN A  78      75.446  80.781  81.113  1.00  0.00           N
ATOM   1354  C   GLN A  78      77.836  81.171  75.453  1.00  0.00           C
ATOM   1355  O   GLN A  78      78.456  80.171  75.093  1.00  0.00           O
ATOM   1356  N   GLY A  79      77.216  81.941  74.533  1.00  0.00           N
ATOM   1358  CA  GLY A  79      77.316  81.691  73.093  1.00  0.00           C
ATOM   1361  C   GLY A  79      78.736  81.571  72.573  1.00  0.00           C
ATOM   1362  O   GLY A  79      79.086  80.651  71.843  1.00  0.00           O
ATOM   1363  N   MET A  80      79.636  82.471  73.013  1.00  0.00           N
ATOM   1365  CA  MET A  80      81.036  82.351  72.673  1.00  0.00           C
ATOM   1367  CB  MET A  80      81.826  83.661  72.873  1.00  0.00           C
ATOM   1370  CG  MET A  80      81.396  84.781  71.903  1.00  0.00           C
ATOM   1373  SD  MET A  80      81.226  84.321  70.153  1.00  0.00           S
ATOM   1374  CE  MET A  80      82.936  83.751  70.003  1.00  0.00           C
ATOM   1378  C   MET A  80      81.766  81.191  73.333  1.00  0.00           C
ATOM   1379  O   MET A  80      82.696  80.661  72.733  1.00  0.00           O
ATOM   1380  N   VAL A  81      81.346  80.731  74.533  1.00  0.00           N
ATOM   1382  CA  VAL A  81      81.926  79.541  75.183  1.00  0.00           C
ATOM   1384  CB  VAL A  81      81.306  79.241  76.553  1.00  0.00           C
ATOM   1386  CG1 VAL A  81      81.926  77.951  77.143  1.00  0.00           C
ATOM   1390  CG2 VAL A  81      81.526  80.421  77.533  1.00  0.00           C
ATOM   1394  C   VAL A  81      81.756  78.311  74.313  1.00  0.00           C
ATOM   1395  O   VAL A  81      82.676  77.511  74.113  1.00  0.00           O
ATOM   1396  N   HIS A  82      80.546  78.171  73.733  1.00  0.00           N
ATOM   1398  CA  HIS A  82      80.206  77.071  72.863  1.00  0.00           C
ATOM   1400  CB  HIS A  82      78.696  76.851  72.863  1.00  0.00           C
ATOM   1403  ND1 HIS A  82      78.486  75.211  74.793  1.00  0.00           N
ATOM   1405  CG  HIS A  82      78.266  76.461  74.263  1.00  0.00           C
ATOM   1406  CE1 HIS A  82      78.006  75.231  76.063  1.00  0.00           C
ATOM   1408  NE2 HIS A  82      77.476  76.401  76.373  1.00  0.00           N
ATOM   1409  CD2 HIS A  82      77.626  77.171  75.223  1.00  0.00           C
ATOM   1411  C   HIS A  82      80.746  77.201  71.443  1.00  0.00           C
ATOM   1412  O   HIS A  82      81.106  76.221  70.793  1.00  0.00           O
ATOM   1413  N   PHE A  83      80.926  78.441  70.953  1.00  0.00           N
ATOM   1415  CA  PHE A  83      81.736  78.711  69.773  1.00  0.00           C
ATOM   1417  CB  PHE A  83      81.726  80.231  69.423  1.00  0.00           C
ATOM   1420  CG  PHE A  83      82.446  80.501  68.123  1.00  0.00           C
ATOM   1421  CD1 PHE A  83      83.826  80.781  68.103  1.00  0.00           C
ATOM   1423  CE1 PHE A  83      84.516  80.881  66.883  1.00  0.00           C
ATOM   1425  CZ  PHE A  83      83.816  80.771  65.683  1.00  0.00           C
ATOM   1427  CD2 PHE A  83      81.756  80.391  66.903  1.00  0.00           C
ATOM   1429  CE2 PHE A  83      82.436  80.541  65.693  1.00  0.00           C
ATOM   1431  C   PHE A  83      83.186  78.261  69.933  1.00  0.00           C
ATOM   1432  O   PHE A  83      83.736  77.561  69.093  1.00  0.00           O
ATOM   1433  N   THR A  84      83.836  78.651  71.063  1.00  0.00           N
ATOM   1435  CA  THR A  84      85.206  78.271  71.353  1.00  0.00           C
ATOM   1437  CB  THR A  84      85.866  79.031  72.513  1.00  0.00           C
ATOM   1439  OG1 THR A  84      85.106  79.041  73.723  1.00  0.00           O
ATOM   1441  CG2 THR A  84      86.016  80.491  72.083  1.00  0.00           C
ATOM   1445  C   THR A  84      85.356  76.791  71.533  1.00  0.00           C
ATOM   1446  O   THR A  84      86.216  76.171  70.913  1.00  0.00           O
ATOM   1447  N   ARG A  85      84.456  76.171  72.323  1.00  0.00           N
ATOM   1449  CA  ARG A  85      84.266  74.741  72.393  1.00  0.00           C
ATOM   1451  CB  ARG A  85      83.056  74.511  73.313  1.00  0.00           C
ATOM   1454  CG  ARG A  85      82.306  73.181  73.273  1.00  0.00           C
ATOM   1457  CD  ARG A  85      82.996  72.021  73.973  1.00  0.00           C
ATOM   1460  NE  ARG A  85      82.076  70.871  73.743  1.00  0.00           N
ATOM   1462  CZ  ARG A  85      82.376  69.621  73.983  1.00  0.00           C
ATOM   1463  NH1 ARG A  85      83.326  69.261  74.813  1.00  0.00           N
ATOM   1466  NH2 ARG A  85      81.776  68.691  73.283  1.00  0.00           N
ATOM   1469  C   ARG A  85      84.256  74.031  71.043  1.00  0.00           C
ATOM   1470  O   ARG A  85      85.166  73.271  70.753  1.00  0.00           O
ATOM   1471  N   PHE A  86      83.306  74.371  70.133  1.00  0.00           N
ATOM   1473  CA  PHE A  86      83.276  73.831  68.783  1.00  0.00           C
ATOM   1475  CB  PHE A  86      82.066  74.431  68.003  1.00  0.00           C
ATOM   1478  CG  PHE A  86      81.906  73.801  66.633  1.00  0.00           C
ATOM   1479  CD1 PHE A  86      81.556  72.461  66.533  1.00  0.00           C
ATOM   1481  CE1 PHE A  86      81.336  71.871  65.283  1.00  0.00           C
ATOM   1483  CZ  PHE A  86      81.486  72.621  64.113  1.00  0.00           C
ATOM   1485  CD2 PHE A  86      82.056  74.551  65.453  1.00  0.00           C
ATOM   1487  CE2 PHE A  86      81.856  73.961  64.193  1.00  0.00           C
ATOM   1489  C   PHE A  86      84.546  74.061  67.963  1.00  0.00           C
ATOM   1490  O   PHE A  86      85.076  73.151  67.323  1.00  0.00           O
ATOM   1491  N   PHE A  87      85.096  75.301  67.973  1.00  0.00           N
ATOM   1493  CA  PHE A  87      86.266  75.641  67.183  1.00  0.00           C
ATOM   1495  CB  PHE A  87      86.576  77.161  67.323  1.00  0.00           C
ATOM   1498  CG  PHE A  87      87.646  77.531  66.333  1.00  0.00           C
ATOM   1499  CD1 PHE A  87      87.346  77.441  64.973  1.00  0.00           C
ATOM   1501  CE1 PHE A  87      88.346  77.621  64.013  1.00  0.00           C
ATOM   1503  CZ  PHE A  87      89.656  77.931  64.403  1.00  0.00           C
ATOM   1505  CD2 PHE A  87      88.966  77.831  66.723  1.00  0.00           C
ATOM   1507  CE2 PHE A  87      89.966  78.011  65.753  1.00  0.00           C
ATOM   1509  C   PHE A  87      87.516  74.851  67.573  1.00  0.00           C
ATOM   1510  O   PHE A  87      88.206  74.231  66.753  1.00  0.00           O
ATOM   1511  N   LEU A  88      87.826  74.811  68.893  1.00  0.00           N
ATOM   1513  CA  LEU A  88      88.936  74.071  69.433  1.00  0.00           C
ATOM   1515  CB  LEU A  88      89.116  74.371  70.963  1.00  0.00           C
ATOM   1518  CG  LEU A  88      89.796  75.701  71.393  1.00  0.00           C
ATOM   1520  CD1 LEU A  88      91.306  75.671  71.153  1.00  0.00           C
ATOM   1524  CD2 LEU A  88      89.226  77.001  70.813  1.00  0.00           C
ATOM   1528  C   LEU A  88      88.766  72.571  69.163  1.00  0.00           C
ATOM   1529  O   LEU A  88      89.676  71.931  68.623  1.00  0.00           O
ATOM   1530  N   ASN A  89      87.576  71.981  69.433  1.00  0.00           N
ATOM   1532  CA  ASN A  89      87.276  70.571  69.233  1.00  0.00           C
ATOM   1534  CB  ASN A  89      85.836  70.221  69.693  1.00  0.00           C
ATOM   1537  CG  ASN A  89      85.596  70.421  71.173  1.00  0.00           C
ATOM   1538  OD1 ASN A  89      84.456  70.631  71.583  1.00  0.00           O
ATOM   1539  ND2 ASN A  89      86.666  70.451  72.003  1.00  0.00           N
ATOM   1542  C   ASN A  89      87.386  70.111  67.803  1.00  0.00           C
ATOM   1543  O   ASN A  89      87.976  69.071  67.503  1.00  0.00           O
ATOM   1544  N   THR A  90      86.846  70.901  66.863  1.00  0.00           N
ATOM   1546  CA  THR A  90      86.896  70.571  65.443  1.00  0.00           C
ATOM   1548  CB  THR A  90      86.136  71.611  64.633  1.00  0.00           C
ATOM   1550  OG1 THR A  90      84.746  71.401  64.793  1.00  0.00           O
ATOM   1552  CG2 THR A  90      86.406  71.511  63.123  1.00  0.00           C
ATOM   1556  C   THR A  90      88.306  70.411  64.903  1.00  0.00           C
ATOM   1557  O   THR A  90      88.596  69.451  64.173  1.00  0.00           O
ATOM   1558  N   ILE A  91      89.236  71.321  65.233  1.00  0.00           N
ATOM   1560  CA  ILE A  91      90.536  71.361  64.583  1.00  0.00           C
ATOM   1562  CB  ILE A  91      90.986  72.811  64.363  1.00  0.00           C
ATOM   1564  CG2 ILE A  91      92.436  72.861  63.813  1.00  0.00           C
ATOM   1568  CG1 ILE A  91      89.986  73.511  63.413  1.00  0.00           C
ATOM   1571  CD  ILE A  91      90.366  74.971  63.133  1.00  0.00           C
ATOM   1575  C   ILE A  91      91.586  70.591  65.363  1.00  0.00           C
ATOM   1576  O   ILE A  91      92.386  69.861  64.793  1.00  0.00           O
ATOM   1577  N   LEU A  92      91.586  70.711  66.703  1.00  0.00           N
ATOM   1579  CA  LEU A  92      92.646  70.151  67.533  1.00  0.00           C
ATOM   1581  CB  LEU A  92      93.056  71.151  68.633  1.00  0.00           C
ATOM   1584  CG  LEU A  92      93.216  72.621  68.203  1.00  0.00           C
ATOM   1586  CD1 LEU A  92      93.196  73.501  69.463  1.00  0.00           C
ATOM   1590  CD2 LEU A  92      94.506  72.851  67.403  1.00  0.00           C
ATOM   1594  C   LEU A  92      92.166  68.891  68.233  1.00  0.00           C
ATOM   1595  O   LEU A  92      92.886  68.271  69.013  1.00  0.00           O
ATOM   1596  N   GLY A  93      90.896  68.511  67.973  1.00  0.00           N
ATOM   1598  CA  GLY A  93      90.246  67.381  68.623  1.00  0.00           C
ATOM   1601  C   GLY A  93      89.776  66.371  67.633  1.00  0.00           C
ATOM   1602  O   GLY A  93      89.046  65.441  67.973  1.00  0.00           O
ATOM   1603  N   MET A  94      90.156  66.541  66.353  1.00  0.00           N
ATOM   1605  CA  MET A  94      90.046  65.481  65.343  1.00  0.00           C
ATOM   1607  CB  MET A  94      90.646  64.161  65.863  1.00  0.00           C
ATOM   1610  CG  MET A  94      91.076  63.161  64.773  1.00  0.00           C
ATOM   1613  SD  MET A  94      91.716  61.601  65.453  1.00  0.00           S
ATOM   1614  CE  MET A  94      92.946  62.291  66.593  1.00  0.00           C
ATOM   1618  C   MET A  94      88.636  65.371  64.783  1.00  0.00           C
ATOM   1619  O   MET A  94      88.166  64.321  64.363  1.00  0.00           O
ATOM   1620  N   GLY A  95      87.896  66.501  64.783  1.00  0.00           N
ATOM   1622  CA  GLY A  95      86.476  66.521  64.453  1.00  0.00           C
ATOM   1625  C   GLY A  95      85.606  66.471  65.673  1.00  0.00           C
ATOM   1626  O   GLY A  95      84.396  66.391  65.583  1.00  0.00           O
ATOM   1627  N   GLY A  96      86.216  66.521  66.883  1.00  0.00           N
ATOM   1629  CA  GLY A  96      85.486  66.471  68.143  1.00  0.00           C
ATOM   1632  C   GLY A  96      85.516  65.131  68.823  1.00  0.00           C
ATOM   1633  O   GLY A  96      84.646  64.821  69.613  1.00  0.00           O
ATOM   1634  N   PHE A  97      86.526  64.281  68.533  1.00  0.00           N
ATOM   1636  CA  PHE A  97      86.746  63.071  69.313  1.00  0.00           C
ATOM   1638  CB  PHE A  97      87.406  61.951  68.473  1.00  0.00           C
ATOM   1641  CG  PHE A  97      86.446  61.351  67.483  1.00  0.00           C
ATOM   1642  CD1 PHE A  97      86.326  61.891  66.193  1.00  0.00           C
ATOM   1644  CE1 PHE A  97      85.516  61.271  65.233  1.00  0.00           C
ATOM   1646  CZ  PHE A  97      84.806  60.111  65.553  1.00  0.00           C
ATOM   1648  CD2 PHE A  97      85.736  60.181  67.793  1.00  0.00           C
ATOM   1650  CE2 PHE A  97      84.916  59.561  66.843  1.00  0.00           C
ATOM   1652  C   PHE A  97      87.656  63.311  70.513  1.00  0.00           C
ATOM   1653  O   PHE A  97      87.686  62.541  71.473  1.00  0.00           O
ATOM   1654  N   ILE A  98      88.406  64.431  70.543  1.00  0.00           N
ATOM   1656  CA  ILE A  98      89.126  64.851  71.733  1.00  0.00           C
ATOM   1658  CB  ILE A  98      90.636  64.921  71.513  1.00  0.00           C
ATOM   1660  CG2 ILE A  98      91.316  65.251  72.863  1.00  0.00           C
ATOM   1664  CG1 ILE A  98      91.196  63.611  70.913  1.00  0.00           C
ATOM   1667  CD  ILE A  98      92.606  63.771  70.323  1.00  0.00           C
ATOM   1671  C   ILE A  98      88.596  66.181  72.243  1.00  0.00           C
ATOM   1672  O   ILE A  98      88.536  67.181  71.533  1.00  0.00           O
ATOM   1673  N   ASP A  99      88.206  66.221  73.533  1.00  0.00           N
ATOM   1675  CA  ASP A  99      87.756  67.391  74.253  1.00  0.00           C
ATOM   1677  CB  ASP A  99      86.886  66.981  75.473  1.00  0.00           C
ATOM   1680  CG  ASP A  99      86.296  68.141  76.233  1.00  0.00           C
ATOM   1681  OD1 ASP A  99      86.276  69.301  75.743  1.00  0.00           O
ATOM   1682  OD2 ASP A  99      85.786  67.881  77.373  1.00  0.00           O
ATOM   1683  C   ASP A  99      88.946  68.241  74.643  1.00  0.00           C
ATOM   1684  O   ASP A  99      89.396  68.251  75.793  1.00  0.00           O
ATOM   1685  N   VAL A 100      89.506  68.931  73.643  1.00  0.00           N
ATOM   1687  CA  VAL A 100      90.616  69.851  73.813  1.00  0.00           C
ATOM   1689  CB  VAL A 100      91.236  70.151  72.453  1.00  0.00           C
ATOM   1691  CG1 VAL A 100      90.186  70.701  71.493  1.00  0.00           C
ATOM   1695  CG2 VAL A 100      92.486  71.041  72.583  1.00  0.00           C
ATOM   1699  C   VAL A 100      90.186  71.111  74.563  1.00  0.00           C
ATOM   1700  O   VAL A 100      90.946  71.701  75.323  1.00  0.00           O
ATOM   1701  N   ALA A 101      88.916  71.511  74.363  1.00  0.00           N
ATOM   1703  CA  ALA A 101      88.256  72.611  75.013  1.00  0.00           C
ATOM   1705  CB  ALA A 101      86.846  72.681  74.393  1.00  0.00           C
ATOM   1709  C   ALA A 101      88.176  72.441  76.523  1.00  0.00           C
ATOM   1710  O   ALA A 101      88.546  73.351  77.263  1.00  0.00           O
ATOM   1711  N   GLY A 102      87.766  71.261  77.013  1.00  0.00           N
ATOM   1713  CA  GLY A 102      87.596  70.961  78.423  1.00  0.00           C
ATOM   1716  C   GLY A 102      88.836  70.941  79.263  1.00  0.00           C
ATOM   1717  O   GLY A 102      88.776  71.301  80.433  1.00  0.00           O
ATOM   1718  N   MET A 103      89.996  70.521  78.703  1.00  0.00           N
ATOM   1720  CA  MET A 103      91.236  70.501  79.463  1.00  0.00           C
ATOM   1722  CB  MET A 103      92.056  69.191  79.213  1.00  0.00           C
ATOM   1725  CG  MET A 103      93.266  69.211  78.253  1.00  0.00           C
ATOM   1728  SD  MET A 103      92.886  69.061  76.493  1.00  0.00           S
ATOM   1729  CE  MET A 103      92.646  67.261  76.543  1.00  0.00           C
ATOM   1733  C   MET A 103      92.056  71.771  79.193  1.00  0.00           C
ATOM   1734  O   MET A 103      92.996  72.081  79.913  1.00  0.00           O
ATOM   1735  N   ALA A 104      91.656  72.581  78.183  1.00  0.00           N
ATOM   1737  CA  ALA A 104      92.196  73.921  77.983  1.00  0.00           C
ATOM   1739  CB  ALA A 104      91.566  74.591  76.743  1.00  0.00           C
ATOM   1743  C   ALA A 104      91.956  74.861  79.153  1.00  0.00           C
ATOM   1744  O   ALA A 104      92.876  75.501  79.643  1.00  0.00           O
ATOM   1745  N   ASN A 105      90.706  74.941  79.643  1.00  0.00           N
ATOM   1747  CA  ASN A 105      90.386  75.741  80.793  1.00  0.00           C
ATOM   1749  CB  ASN A 105      90.486  77.291  80.573  1.00  0.00           C
ATOM   1752  CG  ASN A 105      89.626  77.821  79.423  1.00  0.00           C
ATOM   1753  OD1 ASN A 105      89.386  77.211  78.393  1.00  0.00           O
ATOM   1754  ND2 ASN A 105      89.086  79.061  79.573  1.00  0.00           N
ATOM   1757  C   ASN A 105      88.996  75.351  81.313  1.00  0.00           C
ATOM   1758  O   ASN A 105      88.146  74.921  80.533  1.00  0.00           O
ATOM   1759  N   PRO A 106      88.676  75.551  82.593  1.00  0.00           N
ATOM   1760  CD  PRO A 106      89.696  75.791  83.623  1.00  0.00           C
ATOM   1763  CA  PRO A 106      87.446  75.031  83.193  1.00  0.00           C
ATOM   1765  CB  PRO A 106      87.586  75.361  84.683  1.00  0.00           C
ATOM   1768  CG  PRO A 106      89.096  75.311  84.943  1.00  0.00           C
ATOM   1771  C   PRO A 106      86.166  75.651  82.643  1.00  0.00           C
ATOM   1772  O   PRO A 106      85.086  75.101  82.813  1.00  0.00           O
ATOM   1773  N   LYS A 107      86.246  76.831  82.003  1.00  0.00           N
ATOM   1775  CA  LYS A 107      85.076  77.491  81.483  1.00  0.00           C
ATOM   1777  CB  LYS A 107      85.296  79.031  81.403  1.00  0.00           C
ATOM   1780  CG  LYS A 107      85.826  79.631  80.083  1.00  0.00           C
ATOM   1783  CD  LYS A 107      84.746  79.961  79.043  1.00  0.00           C
ATOM   1786  CE  LYS A 107      85.256  80.681  77.793  1.00  0.00           C
ATOM   1789  NZ  LYS A 107      85.106  82.131  77.903  1.00  0.00           N
ATOM   1793  C   LYS A 107      84.656  76.871  80.153  1.00  0.00           C
ATOM   1794  O   LYS A 107      83.526  77.051  79.733  1.00  0.00           O
ATOM   1795  N   LEU A 108      85.506  76.071  79.473  1.00  0.00           N
ATOM   1797  CA  LEU A 108      85.136  75.401  78.233  1.00  0.00           C
ATOM   1799  CB  LEU A 108      86.266  75.431  77.183  1.00  0.00           C
ATOM   1802  CG  LEU A 108      86.156  76.551  76.123  1.00  0.00           C
ATOM   1804  CD1 LEU A 108      86.616  77.881  76.683  1.00  0.00           C
ATOM   1808  CD2 LEU A 108      87.016  76.221  74.893  1.00  0.00           C
ATOM   1812  C   LEU A 108      84.696  73.961  78.513  1.00  0.00           C
ATOM   1813  O   LEU A 108      84.496  73.161  77.593  1.00  0.00           O
ATOM   1814  N   GLN A 109      84.486  73.611  79.793  1.00  0.00           N
ATOM   1816  CA  GLN A 109      83.856  72.361  80.173  1.00  0.00           C
ATOM   1818  CB  GLN A 109      83.746  72.161  81.703  1.00  0.00           C
ATOM   1821  CG  GLN A 109      85.096  71.831  82.353  1.00  0.00           C
ATOM   1824  CD  GLN A 109      84.936  71.651  83.863  1.00  0.00           C
ATOM   1825  OE1 GLN A 109      85.236  72.551  84.653  1.00  0.00           O
ATOM   1826  NE2 GLN A 109      84.386  70.491  84.283  1.00  0.00           N
ATOM   1829  C   GLN A 109      82.476  72.151  79.593  1.00  0.00           C
ATOM   1830  O   GLN A 109      81.626  73.031  79.673  1.00  0.00           O
ATOM   1831  N   ARG A 110      82.246  70.961  79.013  1.00  0.00           N
ATOM   1833  CA  ARG A 110      81.016  70.561  78.393  1.00  0.00           C
ATOM   1835  CB  ARG A 110      81.126  69.111  77.853  1.00  0.00           C
ATOM   1838  CG  ARG A 110      79.866  68.661  77.093  1.00  0.00           C
ATOM   1841  CD  ARG A 110      80.066  67.471  76.153  1.00  0.00           C
ATOM   1844  NE  ARG A 110      80.456  66.291  76.983  1.00  0.00           N
ATOM   1846  CZ  ARG A 110      80.306  65.051  76.543  1.00  0.00           C
ATOM   1847  NH1 ARG A 110      79.656  64.761  75.443  1.00  0.00           N
ATOM   1850  NH2 ARG A 110      80.916  64.101  77.223  1.00  0.00           N
ATOM   1853  C   ARG A 110      79.816  70.661  79.313  1.00  0.00           C
ATOM   1854  O   ARG A 110      79.886  70.341  80.493  1.00  0.00           O
ATOM   1855  N   THR A 111      78.706  71.131  78.763  1.00  0.00           N
ATOM   1857  CA  THR A 111      77.456  71.291  79.463  1.00  0.00           C
ATOM   1859  CB  THR A 111      77.096  72.751  79.723  1.00  0.00           C
ATOM   1861  OG1 THR A 111      77.036  73.481  78.503  1.00  0.00           O
ATOM   1863  CG2 THR A 111      78.186  73.391  80.583  1.00  0.00           C
ATOM   1867  C   THR A 111      76.436  70.661  78.543  1.00  0.00           C
ATOM   1868  O   THR A 111      76.736  70.341  77.393  1.00  0.00           O
ATOM   1869  N   GLU A 112      75.216  70.411  79.033  1.00  0.00           N
ATOM   1871  CA  GLU A 112      74.086  70.091  78.173  1.00  0.00           C
ATOM   1873  CB  GLU A 112      72.806  69.811  79.003  1.00  0.00           C
ATOM   1876  CG  GLU A 112      72.776  68.441  79.713  1.00  0.00           C
ATOM   1879  CD  GLU A 112      72.576  67.251  78.773  1.00  0.00           C
ATOM   1880  OE1 GLU A 112      73.456  67.001  77.913  1.00  0.00           O
ATOM   1881  OE2 GLU A 112      71.526  66.571  78.923  1.00  0.00           O
ATOM   1882  C   GLU A 112      73.746  71.211  77.193  1.00  0.00           C
ATOM   1883  O   GLU A 112      73.706  72.371  77.603  1.00  0.00           O
ATOM   1884  N   PRO A 113      73.486  70.931  75.933  1.00  0.00           N
ATOM   1885  CD  PRO A 113      73.996  69.771  75.223  1.00  0.00           C
ATOM   1888  CA  PRO A 113      72.906  71.901  75.023  1.00  0.00           C
ATOM   1890  CB  PRO A 113      72.866  71.181  73.673  1.00  0.00           C
ATOM   1893  CG  PRO A 113      74.056  70.231  73.763  1.00  0.00           C
ATOM   1896  C   PRO A 113      71.556  72.481  75.433  1.00  0.00           C
ATOM   1897  O   PRO A 113      70.536  71.791  75.493  1.00  0.00           O
ATOM   1898  N   HIS A 114      71.556  73.811  75.593  1.00  0.00           N
ATOM   1900  CA  HIS A 114      70.396  74.671  75.583  1.00  0.00           C
ATOM   1902  CB  HIS A 114      70.726  76.021  76.273  1.00  0.00           C
ATOM   1905  ND1 HIS A 114      71.906  75.121  78.273  1.00  0.00           N
ATOM   1906  CG  HIS A 114      70.986  76.001  77.743  1.00  0.00           C
ATOM   1907  CE1 HIS A 114      71.866  75.321  79.563  1.00  0.00           C
ATOM   1909  NE2 HIS A 114      71.006  76.311  79.893  1.00  0.00           N
ATOM   1911  CD2 HIS A 114      70.446  76.761  78.723  1.00  0.00           C
ATOM   1913  C   HIS A 114      70.066  75.021  74.143  1.00  0.00           C
ATOM   1914  O   HIS A 114      70.716  75.861  73.533  1.00  0.00           O
ATOM   1915  N   ARG A 115      69.076  74.361  73.543  1.00  0.00           N
ATOM   1917  CA  ARG A 115      68.796  74.541  72.133  1.00  0.00           C
ATOM   1919  CB  ARG A 115      68.916  73.191  71.413  1.00  0.00           C
ATOM   1922  CG  ARG A 115      70.316  72.561  71.553  1.00  0.00           C
ATOM   1925  CD  ARG A 115      70.686  71.471  70.533  1.00  0.00           C
ATOM   1928  NE  ARG A 115      69.876  70.231  70.803  1.00  0.00           N
ATOM   1930  CZ  ARG A 115      69.536  69.391  69.853  1.00  0.00           C
ATOM   1931  NH1 ARG A 115      69.436  69.741  68.593  1.00  0.00           N
ATOM   1934  NH2 ARG A 115      69.256  68.141  70.123  1.00  0.00           N
ATOM   1937  C   ARG A 115      67.476  75.261  71.923  1.00  0.00           C
ATOM   1938  O   ARG A 115      67.026  75.981  72.803  1.00  0.00           O
ATOM   1939  N   PHE A 116      66.836  75.131  70.743  1.00  0.00           N
ATOM   1941  CA  PHE A 116      65.626  75.861  70.423  1.00  0.00           C
ATOM   1943  CB  PHE A 116      65.286  75.621  68.933  1.00  0.00           C
ATOM   1946  CG  PHE A 116      64.266  76.581  68.393  1.00  0.00           C
ATOM   1947  CD1 PHE A 116      64.676  77.851  67.923  1.00  0.00           C
ATOM   1949  CE1 PHE A 116      63.756  78.721  67.323  1.00  0.00           C
ATOM   1951  CZ  PHE A 116      62.416  78.341  67.183  1.00  0.00           C
ATOM   1953  CD2 PHE A 116      62.916  76.221  68.263  1.00  0.00           C
ATOM   1955  CE2 PHE A 116      61.996  77.091  67.663  1.00  0.00           C
ATOM   1957  C   PHE A 116      64.466  75.571  71.403  1.00  0.00           C
ATOM   1958  O   PHE A 116      63.676  76.441  71.743  1.00  0.00           O
ATOM   1959  N   GLY A 117      64.366  74.341  71.963  1.00  0.00           N
ATOM   1961  CA  GLY A 117      63.496  74.111  73.133  1.00  0.00           C
ATOM   1964  C   GLY A 117      63.686  75.051  74.313  1.00  0.00           C
ATOM   1965  O   GLY A 117      62.736  75.651  74.823  1.00  0.00           O
ATOM   1966  N   SER A 118      64.956  75.261  74.713  1.00  0.00           N
ATOM   1968  CA  SER A 118      65.366  76.191  75.763  1.00  0.00           C
ATOM   1970  CB  SER A 118      66.896  76.131  76.073  1.00  0.00           C
ATOM   1973  OG  SER A 118      67.296  76.911  77.213  1.00  0.00           O
ATOM   1975  C   SER A 118      64.996  77.641  75.493  1.00  0.00           C
ATOM   1976  O   SER A 118      64.466  78.331  76.363  1.00  0.00           O
ATOM   1977  N   THR A 119      65.216  78.141  74.253  1.00  0.00           N
ATOM   1979  CA  THR A 119      64.866  79.511  73.873  1.00  0.00           C
ATOM   1981  CB  THR A 119      65.396  79.961  72.503  1.00  0.00           C
ATOM   1983  OG1 THR A 119      64.996  79.121  71.443  1.00  0.00           O
ATOM   1985  CG2 THR A 119      66.926  79.911  72.523  1.00  0.00           C
ATOM   1989  C   THR A 119      63.376  79.781  73.993  1.00  0.00           C
ATOM   1990  O   THR A 119      62.956  80.811  74.533  1.00  0.00           O
ATOM   1991  N   LEU A 120      62.536  78.831  73.563  1.00  0.00           N
ATOM   1993  CA  LEU A 120      61.096  78.881  73.663  1.00  0.00           C
ATOM   1995  CB  LEU A 120      60.466  77.851  72.683  1.00  0.00           C
ATOM   1998  CG  LEU A 120      60.366  78.351  71.213  1.00  0.00           C
ATOM   2000  CD1 LEU A 120      61.706  78.661  70.553  1.00  0.00           C
ATOM   2004  CD2 LEU A 120      59.606  77.341  70.333  1.00  0.00           C
ATOM   2008  C   LEU A 120      60.596  78.681  75.103  1.00  0.00           C
ATOM   2009  O   LEU A 120      59.546  79.171  75.513  1.00  0.00           O
ATOM   2010  N   GLY A 121      61.386  77.971  75.933  1.00  0.00           N
ATOM   2012  CA  GLY A 121      61.176  77.871  77.373  1.00  0.00           C
ATOM   2015  C   GLY A 121      61.466  79.151  78.113  1.00  0.00           C
ATOM   2016  O   GLY A 121      60.716  79.531  79.013  1.00  0.00           O
ATOM   2017  N   HIS A 122      62.536  79.871  77.733  1.00  0.00           N
ATOM   2019  CA  HIS A 122      62.896  81.221  78.163  1.00  0.00           C
ATOM   2021  CB  HIS A 122      64.256  81.651  77.543  1.00  0.00           C
ATOM   2024  ND1 HIS A 122      65.876  83.321  78.483  1.00  0.00           N
ATOM   2025  CG  HIS A 122      64.736  83.071  77.753  1.00  0.00           C
ATOM   2026  CE1 HIS A 122      66.176  84.581  78.273  1.00  0.00           C
ATOM   2028  NE2 HIS A 122      65.276  85.171  77.443  1.00  0.00           N
ATOM   2030  CD2 HIS A 122      64.366  84.201  77.083  1.00  0.00           C
ATOM   2032  C   HIS A 122      61.816  82.251  77.823  1.00  0.00           C
ATOM   2033  O   HIS A 122      61.446  83.081  78.653  1.00  0.00           O
ATOM   2034  N   TYR A 123      61.266  82.181  76.593  1.00  0.00           N
ATOM   2036  CA  TYR A 123      60.096  82.951  76.183  1.00  0.00           C
ATOM   2038  CB  TYR A 123      59.826  82.851  74.653  1.00  0.00           C
ATOM   2041  CG  TYR A 123      60.866  83.621  73.883  1.00  0.00           C
ATOM   2042  CD1 TYR A 123      61.016  85.001  74.103  1.00  0.00           C
ATOM   2044  CE1 TYR A 123      61.976  85.751  73.403  1.00  0.00           C
ATOM   2046  CZ  TYR A 123      62.806  85.111  72.483  1.00  0.00           C
ATOM   2047  OH  TYR A 123      63.816  85.861  71.843  1.00  0.00           O
ATOM   2049  CD2 TYR A 123      61.676  83.011  72.903  1.00  0.00           C
ATOM   2051  CE2 TYR A 123      62.656  83.741  72.223  1.00  0.00           C
ATOM   2053  C   TYR A 123      58.796  82.691  76.963  1.00  0.00           C
ATOM   2054  O   TYR A 123      58.096  83.641  77.333  1.00  0.00           O
ATOM   2055  N   GLY A 124      58.496  81.401  77.243  1.00  0.00           N
ATOM   2057  CA  GLY A 124      57.276  80.961  77.923  1.00  0.00           C
ATOM   2060  C   GLY A 124      56.206  80.511  76.973  1.00  0.00           C
ATOM   2061  O   GLY A 124      55.006  80.721  77.193  1.00  0.00           O
ATOM   2062  N   VAL A 125      56.626  79.851  75.883  1.00  0.00           N
ATOM   2064  CA  VAL A 125      55.766  79.301  74.843  1.00  0.00           C
ATOM   2066  CB  VAL A 125      56.636  78.751  73.713  1.00  0.00           C
ATOM   2068  CG1 VAL A 125      55.796  78.081  72.613  1.00  0.00           C
ATOM   2072  CG2 VAL A 125      57.406  79.951  73.123  1.00  0.00           C
ATOM   2076  C   VAL A 125      54.796  78.261  75.383  1.00  0.00           C
ATOM   2077  O   VAL A 125      53.606  78.251  75.083  1.00  0.00           O
ATOM   2078  N   GLY A 126      55.306  77.391  76.273  1.00  0.00           N
ATOM   2080  CA  GLY A 126      54.566  76.271  76.843  1.00  0.00           C
ATOM   2083  C   GLY A 126      54.886  74.981  76.153  1.00  0.00           C
ATOM   2084  O   GLY A 126      55.116  74.891  74.953  1.00  0.00           O
ATOM   2085  N   TYR A 127      54.916  73.891  76.953  1.00  0.00           N
ATOM   2087  CA  TYR A 127      55.286  72.541  76.543  1.00  0.00           C
ATOM   2089  CB  TYR A 127      55.386  71.641  77.803  1.00  0.00           C
ATOM   2092  CG  TYR A 127      56.526  72.041  78.703  1.00  0.00           C
ATOM   2093  CD1 TYR A 127      57.806  71.551  78.413  1.00  0.00           C
ATOM   2095  CE1 TYR A 127      58.866  71.761  79.293  1.00  0.00           C
ATOM   2097  CZ  TYR A 127      58.676  72.521  80.443  1.00  0.00           C
ATOM   2098  OH  TYR A 127      59.796  72.801  81.233  1.00  0.00           O
ATOM   2100  CD2 TYR A 127      56.326  72.761  79.893  1.00  0.00           C
ATOM   2102  CE2 TYR A 127      57.406  73.011  80.763  1.00  0.00           C
ATOM   2104  C   TYR A 127      54.296  71.851  75.613  1.00  0.00           C
ATOM   2105  O   TYR A 127      54.646  70.941  74.863  1.00  0.00           O
ATOM   2106  N   GLY A 128      53.016  72.251  75.713  1.00  0.00           N
ATOM   2108  CA  GLY A 128      51.896  71.521  75.153  1.00  0.00           C
ATOM   2111  C   GLY A 128      51.456  70.381  76.053  1.00  0.00           C
ATOM   2112  O   GLY A 128      51.896  70.281  77.203  1.00  0.00           O
ATOM   2113  N   PRO A 129      50.556  69.521  75.613  1.00  0.00           N
ATOM   2114  CD  PRO A 129      50.036  69.591  74.253  1.00  0.00           C
ATOM   2117  CA  PRO A 129      50.376  68.191  76.183  1.00  0.00           C
ATOM   2119  CB  PRO A 129      49.296  67.521  75.313  1.00  0.00           C
ATOM   2122  CG  PRO A 129      49.036  68.451  74.113  1.00  0.00           C
ATOM   2125  C   PRO A 129      51.666  67.381  76.243  1.00  0.00           C
ATOM   2126  O   PRO A 129      52.556  67.591  75.433  1.00  0.00           O
ATOM   2127  N   TYR A 130      51.786  66.471  77.213  1.00  0.00           N
ATOM   2129  CA  TYR A 130      52.926  65.581  77.333  1.00  0.00           C
ATOM   2131  CB  TYR A 130      53.136  65.281  78.843  1.00  0.00           C
ATOM   2134  CG  TYR A 130      54.356  64.451  79.113  1.00  0.00           C
ATOM   2135  CD1 TYR A 130      55.636  65.021  79.073  1.00  0.00           C
ATOM   2137  CE1 TYR A 130      56.766  64.291  79.473  1.00  0.00           C
ATOM   2139  CZ  TYR A 130      56.616  62.961  79.893  1.00  0.00           C
ATOM   2140  OH  TYR A 130      57.726  62.211  80.303  1.00  0.00           O
ATOM   2142  CD2 TYR A 130      54.216  63.121  79.523  1.00  0.00           C
ATOM   2144  CE2 TYR A 130      55.346  62.371  79.893  1.00  0.00           C
ATOM   2146  C   TYR A 130      52.636  64.341  76.523  1.00  0.00           C
ATOM   2147  O   TYR A 130      51.526  63.801  76.553  1.00  0.00           O
ATOM   2148  N   VAL A 131      53.606  63.871  75.713  1.00  0.00           N
ATOM   2150  CA  VAL A 131      53.376  62.711  74.873  1.00  0.00           C
ATOM   2152  CB  VAL A 131      53.326  63.051  73.383  1.00  0.00           C
ATOM   2154  CG1 VAL A 131      52.866  61.821  72.573  1.00  0.00           C
ATOM   2158  CG2 VAL A 131      52.346  64.221  73.123  1.00  0.00           C
ATOM   2162  C   VAL A 131      54.496  61.741  75.173  1.00  0.00           C
ATOM   2163  O   VAL A 131      55.666  62.011  74.923  1.00  0.00           O
ATOM   2164  N   GLN A 132      54.186  60.551  75.723  1.00  0.00           N
ATOM   2166  CA  GLN A 132      55.186  59.511  75.883  1.00  0.00           C
ATOM   2168  CB  GLN A 132      54.796  58.591  77.073  1.00  0.00           C
ATOM   2171  CG  GLN A 132      55.926  57.701  77.643  1.00  0.00           C
ATOM   2174  CD  GLN A 132      57.036  58.491  78.333  1.00  0.00           C
ATOM   2175  OE1 GLN A 132      56.896  59.641  78.723  1.00  0.00           O
ATOM   2176  NE2 GLN A 132      58.216  57.851  78.533  1.00  0.00           N
ATOM   2179  C   GLN A 132      55.166  58.711  74.583  1.00  0.00           C
ATOM   2180  O   GLN A 132      54.106  58.521  74.013  1.00  0.00           O
ATOM   2181  N   LEU A 133      56.316  58.261  74.023  1.00  0.00           N
ATOM   2183  CA  LEU A 133      56.306  57.551  72.743  1.00  0.00           C
ATOM   2185  CB  LEU A 133      56.886  58.351  71.553  1.00  0.00           C
ATOM   2188  CG  LEU A 133      55.996  59.471  70.953  1.00  0.00           C
ATOM   2190  CD1 LEU A 133      54.546  59.051  70.683  1.00  0.00           C
ATOM   2194  CD2 LEU A 133      56.096  60.761  71.773  1.00  0.00           C
ATOM   2198  C   LEU A 133      57.026  56.221  72.913  1.00  0.00           C
ATOM   2199  O   LEU A 133      58.076  56.211  73.563  1.00  0.00           O
ATOM   2200  N   PRO A 134      56.506  55.061  72.453  1.00  0.00           N
ATOM   2201  CD  PRO A 134      55.396  55.001  71.503  1.00  0.00           C
ATOM   2204  CA  PRO A 134      57.206  53.771  72.503  1.00  0.00           C
ATOM   2206  CB  PRO A 134      56.366  52.831  71.603  1.00  0.00           C
ATOM   2209  CG  PRO A 134      55.006  53.521  71.503  1.00  0.00           C
ATOM   2212  C   PRO A 134      58.656  53.841  72.063  1.00  0.00           C
ATOM   2213  O   PRO A 134      58.906  54.461  71.023  1.00  0.00           O
ATOM   2214  N   PHE A 135      59.606  53.261  72.823  1.00  0.00           N
ATOM   2216  CA  PHE A 135      61.036  53.241  72.503  1.00  0.00           C
ATOM   2218  CB  PHE A 135      61.406  52.791  71.063  1.00  0.00           C
ATOM   2221  CG  PHE A 135      60.876  51.411  70.773  1.00  0.00           C
ATOM   2222  CD1 PHE A 135      61.676  50.281  70.993  1.00  0.00           C
ATOM   2224  CE1 PHE A 135      61.176  48.991  70.763  1.00  0.00           C
ATOM   2226  CZ  PHE A 135      59.866  48.821  70.303  1.00  0.00           C
ATOM   2228  CD2 PHE A 135      59.586  51.221  70.243  1.00  0.00           C
ATOM   2230  CE2 PHE A 135      59.066  49.941  70.053  1.00  0.00           C
ATOM   2232  C   PHE A 135      61.706  54.561  72.863  1.00  0.00           C
ATOM   2233  O   PHE A 135      62.736  54.571  73.523  1.00  0.00           O
ATOM   2234  N   TYR A 136      61.066  55.671  72.443  1.00  0.00           N
ATOM   2236  CA  TYR A 136      61.506  57.031  72.603  1.00  0.00           C
ATOM   2238  CB  TYR A 136      60.426  57.971  71.953  1.00  0.00           C
ATOM   2241  CG  TYR A 136      60.856  59.391  71.633  1.00  0.00           C
ATOM   2242  CD1 TYR A 136      61.236  59.701  70.313  1.00  0.00           C
ATOM   2244  CE1 TYR A 136      61.616  60.991  69.943  1.00  0.00           C
ATOM   2246  CZ  TYR A 136      61.606  62.011  70.883  1.00  0.00           C
ATOM   2247  OH  TYR A 136      62.076  63.281  70.483  1.00  0.00           O
ATOM   2249  CD2 TYR A 136      60.836  60.441  72.563  1.00  0.00           C
ATOM   2251  CE2 TYR A 136      61.226  61.741  72.203  1.00  0.00           C
ATOM   2253  C   TYR A 136      61.776  57.391  74.053  1.00  0.00           C
ATOM   2254  O   TYR A 136      62.906  57.581  74.473  1.00  0.00           O
ATOM   2255  N   GLY A 137      60.686  57.451  74.843  1.00  0.00           N
ATOM   2257  CA  GLY A 137      60.726  58.001  76.193  1.00  0.00           C
ATOM   2260  C   GLY A 137      60.626  59.501  76.183  1.00  0.00           C
ATOM   2261  O   GLY A 137      61.576  60.171  75.823  1.00  0.00           O
ATOM   2262  N   SER A 138      59.456  60.051  76.583  1.00  0.00           N
ATOM   2264  CA  SER A 138      59.296  61.471  76.903  1.00  0.00           C
ATOM   2266  CB  SER A 138      60.296  61.931  78.013  1.00  0.00           C
ATOM   2269  OG  SER A 138      60.286  61.081  79.163  1.00  0.00           O
ATOM   2271  C   SER A 138      59.416  62.411  75.703  1.00  0.00           C
ATOM   2272  O   SER A 138      60.506  62.771  75.303  1.00  0.00           O
ATOM   2273  N   PHE A 139      58.296  62.941  75.143  1.00  0.00           N
ATOM   2275  CA  PHE A 139      58.336  64.011  74.153  1.00  0.00           C
ATOM   2277  CB  PHE A 139      57.816  63.481  72.793  1.00  0.00           C
ATOM   2280  CG  PHE A 139      57.706  64.501  71.683  1.00  0.00           C
ATOM   2281  CD1 PHE A 139      58.796  64.741  70.843  1.00  0.00           C
ATOM   2283  CE1 PHE A 139      58.706  65.671  69.803  1.00  0.00           C
ATOM   2285  CZ  PHE A 139      57.516  66.371  69.593  1.00  0.00           C
ATOM   2287  CD2 PHE A 139      56.506  65.181  71.443  1.00  0.00           C
ATOM   2289  CE2 PHE A 139      56.406  66.121  70.403  1.00  0.00           C
ATOM   2291  C   PHE A 139      57.516  65.221  74.603  1.00  0.00           C
ATOM   2292  O   PHE A 139      56.366  65.081  75.043  1.00  0.00           O
ATOM   2293  N   THR A 140      58.066  66.441  74.443  1.00  0.00           N
ATOM   2295  CA  THR A 140      57.226  67.641  74.383  1.00  0.00           C
ATOM   2297  CB  THR A 140      57.366  68.681  75.493  1.00  0.00           C
ATOM   2299  OG1 THR A 140      58.506  69.541  75.393  1.00  0.00           O
ATOM   2301  CG2 THR A 140      57.326  68.001  76.863  1.00  0.00           C
ATOM   2305  C   THR A 140      57.416  68.311  73.043  1.00  0.00           C
ATOM   2306  O   THR A 140      58.466  68.231  72.403  1.00  0.00           O
ATOM   2307  N   LEU A 141      56.336  68.961  72.563  1.00  0.00           N
ATOM   2309  CA  LEU A 141      56.346  69.671  71.293  1.00  0.00           C
ATOM   2311  CB  LEU A 141      54.916  70.141  70.953  1.00  0.00           C
ATOM   2314  CG  LEU A 141      54.756  70.671  69.513  1.00  0.00           C
ATOM   2316  CD1 LEU A 141      54.816  69.531  68.493  1.00  0.00           C
ATOM   2320  CD2 LEU A 141      53.456  71.451  69.333  1.00  0.00           C
ATOM   2324  C   LEU A 141      57.306  70.841  71.313  1.00  0.00           C
ATOM   2325  O   LEU A 141      58.006  71.111  70.333  1.00  0.00           O
ATOM   2326  N   ARG A 142      57.386  71.551  72.453  1.00  0.00           N
ATOM   2328  CA  ARG A 142      58.276  72.671  72.643  1.00  0.00           C
ATOM   2330  CB  ARG A 142      58.086  73.311  74.033  1.00  0.00           C
ATOM   2333  CG  ARG A 142      58.856  74.641  74.213  1.00  0.00           C
ATOM   2336  CD  ARG A 142      58.796  75.211  75.633  1.00  0.00           C
ATOM   2339  NE  ARG A 142      59.736  74.391  76.453  1.00  0.00           N
ATOM   2341  CZ  ARG A 142      60.056  74.531  77.723  1.00  0.00           C
ATOM   2342  NH1 ARG A 142      59.336  75.251  78.553  1.00  0.00           N
ATOM   2345  NH2 ARG A 142      61.116  73.891  78.183  1.00  0.00           N
ATOM   2348  C   ARG A 142      59.736  72.311  72.513  1.00  0.00           C
ATOM   2349  O   ARG A 142      60.476  73.001  71.823  1.00  0.00           O
ATOM   2350  N   ASP A 143      60.156  71.221  73.173  1.00  0.00           N
ATOM   2352  CA  ASP A 143      61.556  71.031  73.473  1.00  0.00           C
ATOM   2354  CB  ASP A 143      61.736  70.431  74.893  1.00  0.00           C
ATOM   2357  CG  ASP A 143      61.206  71.461  75.853  1.00  0.00           C
ATOM   2358  OD1 ASP A 143      61.526  72.661  75.653  1.00  0.00           O
ATOM   2359  OD2 ASP A 143      60.496  71.101  76.823  1.00  0.00           O
ATOM   2360  C   ASP A 143      62.156  70.161  72.423  1.00  0.00           C
ATOM   2361  O   ASP A 143      62.846  70.631  71.523  1.00  0.00           O
ATOM   2362  N   ASP A 144      61.846  68.871  72.503  1.00  0.00           N
ATOM   2364  CA  ASP A 144      62.256  67.831  71.613  1.00  0.00           C
ATOM   2366  CB  ASP A 144      61.596  66.521  72.123  1.00  0.00           C
ATOM   2369  CG  ASP A 144      61.826  66.181  73.593  1.00  0.00           C
ATOM   2370  OD1 ASP A 144      61.686  67.041  74.503  1.00  0.00           O
ATOM   2371  OD2 ASP A 144      61.976  64.961  73.843  1.00  0.00           O
ATOM   2372  C   ASP A 144      61.826  68.121  70.183  1.00  0.00           C
ATOM   2373  O   ASP A 144      62.596  68.071  69.233  1.00  0.00           O
ATOM   2374  N   GLY A 145      60.556  68.541  69.983  1.00  0.00           N
ATOM   2376  CA  GLY A 145      60.096  68.951  68.653  1.00  0.00           C
ATOM   2379  C   GLY A 145      60.656  70.261  68.203  1.00  0.00           C
ATOM   2380  O   GLY A 145      60.836  70.521  67.013  1.00  0.00           O
ATOM   2381  N   GLY A 146      61.016  71.141  69.163  1.00  0.00           N
ATOM   2383  CA  GLY A 146      61.716  72.381  68.893  1.00  0.00           C
ATOM   2386  C   GLY A 146      63.146  72.231  68.433  1.00  0.00           C
ATOM   2387  O   GLY A 146      63.606  72.991  67.593  1.00  0.00           O
ATOM   2388  N   ASP A 147      63.916  71.261  68.953  1.00  0.00           N
ATOM   2390  CA  ASP A 147      65.356  71.171  68.703  1.00  0.00           C
ATOM   2392  CB  ASP A 147      66.016  70.531  69.963  1.00  0.00           C
ATOM   2395  CG  ASP A 147      65.996  69.021  70.083  1.00  0.00           C
ATOM   2396  OD1 ASP A 147      66.066  68.311  69.053  1.00  0.00           O
ATOM   2397  OD2 ASP A 147      66.046  68.551  71.253  1.00  0.00           O
ATOM   2398  C   ASP A 147      65.616  70.491  67.343  1.00  0.00           C
ATOM   2399  O   ASP A 147      66.716  70.431  66.803  1.00  0.00           O
ATOM   2400  N   MET A 148      64.526  70.101  66.663  1.00  0.00           N
ATOM   2402  CA  MET A 148      64.516  69.851  65.243  1.00  0.00           C
ATOM   2404  CB  MET A 148      63.206  69.121  64.863  1.00  0.00           C
ATOM   2407  CG  MET A 148      63.016  67.761  65.573  1.00  0.00           C
ATOM   2410  SD  MET A 148      64.176  66.491  64.993  1.00  0.00           S
ATOM   2411  CE  MET A 148      65.346  66.611  66.363  1.00  0.00           C
ATOM   2415  C   MET A 148      64.666  71.121  64.423  1.00  0.00           C
ATOM   2416  O   MET A 148      65.116  71.101  63.283  1.00  0.00           O
ATOM   2417  N   ALA A 149      64.356  72.311  64.983  1.00  0.00           N
ATOM   2419  CA  ALA A 149      64.556  73.591  64.323  1.00  0.00           C
ATOM   2421  CB  ALA A 149      63.756  74.711  65.013  1.00  0.00           C
ATOM   2425  C   ALA A 149      66.026  74.001  64.273  1.00  0.00           C
ATOM   2426  O   ALA A 149      66.446  74.801  63.443  1.00  0.00           O
ATOM   2427  N   ASP A 150      66.866  73.351  65.103  1.00  0.00           N
ATOM   2429  CA  ASP A 150      68.306  73.481  65.063  1.00  0.00           C
ATOM   2431  CB  ASP A 150      68.946  72.721  66.233  1.00  0.00           C
ATOM   2434  CG  ASP A 150      68.436  73.151  67.593  1.00  0.00           C
ATOM   2435  OD1 ASP A 150      68.186  74.351  67.873  1.00  0.00           O
ATOM   2436  OD2 ASP A 150      68.466  72.241  68.453  1.00  0.00           O
ATOM   2437  C   ASP A 150      68.896  72.901  63.773  1.00  0.00           C
ATOM   2438  O   ASP A 150      70.016  73.221  63.383  1.00  0.00           O
ATOM   2439  N   GLY A 151      68.106  72.021  63.113  1.00  0.00           N
ATOM   2441  CA  GLY A 151      68.436  71.271  61.913  1.00  0.00           C
ATOM   2444  C   GLY A 151      68.246  72.041  60.653  1.00  0.00           C
ATOM   2445  O   GLY A 151      68.636  71.581  59.583  1.00  0.00           O
ATOM   2446  N   PHE A 152      67.616  73.231  60.713  1.00  0.00           N
ATOM   2448  CA  PHE A 152      67.526  74.121  59.583  1.00  0.00           C
ATOM   2450  CB  PHE A 152      66.496  75.251  59.873  1.00  0.00           C
ATOM   2453  CG  PHE A 152      65.106  74.711  60.043  1.00  0.00           C
ATOM   2454  CD1 PHE A 152      64.556  73.821  59.103  1.00  0.00           C
ATOM   2456  CE1 PHE A 152      63.276  73.301  59.273  1.00  0.00           C
ATOM   2458  CZ  PHE A 152      62.496  73.701  60.363  1.00  0.00           C
ATOM   2460  CD2 PHE A 152      64.306  75.131  61.113  1.00  0.00           C
ATOM   2462  CE2 PHE A 152      63.006  74.631  61.273  1.00  0.00           C
ATOM   2464  C   PHE A 152      68.856  74.751  59.183  1.00  0.00           C
ATOM   2465  O   PHE A 152      69.126  75.001  58.013  1.00  0.00           O
ATOM   2466  N   TYR A 153      69.726  75.041  60.163  1.00  0.00           N
ATOM   2468  CA  TYR A 153      70.876  75.891  59.973  1.00  0.00           C
ATOM   2470  CB  TYR A 153      70.756  77.151  60.863  1.00  0.00           C
ATOM   2473  CG  TYR A 153      70.666  76.821  62.323  1.00  0.00           C
ATOM   2474  CD1 TYR A 153      69.456  76.951  63.013  1.00  0.00           C
ATOM   2476  CE1 TYR A 153      69.406  76.731  64.393  1.00  0.00           C
ATOM   2478  CZ  TYR A 153      70.556  76.301  65.063  1.00  0.00           C
ATOM   2479  OH  TYR A 153      70.466  76.031  66.433  1.00  0.00           O
ATOM   2481  CD2 TYR A 153      71.826  76.451  63.023  1.00  0.00           C
ATOM   2483  CE2 TYR A 153      71.766  76.161  64.393  1.00  0.00           C
ATOM   2485  C   TYR A 153      72.156  75.061  60.153  1.00  0.00           C
ATOM   2486  O   TYR A 153      72.096  73.931  60.633  1.00  0.00           O
ATOM   2487  N   PRO A 154      73.316  75.551  59.703  1.00  0.00           N
ATOM   2488  CD  PRO A 154      73.446  76.811  58.943  1.00  0.00           C
ATOM   2491  CA  PRO A 154      74.576  74.811  59.693  1.00  0.00           C
ATOM   2493  CB  PRO A 154      75.616  75.831  59.223  1.00  0.00           C
ATOM   2496  CG  PRO A 154      74.836  76.771  58.303  1.00  0.00           C
ATOM   2499  C   PRO A 154      75.026  73.971  60.863  1.00  0.00           C
ATOM   2500  O   PRO A 154      74.816  74.341  62.023  1.00  0.00           O
ATOM   2501  N   VAL A 155      75.696  72.851  60.523  1.00  0.00           N
ATOM   2503  CA  VAL A 155      76.196  71.791  61.383  1.00  0.00           C
ATOM   2505  CB  VAL A 155      76.856  72.201  62.683  1.00  0.00           C
ATOM   2507  CG1 VAL A 155      77.446  70.971  63.403  1.00  0.00           C
ATOM   2511  CG2 VAL A 155      77.986  73.161  62.283  1.00  0.00           C
ATOM   2515  C   VAL A 155      75.176  70.691  61.503  1.00  0.00           C
ATOM   2516  O   VAL A 155      75.356  69.641  60.883  1.00  0.00           O
ATOM   2517  N   LEU A 156      74.076  70.891  62.233  1.00  0.00           N
ATOM   2519  CA  LEU A 156      73.046  69.881  62.393  1.00  0.00           C
ATOM   2521  CB  LEU A 156      71.986  70.251  63.463  1.00  0.00           C
ATOM   2524  CG  LEU A 156      72.486  70.351  64.923  1.00  0.00           C
ATOM   2526  CD1 LEU A 156      73.086  69.031  65.443  1.00  0.00           C
ATOM   2530  CD2 LEU A 156      73.466  71.501  65.153  1.00  0.00           C
ATOM   2534  C   LEU A 156      72.396  69.511  61.063  1.00  0.00           C
ATOM   2535  O   LEU A 156      72.176  68.341  60.763  1.00  0.00           O
ATOM   2536  N   SER A 157      72.186  70.521  60.193  1.00  0.00           N
ATOM   2538  CA  SER A 157      71.576  70.361  58.873  1.00  0.00           C
ATOM   2540  CB  SER A 157      71.296  71.731  58.203  1.00  0.00           C
ATOM   2543  OG  SER A 157      72.476  72.471  57.883  1.00  0.00           O
ATOM   2545  C   SER A 157      72.406  69.561  57.883  1.00  0.00           C
ATOM   2546  O   SER A 157      71.916  69.191  56.813  1.00  0.00           O
ATOM   2547  N   TRP A 158      73.696  69.291  58.173  1.00  0.00           N
ATOM   2549  CA  TRP A 158      74.526  68.481  57.303  1.00  0.00           C
ATOM   2551  CB  TRP A 158      76.026  68.711  57.603  1.00  0.00           C
ATOM   2554  CG  TRP A 158      76.466  70.131  57.533  1.00  0.00           C
ATOM   2555  CD1 TRP A 158      75.966  71.161  56.773  1.00  0.00           C
ATOM   2557  NE1 TRP A 158      76.726  72.291  56.993  1.00  0.00           N
ATOM   2559  CE2 TRP A 158      77.716  72.011  57.873  1.00  0.00           C
ATOM   2560  CD2 TRP A 158      77.596  70.661  58.233  1.00  0.00           C
ATOM   2561  CE3 TRP A 158      78.516  70.091  59.103  1.00  0.00           C
ATOM   2563  CZ3 TRP A 158      79.546  70.891  59.613  1.00  0.00           C
ATOM   2565  CZ2 TRP A 158      78.746  72.801  58.353  1.00  0.00           C
ATOM   2567  CH2 TRP A 158      79.676  72.221  59.213  1.00  0.00           C
ATOM   2569  C   TRP A 158      74.266  67.001  57.463  1.00  0.00           C
ATOM   2570  O   TRP A 158      74.516  66.221  56.543  1.00  0.00           O
ATOM   2571  N   LEU A 159      73.776  66.561  58.633  1.00  0.00           N
ATOM   2573  CA  LEU A 159      73.496  65.171  58.883  1.00  0.00           C
ATOM   2575  CB  LEU A 159      73.216  64.881  60.393  1.00  0.00           C
ATOM   2578  CG  LEU A 159      74.406  65.071  61.373  1.00  0.00           C
ATOM   2580  CD1 LEU A 159      75.756  64.531  60.873  1.00  0.00           C
ATOM   2584  CD2 LEU A 159      74.596  66.531  61.803  1.00  0.00           C
ATOM   2588  C   LEU A 159      72.376  64.641  57.993  1.00  0.00           C
ATOM   2589  O   LEU A 159      71.366  65.291  57.743  1.00  0.00           O
ATOM   2590  N   THR A 160      72.566  63.411  57.463  1.00  0.00           N
ATOM   2592  CA  THR A 160      71.516  62.681  56.763  1.00  0.00           C
ATOM   2594  CB  THR A 160      72.066  61.641  55.753  1.00  0.00           C
ATOM   2596  OG1 THR A 160      72.586  60.461  56.353  1.00  0.00           O
ATOM   2598  CG2 THR A 160      73.216  62.241  54.933  1.00  0.00           C
ATOM   2602  C   THR A 160      70.626  61.991  57.783  1.00  0.00           C
ATOM   2603  O   THR A 160      71.006  61.821  58.943  1.00  0.00           O
ATOM   2604  N   TRP A 161      69.426  61.511  57.363  1.00  0.00           N
ATOM   2606  CA  TRP A 161      68.536  60.731  58.203  1.00  0.00           C
ATOM   2608  CB  TRP A 161      67.256  60.311  57.413  1.00  0.00           C
ATOM   2611  CG  TRP A 161      66.346  61.431  57.013  1.00  0.00           C
ATOM   2612  CD1 TRP A 161      66.286  62.061  55.803  1.00  0.00           C
ATOM   2614  NE1 TRP A 161      65.226  62.941  55.793  1.00  0.00           N
ATOM   2616  CE2 TRP A 161      64.576  62.871  56.993  1.00  0.00           C
ATOM   2617  CD2 TRP A 161      65.246  61.921  57.793  1.00  0.00           C
ATOM   2618  CE3 TRP A 161      64.756  61.601  59.053  1.00  0.00           C
ATOM   2620  CZ3 TRP A 161      63.586  62.241  59.493  1.00  0.00           C
ATOM   2622  CZ2 TRP A 161      63.416  63.501  57.423  1.00  0.00           C
ATOM   2624  CH2 TRP A 161      62.926  63.161  58.683  1.00  0.00           C
ATOM   2626  C   TRP A 161      69.176  59.501  58.893  1.00  0.00           C
ATOM   2627  O   TRP A 161      68.996  59.331  60.093  1.00  0.00           O
ATOM   2628  N   PRO A 162      70.026  58.671  58.263  1.00  0.00           N
ATOM   2629  CD  PRO A 162      69.906  58.301  56.843  1.00  0.00           C
ATOM   2632  CA  PRO A 162      70.756  57.661  59.003  1.00  0.00           C
ATOM   2634  CB  PRO A 162      71.506  56.901  57.903  1.00  0.00           C
ATOM   2637  CG  PRO A 162      70.536  56.911  56.723  1.00  0.00           C
ATOM   2640  C   PRO A 162      71.726  58.231  60.013  1.00  0.00           C
ATOM   2641  O   PRO A 162      71.956  57.621  61.053  1.00  0.00           O
ATOM   2642  N   MET A 163      72.376  59.371  59.743  1.00  0.00           N
ATOM   2644  CA  MET A 163      73.246  60.001  60.703  1.00  0.00           C
ATOM   2646  CB  MET A 163      74.076  61.141  60.063  1.00  0.00           C
ATOM   2649  CG  MET A 163      74.956  60.721  58.873  1.00  0.00           C
ATOM   2652  SD  MET A 163      76.136  59.381  59.213  1.00  0.00           S
ATOM   2653  CE  MET A 163      77.076  59.731  57.703  1.00  0.00           C
ATOM   2657  C   MET A 163      72.556  60.531  61.973  1.00  0.00           C
ATOM   2658  O   MET A 163      73.096  60.401  63.063  1.00  0.00           O
ATOM   2659  N   SER A 164      71.366  61.161  61.863  1.00  0.00           N
ATOM   2661  CA  SER A 164      70.526  61.551  63.003  1.00  0.00           C
ATOM   2663  CB  SER A 164      69.406  62.561  62.653  1.00  0.00           C
ATOM   2666  OG  SER A 164      68.486  61.991  61.713  1.00  0.00           O
ATOM   2668  C   SER A 164      69.926  60.391  63.783  1.00  0.00           C
ATOM   2669  O   SER A 164      69.896  60.391  65.003  1.00  0.00           O
ATOM   2670  N   VAL A 165      69.476  59.311  63.113  1.00  0.00           N
ATOM   2672  CA  VAL A 165      69.166  58.051  63.793  1.00  0.00           C
ATOM   2674  CB  VAL A 165      68.566  56.991  62.883  1.00  0.00           C
ATOM   2676  CG1 VAL A 165      68.276  55.691  63.673  1.00  0.00           C
ATOM   2680  CG2 VAL A 165      67.246  57.521  62.303  1.00  0.00           C
ATOM   2684  C   VAL A 165      70.396  57.491  64.503  1.00  0.00           C
ATOM   2685  O   VAL A 165      70.346  57.081  65.663  1.00  0.00           O
ATOM   2686  N   GLY A 166      71.566  57.541  63.843  1.00  0.00           N
ATOM   2688  CA  GLY A 166      72.826  57.101  64.413  1.00  0.00           C
ATOM   2691  C   GLY A 166      73.246  57.851  65.653  1.00  0.00           C
ATOM   2692  O   GLY A 166      73.536  57.221  66.663  1.00  0.00           O
ATOM   2693  N   LYS A 167      73.256  59.211  65.633  1.00  0.00           N
ATOM   2695  CA  LYS A 167      73.636  60.021  66.783  1.00  0.00           C
ATOM   2697  CB  LYS A 167      73.686  61.551  66.433  1.00  0.00           C
ATOM   2700  CG  LYS A 167      72.356  62.311  66.273  1.00  0.00           C
ATOM   2703  CD  LYS A 167      71.756  62.981  67.533  1.00  0.00           C
ATOM   2706  CE  LYS A 167      72.326  64.371  67.903  1.00  0.00           C
ATOM   2709  NZ  LYS A 167      71.886  64.791  69.253  1.00  0.00           N
ATOM   2713  C   LYS A 167      72.756  59.751  67.993  1.00  0.00           C
ATOM   2714  O   LYS A 167      73.256  59.531  69.093  1.00  0.00           O
ATOM   2715  N   TRP A 168      71.426  59.621  67.783  1.00  0.00           N
ATOM   2717  CA  TRP A 168      70.516  59.191  68.823  1.00  0.00           C
ATOM   2719  CB  TRP A 168      69.036  59.181  68.333  1.00  0.00           C
ATOM   2722  CG  TRP A 168      68.126  58.681  69.413  1.00  0.00           C
ATOM   2723  CD1 TRP A 168      68.046  59.351  70.593  1.00  0.00           C
ATOM   2725  NE1 TRP A 168      67.596  58.511  71.573  1.00  0.00           N
ATOM   2727  CE2 TRP A 168      67.326  57.291  71.043  1.00  0.00           C
ATOM   2728  CD2 TRP A 168      67.706  57.331  69.683  1.00  0.00           C
ATOM   2729  CE3 TRP A 168      67.716  56.141  68.953  1.00  0.00           C
ATOM   2731  CZ3 TRP A 168      67.216  54.991  69.563  1.00  0.00           C
ATOM   2733  CZ2 TRP A 168      66.746  56.181  71.613  1.00  0.00           C
ATOM   2735  CH2 TRP A 168      66.666  55.021  70.843  1.00  0.00           C
ATOM   2737  C   TRP A 168      70.836  57.811  69.393  1.00  0.00           C
ATOM   2738  O   TRP A 168      70.856  57.611  70.603  1.00  0.00           O
ATOM   2739  N   THR A 169      71.086  56.801  68.543  1.00  0.00           N
ATOM   2741  CA  THR A 169      71.376  55.471  69.043  1.00  0.00           C
ATOM   2743  CB  THR A 169      71.446  54.441  67.933  1.00  0.00           C
ATOM   2745  OG1 THR A 169      70.176  54.331  67.293  1.00  0.00           O
ATOM   2747  CG2 THR A 169      71.786  53.051  68.463  1.00  0.00           C
ATOM   2751  C   THR A 169      72.626  55.431  69.913  1.00  0.00           C
ATOM   2752  O   THR A 169      72.596  54.931  71.033  1.00  0.00           O
ATOM   2753  N   LEU A 170      73.726  56.091  69.443  1.00  0.00           N
ATOM   2755  CA  LEU A 170      74.956  56.291  70.183  1.00  0.00           C
ATOM   2757  CB  LEU A 170      76.006  57.011  69.303  1.00  0.00           C
ATOM   2760  CG  LEU A 170      76.806  56.081  68.373  1.00  0.00           C
ATOM   2762  CD1 LEU A 170      76.536  56.361  66.893  1.00  0.00           C
ATOM   2766  CD2 LEU A 170      78.306  56.241  68.643  1.00  0.00           C
ATOM   2770  C   LEU A 170      74.796  57.051  71.483  1.00  0.00           C
ATOM   2771  O   LEU A 170      75.326  56.631  72.513  1.00  0.00           O
ATOM   2772  N   GLU A 171      74.046  58.161  71.503  1.00  0.00           N
ATOM   2774  CA  GLU A 171      73.666  58.801  72.743  1.00  0.00           C
ATOM   2776  CB  GLU A 171      72.926  60.101  72.463  1.00  0.00           C
ATOM   2779  CG  GLU A 171      73.886  61.151  71.893  1.00  0.00           C
ATOM   2782  CD  GLU A 171      73.106  62.421  71.703  1.00  0.00           C
ATOM   2783  OE1 GLU A 171      72.516  62.891  72.703  1.00  0.00           O
ATOM   2784  OE2 GLU A 171      73.066  62.931  70.563  1.00  0.00           O
ATOM   2785  C   GLU A 171      72.796  57.961  73.633  1.00  0.00           C
ATOM   2786  O   GLU A 171      72.976  57.921  74.843  1.00  0.00           O
ATOM   2787  N   GLY A 172      71.806  57.271  73.073  1.00  0.00           N
ATOM   2789  CA  GLY A 172      70.826  56.511  73.843  1.00  0.00           C
ATOM   2792  C   GLY A 172      71.396  55.331  74.583  1.00  0.00           C
ATOM   2793  O   GLY A 172      71.096  55.171  75.763  1.00  0.00           O
ATOM   2794  N   ILE A 173      72.276  54.511  73.963  1.00  0.00           N
ATOM   2796  CA  ILE A 173      72.946  53.451  74.703  1.00  0.00           C
ATOM   2798  CB  ILE A 173      73.476  52.251  73.903  1.00  0.00           C
ATOM   2800  CG2 ILE A 173      72.416  51.861  72.843  1.00  0.00           C
ATOM   2804  CG1 ILE A 173      74.916  52.361  73.323  1.00  0.00           C
ATOM   2807  CD  ILE A 173      75.056  53.241  72.093  1.00  0.00           C
ATOM   2811  C   ILE A 173      73.966  54.011  75.683  1.00  0.00           C
ATOM   2812  O   ILE A 173      74.066  53.511  76.803  1.00  0.00           O
ATOM   2813  N   GLU A 174      74.676  55.111  75.363  1.00  0.00           N
ATOM   2815  CA  GLU A 174      75.486  55.861  76.313  1.00  0.00           C
ATOM   2817  CB  GLU A 174      76.146  57.061  75.573  1.00  0.00           C
ATOM   2820  CG  GLU A 174      77.506  56.711  74.923  1.00  0.00           C
ATOM   2823  CD  GLU A 174      78.546  56.321  75.963  1.00  0.00           C
ATOM   2824  OE1 GLU A 174      78.306  56.501  77.183  1.00  0.00           O
ATOM   2825  OE2 GLU A 174      79.586  55.751  75.573  1.00  0.00           O
ATOM   2826  C   GLU A 174      74.746  56.441  77.513  1.00  0.00           C
ATOM   2827  O   GLU A 174      75.126  56.261  78.683  1.00  0.00           O
ATOM   2828  N   THR A 175      73.606  57.111  77.283  1.00  0.00           N
ATOM   2830  CA  THR A 175      72.726  57.621  78.323  1.00  0.00           C
ATOM   2832  CB  THR A 175      71.596  58.521  77.813  1.00  0.00           C
ATOM   2834  OG1 THR A 175      72.096  59.641  77.113  1.00  0.00           O
ATOM   2836  CG2 THR A 175      70.826  59.151  78.983  1.00  0.00           C
ATOM   2840  C   THR A 175      72.166  56.471  79.143  1.00  0.00           C
ATOM   2841  O   THR A 175      72.156  56.511  80.373  1.00  0.00           O
ATOM   2842  N   ARG A 176      71.726  55.371  78.493  1.00  0.00           N
ATOM   2844  CA  ARG A 176      71.316  54.171  79.183  1.00  0.00           C
ATOM   2846  CB  ARG A 176      70.626  53.171  78.233  1.00  0.00           C
ATOM   2849  CG  ARG A 176      69.896  52.041  78.973  1.00  0.00           C
ATOM   2852  CD  ARG A 176      68.846  52.571  79.953  1.00  0.00           C
ATOM   2855  NE  ARG A 176      68.266  51.411  80.683  1.00  0.00           N
ATOM   2857  CZ  ARG A 176      68.626  51.081  81.913  1.00  0.00           C
ATOM   2858  NH1 ARG A 176      69.756  51.441  82.473  1.00  0.00           N
ATOM   2861  NH2 ARG A 176      67.836  50.311  82.623  1.00  0.00           N
ATOM   2864  C   ARG A 176      72.406  53.461  79.993  1.00  0.00           C
ATOM   2865  O   ARG A 176      72.146  52.971  81.103  1.00  0.00           O
ATOM   2866  N   ALA A 177      73.646  53.401  79.463  1.00  0.00           N
ATOM   2868  CA  ALA A 177      74.846  52.861  80.063  1.00  0.00           C
ATOM   2870  CB  ALA A 177      76.006  52.831  79.053  1.00  0.00           C
ATOM   2874  C   ALA A 177      75.276  53.591  81.313  1.00  0.00           C
ATOM   2875  O   ALA A 177      75.616  52.991  82.323  1.00  0.00           O
ATOM   2876  N   GLN A 178      75.236  54.941  81.343  1.00  0.00           N
ATOM   2878  CA  GLN A 178      75.356  55.661  82.593  1.00  0.00           C
ATOM   2880  CB  GLN A 178      75.516  57.171  82.333  1.00  0.00           C
ATOM   2883  CG  GLN A 178      76.866  57.531  81.683  1.00  0.00           C
ATOM   2886  CD  GLN A 178      77.016  59.031  81.383  1.00  0.00           C
ATOM   2887  OE1 GLN A 178      78.136  59.501  81.163  1.00  0.00           O
ATOM   2888  NE2 GLN A 178      75.906  59.791  81.323  1.00  0.00           N
ATOM   2891  C   GLN A 178      74.256  55.351  83.603  1.00  0.00           C
ATOM   2892  O   GLN A 178      74.546  55.141  84.783  1.00  0.00           O
ATOM   2893  N   LEU A 179      72.996  55.201  83.123  1.00  0.00           N
ATOM   2895  CA  LEU A 179      71.796  54.911  83.903  1.00  0.00           C
ATOM   2897  CB  LEU A 179      70.536  54.881  82.983  1.00  0.00           C
ATOM   2900  CG  LEU A 179      69.496  56.001  83.173  1.00  0.00           C
ATOM   2902  CD1 LEU A 179      69.636  57.091  82.103  1.00  0.00           C
ATOM   2906  CD2 LEU A 179      68.066  55.441  83.103  1.00  0.00           C
ATOM   2910  C   LEU A 179      71.836  53.571  84.623  1.00  0.00           C
ATOM   2911  O   LEU A 179      71.016  53.301  85.503  1.00  0.00           O
ATOM   2912  N   LEU A 180      72.746  52.661  84.243  1.00  0.00           N
ATOM   2914  CA  LEU A 180      72.806  51.271  84.683  1.00  0.00           C
ATOM   2916  CB  LEU A 180      73.976  50.501  84.043  1.00  0.00           C
ATOM   2919  CG  LEU A 180      73.866  50.271  82.533  1.00  0.00           C
ATOM   2921  CD1 LEU A 180      75.196  49.691  82.023  1.00  0.00           C
ATOM   2925  CD2 LEU A 180      72.706  49.341  82.163  1.00  0.00           C
ATOM   2929  C   LEU A 180      72.956  51.121  86.183  1.00  0.00           C
ATOM   2930  O   LEU A 180      72.436  50.181  86.763  1.00  0.00           O
ATOM   2931  N   ASP A 181      73.696  52.041  86.823  1.00  0.00           N
ATOM   2933  CA  ASP A 181      73.806  52.071  88.263  1.00  0.00           C
ATOM   2935  CB  ASP A 181      74.986  53.001  88.703  1.00  0.00           C
ATOM   2938  CG  ASP A 181      74.836  54.521  88.653  1.00  0.00           C
ATOM   2939  OD1 ASP A 181      73.826  55.051  88.143  1.00  0.00           O
ATOM   2940  OD2 ASP A 181      75.716  55.161  89.273  1.00  0.00           O
ATOM   2941  C   ASP A 181      72.476  52.351  88.963  1.00  0.00           C
ATOM   2942  O   ASP A 181      72.176  51.761  89.993  1.00  0.00           O
ATOM   2943  N   SER A 182      71.646  53.261  88.413  1.00  0.00           N
ATOM   2945  CA  SER A 182      70.526  53.831  89.153  1.00  0.00           C
ATOM   2947  CB  SER A 182      70.496  55.381  89.083  1.00  0.00           C
ATOM   2950  OG  SER A 182      70.316  55.911  87.773  1.00  0.00           O
ATOM   2952  C   SER A 182      69.206  53.241  88.713  1.00  0.00           C
ATOM   2953  O   SER A 182      68.156  53.511  89.303  1.00  0.00           O
ATOM   2954  N   ASP A 183      69.216  52.361  87.683  1.00  0.00           N
ATOM   2956  CA  ASP A 183      68.036  51.781  87.063  1.00  0.00           C
ATOM   2958  CB  ASP A 183      68.416  51.061  85.723  1.00  0.00           C
ATOM   2961  CG  ASP A 183      69.256  49.791  85.783  1.00  0.00           C
ATOM   2962  OD1 ASP A 183      69.406  49.161  86.853  1.00  0.00           O
ATOM   2963  OD2 ASP A 183      69.736  49.401  84.673  1.00  0.00           O
ATOM   2964  C   ASP A 183      67.176  50.971  88.023  1.00  0.00           C
ATOM   2965  O   ASP A 183      65.946  51.001  88.013  1.00  0.00           O
ATOM   2966  N   GLY A 184      67.856  50.251  88.943  1.00  0.00           N
ATOM   2968  CA  GLY A 184      67.266  49.441  89.993  1.00  0.00           C
ATOM   2971  C   GLY A 184      66.476  50.151  91.033  1.00  0.00           C
ATOM   2972  O   GLY A 184      65.486  49.631  91.533  1.00  0.00           O
ATOM   2973  N   LEU A 185      66.886  51.391  91.383  1.00  0.00           N
ATOM   2975  CA  LEU A 185      66.186  52.201  92.363  1.00  0.00           C
ATOM   2977  CB  LEU A 185      66.906  53.561  92.543  1.00  0.00           C
ATOM   2980  CG  LEU A 185      68.386  53.471  92.913  1.00  0.00           C
ATOM   2982  CD1 LEU A 185      68.956  54.871  93.193  1.00  0.00           C
ATOM   2986  CD2 LEU A 185      68.556  52.591  94.133  1.00  0.00           C
ATOM   2990  C   LEU A 185      64.776  52.501  91.943  1.00  0.00           C
ATOM   2991  O   LEU A 185      63.826  52.361  92.713  1.00  0.00           O
ATOM   2992  N   LEU A 186      64.656  52.841  90.643  1.00  0.00           N
ATOM   2994  CA  LEU A 186      63.446  53.121  89.933  1.00  0.00           C
ATOM   2996  CB  LEU A 186      63.886  53.561  88.503  1.00  0.00           C
ATOM   2999  CG  LEU A 186      62.896  54.471  87.773  1.00  0.00           C
ATOM   3001  CD1 LEU A 186      63.596  55.411  86.783  1.00  0.00           C
ATOM   3005  CD2 LEU A 186      61.816  53.661  87.043  1.00  0.00           C
ATOM   3009  C   LEU A 186      62.466  51.951  89.923  1.00  0.00           C
ATOM   3010  O   LEU A 186      61.286  52.151  90.203  1.00  0.00           O
ATOM   3011  N   ARG A 187      62.926  50.701  89.703  1.00  0.00           N
ATOM   3013  CA  ARG A 187      62.066  49.551  89.463  1.00  0.00           C
ATOM   3015  CB  ARG A 187      62.866  48.251  89.133  1.00  0.00           C
ATOM   3018  CG  ARG A 187      63.776  48.351  87.893  1.00  0.00           C
ATOM   3021  CD  ARG A 187      64.026  47.011  87.163  1.00  0.00           C
ATOM   3024  NE  ARG A 187      62.826  46.651  86.323  1.00  0.00           N
ATOM   3026  CZ  ARG A 187      62.696  46.991  85.043  1.00  0.00           C
ATOM   3027  NH1 ARG A 187      63.686  47.471  84.323  1.00  0.00           N
ATOM   3030  NH2 ARG A 187      61.516  46.851  84.453  1.00  0.00           N
ATOM   3033  C   ARG A 187      61.056  49.261  90.573  1.00  0.00           C
ATOM   3034  O   ARG A 187      59.936  48.831  90.313  1.00  0.00           O
ATOM   3035  N   GLN A 188      61.436  49.531  91.833  1.00  0.00           N
ATOM   3037  CA  GLN A 188      60.546  49.341  92.963  1.00  0.00           C
ATOM   3039  CB  GLN A 188      61.316  48.641  94.103  1.00  0.00           C
ATOM   3042  CG  GLN A 188      61.636  47.141  93.843  1.00  0.00           C
ATOM   3045  CD  GLN A 188      60.386  46.271  93.663  1.00  0.00           C
ATOM   3046  OE1 GLN A 188      59.246  46.711  93.823  1.00  0.00           O
ATOM   3047  NE2 GLN A 188      60.576  44.981  93.313  1.00  0.00           N
ATOM   3050  C   GLN A 188      59.826  50.591  93.473  1.00  0.00           C
ATOM   3051  O   GLN A 188      59.016  50.491  94.393  1.00  0.00           O
ATOM   3052  N   SER A 189      59.996  51.811  92.883  1.00  0.00           N
ATOM   3054  CA  SER A 189      59.266  52.981  93.353  1.00  0.00           C
ATOM   3056  CB  SER A 189      59.866  54.371  92.993  1.00  0.00           C
ATOM   3059  OG  SER A 189      59.876  54.681  91.603  1.00  0.00           O
ATOM   3061  C   SER A 189      57.766  52.961  93.073  1.00  0.00           C
ATOM   3062  O   SER A 189      57.276  52.261  92.183  1.00  0.00           O
ATOM   3063  N   SER A 190      56.976  53.641  93.903  1.00  0.00           N
ATOM   3065  CA  SER A 190      55.556  53.881  93.743  1.00  0.00           C
ATOM   3067  CB  SER A 190      55.056  54.551  95.043  1.00  0.00           C
ATOM   3070  OG  SER A 190      55.636  53.921  96.183  1.00  0.00           O
ATOM   3072  C   SER A 190      55.216  54.821  92.593  1.00  0.00           C
ATOM   3073  O   SER A 190      55.856  55.861  92.483  1.00  0.00           O
ATOM   3074  N   ASP A 191      54.186  54.531  91.743  1.00  0.00           N
ATOM   3076  CA  ASP A 191      53.936  55.121  90.423  1.00  0.00           C
ATOM   3078  CB  ASP A 191      52.706  56.111  90.353  1.00  0.00           C
ATOM   3081  CG  ASP A 191      52.266  56.511  88.943  1.00  0.00           C
ATOM   3082  OD1 ASP A 191      53.106  56.401  88.013  1.00  0.00           O
ATOM   3083  OD2 ASP A 191      51.116  57.001  88.763  1.00  0.00           O
ATOM   3084  C   ASP A 191      55.206  55.601  89.673  1.00  0.00           C
ATOM   3085  O   ASP A 191      55.576  56.781  89.713  1.00  0.00           O
ATOM   3086  N   PRO A 192      55.916  54.701  88.983  1.00  0.00           N
ATOM   3087  CD  PRO A 192      55.636  53.261  88.863  1.00  0.00           C
ATOM   3090  CA  PRO A 192      57.176  55.051  88.363  1.00  0.00           C
ATOM   3092  CB  PRO A 192      57.796  53.701  88.003  1.00  0.00           C
ATOM   3095  CG  PRO A 192      56.586  52.791  87.773  1.00  0.00           C
ATOM   3098  C   PRO A 192      56.986  55.881  87.123  1.00  0.00           C
ATOM   3099  O   PRO A 192      57.996  56.371  86.613  1.00  0.00           O
ATOM   3100  N   TYR A 193      55.756  56.081  86.603  1.00  0.00           N
ATOM   3102  CA  TYR A 193      55.556  57.051  85.543  1.00  0.00           C
ATOM   3104  CB  TYR A 193      54.106  56.891  85.003  1.00  0.00           C
ATOM   3107  CG  TYR A 193      53.736  57.921  83.983  1.00  0.00           C
ATOM   3108  CD1 TYR A 193      53.156  59.141  84.373  1.00  0.00           C
ATOM   3110  CE1 TYR A 193      52.796  60.091  83.403  1.00  0.00           C
ATOM   3112  CZ  TYR A 193      53.006  59.811  82.053  1.00  0.00           C
ATOM   3113  OH  TYR A 193      52.626  60.761  81.113  1.00  0.00           O
ATOM   3115  CD2 TYR A 193      53.926  57.651  82.623  1.00  0.00           C
ATOM   3117  CE2 TYR A 193      53.576  58.601  81.663  1.00  0.00           C
ATOM   3119  C   TYR A 193      55.876  58.471  86.003  1.00  0.00           C
ATOM   3120  O   TYR A 193      56.516  59.271  85.333  1.00  0.00           O
ATOM   3121  N   ILE A 194      55.416  58.801  87.223  1.00  0.00           N
ATOM   3123  CA  ILE A 194      55.546  60.111  87.803  1.00  0.00           C
ATOM   3125  CB  ILE A 194      54.716  60.221  89.063  1.00  0.00           C
ATOM   3127  CG2 ILE A 194      54.966  61.551  89.813  1.00  0.00           C
ATOM   3131  CG1 ILE A 194      53.226  60.041  88.693  1.00  0.00           C
ATOM   3134  CD  ILE A 194      52.706  61.041  87.643  1.00  0.00           C
ATOM   3138  C   ILE A 194      56.936  60.591  88.023  1.00  0.00           C
ATOM   3139  O   ILE A 194      57.246  61.741  87.693  1.00  0.00           O
ATOM   3140  N   MET A 195      57.856  59.761  88.553  1.00  0.00           N
ATOM   3142  CA  MET A 195      59.226  60.181  88.723  1.00  0.00           C
ATOM   3144  CB  MET A 195      60.076  59.171  89.513  1.00  0.00           C
ATOM   3147  CG  MET A 195      59.746  59.061  91.023  1.00  0.00           C
ATOM   3150  SD  MET A 195      58.296  58.041  91.423  1.00  0.00           S
ATOM   3151  CE  MET A 195      57.196  59.411  91.883  1.00  0.00           C
ATOM   3155  C   MET A 195      59.866  60.571  87.403  1.00  0.00           C
ATOM   3156  O   MET A 195      60.476  61.621  87.313  1.00  0.00           O
ATOM   3157  N   VAL A 196      59.656  59.781  86.323  1.00  0.00           N
ATOM   3159  CA  VAL A 196      60.056  60.131  84.963  1.00  0.00           C
ATOM   3161  CB  VAL A 196      59.726  58.981  84.003  1.00  0.00           C
ATOM   3163  CG1 VAL A 196      60.206  59.291  82.573  1.00  0.00           C
ATOM   3167  CG2 VAL A 196      60.426  57.701  84.503  1.00  0.00           C
ATOM   3171  C   VAL A 196      59.426  61.411  84.433  1.00  0.00           C
ATOM   3172  O   VAL A 196      60.106  62.271  83.863  1.00  0.00           O
ATOM   3173  N   ARG A 197      58.096  61.601  84.613  1.00  0.00           N
ATOM   3175  CA  ARG A 197      57.386  62.811  84.213  1.00  0.00           C
ATOM   3177  CB  ARG A 197      55.856  62.701  84.483  1.00  0.00           C
ATOM   3180  CG  ARG A 197      55.036  63.811  83.783  1.00  0.00           C
ATOM   3183  CD  ARG A 197      54.026  64.561  84.663  1.00  0.00           C
ATOM   3186  NE  ARG A 197      52.926  63.601  84.993  1.00  0.00           N
ATOM   3188  CZ  ARG A 197      51.646  63.931  85.113  1.00  0.00           C
ATOM   3189  NH1 ARG A 197      51.116  65.041  84.663  1.00  0.00           N
ATOM   3192  NH2 ARG A 197      50.836  63.091  85.753  1.00  0.00           N
ATOM   3195  C   ARG A 197      57.886  64.051  84.953  1.00  0.00           C
ATOM   3196  O   ARG A 197      58.316  65.031  84.353  1.00  0.00           O
ATOM   3197  N   GLU A 198      57.886  64.011  86.303  1.00  0.00           N
ATOM   3199  CA  GLU A 198      58.316  65.101  87.153  1.00  0.00           C
ATOM   3201  CB  GLU A 198      58.006  64.851  88.653  1.00  0.00           C
ATOM   3204  CG  GLU A 198      56.496  64.851  89.013  1.00  0.00           C
ATOM   3207  CD  GLU A 198      55.806  66.191  88.773  1.00  0.00           C
ATOM   3208  OE1 GLU A 198      54.816  66.171  87.993  1.00  0.00           O
ATOM   3209  OE2 GLU A 198      56.186  67.231  89.363  1.00  0.00           O
ATOM   3210  C   GLU A 198      59.786  65.441  86.993  1.00  0.00           C
ATOM   3211  O   GLU A 198      60.146  66.611  86.893  1.00  0.00           O
ATOM   3212  N   ALA A 199      60.666  64.421  86.913  1.00  0.00           N
ATOM   3214  CA  ALA A 199      62.056  64.591  86.603  1.00  0.00           C
ATOM   3216  CB  ALA A 199      62.826  63.261  86.733  1.00  0.00           C
ATOM   3220  C   ALA A 199      62.306  65.181  85.233  1.00  0.00           C
ATOM   3221  O   ALA A 199      63.126  66.081  85.083  1.00  0.00           O
ATOM   3222  N   TYR A 200      61.556  64.761  84.183  1.00  0.00           N
ATOM   3224  CA  TYR A 200      61.646  65.411  82.873  1.00  0.00           C
ATOM   3226  CB  TYR A 200      60.696  64.751  81.823  1.00  0.00           C
ATOM   3229  CG  TYR A 200      60.706  65.491  80.493  1.00  0.00           C
ATOM   3230  CD1 TYR A 200      59.856  66.601  80.293  1.00  0.00           C
ATOM   3232  CE1 TYR A 200      59.936  67.361  79.123  1.00  0.00           C
ATOM   3234  CZ  TYR A 200      60.796  66.981  78.103  1.00  0.00           C
ATOM   3235  OH  TYR A 200      60.666  67.651  76.873  1.00  0.00           O
ATOM   3237  CD2 TYR A 200      61.576  65.121  79.453  1.00  0.00           C
ATOM   3239  CE2 TYR A 200      61.606  65.851  78.253  1.00  0.00           C
ATOM   3241  C   TYR A 200      61.406  66.921  82.973  1.00  0.00           C
ATOM   3242  O   TYR A 200      62.266  67.721  82.583  1.00  0.00           O
ATOM   3243  N   PHE A 201      60.286  67.331  83.593  1.00  0.00           N
ATOM   3245  CA  PHE A 201      59.976  68.721  83.863  1.00  0.00           C
ATOM   3247  CB  PHE A 201      58.526  68.921  84.363  1.00  0.00           C
ATOM   3250  CG  PHE A 201      57.566  68.631  83.233  1.00  0.00           C
ATOM   3251  CD1 PHE A 201      57.536  69.481  82.113  1.00  0.00           C
ATOM   3253  CE1 PHE A 201      56.706  69.201  81.023  1.00  0.00           C
ATOM   3255  CZ  PHE A 201      55.896  68.061  81.033  1.00  0.00           C
ATOM   3257  CD2 PHE A 201      56.736  67.511  83.243  1.00  0.00           C
ATOM   3259  CE2 PHE A 201      55.916  67.211  82.143  1.00  0.00           C
ATOM   3261  C   PHE A 201      60.976  69.441  84.763  1.00  0.00           C
ATOM   3262  O   PHE A 201      61.336  70.581  84.503  1.00  0.00           O
ATOM   3263  N   GLN A 202      61.506  68.781  85.813  1.00  0.00           N
ATOM   3265  CA  GLN A 202      62.626  69.311  86.573  1.00  0.00           C
ATOM   3267  CB  GLN A 202      63.056  68.351  87.703  1.00  0.00           C
ATOM   3270  CG  GLN A 202      62.046  68.271  88.863  1.00  0.00           C
ATOM   3273  CD  GLN A 202      62.276  67.051  89.753  1.00  0.00           C
ATOM   3274  OE1 GLN A 202      63.076  66.141  89.493  1.00  0.00           O
ATOM   3275  NE2 GLN A 202      61.516  66.991  90.863  1.00  0.00           N
ATOM   3278  C   GLN A 202      63.866  69.661  85.763  1.00  0.00           C
ATOM   3279  O   GLN A 202      64.386  70.771  85.873  1.00  0.00           O
ATOM   3280  N   ARG A 203      64.336  68.741  84.903  1.00  0.00           N
ATOM   3282  CA  ARG A 203      65.496  69.011  84.073  1.00  0.00           C
ATOM   3284  CB  ARG A 203      66.106  67.751  83.383  1.00  0.00           C
ATOM   3287  CG  ARG A 203      66.866  66.791  84.313  1.00  0.00           C
ATOM   3290  CD  ARG A 203      65.926  65.931  85.143  1.00  0.00           C
ATOM   3293  NE  ARG A 203      66.706  64.891  85.843  1.00  0.00           N
ATOM   3295  CZ  ARG A 203      66.606  63.591  85.633  1.00  0.00           C
ATOM   3296  NH1 ARG A 203      65.806  63.081  84.713  1.00  0.00           N
ATOM   3299  NH2 ARG A 203      67.356  62.791  86.363  1.00  0.00           N
ATOM   3302  C   ARG A 203      65.206  70.061  83.023  1.00  0.00           C
ATOM   3303  O   ARG A 203      65.956  71.011  82.833  1.00  0.00           O
ATOM   3304  N   HIS A 204      64.076  69.871  82.313  1.00  0.00           N
ATOM   3306  CA  HIS A 204      63.706  70.711  81.183  1.00  0.00           C
ATOM   3308  CB  HIS A 204      62.716  69.971  80.263  1.00  0.00           C
ATOM   3311  ND1 HIS A 204      63.926  69.301  78.223  1.00  0.00           N
ATOM   3312  CG  HIS A 204      63.476  68.941  79.483  1.00  0.00           C
ATOM   3313  CE1 HIS A 204      64.406  68.181  77.703  1.00  0.00           C
ATOM   3315  NE2 HIS A 204      64.346  67.161  78.583  1.00  0.00           N
ATOM   3317  CD2 HIS A 204      63.736  67.631  79.723  1.00  0.00           C
ATOM   3319  C   HIS A 204      63.246  72.111  81.523  1.00  0.00           C
ATOM   3320  O   HIS A 204      63.576  73.061  80.823  1.00  0.00           O
ATOM   3321  N   ASP A 205      62.546  72.331  82.663  1.00  0.00           N
ATOM   3323  CA  ASP A 205      62.366  73.681  83.173  1.00  0.00           C
ATOM   3325  CB  ASP A 205      61.366  73.791  84.373  1.00  0.00           C
ATOM   3328  CG  ASP A 205      59.926  73.921  83.913  1.00  0.00           C
ATOM   3329  OD1 ASP A 205      59.666  74.801  83.043  1.00  0.00           O
ATOM   3330  OD2 ASP A 205      59.026  73.221  84.453  1.00  0.00           O
ATOM   3331  C   ASP A 205      63.696  74.321  83.533  1.00  0.00           C
ATOM   3332  O   ASP A 205      63.886  75.501  83.253  1.00  0.00           O
ATOM   3333  N   PHE A 206      64.646  73.571  84.143  1.00  0.00           N
ATOM   3335  CA  PHE A 206      65.916  74.131  84.603  1.00  0.00           C
ATOM   3337  CB  PHE A 206      66.716  73.091  85.433  1.00  0.00           C
ATOM   3340  CG  PHE A 206      67.996  73.701  85.953  1.00  0.00           C
ATOM   3341  CD1 PHE A 206      68.006  74.471  87.123  1.00  0.00           C
ATOM   3343  CE1 PHE A 206      69.166  75.151  87.523  1.00  0.00           C
ATOM   3345  CZ  PHE A 206      70.336  75.031  86.763  1.00  0.00           C
ATOM   3347  CD2 PHE A 206      69.176  73.591  85.203  1.00  0.00           C
ATOM   3349  CE2 PHE A 206      70.336  74.251  85.613  1.00  0.00           C
ATOM   3351  C   PHE A 206      66.766  74.781  83.503  1.00  0.00           C
ATOM   3352  O   PHE A 206      67.286  75.881  83.683  1.00  0.00           O
ATOM   3353  N   ILE A 207      66.896  74.101  82.343  1.00  0.00           N
ATOM   3355  CA  ILE A 207      67.656  74.541  81.173  1.00  0.00           C
ATOM   3357  CB  ILE A 207      67.566  73.501  80.053  1.00  0.00           C
ATOM   3359  CG2 ILE A 207      68.336  73.941  78.793  1.00  0.00           C
ATOM   3363  CG1 ILE A 207      68.046  72.091  80.453  1.00  0.00           C
ATOM   3366  CD  ILE A 207      67.426  71.041  79.513  1.00  0.00           C
ATOM   3370  C   ILE A 207      67.196  75.911  80.683  1.00  0.00           C
ATOM   3371  O   ILE A 207      67.986  76.751  80.283  1.00  0.00           O
ATOM   3372  N   ALA A 208      65.886  76.201  80.743  1.00  0.00           N
ATOM   3374  CA  ALA A 208      65.406  77.551  80.553  1.00  0.00           C
ATOM   3376  CB  ALA A 208      63.876  77.551  80.373  1.00  0.00           C
ATOM   3380  C   ALA A 208      65.836  78.501  81.693  1.00  0.00           C
ATOM   3381  O   ALA A 208      65.236  78.501  82.763  1.00  0.00           O
ATOM   3382  N   ASN A 209      66.886  79.321  81.443  1.00  0.00           N
ATOM   3384  CA  ASN A 209      67.526  80.301  82.313  1.00  0.00           C
ATOM   3386  CB  ASN A 209      66.536  81.271  82.993  1.00  0.00           C
ATOM   3389  CG  ASN A 209      65.966  82.171  81.933  1.00  0.00           C
ATOM   3390  OD1 ASN A 209      64.746  82.311  81.803  1.00  0.00           O
ATOM   3391  ND2 ASN A 209      66.836  82.871  81.173  1.00  0.00           N
ATOM   3394  C   ASN A 209      68.526  79.831  83.333  1.00  0.00           C
ATOM   3395  O   ASN A 209      69.096  80.671  84.033  1.00  0.00           O
ATOM   3396  N   GLY A 210      68.836  78.531  83.393  1.00  0.00           N
ATOM   3398  CA  GLY A 210      69.916  78.021  84.223  1.00  0.00           C
ATOM   3401  C   GLY A 210      70.586  76.961  83.433  1.00  0.00           C
ATOM   3402  O   GLY A 210      69.976  76.381  82.543  1.00  0.00           O
ATOM   3403  N   GLY A 211      71.876  76.661  83.673  1.00  0.00           N
ATOM   3405  CA  GLY A 211      72.546  75.681  82.813  1.00  0.00           C
ATOM   3408  C   GLY A 211      73.716  75.011  83.473  1.00  0.00           C
ATOM   3409  O   GLY A 211      74.806  75.571  83.513  1.00  0.00           O
ATOM   3410  N   GLU A 212      73.546  73.781  83.983  1.00  0.00           N
ATOM   3412  CA  GLU A 212      74.586  73.141  84.783  1.00  0.00           C
ATOM   3414  CB  GLU A 212      74.516  73.431  86.313  1.00  0.00           C
ATOM   3417  CG  GLU A 212      74.846  74.891  86.763  1.00  0.00           C
ATOM   3420  CD  GLU A 212      76.306  75.361  86.863  1.00  0.00           C
ATOM   3421  OE1 GLU A 212      77.016  75.481  85.833  1.00  0.00           O
ATOM   3422  OE2 GLU A 212      76.716  75.731  88.003  1.00  0.00           O
ATOM   3423  C   GLU A 212      74.616  71.631  84.593  1.00  0.00           C
ATOM   3424  O   GLU A 212      74.076  70.861  85.393  1.00  0.00           O
ATOM   3425  N   LEU A 213      75.346  71.141  83.583  1.00  0.00           N
ATOM   3427  CA  LEU A 213      75.846  69.771  83.593  1.00  0.00           C
ATOM   3429  CB  LEU A 213      75.386  69.051  82.303  1.00  0.00           C
ATOM   3432  CG  LEU A 213      76.036  67.691  81.953  1.00  0.00           C
ATOM   3434  CD1 LEU A 213      75.106  66.511  82.273  1.00  0.00           C
ATOM   3438  CD2 LEU A 213      76.486  67.641  80.473  1.00  0.00           C
ATOM   3442  C   LEU A 213      77.366  69.851  83.683  1.00  0.00           C
ATOM   3443  O   LEU A 213      78.016  70.211  82.713  1.00  0.00           O
ATOM   3444  N   LYS A 214      77.966  69.561  84.863  1.00  0.00           N
ATOM   3446  CA  LYS A 214      79.416  69.451  85.063  1.00  0.00           C
ATOM   3448  CB  LYS A 214      80.146  70.731  85.603  1.00  0.00           C
ATOM   3451  CG  LYS A 214      80.906  71.571  84.543  1.00  0.00           C
ATOM   3454  CD  LYS A 214      80.096  72.621  83.763  1.00  0.00           C
ATOM   3457  CE  LYS A 214      79.746  73.891  84.563  1.00  0.00           C
ATOM   3460  NZ  LYS A 214      78.706  74.671  83.863  1.00  0.00           N
ATOM   3464  C   LYS A 214      79.666  68.321  86.083  1.00  0.00           C
ATOM   3465  OT1 LYS A 214      78.646  67.801  86.603  1.00  0.00           O
ATOM   3466  OT2 LYS A 214      80.846  67.971  86.353  1.00  0.00           O
ATOM   3467  NH3 POPEB 215       0.904 102.101  75.013  1.00  0.00           N
ATOM   3471  C12 POPEB 215      -0.246 101.901  75.943  1.00  0.00           C
ATOM   3474  C11 POPEB 215       0.294 101.661  77.363  1.00  0.00           C
ATOM   3477  P   POPEB 215       2.486 103.121  77.673  1.00  0.00           P
ATOM   3478  O13 POPEB 215       2.976 103.931  78.803  1.00  0.00           O
ATOM   3479  O14 POPEB 215       3.206 101.851  77.373  1.00  0.00           O
ATOM   3480  O11 POPEB 215       2.456 103.991  76.343  1.00  0.00           O
ATOM   3481  O12 POPEB 215       0.964 102.821  77.853  1.00  0.00           O
ATOM   3482  C1  POPEB 215       2.134 105.391  76.433  1.00  0.00           C
ATOM   3485  C2  POPEB 215       2.886 106.241  75.363  1.00  0.00           C
ATOM   3487  O21 POPEB 215       2.706 105.711  74.043  1.00  0.00           O
ATOM   3488  C21 POPEB 215       1.454 105.641  73.633  1.00  0.00           C
ATOM   3489  O22 POPEB 215       0.494 106.191  74.133  1.00  0.00           O
ATOM   3490  C22 POPEB 215       1.364 104.631  72.503  1.00  0.00           C
ATOM   3493  C3  POPEB 215       4.416 106.271  75.663  1.00  0.00           C
ATOM   3496  O31 POPEB 215       5.196 106.761  74.533  1.00  0.00           O
ATOM   3497  C31 POPEB 215       5.646 105.831  73.693  1.00  0.00           C
ATOM   3498  O32 POPEB 215       5.676 104.631  73.933  1.00  0.00           O
ATOM   3499  C32 POPEB 215       6.226 106.471  72.433  1.00  0.00           C
ATOM   3502  C23 POPEB 215       0.994 105.301  71.163  1.00  0.00           C
ATOM   3505  C24 POPEB 215       0.864 104.261  70.043  1.00  0.00           C
ATOM   3508  C25 POPEB 215       0.514 104.891  68.683  1.00  0.00           C
ATOM   3511  C26 POPEB 215       1.694 105.111  67.733  1.00  0.00           C
ATOM   3514  C27 POPEB 215       1.194 105.561  66.353  1.00  0.00           C
ATOM   3517  C28 POPEB 215       2.254 105.471  65.233  1.00  0.00           C
ATOM   3520  C29 POPEB 215       3.116 106.701  65.163  1.00  0.00           C
ATOM   3522 0C21 POPEB 215       3.326 107.451  64.063  1.00  0.00           C
ATOM   3524 1C21 POPEB 215       2.766 107.181  62.693  1.00  0.00           C
ATOM   3527 2C21 POPEB 215       3.456 108.061  61.623  1.00  0.00           C
ATOM   3530 3C21 POPEB 215       3.146 107.641  60.173  1.00  0.00           C
ATOM   3533 4C21 POPEB 215       1.654 107.691  59.803  1.00  0.00           C
ATOM   3536 5C21 POPEB 215       1.414 107.561  58.283  1.00  0.00           C
ATOM   3539 6C21 POPEB 215       1.914 106.231  57.693  1.00  0.00           C
ATOM   3542 7C21 POPEB 215       1.814 106.191  56.163  1.00  0.00           C
ATOM   3545 8C21 POPEB 215       2.384 104.901  55.563  1.00  0.00           C
ATOM   3549  C33 POPEB 215       5.136 106.891  71.403  1.00  0.00           C
ATOM   3552  C34 POPEB 215       5.716 107.551  70.143  1.00  0.00           C
ATOM   3555  C35 POPEB 215       6.106 106.531  69.073  1.00  0.00           C
ATOM   3558  C36 POPEB 215       6.436 107.131  67.693  1.00  0.00           C
ATOM   3561  C37 POPEB 215       6.576 106.031  66.633  1.00  0.00           C
ATOM   3564  C38 POPEB 215       6.816 106.501  65.193  1.00  0.00           C
ATOM   3567  C39 POPEB 215       8.206 107.091  64.943  1.00  0.00           C
ATOM   3570 0C31 POPEB 215       8.516 107.151  63.443  1.00  0.00           C
ATOM   3573 1C31 POPEB 215       9.806 107.901  63.113  1.00  0.00           C
ATOM   3576 2C31 POPEB 215      10.126 107.901  61.613  1.00  0.00           C
ATOM   3579 3C31 POPEB 215      11.036 106.731  61.213  1.00  0.00           C
ATOM   3582 4C31 POPEB 215      10.776 106.231  59.783  1.00  0.00           C
ATOM   3585 5C31 POPEB 215      11.736 105.101  59.383  1.00  0.00           C
ATOM   3588 6C31 POPEB 215      11.416 104.491  58.033  1.00  0.00           C
ATOM   3592  NH3 POPEC 216      82.446  57.611  36.523  1.00  0.00           N
ATOM   3596  C12 POPEC 216      81.456  56.501  36.273  1.00  0.00           C
ATOM   3599  C11 POPEC 216      81.766  55.671  35.003  1.00  0.00           C
ATOM   3602  P   POPEC 216      80.596  53.321  35.183  1.00  0.00           P
ATOM   3603  O13 POPEC 216      79.226  52.811  34.983  1.00  0.00           O
ATOM   3604  O14 POPEC 216      81.756  52.571  34.633  1.00  0.00           O
ATOM   3605  O11 POPEC 216      80.836  53.551  36.743  1.00  0.00           O
ATOM   3606  O12 POPEC 216      80.686  54.811  34.643  1.00  0.00           O
ATOM   3607  C1  POPEC 216      80.566  52.511  37.693  1.00  0.00           C
ATOM   3610  C2  POPEC 216      79.576  52.951  38.803  1.00  0.00           C
ATOM   3612  O21 POPEC 216      79.756  52.121  39.953  1.00  0.00           O
ATOM   3613  C21 POPEC 216      79.466  52.611  41.153  1.00  0.00           C
ATOM   3614  O22 POPEC 216      79.256  53.791  41.413  1.00  0.00           O
ATOM   3615  C22 POPEC 216      79.426  51.441  42.123  1.00  0.00           C
ATOM   3618  C3  POPEC 216      78.126  52.831  38.283  1.00  0.00           C
ATOM   3621  O31 POPEC 216      77.246  53.721  39.003  1.00  0.00           O
ATOM   3622  C31 POPEC 216      76.486  53.151  39.923  1.00  0.00           C
ATOM   3623  O32 POPEC 216      76.566  52.001  40.313  1.00  0.00           O
ATOM   3624  C32 POPEC 216      75.456  54.171  40.403  1.00  0.00           C
ATOM   3627  C23 POPEC 216      79.206  51.811  43.603  1.00  0.00           C
ATOM   3630  C24 POPEC 216      79.586  50.651  44.533  1.00  0.00           C
ATOM   3633  C25 POPEC 216      79.306  50.931  46.023  1.00  0.00           C
ATOM   3636  C26 POPEC 216      77.826  50.781  46.413  1.00  0.00           C
ATOM   3639  C27 POPEC 216      77.546  50.991  47.903  1.00  0.00           C
ATOM   3642  C28 POPEC 216      77.896  52.411  48.403  1.00  0.00           C
ATOM   3645  C29 POPEC 216      77.316  52.671  49.773  1.00  0.00           C
ATOM   3647 0C21 POPEC 216      77.966  52.851  50.933  1.00  0.00           C
ATOM   3649 1C21 POPEC 216      79.456  52.831  51.183  1.00  0.00           C
ATOM   3652 2C21 POPEC 216      80.066  54.231  51.443  1.00  0.00           C
ATOM   3655 3C21 POPEC 216      79.226  55.121  52.373  1.00  0.00           C
ATOM   3658 4C21 POPEC 216      79.926  56.411  52.843  1.00  0.00           C
ATOM   3661 5C21 POPEC 216      78.936  57.341  53.563  1.00  0.00           C
ATOM   3664 6C21 POPEC 216      79.576  58.221  54.653  1.00  0.00           C
ATOM   3667 7C21 POPEC 216      80.556  59.271  54.123  1.00  0.00           C
ATOM   3670 8C21 POPEC 216      81.116  60.151  55.243  1.00  0.00           C
ATOM   3674  C33 POPEC 216      75.626  54.561  41.883  1.00  0.00           C
ATOM   3677  C34 POPEC 216      74.446  55.431  42.323  1.00  0.00           C
ATOM   3680  C35 POPEC 216      74.566  55.841  43.783  1.00  0.00           C
ATOM   3683  C36 POPEC 216      75.356  57.131  43.983  1.00  0.00           C
ATOM   3686  C37 POPEC 216      75.226  57.661  45.413  1.00  0.00           C
ATOM   3689  C38 POPEC 216      75.636  59.141  45.523  1.00  0.00           C
ATOM   3692  C39 POPEC 216      74.746  59.891  46.523  1.00  0.00           C
ATOM   3695 0C31 POPEC 216      74.976  59.481  47.983  1.00  0.00           C
ATOM   3698 1C31 POPEC 216      76.116  60.261  48.643  1.00  0.00           C
ATOM   3701 2C31 POPEC 216      76.316  59.881  50.113  1.00  0.00           C
ATOM   3704 3C31 POPEC 216      77.386  60.711  50.823  1.00  0.00           C
ATOM   3707 4C31 POPEC 216      77.046  62.201  50.903  1.00  0.00           C
ATOM   3710 5C31 POPEC 216      78.056  63.001  51.713  1.00  0.00           C
ATOM   3713 6C31 POPEC 216      77.786  64.511  51.693  1.00  0.00           C
ATOM   3717  NH3 POPED 217     122.466  89.521  29.263  1.00  0.00           N
ATOM   3721  C12 POPED 217     121.256  90.311  29.713  1.00  0.00           C
ATOM   3724  C11 POPED 217     120.836  89.961  31.153  1.00  0.00           C
ATOM   3727  P   POPED 217     121.216  87.381  31.473  1.00  0.00           P
ATOM   3728  O13 POPED 217     122.506  87.781  32.073  1.00  0.00           O
ATOM   3729  O14 POPED 217     121.296  86.751  30.143  1.00  0.00           O
ATOM   3730  O11 POPED 217     120.346  86.521  32.473  1.00  0.00           O
ATOM   3731  O12 POPED 217     120.286  88.651  31.303  1.00  0.00           O
ATOM   3732  C1  POPED 217     120.216  86.861  33.863  1.00  0.00           C
ATOM   3735  C2  POPED 217     120.836  85.791  34.813  1.00  0.00           C
ATOM   3737  O21 POPED 217     121.766  86.411  35.713  1.00  0.00           O
ATOM   3738  C21 POPED 217     121.616  86.541  37.043  1.00  0.00           C
ATOM   3739  O22 POPED 217     122.506  86.941  37.783  1.00  0.00           O
ATOM   3740  C22 POPED 217     120.216  86.201  37.553  1.00  0.00           C
ATOM   3743  C3  POPED 217     121.566  84.651  34.013  1.00  0.00           C
ATOM   3746  O31 POPED 217     122.586  84.001  34.773  1.00  0.00           O
ATOM   3747  C31 POPED 217     122.246  83.391  35.883  1.00  0.00           C
ATOM   3748  O32 POPED 217     121.106  83.081  36.223  1.00  0.00           O
ATOM   3749  C32 POPED 217     123.516  83.181  36.693  1.00  0.00           C
ATOM   3752  C23 POPED 217     120.086  86.391  39.083  1.00  0.00           C
ATOM   3755  C24 POPED 217     118.636  86.271  39.573  1.00  0.00           C
ATOM   3758  C25 POPED 217     118.476  86.271  41.103  1.00  0.00           C
ATOM   3761  C26 POPED 217     119.006  87.571  41.733  1.00  0.00           C
ATOM   3764  C27 POPED 217     119.046  87.551  43.273  1.00  0.00           C
ATOM   3767  C28 POPED 217     119.526  88.891  43.863  1.00  0.00           C
ATOM   3770  C29 POPED 217     120.916  89.301  43.423  1.00  0.00           C
ATOM   3772 0C21 POPED 217     121.756  90.121  44.073  1.00  0.00           C
ATOM   3774 1C21 POPED 217     121.526  90.851  45.363  1.00  0.00           C
ATOM   3777 2C21 POPED 217     122.606  90.491  46.403  1.00  0.00           C
ATOM   3780 3C21 POPED 217     122.516  91.391  47.643  1.00  0.00           C
ATOM   3783 4C21 POPED 217     123.416  90.911  48.793  1.00  0.00           C
ATOM   3786 5C21 POPED 217     123.336  91.851  50.003  1.00  0.00           C
ATOM   3789 6C21 POPED 217     124.096  91.361  51.243  1.00  0.00           C
ATOM   3792 7C21 POPED 217     123.926  92.331  52.423  1.00  0.00           C
ATOM   3795 8C21 POPED 217     124.636  91.891  53.703  1.00  0.00           C
ATOM   3799  C33 POPED 217     123.226  83.151  38.203  1.00  0.00           C
ATOM   3802  C34 POPED 217     124.516  83.241  39.003  1.00  0.00           C
ATOM   3805  C35 POPED 217     124.306  83.231  40.523  1.00  0.00           C
ATOM   3808  C36 POPED 217     123.396  84.371  40.993  1.00  0.00           C
ATOM   3811  C37 POPED 217     123.686  84.781  42.433  1.00  0.00           C
ATOM   3814  C38 POPED 217     122.536  85.581  43.063  1.00  0.00           C
ATOM   3817  C39 POPED 217     122.006  84.931  44.343  1.00  0.00           C
ATOM   3820 0C31 POPED 217     121.316  83.581  44.073  1.00  0.00           C
ATOM   3823 1C31 POPED 217     120.896  82.871  45.373  1.00  0.00           C
ATOM   3826 2C31 POPED 217     119.686  83.541  46.033  1.00  0.00           C
ATOM   3829 3C31 POPED 217     119.476  83.091  47.483  1.00  0.00           C
ATOM   3832 4C31 POPED 217     118.276  83.801  48.123  1.00  0.00           C
ATOM   3835 5C31 POPED 217     118.316  83.751  49.653  1.00  0.00           C
ATOM   3838 6C31 POPED 217     117.116  84.451  50.293  1.00  0.00           C
ATOM   3842  NH3 POPEE 218      51.496  72.481  29.723  1.00  0.00           N
ATOM   3846  C12 POPEE 218      51.626  71.041  30.123  1.00  0.00           C
ATOM   3849  C11 POPEE 218      53.086  70.731  30.563  1.00  0.00           C
ATOM   3852  P   POPEE 218      52.286  68.391  31.463  1.00  0.00           P
ATOM   3853  O13 POPEE 218      51.436  68.031  30.323  1.00  0.00           O
ATOM   3854  O14 POPEE 218      52.956  67.251  32.133  1.00  0.00           O
ATOM   3855  O11 POPEE 218      51.556  69.251  32.553  1.00  0.00           O
ATOM   3856  O12 POPEE 218      53.376  69.371  30.903  1.00  0.00           O
ATOM   3857  C1  POPEE 218      52.296  69.581  33.743  1.00  0.00           C
ATOM   3860  C2  POPEE 218      51.306  69.731  34.903  1.00  0.00           C
ATOM   3862  O21 POPEE 218      52.066  69.991  36.093  1.00  0.00           O
ATOM   3863  C21 POPEE 218      51.556  70.961  36.843  1.00  0.00           C
ATOM   3864  O22 POPEE 218      50.596  71.651  36.543  1.00  0.00           O
ATOM   3865  C22 POPEE 218      52.376  71.101  38.123  1.00  0.00           C
ATOM   3868  C3  POPEE 218      50.476  68.431  35.073  1.00  0.00           C
ATOM   3871  O31 POPEE 218      49.706  68.431  36.283  1.00  0.00           O
ATOM   3872  C31 POPEE 218      48.496  68.981  36.183  1.00  0.00           C
ATOM   3873  O32 POPEE 218      48.016  69.481  35.183  1.00  0.00           O
ATOM   3874  C32 POPEE 218      47.806  68.891  37.543  1.00  0.00           C
ATOM   3877  C23 POPEE 218      51.956  72.341  38.963  1.00  0.00           C
ATOM   3880  C24 POPEE 218      52.376  72.231  40.423  1.00  0.00           C
ATOM   3883  C25 POPEE 218      51.986  73.441  41.303  1.00  0.00           C
ATOM   3886  C26 POPEE 218      50.476  73.621  41.493  1.00  0.00           C
ATOM   3889  C27 POPEE 218      50.096  74.731  42.493  1.00  0.00           C
ATOM   3892  C28 POPEE 218      49.916  74.281  43.963  1.00  0.00           C
ATOM   3895  C29 POPEE 218      51.156  73.671  44.573  1.00  0.00           C
ATOM   3897 0C21 POPEE 218      52.176  74.311  45.173  1.00  0.00           C
ATOM   3899 1C21 POPEE 218      52.326  75.801  45.393  1.00  0.00           C
ATOM   3902 2C21 POPEE 218      52.756  76.121  46.843  1.00  0.00           C
ATOM   3905 3C21 POPEE 218      54.216  75.741  47.153  1.00  0.00           C
ATOM   3908 4C21 POPEE 218      54.556  75.781  48.653  1.00  0.00           C
ATOM   3911 5C21 POPEE 218      55.986  75.281  48.923  1.00  0.00           C
ATOM   3914 6C21 POPEE 218      56.266  75.021  50.413  1.00  0.00           C
ATOM   3917 7C21 POPEE 218      57.626  74.371  50.663  1.00  0.00           C
ATOM   3920 8C21 POPEE 218      57.866  74.041  52.143  1.00  0.00           C
ATOM   3924  C33 POPEE 218      48.746  69.031  38.773  1.00  0.00           C
ATOM   3927  C34 POPEE 218      47.966  69.261  40.073  1.00  0.00           C
ATOM   3930  C35 POPEE 218      48.846  69.571  41.293  1.00  0.00           C
ATOM   3933  C36 POPEE 218      48.006  69.921  42.523  1.00  0.00           C
ATOM   3936  C37 POPEE 218      48.816  70.381  43.743  1.00  0.00           C
ATOM   3939  C38 POPEE 218      49.516  69.231  44.493  1.00  0.00           C
ATOM   3942  C39 POPEE 218      50.416  69.691  45.653  1.00  0.00           C
ATOM   3945 0C31 POPEE 218      49.716  70.551  46.713  1.00  0.00           C
ATOM   3948 1C31 POPEE 218      50.706  71.051  47.783  1.00  0.00           C
ATOM   3951 2C31 POPEE 218      50.066  71.951  48.853  1.00  0.00           C
ATOM   3954 3C31 POPEE 218      48.856  71.331  49.583  1.00  0.00           C
ATOM   3957 4C31 POPEE 218      49.196  70.031  50.323  1.00  0.00           C
ATOM   3960 5C31 POPEE 218      47.956  69.321  50.863  1.00  0.00           C
ATOM   3963 6C31 POPEE 218      48.286  68.031  51.623  1.00  0.00           C
ATOM   3967  NH3 POPEF 219      52.536  18.861  31.883  1.00  0.00           N
ATOM   3971  C12 POPEF 219      52.366  17.581  32.653  1.00  0.00           C
ATOM   3974  C11 POPEF 219      51.276  16.691  32.023  1.00  0.00           C
ATOM   3977  P   POPEF 219      48.706  16.961  31.333  1.00  0.00           P
ATOM   3978  O13 POPEF 219      48.176  17.811  30.253  1.00  0.00           O
ATOM   3979  O14 POPEF 219      48.776  15.481  31.153  1.00  0.00           O
ATOM   3980  O11 POPEF 219      48.006  17.341  32.673  1.00  0.00           O
ATOM   3981  O12 POPEF 219      50.146  17.471  31.673  1.00  0.00           O
ATOM   3982  C1  POPEF 219      46.846  16.781  33.233  1.00  0.00           C
ATOM   3985  C2  POPEF 219      46.626  17.511  34.573  1.00  0.00           C
ATOM   3987  O21 POPEF 219      45.556  16.861  35.313  1.00  0.00           O
ATOM   3988  C21 POPEF 219      45.796  16.831  36.623  1.00  0.00           C
ATOM   3989  O22 POPEF 219      46.856  17.121  37.153  1.00  0.00           O
ATOM   3990  C22 POPEF 219      44.566  16.381  37.413  1.00  0.00           C
ATOM   3993  C3  POPEF 219      46.316  19.021  34.353  1.00  0.00           C
ATOM   3996  O31 POPEF 219      47.116  19.891  35.183  1.00  0.00           O
ATOM   3997  C31 POPEF 219      46.646  20.081  36.413  1.00  0.00           C
ATOM   3998  O32 POPEF 219      45.566  19.701  36.843  1.00  0.00           O
ATOM   3999  C32 POPEF 219      47.706  20.811  37.233  1.00  0.00           C
ATOM   4002  C23 POPEF 219      44.706  16.461  38.963  1.00  0.00           C
ATOM   4005  C24 POPEF 219      43.516  15.831  39.703  1.00  0.00           C
ATOM   4008  C25 POPEF 219      43.606  15.781  41.233  1.00  0.00           C
ATOM   4011  C26 POPEF 219      42.306  15.241  41.863  1.00  0.00           C
ATOM   4014  C27 POPEF 219      42.276  15.271  43.393  1.00  0.00           C
ATOM   4017  C28 POPEF 219      42.546  13.901  44.043  1.00  0.00           C
ATOM   4020  C29 POPEF 219      42.776  14.011  45.533  1.00  0.00           C
ATOM   4022 0C21 POPEF 219      42.136  13.361  46.513  1.00  0.00           C
ATOM   4024 1C21 POPEF 219      41.046  12.321  46.353  1.00  0.00           C
ATOM   4027 2C21 POPEF 219      40.876  11.471  47.633  1.00  0.00           C
ATOM   4030 3C21 POPEF 219      40.226  12.261  48.783  1.00  0.00           C
ATOM   4033 4C21 POPEF 219      40.406  11.601  50.153  1.00  0.00           C
ATOM   4036 5C21 POPEF 219      39.906  12.501  51.293  1.00  0.00           C
ATOM   4039 6C21 POPEF 219      40.286  11.981  52.683  1.00  0.00           C
ATOM   4042 7C21 POPEF 219      39.836  12.931  53.793  1.00  0.00           C
ATOM   4045 8C21 POPEF 219      40.096  12.391  55.203  1.00  0.00           C
ATOM   4049  C33 POPEF 219      47.296  20.991  38.713  1.00  0.00           C
ATOM   4052  C34 POPEF 219      48.486  21.281  39.643  1.00  0.00           C
ATOM   4055  C35 POPEF 219      49.466  20.101  39.793  1.00  0.00           C
ATOM   4058  C36 POPEF 219      50.496  20.331  40.913  1.00  0.00           C
ATOM   4061  C37 POPEF 219      51.596  19.261  40.923  1.00  0.00           C
ATOM   4064  C38 POPEF 219      52.576  19.401  42.093  1.00  0.00           C
ATOM   4067  C39 POPEF 219      51.976  19.011  43.453  1.00  0.00           C
ATOM   4070 0C31 POPEF 219      52.666  17.801  44.103  1.00  0.00           C
ATOM   4073 1C31 POPEF 219      52.436  16.481  43.353  1.00  0.00           C
ATOM   4076 2C31 POPEF 219      53.256  15.301  43.903  1.00  0.00           C
ATOM   4079 3C31 POPEF 219      52.946  14.941  45.363  1.00  0.00           C
ATOM   4082 4C31 POPEF 219      53.736  13.721  45.853  1.00  0.00           C
ATOM   4085 5C31 POPEF 219      53.386  13.321  47.293  1.00  0.00           C
ATOM   4088 6C31 POPEF 219      54.186  12.121  47.803  1.00  0.00           C
ATOM   4092  NH3 POPEG 220      32.226 116.901  30.833  1.00  0.00           N
ATOM   4096  C12 POPEG 220      30.976 116.091  30.583  1.00  0.00           C
ATOM   4099  C11 POPEG 220      29.856 116.371  31.603  1.00  0.00           C
ATOM   4102  P   POPEG 220      30.386 118.351  33.263  1.00  0.00           P
ATOM   4103  O13 POPEG 220      31.846 118.351  33.053  1.00  0.00           O
ATOM   4104  O14 POPEG 220      29.726 119.621  33.563  1.00  0.00           O
ATOM   4105  O11 POPEG 220      30.076 117.261  34.363  1.00  0.00           O
ATOM   4106  O12 POPEG 220      29.786 117.751  31.923  1.00  0.00           O
ATOM   4107  C1  POPEG 220      30.036 117.611  35.753  1.00  0.00           C
ATOM   4110  C2  POPEG 220      30.566 116.411  36.573  1.00  0.00           C
ATOM   4112  O21 POPEG 220      30.416 116.721  37.973  1.00  0.00           O
ATOM   4113  C21 POPEG 220      30.076 115.711  38.763  1.00  0.00           C
ATOM   4114  O22 POPEG 220      29.846 114.571  38.403  1.00  0.00           O
ATOM   4115  C22 POPEG 220      30.036 116.151  40.233  1.00  0.00           C
ATOM   4118  C3  POPEG 220      32.066 116.141  36.233  1.00  0.00           C
ATOM   4121  O31 POPEG 220      32.466 114.771  36.453  1.00  0.00           O
ATOM   4122  C31 POPEG 220      32.986 114.501  37.643  1.00  0.00           C
ATOM   4123  O32 POPEG 220      33.266 115.301  38.513  1.00  0.00           O
ATOM   4124  C32 POPEG 220      33.186 112.991  37.783  1.00  0.00           C
ATOM   4127  C23 POPEG 220      30.856 117.421  40.593  1.00  0.00           C
ATOM   4130  C24 POPEG 220      30.136 118.761  40.363  1.00  0.00           C
ATOM   4133  C25 POPEG 220      28.776 118.921  41.083  1.00  0.00           C
ATOM   4136  C26 POPEG 220      28.836 118.801  42.613  1.00  0.00           C
ATOM   4139  C27 POPEG 220      27.486 119.121  43.273  1.00  0.00           C
ATOM   4142  C28 POPEG 220      27.496 119.051  44.823  1.00  0.00           C
ATOM   4145  C29 POPEG 220      26.196 119.601  45.363  1.00  0.00           C
ATOM   4147 0C21 POPEG 220      25.596 119.361  46.543  1.00  0.00           C
ATOM   4149 1C21 POPEG 220      26.066 118.481  47.673  1.00  0.00           C
ATOM   4152 2C21 POPEG 220      24.996 117.461  48.113  1.00  0.00           C
ATOM   4155 3C21 POPEG 220      25.296 116.891  49.503  1.00  0.00           C
ATOM   4158 4C21 POPEG 220      24.116 116.111  50.113  1.00  0.00           C
ATOM   4161 5C21 POPEG 220      24.306 115.881  51.623  1.00  0.00           C
ATOM   4164 6C21 POPEG 220      22.996 115.571  52.353  1.00  0.00           C
ATOM   4167 7C21 POPEG 220      23.196 115.411  53.863  1.00  0.00           C
ATOM   4170 8C21 POPEG 220      21.926 114.951  54.593  1.00  0.00           C
ATOM   4174  C33 POPEG 220      31.936 112.131  37.483  1.00  0.00           C
ATOM   4177  C34 POPEG 220      31.866 110.921  38.403  1.00  0.00           C
ATOM   4180  C35 POPEG 220      32.816 109.771  38.023  1.00  0.00           C
ATOM   4183  C36 POPEG 220      32.786 108.691  39.123  1.00  0.00           C
ATOM   4186  C37 POPEG 220      33.176 107.271  38.693  1.00  0.00           C
ATOM   4189  C38 POPEG 220      33.366 106.391  39.933  1.00  0.00           C
ATOM   4192  C39 POPEG 220      33.526 104.891  39.663  1.00  0.00           C
ATOM   4195 0C31 POPEG 220      32.216 104.111  39.853  1.00  0.00           C
ATOM   4198 1C31 POPEG 220      32.436 102.601  40.083  1.00  0.00           C
ATOM   4201 2C31 POPEG 220      31.126 101.871  40.413  1.00  0.00           C
ATOM   4204 3C31 POPEG 220      31.316 100.441  40.943  1.00  0.00           C
ATOM   4207 4C31 POPEG 220      32.026 100.371  42.303  1.00  0.00           C
ATOM   4210 5C31 POPEG 220      31.756  99.051  43.043  1.00  0.00           C
ATOM   4213 6C31 POPEG 220      32.446  98.971  44.413  1.00  0.00           C
ATOM   4217  NH3 POPEH 221     122.866 109.791  26.453  1.00  0.00           N
ATOM   4221  C12 POPEH 221     121.446 110.271  26.663  1.00  0.00           C
ATOM   4224  C11 POPEH 221     121.316 111.781  26.943  1.00  0.00           C
ATOM   4227  P   POPEH 221     119.506 113.651  27.193  1.00  0.00           P
ATOM   4228  O13 POPEH 221     119.756 114.221  25.843  1.00  0.00           O
ATOM   4229  O14 POPEH 221     118.156 113.861  27.763  1.00  0.00           O
ATOM   4230  O11 POPEH 221     120.506 114.331  28.213  1.00  0.00           O
ATOM   4231  O12 POPEH 221     119.946 112.121  27.203  1.00  0.00           O
ATOM   4232  C1  POPEH 221     121.576 115.151  27.753  1.00  0.00           C
ATOM   4235  C2  POPEH 221     122.156 115.931  28.943  1.00  0.00           C
ATOM   4237  O21 POPEH 221     121.276 117.021  29.253  1.00  0.00           O
ATOM   4238  C21 POPEH 221     120.856 117.331  30.503  1.00  0.00           C
ATOM   4239  O22 POPEH 221     120.076 118.251  30.683  1.00  0.00           O
ATOM   4240  C22 POPEH 221     121.406 116.441  31.623  1.00  0.00           C
ATOM   4243  C3  POPEH 221     123.586 116.451  28.653  1.00  0.00           C
ATOM   4246  O31 POPEH 221     124.176 116.921  29.873  1.00  0.00           O
ATOM   4247  C31 POPEH 221     125.516 116.841  29.933  1.00  0.00           C
ATOM   4248  O32 POPEH 221     126.246 116.361  29.093  1.00  0.00           O
ATOM   4249  C32 POPEH 221     125.976 117.411  31.263  1.00  0.00           C
ATOM   4252  C23 POPEH 221     120.706 116.751  32.963  1.00  0.00           C
ATOM   4255  C24 POPEH 221     120.926 115.731  34.103  1.00  0.00           C
ATOM   4258  C25 POPEH 221     121.656 116.331  35.313  1.00  0.00           C
ATOM   4261  C26 POPEH 221     121.696 115.401  36.543  1.00  0.00           C
ATOM   4264  C27 POPEH 221     122.206 116.121  37.803  1.00  0.00           C
ATOM   4267  C28 POPEH 221     122.496 115.181  38.983  1.00  0.00           C
ATOM   4270  C29 POPEH 221     121.236 114.641  39.623  1.00  0.00           C
ATOM   4272 0C21 POPEH 221     120.616 115.151  40.703  1.00  0.00           C
ATOM   4274 1C21 POPEH 221     121.046 116.361  41.503  1.00  0.00           C
ATOM   4277 2C21 POPEH 221     120.426 116.351  42.913  1.00  0.00           C
ATOM   4280 3C21 POPEH 221     120.986 115.241  43.823  1.00  0.00           C
ATOM   4283 4C21 POPEH 221     119.986 114.801  44.903  1.00  0.00           C
ATOM   4286 5C21 POPEH 221     120.456 113.561  45.683  1.00  0.00           C
ATOM   4289 6C21 POPEH 221     121.476 113.871  46.783  1.00  0.00           C
ATOM   4292 7C21 POPEH 221     122.036 112.601  47.433  1.00  0.00           C
ATOM   4295 8C21 POPEH 221     122.856 112.871  48.693  1.00  0.00           C
ATOM   4299  C33 POPEH 221     127.216 116.651  31.743  1.00  0.00           C
ATOM   4302  C34 POPEH 221     127.676 117.141  33.113  1.00  0.00           C
ATOM   4305  C35 POPEH 221     128.906 116.361  33.593  1.00  0.00           C
ATOM   4308  C36 POPEH 221     129.546 117.001  34.823  1.00  0.00           C
ATOM   4311  C37 POPEH 221     130.886 116.341  35.163  1.00  0.00           C
ATOM   4314  C38 POPEH 221     131.496 116.851  36.473  1.00  0.00           C
ATOM   4317  C39 POPEH 221     132.788 116.111  36.833  1.00  0.00           C
ATOM   4320 0C31 POPEH 221     133.458 116.591  38.113  1.00  0.00           C
ATOM   4323 1C31 POPEH 221     134.858 115.981  38.253  1.00  0.00           C
ATOM   4326 2C31 POPEH 221     135.638 116.561  39.433  1.00  0.00           C
ATOM   4329 3C31 POPEH 221     135.108 116.091  40.793  1.00  0.00           C
ATOM   4332 4C31 POPEH 221     135.768 116.831  41.953  1.00  0.00           C
ATOM   4335 5C31 POPEH 221     135.288 116.321  43.313  1.00  0.00           C
ATOM   4338 6C31 POPEH 221     135.778 117.191  44.463  1.00  0.00           C
ATOM   4342  NH3 POPEI 222      78.166 126.521  27.553  1.00  0.00           N
ATOM   4346  C12 POPEI 222      77.076 125.481  27.373  1.00  0.00           C
ATOM   4349  C11 POPEI 222      77.656 124.111  27.003  1.00  0.00           C
ATOM   4352  P   POPEI 222      76.916 121.611  26.803  1.00  0.00           P
ATOM   4353  O13 POPEI 222      76.266 120.921  25.683  1.00  0.00           O
ATOM   4354  O14 POPEI 222      78.356 121.371  27.013  1.00  0.00           O
ATOM   4355  O11 POPEI 222      76.186 121.191  28.173  1.00  0.00           O
ATOM   4356  O12 POPEI 222      76.616 123.171  26.753  1.00  0.00           O
ATOM   4357  C1  POPEI 222      76.556 121.821  29.413  1.00  0.00           C
ATOM   4360  C2  POPEI 222      77.176 120.841  30.463  1.00  0.00           C
ATOM   4362  O21 POPEI 222      78.276 121.451  31.183  1.00  0.00           O
ATOM   4363  C21 POPEI 222      77.956 122.481  31.943  1.00  0.00           C
ATOM   4364  O22 POPEI 222      76.846 122.931  32.103  1.00  0.00           O
ATOM   4365  C22 POPEI 222      79.236 123.061  32.543  1.00  0.00           C
ATOM   4368  C3  POPEI 222      77.716 119.531  29.853  1.00  0.00           C
ATOM   4371  O31 POPEI 222      78.156 118.651  30.893  1.00  0.00           O
ATOM   4372  C31 POPEI 222      79.396 118.211  30.933  1.00  0.00           C
ATOM   4373  O32 POPEI 222      80.256 118.361  30.083  1.00  0.00           O
ATOM   4374  C32 POPEI 222      79.556 117.531  32.293  1.00  0.00           C
ATOM   4377  C23 POPEI 222      79.466 122.611  34.003  1.00  0.00           C
ATOM   4380  C24 POPEI 222      78.466 123.281  34.953  1.00  0.00           C
ATOM   4383  C25 POPEI 222      78.776 123.051  36.433  1.00  0.00           C
ATOM   4386  C26 POPEI 222      77.816 123.841  37.333  1.00  0.00           C
ATOM   4389  C27 POPEI 222      77.956 123.471  38.813  1.00  0.00           C
ATOM   4392  C28 POPEI 222      77.396 124.541  39.773  1.00  0.00           C
ATOM   4395  C29 POPEI 222      77.636 124.111  41.203  1.00  0.00           C
ATOM   4397 0C21 POPEI 222      76.766 124.211  42.223  1.00  0.00           C
ATOM   4399 1C21 POPEI 222      75.396 124.851  42.183  1.00  0.00           C
ATOM   4402 2C21 POPEI 222      74.266 123.911  41.743  1.00  0.00           C
ATOM   4405 3C21 POPEI 222      74.096 122.641  42.593  1.00  0.00           C
ATOM   4408 4C21 POPEI 222      72.926 121.781  42.093  1.00  0.00           C
ATOM   4411 5C21 POPEI 222      72.926 120.341  42.613  1.00  0.00           C
ATOM   4414 6C21 POPEI 222      71.806 119.461  42.033  1.00  0.00           C
ATOM   4417 7C21 POPEI 222      70.396 119.981  42.323  1.00  0.00           C
ATOM   4420 8C21 POPEI 222      69.296 119.031  41.823  1.00  0.00           C
ATOM   4424  C33 POPEI 222      80.836 116.711  32.393  1.00  0.00           C
ATOM   4427  C34 POPEI 222      80.816 115.801  33.623  1.00  0.00           C
ATOM   4430  C35 POPEI 222      80.936 116.501  34.983  1.00  0.00           C
ATOM   4433  C36 POPEI 222      81.036 115.541  36.173  1.00  0.00           C
ATOM   4436  C37 POPEI 222      81.356 116.281  37.473  1.00  0.00           C
ATOM   4439  C38 POPEI 222      81.326 115.411  38.743  1.00  0.00           C
ATOM   4442  C39 POPEI 222      81.876 116.221  39.923  1.00  0.00           C
ATOM   4445 0C31 POPEI 222      81.656 115.621  41.323  1.00  0.00           C
ATOM   4448 1C31 POPEI 222      82.116 116.641  42.373  1.00  0.00           C
ATOM   4451 2C31 POPEI 222      81.946 116.231  43.843  1.00  0.00           C
ATOM   4454 3C31 POPEI 222      83.076 115.331  44.353  1.00  0.00           C
ATOM   4457 4C31 POPEI 222      83.086 115.211  45.883  1.00  0.00           C
ATOM   4460 5C31 POPEI 222      84.326 114.481  46.413  1.00  0.00           C
ATOM   4463 6C31 POPEI 222      84.416 114.441  47.943  1.00  0.00           C
ATOM   4467  NH3 POPEJ 223     119.386  35.781  75.123  1.00  0.00           N
ATOM   4471  C12 POPEJ 223     119.766  34.811  76.213  1.00  0.00           C
ATOM   4474  C11 POPEJ 223     118.606  33.881  76.583  1.00  0.00           C
ATOM   4477  P   POPEJ 223     119.186  31.301  76.963  1.00  0.00           P
ATOM   4478  O13 POPEJ 223     120.596  30.911  76.713  1.00  0.00           O
ATOM   4479  O14 POPEJ 223     118.426  30.541  77.963  1.00  0.00           O
ATOM   4480  O11 POPEJ 223     118.416  31.271  75.583  1.00  0.00           O
ATOM   4481  O12 POPEJ 223     119.086  32.821  77.413  1.00  0.00           O
ATOM   4482  C1  POPEJ 223     117.006  31.061  75.493  1.00  0.00           C
ATOM   4485  C2  POPEJ 223     116.636  30.931  74.003  1.00  0.00           C
ATOM   4487  O21 POPEJ 223     115.226  31.161  73.863  1.00  0.00           O
ATOM   4488  C21 POPEJ 223     114.666  31.431  72.663  1.00  0.00           C
ATOM   4489  O22 POPEJ 223     113.526  31.131  72.393  1.00  0.00           O
ATOM   4490  C22 POPEJ 223     115.556  32.271  71.723  1.00  0.00           C
ATOM   4493  C3  POPEJ 223     117.066  29.541  73.463  1.00  0.00           C
ATOM   4496  O31 POPEJ 223     116.906  29.491  72.033  1.00  0.00           O
ATOM   4497  C31 POPEJ 223     116.816  28.291  71.493  1.00  0.00           C
ATOM   4498  O32 POPEJ 223     116.936  27.231  72.073  1.00  0.00           O
ATOM   4499  C32 POPEJ 223     116.506  28.461  70.013  1.00  0.00           C
ATOM   4502  C23 POPEJ 223     114.776  32.911  70.533  1.00  0.00           C
ATOM   4505  C24 POPEJ 223     115.536  32.781  69.193  1.00  0.00           C
ATOM   4508  C25 POPEJ 223     114.906  33.641  68.073  1.00  0.00           C
ATOM   4511  C26 POPEJ 223     115.156  33.111  66.653  1.00  0.00           C
ATOM   4514  C27 POPEJ 223     114.376  31.831  66.333  1.00  0.00           C
ATOM   4517  C28 POPEJ 223     114.256  31.561  64.813  1.00  0.00           C
ATOM   4520  C29 POPEJ 223     113.506  30.291  64.493  1.00  0.00           C
ATOM   4522 0C21 POPEJ 223     112.326  30.201  63.863  1.00  0.00           C
ATOM   4524 1C21 POPEJ 223     111.496  31.371  63.393  1.00  0.00           C
ATOM   4527 2C21 POPEJ 223     110.096  30.981  62.893  1.00  0.00           C
ATOM   4530 3C21 POPEJ 223     109.216  30.331  63.973  1.00  0.00           C
ATOM   4533 4C21 POPEJ 223     107.786  30.071  63.493  1.00  0.00           C
ATOM   4536 5C21 POPEJ 223     106.966  29.341  64.563  1.00  0.00           C
ATOM   4539 6C21 POPEJ 223     105.456  29.391  64.283  1.00  0.00           C
ATOM   4542 7C21 POPEJ 223     104.686  28.601  65.353  1.00  0.00           C
ATOM   4545 8C21 POPEJ 223     103.156  28.691  65.243  1.00  0.00           C
ATOM   4549  C33 POPEJ 223     115.266  27.661  69.563  1.00  0.00           C
ATOM   4552  C34 POPEJ 223     114.826  28.071  68.143  1.00  0.00           C
ATOM   4555  C35 POPEJ 223     113.406  28.661  68.133  1.00  0.00           C
ATOM   4558  C36 POPEJ 223     112.356  27.591  68.383  1.00  0.00           C
ATOM   4561  C37 POPEJ 223     110.916  28.121  68.373  1.00  0.00           C
ATOM   4564  C38 POPEJ 223     109.936  27.011  68.033  1.00  0.00           C
ATOM   4567  C39 POPEJ 223     109.796  26.791  66.523  1.00  0.00           C
ATOM   4570 0C31 POPEJ 223     109.276  25.391  66.193  1.00  0.00           C
ATOM   4573 1C31 POPEJ 223     108.986  25.231  64.693  1.00  0.00           C
ATOM   4576 2C31 POPEJ 223     108.306  23.901  64.363  1.00  0.00           C
ATOM   4579 3C31 POPEJ 223     107.916  23.781  62.883  1.00  0.00           C
ATOM   4582 4C31 POPEJ 223     106.816  24.751  62.443  1.00  0.00           C
ATOM   4585 5C31 POPEJ 223     106.476  24.571  60.953  1.00  0.00           C
ATOM   4588 6C31 POPEJ 223     105.406  25.541  60.453  1.00  0.00           C
ATOM   4592  NH3 POPEK 224     127.526  23.531  32.043  1.00  0.00           N
ATOM   4596  C12 POPEK 224     126.306  23.281  31.203  1.00  0.00           C
ATOM   4599  C11 POPEK 224     125.656  21.921  31.503  1.00  0.00           C
ATOM   4602  P   POPEK 224     127.206  19.891  32.383  1.00  0.00           P
ATOM   4603  O13 POPEK 224     128.576  19.631  31.883  1.00  0.00           O
ATOM   4604  O14 POPEK 224     127.066  20.481  33.723  1.00  0.00           O
ATOM   4605  O11 POPEK 224     126.316  18.591  32.293  1.00  0.00           O
ATOM   4606  O12 POPEK 224     126.566  20.851  31.313  1.00  0.00           O
ATOM   4607  C1  POPEK 224     125.006  18.571  32.903  1.00  0.00           C
ATOM   4610  C2  POPEK 224     124.816  17.221  33.653  1.00  0.00           C
ATOM   4612  O21 POPEK 224     123.566  17.131  34.373  1.00  0.00           O
ATOM   4613  C21 POPEK 224     123.416  17.911  35.433  1.00  0.00           C
ATOM   4614  O22 POPEK 224     124.136  18.831  35.763  1.00  0.00           O
ATOM   4615  C22 POPEK 224     122.226  17.461  36.273  1.00  0.00           C
ATOM   4618  C3  POPEK 224     126.056  16.881  34.533  1.00  0.00           C
ATOM   4621  O31 POPEK 224     125.996  15.501  34.943  1.00  0.00           O
ATOM   4622  C31 POPEK 224     126.166  15.091  36.213  1.00  0.00           C
ATOM   4623  O32 POPEK 224     126.036  13.931  36.543  1.00  0.00           O
ATOM   4624  C32 POPEK 224     126.566  16.171  37.203  1.00  0.00           C
ATOM   4627  C23 POPEK 224     122.636  16.421  37.333  1.00  0.00           C
ATOM   4630  C24 POPEK 224     121.676  16.401  38.523  1.00  0.00           C
ATOM   4633  C25 POPEK 224     122.146  15.441  39.623  1.00  0.00           C
ATOM   4636  C26 POPEK 224     121.316  15.571  40.913  1.00  0.00           C
ATOM   4639  C27 POPEK 224     121.356  14.301  41.773  1.00  0.00           C
ATOM   4642  C28 POPEK 224     120.566  14.441  43.093  1.00  0.00           C
ATOM   4645  C29 POPEK 224     121.416  14.951  44.233  1.00  0.00           C
ATOM   4647 0C21 POPEK 224     121.546  14.391  45.453  1.00  0.00           C
ATOM   4649 1C21 POPEK 224     120.816  13.171  45.963  1.00  0.00           C
ATOM   4652 2C21 POPEK 224     120.046  13.431  47.263  1.00  0.00           C
ATOM   4655 3C21 POPEK 224     120.936  13.341  48.513  1.00  0.00           C
ATOM   4658 4C21 POPEK 224     120.166  13.631  49.813  1.00  0.00           C
ATOM   4661 5C21 POPEK 224     120.796  12.981  51.063  1.00  0.00           C
ATOM   4664 6C21 POPEK 224     122.236  13.431  51.333  1.00  0.00           C
ATOM   4667 7C21 POPEK 224     122.896  12.621  52.473  1.00  0.00           C
ATOM   4670 8C21 POPEK 224     124.376  12.951  52.663  1.00  0.00           C
ATOM   4674  C33 POPEK 224     126.926  15.601  38.603  1.00  0.00           C
ATOM   4677  C34 POPEK 224     127.306  16.701  39.603  1.00  0.00           C
ATOM   4680  C35 POPEK 224     126.106  17.471  40.173  1.00  0.00           C
ATOM   4683  C36 POPEK 224     125.646  16.961  41.543  1.00  0.00           C
ATOM   4686  C37 POPEK 224     124.656  17.911  42.223  1.00  0.00           C
ATOM   4689  C38 POPEK 224     124.516  17.581  43.713  1.00  0.00           C
ATOM   4692  C39 POPEK 224     123.616  18.561  44.483  1.00  0.00           C
ATOM   4695 0C31 POPEK 224     123.756  18.411  46.003  1.00  0.00           C
ATOM   4698 1C31 POPEK 224     123.036  19.521  46.773  1.00  0.00           C
ATOM   4701 2C31 POPEK 224     123.426  19.611  48.253  1.00  0.00           C
ATOM   4704 3C31 POPEK 224     122.676  18.611  49.133  1.00  0.00           C
ATOM   4707 4C31 POPEK 224     123.146  18.661  50.593  1.00  0.00           C
ATOM   4710 5C31 POPEK 224     124.166  17.571  50.933  1.00  0.00           C
ATOM   4713 6C31 POPEK 224     124.686  17.671  52.373  1.00  0.00           C
ATOM   4717  NH3 POPEL 225      20.786 121.361  31.493  1.00  0.00           N
ATOM   4721  C12 POPEL 225      21.746 120.211  31.583  1.00  0.00           C
ATOM   4724  C11 POPEL 225      22.716 120.381  32.763  1.00  0.00           C
ATOM   4727  P   POPEL 225      25.216 119.391  32.763  1.00  0.00           P
ATOM   4728  O13 POPEL 225      25.716 118.231  32.003  1.00  0.00           O
ATOM   4729  O14 POPEL 225      25.636 120.761  32.393  1.00  0.00           O
ATOM   4730  O11 POPEL 225      25.496 119.181  34.313  1.00  0.00           O
ATOM   4731  O12 POPEL 225      23.626 119.291  32.783  1.00  0.00           O
ATOM   4732  C1  POPEL 225      25.016 120.131  35.273  1.00  0.00           C
ATOM   4735  C2  POPEL 225      26.176 120.761  36.083  1.00  0.00           C
ATOM   4737  O21 POPEL 225      25.636 121.301  37.303  1.00  0.00           O
ATOM   4738  C21 POPEL 225      26.096 120.741  38.423  1.00  0.00           C
ATOM   4739  O22 POPEL 225      26.606 119.641  38.523  1.00  0.00           O
ATOM   4740  C22 POPEL 225      26.056 121.771  39.553  1.00  0.00           C
ATOM   4743  C3  POPEL 225      26.936 121.891  35.303  1.00  0.00           C
ATOM   4746  O31 POPEL 225      27.596 122.761  36.243  1.00  0.00           O
ATOM   4747  C31 POPEL 225      27.626 124.051  35.993  1.00  0.00           C
ATOM   4748  O32 POPEL 225      27.416 124.621  34.933  1.00  0.00           O
ATOM   4749  C32 POPEL 225      27.786 124.791  37.333  1.00  0.00           C
ATOM   4752  C23 POPEL 225      24.706 121.931  40.283  1.00  0.00           C
ATOM   4755  C24 POPEL 225      24.796 122.971  41.423  1.00  0.00           C
ATOM   4758  C25 POPEL 225      25.816 122.601  42.513  1.00  0.00           C
ATOM   4761  C26 POPEL 225      25.886 123.601  43.663  1.00  0.00           C
ATOM   4764  C27 POPEL 225      26.996 123.241  44.663  1.00  0.00           C
ATOM   4767  C28 POPEL 225      26.926 124.061  45.963  1.00  0.00           C
ATOM   4770  C29 POPEL 225      27.946 123.591  46.963  1.00  0.00           C
ATOM   4772 0C21 POPEL 225      27.796 123.471  48.293  1.00  0.00           C
ATOM   4774 1C21 POPEL 225      26.546 123.811  49.083  1.00  0.00           C
ATOM   4777 2C21 POPEL 225      26.386 122.951  50.353  1.00  0.00           C
ATOM   4780 3C21 POPEL 225      25.146 123.361  51.153  1.00  0.00           C
ATOM   4783 4C21 POPEL 225      25.066 122.681  52.523  1.00  0.00           C
ATOM   4786 5C21 POPEL 225      23.836 123.131  53.333  1.00  0.00           C
ATOM   4789 6C21 POPEL 225      23.756 122.441  54.703  1.00  0.00           C
ATOM   4792 7C21 POPEL 225      22.486 122.801  55.483  1.00  0.00           C
ATOM   4795 8C21 POPEL 225      22.436 122.181  56.883  1.00  0.00           C
ATOM   4799  C33 POPEL 225      29.046 124.481  38.173  1.00  0.00           C
ATOM   4802  C34 POPEL 225      28.786 124.621  39.693  1.00  0.00           C
ATOM   4805  C35 POPEL 225      30.056 124.831  40.533  1.00  0.00           C
ATOM   4808  C36 POPEL 225      30.256 126.261  41.073  1.00  0.00           C
ATOM   4811  C37 POPEL 225      29.856 126.431  42.553  1.00  0.00           C
ATOM   4814  C38 POPEL 225      30.886 127.281  43.323  1.00  0.00           C
ATOM   4817  C39 POPEL 225      30.536 127.491  44.803  1.00  0.00           C
ATOM   4820 0C31 POPEL 225      29.266 128.321  45.013  1.00  0.00           C
ATOM   4823 1C31 POPEL 225      29.046 128.731  46.483  1.00  0.00           C
ATOM   4826 2C31 POPEL 225      27.866 129.701  46.623  1.00  0.00           C
ATOM   4829 3C31 POPEL 225      27.476 130.011  48.083  1.00  0.00           C
ATOM   4832 4C31 POPEL 225      28.446 130.963  48.793  1.00  0.00           C
ATOM   4835 5C31 POPEL 225      27.976 131.333  50.213  1.00  0.00           C
ATOM   4838 6C31 POPEL 225      28.866 132.373  50.903  1.00  0.00           C
ATOM   4842  NH3 POPEM 226      28.196  53.161  32.123  1.00  0.00           N
ATOM   4846  C12 POPEM 226      27.336  54.381  32.333  1.00  0.00           C
ATOM   4849  C11 POPEM 226      26.216  54.531  31.273  1.00  0.00           C
ATOM   4852  P   POPEM 226      24.176  56.191  31.763  1.00  0.00           P
ATOM   4853  O13 POPEM 226      23.956  57.651  31.613  1.00  0.00           O
ATOM   4854  O14 POPEM 226      23.206  55.311  31.063  1.00  0.00           O
ATOM   4855  O11 POPEM 226      24.266  55.861  33.313  1.00  0.00           O
ATOM   4856  O12 POPEM 226      25.656  55.851  31.313  1.00  0.00           O
ATOM   4857  C1  POPEM 226      24.036  56.951  34.223  1.00  0.00           C
ATOM   4860  C2  POPEM 226      22.556  56.951  34.673  1.00  0.00           C
ATOM   4862  O21 POPEM 226      22.426  57.871  35.753  1.00  0.00           O
ATOM   4863  C21 POPEM 226      22.316  59.141  35.423  1.00  0.00           C
ATOM   4864  O22 POPEM 226      22.306  59.601  34.303  1.00  0.00           O
ATOM   4865  C22 POPEM 226      22.206  59.911  36.753  1.00  0.00           C
ATOM   4868  C3  POPEM 226      22.176  55.511  35.143  1.00  0.00           C
ATOM   4871  O31 POPEM 226      21.066  55.531  36.073  1.00  0.00           O
ATOM   4872  C31 POPEM 226      20.816  54.311  36.583  1.00  0.00           C
ATOM   4873  O32 POPEM 226      21.356  53.281  36.213  1.00  0.00           O
ATOM   4874  C32 POPEM 226      19.806  54.461  37.723  1.00  0.00           C
ATOM   4877  C23 POPEM 226      21.686  61.351  36.613  1.00  0.00           C
ATOM   4880  C24 POPEM 226      20.966  61.831  37.883  1.00  0.00           C
ATOM   4883  C25 POPEM 226      21.866  61.951  39.113  1.00  0.00           C
ATOM   4886  C26 POPEM 226      21.776  60.761  40.073  1.00  0.00           C
ATOM   4889  C27 POPEM 226      22.446  61.071  41.413  1.00  0.00           C
ATOM   4892  C28 POPEM 226      22.356  59.931  42.443  1.00  0.00           C
ATOM   4895  C29 POPEM 226      22.856  60.411  43.783  1.00  0.00           C
ATOM   4897 0C21 POPEM 226      22.096  60.991  44.733  1.00  0.00           C
ATOM   4899 1C21 POPEM 226      20.606  61.251  44.633  1.00  0.00           C
ATOM   4902 2C21 POPEM 226      20.056  61.861  45.933  1.00  0.00           C
ATOM   4905 3C21 POPEM 226      19.976  60.861  47.093  1.00  0.00           C
ATOM   4908 4C21 POPEM 226      19.886  61.511  48.483  1.00  0.00           C
ATOM   4911 5C21 POPEM 226      21.246  61.741  49.163  1.00  0.00           C
ATOM   4914 6C21 POPEM 226      21.866  63.121  48.913  1.00  0.00           C
ATOM   4917 7C21 POPEM 226      23.306  63.251  49.443  1.00  0.00           C
ATOM   4920 8C21 POPEM 226      23.436  63.181  50.973  1.00  0.00           C
ATOM   4924  C33 POPEM 226      19.076  53.151  38.093  1.00  0.00           C
ATOM   4927  C34 POPEM 226      19.916  52.181  38.933  1.00  0.00           C
ATOM   4930  C35 POPEM 226      19.906  52.491  40.443  1.00  0.00           C
ATOM   4933  C36 POPEM 226      20.756  51.491  41.243  1.00  0.00           C
ATOM   4936  C37 POPEM 226      20.506  51.471  42.763  1.00  0.00           C
ATOM   4939  C38 POPEM 226      19.086  51.051  43.153  1.00  0.00           C
ATOM   4942  C39 POPEM 226      18.946  50.451  44.563  1.00  0.00           C
ATOM   4945 0C31 POPEM 226      19.226  51.431  45.723  1.00  0.00           C
ATOM   4948 1C31 POPEM 226      18.906  50.791  47.083  1.00  0.00           C
ATOM   4951 2C31 POPEM 226      19.136  51.741  48.263  1.00  0.00           C
ATOM   4954 3C31 POPEM 226      18.916  51.061  49.623  1.00  0.00           C
ATOM   4957 4C31 POPEM 226      20.176  50.361  50.143  1.00  0.00           C
ATOM   4960 5C31 POPEM 226      19.946  49.581  51.433  1.00  0.00           C
ATOM   4963 6C31 POPEM 226      21.266  49.191  52.103  1.00  0.00           C
ATOM   4967  NH3 POPEN 227     124.666  41.351  74.403  1.00  0.00           N
ATOM   4971  C12 POPEN 227     123.936  41.741  75.653  1.00  0.00           C
ATOM   4974  C11 POPEN 227     122.406  41.551  75.533  1.00  0.00           C
ATOM   4977  P   POPEN 227     120.696  39.561  75.813  1.00  0.00           P
ATOM   4978  O13 POPEN 227     120.586  38.151  75.343  1.00  0.00           O
ATOM   4979  O14 POPEN 227     120.646  39.751  77.273  1.00  0.00           O
ATOM   4980  O11 POPEN 227     119.576  40.421  75.113  1.00  0.00           O
ATOM   4981  O12 POPEN 227     122.056  40.181  75.253  1.00  0.00           O
ATOM   4982  C1  POPEN 227     119.626  40.931  73.783  1.00  0.00           C
ATOM   4985  C2  POPEN 227     119.446  39.811  72.713  1.00  0.00           C
ATOM   4987  O21 POPEN 227     119.646  40.321  71.383  1.00  0.00           O
ATOM   4988  C21 POPEN 227     118.726  41.101  70.843  1.00  0.00           C
ATOM   4989  O22 POPEN 227     117.766  41.581  71.413  1.00  0.00           O
ATOM   4990  C22 POPEN 227     119.106  41.371  69.383  1.00  0.00           C
ATOM   4993  C3  POPEN 227     118.096  39.061  72.923  1.00  0.00           C
ATOM   4996  O31 POPEN 227     117.786  38.151  71.843  1.00  0.00           O
ATOM   4997  C31 POPEN 227     117.386  36.941  72.203  1.00  0.00           C
ATOM   4998  O32 POPEN 227     117.476  36.451  73.323  1.00  0.00           O
ATOM   4999  C32 POPEN 227     116.866  36.171  70.993  1.00  0.00           C
ATOM   5002  C23 POPEN 227     118.536  40.341  68.373  1.00  0.00           C
ATOM   5005  C24 POPEN 227     118.906  40.681  66.913  1.00  0.00           C
ATOM   5008  C25 POPEN 227     117.826  40.281  65.883  1.00  0.00           C
ATOM   5011  C26 POPEN 227     117.596  38.771  65.783  1.00  0.00           C
ATOM   5014  C27 POPEN 227     116.356  38.431  64.943  1.00  0.00           C
ATOM   5017  C28 POPEN 227     115.886  36.981  65.133  1.00  0.00           C
ATOM   5020  C29 POPEN 227     114.536  36.761  64.493  1.00  0.00           C
ATOM   5022 0C21 POPEN 227     114.306  36.221  63.283  1.00  0.00           C
ATOM   5024 1C21 POPEN 227     115.386  35.771  62.333  1.00  0.00           C
ATOM   5027 2C21 POPEN 227     115.656  34.251  62.433  1.00  0.00           C
ATOM   5030 3C21 POPEN 227     114.706  33.371  61.603  1.00  0.00           C
ATOM   5033 4C21 POPEN 227     114.896  33.581  60.093  1.00  0.00           C
ATOM   5036 5C21 POPEN 227     114.576  32.351  59.253  1.00  0.00           C
ATOM   5039 6C21 POPEN 227     113.086  32.001  59.173  1.00  0.00           C
ATOM   5042 7C21 POPEN 227     112.826  30.861  58.183  1.00  0.00           C
ATOM   5045 8C21 POPEN 227     111.356  30.701  57.793  1.00  0.00           C
ATOM   5049  C33 POPEN 227     115.616  36.821  70.353  1.00  0.00           C
ATOM   5052  C34 POPEN 227     115.986  37.911  69.343  1.00  0.00           C
ATOM   5055  C35 POPEN 227     114.816  38.341  68.443  1.00  0.00           C
ATOM   5058  C36 POPEN 227     113.766  39.231  69.123  1.00  0.00           C
ATOM   5061  C37 POPEN 227     113.686  40.661  68.553  1.00  0.00           C
ATOM   5064  C38 POPEN 227     113.366  40.781  67.043  1.00  0.00           C
ATOM   5067  C39 POPEN 227     113.296  42.251  66.573  1.00  0.00           C
ATOM   5070 0C31 POPEN 227     112.936  42.431  65.093  1.00  0.00           C
ATOM   5073 1C31 POPEN 227     112.876  43.921  64.703  1.00  0.00           C
ATOM   5076 2C31 POPEN 227     112.776  44.181  63.193  1.00  0.00           C
ATOM   5079 3C31 POPEN 227     111.376  43.931  62.613  1.00  0.00           C
ATOM   5082 4C31 POPEN 227     111.346  44.111  61.093  1.00  0.00           C
ATOM   5085 5C31 POPEN 227     110.056  43.601  60.443  1.00  0.00           C
ATOM   5088 6C31 POPEN 227     110.096  43.651  58.913  1.00  0.00           C
ATOM   5092  NH3 POPEO 228      87.096 107.451  71.463  1.00  0.00           N
ATOM   5096  C12 POPEO 228      88.446 108.111  71.253  1.00  0.00           C
ATOM   5099  C11 POPEO 228      88.636 108.651  69.813  1.00  0.00           C
ATOM   5102  P   POPEO 228      91.086 109.761  70.273  1.00  0.00           P
ATOM   5103  O13 POPEO 228      91.006 109.271  71.653  1.00  0.00           O
ATOM   5104  O14 POPEO 228      91.526 111.161  70.103  1.00  0.00           O
ATOM   5105  O11 POPEO 228      92.046 108.801  69.483  1.00  0.00           O
ATOM   5106  O12 POPEO 228      89.616 109.661  69.683  1.00  0.00           O
ATOM   5107  C1  POPEO 228      91.796 108.251  68.213  1.00  0.00           C
ATOM   5110  C2  POPEO 228      92.516 109.031  67.093  1.00  0.00           C
ATOM   5112  O21 POPEO 228      92.566 108.181  65.923  1.00  0.00           O
ATOM   5113  C21 POPEO 228      91.386 108.041  65.333  1.00  0.00           C
ATOM   5114  O22 POPEO 228      90.376 108.661  65.623  1.00  0.00           O
ATOM   5115  C22 POPEO 228      91.486 107.021  64.203  1.00  0.00           C
ATOM   5118  C3  POPEO 228      93.946 109.451  67.503  1.00  0.00           C
ATOM   5121  O31 POPEO 228      94.556 110.231  66.453  1.00  0.00           O
ATOM   5122  C31 POPEO 228      95.226 109.541  65.543  1.00  0.00           C
ATOM   5123  O32 POPEO 228      95.576 108.381  65.633  1.00  0.00           O
ATOM   5124  C32 POPEO 228      95.526 110.421  64.333  1.00  0.00           C
ATOM   5127  C23 POPEO 228      92.496 107.471  63.123  1.00  0.00           C
ATOM   5130  C24 POPEO 228      92.436 106.651  61.833  1.00  0.00           C
ATOM   5133  C25 POPEO 228      93.526 107.081  60.833  1.00  0.00           C
ATOM   5136  C26 POPEO 228      93.206 106.591  59.413  1.00  0.00           C
ATOM   5139  C27 POPEO 228      94.296 106.891  58.373  1.00  0.00           C
ATOM   5142  C28 POPEO 228      93.936 106.291  57.003  1.00  0.00           C
ATOM   5145  C29 POPEO 228      95.076 106.421  56.013  1.00  0.00           C
ATOM   5147 0C21 POPEO 228      94.996 106.821  54.733  1.00  0.00           C
ATOM   5149 1C21 POPEO 228      93.756 107.251  53.983  1.00  0.00           C
ATOM   5152 2C21 POPEO 228      94.066 108.291  52.883  1.00  0.00           C
ATOM   5155 3C21 POPEO 228      94.886 107.731  51.713  1.00  0.00           C
ATOM   5158 4C21 POPEO 228      95.306 108.801  50.693  1.00  0.00           C
ATOM   5161 5C21 POPEO 228      96.246 108.221  49.623  1.00  0.00           C
ATOM   5164 6C21 POPEO 228      96.716 109.231  48.573  1.00  0.00           C
ATOM   5167 7C21 POPEO 228      97.576 108.591  47.473  1.00  0.00           C
ATOM   5170 8C21 POPEO 228      98.186 109.631  46.523  1.00  0.00           C
ATOM   5174  C33 POPEO 228      94.366 110.521  63.323  1.00  0.00           C
ATOM   5177  C34 POPEO 228      94.746 111.461  62.173  1.00  0.00           C
ATOM   5180  C35 POPEO 228      93.686 111.601  61.073  1.00  0.00           C
ATOM   5183  C36 POPEO 228      94.366 111.761  59.713  1.00  0.00           C
ATOM   5186  C37 POPEO 228      93.496 112.281  58.573  1.00  0.00           C
ATOM   5189  C38 POPEO 228      94.366 112.521  57.333  1.00  0.00           C
ATOM   5192  C39 POPEO 228      93.586 113.061  56.123  1.00  0.00           C
ATOM   5195 0C31 POPEO 228      94.486 113.291  54.913  1.00  0.00           C
ATOM   5198 1C31 POPEO 228      93.706 113.751  53.673  1.00  0.00           C
ATOM   5201 2C31 POPEO 228      94.556 113.721  52.393  1.00  0.00           C
ATOM   5204 3C31 POPEO 228      93.746 114.051  51.133  1.00  0.00           C
ATOM   5207 4C31 POPEO 228      94.586 113.921  49.853  1.00  0.00           C
ATOM   5210 5C31 POPEO 228      93.786 114.221  48.573  1.00  0.00           C
ATOM   5213 6C31 POPEO 228      94.626 114.071  47.303  1.00  0.00           C
ATOM   5217  NH3 POPEP 229      33.446 113.921  33.653  1.00  0.00           N
ATOM   5221  C12 POPEP 229      32.796 112.571  33.453  1.00  0.00           C
ATOM   5224  C11 POPEP 229      33.096 111.971  32.063  1.00  0.00           C
ATOM   5227  P   POPEP 229      35.506 112.671  31.233  1.00  0.00           P
ATOM   5228  O13 POPEP 229      34.786 113.951  31.163  1.00  0.00           O
ATOM   5229  O14 POPEP 229      36.046 112.161  29.953  1.00  0.00           O
ATOM   5230  O11 POPEP 229      36.646 112.751  32.343  1.00  0.00           O
ATOM   5231  O12 POPEP 229      34.486 111.661  31.903  1.00  0.00           O
ATOM   5232  C1  POPEP 229      37.186 111.521  32.863  1.00  0.00           C
ATOM   5235  C2  POPEP 229      36.496 111.081  34.183  1.00  0.00           C
ATOM   5237  O21 POPEP 229      37.126 111.721  35.303  1.00  0.00           O
ATOM   5238  C21 POPEP 229      36.496 112.731  35.863  1.00  0.00           C
ATOM   5239  O22 POPEP 229      35.466 113.251  35.473  1.00  0.00           O
ATOM   5240  C22 POPEP 229      37.316 113.151  37.093  1.00  0.00           C
ATOM   5243  C3  POPEP 229      36.616 109.551  34.383  1.00  0.00           C
ATOM   5246  O31 POPEP 229      35.836 109.131  35.523  1.00  0.00           O
ATOM   5247  C31 POPEP 229      36.466 108.431  36.463  1.00  0.00           C
ATOM   5248  O32 POPEP 229      36.086 107.351  36.883  1.00  0.00           O
ATOM   5249  C32 POPEP 229      37.606 109.211  37.123  1.00  0.00           C
ATOM   5252  C23 POPEP 229      36.776 114.371  37.873  1.00  0.00           C
ATOM   5255  C24 POPEP 229      37.696 114.751  39.053  1.00  0.00           C
ATOM   5258  C25 POPEP 229      37.606 113.831  40.283  1.00  0.00           C
ATOM   5261  C26 POPEP 229      36.336 114.011  41.133  1.00  0.00           C
ATOM   5264  C27 POPEP 229      36.376 113.151  42.403  1.00  0.00           C
ATOM   5267  C28 POPEP 229      35.156 113.341  43.333  1.00  0.00           C
ATOM   5270  C29 POPEP 229      33.886 112.691  42.843  1.00  0.00           C
ATOM   5272 0C21 POPEP 229      33.376 111.501  43.233  1.00  0.00           C
ATOM   5274 1C21 POPEP 229      33.966 110.521  44.213  1.00  0.00           C
ATOM   5277 2C21 POPEP 229      34.306 109.201  43.513  1.00  0.00           C
ATOM   5280 3C21 POPEP 229      34.886 108.151  44.473  1.00  0.00           C
ATOM   5283 4C21 POPEP 229      35.206 106.811  43.803  1.00  0.00           C
ATOM   5286 5C21 POPEP 229      33.976 106.021  43.333  1.00  0.00           C
ATOM   5289 6C21 POPEP 229      33.076 105.531  44.463  1.00  0.00           C
ATOM   5292 7C21 POPEP 229      31.946 104.611  43.963  1.00  0.00           C
ATOM   5295 8C21 POPEP 229      30.956 104.211  45.063  1.00  0.00           C
ATOM   5299  C33 POPEP 229      37.906 108.701  38.553  1.00  0.00           C
ATOM   5302  C34 POPEP 229      39.186 109.331  39.133  1.00  0.00           C
ATOM   5305  C35 POPEP 229      39.316 109.231  40.663  1.00  0.00           C
ATOM   5308  C36 POPEP 229      39.096 107.831  41.263  1.00  0.00           C
ATOM   5311  C37 POPEP 229      39.336 107.821  42.783  1.00  0.00           C
ATOM   5314  C38 POPEP 229      39.016 106.481  43.453  1.00  0.00           C
ATOM   5317  C39 POPEP 229      39.036 106.591  44.983  1.00  0.00           C
ATOM   5320 0C31 POPEP 229      38.646 105.271  45.673  1.00  0.00           C
ATOM   5323 1C31 POPEP 229      38.626 105.381  47.203  1.00  0.00           C
ATOM   5326 2C31 POPEP 229      38.316 104.021  47.853  1.00  0.00           C
ATOM   5329 3C31 POPEP 229      38.376 104.041  49.383  1.00  0.00           C
ATOM   5332 4C31 POPEP 229      37.946 102.711  50.023  1.00  0.00           C
ATOM   5335 5C31 POPEP 229      38.786 101.491  49.583  1.00  0.00           C
ATOM   5338 6C31 POPEP 229      38.196 100.161  50.053  1.00  0.00           C
ATOM   5342  NH3 POPEQ 230      30.876 108.551  72.003  1.00  0.00           N
ATOM   5346  C12 POPEQ 230      31.346 109.971  71.813  1.00  0.00           C
ATOM   5349  C11 POPEQ 230      32.846 110.051  72.093  1.00  0.00           C
ATOM   5352  P   POPEQ 230      34.106 111.671  70.473  1.00  0.00           P
ATOM   5353  O13 POPEQ 230      35.416 110.981  70.463  1.00  0.00           O
ATOM   5354  O14 POPEQ 230      34.126 113.131  70.223  1.00  0.00           O
ATOM   5355  O11 POPEQ 230      33.096 110.951  69.513  1.00  0.00           O
ATOM   5356  O12 POPEQ 230      33.406 111.351  71.863  1.00  0.00           O
ATOM   5357  C1  POPEQ 230      32.876 111.191  68.133  1.00  0.00           C
ATOM   5360  C2  POPEQ 230      32.866 109.831  67.403  1.00  0.00           C
ATOM   5362  O21 POPEQ 230      32.616 110.011  65.993  1.00  0.00           O
ATOM   5363  C21 POPEQ 230      33.576 109.581  65.183  1.00  0.00           C
ATOM   5364  O22 POPEQ 230      34.696 109.251  65.523  1.00  0.00           O
ATOM   5365  C22 POPEQ 230      33.066 109.621  63.743  1.00  0.00           C
ATOM   5368  C3  POPEQ 230      31.756 108.901  67.963  1.00  0.00           C
ATOM   5371  O31 POPEQ 230      32.056 107.531  67.663  1.00  0.00           O
ATOM   5372  C31 POPEQ 230      32.436 106.781  68.683  1.00  0.00           C
ATOM   5373  O32 POPEQ 230      32.536 107.141  69.843  1.00  0.00           O
ATOM   5374  C32 POPEQ 230      32.696 105.361  68.153  1.00  0.00           C
ATOM   5377  C23 POPEQ 230      33.036 108.241  63.043  1.00  0.00           C
ATOM   5380  C24 POPEQ 230      32.246 108.261  61.723  1.00  0.00           C
ATOM   5383  C25 POPEQ 230      31.986 106.861  61.143  1.00  0.00           C
ATOM   5386  C26 POPEQ 230      33.266 106.081  60.843  1.00  0.00           C
ATOM   5389  C27 POPEQ 230      33.026 104.641  60.373  1.00  0.00           C
ATOM   5392  C28 POPEQ 230      34.356 103.871  60.203  1.00  0.00           C
ATOM   5395  C29 POPEQ 230      34.116 102.491  59.633  1.00  0.00           C
ATOM   5397 0C21 POPEQ 230      34.506 102.031  58.433  1.00  0.00           C
ATOM   5399 1C21 POPEQ 230      35.286 102.791  57.383  1.00  0.00           C
ATOM   5402 2C21 POPEQ 230      34.366 103.381  56.303  1.00  0.00           C
ATOM   5405 3C21 POPEQ 230      35.146 104.061  55.163  1.00  0.00           C
ATOM   5408 4C21 POPEQ 230      34.216 104.601  54.073  1.00  0.00           C
ATOM   5411 5C21 POPEQ 230      34.946 105.391  52.973  1.00  0.00           C
ATOM   5414 6C21 POPEQ 230      35.486 106.741  53.453  1.00  0.00           C
ATOM   5417 7C21 POPEQ 230      35.936 107.651  52.303  1.00  0.00           C
ATOM   5420 8C21 POPEQ 230      36.656 108.921  52.773  1.00  0.00           C
ATOM   5424  C33 POPEQ 230      33.326 105.301  66.733  1.00  0.00           C
ATOM   5427  C34 POPEQ 230      34.066 103.981  66.503  1.00  0.00           C
ATOM   5430  C35 POPEQ 230      34.756 103.871  65.133  1.00  0.00           C
ATOM   5433  C36 POPEQ 230      35.746 102.701  65.083  1.00  0.00           C
ATOM   5436  C37 POPEQ 230      36.226 102.321  63.673  1.00  0.00           C
ATOM   5439  C38 POPEQ 230      37.296 101.211  63.713  1.00  0.00           C
ATOM   5442  C39 POPEQ 230      37.706 100.711  62.313  1.00  0.00           C
ATOM   5445 0C31 POPEQ 230      36.836  99.551  61.823  1.00  0.00           C
ATOM   5448 1C31 POPEQ 230      37.116  99.171  60.363  1.00  0.00           C
ATOM   5451 2C31 POPEQ 230      36.626  97.761  59.993  1.00  0.00           C
ATOM   5454 3C31 POPEQ 230      36.826  97.481  58.493  1.00  0.00           C
ATOM   5457 4C31 POPEQ 230      36.626  96.011  58.093  1.00  0.00           C
ATOM   5460 5C31 POPEQ 230      36.696  95.811  56.573  1.00  0.00           C
ATOM   5463 6C31 POPEQ 230      36.676  94.351  56.133  1.00  0.00           C
ATOM   5467  NH3 POPER 231      52.616 114.661  76.343  1.00  0.00           N
ATOM   5471  C12 POPER 231      52.246 116.021  75.823  1.00  0.00           C
ATOM   5474  C11 POPER 231      52.916 116.311  74.483  1.00  0.00           C
ATOM   5477  P   POPER 231      53.926 118.491  73.473  1.00  0.00           P
ATOM   5478  O13 POPER 231      53.836 119.951  73.653  1.00  0.00           O
ATOM   5479  O14 POPER 231      55.246 117.891  73.753  1.00  0.00           O
ATOM   5480  O11 POPER 231      53.486 118.161  71.993  1.00  0.00           O
ATOM   5481  O12 POPER 231      52.806 117.721  74.283  1.00  0.00           O
ATOM   5482  C1  POPER 231      52.106 118.391  71.673  1.00  0.00           C
ATOM   5485  C2  POPER 231      51.846 118.571  70.143  1.00  0.00           C
ATOM   5487  O21 POPER 231      52.806 117.871  69.323  1.00  0.00           O
ATOM   5488  C21 POPER 231      53.986 118.431  69.113  1.00  0.00           C
ATOM   5489  O22 POPER 231      54.426 119.461  69.603  1.00  0.00           O
ATOM   5490  C22 POPER 231      54.776 117.581  68.113  1.00  0.00           C
ATOM   5493  C3  POPER 231      51.616 120.061  69.743  1.00  0.00           C
ATOM   5496  O31 POPER 231      51.496 120.221  68.313  1.00  0.00           O
ATOM   5497  C31 POPER 231      50.326 119.831  67.803  1.00  0.00           C
ATOM   5498  O32 POPER 231      49.376 119.411  68.443  1.00  0.00           O
ATOM   5499  C32 POPER 231      50.396 119.861  66.273  1.00  0.00           C
ATOM   5502  C23 POPER 231      55.186 118.401  66.873  1.00  0.00           C
ATOM   5505  C24 POPER 231      55.876 117.561  65.793  1.00  0.00           C
ATOM   5508  C25 POPER 231      56.446 118.441  64.673  1.00  0.00           C
ATOM   5511  C26 POPER 231      57.026 117.641  63.503  1.00  0.00           C
ATOM   5514  C27 POPER 231      57.786 118.531  62.503  1.00  0.00           C
ATOM   5517  C28 POPER 231      58.306 117.761  61.273  1.00  0.00           C
ATOM   5520  C29 POPER 231      57.196 117.561  60.283  1.00  0.00           C
ATOM   5522 0C21 POPER 231      57.026 118.251  59.133  1.00  0.00           C
ATOM   5524 1C21 POPER 231      57.946 119.301  58.573  1.00  0.00           C
ATOM   5527 2C21 POPER 231      58.026 119.231  57.033  1.00  0.00           C
ATOM   5530 3C21 POPER 231      56.756 119.721  56.333  1.00  0.00           C
ATOM   5533 4C21 POPER 231      56.746 119.401  54.833  1.00  0.00           C
ATOM   5536 5C21 POPER 231      57.796 120.151  54.013  1.00  0.00           C
ATOM   5539 6C21 POPER 231      57.516 121.651  53.923  1.00  0.00           C
ATOM   5542 7C21 POPER 231      58.506 122.371  53.013  1.00  0.00           C
ATOM   5545 8C21 POPER 231      58.046 123.791  52.643  1.00  0.00           C
ATOM   5549  C33 POPER 231      51.006 118.541  65.753  1.00  0.00           C
ATOM   5552  C34 POPER 231      51.466 118.531  64.293  1.00  0.00           C
ATOM   5555  C35 POPER 231      50.336 118.571  63.263  1.00  0.00           C
ATOM   5558  C36 POPER 231      49.626 117.221  63.103  1.00  0.00           C
ATOM   5561  C37 POPER 231      48.716 117.161  61.873  1.00  0.00           C
ATOM   5564  C38 POPER 231      48.836 115.811  61.143  1.00  0.00           C
ATOM   5567  C39 POPER 231      48.036 115.761  59.833  1.00  0.00           C
ATOM   5570 0C31 POPER 231      46.566 115.361  60.013  1.00  0.00           C
ATOM   5573 1C31 POPER 231      45.566 116.401  59.493  1.00  0.00           C
ATOM   5576 2C31 POPER 231      44.116 115.911  59.553  1.00  0.00           C
ATOM   5579 3C31 POPER 231      43.096 116.861  58.903  1.00  0.00           C
ATOM   5582 4C31 POPER 231      43.066 118.261  59.533  1.00  0.00           C
ATOM   5585 5C31 POPER 231      42.056 119.191  58.843  1.00  0.00           C
ATOM   5588 6C31 POPER 231      42.196 120.661  59.243  1.00  0.00           C
ATOM   5592  NH3 POPES 232      85.616  48.151  36.103  1.00  0.00           N
ATOM   5596  C12 POPES 232      84.786  49.381  36.303  1.00  0.00           C
ATOM   5599  C11 POPES 232      83.366  49.181  35.723  1.00  0.00           C
ATOM   5602  P   POPES 232      82.546  46.741  35.373  1.00  0.00           P
ATOM   5603  O13 POPES 232      81.396  46.931  34.473  1.00  0.00           O
ATOM   5604  O14 POPES 232      83.866  46.571  34.743  1.00  0.00           O
ATOM   5605  O11 POPES 232      82.306  45.521  36.363  1.00  0.00           O
ATOM   5606  O12 POPES 232      82.726  48.021  36.283  1.00  0.00           O
ATOM   5607  C1  POPES 232      81.046  44.831  36.353  1.00  0.00           C
ATOM   5610  C2  POPES 232      81.046  43.521  37.213  1.00  0.00           C
ATOM   5612  O21 POPES 232      81.576  43.761  38.533  1.00  0.00           O
ATOM   5613  C21 POPES 232      80.676  43.971  39.473  1.00  0.00           C
ATOM   5614  O22 POPES 232      79.476  44.041  39.323  1.00  0.00           O
ATOM   5615  C22 POPES 232      81.406  43.961  40.813  1.00  0.00           C
ATOM   5618  C3  POPES 232      81.866  42.371  36.553  1.00  0.00           C
ATOM   5621  O31 POPES 232      82.956  41.861  37.333  1.00  0.00           O
ATOM   5622  C31 POPES 232      82.896  40.781  38.123  1.00  0.00           C
ATOM   5623  O32 POPES 232      83.896  40.161  38.453  1.00  0.00           O
ATOM   5624  C32 POPES 232      81.536  40.451  38.723  1.00  0.00           C
ATOM   5627  C23 POPES 232      80.466  44.191  42.013  1.00  0.00           C
ATOM   5630  C24 POPES 232      81.076  43.821  43.373  1.00  0.00           C
ATOM   5633  C25 POPES 232      80.026  44.001  44.483  1.00  0.00           C
ATOM   5636  C26 POPES 232      80.366  43.361  45.833  1.00  0.00           C
ATOM   5639  C27 POPES 232      79.096  43.281  46.693  1.00  0.00           C
ATOM   5642  C28 POPES 232      79.136  42.141  47.723  1.00  0.00           C
ATOM   5645  C29 POPES 232      77.786  41.981  48.393  1.00  0.00           C
ATOM   5647 0C21 POPES 232      77.566  41.561  49.643  1.00  0.00           C
ATOM   5649 1C21 POPES 232      78.616  41.161  50.643  1.00  0.00           C
ATOM   5652 2C21 POPES 232      78.326  41.741  52.033  1.00  0.00           C
ATOM   5655 3C21 POPES 232      79.496  41.461  52.993  1.00  0.00           C
ATOM   5658 4C21 POPES 232      79.346  42.131  54.353  1.00  0.00           C
ATOM   5661 5C21 POPES 232      80.646  41.991  55.163  1.00  0.00           C
ATOM   5664 6C21 POPES 232      80.686  42.901  56.393  1.00  0.00           C
ATOM   5667 7C21 POPES 232      82.036  42.831  57.123  1.00  0.00           C
ATOM   5670 8C21 POPES 232      82.176  43.831  58.263  1.00  0.00           C
ATOM   5674  C33 POPES 232      81.736  39.851  40.143  1.00  0.00           C
ATOM   5677  C34 POPES 232      80.426  39.721  40.923  1.00  0.00           C
ATOM   5680  C35 POPES 232      80.646  39.291  42.383  1.00  0.00           C
ATOM   5683  C36 POPES 232      79.346  39.221  43.203  1.00  0.00           C
ATOM   5686  C37 POPES 232      78.816  40.601  43.623  1.00  0.00           C
ATOM   5689  C38 POPES 232      77.366  40.601  44.113  1.00  0.00           C
ATOM   5692  C39 POPES 232      77.066  39.761  45.363  1.00  0.00           C
ATOM   5695 0C31 POPES 232      75.636  40.051  45.843  1.00  0.00           C
ATOM   5698 1C31 POPES 232      75.266  39.361  47.173  1.00  0.00           C
ATOM   5701 2C31 POPES 232      73.886  39.831  47.663  1.00  0.00           C
ATOM   5704 3C31 POPES 232      73.506  39.301  49.053  1.00  0.00           C
ATOM   5707 4C31 POPES 232      74.396  39.871  50.173  1.00  0.00           C
ATOM   5710 5C31 POPES 232      73.916  39.501  51.573  1.00  0.00           C
ATOM   5713 6C31 POPES 232      74.846  39.991  52.673  1.00  0.00           C
ATOM   5717  NH3 POPET 233      29.336  88.821  75.543  1.00  0.00           N
ATOM   5721  C12 POPET 233      28.296  88.941  76.623  1.00  0.00           C
ATOM   5724  C11 POPET 233      26.886  88.751  76.043  1.00  0.00           C
ATOM   5727  P   POPET 233      26.466  89.871  73.733  1.00  0.00           P
ATOM   5728  O13 POPET 233      27.776  90.401  73.283  1.00  0.00           O
ATOM   5729  O14 POPET 233      26.136  88.491  73.313  1.00  0.00           O
ATOM   5730  O11 POPET 233      25.326  90.861  73.223  1.00  0.00           O
ATOM   5731  O12 POPET 233      26.436  89.911  75.323  1.00  0.00           O
ATOM   5732  C1  POPET 233      24.736  90.571  71.943  1.00  0.00           C
ATOM   5735  C2  POPET 233      25.566  91.141  70.763  1.00  0.00           C
ATOM   5737  O21 POPET 233      24.666  91.801  69.863  1.00  0.00           O
ATOM   5738  C21 POPET 233      25.106  92.871  69.223  1.00  0.00           C
ATOM   5739  O22 POPET 233      26.206  93.381  69.393  1.00  0.00           O
ATOM   5740  C22 POPET 233      24.006  93.371  68.293  1.00  0.00           C
ATOM   5743  C3  POPET 233      26.366  90.031  70.023  1.00  0.00           C
ATOM   5746  O31 POPET 233      27.376  90.571  69.133  1.00  0.00           O
ATOM   5747  C31 POPET 233      26.976  90.691  67.863  1.00  0.00           C
ATOM   5748  O32 POPET 233      25.896  90.381  67.423  1.00  0.00           O
ATOM   5749  C32 POPET 233      28.056  91.431  67.073  1.00  0.00           C
ATOM   5752  C23 POPET 233      24.006  94.901  68.063  1.00  0.00           C
ATOM   5755  C24 POPET 233      24.806  95.361  66.833  1.00  0.00           C
ATOM   5758  C25 POPET 233      24.286  94.781  65.513  1.00  0.00           C
ATOM   5761  C26 POPET 233      24.646  95.581  64.263  1.00  0.00           C
ATOM   5764  C27 POPET 233      24.286  94.781  62.993  1.00  0.00           C
ATOM   5767  C28 POPET 233      25.526  94.321  62.213  1.00  0.00           C
ATOM   5770  C29 POPET 233      26.166  95.481  61.493  1.00  0.00           C
ATOM   5772 0C21 POPET 233      26.706  95.471  60.263  1.00  0.00           C
ATOM   5774 1C21 POPET 233      26.796  94.281  59.353  1.00  0.00           C
ATOM   5777 2C21 POPET 233      26.716  94.651  57.863  1.00  0.00           C
ATOM   5780 3C21 POPET 233      27.896  95.511  57.363  1.00  0.00           C
ATOM   5783 4C21 POPET 233      27.966  95.601  55.833  1.00  0.00           C
ATOM   5786 5C21 POPET 233      26.716  96.191  55.173  1.00  0.00           C
ATOM   5789 6C21 POPET 233      26.836  96.271  53.643  1.00  0.00           C
ATOM   5792 7C21 POPET 233      25.696  97.081  53.023  1.00  0.00           C
ATOM   5795 8C21 POPET 233      25.636  96.971  51.503  1.00  0.00           C
ATOM   5799  C33 POPET 233      27.706  91.631  65.583  1.00  0.00           C
ATOM   5802  C34 POPET 233      28.136  90.421  64.743  1.00  0.00           C
ATOM   5805  C35 POPET 233      27.806  90.541  63.243  1.00  0.00           C
ATOM   5808  C36 POPET 233      26.306  90.481  62.953  1.00  0.00           C
ATOM   5811  C37 POPET 233      25.996  90.461  61.443  1.00  0.00           C
ATOM   5814  C38 POPET 233      24.486  90.451  61.173  1.00  0.00           C
ATOM   5817  C39 POPET 233      24.106  90.461  59.683  1.00  0.00           C
ATOM   5820 0C31 POPET 233      24.586  89.231  58.903  1.00  0.00           C
ATOM   5823 1C31 POPET 233      23.586  88.741  57.843  1.00  0.00           C
ATOM   5826 2C31 POPET 233      24.096  87.491  57.103  1.00  0.00           C
ATOM   5829 3C31 POPET 233      23.096  86.861  56.123  1.00  0.00           C
ATOM   5832 4C31 POPET 233      21.816  86.341  56.793  1.00  0.00           C
ATOM   5835 5C31 POPET 233      21.056  85.331  55.923  1.00  0.00           C
ATOM   5838 6C31 POPET 233      19.776  84.801  56.583  1.00  0.00           C
ATOM   5842  NH3 POPEU 234     119.226  99.001  28.293  1.00  0.00           N
ATOM   5846  C12 POPEU 234     119.696 100.411  28.583  1.00  0.00           C
ATOM   5849  C11 POPEU 234     119.296 101.361  27.433  1.00  0.00           C
ATOM   5852  P   POPEU 234     119.596 103.741  28.493  1.00  0.00           P
ATOM   5853  O13 POPEU 234     120.586 104.821  28.243  1.00  0.00           O
ATOM   5854  O14 POPEU 234     118.156 104.021  28.293  1.00  0.00           O
ATOM   5855  O11 POPEU 234     119.826 103.061  29.893  1.00  0.00           O
ATOM   5856  O12 POPEU 234     120.006 102.591  27.493  1.00  0.00           O
ATOM   5857  C1  POPEU 234     120.476 103.761  30.963  1.00  0.00           C
ATOM   5860  C2  POPEU 234     119.566 103.751  32.213  1.00  0.00           C
ATOM   5862  O21 POPEU 234     120.416 103.821  33.373  1.00  0.00           O
ATOM   5863  C21 POPEU 234     120.326 104.821  34.273  1.00  0.00           C
ATOM   5864  O22 POPEU 234     121.206 105.041  35.093  1.00  0.00           O
ATOM   5865  C22 POPEU 234     118.996 105.591  34.303  1.00  0.00           C
ATOM   5868  C3  POPEU 234     118.746 102.421  32.243  1.00  0.00           C
ATOM   5871  O31 POPEU 234     118.146 102.181  33.523  1.00  0.00           O
ATOM   5872  C31 POPEU 234     118.836 101.411  34.363  1.00  0.00           C
ATOM   5873  O32 POPEU 234     119.876 100.831  34.103  1.00  0.00           O
ATOM   5874  C32 POPEU 234     118.116 101.381  35.703  1.00  0.00           C
ATOM   5877  C23 POPEU 234     118.776 106.311  35.653  1.00  0.00           C
ATOM   5880  C24 POPEU 234     117.446 107.091  35.723  1.00  0.00           C
ATOM   5883  C25 POPEU 234     117.196 107.741  37.093  1.00  0.00           C
ATOM   5886  C26 POPEU 234     116.386 106.881  38.073  1.00  0.00           C
ATOM   5889  C27 POPEU 234     116.406 107.431  39.523  1.00  0.00           C
ATOM   5892  C28 POPEU 234     115.956 106.421  40.603  1.00  0.00           C
ATOM   5895  C29 POPEU 234     116.356 106.841  42.003  1.00  0.00           C
ATOM   5897 0C21 POPEU 234     116.046 106.201  43.153  1.00  0.00           C
ATOM   5899 1C21 POPEU 234     115.196 104.961  43.253  1.00  0.00           C
ATOM   5902 2C21 POPEU 234     114.486 104.771  44.613  1.00  0.00           C
ATOM   5905 3C21 POPEU 234     115.346 104.061  45.673  1.00  0.00           C
ATOM   5908 4C21 POPEU 234     114.606 103.831  47.003  1.00  0.00           C
ATOM   5911 5C21 POPEU 234     115.256 102.741  47.873  1.00  0.00           C
ATOM   5914 6C21 POPEU 234     114.626 102.621  49.273  1.00  0.00           C
ATOM   5917 7C21 POPEU 234     115.056 101.341  50.003  1.00  0.00           C
ATOM   5920 8C21 POPEU 234     114.666 101.331  51.483  1.00  0.00           C
ATOM   5924  C33 POPEU 234     118.926 102.111  36.783  1.00  0.00           C
ATOM   5927  C34 POPEU 234     118.556 101.671  38.203  1.00  0.00           C
ATOM   5930  C35 POPEU 234     118.836 102.751  39.233  1.00  0.00           C
ATOM   5933  C36 POPEU 234     119.286 102.231  40.613  1.00  0.00           C
ATOM   5936  C37 POPEU 234     118.896 103.161  41.763  1.00  0.00           C
ATOM   5939  C38 POPEU 234     119.526 102.771  43.113  1.00  0.00           C
ATOM   5942  C39 POPEU 234     120.936 103.341  43.323  1.00  0.00           C
ATOM   5945 0C31 POPEU 234     121.556 102.981  44.683  1.00  0.00           C
ATOM   5948 1C31 POPEU 234     122.896 103.691  44.923  1.00  0.00           C
ATOM   5951 2C31 POPEU 234     123.446 103.591  46.353  1.00  0.00           C
ATOM   5954 3C31 POPEU 234     124.156 102.261  46.673  1.00  0.00           C
ATOM   5957 4C31 POPEU 234     124.806 102.281  48.073  1.00  0.00           C
ATOM   5960 5C31 POPEU 234     125.356 100.921  48.503  1.00  0.00           C
ATOM   5963 6C31 POPEU 234     125.926 100.921  49.933  1.00  0.00           C
ATOM   5967  NH3 POPEV 235      95.856  12.361  71.193  1.00  0.00           N
ATOM   5971  C12 POPEV 235      94.546  13.111  71.073  1.00  0.00           C
ATOM   5974  C11 POPEV 235      94.366  14.201  72.143  1.00  0.00           C
ATOM   5977  P   POPEV 235      91.696  14.641  72.343  1.00  0.00           P
ATOM   5978  O13 POPEV 235      91.376  15.391  73.583  1.00  0.00           O
ATOM   5979  O14 POPEV 235      91.426  13.181  72.373  1.00  0.00           O
ATOM   5980  O11 POPEV 235      90.916  15.301  71.133  1.00  0.00           O
ATOM   5981  O12 POPEV 235      93.176  14.941  71.903  1.00  0.00           O
ATOM   5982  C1  POPEV 235      91.106  16.691  70.793  1.00  0.00           C
ATOM   5985  C2  POPEV 235      91.886  16.991  69.463  1.00  0.00           C
ATOM   5987  O21 POPEV 235      91.336  16.261  68.353  1.00  0.00           O
ATOM   5988  C21 POPEV 235      90.366  16.881  67.683  1.00  0.00           C
ATOM   5989  O22 POPEV 235      89.846  17.931  67.973  1.00  0.00           O
ATOM   5990  C22 POPEV 235      90.006  16.071  66.433  1.00  0.00           C
ATOM   5993  C3  POPEV 235      93.426  16.771  69.583  1.00  0.00           C
ATOM   5996  O31 POPEV 235      94.156  17.631  68.663  1.00  0.00           O
ATOM   5997  C31 POPEV 235      94.586  17.041  67.553  1.00  0.00           C
ATOM   5998  O32 POPEV 235      94.396  15.881  67.253  1.00  0.00           O
ATOM   5999  C32 POPEV 235      95.406  18.021  66.723  1.00  0.00           C
ATOM   6002  C23 POPEV 235      90.916  16.381  65.213  1.00  0.00           C
ATOM   6005  C24 POPEV 235      90.706  15.381  64.053  1.00  0.00           C
ATOM   6008  C25 POPEV 235      90.066  15.961  62.783  1.00  0.00           C
ATOM   6011  C26 POPEV 235      89.806  14.901  61.703  1.00  0.00           C
ATOM   6014  C27 POPEV 235      89.356  15.451  60.343  1.00  0.00           C
ATOM   6017  C28 POPEV 235      88.956  14.351  59.343  1.00  0.00           C
ATOM   6020  C29 POPEV 235      88.916  14.831  57.913  1.00  0.00           C
ATOM   6022 0C21 POPEV 235      87.986  14.571  56.983  1.00  0.00           C
ATOM   6024 1C21 POPEV 235      86.726  13.751  57.143  1.00  0.00           C
ATOM   6027 2C21 POPEV 235      85.566  14.301  56.283  1.00  0.00           C
ATOM   6030 3C21 POPEV 235      85.086  15.691  56.723  1.00  0.00           C
ATOM   6033 4C21 POPEV 235      84.076  16.321  55.753  1.00  0.00           C
ATOM   6036 5C21 POPEV 235      84.746  17.111  54.623  1.00  0.00           C
ATOM   6039 6C21 POPEV 235      83.726  17.671  53.623  1.00  0.00           C
ATOM   6042 7C21 POPEV 235      84.366  18.561  52.563  1.00  0.00           C
ATOM   6045 8C21 POPEV 235      83.386  19.001  51.473  1.00  0.00           C
ATOM   6049  C33 POPEV 235      95.996  17.381  65.443  1.00  0.00           C
ATOM   6052  C34 POPEV 235      94.966  17.161  64.333  1.00  0.00           C
ATOM   6055  C35 POPEV 235      95.616  16.861  62.973  1.00  0.00           C
ATOM   6058  C36 POPEV 235      96.196  18.121  62.303  1.00  0.00           C
ATOM   6061  C37 POPEV 235      97.186  17.801  61.173  1.00  0.00           C
ATOM   6064  C38 POPEV 235      97.806  19.051  60.543  1.00  0.00           C
ATOM   6067  C39 POPEV 235      98.836  18.721  59.453  1.00  0.00           C
ATOM   6070 0C31 POPEV 235      98.216  18.001  58.253  1.00  0.00           C
ATOM   6073 1C31 POPEV 235      99.206  17.771  57.113  1.00  0.00           C
ATOM   6076 2C31 POPEV 235      98.496  17.241  55.863  1.00  0.00           C
ATOM   6079 3C31 POPEV 235      99.366  17.281  54.613  1.00  0.00           C
ATOM   6082 4C31 POPEV 235      98.526  17.071  53.353  1.00  0.00           C
ATOM   6085 5C31 POPEV 235      99.246  17.461  52.063  1.00  0.00           C
ATOM   6088 6C31 POPEV 235      98.516  18.571  51.293  1.00  0.00           C
ATOM   6092  NH3 POPEW 236      77.916  97.291  74.203  1.00  0.00           N
ATOM   6096  C12 POPEW 236      78.936  96.211  74.493  1.00  0.00           C
ATOM   6099  C11 POPEW 236      79.286  96.081  75.993  1.00  0.00           C
ATOM   6102  P   POPEW 236      81.566  94.741  76.083  1.00  0.00           P
ATOM   6103  O13 POPEW 236      82.036  95.671  75.023  1.00  0.00           O
ATOM   6104  O14 POPEW 236      82.206  94.841  77.403  1.00  0.00           O
ATOM   6105  O11 POPEW 236      81.706  93.251  75.563  1.00  0.00           O
ATOM   6106  O12 POPEW 236      80.006  94.881  76.263  1.00  0.00           O
ATOM   6107  C1  POPEW 236      81.156  92.921  74.273  1.00  0.00           C
ATOM   6110  C2  POPEW 236      82.126  93.271  73.123  1.00  0.00           C
ATOM   6112  O21 POPEW 236      81.616  94.411  72.393  1.00  0.00           O
ATOM   6113  C21 POPEW 236      82.506  95.021  71.623  1.00  0.00           C
ATOM   6114  O22 POPEW 236      83.696  94.751  71.553  1.00  0.00           O
ATOM   6115  C22 POPEW 236      81.796  96.051  70.733  1.00  0.00           C
ATOM   6118  C3  POPEW 236      82.346  92.061  72.173  1.00  0.00           C
ATOM   6121  O31 POPEW 236      81.116  91.641  71.553  1.00  0.00           O
ATOM   6122  C31 POPEW 236      81.316  90.701  70.623  1.00  0.00           C
ATOM   6123  O32 POPEW 236      82.396  90.181  70.393  1.00  0.00           O
ATOM   6124  C32 POPEW 236      80.016  90.441  69.873  1.00  0.00           C
ATOM   6127  C23 POPEW 236      81.716  95.561  69.273  1.00  0.00           C
ATOM   6130  C24 POPEW 236      81.296  96.641  68.253  1.00  0.00           C
ATOM   6133  C25 POPEW 236      81.306  96.141  66.793  1.00  0.00           C
ATOM   6136  C26 POPEW 236      82.686  95.691  66.283  1.00  0.00           C
ATOM   6139  C27 POPEW 236      82.696  95.251  64.803  1.00  0.00           C
ATOM   6142  C28 POPEW 236      84.066  94.671  64.403  1.00  0.00           C
ATOM   6145  C29 POPEW 236      84.176  94.291  62.943  1.00  0.00           C
ATOM   6147 0C21 POPEW 236      85.276  93.791  62.343  1.00  0.00           C
ATOM   6149 1C21 POPEW 236      86.616  93.541  62.993  1.00  0.00           C
ATOM   6152 2C21 POPEW 236      86.956  92.051  63.193  1.00  0.00           C
ATOM   6155 3C21 POPEW 236      87.356  91.261  61.933  1.00  0.00           C
ATOM   6158 4C21 POPEW 236      87.696  89.801  62.283  1.00  0.00           C
ATOM   6161 5C21 POPEW 236      88.466  89.001  61.223  1.00  0.00           C
ATOM   6164 6C21 POPEW 236      87.646  88.561  60.003  1.00  0.00           C
ATOM   6167 7C21 POPEW 236      88.406  87.521  59.153  1.00  0.00           C
ATOM   6170 8C21 POPEW 236      87.666  87.091  57.883  1.00  0.00           C
ATOM   6174  C33 POPEW 236      80.236  89.571  68.613  1.00  0.00           C
ATOM   6177  C34 POPEW 236      80.746  90.401  67.423  1.00  0.00           C
ATOM   6180  C35 POPEW 236      80.436  89.741  66.073  1.00  0.00           C
ATOM   6183  C36 POPEW 236      80.486  90.741  64.903  1.00  0.00           C
ATOM   6186  C37 POPEW 236      79.916  90.141  63.613  1.00  0.00           C
ATOM   6189  C38 POPEW 236      79.916  91.121  62.433  1.00  0.00           C
ATOM   6192  C39 POPEW 236      79.236  90.511  61.203  1.00  0.00           C
ATOM   6195 0C31 POPEW 236      79.366  91.361  59.933  1.00  0.00           C
ATOM   6198 1C31 POPEW 236      78.556  90.741  58.793  1.00  0.00           C
ATOM   6201 2C31 POPEW 236      79.156  90.951  57.403  1.00  0.00           C
ATOM   6204 3C31 POPEW 236      79.266  92.421  56.993  1.00  0.00           C
ATOM   6207 4C31 POPEW 236      79.906  92.551  55.603  1.00  0.00           C
ATOM   6210 5C31 POPEW 236      79.916  93.981  55.063  1.00  0.00           C
ATOM   6213 6C31 POPEW 236      80.576  94.071  53.683  1.00  0.00           C
ATOM   6217  NH3 POPEX 237      92.206  87.961  71.563  1.00  0.00           N
ATOM   6221  C12 POPEX 237      93.476  88.171  72.313  1.00  0.00           C
ATOM   6224  C11 POPEX 237      94.576  88.671  71.393  1.00  0.00           C
ATOM   6227  P   POPEX 237      97.136  89.071  71.703  1.00  0.00           P
ATOM   6228  O13 POPEX 237      97.326  90.481  71.303  1.00  0.00           O
ATOM   6229  O14 POPEX 237      98.056  88.571  72.753  1.00  0.00           O
ATOM   6230  O11 POPEX 237      97.166  88.131  70.443  1.00  0.00           O
ATOM   6231  O12 POPEX 237      95.686  88.921  72.243  1.00  0.00           O
ATOM   6232  C1  POPEX 237      98.356  87.741  69.773  1.00  0.00           C
ATOM   6235  C2  POPEX 237      98.746  88.801  68.713  1.00  0.00           C
ATOM   6237  O21 POPEX 237      99.206  88.081  67.553  1.00  0.00           O
ATOM   6238  C21 POPEX 237      98.836  88.561  66.373  1.00  0.00           C
ATOM   6239  O22 POPEX 237      98.166  89.561  66.163  1.00  0.00           O
ATOM   6240  C22 POPEX 237      99.426  87.641  65.303  1.00  0.00           C
ATOM   6243  C3  POPEX 237      99.836  89.771  69.273  1.00  0.00           C
ATOM   6246  O31 POPEX 237      99.846  91.051  68.613  1.00  0.00           O
ATOM   6247  C31 POPEX 237     100.646  91.121  67.563  1.00  0.00           C
ATOM   6248  O32 POPEX 237     101.246  90.191  67.063  1.00  0.00           O
ATOM   6249  C32 POPEX 237     100.746  92.551  67.073  1.00  0.00           C
ATOM   6252  C23 POPEX 237      99.046  88.091  63.873  1.00  0.00           C
ATOM   6255  C24 POPEX 237      99.946  87.411  62.823  1.00  0.00           C
ATOM   6258  C25 POPEX 237      99.536  87.741  61.383  1.00  0.00           C
ATOM   6261  C26 POPEX 237      99.516  89.241  61.053  1.00  0.00           C
ATOM   6264  C27 POPEX 237      99.466  89.491  59.533  1.00  0.00           C
ATOM   6267  C28 POPEX 237      99.446  90.981  59.143  1.00  0.00           C
ATOM   6270  C29 POPEX 237      99.796  91.141  57.683  1.00  0.00           C
ATOM   6272 0C21 POPEX 237      99.126  91.811  56.733  1.00  0.00           C
ATOM   6274 1C21 POPEX 237      97.866  92.631  56.873  1.00  0.00           C
ATOM   6277 2C21 POPEX 237      98.046  94.071  56.353  1.00  0.00           C
ATOM   6280 3C21 POPEX 237      98.926  94.921  57.283  1.00  0.00           C
ATOM   6283 4C21 POPEX 237      99.326  96.281  56.683  1.00  0.00           C
ATOM   6286 5C21 POPEX 237     100.536  96.911  57.403  1.00  0.00           C
ATOM   6289 6C21 POPEX 237     100.276  97.261  58.873  1.00  0.00           C
ATOM   6292 7C21 POPEX 237     101.556  97.631  59.633  1.00  0.00           C
ATOM   6295 8C21 POPEX 237     101.306  98.101  61.063  1.00  0.00           C
ATOM   6299  C33 POPEX 237     102.166  92.851  66.543  1.00  0.00           C
ATOM   6302  C34 POPEX 237     102.176  94.031  65.563  1.00  0.00           C
ATOM   6305  C35 POPEX 237     101.526  93.671  64.223  1.00  0.00           C
ATOM   6308  C36 POPEX 237     102.486  93.871  63.043  1.00  0.00           C
ATOM   6311  C37 POPEX 237     101.916  93.431  61.693  1.00  0.00           C
ATOM   6314  C38 POPEX 237     103.016  93.441  60.623  1.00  0.00           C
ATOM   6317  C39 POPEX 237     102.526  93.211  59.193  1.00  0.00           C
ATOM   6320 0C31 POPEX 237     103.476  93.871  58.193  1.00  0.00           C
ATOM   6323 1C31 POPEX 237     103.146  93.641  56.713  1.00  0.00           C
ATOM   6326 2C31 POPEX 237     104.246  94.211  55.813  1.00  0.00           C
ATOM   6329 3C31 POPEX 237     103.936  94.141  54.313  1.00  0.00           C
ATOM   6332 4C31 POPEX 237     102.996  95.241  53.803  1.00  0.00           C
ATOM   6335 5C31 POPEX 237     103.646  96.641  53.813  1.00  0.00           C
ATOM   6338 6C31 POPEX 237     102.816  97.711  53.093  1.00  0.00           C
ATOM   6342  NH3 POPEY 238     130.806  19.641  29.333  1.00  0.00           N
ATOM   6346  C12 POPEY 238     131.796  20.191  30.313  1.00  0.00           C
ATOM   6349  C11 POPEY 238     132.386  21.501  29.763  1.00  0.00           C
ATOM   6352  P   POPEY 238     131.186  23.771  30.393  1.00  0.00           P
ATOM   6353  O13 POPEY 238     132.496  24.451  30.403  1.00  0.00           O
ATOM   6354  O14 POPEY 238     129.976  24.481  29.923  1.00  0.00           O
ATOM   6355  O11 POPEY 238     130.876  23.191  31.833  1.00  0.00           O
ATOM   6356  O12 POPEY 238     131.346  22.461  29.523  1.00  0.00           O
ATOM   6357  C1  POPEY 238     131.336  23.991  32.943  1.00  0.00           C
ATOM   6360  C2  POPEY 238     130.336  23.871  34.113  1.00  0.00           C
ATOM   6362  O21 POPEY 238     130.826  24.511  35.303  1.00  0.00           O
ATOM   6363  C21 POPEY 238     130.736  25.841  35.273  1.00  0.00           C
ATOM   6364  O22 POPEY 238     130.176  26.491  34.413  1.00  0.00           O
ATOM   6365  C22 POPEY 238     131.476  26.391  36.483  1.00  0.00           C
ATOM   6368  C3  POPEY 238     130.076  22.371  34.403  1.00  0.00           C
ATOM   6371  O31 POPEY 238     129.316  22.141  35.593  1.00  0.00           O
ATOM   6372  C31 POPEY 238     128.086  22.591  35.643  1.00  0.00           C
ATOM   6373  O32 POPEY 238     127.546  23.331  34.823  1.00  0.00           O
ATOM   6374  C32 POPEY 238     127.456  21.931  36.883  1.00  0.00           C
ATOM   6377  C23 POPEY 238     131.636  27.921  36.413  1.00  0.00           C
ATOM   6380  C24 POPEY 238     132.808  28.421  37.273  1.00  0.00           C
ATOM   6383  C25 POPEY 238     132.726  28.061  38.763  1.00  0.00           C
ATOM   6386  C26 POPEY 238     131.526  28.711  39.483  1.00  0.00           C
ATOM   6389  C27 POPEY 238     131.656  28.611  41.003  1.00  0.00           C
ATOM   6392  C28 POPEY 238     130.626  29.481  41.733  1.00  0.00           C
ATOM   6395  C29 POPEY 238     130.706  29.351  43.233  1.00  0.00           C
ATOM   6397 0C21 POPEY 238     131.016  30.331  44.103  1.00  0.00           C
ATOM   6399 1C21 POPEY 238     131.366  31.751  43.733  1.00  0.00           C
ATOM   6402 2C21 POPEY 238     132.196  32.471  44.823  1.00  0.00           C
ATOM   6405 3C21 POPEY 238     131.456  32.701  46.153  1.00  0.00           C
ATOM   6408 4C21 POPEY 238     132.206  33.721  47.023  1.00  0.00           C
ATOM   6411 5C21 POPEY 238     131.496  34.121  48.323  1.00  0.00           C
ATOM   6414 6C21 POPEY 238     132.156  35.361  48.923  1.00  0.00           C
ATOM   6417 7C21 POPEY 238     131.626  35.741  50.313  1.00  0.00           C
ATOM   6420 8C21 POPEY 238     132.426  36.851  50.993  1.00  0.00           C
ATOM   6424  C33 POPEY 238     127.986  22.431  38.263  1.00  0.00           C
ATOM   6427  C34 POPEY 238     127.606  21.561  39.483  1.00  0.00           C
ATOM   6430  C35 POPEY 238     128.136  22.091  40.843  1.00  0.00           C
ATOM   6433  C36 POPEY 238     127.806  21.191  42.063  1.00  0.00           C
ATOM   6436  C37 POPEY 238     128.486  21.671  43.363  1.00  0.00           C
ATOM   6439  C38 POPEY 238     128.056  20.871  44.613  1.00  0.00           C
ATOM   6442  C39 POPEY 238     128.826  21.261  45.893  1.00  0.00           C
ATOM   6445 0C31 POPEY 238     128.256  20.621  47.163  1.00  0.00           C
ATOM   6448 1C31 POPEY 238     129.006  21.031  48.443  1.00  0.00           C
ATOM   6451 2C31 POPEY 238     128.426  20.401  49.723  1.00  0.00           C
ATOM   6454 3C31 POPEY 238     128.816  18.931  49.913  1.00  0.00           C
ATOM   6457 4C31 POPEY 238     128.316  18.361  51.253  1.00  0.00           C
ATOM   6460 5C31 POPEY 238     128.956  17.001  51.583  1.00  0.00           C
ATOM   6463 6C31 POPEY 238     128.586  16.481  52.983  1.00  0.00           C
ATOM   6467  NH3 POPEZ 239      43.396  56.141  35.583  1.00  0.00           N
ATOM   6471  C12 POPEZ 239      42.266  57.071  36.003  1.00  0.00           C
ATOM   6474  C11 POPEZ 239      42.626  57.901  37.273  1.00  0.00           C
ATOM   6477  P   POPEZ 239      41.086  60.071  37.443  1.00  0.00           P
ATOM   6478  O13 POPEZ 239      42.216  60.831  36.863  1.00  0.00           O
ATOM   6479  O14 POPEZ 239      39.816  60.031  36.703  1.00  0.00           O
ATOM   6480  O11 POPEZ 239      40.786  60.731  38.833  1.00  0.00           O
ATOM   6481  O12 POPEZ 239      41.516  58.591  37.843  1.00  0.00           O
ATOM   6482  C1  POPEZ 239      40.596  59.991  40.023  1.00  0.00           C
ATOM   6485  C2  POPEZ 239      39.116  59.631  40.263  1.00  0.00           C
ATOM   6487  O21 POPEZ 239      38.986  59.451  41.683  1.00  0.00           O
ATOM   6488  C21 POPEZ 239      38.216  60.281  42.403  1.00  0.00           C
ATOM   6489  O22 POPEZ 239      37.666  59.961  43.433  1.00  0.00           O
ATOM   6490  C22 POPEZ 239      38.256  61.731  41.893  1.00  0.00           C
ATOM   6493  C3  POPEZ 239      38.666  58.341  39.523  1.00  0.00           C
ATOM   6496  O31 POPEZ 239      37.656  57.661  40.303  1.00  0.00           O
ATOM   6497  C31 POPEZ 239      36.656  57.101  39.633  1.00  0.00           C
ATOM   6498  O32 POPEZ 239      36.546  57.081  38.423  1.00  0.00           O
ATOM   6499  C32 POPEZ 239      35.636  56.551  40.603  1.00  0.00           C
ATOM   6502  C23 POPEZ 239      38.086  62.751  43.033  1.00  0.00           C
ATOM   6505  C24 POPEZ 239      39.326  62.901  43.923  1.00  0.00           C
ATOM   6508  C25 POPEZ 239      39.106  63.931  45.043  1.00  0.00           C
ATOM   6511  C26 POPEZ 239      39.386  65.361  44.563  1.00  0.00           C
ATOM   6514  C27 POPEZ 239      39.236  66.431  45.663  1.00  0.00           C
ATOM   6517  C28 POPEZ 239      40.326  67.511  45.543  1.00  0.00           C
ATOM   6520  C29 POPEZ 239      39.976  68.771  46.293  1.00  0.00           C
ATOM   6522 0C21 POPEZ 239      40.506  69.181  47.453  1.00  0.00           C
ATOM   6524 1C21 POPEZ 239      41.526  68.471  48.303  1.00  0.00           C
ATOM   6527 2C21 POPEZ 239      41.786  69.191  49.643  1.00  0.00           C
ATOM   6530 3C21 POPEZ 239      40.556  69.171  50.553  1.00  0.00           C
ATOM   6533 4C21 POPEZ 239      40.766  69.801  51.933  1.00  0.00           C
ATOM   6536 5C21 POPEZ 239      39.446  69.791  52.733  1.00  0.00           C
ATOM   6539 6C21 POPEZ 239      39.526  70.521  54.083  1.00  0.00           C
ATOM   6542 7C21 POPEZ 239      38.166  70.511  54.803  1.00  0.00           C
ATOM   6545 8C21 POPEZ 239      38.066  71.521  55.943  1.00  0.00           C
ATOM   6549  C33 POPEZ 239      36.266  55.981  41.893  1.00  0.00           C
ATOM   6552  C34 POPEZ 239      35.216  55.661  42.953  1.00  0.00           C
ATOM   6555  C35 POPEZ 239      35.876  55.291  44.283  1.00  0.00           C
ATOM   6558  C36 POPEZ 239      35.686  53.831  44.683  1.00  0.00           C
ATOM   6561  C37 POPEZ 239      36.566  53.501  45.893  1.00  0.00           C
ATOM   6564  C38 POPEZ 239      36.216  52.181  46.583  1.00  0.00           C
ATOM   6567  C39 POPEZ 239      36.636  52.261  48.053  1.00  0.00           C
ATOM   6570 0C31 POPEZ 239      36.266  51.051  48.913  1.00  0.00           C
ATOM   6573 1C31 POPEZ 239      36.686  51.331  50.363  1.00  0.00           C
ATOM   6576 2C31 POPEZ 239      36.396  50.191  51.363  1.00  0.00           C
ATOM   6579 3C31 POPEZ 239      36.856  50.541  52.793  1.00  0.00           C
ATOM   6582 4C31 POPEZ 239      38.336  50.961  52.863  1.00  0.00           C
ATOM   6585 5C31 POPEZ 239      38.856  51.231  54.273  1.00  0.00           C
ATOM   6588 6C31 POPEZ 239      40.296  51.761  54.243  1.00  0.00           C
ATOM   6592  NH3 POPEa 240      17.166  64.091  69.423  1.00  0.00           N
ATOM   6596  C12 POPEa 240      15.796  64.731  69.533  1.00  0.00           C
ATOM   6599  C11 POPEa 240      15.366  64.961  70.993  1.00  0.00           C
ATOM   6602  P   POPEa 240      14.066  63.421  72.713  1.00  0.00           P
ATOM   6603  O13 POPEa 240      13.706  62.001  72.473  1.00  0.00           O
ATOM   6604  O14 POPEa 240      14.486  63.761  74.083  1.00  0.00           O
ATOM   6605  O11 POPEa 240      12.876  64.381  72.273  1.00  0.00           O
ATOM   6606  O12 POPEa 240      15.236  63.721  71.673  1.00  0.00           O
ATOM   6607  C1  POPEa 240      11.676  63.831  71.733  1.00  0.00           C
ATOM   6610  C2  POPEa 240      11.826  63.571  70.213  1.00  0.00           C
ATOM   6612  O21 POPEa 240      11.146  64.621  69.503  1.00  0.00           O
ATOM   6613  C21 POPEa 240      11.656  64.931  68.323  1.00  0.00           C
ATOM   6614  O22 POPEa 240      12.776  64.651  67.923  1.00  0.00           O
ATOM   6615  C22 POPEa 240      10.566  65.601  67.463  1.00  0.00           C
ATOM   6618  C3  POPEa 240      11.216  62.191  69.813  1.00  0.00           C
ATOM   6621  O31 POPEa 240      11.586  61.831  68.473  1.00  0.00           O
ATOM   6622  C31 POPEa 240      12.706  61.111  68.373  1.00  0.00           C
ATOM   6623  O32 POPEa 240      13.396  60.731  69.303  1.00  0.00           O
ATOM   6624  C32 POPEa 240      13.016  60.861  66.893  1.00  0.00           C
ATOM   6627  C23 POPEa 240      10.586  65.121  65.993  1.00  0.00           C
ATOM   6630  C24 POPEa 240       9.186  64.841  65.423  1.00  0.00           C
ATOM   6633  C25 POPEa 240       8.346  66.101  65.163  1.00  0.00           C
ATOM   6636  C26 POPEa 240       8.966  67.001  64.083  1.00  0.00           C
ATOM   6639  C27 POPEa 240       7.916  67.731  63.233  1.00  0.00           C
ATOM   6642  C28 POPEa 240       8.496  68.541  62.053  1.00  0.00           C
ATOM   6645  C29 POPEa 240       9.266  67.661  61.103  1.00  0.00           C
ATOM   6647 0C21 POPEa 240       9.036  67.481  59.793  1.00  0.00           C
ATOM   6649 1C21 POPEa 240       7.966  68.161  58.973  1.00  0.00           C
ATOM   6652 2C21 POPEa 240       8.246  67.911  57.483  1.00  0.00           C
ATOM   6655 3C21 POPEa 240       7.276  68.641  56.553  1.00  0.00           C
ATOM   6658 4C21 POPEa 240       7.696  68.491  55.083  1.00  0.00           C
ATOM   6661 5C21 POPEa 240       6.796  69.241  54.083  1.00  0.00           C
ATOM   6664 6C21 POPEa 240       5.376  68.671  54.013  1.00  0.00           C
ATOM   6667 7C21 POPEa 240       4.616  69.131  52.763  1.00  0.00           C
ATOM   6670 8C21 POPEa 240       3.216  68.521  52.643  1.00  0.00           C
ATOM   6674  C33 POPEa 240      14.456  61.241  66.453  1.00  0.00           C
ATOM   6677  C34 POPEa 240      14.876  60.491  65.173  1.00  0.00           C
ATOM   6680  C35 POPEa 240      14.066  60.871  63.913  1.00  0.00           C
ATOM   6683  C36 POPEa 240      13.756  59.661  63.003  1.00  0.00           C
ATOM   6686  C37 POPEa 240      12.896  60.061  61.793  1.00  0.00           C
ATOM   6689  C38 POPEa 240      12.556  58.901  60.853  1.00  0.00           C
ATOM   6692  C39 POPEa 240      11.686  59.351  59.653  1.00  0.00           C
ATOM   6695 0C31 POPEa 240      11.346  58.181  58.723  1.00  0.00           C
ATOM   6698 1C31 POPEa 240      10.856  58.641  57.333  1.00  0.00           C
ATOM   6701 2C31 POPEa 240      10.626  57.451  56.383  1.00  0.00           C
ATOM   6704 3C31 POPEa 240      10.606  57.841  54.893  1.00  0.00           C
ATOM   6707 4C31 POPEa 240       9.386  58.671  54.483  1.00  0.00           C
ATOM   6710 5C31 POPEa 240       9.426  59.101  53.013  1.00  0.00           C
ATOM   6713 6C31 POPEa 240       8.126  59.731  52.513  1.00  0.00           C
ATOM   6717  NH3 POPEb 241      42.406  72.091  78.463  1.00  0.00           N
ATOM   6721  C12 POPEb 241      42.536  71.361  79.773  1.00  0.00           C
ATOM   6724  C11 POPEb 241      43.246  72.231  80.813  1.00  0.00           C
ATOM   6727  P   POPEb 241      43.206  74.831  80.753  1.00  0.00           P
ATOM   6728  O13 POPEb 241      42.236  75.911  81.023  1.00  0.00           O
ATOM   6729  O14 POPEb 241      44.496  74.901  81.473  1.00  0.00           O
ATOM   6730  O11 POPEb 241      43.476  74.761  79.193  1.00  0.00           O
ATOM   6731  O12 POPEb 241      42.506  73.431  81.043  1.00  0.00           O
ATOM   6732  C1  POPEb 241      44.246  75.861  78.643  1.00  0.00           C
ATOM   6735  C2  POPEb 241      44.106  76.011  77.103  1.00  0.00           C
ATOM   6737  O21 POPEb 241      44.956  75.061  76.433  1.00  0.00           O
ATOM   6738  C21 POPEb 241      44.316  74.021  75.963  1.00  0.00           C
ATOM   6739  O22 POPEb 241      43.176  73.701  76.223  1.00  0.00           O
ATOM   6740  C22 POPEb 241      45.166  73.361  74.873  1.00  0.00           C
ATOM   6743  C3  POPEb 241      44.476  77.441  76.613  1.00  0.00           C
ATOM   6746  O31 POPEb 241      44.666  77.481  75.173  1.00  0.00           O
ATOM   6747  C31 POPEb 241      45.926  77.521  74.783  1.00  0.00           C
ATOM   6748  O32 POPEb 241      46.906  77.521  75.513  1.00  0.00           O
ATOM   6749  C32 POPEb 241      46.056  77.581  73.263  1.00  0.00           C
ATOM   6752  C23 POPEb 241      44.966  71.841  74.743  1.00  0.00           C
ATOM   6755  C24 POPEb 241      45.266  71.351  73.323  1.00  0.00           C
ATOM   6758  C25 POPEb 241      45.296  69.821  73.243  1.00  0.00           C
ATOM   6761  C26 POPEb 241      45.756  69.291  71.883  1.00  0.00           C
ATOM   6764  C27 POPEb 241      46.006  67.771  71.883  1.00  0.00           C
ATOM   6767  C28 POPEb 241      46.246  67.231  70.463  1.00  0.00           C
ATOM   6770  C29 POPEb 241      46.876  65.861  70.443  1.00  0.00           C
ATOM   6772 0C21 POPEb 241      46.466  64.801  69.733  1.00  0.00           C
ATOM   6774 1C21 POPEb 241      45.296  64.771  68.773  1.00  0.00           C
ATOM   6777 2C21 POPEb 241      45.406  65.721  67.573  1.00  0.00           C
ATOM   6780 3C21 POPEb 241      45.326  65.031  66.203  1.00  0.00           C
ATOM   6783 4C21 POPEb 241      46.656  64.391  65.773  1.00  0.00           C
ATOM   6786 5C21 POPEb 241      46.646  63.961  64.303  1.00  0.00           C
ATOM   6789 6C21 POPEb 241      48.056  63.801  63.723  1.00  0.00           C
ATOM   6792 7C21 POPEb 241      48.056  63.611  62.203  1.00  0.00           C
ATOM   6795 8C21 POPEb 241      49.456  63.451  61.613  1.00  0.00           C
ATOM   6799  C33 POPEb 241      45.726  76.271  72.523  1.00  0.00           C
ATOM   6802  C34 POPEb 241      46.536  76.131  71.223  1.00  0.00           C
ATOM   6805  C35 POPEb 241      46.176  74.891  70.393  1.00  0.00           C
ATOM   6808  C36 POPEb 241      47.096  74.681  69.183  1.00  0.00           C
ATOM   6811  C37 POPEb 241      46.796  73.391  68.413  1.00  0.00           C
ATOM   6814  C38 POPEb 241      47.496  73.341  67.043  1.00  0.00           C
ATOM   6817  C39 POPEb 241      47.316  72.011  66.303  1.00  0.00           C
ATOM   6820 0C31 POPEb 241      48.006  70.831  66.993  1.00  0.00           C
ATOM   6823 1C31 POPEb 241      48.096  69.541  66.143  1.00  0.00           C
ATOM   6826 2C31 POPEb 241      46.796  68.721  66.053  1.00  0.00           C
ATOM   6829 3C31 POPEb 241      45.836  69.131  64.933  1.00  0.00           C
ATOM   6832 4C31 POPEb 241      46.146  68.431  63.603  1.00  0.00           C
ATOM   6835 5C31 POPEb 241      45.116  68.751  62.513  1.00  0.00           C
ATOM   6838 6C31 POPEb 241      45.346  67.951  61.223  1.00  0.00           C
ATOM   6842  NH3 POPEc 242      69.456  46.291  31.503  1.00  0.00           N
ATOM   6846  C12 POPEc 242      68.016  45.891  31.273  1.00  0.00           C
ATOM   6849  C11 POPEc 242      67.746  44.511  31.883  1.00  0.00           C
ATOM   6852  P   POPEc 242      69.766  42.821  31.963  1.00  0.00           P
ATOM   6853  O13 POPEc 242      70.186  41.701  31.103  1.00  0.00           O
ATOM   6854  O14 POPEc 242      70.806  43.831  32.313  1.00  0.00           O
ATOM   6855  O11 POPEc 242      69.076  42.231  33.263  1.00  0.00           O
ATOM   6856  O12 POPEc 242      68.566  43.551  31.233  1.00  0.00           O
ATOM   6857  C1  POPEc 242      69.896  41.671  34.303  1.00  0.00           C
ATOM   6860  C2  POPEc 242      69.046  40.851  35.323  1.00  0.00           C
ATOM   6862  O21 POPEc 242      69.536  41.061  36.653  1.00  0.00           O
ATOM   6863  C21 POPEc 242      68.596  41.111  37.573  1.00  0.00           C
ATOM   6864  O22 POPEc 242      67.416  41.341  37.373  1.00  0.00           O
ATOM   6865  C22 POPEc 242      69.206  40.831  38.933  1.00  0.00           C
ATOM   6868  C3  POPEc 242      69.086  39.331  35.043  1.00  0.00           C
ATOM   6871  O31 POPEc 242      68.256  38.571  35.953  1.00  0.00           O
ATOM   6872  C31 POPEc 242      68.876  37.801  36.853  1.00  0.00           C
ATOM   6873  O32 POPEc 242      70.076  37.691  37.003  1.00  0.00           O
ATOM   6874  C32 POPEc 242      67.846  37.091  37.733  1.00  0.00           C
ATOM   6877  C23 POPEc 242      68.166  41.061  40.033  1.00  0.00           C
ATOM   6880  C24 POPEc 242      68.796  41.011  41.423  1.00  0.00           C
ATOM   6883  C25 POPEc 242      67.846  41.581  42.483  1.00  0.00           C
ATOM   6886  C26 POPEc 242      68.266  41.291  43.933  1.00  0.00           C
ATOM   6889  C27 POPEc 242      67.716  42.361  44.873  1.00  0.00           C
ATOM   6892  C28 POPEc 242      67.926  42.101  46.373  1.00  0.00           C
ATOM   6895  C29 POPEc 242      67.126  40.911  46.843  1.00  0.00           C
ATOM   6897 0C21 POPEc 242      67.226  40.321  48.043  1.00  0.00           C
ATOM   6899 1C21 POPEc 242      68.146  40.721  49.173  1.00  0.00           C
ATOM   6902 2C21 POPEc 242      67.356  41.321  50.353  1.00  0.00           C
ATOM   6905 3C21 POPEc 242      68.116  41.211  51.683  1.00  0.00           C
ATOM   6908 4C21 POPEc 242      67.286  41.721  52.883  1.00  0.00           C
ATOM   6911 5C21 POPEc 242      67.296  43.251  53.023  1.00  0.00           C
ATOM   6914 6C21 POPEc 242      66.506  43.731  54.253  1.00  0.00           C
ATOM   6917 7C21 POPEc 242      66.696  45.231  54.523  1.00  0.00           C
ATOM   6920 8C21 POPEc 242      65.946  45.731  55.763  1.00  0.00           C
ATOM   6924  C33 POPEc 242      68.496  36.371  38.943  1.00  0.00           C
ATOM   6927  C34 POPEc 242      67.466  35.991  40.013  1.00  0.00           C
ATOM   6930  C35 POPEc 242      68.086  35.471  41.323  1.00  0.00           C
ATOM   6933  C36 POPEc 242      67.076  35.531  42.493  1.00  0.00           C
ATOM   6936  C37 POPEc 242      67.706  35.411  43.893  1.00  0.00           C
ATOM   6939  C38 POPEc 242      66.966  36.241  44.963  1.00  0.00           C
ATOM   6942  C39 POPEc 242      67.876  36.981  45.973  1.00  0.00           C
ATOM   6945 0C31 POPEc 242      68.556  36.081  47.013  1.00  0.00           C
ATOM   6948 1C31 POPEc 242      69.526  36.871  47.913  1.00  0.00           C
ATOM   6951 2C31 POPEc 242      70.206  36.011  48.983  1.00  0.00           C
ATOM   6954 3C31 POPEc 242      69.246  35.451  50.053  1.00  0.00           C
ATOM   6957 4C31 POPEc 242      68.686  36.531  50.993  1.00  0.00           C
ATOM   6960 5C31 POPEc 242      67.846  35.941  52.143  1.00  0.00           C
ATOM   6963 6C31 POPEc 242      67.586  36.931  53.273  1.00  0.00           C
ATOM   6967  NH3 POPEd 243      41.286 115.631  30.543  1.00  0.00           N
ATOM   6971  C12 POPEd 243      40.866 115.081  29.203  1.00  0.00           C
ATOM   6974  C11 POPEd 243      41.606 113.761  28.873  1.00  0.00           C
ATOM   6977  P   POPEd 243      43.996 113.681  30.033  1.00  0.00           P
ATOM   6978  O13 POPEd 243      45.306 113.201  29.553  1.00  0.00           O
ATOM   6979  O14 POPEd 243      43.906 114.901  30.863  1.00  0.00           O
ATOM   6980  O11 POPEd 243      43.246 112.511  30.803  1.00  0.00           O
ATOM   6981  O12 POPEd 243      43.026 113.941  28.793  1.00  0.00           O
ATOM   6982  C1  POPEd 243      42.846 112.681  32.173  1.00  0.00           C
ATOM   6985  C2  POPEd 243      43.116 111.431  33.063  1.00  0.00           C
ATOM   6987  O21 POPEd 243      42.916 111.871  34.423  1.00  0.00           O
ATOM   6988  C21 POPEd 243      41.666 111.771  34.853  1.00  0.00           C
ATOM   6989  O22 POPEd 243      40.756 111.221  34.263  1.00  0.00           O
ATOM   6990  C22 POPEd 243      41.486 112.581  36.143  1.00  0.00           C
ATOM   6993  C3  POPEd 243      44.556 110.831  32.863  1.00  0.00           C
ATOM   6996  O31 POPEd 243      45.036 110.211  34.083  1.00  0.00           O
ATOM   6997  C31 POPEd 243      46.136 110.681  34.633  1.00  0.00           C
ATOM   6998  O32 POPEd 243      46.946 111.441  34.113  1.00  0.00           O
ATOM   6999  C32 POPEd 243      46.246 110.141  36.053  1.00  0.00           C
ATOM   7002  C23 POPEd 243      41.796 111.811  37.453  1.00  0.00           C
ATOM   7005  C24 POPEd 243      41.416 112.651  38.683  1.00  0.00           C
ATOM   7008  C25 POPEd 243      41.886 112.041  40.013  1.00  0.00           C
ATOM   7011  C26 POPEd 243      41.016 112.491  41.193  1.00  0.00           C
ATOM   7014  C27 POPEd 243      41.406 111.821  42.513  1.00  0.00           C
ATOM   7017  C28 POPEd 243      40.306 111.971  43.583  1.00  0.00           C
ATOM   7020  C29 POPEd 243      40.616 111.181  44.833  1.00  0.00           C
ATOM   7022 0C21 POPEd 243      40.946 111.671  46.043  1.00  0.00           C
ATOM   7024 1C21 POPEd 243      41.116 113.131  46.393  1.00  0.00           C
ATOM   7027 2C21 POPEd 243      42.446 113.421  47.133  1.00  0.00           C
ATOM   7030 3C21 POPEd 243      42.396 113.161  48.643  1.00  0.00           C
ATOM   7033 4C21 POPEd 243      43.586 113.801  49.363  1.00  0.00           C
ATOM   7036 5C21 POPEd 243      43.496 113.691  50.883  1.00  0.00           C
ATOM   7039 6C21 POPEd 243      44.646 114.431  51.583  1.00  0.00           C
ATOM   7042 7C21 POPEd 243      44.626 114.271  53.103  1.00  0.00           C
ATOM   7045 8C21 POPEd 243      45.796 114.961  53.813  1.00  0.00           C
ATOM   7049  C33 POPEd 243      47.346 110.871  36.863  1.00  0.00           C
ATOM   7052  C34 POPEd 243      47.446 110.321  38.293  1.00  0.00           C
ATOM   7055  C35 POPEd 243      48.576 110.941  39.133  1.00  0.00           C
ATOM   7058  C36 POPEd 243      49.896 111.051  38.373  1.00  0.00           C
ATOM   7061  C37 POPEd 243      51.156 111.161  39.243  1.00  0.00           C
ATOM   7064  C38 POPEd 243      52.366 111.361  38.343  1.00  0.00           C
ATOM   7067  C39 POPEd 243      53.736 111.181  39.023  1.00  0.00           C
ATOM   7070 0C31 POPEd 243      53.966 112.051  40.263  1.00  0.00           C
ATOM   7073 1C31 POPEd 243      55.466 112.191  40.543  1.00  0.00           C
ATOM   7076 2C31 POPEd 243      55.826 112.261  42.033  1.00  0.00           C
ATOM   7079 3C31 POPEd 243      55.296 113.511  42.743  1.00  0.00           C
ATOM   7082 4C31 POPEd 243      55.836 113.581  44.173  1.00  0.00           C
ATOM   7085 5C31 POPEd 243      55.286 114.751  44.983  1.00  0.00           C
ATOM   7088 6C31 POPEd 243      55.836 114.761  46.403  1.00  0.00           C
ATOM   7092  NH3 POPEe 244       6.306  36.221  29.683  1.00  0.00           N
ATOM   7096  C12 POPEe 244       6.776  35.231  28.643  1.00  0.00           C
ATOM   7099  C11 POPEe 244       7.346  35.911  27.373  1.00  0.00           C
ATOM   7102  P   POPEe 244       9.706  36.481  28.333  1.00  0.00           P
ATOM   7103  O13 POPEe 244      10.156  35.181  27.813  1.00  0.00           O
ATOM   7104  O14 POPEe 244      10.576  37.671  28.273  1.00  0.00           O
ATOM   7105  O11 POPEe 244       9.186  36.331  29.823  1.00  0.00           O
ATOM   7106  O12 POPEe 244       8.346  36.901  27.633  1.00  0.00           O
ATOM   7107  C1  POPEe 244      10.126  36.071  30.873  1.00  0.00           C
ATOM   7110  C2  POPEe 244      10.786  37.371  31.403  1.00  0.00           C
ATOM   7112  O21 POPEe 244      11.136  37.151  32.783  1.00  0.00           O
ATOM   7113  C21 POPEe 244      12.376  37.491  33.103  1.00  0.00           C
ATOM   7114  O22 POPEe 244      13.166  38.061  32.343  1.00  0.00           O
ATOM   7115  C22 POPEe 244      12.676  37.121  34.563  1.00  0.00           C
ATOM   7118  C3  POPEe 244       9.866  38.621  31.263  1.00  0.00           C
ATOM   7121  O31 POPEe 244      10.266  39.691  32.123  1.00  0.00           O
ATOM   7122  C31 POPEe 244       9.686  39.981  33.313  1.00  0.00           C
ATOM   7123  O32 POPEe 244      10.176  40.771  34.103  1.00  0.00           O
ATOM   7124  C32 POPEe 244       8.366  39.241  33.593  1.00  0.00           C
ATOM   7127  C23 POPEe 244      12.806  35.591  34.813  1.00  0.00           C
ATOM   7130  C24 POPEe 244      11.896  35.091  35.953  1.00  0.00           C
ATOM   7133  C25 POPEe 244      12.216  33.661  36.403  1.00  0.00           C
ATOM   7136  C26 POPEe 244      11.206  33.131  37.433  1.00  0.00           C
ATOM   7139  C27 POPEe 244      11.566  31.761  38.033  1.00  0.00           C
ATOM   7142  C28 POPEe 244      10.416  31.071  38.793  1.00  0.00           C
ATOM   7145  C29 POPEe 244       9.976  31.801  40.043  1.00  0.00           C
ATOM   7147 0C21 POPEe 244      10.196  31.451  41.323  1.00  0.00           C
ATOM   7149 1C21 POPEe 244      10.966  30.241  41.813  1.00  0.00           C
ATOM   7152 2C21 POPEe 244      10.296  29.451  42.963  1.00  0.00           C
ATOM   7155 3C21 POPEe 244       8.916  28.841  42.623  1.00  0.00           C
ATOM   7158 4C21 POPEe 244       8.626  27.521  43.353  1.00  0.00           C
ATOM   7161 5C21 POPEe 244       8.696  27.601  44.883  1.00  0.00           C
ATOM   7164 6C21 POPEe 244       8.296  26.291  45.573  1.00  0.00           C
ATOM   7167 7C21 POPEe 244       8.316  26.391  47.103  1.00  0.00           C
ATOM   7170 8C21 POPEe 244       7.746  25.161  47.803  1.00  0.00           C
ATOM   7174  C33 POPEe 244       8.046  39.181  35.113  1.00  0.00           C
ATOM   7177  C34 POPEe 244       8.736  37.971  35.763  1.00  0.00           C
ATOM   7180  C35 POPEe 244       8.986  38.151  37.263  1.00  0.00           C
ATOM   7183  C36 POPEe 244       7.706  38.071  38.103  1.00  0.00           C
ATOM   7186  C37 POPEe 244       8.026  38.361  39.573  1.00  0.00           C
ATOM   7189  C38 POPEe 244       6.876  38.001  40.523  1.00  0.00           C
ATOM   7192  C39 POPEe 244       7.046  38.631  41.913  1.00  0.00           C
ATOM   7195 0C31 POPEe 244       8.386  38.301  42.593  1.00  0.00           C
ATOM   7198 1C31 POPEe 244       8.516  38.971  43.973  1.00  0.00           C
ATOM   7201 2C31 POPEe 244       9.956  38.931  44.513  1.00  0.00           C
ATOM   7204 3C31 POPEe 244      10.176  39.891  45.683  1.00  0.00           C
ATOM   7207 4C31 POPEe 244       9.466  39.461  46.973  1.00  0.00           C
ATOM   7210 5C31 POPEe 244      10.216  38.341  47.723  1.00  0.00           C
ATOM   7213 6C31 POPEe 244       9.436  37.831  48.933  1.00  0.00           C
ATOM   7217  NH3 POPEf 245      60.416  48.391  35.023  1.00  0.00           N
ATOM   7221  C12 POPEf 245      59.996  47.401  33.993  1.00  0.00           C
ATOM   7224  C11 POPEf 245      58.596  47.741  33.453  1.00  0.00           C
ATOM   7227  P   POPEf 245      56.106  47.771  33.973  1.00  0.00           P
ATOM   7228  O13 POPEf 245      55.966  48.741  32.863  1.00  0.00           O
ATOM   7229  O14 POPEf 245      55.766  46.371  33.663  1.00  0.00           O
ATOM   7230  O11 POPEf 245      55.216  48.271  35.173  1.00  0.00           O
ATOM   7231  O12 POPEf 245      57.616  47.811  34.503  1.00  0.00           O
ATOM   7232  C1  POPEf 245      55.646  48.741  36.443  1.00  0.00           C
ATOM   7235  C2  POPEf 245      54.736  48.171  37.563  1.00  0.00           C
ATOM   7237  O21 POPEf 245      55.326  48.421  38.853  1.00  0.00           O
ATOM   7238  C21 POPEf 245      54.596  49.101  39.733  1.00  0.00           C
ATOM   7239  O22 POPEf 245      53.486  49.561  39.553  1.00  0.00           O
ATOM   7240  C22 POPEf 245      55.376  49.151  41.063  1.00  0.00           C
ATOM   7243  C3  POPEf 245      54.616  46.631  37.443  1.00  0.00           C
ATOM   7246  O31 POPEf 245      53.696  46.131  38.433  1.00  0.00           O
ATOM   7247  C31 POPEf 245      53.676  44.821  38.543  1.00  0.00           C
ATOM   7248  O32 POPEf 245      54.256  44.031  37.813  1.00  0.00           O
ATOM   7249  C32 POPEf 245      52.796  44.461  39.743  1.00  0.00           C
ATOM   7252  C23 POPEf 245      55.576  50.571  41.643  1.00  0.00           C
ATOM   7255  C24 POPEf 245      56.286  50.511  42.993  1.00  0.00           C
ATOM   7258  C25 POPEf 245      56.616  51.891  43.573  1.00  0.00           C
ATOM   7261  C26 POPEf 245      57.186  51.791  44.993  1.00  0.00           C
ATOM   7264  C27 POPEf 245      56.106  51.731  46.073  1.00  0.00           C
ATOM   7267  C28 POPEf 245      56.706  51.441  47.463  1.00  0.00           C
ATOM   7270  C29 POPEf 245      55.666  51.501  48.553  1.00  0.00           C
ATOM   7272 0C21 POPEf 245      55.936  51.711  49.853  1.00  0.00           C
ATOM   7274 1C21 POPEf 245      57.306  51.921  50.423  1.00  0.00           C
ATOM   7277 2C21 POPEf 245      58.106  50.611  50.613  1.00  0.00           C
ATOM   7280 3C21 POPEf 245      57.526  49.681  51.693  1.00  0.00           C
ATOM   7283 4C21 POPEf 245      58.516  48.571  52.063  1.00  0.00           C
ATOM   7286 5C21 POPEf 245      57.986  47.611  53.143  1.00  0.00           C
ATOM   7289 6C21 POPEf 245      58.946  46.441  53.433  1.00  0.00           C
ATOM   7292 7C21 POPEf 245      60.316  46.871  53.963  1.00  0.00           C
ATOM   7295 8C21 POPEf 245      61.266  45.711  54.253  1.00  0.00           C
ATOM   7299  C33 POPEf 245      53.486  43.531  40.763  1.00  0.00           C
ATOM   7302  C34 POPEf 245      54.716  44.161  41.443  1.00  0.00           C
ATOM   7305  C35 POPEf 245      55.036  43.521  42.803  1.00  0.00           C
ATOM   7308  C36 POPEf 245      55.916  44.381  43.713  1.00  0.00           C
ATOM   7311  C37 POPEf 245      55.746  44.051  45.203  1.00  0.00           C
ATOM   7314  C38 POPEf 245      56.586  42.871  45.703  1.00  0.00           C
ATOM   7317  C39 POPEf 245      56.246  42.481  47.153  1.00  0.00           C
ATOM   7320 0C31 POPEf 245      55.016  41.561  47.233  1.00  0.00           C
ATOM   7323 1C31 POPEf 245      54.526  41.321  48.663  1.00  0.00           C
ATOM   7326 2C31 POPEf 245      53.416  40.251  48.713  1.00  0.00           C
ATOM   7329 3C31 POPEf 245      52.926  39.911  50.123  1.00  0.00           C
ATOM   7332 4C31 POPEf 245      51.886  40.901  50.663  1.00  0.00           C
ATOM   7335 5C31 POPEf 245      51.426  40.531  52.083  1.00  0.00           C
ATOM   7338 6C31 POPEf 245      50.306  41.431  52.603  1.00  0.00           C
ATOM   7342  NH3 POPEg 246       5.586   4.841  72.673  1.00  0.00           N
ATOM   7346  C12 POPEg 246       6.076   5.061  71.263  1.00  0.00           C
ATOM   7349  C11 POPEg 246       4.976   5.611  70.343  1.00  0.00           C
ATOM   7352  P   POPEg 246       2.456   5.251  70.813  1.00  0.00           P
ATOM   7353  O13 POPEg 246       1.384   4.241  70.643  1.00  0.00           O
ATOM   7354  O14 POPEg 246       2.686   5.771  72.173  1.00  0.00           O
ATOM   7355  O11 POPEg 246       2.224   6.461  69.823  1.00  0.00           O
ATOM   7356  O12 POPEg 246       3.856   4.711  70.293  1.00  0.00           O
ATOM   7357  C1  POPEg 246       2.466   6.331  68.413  1.00  0.00           C
ATOM   7360  C2  POPEg 246       2.706   7.711  67.743  1.00  0.00           C
ATOM   7362  O21 POPEg 246       3.706   7.611  66.703  1.00  0.00           O
ATOM   7363  C21 POPEg 246       3.326   7.071  65.573  1.00  0.00           C
ATOM   7364  O22 POPEg 246       2.194   6.711  65.293  1.00  0.00           O
ATOM   7365  C22 POPEg 246       4.536   7.031  64.623  1.00  0.00           C
ATOM   7368  C3  POPEg 246       3.176   8.831  68.733  1.00  0.00           C
ATOM   7371  O31 POPEg 246       4.616   8.841  68.863  1.00  0.00           O
ATOM   7372  C31 POPEg 246       5.246   9.591  67.973  1.00  0.00           C
ATOM   7373  O32 POPEg 246       4.746  10.491  67.313  1.00  0.00           O
ATOM   7374  C32 POPEg 246       6.676   9.081  67.823  1.00  0.00           C
ATOM   7377  C23 POPEg 246       4.176   6.621  63.173  1.00  0.00           C
ATOM   7380  C24 POPEg 246       5.376   6.581  62.193  1.00  0.00           C
ATOM   7383  C25 POPEg 246       6.146   7.901  62.103  1.00  0.00           C
ATOM   7386  C26 POPEg 246       7.066   8.061  60.883  1.00  0.00           C
ATOM   7389  C27 POPEg 246       6.306   8.451  59.593  1.00  0.00           C
ATOM   7392  C28 POPEg 246       7.206   9.171  58.573  1.00  0.00           C
ATOM   7395  C29 POPEg 246       6.516   9.421  57.253  1.00  0.00           C
ATOM   7397 0C21 POPEg 246       6.976   9.071  56.033  1.00  0.00           C
ATOM   7399 1C21 POPEg 246       8.256   8.321  55.743  1.00  0.00           C
ATOM   7402 2C21 POPEg 246       8.176   7.421  54.493  1.00  0.00           C
ATOM   7405 3C21 POPEg 246       8.386   8.211  53.193  1.00  0.00           C
ATOM   7408 4C21 POPEg 246       8.106   7.381  51.923  1.00  0.00           C
ATOM   7411 5C21 POPEg 246       8.456   8.131  50.623  1.00  0.00           C
ATOM   7414 6C21 POPEg 246       7.756   9.491  50.473  1.00  0.00           C
ATOM   7417 7C21 POPEg 246       8.196  10.241  49.213  1.00  0.00           C
ATOM   7420 8C21 POPEg 246       7.686  11.681  49.153  1.00  0.00           C
ATOM   7424  C33 POPEg 246       7.406   9.741  66.623  1.00  0.00           C
ATOM   7427  C34 POPEg 246       8.666   8.991  66.203  1.00  0.00           C
ATOM   7430  C35 POPEg 246       9.286   9.591  64.933  1.00  0.00           C
ATOM   7433  C36 POPEg 246      10.416   8.751  64.333  1.00  0.00           C
ATOM   7436  C37 POPEg 246      11.786   9.451  64.363  1.00  0.00           C
ATOM   7439  C38 POPEg 246      12.946   8.531  63.933  1.00  0.00           C
ATOM   7442  C39 POPEg 246      12.776   7.901  62.543  1.00  0.00           C
ATOM   7445 0C31 POPEg 246      13.946   7.001  62.143  1.00  0.00           C
ATOM   7448 1C31 POPEg 246      13.866   6.561  60.673  1.00  0.00           C
ATOM   7451 2C31 POPEg 246      14.776   5.381  60.323  1.00  0.00           C
ATOM   7454 3C31 POPEg 246      16.276   5.651  60.473  1.00  0.00           C
ATOM   7457 4C31 POPEg 246      17.116   4.411  60.113  1.00  0.00           C
ATOM   7460 5C31 POPEg 246      18.626   4.641  60.193  1.00  0.00           C
ATOM   7463 6C31 POPEg 246      19.426   3.411  59.783  1.00  0.00           C
ATOM   7467  NH3 POPEh 247     104.156 107.551  71.753  1.00  0.00           N
ATOM   7471  C12 POPEh 247     104.256 108.941  72.333  1.00  0.00           C
ATOM   7474  C11 POPEh 247     103.876 109.961  71.253  1.00  0.00           C
ATOM   7477  P   POPEh 247     105.076 112.301  71.373  1.00  0.00           P
ATOM   7478  O13 POPEh 247     104.766 113.701  71.733  1.00  0.00           O
ATOM   7479  O14 POPEh 247     106.356 111.771  71.903  1.00  0.00           O
ATOM   7480  O11 POPEh 247     105.166 112.311  69.803  1.00  0.00           O
ATOM   7481  O12 POPEh 247     103.876 111.311  71.723  1.00  0.00           O
ATOM   7482  C1  POPEh 247     106.096 111.501  69.073  1.00  0.00           C
ATOM   7485  C2  POPEh 247     105.326 110.701  68.013  1.00  0.00           C
ATOM   7487  O21 POPEh 247     106.156 109.691  67.443  1.00  0.00           O
ATOM   7488  C21 POPEh 247     106.056 108.481  67.943  1.00  0.00           C
ATOM   7489  O22 POPEh 247     105.516 108.171  69.003  1.00  0.00           O
ATOM   7490  C22 POPEh 247     106.626 107.511  66.923  1.00  0.00           C
ATOM   7493  C3  POPEh 247     104.796 111.641  66.893  1.00  0.00           C
ATOM   7496  O31 POPEh 247     104.266 110.831  65.833  1.00  0.00           O
ATOM   7497  C31 POPEh 247     104.646 111.151  64.603  1.00  0.00           C
ATOM   7498  O32 POPEh 247     105.386 112.071  64.303  1.00  0.00           O
ATOM   7499  C32 POPEh 247     104.016 110.191  63.603  1.00  0.00           C
ATOM   7502  C23 POPEh 247     105.616 106.401  66.583  1.00  0.00           C
ATOM   7505  C24 POPEh 247     106.146 105.411  65.543  1.00  0.00           C
ATOM   7508  C25 POPEh 247     106.306 105.971  64.133  1.00  0.00           C
ATOM   7511  C26 POPEh 247     106.916 104.911  63.213  1.00  0.00           C
ATOM   7514  C27 POPEh 247     107.146 105.401  61.773  1.00  0.00           C
ATOM   7517  C28 POPEh 247     107.736 104.321  60.863  1.00  0.00           C
ATOM   7520  C29 POPEh 247     109.096 103.831  61.323  1.00  0.00           C
ATOM   7522 0C21 POPEh 247     109.466 102.551  61.463  1.00  0.00           C
ATOM   7524 1C21 POPEh 247     108.606 101.351  61.173  1.00  0.00           C
ATOM   7527 2C21 POPEh 247     108.416 101.051  59.673  1.00  0.00           C
ATOM   7530 3C21 POPEh 247     109.276  99.871  59.173  1.00  0.00           C
ATOM   7533 4C21 POPEh 247     109.016  99.571  57.693  1.00  0.00           C
ATOM   7536 5C21 POPEh 247     109.586  98.211  57.253  1.00  0.00           C
ATOM   7539 6C21 POPEh 247     109.286  97.901  55.783  1.00  0.00           C
ATOM   7542 7C21 POPEh 247     109.566  96.441  55.413  1.00  0.00           C
ATOM   7545 8C21 POPEh 247     109.506  96.161  53.913  1.00  0.00           C
ATOM   7549  C33 POPEh 247     103.396 110.951  62.403  1.00  0.00           C
ATOM   7552  C34 POPEh 247     103.906 110.441  61.053  1.00  0.00           C
ATOM   7555  C35 POPEh 247     103.406 109.041  60.663  1.00  0.00           C
ATOM   7558  C36 POPEh 247     104.156 108.551  59.413  1.00  0.00           C
ATOM   7561  C37 POPEh 247     103.546 107.321  58.743  1.00  0.00           C
ATOM   7564  C38 POPEh 247     104.266 106.981  57.423  1.00  0.00           C
ATOM   7567  C39 POPEh 247     105.706 106.491  57.603  1.00  0.00           C
ATOM   7570 0C31 POPEh 247     106.386 106.231  56.253  1.00  0.00           C
ATOM   7573 1C31 POPEh 247     107.686 105.421  56.333  1.00  0.00           C
ATOM   7576 2C31 POPEh 247     108.156 105.031  54.923  1.00  0.00           C
ATOM   7579 3C31 POPEh 247     109.276 103.981  54.873  1.00  0.00           C
ATOM   7582 4C31 POPEh 247     109.576 103.581  53.413  1.00  0.00           C
ATOM   7585 5C31 POPEh 247     110.536 102.391  53.283  1.00  0.00           C
ATOM   7588 6C31 POPEh 247     110.786 102.011  51.823  1.00  0.00           C
ATOM   7592  NH3 POPEi 248      61.146  38.691  34.113  1.00  0.00           N
ATOM   7596  C12 POPEi 248      60.876  37.441  33.313  1.00  0.00           C
ATOM   7599  C11 POPEi 248      61.626  36.271  33.973  1.00  0.00           C
ATOM   7602  P   POPEi 248      62.396  36.121  36.483  1.00  0.00           P
ATOM   7603  O13 POPEi 248      61.716  35.891  37.783  1.00  0.00           O
ATOM   7604  O14 POPEi 248      63.406  35.131  36.053  1.00  0.00           O
ATOM   7605  O11 POPEi 248      63.016  37.581  36.373  1.00  0.00           O
ATOM   7606  O12 POPEi 248      61.286  36.191  35.363  1.00  0.00           O
ATOM   7607  C1  POPEi 248      64.336  37.791  36.883  1.00  0.00           C
ATOM   7610  C2  POPEi 248      64.336  38.941  37.923  1.00  0.00           C
ATOM   7612  O21 POPEi 248      63.306  38.761  38.903  1.00  0.00           O
ATOM   7613  C21 POPEi 248      63.466  37.781  39.753  1.00  0.00           C
ATOM   7614  O22 POPEi 248      64.376  36.971  39.783  1.00  0.00           O
ATOM   7615  C22 POPEi 248      62.406  37.901  40.863  1.00  0.00           C
ATOM   7618  C3  POPEi 248      64.096  40.311  37.213  1.00  0.00           C
ATOM   7621  O31 POPEi 248      64.436  41.441  38.053  1.00  0.00           O
ATOM   7622  C31 POPEi 248      63.546  41.771  38.983  1.00  0.00           C
ATOM   7623  O32 POPEi 248      62.436  41.301  39.123  1.00  0.00           O
ATOM   7624  C32 POPEi 248      64.156  42.851  39.863  1.00  0.00           C
ATOM   7627  C23 POPEi 248      63.066  38.071  42.253  1.00  0.00           C
ATOM   7630  C24 POPEi 248      62.216  38.921  43.213  1.00  0.00           C
ATOM   7633  C25 POPEi 248      62.956  39.281  44.513  1.00  0.00           C
ATOM   7636  C26 POPEi 248      62.966  38.171  45.573  1.00  0.00           C
ATOM   7639  C27 POPEi 248      64.086  38.391  46.603  1.00  0.00           C
ATOM   7642  C28 POPEi 248      64.056  37.431  47.813  1.00  0.00           C
ATOM   7645  C29 POPEi 248      63.296  37.971  48.993  1.00  0.00           C
ATOM   7647 0C21 POPEi 248      62.476  37.291  49.823  1.00  0.00           C
ATOM   7649 1C21 POPEi 248      62.106  35.831  49.733  1.00  0.00           C
ATOM   7652 2C21 POPEi 248      60.906  35.451  50.633  1.00  0.00           C
ATOM   7655 3C21 POPEi 248      59.656  36.331  50.403  1.00  0.00           C
ATOM   7658 4C21 POPEi 248      58.336  35.741  50.933  1.00  0.00           C
ATOM   7661 5C21 POPEi 248      57.776  34.561  50.113  1.00  0.00           C
ATOM   7664 6C21 POPEi 248      57.366  34.941  48.683  1.00  0.00           C
ATOM   7667 7C21 POPEi 248      57.606  33.821  47.663  1.00  0.00           C
ATOM   7670 8C21 POPEi 248      57.766  34.351  46.243  1.00  0.00           C
ATOM   7674  C33 POPEi 248      63.546  42.831  41.283  1.00  0.00           C
ATOM   7677  C34 POPEi 248      64.196  43.901  42.173  1.00  0.00           C
ATOM   7680  C35 POPEi 248      64.166  43.561  43.673  1.00  0.00           C
ATOM   7683  C36 POPEi 248      62.776  43.591  44.303  1.00  0.00           C
ATOM   7686  C37 POPEi 248      62.816  43.191  45.783  1.00  0.00           C
ATOM   7689  C38 POPEi 248      61.436  43.151  46.443  1.00  0.00           C
ATOM   7692  C39 POPEi 248      61.086  44.421  47.243  1.00  0.00           C
ATOM   7695 0C31 POPEi 248      59.696  44.331  47.883  1.00  0.00           C
ATOM   7698 1C31 POPEi 248      59.366  45.501  48.823  1.00  0.00           C
ATOM   7701 2C31 POPEi 248      57.966  45.391  49.463  1.00  0.00           C
ATOM   7704 3C31 POPEi 248      57.816  44.181  50.393  1.00  0.00           C
ATOM   7707 4C31 POPEi 248      56.446  44.101  51.073  1.00  0.00           C
ATOM   7710 5C31 POPEi 248      56.306  42.811  51.893  1.00  0.00           C
ATOM   7713 6C31 POPEi 248      54.926  42.631  52.523  1.00  0.00           C
ATOM   7717  NH3 POPEj 249      39.406  96.791  30.023  1.00  0.00           N
ATOM   7721  C12 POPEj 249      40.256  97.981  30.363  1.00  0.00           C
ATOM   7724  C11 POPEj 249      41.746  97.661  30.153  1.00  0.00           C
ATOM   7727  P   POPEj 249      42.446  95.221  30.823  1.00  0.00           P
ATOM   7728  O13 POPEj 249      41.606  94.861  29.653  1.00  0.00           O
ATOM   7729  O14 POPEj 249      43.906  94.991  30.703  1.00  0.00           O
ATOM   7730  O11 POPEj 249      41.916  94.541  32.143  1.00  0.00           O
ATOM   7731  O12 POPEj 249      42.196  96.751  31.153  1.00  0.00           O
ATOM   7732  C1  POPEj 249      42.746  94.461  33.313  1.00  0.00           C
ATOM   7735  C2  POPEj 249      42.116  95.091  34.593  1.00  0.00           C
ATOM   7737  O21 POPEj 249      40.916  94.371  34.853  1.00  0.00           O
ATOM   7738  C21 POPEj 249      40.556  94.201  36.113  1.00  0.00           C
ATOM   7739  O22 POPEj 249      41.026  94.771  37.083  1.00  0.00           O
ATOM   7740  C22 POPEj 249      39.536  93.051  36.123  1.00  0.00           C
ATOM   7743  C3  POPEj 249      41.876  96.631  34.433  1.00  0.00           C
ATOM   7746  O31 POPEj 249      41.486  97.341  35.633  1.00  0.00           O
ATOM   7747  C31 POPEj 249      42.476  97.601  36.493  1.00  0.00           C
ATOM   7748  O32 POPEj 249      43.606  97.151  36.403  1.00  0.00           O
ATOM   7749  C32 POPEj 249      42.056  98.721  37.463  1.00  0.00           C
ATOM   7752  C23 POPEj 249      39.316  92.281  37.453  1.00  0.00           C
ATOM   7755  C24 POPEj 249      39.256  90.781  37.153  1.00  0.00           C
ATOM   7758  C25 POPEj 249      38.566  89.931  38.213  1.00  0.00           C
ATOM   7761  C26 POPEj 249      39.246  89.961  39.593  1.00  0.00           C
ATOM   7764  C27 POPEj 249      38.546  89.021  40.583  1.00  0.00           C
ATOM   7767  C28 POPEj 249      39.466  88.541  41.713  1.00  0.00           C
ATOM   7770  C29 POPEj 249      38.906  87.411  42.553  1.00  0.00           C
ATOM   7772 0C21 POPEj 249      38.106  87.541  43.623  1.00  0.00           C
ATOM   7774 1C21 POPEj 249      37.546  88.841  44.143  1.00  0.00           C
ATOM   7777 2C21 POPEj 249      38.406  89.521  45.223  1.00  0.00           C
ATOM   7780 3C21 POPEj 249      38.156  89.011  46.643  1.00  0.00           C
ATOM   7783 4C21 POPEj 249      38.806  89.921  47.693  1.00  0.00           C
ATOM   7786 5C21 POPEj 249      38.356  89.621  49.123  1.00  0.00           C
ATOM   7789 6C21 POPEj 249      39.036  90.551  50.143  1.00  0.00           C
ATOM   7792 7C21 POPEj 249      38.536  90.301  51.573  1.00  0.00           C
ATOM   7795 8C21 POPEj 249      39.206  91.181  52.633  1.00  0.00           C
ATOM   7799  C33 POPEj 249      42.276  98.421  38.973  1.00  0.00           C
ATOM   7802  C34 POPEj 249      40.946  98.131  39.693  1.00  0.00           C
ATOM   7805  C35 POPEj 249      41.096  97.681  41.163  1.00  0.00           C
ATOM   7808  C36 POPEj 249      41.786  98.681  42.103  1.00  0.00           C
ATOM   7811  C37 POPEj 249      41.846  98.151  43.543  1.00  0.00           C
ATOM   7814  C38 POPEj 249      42.806  98.911  44.473  1.00  0.00           C
ATOM   7817  C39 POPEj 249      43.226  98.061  45.683  1.00  0.00           C
ATOM   7820 0C31 POPEj 249      44.316  98.701  46.553  1.00  0.00           C
ATOM   7823 1C31 POPEj 249      43.826  99.751  47.563  1.00  0.00           C
ATOM   7826 2C31 POPEj 249      42.846  99.231  48.633  1.00  0.00           C
ATOM   7829 3C31 POPEj 249      43.306  97.941  49.333  1.00  0.00           C
ATOM   7832 4C31 POPEj 249      42.386  97.551  50.493  1.00  0.00           C
ATOM   7835 5C31 POPEj 249      42.776  96.211  51.113  1.00  0.00           C
ATOM   7838 6C31 POPEj 249      42.016  95.911  52.413  1.00  0.00           C
ATOM   7842  NH3 POPEk 250      23.906  77.121  70.223  1.00  0.00           N
ATOM   7846  C12 POPEk 250      23.346  75.771  69.873  1.00  0.00           C
ATOM   7849  C11 POPEk 250      24.336  74.641  70.203  1.00  0.00           C
ATOM   7852  P   POPEk 250      24.546  72.161  69.413  1.00  0.00           P
ATOM   7853  O13 POPEk 250      25.376  72.691  68.303  1.00  0.00           O
ATOM   7854  O14 POPEk 250      25.226  71.371  70.453  1.00  0.00           O
ATOM   7855  O11 POPEk 250      23.426  71.231  68.783  1.00  0.00           O
ATOM   7856  O12 POPEk 250      23.716  73.361  70.023  1.00  0.00           O
ATOM   7857  C1  POPEk 250      23.546  70.631  67.493  1.00  0.00           C
ATOM   7860  C2  POPEk 250      22.226  70.781  66.733  1.00  0.00           C
ATOM   7862  O21 POPEk 250      22.306  70.051  65.483  1.00  0.00           O
ATOM   7863  C21 POPEk 250      22.336  70.601  64.273  1.00  0.00           C
ATOM   7864  O22 POPEk 250      22.496  71.761  64.003  1.00  0.00           O
ATOM   7865  C22 POPEk 250      22.216  69.481  63.243  1.00  0.00           C
ATOM   7868  C3  POPEk 250      21.686  72.241  66.733  1.00  0.00           C
ATOM   7871  O31 POPEk 250      20.256  72.251  66.553  1.00  0.00           O
ATOM   7872  C31 POPEk 250      19.786  73.501  66.393  1.00  0.00           C
ATOM   7873  O32 POPEk 250      20.436  74.511  66.593  1.00  0.00           O
ATOM   7874  C32 POPEk 250      18.336  73.431  65.933  1.00  0.00           C
ATOM   7877  C23 POPEk 250      21.456  69.951  61.983  1.00  0.00           C
ATOM   7880  C24 POPEk 250      21.336  68.821  60.953  1.00  0.00           C
ATOM   7883  C25 POPEk 250      20.436  69.161  59.763  1.00  0.00           C
ATOM   7886  C26 POPEk 250      21.066  70.101  58.713  1.00  0.00           C
ATOM   7889  C27 POPEk 250      20.386  69.911  57.343  1.00  0.00           C
ATOM   7892  C28 POPEk 250      20.936  70.831  56.223  1.00  0.00           C
ATOM   7895  C29 POPEk 250      20.426  70.351  54.873  1.00  0.00           C
ATOM   7897 0C21 POPEk 250      20.286  71.071  53.743  1.00  0.00           C
ATOM   7899 1C21 POPEk 250      20.626  72.531  53.543  1.00  0.00           C
ATOM   7902 2C21 POPEk 250      19.406  73.401  53.153  1.00  0.00           C
ATOM   7905 3C21 POPEk 250      18.816  73.041  51.773  1.00  0.00           C
ATOM   7908 4C21 POPEk 250      17.856  74.101  51.213  1.00  0.00           C
ATOM   7911 5C21 POPEk 250      16.366  73.931  51.593  1.00  0.00           C
ATOM   7914 6C21 POPEk 250      16.046  74.221  53.073  1.00  0.00           C
ATOM   7917 7C21 POPEk 250      15.766  72.951  53.893  1.00  0.00           C
ATOM   7920 8C21 POPEk 250      15.576  73.251  55.373  1.00  0.00           C
ATOM   7924  C33 POPEk 250      17.976  74.541  64.913  1.00  0.00           C
ATOM   7927  C34 POPEk 250      17.866  74.041  63.453  1.00  0.00           C
ATOM   7930  C35 POPEk 250      16.476  73.481  63.093  1.00  0.00           C
ATOM   7933  C36 POPEk 250      16.076  73.761  61.643  1.00  0.00           C
ATOM   7936  C37 POPEk 250      14.556  73.721  61.403  1.00  0.00           C
ATOM   7939  C38 POPEk 250      14.136  74.441  60.113  1.00  0.00           C
ATOM   7942  C39 POPEk 250      14.116  73.561  58.853  1.00  0.00           C
ATOM   7945 0C31 POPEk 250      12.746  72.891  58.613  1.00  0.00           C
ATOM   7948 1C31 POPEk 250      12.536  72.421  57.163  1.00  0.00           C
ATOM   7951 2C31 POPEk 250      11.076  72.101  56.833  1.00  0.00           C
ATOM   7954 3C31 POPEk 250      10.806  71.881  55.343  1.00  0.00           C
ATOM   7957 4C31 POPEk 250      11.216  70.491  54.823  1.00  0.00           C
ATOM   7960 5C31 POPEk 250      10.676  70.251  53.403  1.00  0.00           C
ATOM   7963 6C31 POPEk 250      10.856  68.841  52.863  1.00  0.00           C
ATOM   7967  NH3 POPEl 251      82.286  69.591  31.353  1.00  0.00           N
ATOM   7971  C12 POPEl 251      80.816  69.541  31.713  1.00  0.00           C
ATOM   7974  C11 POPEl 251      80.566  69.611  33.233  1.00  0.00           C
ATOM   7977  P   POPEl 251      78.206  68.431  33.193  1.00  0.00           P
ATOM   7978  O13 POPEl 251      77.436  68.811  32.003  1.00  0.00           O
ATOM   7979  O14 POPEl 251      78.956  67.151  33.143  1.00  0.00           O
ATOM   7980  O11 POPEl 251      77.226  68.341  34.423  1.00  0.00           O
ATOM   7981  O12 POPEl 251      79.176  69.611  33.573  1.00  0.00           O
ATOM   7982  C1  POPEl 251      77.676  68.371  35.783  1.00  0.00           C
ATOM   7985  C2  POPEl 251      76.596  67.741  36.713  1.00  0.00           C
ATOM   7987  O21 POPEl 251      77.076  67.571  38.053  1.00  0.00           O
ATOM   7988  C21 POPEl 251      77.096  68.621  38.843  1.00  0.00           C
ATOM   7989  O22 POPEl 251      77.016  69.791  38.483  1.00  0.00           O
ATOM   7990  C22 POPEl 251      77.196  68.121  40.283  1.00  0.00           C
ATOM   7993  C3  POPEl 251      76.156  66.331  36.213  1.00  0.00           C
ATOM   7996  O31 POPEl 251      74.886  65.921  36.753  1.00  0.00           O
ATOM   7997  C31 POPEl 251      74.856  65.301  37.933  1.00  0.00           C
ATOM   7998  O32 POPEl 251      75.816  64.831  38.523  1.00  0.00           O
ATOM   7999  C32 POPEl 251      73.406  65.381  38.433  1.00  0.00           C
ATOM   8002  C23 POPEl 251      76.186  68.751  41.283  1.00  0.00           C
ATOM   8005  C24 POPEl 251      75.826  67.771  42.423  1.00  0.00           C
ATOM   8008  C25 POPEl 251      75.566  68.411  43.793  1.00  0.00           C
ATOM   8011  C26 POPEl 251      76.816  69.041  44.413  1.00  0.00           C
ATOM   8014  C27 POPEl 251      76.676  69.311  45.913  1.00  0.00           C
ATOM   8017  C28 POPEl 251      77.906  70.021  46.503  1.00  0.00           C
ATOM   8020  C29 POPEl 251      77.946  71.511  46.213  1.00  0.00           C
ATOM   8022 0C21 POPEl 251      77.876  72.491  47.133  1.00  0.00           C
ATOM   8024 1C21 POPEl 251      77.726  72.281  48.623  1.00  0.00           C
ATOM   8027 2C21 POPEl 251      77.056  73.461  49.363  1.00  0.00           C
ATOM   8030 3C21 POPEl 251      77.886  74.751  49.373  1.00  0.00           C
ATOM   8033 4C21 POPEl 251      77.556  75.641  50.583  1.00  0.00           C
ATOM   8036 5C21 POPEl 251      78.196  77.031  50.503  1.00  0.00           C
ATOM   8039 6C21 POPEl 251      77.766  77.951  51.663  1.00  0.00           C
ATOM   8042 7C21 POPEl 251      78.256  79.401  51.503  1.00  0.00           C
ATOM   8045 8C21 POPEl 251      77.666  80.351  52.543  1.00  0.00           C
ATOM   8049  C33 POPEl 251      73.076  64.711  39.783  1.00  0.00           C
ATOM   8052  C34 POPEl 251      71.656  65.081  40.263  1.00  0.00           C
ATOM   8055  C35 POPEl 251      71.246  64.461  41.603  1.00  0.00           C
ATOM   8058  C36 POPEl 251      70.026  65.131  42.243  1.00  0.00           C
ATOM   8061  C37 POPEl 251      69.806  64.711  43.703  1.00  0.00           C
ATOM   8064  C38 POPEl 251      68.806  65.591  44.483  1.00  0.00           C
ATOM   8067  C39 POPEl 251      68.756  65.181  45.973  1.00  0.00           C
ATOM   8070 0C31 POPEl 251      67.986  66.161  46.863  1.00  0.00           C
ATOM   8073 1C31 POPEl 251      68.096  65.791  48.353  1.00  0.00           C
ATOM   8076 2C31 POPEl 251      66.786  65.251  48.933  1.00  0.00           C
ATOM   8079 3C31 POPEl 251      65.746  66.361  49.133  1.00  0.00           C
ATOM   8082 4C31 POPEl 251      64.406  65.831  49.633  1.00  0.00           C
ATOM   8085 5C31 POPEl 251      63.376  66.961  49.793  1.00  0.00           C
ATOM   8088 6C31 POPEl 251      61.976  66.441  50.143  1.00  0.00           C
ATOM   8092  NH3 POPEm 252     120.316  51.351  74.693  1.00  0.00           N
ATOM   8096  C12 POPEm 252     121.396  50.841  75.603  1.00  0.00           C
ATOM   8099  C11 POPEm 252     122.346  49.861  74.903  1.00  0.00           C
ATOM   8102  P   POPEm 252     124.526  48.551  75.613  1.00  0.00           P
ATOM   8103  O13 POPEm 252     125.616  49.541  75.473  1.00  0.00           O
ATOM   8104  O14 POPEm 252     124.696  47.571  76.693  1.00  0.00           O
ATOM   8105  O11 POPEm 252     124.336  47.761  74.223  1.00  0.00           O
ATOM   8106  O12 POPEm 252     123.176  49.311  75.893  1.00  0.00           O
ATOM   8107  C1  POPEm 252     125.176  46.601  74.043  1.00  0.00           C
ATOM   8110  C2  POPEm 252     124.796  45.581  72.923  1.00  0.00           C
ATOM   8112  O21 POPEm 252     125.066  46.151  71.633  1.00  0.00           O
ATOM   8113  C21 POPEm 252     125.416  45.261  70.713  1.00  0.00           C
ATOM   8114  O22 POPEm 252     125.656  44.081  70.923  1.00  0.00           O
ATOM   8115  C22 POPEm 252     125.456  45.951  69.353  1.00  0.00           C
ATOM   8118  C3  POPEm 252     123.356  44.991  73.013  1.00  0.00           C
ATOM   8121  O31 POPEm 252     123.336  43.591  72.633  1.00  0.00           O
ATOM   8122  C31 POPEm 252     122.876  43.251  71.433  1.00  0.00           C
ATOM   8123  O32 POPEm 252     122.356  43.991  70.613  1.00  0.00           O
ATOM   8124  C32 POPEm 252     123.196  41.761  71.263  1.00  0.00           C
ATOM   8127  C23 POPEm 252     126.776  45.711  68.623  1.00  0.00           C
ATOM   8130  C24 POPEm 252     126.966  46.661  67.453  1.00  0.00           C
ATOM   8133  C25 POPEm 252     128.176  46.241  66.633  1.00  0.00           C
ATOM   8136  C26 POPEm 252     128.126  46.761  65.203  1.00  0.00           C
ATOM   8139  C27 POPEm 252     129.076  45.951  64.313  1.00  0.00           C
ATOM   8142  C28 POPEm 252     128.816  46.161  62.823  1.00  0.00           C
ATOM   8145  C29 POPEm 252     129.516  45.071  62.053  1.00  0.00           C
ATOM   8147 0C21 POPEm 252     130.136  45.211  60.873  1.00  0.00           C
ATOM   8149 1C21 POPEm 252     130.186  46.481  60.063  1.00  0.00           C
ATOM   8152 2C21 POPEm 252     129.586  46.231  58.683  1.00  0.00           C
ATOM   8155 3C21 POPEm 252     129.866  47.411  57.763  1.00  0.00           C
ATOM   8158 4C21 POPEm 252     129.226  47.231  56.383  1.00  0.00           C
ATOM   8161 5C21 POPEm 252     129.646  48.311  55.393  1.00  0.00           C
ATOM   8164 6C21 POPEm 252     131.166  48.361  55.153  1.00  0.00           C
ATOM   8167 7C21 POPEm 252     131.536  49.321  54.023  1.00  0.00           C
ATOM   8170 8C21 POPEm 252     133.038  49.451  53.833  1.00  0.00           C
ATOM   8174  C33 POPEm 252     123.066  41.161  69.843  1.00  0.00           C
ATOM   8177  C34 POPEm 252     122.726  39.661  69.923  1.00  0.00           C
ATOM   8180  C35 POPEm 252     122.326  39.011  68.593  1.00  0.00           C
ATOM   8183  C36 POPEm 252     121.486  37.741  68.833  1.00  0.00           C
ATOM   8186  C37 POPEm 252     121.116  36.991  67.543  1.00  0.00           C
ATOM   8189  C38 POPEm 252     120.356  35.691  67.823  1.00  0.00           C
ATOM   8192  C39 POPEm 252     120.426  34.671  66.683  1.00  0.00           C
ATOM   8195 0C31 POPEm 252     119.936  35.211  65.333  1.00  0.00           C
ATOM   8198 1C31 POPEm 252     119.856  34.101  64.273  1.00  0.00           C
ATOM   8201 2C31 POPEm 252     119.226  34.581  62.963  1.00  0.00           C
ATOM   8204 3C31 POPEm 252     120.126  35.521  62.153  1.00  0.00           C
ATOM   8207 4C31 POPEm 252     119.456  35.931  60.833  1.00  0.00           C
ATOM   8210 5C31 POPEm 252     120.386  36.751  59.943  1.00  0.00           C
ATOM   8213 6C31 POPEm 252     119.796  36.971  58.553  1.00  0.00           C
ATOM   8217  NH3 POPEn 253      40.766  36.941  33.893  1.00  0.00           N
ATOM   8221  C12 POPEn 253      42.106  37.451  34.363  1.00  0.00           C
ATOM   8224  C11 POPEn 253      43.206  37.411  33.273  1.00  0.00           C
ATOM   8227  P   POPEn 253      45.686  38.011  32.723  1.00  0.00           P
ATOM   8228  O13 POPEn 253      46.076  36.651  32.343  1.00  0.00           O
ATOM   8229  O14 POPEn 253      45.336  38.961  31.653  1.00  0.00           O
ATOM   8230  O11 POPEn 253      46.856  38.661  33.573  1.00  0.00           O
ATOM   8231  O12 POPEn 253      44.456  37.921  33.773  1.00  0.00           O
ATOM   8232  C1  POPEn 253      46.996  38.381  34.963  1.00  0.00           C
ATOM   8235  C2  POPEn 253      47.786  37.061  35.223  1.00  0.00           C
ATOM   8237  O21 POPEn 253      48.396  37.051  36.533  1.00  0.00           O
ATOM   8238  C21 POPEn 253      47.586  37.111  37.583  1.00  0.00           C
ATOM   8239  O22 POPEn 253      46.376  37.241  37.553  1.00  0.00           O
ATOM   8240  C22 POPEn 253      48.446  36.911  38.833  1.00  0.00           C
ATOM   8243  C3  POPEn 253      48.896  36.851  34.133  1.00  0.00           C
ATOM   8246  O31 POPEn 253      50.116  36.331  34.683  1.00  0.00           O
ATOM   8247  C31 POPEn 253      50.286  35.011  34.653  1.00  0.00           C
ATOM   8248  O32 POPEn 253      49.636  34.211  34.013  1.00  0.00           O
ATOM   8249  C32 POPEn 253      51.466  34.701  35.583  1.00  0.00           C
ATOM   8252  C23 POPEn 253      47.716  37.241  40.153  1.00  0.00           C
ATOM   8255  C24 POPEn 253      48.636  37.051  41.363  1.00  0.00           C
ATOM   8258  C25 POPEn 253      47.996  37.451  42.693  1.00  0.00           C
ATOM   8261  C26 POPEn 253      46.926  36.471  43.203  1.00  0.00           C
ATOM   8264  C27 POPEn 253      46.186  36.961  44.463  1.00  0.00           C
ATOM   8267  C28 POPEn 253      44.856  37.691  44.203  1.00  0.00           C
ATOM   8270  C29 POPEn 253      44.996  38.981  43.423  1.00  0.00           C
ATOM   8272 0C21 POPEn 253      44.906  40.221  43.943  1.00  0.00           C
ATOM   8274 1C21 POPEn 253      44.646  40.501  45.403  1.00  0.00           C
ATOM   8277 2C21 POPEn 253      44.546  41.981  45.803  1.00  0.00           C
ATOM   8280 3C21 POPEn 253      45.876  42.751  45.883  1.00  0.00           C
ATOM   8283 4C21 POPEn 253      46.256  43.451  44.573  1.00  0.00           C
ATOM   8286 5C21 POPEn 253      47.336  44.531  44.743  1.00  0.00           C
ATOM   8289 6C21 POPEn 253      46.886  45.761  45.533  1.00  0.00           C
ATOM   8292 7C21 POPEn 253      47.926  46.881  45.473  1.00  0.00           C
ATOM   8295 8C21 POPEn 253      47.536  48.101  46.283  1.00  0.00           C
ATOM   8299  C33 POPEn 253      52.096  33.291  35.483  1.00  0.00           C
ATOM   8302  C34 POPEn 253      52.306  32.651  36.873  1.00  0.00           C
ATOM   8305  C35 POPEn 253      52.916  31.241  36.763  1.00  0.00           C
ATOM   8308  C36 POPEn 253      52.906  30.441  38.083  1.00  0.00           C
ATOM   8311  C37 POPEn 253      53.886  30.921  39.163  1.00  0.00           C
ATOM   8314  C38 POPEn 253      53.996  29.971  40.373  1.00  0.00           C
ATOM   8317  C39 POPEn 253      52.706  29.821  41.203  1.00  0.00           C
ATOM   8320 0C31 POPEn 253      52.976  29.221  42.593  1.00  0.00           C
ATOM   8323 1C31 POPEn 253      51.926  29.601  43.663  1.00  0.00           C
ATOM   8326 2C31 POPEn 253      52.406  29.221  45.073  1.00  0.00           C
ATOM   8329 3C31 POPEn 253      51.696  29.971  46.213  1.00  0.00           C
ATOM   8332 4C31 POPEn 253      52.516  29.871  47.513  1.00  0.00           C
ATOM   8335 5C31 POPEn 253      51.896  30.591  48.713  1.00  0.00           C
ATOM   8338 6C31 POPEn 253      52.796  30.531  49.953  1.00  0.00           C
ATOM   8342  NH3 POPEo 254      89.616  82.731  26.593  1.00  0.00           N
ATOM   8346  C12 POPEo 254      89.796  81.351  26.003  1.00  0.00           C
ATOM   8349  C11 POPEo 254      91.236  81.041  25.553  1.00  0.00           C
ATOM   8352  P   POPEo 254      91.726  78.451  25.833  1.00  0.00           P
ATOM   8353  O13 POPEo 254      92.796  77.781  25.063  1.00  0.00           O
ATOM   8354  O14 POPEo 254      90.476  77.711  26.093  1.00  0.00           O
ATOM   8355  O11 POPEo 254      92.266  78.981  27.203  1.00  0.00           O
ATOM   8356  O12 POPEo 254      91.296  79.731  25.013  1.00  0.00           O
ATOM   8357  C1  POPEo 254      91.916  78.321  28.433  1.00  0.00           C
ATOM   8360  C2  POPEo 254      93.186  78.191  29.293  1.00  0.00           C
ATOM   8362  O21 POPEo 254      92.776  77.711  30.583  1.00  0.00           O
ATOM   8363  C21 POPEo 254      93.626  76.931  31.203  1.00  0.00           C
ATOM   8364  O22 POPEo 254      94.556  76.321  30.683  1.00  0.00           O
ATOM   8365  C22 POPEo 254      93.386  77.091  32.703  1.00  0.00           C
ATOM   8368  C3  POPEo 254      93.826  79.611  29.423  1.00  0.00           C
ATOM   8371  O31 POPEo 254      95.006  79.661  30.253  1.00  0.00           O
ATOM   8372  C31 POPEo 254      94.836  80.101  31.493  1.00  0.00           C
ATOM   8373  O32 POPEo 254      93.766  80.281  32.053  1.00  0.00           O
ATOM   8374  C32 POPEo 254      96.186  80.381  32.133  1.00  0.00           C
ATOM   8377  C23 POPEo 254      93.006  75.791  33.433  1.00  0.00           C
ATOM   8380  C24 POPEo 254      94.016  75.411  34.523  1.00  0.00           C
ATOM   8383  C25 POPEo 254      94.176  76.461  35.623  1.00  0.00           C
ATOM   8386  C26 POPEo 254      95.136  75.991  36.713  1.00  0.00           C
ATOM   8389  C27 POPEo 254      95.596  77.111  37.643  1.00  0.00           C
ATOM   8392  C28 POPEo 254      96.756  76.661  38.543  1.00  0.00           C
ATOM   8395  C29 POPEo 254      97.136  77.671  39.583  1.00  0.00           C
ATOM   8397 0C21 POPEo 254      98.026  77.481  40.563  1.00  0.00           C
ATOM   8399 1C21 POPEo 254      98.836  76.231  40.833  1.00  0.00           C
ATOM   8402 2C21 POPEo 254     100.326  76.521  40.583  1.00  0.00           C
ATOM   8405 3C21 POPEo 254     101.266  75.441  41.153  1.00  0.00           C
ATOM   8408 4C21 POPEo 254     102.726  75.901  41.123  1.00  0.00           C
ATOM   8411 5C21 POPEo 254     103.706  74.901  41.763  1.00  0.00           C
ATOM   8414 6C21 POPEo 254     103.886  73.631  40.923  1.00  0.00           C
ATOM   8417 7C21 POPEo 254     104.956  72.701  41.503  1.00  0.00           C
ATOM   8420 8C21 POPEo 254     105.166  71.461  40.643  1.00  0.00           C
ATOM   8424  C33 POPEo 254      96.056  80.951  33.563  1.00  0.00           C
ATOM   8427  C34 POPEo 254      97.356  81.581  34.063  1.00  0.00           C
ATOM   8430  C35 POPEo 254      98.346  80.531  34.593  1.00  0.00           C
ATOM   8433  C36 POPEo 254      99.756  81.101  34.803  1.00  0.00           C
ATOM   8436  C37 POPEo 254     100.766  80.051  35.273  1.00  0.00           C
ATOM   8439  C38 POPEo 254     100.616  79.631  36.743  1.00  0.00           C
ATOM   8442  C39 POPEo 254     100.816  80.781  37.743  1.00  0.00           C
ATOM   8445 0C31 POPEo 254     101.056  80.251  39.163  1.00  0.00           C
ATOM   8448 1C31 POPEo 254     101.296  81.361  40.193  1.00  0.00           C
ATOM   8451 2C31 POPEo 254     101.406  80.811  41.623  1.00  0.00           C
ATOM   8454 3C31 POPEo 254     100.036  80.521  42.243  1.00  0.00           C
ATOM   8457 4C31 POPEo 254     100.126  79.711  43.553  1.00  0.00           C
ATOM   8460 5C31 POPEo 254      98.746  79.351  44.123  1.00  0.00           C
ATOM   8463 6C31 POPEo 254      98.816  78.591  45.453  1.00  0.00           C
ATOM   8467  NH3 POPEp 255     106.686 118.631  29.733  1.00  0.00           N
ATOM   8471  C12 POPEp 255     105.566 118.001  28.973  1.00  0.00           C
ATOM   8474  C11 POPEp 255     104.276 118.721  29.373  1.00  0.00           C
ATOM   8477  P   POPEp 255     101.906 119.001  28.393  1.00  0.00           P
ATOM   8478  O13 POPEp 255     102.196 120.091  27.433  1.00  0.00           O
ATOM   8479  O14 POPEp 255     100.716 118.171  28.073  1.00  0.00           O
ATOM   8480  O11 POPEp 255     101.596 119.711  29.763  1.00  0.00           O
ATOM   8481  O12 POPEp 255     103.186 118.161  28.653  1.00  0.00           O
ATOM   8482  C1  POPEp 255     101.316 118.911  30.913  1.00  0.00           C
ATOM   8485  C2  POPEp 255     101.116 119.861  32.113  1.00  0.00           C
ATOM   8487  O21 POPEp 255     101.176 119.061  33.303  1.00  0.00           O
ATOM   8488  C21 POPEp 255     101.726 119.691  34.333  1.00  0.00           C
ATOM   8489  O22 POPEp 255     101.176 120.571  34.983  1.00  0.00           O
ATOM   8490  C22 POPEp 255     103.186 119.261  34.493  1.00  0.00           C
ATOM   8493  C3  POPEp 255      99.796 120.671  31.943  1.00  0.00           C
ATOM   8496  O31 POPEp 255      99.606 121.691  32.943  1.00  0.00           O
ATOM   8497  C31 POPEp 255     100.266 122.821  32.763  1.00  0.00           C
ATOM   8498  O32 POPEp 255     101.016 123.061  31.823  1.00  0.00           O
ATOM   8499  C32 POPEp 255      99.906 123.791  33.873  1.00  0.00           C
ATOM   8502  C23 POPEp 255     103.896 120.001  35.653  1.00  0.00           C
ATOM   8505  C24 POPEp 255     103.756 119.271  36.993  1.00  0.00           C
ATOM   8508  C25 POPEp 255     103.416 120.201  38.163  1.00  0.00           C
ATOM   8511  C26 POPEp 255     103.436 119.451  39.503  1.00  0.00           C
ATOM   8514  C27 POPEp 255     102.966 120.301  40.703  1.00  0.00           C
ATOM   8517  C28 POPEp 255     103.106 119.611  42.073  1.00  0.00           C
ATOM   8520  C29 POPEp 255     102.326 118.331  42.183  1.00  0.00           C
ATOM   8522 0C21 POPEp 255     101.496 117.981  43.173  1.00  0.00           C
ATOM   8524 1C21 POPEp 255     101.166 118.831  44.383  1.00  0.00           C
ATOM   8527 2C21 POPEp 255     102.246 118.801  45.483  1.00  0.00           C
ATOM   8530 3C21 POPEp 255     102.356 117.441  46.193  1.00  0.00           C
ATOM   8533 4C21 POPEp 255     103.366 117.471  47.353  1.00  0.00           C
ATOM   8536 5C21 POPEp 255     103.406 116.151  48.123  1.00  0.00           C
ATOM   8539 6C21 POPEp 255     104.316 116.191  49.353  1.00  0.00           C
ATOM   8542 7C21 POPEp 255     104.316 114.851  50.113  1.00  0.00           C
ATOM   8545 8C21 POPEp 255     105.046 114.921  51.463  1.00  0.00           C
ATOM   8549  C33 POPEp 255     100.656 123.611  35.223  1.00  0.00           C
ATOM   8552  C34 POPEp 255     100.496 124.891  36.053  1.00  0.00           C
ATOM   8555  C35 POPEp 255     101.316 125.031  37.353  1.00  0.00           C
ATOM   8558  C36 POPEp 255     100.746 126.201  38.163  1.00  0.00           C
ATOM   8561  C37 POPEp 255     101.436 126.551  39.493  1.00  0.00           C
ATOM   8564  C38 POPEp 255     100.446 127.321  40.363  1.00  0.00           C
ATOM   8567  C39 POPEp 255     100.936 127.801  41.743  1.00  0.00           C
ATOM   8570 0C31 POPEp 255      99.796 128.581  42.423  1.00  0.00           C
ATOM   8573 1C31 POPEp 255     100.216 129.461  43.603  1.00  0.00           C
ATOM   8576 2C31 POPEp 255      99.136 130.511  43.953  1.00  0.00           C
ATOM   8579 3C31 POPEp 255      97.736 129.931  44.183  1.00  0.00           C
ATOM   8582 4C31 POPEp 255      96.696 131.033  44.443  1.00  0.00           C
ATOM   8585 5C31 POPEp 255      95.266 130.491  44.563  1.00  0.00           C
ATOM   8588 6C31 POPEp 255      94.216 131.583  44.793  1.00  0.00           C
ATOM   8592  NH3 POPEq 256      91.816  58.251  36.213  1.00  0.00           N
ATOM   8596  C12 POPEq 256      92.866  57.181  36.113  1.00  0.00           C
ATOM   8599  C11 POPEq 256      93.796  57.201  37.333  1.00  0.00           C
ATOM   8602  P   POPEq 256      95.586  55.651  36.243  1.00  0.00           P
ATOM   8603  O13 POPEq 256      94.786  54.951  35.213  1.00  0.00           O
ATOM   8604  O14 POPEq 256      96.336  56.851  35.813  1.00  0.00           O
ATOM   8605  O11 POPEq 256      96.566  54.611  36.903  1.00  0.00           O
ATOM   8606  O12 POPEq 256      94.596  56.021  37.413  1.00  0.00           O
ATOM   8607  C1  POPEq 256      96.116  53.391  37.493  1.00  0.00           C
ATOM   8610  C2  POPEq 256      96.726  53.221  38.913  1.00  0.00           C
ATOM   8612  O21 POPEq 256      95.836  53.861  39.833  1.00  0.00           O
ATOM   8613  C21 POPEq 256      95.816  53.441  41.073  1.00  0.00           C
ATOM   8614  O22 POPEq 256      96.526  52.591  41.573  1.00  0.00           O
ATOM   8615  C22 POPEq 256      94.656  54.161  41.783  1.00  0.00           C
ATOM   8618  C3  POPEq 256      98.166  53.821  38.943  1.00  0.00           C
ATOM   8621  O31 POPEq 256      98.956  53.291  40.013  1.00  0.00           O
ATOM   8622  C31 POPEq 256      99.246  54.081  41.033  1.00  0.00           C
ATOM   8623  O32 POPEq 256      98.906  55.251  41.153  1.00  0.00           O
ATOM   8624  C32 POPEq 256     100.076  53.231  41.993  1.00  0.00           C
ATOM   8627  C23 POPEq 256      94.316  53.631  43.203  1.00  0.00           C
ATOM   8630  C24 POPEq 256      94.956  54.441  44.333  1.00  0.00           C
ATOM   8633  C25 POPEq 256      94.326  54.081  45.693  1.00  0.00           C
ATOM   8636  C26 POPEq 256      94.966  54.811  46.893  1.00  0.00           C
ATOM   8639  C27 POPEq 256      94.286  54.431  48.213  1.00  0.00           C
ATOM   8642  C28 POPEq 256      95.146  54.731  49.463  1.00  0.00           C
ATOM   8645  C29 POPEq 256      94.586  54.091  50.713  1.00  0.00           C
ATOM   8647 0C21 POPEq 256      95.316  53.531  51.703  1.00  0.00           C
ATOM   8649 1C21 POPEq 256      96.826  53.511  51.773  1.00  0.00           C
ATOM   8652 2C21 POPEq 256      97.386  53.451  53.203  1.00  0.00           C
ATOM   8655 3C21 POPEq 256      98.916  53.611  53.193  1.00  0.00           C
ATOM   8658 4C21 POPEq 256      99.656  53.061  54.433  1.00  0.00           C
ATOM   8661 5C21 POPEq 256      99.436  53.851  55.723  1.00  0.00           C
ATOM   8664 6C21 POPEq 256     100.546  53.571  56.753  1.00  0.00           C
ATOM   8667 7C21 POPEq 256     100.436  54.421  58.033  1.00  0.00           C
ATOM   8670 8C21 POPEq 256     101.666  54.291  58.933  1.00  0.00           C
ATOM   8674  C33 POPEq 256     100.616  53.971  43.233  1.00  0.00           C
ATOM   8677  C34 POPEq 256     101.376  53.041  44.193  1.00  0.00           C
ATOM   8680  C35 POPEq 256     100.606  51.791  44.643  1.00  0.00           C
ATOM   8683  C36 POPEq 256      99.266  52.091  45.353  1.00  0.00           C
ATOM   8686  C37 POPEq 256      98.396  50.841  45.523  1.00  0.00           C
ATOM   8689  C38 POPEq 256      97.696  50.731  46.893  1.00  0.00           C
ATOM   8692  C39 POPEq 256      98.686  50.501  48.043  1.00  0.00           C
ATOM   8695 0C31 POPEq 256      98.016  49.991  49.323  1.00  0.00           C
ATOM   8698 1C31 POPEq 256      99.036  49.641  50.413  1.00  0.00           C
ATOM   8701 2C31 POPEq 256      98.426  48.851  51.573  1.00  0.00           C
ATOM   8704 3C31 POPEq 256      97.436  49.671  52.403  1.00  0.00           C
ATOM   8707 4C31 POPEq 256      96.676  48.831  53.433  1.00  0.00           C
ATOM   8710 5C31 POPEq 256      95.756  49.701  54.303  1.00  0.00           C
ATOM   8713 6C31 POPEq 256      94.876  48.881  55.253  1.00  0.00           C
ATOM   8717  NH3 POPEr 257      65.726 133.713  32.173  1.00  0.00           N
ATOM   8721  C12 POPEr 257      65.966 133.023  30.853  1.00  0.00           C
ATOM   8724  C11 POPEr 257      66.886 131.793  30.983  1.00  0.00           C
ATOM   8727  P   POPEr 257      65.866 129.761  29.633  1.00  0.00           P
ATOM   8728  O13 POPEr 257      64.486 130.291  29.573  1.00  0.00           O
ATOM   8729  O14 POPEr 257      66.346 128.921  28.523  1.00  0.00           O
ATOM   8730  O11 POPEr 257      66.016 128.891  30.963  1.00  0.00           O
ATOM   8731  O12 POPEr 257      66.826 131.003  29.803  1.00  0.00           O
ATOM   8732  C1  POPEr 257      64.856 128.381  31.633  1.00  0.00           C
ATOM   8735  C2  POPEr 257      64.546 129.171  32.923  1.00  0.00           C
ATOM   8737  O21 POPEr 257      64.656 128.311  34.093  1.00  0.00           O
ATOM   8738  C21 POPEr 257      65.706 128.541  34.873  1.00  0.00           C
ATOM   8739  O22 POPEr 257      66.646 129.261  34.613  1.00  0.00           O
ATOM   8740  C22 POPEr 257      65.486 127.831  36.223  1.00  0.00           C
ATOM   8743  C3  POPEr 257      63.106 129.741  32.823  1.00  0.00           C
ATOM   8746  O31 POPEr 257      62.686 130.331  34.073  1.00  0.00           O
ATOM   8747  C31 POPEr 257      63.236 131.503  34.333  1.00  0.00           C
ATOM   8748  O32 POPEr 257      63.946 132.153  33.573  1.00  0.00           O
ATOM   8749  C32 POPEr 257      62.896 131.903  35.753  1.00  0.00           C
ATOM   8752  C23 POPEr 257      66.696 127.931  37.203  1.00  0.00           C
ATOM   8755  C24 POPEr 257      66.226 127.921  38.663  1.00  0.00           C
ATOM   8758  C25 POPEr 257      67.366 128.061  39.693  1.00  0.00           C
ATOM   8761  C26 POPEr 257      66.816 128.261  41.123  1.00  0.00           C
ATOM   8764  C27 POPEr 257      67.886 128.511  42.183  1.00  0.00           C
ATOM   8767  C28 POPEr 257      67.336 129.171  43.473  1.00  0.00           C
ATOM   8770  C29 POPEr 257      66.426 128.261  44.253  1.00  0.00           C
ATOM   8772 0C21 POPEr 257      66.216 128.291  45.573  1.00  0.00           C
ATOM   8774 1C21 POPEr 257      66.816 129.251  46.583  1.00  0.00           C
ATOM   8777 2C21 POPEr 257      67.426 128.481  47.773  1.00  0.00           C
ATOM   8780 3C21 POPEr 257      67.546 129.321  49.053  1.00  0.00           C
ATOM   8783 4C21 POPEr 257      67.936 128.431  50.243  1.00  0.00           C
ATOM   8786 5C21 POPEr 257      67.856 129.091  51.623  1.00  0.00           C
ATOM   8789 6C21 POPEr 257      67.956 128.031  52.723  1.00  0.00           C
ATOM   8792 7C21 POPEr 257      67.776 128.591  54.143  1.00  0.00           C
ATOM   8795 8C21 POPEr 257      67.586 127.491  55.183  1.00  0.00           C
ATOM   8799  C33 POPEr 257      64.146 132.073  36.633  1.00  0.00           C
ATOM   8802  C34 POPEr 257      63.736 132.523  38.033  1.00  0.00           C
ATOM   8805  C35 POPEr 257      64.906 132.903  38.933  1.00  0.00           C
ATOM   8808  C36 POPEr 257      64.406 133.503  40.253  1.00  0.00           C
ATOM   8811  C37 POPEr 257      65.556 133.683  41.243  1.00  0.00           C
ATOM   8814  C38 POPEr 257      65.086 134.053  42.663  1.00  0.00           C
ATOM   8817  C39 POPEr 257      64.316 132.903  43.303  1.00  0.00           C
ATOM   8820 0C31 POPEr 257      64.156 133.023  44.823  1.00  0.00           C
ATOM   8823 1C31 POPEr 257      63.556 131.733  45.373  1.00  0.00           C
ATOM   8826 2C31 POPEr 257      63.486 131.663  46.893  1.00  0.00           C
ATOM   8829 3C31 POPEr 257      63.106 130.251  47.343  1.00  0.00           C
ATOM   8832 4C31 POPEr 257      63.236 130.061  48.863  1.00  0.00           C
ATOM   8835 5C31 POPEr 257      63.466 128.601  49.243  1.00  0.00           C
ATOM   8838 6C31 POPEr 257      63.306 128.351  50.743  1.00  0.00           C
ATOM   8842  NH3 POPEs 258      25.956  85.341  72.383  1.00  0.00           N
ATOM   8846  C12 POPEs 258      25.196  84.071  72.743  1.00  0.00           C
ATOM   8849  C11 POPEs 258      25.706  82.851  71.943  1.00  0.00           C
ATOM   8852  P   POPEs 258      23.566  81.301  71.783  1.00  0.00           P
ATOM   8853  O13 POPEs 258      23.326  79.841  71.933  1.00  0.00           O
ATOM   8854  O14 POPEs 258      22.666  82.241  72.473  1.00  0.00           O
ATOM   8855  O11 POPEs 258      23.606  81.661  70.233  1.00  0.00           O
ATOM   8856  O12 POPEs 258      25.026  81.641  72.283  1.00  0.00           O
ATOM   8857  C1  POPEs 258      22.426  82.131  69.573  1.00  0.00           C
ATOM   8860  C2  POPEs 258      22.796  83.151  68.463  1.00  0.00           C
ATOM   8862  O21 POPEs 258      23.376  82.441  67.343  1.00  0.00           O
ATOM   8863  C21 POPEs 258      23.526  83.181  66.243  1.00  0.00           C
ATOM   8864  O22 POPEs 258      23.396  84.391  66.163  1.00  0.00           O
ATOM   8865  C22 POPEs 258      23.826  82.301  65.033  1.00  0.00           C
ATOM   8868  C3  POPEs 258      23.716  84.251  69.063  1.00  0.00           C
ATOM   8871  O31 POPEs 258      23.376  85.531  68.513  1.00  0.00           O
ATOM   8872  C31 POPEs 258      23.556  86.581  69.273  1.00  0.00           C
ATOM   8873  O32 POPEs 258      24.036  86.541  70.403  1.00  0.00           O
ATOM   8874  C32 POPEs 258      23.066  87.841  68.533  1.00  0.00           C
ATOM   8877  C23 POPEs 258      22.856  82.721  63.913  1.00  0.00           C
ATOM   8880  C24 POPEs 258      22.756  81.741  62.743  1.00  0.00           C
ATOM   8883  C25 POPEs 258      21.516  82.061  61.883  1.00  0.00           C
ATOM   8886  C26 POPEs 258      21.216  81.011  60.803  1.00  0.00           C
ATOM   8889  C27 POPEs 258      22.256  80.961  59.683  1.00  0.00           C
ATOM   8892  C28 POPEs 258      22.006  79.811  58.703  1.00  0.00           C
ATOM   8895  C29 POPEs 258      23.116  79.681  57.683  1.00  0.00           C
ATOM   8897 0C21 POPEs 258      24.366  79.261  57.943  1.00  0.00           C
ATOM   8899 1C21 POPEs 258      24.906  78.801  59.283  1.00  0.00           C
ATOM   8902 2C21 POPEs 258      25.736  77.511  59.183  1.00  0.00           C
ATOM   8905 3C21 POPEs 258      27.086  77.721  58.493  1.00  0.00           C
ATOM   8908 4C21 POPEs 258      27.806  76.401  58.173  1.00  0.00           C
ATOM   8911 5C21 POPEs 258      29.066  76.581  57.303  1.00  0.00           C
ATOM   8914 6C21 POPEs 258      28.766  77.141  55.903  1.00  0.00           C
ATOM   8917 7C21 POPEs 258      29.996  77.161  54.993  1.00  0.00           C
ATOM   8920 8C21 POPEs 258      29.686  77.701  53.603  1.00  0.00           C
ATOM   8924  C33 POPEs 258      22.466  87.631  67.113  1.00  0.00           C
ATOM   8927  C34 POPEs 258      23.466  87.771  65.943  1.00  0.00           C
ATOM   8930  C35 POPEs 258      22.806  88.151  64.603  1.00  0.00           C
ATOM   8933  C36 POPEs 258      22.396  86.981  63.683  1.00  0.00           C
ATOM   8936  C37 POPEs 258      21.646  87.501  62.433  1.00  0.00           C
ATOM   8939  C38 POPEs 258      21.326  86.431  61.383  1.00  0.00           C
ATOM   8942  C39 POPEs 258      20.326  86.921  60.323  1.00  0.00           C
ATOM   8945 0C31 POPEs 258      18.876  86.991  60.833  1.00  0.00           C
ATOM   8948 1C31 POPEs 258      18.186  88.341  60.593  1.00  0.00           C
ATOM   8951 2C31 POPEs 258      16.816  88.481  61.273  1.00  0.00           C
ATOM   8954 3C31 POPEs 258      15.716  87.511  60.773  1.00  0.00           C
ATOM   8957 4C31 POPEs 258      15.256  87.781  59.333  1.00  0.00           C
ATOM   8960 5C31 POPEs 258      14.056  86.911  58.943  1.00  0.00           C
ATOM   8963 6C31 POPEs 258      13.396  87.341  57.623  1.00  0.00           C
ATOM   8967  NH3 POPEt 259      49.026  11.001  30.513  1.00  0.00           N
ATOM   8971  C12 POPEt 259      50.186  10.211  29.983  1.00  0.00           C
ATOM   8974  C11 POPEt 259      50.976   9.561  31.133  1.00  0.00           C
ATOM   8977  P   POPEt 259      50.226   7.071  31.483  1.00  0.00           P
ATOM   8978  O13 POPEt 259      48.866   6.531  31.673  1.00  0.00           O
ATOM   8979  O14 POPEt 259      50.846   6.851  30.163  1.00  0.00           O
ATOM   8980  O11 POPEt 259      51.196   6.421  32.573  1.00  0.00           O
ATOM   8981  O12 POPEt 259      50.206   8.621  31.853  1.00  0.00           O
ATOM   8982  C1  POPEt 259      50.506   5.521  33.463  1.00  0.00           C
ATOM   8985  C2  POPEt 259      51.376   4.941  34.613  1.00  0.00           C
ATOM   8987  O21 POPEt 259      51.976   5.991  35.393  1.00  0.00           O
ATOM   8988  C21 POPEt 259      53.296   6.001  35.473  1.00  0.00           C
ATOM   8989  O22 POPEt 259      54.066   6.151  34.543  1.00  0.00           O
ATOM   8990  C22 POPEt 259      53.666   5.751  36.933  1.00  0.00           C
ATOM   8993  C3  POPEt 259      52.306   3.801  34.133  1.00  0.00           C
ATOM   8996  O31 POPEt 259      52.986   3.231  35.273  1.00  0.00           O
ATOM   8997  C31 POPEt 259      52.796   1.951  35.543  1.00  0.00           C
ATOM   8998  O32 POPEt 259      52.036   1.191  34.943  1.00  0.00           O
ATOM   8999  C32 POPEt 259      53.726   1.561  36.693  1.00  0.00           C
ATOM   9002  C23 POPEt 259      55.176   5.461  37.103  1.00  0.00           C
ATOM   9005  C24 POPEt 259      55.606   5.311  38.573  1.00  0.00           C
ATOM   9008  C25 POPEt 259      54.816   4.281  39.383  1.00  0.00           C
ATOM   9011  C26 POPEt 259      55.266   4.271  40.853  1.00  0.00           C
ATOM   9014  C27 POPEt 259      54.856   3.011  41.613  1.00  0.00           C
ATOM   9017  C28 POPEt 259      55.176   3.081  43.113  1.00  0.00           C
ATOM   9020  C29 POPEt 259      54.176   3.931  43.853  1.00  0.00           C
ATOM   9022 0C21 POPEt 259      53.886   3.851  45.163  1.00  0.00           C
ATOM   9024 1C21 POPEt 259      54.566   2.951  46.173  1.00  0.00           C
ATOM   9027 2C21 POPEt 259      55.136   3.791  47.323  1.00  0.00           C
ATOM   9030 3C21 POPEt 259      55.976   2.951  48.293  1.00  0.00           C
ATOM   9033 4C21 POPEt 259      56.546   3.781  49.463  1.00  0.00           C
ATOM   9036 5C21 POPEt 259      55.576   3.901  50.643  1.00  0.00           C
ATOM   9039 6C21 POPEt 259      56.166   4.721  51.803  1.00  0.00           C
ATOM   9042 7C21 POPEt 259      55.296   4.661  53.073  1.00  0.00           C
ATOM   9045 8C21 POPEt 259      55.886   5.461  54.233  1.00  0.00           C
ATOM   9049  C33 POPEt 259      53.726   0.039  37.023  1.00  0.00           C
ATOM   9052  C34 POPEt 259      53.016  -0.321  38.333  1.00  0.00           C
ATOM   9055  C35 POPEt 259      53.856   0.039  39.573  1.00  0.00           C
ATOM   9058  C36 POPEt 259      53.336  -0.591  40.883  1.00  0.00           C
ATOM   9061  C37 POPEt 259      54.486  -0.901  41.853  1.00  0.00           C
ATOM   9064  C38 POPEt 259      54.066  -1.671  43.123  1.00  0.00           C
ATOM   9067  C39 POPEt 259      53.316  -0.811  44.153  1.00  0.00           C
ATOM   9070 0C31 POPEt 259      53.066  -1.561  45.473  1.00  0.00           C
ATOM   9073 1C31 POPEt 259      52.266  -0.721  46.473  1.00  0.00           C
ATOM   9076 2C31 POPEt 259      51.916  -1.431  47.793  1.00  0.00           C
ATOM   9079 3C31 POPEt 259      53.126  -1.721  48.693  1.00  0.00           C
ATOM   9082 4C31 POPEt 259      53.566  -3.191  48.673  1.00  0.00           C
ATOM   9085 5C31 POPEt 259      54.716  -3.471  49.643  1.00  0.00           C
ATOM   9088 6C31 POPEt 259      55.156  -4.941  49.673  1.00  0.00           C
ATOM   9092  NH3 POPEu 260      59.736  56.011  35.493  1.00  0.00           N
ATOM   9096  C12 POPEu 260      59.796  56.011  33.993  1.00  0.00           C
ATOM   9099  C11 POPEu 260      58.886  57.111  33.373  1.00  0.00           C
ATOM   9102  P   POPEu 260      60.976  58.781  33.103  1.00  0.00           P
ATOM   9103  O13 POPEu 260      62.066  58.011  32.493  1.00  0.00           O
ATOM   9104  O14 POPEu 260      61.016  60.241  32.873  1.00  0.00           O
ATOM   9105  O11 POPEu 260      60.976  58.531  34.663  1.00  0.00           O
ATOM   9106  O12 POPEu 260      59.576  58.151  32.683  1.00  0.00           O
ATOM   9107  C1  POPEu 260      60.146  59.391  35.443  1.00  0.00           C
ATOM   9110  C2  POPEu 260      60.886  59.821  36.713  1.00  0.00           C
ATOM   9112  O21 POPEu 260      61.026  58.731  37.633  1.00  0.00           O
ATOM   9113  C21 POPEu 260      59.946  58.401  38.313  1.00  0.00           C
ATOM   9114  O22 POPEu 260      58.806  58.741  38.043  1.00  0.00           O
ATOM   9115  C22 POPEu 260      60.326  57.471  39.433  1.00  0.00           C
ATOM   9118  C3  POPEu 260      60.156  61.061  37.293  1.00  0.00           C
ATOM   9121  O31 POPEu 260      60.566  61.321  38.643  1.00  0.00           O
ATOM   9122  C31 POPEu 260      60.426  62.581  38.973  1.00  0.00           C
ATOM   9123  O32 POPEu 260      60.126  63.491  38.203  1.00  0.00           O
ATOM   9124  C32 POPEu 260      60.786  62.771  40.443  1.00  0.00           C
ATOM   9127  C23 POPEu 260      59.066  56.911  40.133  1.00  0.00           C
ATOM   9130  C24 POPEu 260      59.456  55.951  41.253  1.00  0.00           C
ATOM   9133  C25 POPEu 260      59.956  56.681  42.503  1.00  0.00           C
ATOM   9136  C26 POPEu 260      58.826  56.951  43.503  1.00  0.00           C
ATOM   9139  C27 POPEu 260      58.566  55.731  44.393  1.00  0.00           C
ATOM   9142  C28 POPEu 260      57.336  55.921  45.303  1.00  0.00           C
ATOM   9145  C29 POPEu 260      57.486  55.141  46.583  1.00  0.00           C
ATOM   9147 0C21 POPEu 260      57.146  55.561  47.803  1.00  0.00           C
ATOM   9149 1C21 POPEu 260      56.486  56.881  48.113  1.00  0.00           C
ATOM   9152 2C21 POPEu 260      55.796  56.931  49.483  1.00  0.00           C
ATOM   9155 3C21 POPEu 260      56.736  56.571  50.643  1.00  0.00           C
ATOM   9158 4C21 POPEu 260      56.186  56.981  52.013  1.00  0.00           C
ATOM   9161 5C21 POPEu 260      57.096  56.511  53.153  1.00  0.00           C
ATOM   9164 6C21 POPEu 260      56.776  57.181  54.483  1.00  0.00           C
ATOM   9167 7C21 POPEu 260      57.486  56.501  55.663  1.00  0.00           C
ATOM   9170 8C21 POPEu 260      57.196  57.151  57.013  1.00  0.00           C
ATOM   9174  C33 POPEu 260      61.266  61.481  41.113  1.00  0.00           C
ATOM   9177  C34 POPEu 260      61.766  61.751  42.523  1.00  0.00           C
ATOM   9180  C35 POPEu 260      61.976  60.451  43.293  1.00  0.00           C
ATOM   9183  C36 POPEu 260      61.946  60.671  44.803  1.00  0.00           C
ATOM   9186  C37 POPEu 260      61.776  59.351  45.563  1.00  0.00           C
ATOM   9189  C38 POPEu 260      61.156  59.601  46.933  1.00  0.00           C
ATOM   9192  C39 POPEu 260      60.746  58.311  47.643  1.00  0.00           C
ATOM   9195 0C31 POPEu 260      59.896  58.601  48.893  1.00  0.00           C
ATOM   9198 1C31 POPEu 260      60.626  59.421  49.963  1.00  0.00           C
ATOM   9201 2C31 POPEu 260      59.996  59.291  51.363  1.00  0.00           C
ATOM   9204 3C31 POPEu 260      58.536  59.751  51.463  1.00  0.00           C
ATOM   9207 4C31 POPEu 260      58.346  61.231  51.813  1.00  0.00           C
ATOM   9210 5C31 POPEu 260      56.866  61.611  51.883  1.00  0.00           C
ATOM   9213 6C31 POPEu 260      56.576  62.911  52.633  1.00  0.00           C
ATOM   9217  NH3 POPEv 261      12.346  42.091  70.713  1.00  0.00           N
ATOM   9221  C12 POPEv 261      13.446  42.551  71.633  1.00  0.00           C
ATOM   9224  C11 POPEv 261      12.846  43.411  72.743  1.00  0.00           C
ATOM   9227  P   POPEv 261      14.336  45.511  73.083  1.00  0.00           P
ATOM   9228  O13 POPEv 261      13.236  46.371  72.593  1.00  0.00           O
ATOM   9229  O14 POPEv 261      15.036  46.021  74.273  1.00  0.00           O
ATOM   9230  O11 POPEv 261      15.336  45.241  71.903  1.00  0.00           O
ATOM   9231  O12 POPEv 261      13.836  44.101  73.463  1.00  0.00           O
ATOM   9232  C1  POPEv 261      15.616  46.171  70.863  1.00  0.00           C
ATOM   9235  C2  POPEv 261      14.956  45.711  69.543  1.00  0.00           C
ATOM   9237  O21 POPEv 261      15.596  46.301  68.393  1.00  0.00           O
ATOM   9238  C21 POPEv 261      15.196  47.491  67.983  1.00  0.00           C
ATOM   9239  O22 POPEv 261      14.476  48.271  68.583  1.00  0.00           O
ATOM   9240  C22 POPEv 261      15.736  47.751  66.573  1.00  0.00           C
ATOM   9243  C3  POPEv 261      13.396  45.871  69.593  1.00  0.00           C
ATOM   9246  O31 POPEv 261      12.786  45.781  68.303  1.00  0.00           O
ATOM   9247  C31 POPEv 261      12.506  44.581  67.873  1.00  0.00           C
ATOM   9248  O32 POPEv 261      12.726  43.531  68.453  1.00  0.00           O
ATOM   9249  C32 POPEv 261      11.796  44.731  66.523  1.00  0.00           C
ATOM   9252  C23 POPEv 261      14.996  48.901  65.843  1.00  0.00           C
ATOM   9255  C24 POPEv 261      15.676  49.361  64.533  1.00  0.00           C
ATOM   9258  C25 POPEv 261      15.636  48.311  63.403  1.00  0.00           C
ATOM   9261  C26 POPEv 261      16.196  48.841  62.073  1.00  0.00           C
ATOM   9264  C27 POPEv 261      16.076  47.851  60.893  1.00  0.00           C
ATOM   9267  C28 POPEv 261      16.556  48.431  59.543  1.00  0.00           C
ATOM   9270  C29 POPEv 261      18.056  48.581  59.433  1.00  0.00           C
ATOM   9272 0C21 POPEv 261      18.806  48.371  58.323  1.00  0.00           C
ATOM   9274 1C21 POPEv 261      18.336  47.991  56.943  1.00  0.00           C
ATOM   9277 2C21 POPEv 261      18.866  46.641  56.413  1.00  0.00           C
ATOM   9280 3C21 POPEv 261      20.366  46.611  56.083  1.00  0.00           C
ATOM   9283 4C21 POPEv 261      21.236  46.061  57.233  1.00  0.00           C
ATOM   9286 5C21 POPEv 261      22.726  45.931  56.863  1.00  0.00           C
ATOM   9289 6C21 POPEv 261      23.556  45.361  58.033  1.00  0.00           C
ATOM   9292 7C21 POPEv 261      25.026  45.121  57.653  1.00  0.00           C
ATOM   9295 8C21 POPEv 261      25.906  44.681  58.833  1.00  0.00           C
ATOM   9299  C33 POPEv 261      11.406  43.401  65.843  1.00  0.00           C
ATOM   9302  C34 POPEv 261      10.596  43.621  64.563  1.00  0.00           C
ATOM   9305  C35 POPEv 261      11.256  44.581  63.563  1.00  0.00           C
ATOM   9308  C36 POPEv 261      10.606  44.541  62.183  1.00  0.00           C
ATOM   9311  C37 POPEv 261      11.346  45.381  61.133  1.00  0.00           C
ATOM   9314  C38 POPEv 261      10.746  45.191  59.733  1.00  0.00           C
ATOM   9317  C39 POPEv 261      11.396  46.051  58.643  1.00  0.00           C
ATOM   9320 0C31 POPEv 261      10.716  45.841  57.283  1.00  0.00           C
ATOM   9323 1C31 POPEv 261      11.296  46.741  56.183  1.00  0.00           C
ATOM   9326 2C31 POPEv 261      10.436  46.741  54.903  1.00  0.00           C
ATOM   9329 3C31 POPEv 261      10.686  45.541  53.993  1.00  0.00           C
ATOM   9332 4C31 POPEv 261      11.976  45.701  53.173  1.00  0.00           C
ATOM   9335 5C31 POPEv 261      12.226  44.531  52.213  1.00  0.00           C
ATOM   9338 6C31 POPEv 261      13.356  44.801  51.233  1.00  0.00           C
ATOM   9342  NH3 POPEw 262      47.896  32.131  76.363  1.00  0.00           N
ATOM   9346  C12 POPEw 262      47.706  30.851  77.143  1.00  0.00           C
ATOM   9349  C11 POPEw 262      48.776  30.701  78.243  1.00  0.00           C
ATOM   9352  P   POPEw 262      49.496  28.181  78.193  1.00  0.00           P
ATOM   9353  O13 POPEw 262      48.686  26.941  78.303  1.00  0.00           O
ATOM   9354  O14 POPEw 262      50.866  28.131  78.733  1.00  0.00           O
ATOM   9355  O11 POPEw 262      49.596  28.621  76.663  1.00  0.00           O
ATOM   9356  O12 POPEw 262      48.746  29.411  78.863  1.00  0.00           O
ATOM   9357  C1  POPEw 262      50.876  28.851  76.043  1.00  0.00           C
ATOM   9360  C2  POPEw 262      50.826  29.701  74.713  1.00  0.00           C
ATOM   9362  O21 POPEw 262      49.656  29.471  73.913  1.00  0.00           O
ATOM   9363  C21 POPEw 262      49.556  28.261  73.373  1.00  0.00           C
ATOM   9364  O22 POPEw 262      50.286  27.311  73.583  1.00  0.00           O
ATOM   9365  C22 POPEw 262      48.416  28.241  72.363  1.00  0.00           C
ATOM   9368  C3  POPEw 262      52.146  29.581  73.863  1.00  0.00           C
ATOM   9371  O31 POPEw 262      51.956  30.011  72.483  1.00  0.00           O
ATOM   9372  C31 POPEw 262      53.046  30.491  71.883  1.00  0.00           C
ATOM   9373  O32 POPEw 262      54.036  30.901  72.443  1.00  0.00           O
ATOM   9374  C32 POPEw 262      52.866  30.431  70.353  1.00  0.00           C
ATOM   9377  C23 POPEw 262      48.846  28.781  70.983  1.00  0.00           C
ATOM   9380  C24 POPEw 262      47.716  28.801  69.943  1.00  0.00           C
ATOM   9383  C25 POPEw 262      48.206  29.411  68.613  1.00  0.00           C
ATOM   9386  C26 POPEw 262      47.126  29.571  67.523  1.00  0.00           C
ATOM   9389  C27 POPEw 262      47.746  30.251  66.283  1.00  0.00           C
ATOM   9392  C28 POPEw 262      46.756  30.621  65.153  1.00  0.00           C
ATOM   9395  C29 POPEw 262      47.476  31.531  64.193  1.00  0.00           C
ATOM   9397 0C21 POPEw 262      47.476  31.521  62.853  1.00  0.00           C
ATOM   9399 1C21 POPEw 262      46.676  30.641  61.923  1.00  0.00           C
ATOM   9402 2C21 POPEw 262      45.956  31.541  60.903  1.00  0.00           C
ATOM   9405 3C21 POPEw 262      45.166  30.831  59.793  1.00  0.00           C
ATOM   9408 4C21 POPEw 262      43.676  30.621  60.113  1.00  0.00           C
ATOM   9411 5C21 POPEw 262      43.406  29.501  61.133  1.00  0.00           C
ATOM   9414 6C21 POPEw 262      42.886  30.001  62.483  1.00  0.00           C
ATOM   9417 7C21 POPEw 262      42.696  28.851  63.483  1.00  0.00           C
ATOM   9420 8C21 POPEw 262      42.066  29.271  64.813  1.00  0.00           C
ATOM   9424  C33 POPEw 262      53.066  29.031  69.713  1.00  0.00           C
ATOM   9427  C34 POPEw 262      52.256  28.871  68.413  1.00  0.00           C
ATOM   9430  C35 POPEw 262      52.766  29.711  67.223  1.00  0.00           C
ATOM   9433  C36 POPEw 262      51.656  29.921  66.183  1.00  0.00           C
ATOM   9436  C37 POPEw 262      52.146  30.461  64.833  1.00  0.00           C
ATOM   9439  C38 POPEw 262      50.986  31.001  63.993  1.00  0.00           C
ATOM   9442  C39 POPEw 262      51.196  30.901  62.473  1.00  0.00           C
ATOM   9445 0C31 POPEw 262      50.656  29.581  61.903  1.00  0.00           C
ATOM   9448 1C31 POPEw 262      50.716  29.531  60.373  1.00  0.00           C
ATOM   9451 2C31 POPEw 262      49.596  28.681  59.743  1.00  0.00           C
ATOM   9454 3C31 POPEw 262      48.736  29.491  58.753  1.00  0.00           C
ATOM   9457 4C31 POPEw 262      49.496  29.941  57.493  1.00  0.00           C
ATOM   9460 5C31 POPEw 262      48.676  30.931  56.663  1.00  0.00           C
ATOM   9463 6C31 POPEw 262      49.386  31.381  55.383  1.00  0.00           C
ATOM   9467  NH3 POPEx 263      79.336  34.251  76.543  1.00  0.00           N
ATOM   9471  C12 POPEx 263      78.166  33.731  77.343  1.00  0.00           C
ATOM   9474  C11 POPEx 263      76.866  33.601  76.523  1.00  0.00           C
ATOM   9477  P   POPEx 263      76.006  31.401  75.263  1.00  0.00           P
ATOM   9478  O13 POPEx 263      76.686  30.111  75.473  1.00  0.00           O
ATOM   9479  O14 POPEx 263      74.786  31.581  76.083  1.00  0.00           O
ATOM   9480  O11 POPEx 263      75.556  31.511  73.753  1.00  0.00           O
ATOM   9481  O12 POPEx 263      76.986  32.641  75.473  1.00  0.00           O
ATOM   9482  C1  POPEx 263      75.186  30.341  73.013  1.00  0.00           C
ATOM   9485  C2  POPEx 263      73.676  30.331  72.623  1.00  0.00           C
ATOM   9487  O21 POPEx 263      73.406  31.281  71.563  1.00  0.00           O
ATOM   9488  C21 POPEx 263      73.196  32.561  71.813  1.00  0.00           C
ATOM   9489  O22 POPEx 263      73.226  33.111  72.913  1.00  0.00           O
ATOM   9490  C22 POPEx 263      72.976  33.261  70.453  1.00  0.00           C
ATOM   9493  C3  POPEx 263      72.726  30.381  73.853  1.00  0.00           C
ATOM   9496  O31 POPEx 263      71.346  30.201  73.443  1.00  0.00           O
ATOM   9497  C31 POPEx 263      70.506  31.201  73.703  1.00  0.00           C
ATOM   9498  O32 POPEx 263      70.666  32.061  74.543  1.00  0.00           O
ATOM   9499  C32 POPEx 263      69.346  31.141  72.713  1.00  0.00           C
ATOM   9502  C23 POPEx 263      72.606  34.761  70.503  1.00  0.00           C
ATOM   9505  C24 POPEx 263      72.906  35.501  69.183  1.00  0.00           C
ATOM   9508  C25 POPEx 263      71.756  35.571  68.163  1.00  0.00           C
ATOM   9511  C26 POPEx 263      70.806  36.751  68.393  1.00  0.00           C
ATOM   9514  C27 POPEx 263      69.916  37.011  67.173  1.00  0.00           C
ATOM   9517  C28 POPEx 263      68.716  37.941  67.453  1.00  0.00           C
ATOM   9520  C29 POPEx 263      69.076  39.391  67.663  1.00  0.00           C
ATOM   9522 0C21 POPEx 263      69.016  40.361  66.723  1.00  0.00           C
ATOM   9524 1C21 POPEx 263      68.646  40.141  65.283  1.00  0.00           C
ATOM   9527 2C21 POPEx 263      69.366  41.091  64.303  1.00  0.00           C
ATOM   9530 3C21 POPEx 263      70.896  41.061  64.413  1.00  0.00           C
ATOM   9533 4C21 POPEx 263      71.576  41.731  63.213  1.00  0.00           C
ATOM   9536 5C21 POPEx 263      73.016  42.171  63.503  1.00  0.00           C
ATOM   9539 6C21 POPEx 263      73.676  42.861  62.303  1.00  0.00           C
ATOM   9542 7C21 POPEx 263      74.836  43.781  62.733  1.00  0.00           C
ATOM   9545 8C21 POPEx 263      75.516  44.491  61.563  1.00  0.00           C
ATOM   9549  C33 POPEx 263      69.746  31.801  71.373  1.00  0.00           C
ATOM   9552  C34 POPEx 263      68.676  31.681  70.283  1.00  0.00           C
ATOM   9555  C35 POPEx 263      69.036  32.511  69.043  1.00  0.00           C
ATOM   9558  C36 POPEx 263      68.006  32.391  67.913  1.00  0.00           C
ATOM   9561  C37 POPEx 263      68.066  33.581  66.933  1.00  0.00           C
ATOM   9564  C38 POPEx 263      66.766  33.781  66.133  1.00  0.00           C
ATOM   9567  C39 POPEx 263      66.726  33.131  64.753  1.00  0.00           C
ATOM   9570 0C31 POPEx 263      67.486  33.951  63.693  1.00  0.00           C
ATOM   9573 1C31 POPEx 263      67.156  33.541  62.253  1.00  0.00           C
ATOM   9576 2C31 POPEx 263      65.896  34.231  61.673  1.00  0.00           C
ATOM   9579 3C31 POPEx 263      64.656  33.341  61.523  1.00  0.00           C
ATOM   9582 4C31 POPEx 263      64.846  32.181  60.523  1.00  0.00           C
ATOM   9585 5C31 POPEx 263      63.726  32.071  59.483  1.00  0.00           C
ATOM   9588 6C31 POPEx 263      63.916  30.921  58.483  1.00  0.00           C
ATOM   9592  NH3 POPEy 264     112.506  76.651  73.813  1.00  0.00           N
ATOM   9596  C12 POPEy 264     112.246  77.911  73.013  1.00  0.00           C
ATOM   9599  C11 POPEy 264     113.526  78.771  72.863  1.00  0.00           C
ATOM   9602  P   POPEy 264     115.326  77.151  71.843  1.00  0.00           P
ATOM   9603  O13 POPEy 264     116.776  76.971  72.053  1.00  0.00           O
ATOM   9604  O14 POPEy 264     114.496  75.921  71.743  1.00  0.00           O
ATOM   9605  O11 POPEy 264     115.116  78.051  70.573  1.00  0.00           O
ATOM   9606  O12 POPEy 264     114.746  78.041  73.023  1.00  0.00           O
ATOM   9607  C1  POPEy 264     115.246  77.401  69.303  1.00  0.00           C
ATOM   9610  C2  POPEy 264     114.836  78.401  68.203  1.00  0.00           C
ATOM   9612  O21 POPEy 264     114.806  77.831  66.873  1.00  0.00           O
ATOM   9613  C21 POPEy 264     114.006  76.811  66.623  1.00  0.00           C
ATOM   9614  O22 POPEy 264     113.336  76.191  67.423  1.00  0.00           O
ATOM   9615  C22 POPEy 264     113.966  76.521  65.123  1.00  0.00           C
ATOM   9618  C3  POPEy 264     115.796  79.631  68.253  1.00  0.00           C
ATOM   9621  O31 POPEy 264     115.266  80.811  67.603  1.00  0.00           O
ATOM   9622  C31 POPEy 264     115.476  80.841  66.303  1.00  0.00           C
ATOM   9623  O32 POPEy 264     116.066  79.991  65.653  1.00  0.00           O
ATOM   9624  C32 POPEy 264     114.786  82.091  65.753  1.00  0.00           C
ATOM   9627  C23 POPEy 264     114.116  75.011  64.903  1.00  0.00           C
ATOM   9630  C24 POPEy 264     113.766  74.561  63.473  1.00  0.00           C
ATOM   9633  C25 POPEy 264     112.346  74.001  63.343  1.00  0.00           C
ATOM   9636  C26 POPEy 264     111.236  75.051  63.203  1.00  0.00           C
ATOM   9639  C27 POPEy 264     109.906  74.401  62.803  1.00  0.00           C
ATOM   9642  C28 POPEy 264     108.696  75.351  62.763  1.00  0.00           C
ATOM   9645  C29 POPEy 264     107.416  74.601  62.493  1.00  0.00           C
ATOM   9647 0C21 POPEy 264     106.786  74.531  61.303  1.00  0.00           C
ATOM   9649 1C21 POPEy 264     107.246  75.201  60.043  1.00  0.00           C
ATOM   9652 2C21 POPEy 264     106.176  75.171  58.933  1.00  0.00           C
ATOM   9655 3C21 POPEy 264     104.896  75.941  59.293  1.00  0.00           C
ATOM   9658 4C21 POPEy 264     103.936  75.981  58.113  1.00  0.00           C
ATOM   9661 5C21 POPEy 264     102.516  76.481  58.453  1.00  0.00           C
ATOM   9664 6C21 POPEy 264     101.696  75.441  59.233  1.00  0.00           C
ATOM   9667 7C21 POPEy 264     100.206  75.491  58.873  1.00  0.00           C
ATOM   9670 8C21 POPEy 264      99.356  74.471  59.633  1.00  0.00           C
ATOM   9674  C33 POPEy 264     114.686  82.121  64.213  1.00  0.00           C
ATOM   9677  C34 POPEy 264     115.806  82.941  63.573  1.00  0.00           C
ATOM   9680  C35 POPEy 264     115.936  82.681  62.063  1.00  0.00           C
ATOM   9683  C36 POPEy 264     114.706  83.171  61.303  1.00  0.00           C
ATOM   9686  C37 POPEy 264     114.886  83.191  59.783  1.00  0.00           C
ATOM   9689  C38 POPEy 264     113.686  83.871  59.113  1.00  0.00           C
ATOM   9692  C39 POPEy 264     113.916  84.091  57.623  1.00  0.00           C
ATOM   9695 0C31 POPEy 264     112.786  84.911  56.983  1.00  0.00           C
ATOM   9698 1C31 POPEy 264     113.056  85.161  55.503  1.00  0.00           C
ATOM   9701 2C31 POPEy 264     112.026  86.081  54.843  1.00  0.00           C
ATOM   9704 3C31 POPEy 264     112.576  86.671  53.543  1.00  0.00           C
ATOM   9707 4C31 POPEy 264     111.586  87.571  52.803  1.00  0.00           C
ATOM   9710 5C31 POPEy 264     112.246  88.231  51.593  1.00  0.00           C
ATOM   9713 6C31 POPEy 264     111.396  89.301  50.903  1.00  0.00           C
ATOM   9717  NH3 POPEz 265      59.326  21.251  74.903  1.00  0.00           N
ATOM   9721  C12 POPEz 265      60.546  22.031  75.313  1.00  0.00           C
ATOM   9724  C11 POPEz 265      61.666  21.161  75.893  1.00  0.00           C
ATOM   9727  P   POPEz 265      64.286  21.391  76.173  1.00  0.00           P
ATOM   9728  O13 POPEz 265      65.156  22.551  76.473  1.00  0.00           O
ATOM   9729  O14 POPEz 265      64.226  20.291  77.163  1.00  0.00           O
ATOM   9730  O11 POPEz 265      64.726  20.761  74.773  1.00  0.00           O
ATOM   9731  O12 POPEz 265      62.836  21.961  75.913  1.00  0.00           O
ATOM   9732  C1  POPEz 265      64.206  21.331  73.553  1.00  0.00           C
ATOM   9735  C2  POPEz 265      64.816  20.611  72.303  1.00  0.00           C
ATOM   9737  O21 POPEz 265      64.586  21.331  71.083  1.00  0.00           O
ATOM   9738  C21 POPEz 265      63.346  21.411  70.603  1.00  0.00           C
ATOM   9739  O22 POPEz 265      62.326  21.061  71.173  1.00  0.00           O
ATOM   9740  C22 POPEz 265      63.446  22.011  69.183  1.00  0.00           C
ATOM   9743  C3  POPEz 265      64.446  19.101  72.203  1.00  0.00           C
ATOM   9746  O31 POPEz 265      65.326  18.421  71.253  1.00  0.00           O
ATOM   9747  C31 POPEz 265      64.806  18.331  70.023  1.00  0.00           C
ATOM   9748  O32 POPEz 265      63.656  18.571  69.733  1.00  0.00           O
ATOM   9749  C32 POPEz 265      65.916  18.021  69.023  1.00  0.00           C
ATOM   9752  C23 POPEz 265      62.376  21.501  68.183  1.00  0.00           C
ATOM   9755  C24 POPEz 265      62.686  21.951  66.743  1.00  0.00           C
ATOM   9758  C25 POPEz 265      61.626  21.521  65.713  1.00  0.00           C
ATOM   9761  C26 POPEz 265      61.906  22.031  64.293  1.00  0.00           C
ATOM   9764  C27 POPEz 265      60.876  21.511  63.273  1.00  0.00           C
ATOM   9767  C28 POPEz 265      60.976  22.171  61.883  1.00  0.00           C
ATOM   9770  C29 POPEz 265      59.986  23.301  61.703  1.00  0.00           C
ATOM   9772 0C21 POPEz 265      59.286  23.601  60.593  1.00  0.00           C
ATOM   9774 1C21 POPEz 265      59.366  22.921  59.253  1.00  0.00           C
ATOM   9777 2C21 POPEz 265      59.796  23.911  58.153  1.00  0.00           C
ATOM   9780 3C21 POPEz 265      60.106  23.181  56.833  1.00  0.00           C
ATOM   9783 4C21 POPEz 265      60.566  24.121  55.703  1.00  0.00           C
ATOM   9786 5C21 POPEz 265      61.096  23.321  54.503  1.00  0.00           C
ATOM   9789 6C21 POPEz 265      61.576  24.211  53.343  1.00  0.00           C
ATOM   9792 7C21 POPEz 265      62.296  23.401  52.263  1.00  0.00           C
ATOM   9795 8C21 POPEz 265      62.826  24.251  51.103  1.00  0.00           C
ATOM   9799  C33 POPEz 265      65.366  18.051  67.573  1.00  0.00           C
ATOM   9802  C34 POPEz 265      66.416  17.901  66.473  1.00  0.00           C
ATOM   9805  C35 POPEz 265      65.786  17.611  65.093  1.00  0.00           C
ATOM   9808  C36 POPEz 265      64.836  18.711  64.593  1.00  0.00           C
ATOM   9811  C37 POPEz 265      64.136  18.391  63.263  1.00  0.00           C
ATOM   9814  C38 POPEz 265      63.006  17.351  63.353  1.00  0.00           C
ATOM   9817  C39 POPEz 265      62.366  17.091  61.973  1.00  0.00           C
ATOM   9820 0C31 POPEz 265      61.016  16.371  62.023  1.00  0.00           C
ATOM   9823 1C31 POPEz 265      61.056  14.961  62.633  1.00  0.00           C
ATOM   9826 2C31 POPEz 265      59.696  14.231  62.623  1.00  0.00           C
ATOM   9829 3C31 POPEz 265      59.106  13.961  61.223  1.00  0.00           C
ATOM   9832 4C31 POPEz 265      60.036  13.141  60.303  1.00  0.00           C
ATOM   9835 5C31 POPEz 265      59.346  12.741  58.993  1.00  0.00           C
ATOM   9838 6C31 POPEz 265      60.256  11.961  58.033  1.00  0.00           C
ATOM   9842  NH3 POPE0 266     113.436 124.301  30.363  1.00  0.00           N
ATOM   9846  C12 POPE0 266     112.416 123.321  29.873  1.00  0.00           C
ATOM   9849  C11 POPE0 266     111.226 124.071  29.253  1.00  0.00           C
ATOM   9852  P   POPE0 266     111.656 126.101  27.613  1.00  0.00           P
ATOM   9853  O13 POPE0 266     112.306 126.191  26.293  1.00  0.00           O
ATOM   9854  O14 POPE0 266     110.366 126.781  27.793  1.00  0.00           O
ATOM   9855  O11 POPE0 266     112.666 126.511  28.783  1.00  0.00           O
ATOM   9856  O12 POPE0 266     111.516 124.541  27.943  1.00  0.00           O
ATOM   9857  C1  POPE0 266     112.176 127.391  29.823  1.00  0.00           C
ATOM   9860  C2  POPE0 266     113.326 127.761  30.823  1.00  0.00           C
ATOM   9862  O21 POPE0 266     112.876 128.031  32.163  1.00  0.00           O
ATOM   9863  C21 POPE0 266     112.396 127.001  32.853  1.00  0.00           C
ATOM   9864  O22 POPE0 266     112.416 125.841  32.473  1.00  0.00           O
ATOM   9865  C22 POPE0 266     111.866 127.521  34.203  1.00  0.00           C
ATOM   9868  C3  POPE0 266     114.156 128.971  30.293  1.00  0.00           C
ATOM   9871  O31 POPE0 266     115.566 128.701  30.383  1.00  0.00           O
ATOM   9872  C31 POPE0 266     116.286 129.381  31.253  1.00  0.00           C
ATOM   9873  O32 POPE0 266     115.876 130.261  31.993  1.00  0.00           O
ATOM   9874  C32 POPE0 266     117.726 128.831  31.183  1.00  0.00           C
ATOM   9877  C23 POPE0 266     111.826 126.461  35.323  1.00  0.00           C
ATOM   9880  C24 POPE0 266     111.466 127.051  36.703  1.00  0.00           C
ATOM   9883  C25 POPE0 266     112.476 126.751  37.823  1.00  0.00           C
ATOM   9886  C26 POPE0 266     113.736 127.631  37.793  1.00  0.00           C
ATOM   9889  C27 POPE0 266     114.586 127.521  39.073  1.00  0.00           C
ATOM   9892  C28 POPE0 266     115.886 128.361  38.993  1.00  0.00           C
ATOM   9895  C29 POPE0 266     116.696 128.561  40.253  1.00  0.00           C
ATOM   9897 0C21 POPE0 266     117.036 127.661  41.203  1.00  0.00           C
ATOM   9899 1C21 POPE0 266     116.746 126.181  41.213  1.00  0.00           C
ATOM   9902 2C21 POPE0 266     117.776 125.371  42.023  1.00  0.00           C
ATOM   9905 3C21 POPE0 266     117.746 125.651  43.533  1.00  0.00           C
ATOM   9908 4C21 POPE0 266     118.746 124.781  44.313  1.00  0.00           C
ATOM   9911 5C21 POPE0 266     118.606 124.901  45.833  1.00  0.00           C
ATOM   9914 6C21 POPE0 266     118.636 126.361  46.303  1.00  0.00           C
ATOM   9917 7C21 POPE0 266     118.836 126.521  47.803  1.00  0.00           C
ATOM   9920 8C21 POPE0 266     119.066 127.991  48.173  1.00  0.00           C
ATOM   9924  C33 POPE0 266     118.646 129.241  32.363  1.00  0.00           C
ATOM   9927  C34 POPE0 266     118.286 128.581  33.703  1.00  0.00           C
ATOM   9930  C35 POPE0 266     118.626 127.091  33.843  1.00  0.00           C
ATOM   9933  C36 POPE0 266     118.156 126.601  35.223  1.00  0.00           C
ATOM   9936  C37 POPE0 266     118.786 125.281  35.663  1.00  0.00           C
ATOM   9939  C38 POPE0 266     118.706 125.091  37.183  1.00  0.00           C
ATOM   9942  C39 POPE0 266     119.636 126.031  37.963  1.00  0.00           C
ATOM   9945 0C31 POPE0 266     120.386 125.311  39.093  1.00  0.00           C
ATOM   9948 1C31 POPE0 266     121.236 126.261  39.943  1.00  0.00           C
ATOM   9951 2C31 POPE0 266     122.336 125.531  40.733  1.00  0.00           C
ATOM   9954 3C31 POPE0 266     121.816 124.641  41.863  1.00  0.00           C
ATOM   9957 4C31 POPE0 266     122.926 123.761  42.463  1.00  0.00           C
ATOM   9960 5C31 POPE0 266     122.436 122.831  43.573  1.00  0.00           C
ATOM   9963 6C31 POPE0 266     123.546 121.941  44.143  1.00  0.00           C
ATOM   9967  NH3 POPE1 267      49.606  39.931  31.783  1.00  0.00           N
ATOM   9971  C12 POPE1 267      49.096  41.321  31.483  1.00  0.00           C
ATOM   9974  C11 POPE1 267      49.816  42.381  32.343  1.00  0.00           C
ATOM   9977  P   POPE1 267      52.326  41.721  32.843  1.00  0.00           P
ATOM   9978  O13 POPE1 267      53.606  42.461  32.723  1.00  0.00           O
ATOM   9979  O14 POPE1 267      52.286  40.311  32.383  1.00  0.00           O
ATOM   9980  O11 POPE1 267      51.796  41.751  34.343  1.00  0.00           O
ATOM   9981  O12 POPE1 267      51.206  42.441  32.033  1.00  0.00           O
ATOM   9982  C1  POPE1 267      52.036  40.621  35.173  1.00  0.00           C
ATOM   9985  C2  POPE1 267      51.366  40.741  36.563  1.00  0.00           C
ATOM   9987  O21 POPE1 267      51.926  39.661  37.333  1.00  0.00           O
ATOM   9988  C21 POPE1 267      51.986  39.841  38.633  1.00  0.00           C
ATOM   9989  O22 POPE1 267      51.336  40.641  39.283  1.00  0.00           O
ATOM   9990  C22 POPE1 267      53.136  39.021  39.203  1.00  0.00           C
ATOM   9993  C3  POPE1 267      49.806  40.651  36.423  1.00  0.00           C
ATOM   9996  O31 POPE1 267      49.056  40.831  37.643  1.00  0.00           O
ATOM   9997  C31 POPE1 267      49.106  42.081  38.133  1.00  0.00           C
ATOM   9998  O32 POPE1 267      49.706  43.011  37.623  1.00  0.00           O
ATOM   9999  C32 POPE1 267      48.346  42.181  39.443  1.00  0.00           C
ATOM  10002  C23 POPE1 267      53.246  39.071  40.753  1.00  0.00           C
ATOM  10005  C24 POPE1 267      54.696  39.271  41.243  1.00  0.00           C
ATOM  10008  C25 POPE1 267      54.786  39.351  42.783  1.00  0.00           C
ATOM  10011  C26 POPE1 267      54.366  38.051  43.473  1.00  0.00           C
ATOM  10014  C27 POPE1 267      54.436  38.081  45.003  1.00  0.00           C
ATOM  10017  C28 POPE1 267      54.046  36.711  45.583  1.00  0.00           C
ATOM  10020  C29 POPE1 267      53.896  36.711  47.083  1.00  0.00           C
ATOM  10022 0C21 POPE1 267      52.806  36.311  47.773  1.00  0.00           C
ATOM  10024 1C21 POPE1 267      51.506  35.791  47.213  1.00  0.00           C
ATOM  10027 2C21 POPE1 267      50.266  36.291  47.963  1.00  0.00           C
ATOM  10030 3C21 POPE1 267      50.076  35.671  49.353  1.00  0.00           C
ATOM  10033 4C21 POPE1 267      48.726  36.051  49.983  1.00  0.00           C
ATOM  10036 5C21 POPE1 267      48.426  35.251  51.263  1.00  0.00           C
ATOM  10039 6C21 POPE1 267      47.126  35.711  51.943  1.00  0.00           C
ATOM  10042 7C21 POPE1 267      46.606  34.721  52.993  1.00  0.00           C
ATOM  10045 8C21 POPE1 267      45.486  33.811  52.483  1.00  0.00           C
ATOM  10049  C33 POPE1 267      49.266  42.691  40.573  1.00  0.00           C
ATOM  10052  C34 POPE1 267      48.606  42.591  41.953  1.00  0.00           C
ATOM  10055  C35 POPE1 267      49.606  42.311  43.083  1.00  0.00           C
ATOM  10058  C36 POPE1 267      50.016  40.831  43.173  1.00  0.00           C
ATOM  10061  C37 POPE1 267      50.886  40.551  44.413  1.00  0.00           C
ATOM  10064  C38 POPE1 267      50.626  39.181  45.053  1.00  0.00           C
ATOM  10067  C39 POPE1 267      49.276  39.091  45.803  1.00  0.00           C
ATOM  10070 0C31 POPE1 267      49.246  39.891  47.113  1.00  0.00           C
ATOM  10073 1C31 POPE1 267      47.976  39.651  47.953  1.00  0.00           C
ATOM  10076 2C31 POPE1 267      48.016  40.441  49.263  1.00  0.00           C
ATOM  10079 3C31 POPE1 267      46.676  40.551  50.013  1.00  0.00           C
ATOM  10082 4C31 POPE1 267      46.206  39.251  50.673  1.00  0.00           C
ATOM  10085 5C31 POPE1 267      44.966  39.481  51.543  1.00  0.00           C
ATOM  10088 6C31 POPE1 267      44.316  38.201  52.073  1.00  0.00           C
ATOM  10092  NH3 POPE2 268      55.016  33.361  75.643  1.00  0.00           N
ATOM  10096  C12 POPE2 268      54.706  34.781  76.033  1.00  0.00           C
ATOM  10099  C11 POPE2 268      53.516  34.841  77.023  1.00  0.00           C
ATOM  10102  P   POPE2 268      51.456  33.851  75.693  1.00  0.00           P
ATOM  10103  O13 POPE2 268      52.416  32.801  75.283  1.00  0.00           O
ATOM  10104  O14 POPE2 268      50.266  33.421  76.453  1.00  0.00           O
ATOM  10105  O11 POPE2 268      50.976  34.651  74.423  1.00  0.00           O
ATOM  10106  O12 POPE2 268      52.246  34.991  76.403  1.00  0.00           O
ATOM  10107  C1  POPE2 268      51.186  34.201  73.103  1.00  0.00           C
ATOM  10110  C2  POPE2 268      52.296  35.051  72.413  1.00  0.00           C
ATOM  10112  O21 POPE2 268      52.016  35.231  71.033  1.00  0.00           O
ATOM  10113  C21 POPE2 268      50.936  35.931  70.733  1.00  0.00           C
ATOM  10114  O22 POPE2 268      50.316  36.661  71.493  1.00  0.00           O
ATOM  10115  C22 POPE2 268      50.496  35.581  69.313  1.00  0.00           C
ATOM  10118  C3  POPE2 268      53.676  34.361  72.553  1.00  0.00           C
ATOM  10121  O31 POPE2 268      54.746  35.261  72.223  1.00  0.00           O
ATOM  10122  C31 POPE2 268      55.056  35.511  70.933  1.00  0.00           C
ATOM  10123  O32 POPE2 268      55.516  36.571  70.543  1.00  0.00           O
ATOM  10124  C32 POPE2 268      54.886  34.291  70.013  1.00  0.00           C
ATOM  10127  C23 POPE2 268      51.456  34.731  68.423  1.00  0.00           C
ATOM  10130  C24 POPE2 268      50.686  33.811  67.453  1.00  0.00           C
ATOM  10133  C25 POPE2 268      49.776  34.571  66.473  1.00  0.00           C
ATOM  10136  C26 POPE2 268      50.546  35.161  65.283  1.00  0.00           C
ATOM  10139  C27 POPE2 268      49.726  36.231  64.553  1.00  0.00           C
ATOM  10142  C28 POPE2 268      50.276  36.561  63.153  1.00  0.00           C
ATOM  10145  C29 POPE2 268      49.986  35.461  62.163  1.00  0.00           C
ATOM  10147 0C21 POPE2 268      50.806  34.991  61.193  1.00  0.00           C
ATOM  10149 1C21 POPE2 268      52.176  35.501  60.853  1.00  0.00           C
ATOM  10152 2C21 POPE2 268      53.246  34.391  60.753  1.00  0.00           C
ATOM  10155 3C21 POPE2 268      52.956  33.281  59.723  1.00  0.00           C
ATOM  10158 4C21 POPE2 268      54.206  32.431  59.443  1.00  0.00           C
ATOM  10161 5C21 POPE2 268      53.956  31.181  58.593  1.00  0.00           C
ATOM  10164 6C21 POPE2 268      53.496  31.451  57.153  1.00  0.00           C
ATOM  10167 7C21 POPE2 268      53.436  30.141  56.343  1.00  0.00           C
ATOM  10170 8C21 POPE2 268      53.126  30.311  54.853  1.00  0.00           C
ATOM  10174  C33 POPE2 268      55.116  34.611  68.523  1.00  0.00           C
ATOM  10177  C34 POPE2 268      54.846  33.381  67.643  1.00  0.00           C
ATOM  10180  C35 POPE2 268      54.656  33.701  66.153  1.00  0.00           C
ATOM  10183  C36 POPE2 268      55.896  34.321  65.503  1.00  0.00           C
ATOM  10186  C37 POPE2 268      55.706  34.561  64.003  1.00  0.00           C
ATOM  10189  C38 POPE2 268      56.866  35.351  63.403  1.00  0.00           C
ATOM  10192  C39 POPE2 268      56.596  35.711  61.943  1.00  0.00           C
ATOM  10195 0C31 POPE2 268      57.556  36.781  61.413  1.00  0.00           C
ATOM  10198 1C31 POPE2 268      57.136  37.301  60.033  1.00  0.00           C
ATOM  10201 2C31 POPE2 268      57.496  36.331  58.893  1.00  0.00           C
ATOM  10204 3C31 POPE2 268      58.666  36.861  58.043  1.00  0.00           C
ATOM  10207 4C31 POPE2 268      58.276  38.061  57.173  1.00  0.00           C
ATOM  10210 5C31 POPE2 268      59.336  39.161  57.173  1.00  0.00           C
ATOM  10213 6C31 POPE2 268      58.946  40.361  56.313  1.00  0.00           C
ATOM  10217  NH3 POPE3 269      26.196  24.931  73.783  1.00  0.00           N
ATOM  10221  C12 POPE3 269      25.316  25.381  74.903  1.00  0.00           C
ATOM  10224  C11 POPE3 269      23.846  25.291  74.503  1.00  0.00           C
ATOM  10227  P   POPE3 269      21.556  26.211  75.333  1.00  0.00           P
ATOM  10228  O13 POPE3 269      20.806  24.931  75.213  1.00  0.00           O
ATOM  10229  O14 POPE3 269      21.096  27.181  76.343  1.00  0.00           O
ATOM  10230  O11 POPE3 269      21.566  26.931  73.923  1.00  0.00           O
ATOM  10231  O12 POPE3 269      23.086  25.871  75.553  1.00  0.00           O
ATOM  10232  C1  POPE3 269      20.426  26.911  73.063  1.00  0.00           C
ATOM  10235  C2  POPE3 269      20.806  26.321  71.673  1.00  0.00           C
ATOM  10237  O21 POPE3 269      19.786  26.511  70.673  1.00  0.00           O
ATOM  10238  C21 POPE3 269      18.636  25.881  70.833  1.00  0.00           C
ATOM  10239  O22 POPE3 269      18.156  25.491  71.883  1.00  0.00           O
ATOM  10240  C22 POPE3 269      17.986  25.681  69.453  1.00  0.00           C
ATOM  10243  C3  POPE3 269      21.276  24.831  71.713  1.00  0.00           C
ATOM  10246  O31 POPE3 269      21.576  24.311  70.393  1.00  0.00           O
ATOM  10247  C31 POPE3 269      22.696  24.791  69.843  1.00  0.00           C
ATOM  10248  O32 POPE3 269      23.536  25.471  70.403  1.00  0.00           O
ATOM  10249  C32 POPE3 269      22.826  24.301  68.393  1.00  0.00           C
ATOM  10252  C23 POPE3 269      17.406  24.251  69.303  1.00  0.00           C
ATOM  10255  C24 POPE3 269      17.026  23.911  67.853  1.00  0.00           C
ATOM  10258  C25 POPE3 269      16.836  22.401  67.633  1.00  0.00           C
ATOM  10261  C26 POPE3 269      16.836  22.011  66.153  1.00  0.00           C
ATOM  10264  C27 POPE3 269      16.556  20.521  65.963  1.00  0.00           C
ATOM  10267  C28 POPE3 269      16.466  20.151  64.473  1.00  0.00           C
ATOM  10270  C29 POPE3 269      16.096  18.701  64.293  1.00  0.00           C
ATOM  10272 0C21 POPE3 269      15.006  18.191  63.683  1.00  0.00           C
ATOM  10274 1C21 POPE3 269      13.896  18.981  63.033  1.00  0.00           C
ATOM  10277 2C21 POPE3 269      13.466  18.371  61.693  1.00  0.00           C
ATOM  10280 3C21 POPE3 269      12.316  19.151  61.043  1.00  0.00           C
ATOM  10283 4C21 POPE3 269      11.606  18.371  59.923  1.00  0.00           C
ATOM  10286 5C21 POPE3 269      12.506  18.081  58.723  1.00  0.00           C
ATOM  10289 6C21 POPE3 269      11.766  17.331  57.603  1.00  0.00           C
ATOM  10292 7C21 POPE3 269      12.676  17.021  56.413  1.00  0.00           C
ATOM  10295 8C21 POPE3 269      11.956  16.301  55.263  1.00  0.00           C
ATOM  10299  C33 POPE3 269      22.286  25.261  67.313  1.00  0.00           C
ATOM  10302  C34 POPE3 269      22.446  24.641  65.913  1.00  0.00           C
ATOM  10305  C35 POPE3 269      21.726  25.391  64.773  1.00  0.00           C
ATOM  10308  C36 POPE3 269      20.196  25.241  64.803  1.00  0.00           C
ATOM  10311  C37 POPE3 269      19.486  25.911  63.623  1.00  0.00           C
ATOM  10314  C38 POPE3 269      17.956  25.881  63.753  1.00  0.00           C
ATOM  10317  C39 POPE3 269      17.316  24.501  63.523  1.00  0.00           C
ATOM  10320 0C31 POPE3 269      17.116  24.171  62.033  1.00  0.00           C
ATOM  10323 1C31 POPE3 269      16.666  22.721  61.793  1.00  0.00           C
ATOM  10326 2C31 POPE3 269      16.496  22.411  60.303  1.00  0.00           C
ATOM  10329 3C31 POPE3 269      16.246  20.921  60.033  1.00  0.00           C
ATOM  10332 4C31 POPE3 269      16.256  20.591  58.533  1.00  0.00           C
ATOM  10335 5C31 POPE3 269      16.266  19.081  58.253  1.00  0.00           C
ATOM  10338 6C31 POPE3 269      16.326  18.741  56.773  1.00  0.00           C
ATOM  10342  NH3 POPE4 270      37.726 110.211  71.353  1.00  0.00           N
ATOM  10346  C12 POPE4 270      38.596 109.781  70.213  1.00  0.00           C
ATOM  10349  C11 POPE4 270      40.066 109.731  70.653  1.00  0.00           C
ATOM  10352  P   POPE4 270      41.626 109.171  72.623  1.00  0.00           P
ATOM  10353  O13 POPE4 270      42.726 108.531  71.873  1.00  0.00           O
ATOM  10354  O14 POPE4 270      41.456 108.811  74.053  1.00  0.00           O
ATOM  10355  O11 POPE4 270      41.766 110.731  72.553  1.00  0.00           O
ATOM  10356  O12 POPE4 270      40.246 108.961  71.853  1.00  0.00           O
ATOM  10357  C1  POPE4 270      42.996 111.421  72.403  1.00  0.00           C
ATOM  10360  C2  POPE4 270      43.026 112.181  71.063  1.00  0.00           C
ATOM  10362  O21 POPE4 270      43.296 111.241  70.003  1.00  0.00           O
ATOM  10363  C21 POPE4 270      42.646 111.481  68.883  1.00  0.00           C
ATOM  10364  O22 POPE4 270      41.886 112.431  68.703  1.00  0.00           O
ATOM  10365  C22 POPE4 270      43.056 110.471  67.793  1.00  0.00           C
ATOM  10368  C3  POPE4 270      44.096 113.311  71.073  1.00  0.00           C
ATOM  10371  O31 POPE4 270      44.016 114.131  69.883  1.00  0.00           O
ATOM  10372  C31 POPE4 270      43.426 115.321  70.003  1.00  0.00           C
ATOM  10373  O32 POPE4 270      42.956 115.791  71.023  1.00  0.00           O
ATOM  10374  C32 POPE4 270      43.606 116.111  68.703  1.00  0.00           C
ATOM  10377  C23 POPE4 270      42.246 110.611  66.463  1.00  0.00           C
ATOM  10380  C24 POPE4 270      42.716 111.621  65.403  1.00  0.00           C
ATOM  10383  C25 POPE4 270      43.916 111.161  64.553  1.00  0.00           C
ATOM  10386  C26 POPE4 270      44.026 111.911  63.213  1.00  0.00           C
ATOM  10389  C27 POPE4 270      45.116 111.321  62.313  1.00  0.00           C
ATOM  10392  C28 POPE4 270      45.276 112.031  60.953  1.00  0.00           C
ATOM  10395  C29 POPE4 270      46.506 111.531  60.223  1.00  0.00           C
ATOM  10397 0C21 POPE4 270      46.716 111.491  58.893  1.00  0.00           C
ATOM  10399 1C21 POPE4 270      45.806 111.991  57.803  1.00  0.00           C
ATOM  10402 2C21 POPE4 270      45.316 110.901  56.823  1.00  0.00           C
ATOM  10405 3C21 POPE4 270      44.546 111.521  55.643  1.00  0.00           C
ATOM  10408 4C21 POPE4 270      43.756 110.531  54.783  1.00  0.00           C
ATOM  10411 5C21 POPE4 270      44.466 110.031  53.523  1.00  0.00           C
ATOM  10414 6C21 POPE4 270      43.476 109.381  52.533  1.00  0.00           C
ATOM  10417 7C21 POPE4 270      44.026 109.191  51.113  1.00  0.00           C
ATOM  10420 8C21 POPE4 270      42.986 108.651  50.123  1.00  0.00           C
ATOM  10424  C33 POPE4 270      42.646 115.831  67.523  1.00  0.00           C
ATOM  10427  C34 POPE4 270      43.166 116.591  66.283  1.00  0.00           C
ATOM  10430  C35 POPE4 270      42.196 116.741  65.103  1.00  0.00           C
ATOM  10433  C36 POPE4 270      41.726 115.431  64.463  1.00  0.00           C
ATOM  10436  C37 POPE4 270      41.296 115.641  63.003  1.00  0.00           C
ATOM  10439  C38 POPE4 270      40.476 114.481  62.423  1.00  0.00           C
ATOM  10442  C39 POPE4 270      39.986 114.781  60.993  1.00  0.00           C
ATOM  10445 0C31 POPE4 270      38.886 113.821  60.513  1.00  0.00           C
ATOM  10448 1C31 POPE4 270      37.996 114.471  59.433  1.00  0.00           C
ATOM  10451 2C31 POPE4 270      36.776 113.641  59.023  1.00  0.00           C
ATOM  10454 3C31 POPE4 270      37.126 112.271  58.443  1.00  0.00           C
ATOM  10457 4C31 POPE4 270      35.886 111.451  58.043  1.00  0.00           C
ATOM  10460 5C31 POPE4 270      36.196 109.951  57.993  1.00  0.00           C
ATOM  10463 6C31 POPE4 270      35.016 109.091  57.543  1.00  0.00           C
ATOM  10467  NH3 POPE5 271      87.256  30.171  74.983  1.00  0.00           N
ATOM  10471  C12 POPE5 271      87.126  31.001  73.743  1.00  0.00           C
ATOM  10474  C11 POPE5 271      88.276  30.711  72.753  1.00  0.00           C
ATOM  10477  P   POPE5 271      90.286  32.311  73.293  1.00  0.00           P
ATOM  10478  O13 POPE5 271      91.646  32.191  73.893  1.00  0.00           O
ATOM  10479  O14 POPE5 271      89.326  33.331  73.753  1.00  0.00           O
ATOM  10480  O11 POPE5 271      90.456  32.491  71.743  1.00  0.00           O
ATOM  10481  O12 POPE5 271      89.566  30.901  73.333  1.00  0.00           O
ATOM  10482  C1  POPE5 271      91.716  32.711  71.113  1.00  0.00           C
ATOM  10485  C2  POPE5 271      91.996  31.631  70.033  1.00  0.00           C
ATOM  10487  O21 POPE5 271      92.326  32.341  68.823  1.00  0.00           O
ATOM  10488  C21 POPE5 271      93.336  31.851  68.113  1.00  0.00           C
ATOM  10489  O22 POPE5 271      93.996  30.871  68.403  1.00  0.00           O
ATOM  10490  C22 POPE5 271      93.546  32.761  66.903  1.00  0.00           C
ATOM  10493  C3  POPE5 271      90.766  30.701  69.833  1.00  0.00           C
ATOM  10496  O31 POPE5 271      90.756  30.031  68.573  1.00  0.00           O
ATOM  10497  C31 POPE5 271      91.416  28.901  68.483  1.00  0.00           C
ATOM  10498  O32 POPE5 271      92.186  28.431  69.313  1.00  0.00           O
ATOM  10499  C32 POPE5 271      91.016  28.231  67.173  1.00  0.00           C
ATOM  10502  C23 POPE5 271      94.486  32.131  65.853  1.00  0.00           C
ATOM  10505  C24 POPE5 271      94.706  33.031  64.633  1.00  0.00           C
ATOM  10508  C25 POPE5 271      95.396  32.301  63.463  1.00  0.00           C
ATOM  10511  C26 POPE5 271      96.826  31.851  63.783  1.00  0.00           C
ATOM  10514  C27 POPE5 271      97.566  31.251  62.583  1.00  0.00           C
ATOM  10517  C28 POPE5 271      99.086  31.081  62.803  1.00  0.00           C
ATOM  10520  C29 POPE5 271      99.876  32.351  62.563  1.00  0.00           C
ATOM  10522 0C21 POPE5 271     101.196  32.491  62.733  1.00  0.00           C
ATOM  10524 1C21 POPE5 271     102.136  31.421  63.223  1.00  0.00           C
ATOM  10527 2C21 POPE5 271     102.696  30.531  62.093  1.00  0.00           C
ATOM  10530 3C21 POPE5 271     103.716  31.211  61.163  1.00  0.00           C
ATOM  10533 4C21 POPE5 271     104.356  30.241  60.143  1.00  0.00           C
ATOM  10536 5C21 POPE5 271     103.306  29.431  59.373  1.00  0.00           C
ATOM  10539 6C21 POPE5 271     103.866  28.481  58.303  1.00  0.00           C
ATOM  10542 7C21 POPE5 271     102.766  27.531  57.823  1.00  0.00           C
ATOM  10545 8C21 POPE5 271     103.216  26.531  56.763  1.00  0.00           C
ATOM  10549  C33 POPE5 271      91.486  28.991  65.913  1.00  0.00           C
ATOM  10552  C34 POPE5 271      90.556  28.711  64.723  1.00  0.00           C
ATOM  10555  C35 POPE5 271      91.116  29.171  63.373  1.00  0.00           C
ATOM  10558  C36 POPE5 271      90.136  28.871  62.233  1.00  0.00           C
ATOM  10561  C37 POPE5 271      90.756  28.901  60.833  1.00  0.00           C
ATOM  10564  C38 POPE5 271      89.756  28.441  59.763  1.00  0.00           C
ATOM  10567  C39 POPE5 271      90.356  28.201  58.373  1.00  0.00           C
ATOM  10570 0C31 POPE5 271      90.276  29.421  57.453  1.00  0.00           C
ATOM  10573 1C31 POPE5 271      90.436  29.051  55.973  1.00  0.00           C
ATOM  10576 2C31 POPE5 271      90.216  30.211  54.993  1.00  0.00           C
ATOM  10579 3C31 POPE5 271      88.866  30.911  55.163  1.00  0.00           C
ATOM  10582 4C31 POPE5 271      88.326  31.531  53.863  1.00  0.00           C
ATOM  10585 5C31 POPE5 271      86.976  32.221  54.073  1.00  0.00           C
ATOM  10588 6C31 POPE5 271      86.316  32.691  52.773  1.00  0.00           C
ATOM  10592  NH3 POPE6 272      94.536  93.381  29.763  1.00  0.00           N
ATOM  10596  C12 POPE6 272      95.116  92.241  28.993  1.00  0.00           C
ATOM  10599  C11 POPE6 272      96.566  92.481  28.563  1.00  0.00           C
ATOM  10602  P   POPE6 272      97.436  90.011  28.773  1.00  0.00           P
ATOM  10603  O13 POPE6 272      96.236  89.171  28.893  1.00  0.00           O
ATOM  10604  O14 POPE6 272      98.616  89.341  28.203  1.00  0.00           O
ATOM  10605  O11 POPE6 272      97.776  90.541  30.213  1.00  0.00           O
ATOM  10606  O12 POPE6 272      97.086  91.311  27.923  1.00  0.00           O
ATOM  10607  C1  POPE6 272      98.816  89.961  31.003  1.00  0.00           C
ATOM  10610  C2  POPE6 272      99.506  91.061  31.843  1.00  0.00           C
ATOM  10612  O21 POPE6 272      98.496  91.691  32.663  1.00  0.00           O
ATOM  10613  C21 POPE6 272      98.346  91.141  33.863  1.00  0.00           C
ATOM  10614  O22 POPE6 272      99.006  90.211  34.293  1.00  0.00           O
ATOM  10615  C22 POPE6 272      97.216  91.841  34.633  1.00  0.00           C
ATOM  10618  C3  POPE6 272     100.216  92.091  30.903  1.00  0.00           C
ATOM  10621  O31 POPE6 272     100.786  93.281  31.503  1.00  0.00           O
ATOM  10622  C31 POPE6 272     101.596  93.131  32.543  1.00  0.00           C
ATOM  10623  O32 POPE6 272     101.946  92.081  33.033  1.00  0.00           O
ATOM  10624  C32 POPE6 272     102.066  94.521  33.023  1.00  0.00           C
ATOM  10627  C23 POPE6 272      96.706  91.041  35.853  1.00  0.00           C
ATOM  10630  C24 POPE6 272      95.616  91.801  36.633  1.00  0.00           C
ATOM  10633  C25 POPE6 272      96.106  92.361  37.973  1.00  0.00           C
ATOM  10636  C26 POPE6 272      95.976  91.361  39.133  1.00  0.00           C
ATOM  10639  C27 POPE6 272      96.176  92.021  40.513  1.00  0.00           C
ATOM  10642  C28 POPE6 272      95.596  91.161  41.653  1.00  0.00           C
ATOM  10645  C29 POPE6 272      95.246  91.831  42.963  1.00  0.00           C
ATOM  10647 0C21 POPE6 272      95.706  92.971  43.523  1.00  0.00           C
ATOM  10649 1C21 POPE6 272      96.796  93.891  43.043  1.00  0.00           C
ATOM  10652 2C21 POPE6 272      97.626  94.431  44.233  1.00  0.00           C
ATOM  10655 3C21 POPE6 272      98.436  93.331  44.923  1.00  0.00           C
ATOM  10658 4C21 POPE6 272      99.416  93.891  45.963  1.00  0.00           C
ATOM  10661 5C21 POPE6 272     100.246  92.791  46.623  1.00  0.00           C
ATOM  10664 6C21 POPE6 272     101.366  93.381  47.483  1.00  0.00           C
ATOM  10667 7C21 POPE6 272     102.206  92.311  48.173  1.00  0.00           C
ATOM  10670 8C21 POPE6 272     103.426  92.911  48.863  1.00  0.00           C
ATOM  10674  C33 POPE6 272     102.936  94.411  34.293  1.00  0.00           C
ATOM  10677  C34 POPE6 272     103.186  95.751  35.003  1.00  0.00           C
ATOM  10680  C35 POPE6 272     103.806  95.611  36.403  1.00  0.00           C
ATOM  10683  C36 POPE6 272     104.906  94.541  36.523  1.00  0.00           C
ATOM  10686  C37 POPE6 272     105.536  94.471  37.923  1.00  0.00           C
ATOM  10689  C38 POPE6 272     106.356  95.711  38.293  1.00  0.00           C
ATOM  10692  C39 POPE6 272     106.836  95.681  39.753  1.00  0.00           C
ATOM  10695 0C31 POPE6 272     107.776  96.841  40.083  1.00  0.00           C
ATOM  10698 1C31 POPE6 272     108.386  96.711  41.483  1.00  0.00           C
ATOM  10701 2C31 POPE6 272     109.316  97.881  41.843  1.00  0.00           C
ATOM  10704 3C31 POPE6 272     108.566  99.151  42.263  1.00  0.00           C
ATOM  10707 4C31 POPE6 272     109.526 100.251  42.733  1.00  0.00           C
ATOM  10710 5C31 POPE6 272     108.816 101.501  43.253  1.00  0.00           C
ATOM  10713 6C31 POPE6 272     109.776 102.591  43.723  1.00  0.00           C
ATOM  10717  NH3 POPE7 273      34.806  90.801  73.143  1.00  0.00           N
ATOM  10721  C12 POPE7 273      36.216  91.261  72.893  1.00  0.00           C
ATOM  10724  C11 POPE7 273      36.206  92.291  71.773  1.00  0.00           C
ATOM  10727  P   POPE7 273      38.386  92.041  70.313  1.00  0.00           P
ATOM  10728  O13 POPE7 273      38.056  92.721  69.053  1.00  0.00           O
ATOM  10729  O14 POPE7 273      39.786  92.081  70.783  1.00  0.00           O
ATOM  10730  O11 POPE7 273      37.886  90.531  70.243  1.00  0.00           O
ATOM  10731  O12 POPE7 273      37.536  92.671  71.483  1.00  0.00           O
ATOM  10732  C1  POPE7 273      38.846  89.461  70.103  1.00  0.00           C
ATOM  10735  C2  POPE7 273      39.186  89.061  68.633  1.00  0.00           C
ATOM  10737  O21 POPE7 273      40.606  88.821  68.573  1.00  0.00           O
ATOM  10738  C21 POPE7 273      40.996  87.921  67.683  1.00  0.00           C
ATOM  10739  O22 POPE7 273      40.266  87.171  67.053  1.00  0.00           O
ATOM  10740  C22 POPE7 273      42.516  87.961  67.613  1.00  0.00           C
ATOM  10743  C3  POPE7 273      38.786  90.151  67.573  1.00  0.00           C
ATOM  10746  O31 POPE7 273      38.846  89.641  66.233  1.00  0.00           O
ATOM  10747  C31 POPE7 273      37.906  90.101  65.403  1.00  0.00           C
ATOM  10748  O32 POPE7 273      36.996  90.851  65.693  1.00  0.00           O
ATOM  10749  C32 POPE7 273      38.136  89.501  64.023  1.00  0.00           C
ATOM  10752  C23 POPE7 273      43.156  86.891  66.703  1.00  0.00           C
ATOM  10755  C24 POPE7 273      43.496  87.411  65.303  1.00  0.00           C
ATOM  10758  C25 POPE7 273      44.546  86.541  64.603  1.00  0.00           C
ATOM  10761  C26 POPE7 273      45.146  87.201  63.353  1.00  0.00           C
ATOM  10764  C27 POPE7 273      46.276  86.321  62.803  1.00  0.00           C
ATOM  10767  C28 POPE7 273      46.666  86.631  61.353  1.00  0.00           C
ATOM  10770  C29 POPE7 273      47.766  85.671  60.963  1.00  0.00           C
ATOM  10772 0C21 POPE7 273      47.606  84.391  60.583  1.00  0.00           C
ATOM  10774 1C21 POPE7 273      46.316  83.651  60.343  1.00  0.00           C
ATOM  10777 2C21 POPE7 273      46.526  82.571  59.273  1.00  0.00           C
ATOM  10780 3C21 POPE7 273      46.836  83.151  57.883  1.00  0.00           C
ATOM  10783 4C21 POPE7 273      47.466  82.141  56.913  1.00  0.00           C
ATOM  10786 5C21 POPE7 273      47.866  82.821  55.603  1.00  0.00           C
ATOM  10789 6C21 POPE7 273      48.566  81.891  54.593  1.00  0.00           C
ATOM  10792 7C21 POPE7 273      48.996  82.661  53.343  1.00  0.00           C
ATOM  10795 8C21 POPE7 273      49.726  81.791  52.303  1.00  0.00           C
ATOM  10799  C33 POPE7 273      37.566  88.071  63.903  1.00  0.00           C
ATOM  10802  C34 POPE7 273      37.816  87.481  62.503  1.00  0.00           C
ATOM  10805  C35 POPE7 273      36.946  88.131  61.423  1.00  0.00           C
ATOM  10808  C36 POPE7 273      37.266  87.621  60.023  1.00  0.00           C
ATOM  10811  C37 POPE7 273      36.586  88.471  58.933  1.00  0.00           C
ATOM  10814  C38 POPE7 273      36.966  88.061  57.503  1.00  0.00           C
ATOM  10817  C39 POPE7 273      38.486  88.081  57.263  1.00  0.00           C
ATOM  10820 0C31 POPE7 273      38.846  88.011  55.773  1.00  0.00           C
ATOM  10823 1C31 POPE7 273      40.366  88.021  55.563  1.00  0.00           C
ATOM  10826 2C31 POPE7 273      40.796  87.911  54.093  1.00  0.00           C
ATOM  10829 3C31 POPE7 273      40.426  86.591  53.403  1.00  0.00           C
ATOM  10832 4C31 POPE7 273      40.956  85.351  54.143  1.00  0.00           C
ATOM  10835 5C31 POPE7 273      40.606  84.031  53.443  1.00  0.00           C
ATOM  10838 6C31 POPE7 273      41.026  82.821  54.283  1.00  0.00           C
ATOM  10842  NH3 POPE8 274     120.296 119.461  28.013  1.00  0.00           N
ATOM  10846  C12 POPE8 274     121.346 120.501  28.313  1.00  0.00           C
ATOM  10849  C11 POPE8 274     121.176 121.761  27.443  1.00  0.00           C
ATOM  10852  P   POPE8 274     123.606 122.451  26.773  1.00  0.00           P
ATOM  10853  O13 POPE8 274     123.626 123.491  25.733  1.00  0.00           O
ATOM  10854  O14 POPE8 274     123.756 121.031  26.363  1.00  0.00           O
ATOM  10855  O11 POPE8 274     124.726 122.811  27.823  1.00  0.00           O
ATOM  10856  O12 POPE8 274     122.276 122.641  27.613  1.00  0.00           O
ATOM  10857  C1  POPE8 274     124.576 123.971  28.653  1.00  0.00           C
ATOM  10860  C2  POPE8 274     124.096 123.561  30.073  1.00  0.00           C
ATOM  10862  O21 POPE8 274     124.336 124.621  31.033  1.00  0.00           O
ATOM  10863  C21 POPE8 274     125.586 124.861  31.373  1.00  0.00           C
ATOM  10864  O22 POPE8 274     126.586 124.371  30.873  1.00  0.00           O
ATOM  10865  C22 POPE8 274     125.636 125.891  32.503  1.00  0.00           C
ATOM  10868  C3  POPE8 274     124.666 122.171  30.493  1.00  0.00           C
ATOM  10871  O31 POPE8 274     124.216 121.831  31.813  1.00  0.00           O
ATOM  10872  C31 POPE8 274     125.096 121.311  32.643  1.00  0.00           C
ATOM  10873  O32 POPE8 274     126.256 121.031  32.413  1.00  0.00           O
ATOM  10874  C32 POPE8 274     124.396 121.131  33.993  1.00  0.00           C
ATOM  10877  C23 POPE8 274     125.506 125.241  33.913  1.00  0.00           C
ATOM  10880  C24 POPE8 274     124.056 125.101  34.403  1.00  0.00           C
ATOM  10883  C25 POPE8 274     123.396 126.431  34.843  1.00  0.00           C
ATOM  10886  C26 POPE8 274     123.946 126.981  36.173  1.00  0.00           C
ATOM  10889  C27 POPE8 274     123.356 128.361  36.523  1.00  0.00           C
ATOM  10892  C28 POPE8 274     123.836 128.931  37.873  1.00  0.00           C
ATOM  10895  C29 POPE8 274     125.306 129.251  37.893  1.00  0.00           C
ATOM  10897 0C21 POPE8 274     125.896 130.401  38.283  1.00  0.00           C
ATOM  10899 1C21 POPE8 274     125.226 131.673  38.753  1.00  0.00           C
ATOM  10902 2C21 POPE8 274     125.866 132.913  38.093  1.00  0.00           C
ATOM  10905 3C21 POPE8 274     125.606 132.983  36.573  1.00  0.00           C
ATOM  10908 4C21 POPE8 274     126.556 133.953  35.853  1.00  0.00           C
ATOM  10911 5C21 POPE8 274     126.266 135.423  36.153  1.00  0.00           C
ATOM  10914 6C21 POPE8 274     127.426 136.343  35.743  1.00  0.00           C
ATOM  10917 7C21 POPE8 274     127.056 137.813  35.873  1.00  0.00           C
ATOM  10920 8C21 POPE8 274     128.246 138.753  35.733  1.00  0.00           C
ATOM  10924  C33 POPE8 274     124.966 119.961  34.833  1.00  0.00           C
ATOM  10927  C34 POPE8 274     124.116 119.661  36.083  1.00  0.00           C
ATOM  10930  C35 POPE8 274     124.586 120.371  37.363  1.00  0.00           C
ATOM  10933  C36 POPE8 274     124.416 121.901  37.363  1.00  0.00           C
ATOM  10936  C37 POPE8 274     125.066 122.551  38.583  1.00  0.00           C
ATOM  10939  C38 POPE8 274     125.236 124.071  38.443  1.00  0.00           C
ATOM  10942  C39 POPE8 274     126.196 124.601  39.513  1.00  0.00           C
ATOM  10945 0C31 POPE8 274     126.196 126.111  39.723  1.00  0.00           C
ATOM  10948 1C31 POPE8 274     127.336 126.501  40.683  1.00  0.00           C
ATOM  10951 2C31 POPE8 274     127.386 127.981  41.053  1.00  0.00           C
ATOM  10954 3C31 POPE8 274     126.356 128.401  42.103  1.00  0.00           C
ATOM  10957 4C31 POPE8 274     126.606 129.831  42.573  1.00  0.00           C
ATOM  10960 5C31 POPE8 274     125.756 130.221  43.793  1.00  0.00           C
ATOM  10963 6C31 POPE8 274     126.126 131.603  44.343  1.00  0.00           C
ATOM  10967  NH3 POPE9 275     125.936  12.201  68.803  1.00  0.00           N
ATOM  10971  C12 POPE9 275     127.246  12.881  69.153  1.00  0.00           C
ATOM  10974  C11 POPE9 275     127.466  12.951  70.683  1.00  0.00           C
ATOM  10977  P   POPE9 275     126.726  10.651  71.773  1.00  0.00           P
ATOM  10978  O13 POPE9 275     126.726  10.671  73.253  1.00  0.00           O
ATOM  10979  O14 POPE9 275     125.456  10.991  71.083  1.00  0.00           O
ATOM  10980  O11 POPE9 275     127.266   9.301  71.193  1.00  0.00           O
ATOM  10981  O12 POPE9 275     127.796  11.681  71.233  1.00  0.00           O
ATOM  10982  C1  POPE9 275     127.676   9.161  69.823  1.00  0.00           C
ATOM  10985  C2  POPE9 275     129.196   8.851  69.773  1.00  0.00           C
ATOM  10987  O21 POPE9 275     129.906   9.471  68.673  1.00  0.00           O
ATOM  10988  C21 POPE9 275     129.426   9.421  67.443  1.00  0.00           C
ATOM  10989  O22 POPE9 275     128.406   8.881  67.073  1.00  0.00           O
ATOM  10990  C22 POPE9 275     130.336  10.291  66.563  1.00  0.00           C
ATOM  10993  C3  POPE9 275     129.486   7.341  69.903  1.00  0.00           C
ATOM  10996  O31 POPE9 275     129.546   6.691  68.623  1.00  0.00           O
ATOM  10997  C31 POPE9 275     128.456   6.061  68.223  1.00  0.00           C
ATOM  10998  O32 POPE9 275     127.456   5.851  68.883  1.00  0.00           O
ATOM  10999  C32 POPE9 275     128.686   5.541  66.803  1.00  0.00           C
ATOM  11002  C23 POPE9 275     130.006  10.281  65.043  1.00  0.00           C
ATOM  11005  C24 POPE9 275     130.906   9.351  64.233  1.00  0.00           C
ATOM  11008  C25 POPE9 275     130.906   9.611  62.713  1.00  0.00           C
ATOM  11011  C26 POPE9 275     131.426  11.011  62.343  1.00  0.00           C
ATOM  11014  C27 POPE9 275     131.706  11.221  60.843  1.00  0.00           C
ATOM  11017  C28 POPE9 275     132.056  12.691  60.543  1.00  0.00           C
ATOM  11020  C29 POPE9 275     132.296  12.951  59.073  1.00  0.00           C
ATOM  11022 0C21 POPE9 275     133.488  12.931  58.443  1.00  0.00           C
ATOM  11024 1C21 POPE9 275     134.818  12.601  59.063  1.00  0.00           C
ATOM  11027 2C21 POPE9 275     135.808  13.791  59.053  1.00  0.00           C
ATOM  11030 3C21 POPE9 275     136.298  14.161  57.643  1.00  0.00           C
ATOM  11033 4C21 POPE9 275     137.368  15.261  57.673  1.00  0.00           C
ATOM  11036 5C21 POPE9 275     137.958  15.581  56.293  1.00  0.00           C
ATOM  11039 6C21 POPE9 275     136.958  16.251  55.333  1.00  0.00           C
ATOM  11042 7C21 POPE9 275     137.598  16.641  54.003  1.00  0.00           C
ATOM  11045 8C21 POPE9 275     136.668  17.421  53.073  1.00  0.00           C
ATOM  11049  C33 POPE9 275     127.536   5.891  65.833  1.00  0.00           C
ATOM  11052  C34 POPE9 275     128.116   6.421  64.523  1.00  0.00           C
ATOM  11055  C35 POPE9 275     127.116   6.521  63.373  1.00  0.00           C
ATOM  11058  C36 POPE9 275     127.816   7.101  62.143  1.00  0.00           C
ATOM  11061  C37 POPE9 275     127.006   7.111  60.853  1.00  0.00           C
ATOM  11064  C38 POPE9 275     127.736   7.961  59.813  1.00  0.00           C
ATOM  11067  C39 POPE9 275     126.986   8.141  58.493  1.00  0.00           C
ATOM  11070 0C31 POPE9 275     127.246   7.011  57.483  1.00  0.00           C
ATOM  11073 1C31 POPE9 275     126.806   7.411  56.073  1.00  0.00           C
ATOM  11076 2C31 POPE9 275     127.016   6.321  55.023  1.00  0.00           C
ATOM  11079 3C31 POPE9 275     126.816   6.821  53.583  1.00  0.00           C
ATOM  11082 4C31 POPE9 275     125.466   7.521  53.363  1.00  0.00           C
ATOM  11085 5C31 POPE9 275     125.196   7.861  51.893  1.00  0.00           C
ATOM  11088 6C31 POPE9 275     123.856   8.571  51.683  1.00  0.00           C
ATOM  11092  NH3 POPE  276      92.276  86.881  75.503  1.00  0.00           N
ATOM  11096  C12 POPE  276      92.066  85.491  74.973  1.00  0.00           C
ATOM  11099  C11 POPE  276      93.306  84.921  74.273  1.00  0.00           C
ATOM  11102  P   POPE  276      92.386  83.211  72.503  1.00  0.00           P
ATOM  11103  O13 POPE  276      92.476  82.251  73.623  1.00  0.00           O
ATOM  11104  O14 POPE  276      91.056  83.421  71.903  1.00  0.00           O
ATOM  11105  O11 POPE  276      93.456  82.771  71.403  1.00  0.00           O
ATOM  11106  O12 POPE  276      92.966  84.611  72.923  1.00  0.00           O
ATOM  11107  C1  POPE  276      93.296  83.021  70.003  1.00  0.00           C
ATOM  11110  C2  POPE  276      93.896  84.371  69.493  1.00  0.00           C
ATOM  11112  O21 POPE  276      93.166  84.751  68.303  1.00  0.00           O
ATOM  11113  C21 POPE  276      92.226  85.681  68.463  1.00  0.00           C
ATOM  11114  O22 POPE  276      92.056  86.351  69.463  1.00  0.00           O
ATOM  11115  C22 POPE  276      91.386  85.761  67.183  1.00  0.00           C
ATOM  11118  C3  POPE  276      95.426  84.211  69.183  1.00  0.00           C
ATOM  11121  O31 POPE  276      95.836  84.951  68.003  1.00  0.00           O
ATOM  11122  C31 POPE  276      95.756  84.261  66.863  1.00  0.00           C
ATOM  11123  O32 POPE  276      95.406  83.091  66.763  1.00  0.00           O
ATOM  11124  C32 POPE  276      96.156  85.131  65.673  1.00  0.00           C
ATOM  11127  C23 POPE  276      90.366  86.931  67.183  1.00  0.00           C
ATOM  11130  C24 POPE  276      89.126  86.701  66.293  1.00  0.00           C
ATOM  11133  C25 POPE  276      89.396  86.481  64.793  1.00  0.00           C
ATOM  11136  C26 POPE  276      88.116  86.211  63.973  1.00  0.00           C
ATOM  11139  C27 POPE  276      88.326  85.221  62.813  1.00  0.00           C
ATOM  11142  C28 POPE  276      87.146  85.091  61.823  1.00  0.00           C
ATOM  11145  C29 POPE  276      85.876  84.511  62.403  1.00  0.00           C
ATOM  11147 0C21 POPE  276      85.046  83.601  61.853  1.00  0.00           C
ATOM  11149 1C21 POPE  276      85.216  82.871  60.543  1.00  0.00           C
ATOM  11152 2C21 POPE  276      84.706  83.641  59.313  1.00  0.00           C
ATOM  11155 3C21 POPE  276      83.196  83.891  59.293  1.00  0.00           C
ATOM  11158 4C21 POPE  276      82.726  84.761  58.113  1.00  0.00           C
ATOM  11161 5C21 POPE  276      83.616  86.001  57.933  1.00  0.00           C
ATOM  11164 6C21 POPE  276      82.916  87.201  57.293  1.00  0.00           C
ATOM  11167 7C21 POPE  276      83.806  88.441  57.343  1.00  0.00           C
ATOM  11170 8C21 POPE  276      83.076  89.731  56.973  1.00  0.00           C
ATOM  11174  C33 POPE  276      96.126  84.301  64.373  1.00  0.00           C
ATOM  11177  C34 POPE  276      96.566  85.041  63.103  1.00  0.00           C
ATOM  11180  C35 POPE  276      96.556  84.101  61.883  1.00  0.00           C
ATOM  11183  C36 POPE  276      97.046  84.751  60.573  1.00  0.00           C
ATOM  11186  C37 POPE  276      97.026  83.771  59.393  1.00  0.00           C
ATOM  11189  C38 POPE  276      97.666  84.361  58.123  1.00  0.00           C
ATOM  11192  C39 POPE  276      97.886  83.341  57.003  1.00  0.00           C
ATOM  11195 0C31 POPE  276      98.596  83.951  55.783  1.00  0.00           C
ATOM  11198 1C31 POPE  276      99.066  82.901  54.763  1.00  0.00           C
ATOM  11201 2C31 POPE  276     100.596  82.871  54.593  1.00  0.00           C
ATOM  11204 3C31 POPE  276     101.196  84.141  53.963  1.00  0.00           C
ATOM  11207 4C31 POPE  276     102.016  83.851  52.693  1.00  0.00           C
ATOM  11210 5C31 POPE  276     102.776  85.071  52.183  1.00  0.00           C
ATOM  11213 6C31 POPE  276     103.636  84.791  50.953  1.00  0.00           C
ATOM  11217  NH3 POPE  277      66.876 115.941  28.573  1.00  0.00           N
ATOM  11221  C12 POPE  277      66.976 117.431  28.423  1.00  0.00           C
ATOM  11224  C11 POPE  277      66.826 117.801  26.953  1.00  0.00           C
ATOM  11227  P   POPE  277      68.576 119.611  26.353  1.00  0.00           P
ATOM  11228  O13 POPE  277      69.526 118.621  26.933  1.00  0.00           O
ATOM  11229  O14 POPE  277      68.636 119.911  24.903  1.00  0.00           O
ATOM  11230  O11 POPE  277      68.746 120.951  27.193  1.00  0.00           O
ATOM  11231  O12 POPE  277      67.096 119.201  26.793  1.00  0.00           O
ATOM  11232  C1  POPE  277      69.366 120.861  28.493  1.00  0.00           C
ATOM  11235  C2  POPE  277      68.866 122.011  29.413  1.00  0.00           C
ATOM  11237  O21 POPE  277      69.286 121.931  30.793  1.00  0.00           O
ATOM  11238  C21 POPE  277      70.496 121.551  31.143  1.00  0.00           C
ATOM  11239  O22 POPE  277      71.306 120.921  30.493  1.00  0.00           O
ATOM  11240  C22 POPE  277      70.716 122.011  32.583  1.00  0.00           C
ATOM  11243  C3  POPE  277      67.316 122.041  29.303  1.00  0.00           C
ATOM  11246  O31 POPE  277      66.716 122.991  30.203  1.00  0.00           O
ATOM  11247  C31 POPE  277      66.276 122.481  31.353  1.00  0.00           C
ATOM  11248  O32 POPE  277      66.266 121.301  31.643  1.00  0.00           O
ATOM  11249  C32 POPE  277      65.866 123.611  32.293  1.00  0.00           C
ATOM  11252  C23 POPE  277      72.216 122.001  32.953  1.00  0.00           C
ATOM  11255  C24 POPE  277      72.456 121.951  34.473  1.00  0.00           C
ATOM  11258  C25 POPE  277      73.836 121.361  34.793  1.00  0.00           C
ATOM  11261  C26 POPE  277      73.916 120.831  36.223  1.00  0.00           C
ATOM  11264  C27 POPE  277      75.286 120.211  36.513  1.00  0.00           C
ATOM  11267  C28 POPE  277      75.256 119.251  37.713  1.00  0.00           C
ATOM  11270  C29 POPE  277      74.976 119.991  38.983  1.00  0.00           C
ATOM  11272 0C21 POPE  277      75.896 120.301  39.923  1.00  0.00           C
ATOM  11274 1C21 POPE  277      77.366 119.971  39.863  1.00  0.00           C
ATOM  11277 2C21 POPE  277      77.686 118.691  40.663  1.00  0.00           C
ATOM  11280 3C21 POPE  277      77.336 118.831  42.143  1.00  0.00           C
ATOM  11283 4C21 POPE  277      77.766 117.611  42.973  1.00  0.00           C
ATOM  11286 5C21 POPE  277      77.536 117.851  44.463  1.00  0.00           C
ATOM  11289 6C21 POPE  277      78.106 116.731  45.333  1.00  0.00           C
ATOM  11292 7C21 POPE  277      78.126 117.131  46.803  1.00  0.00           C
ATOM  11295 8C21 POPE  277      78.806 116.111  47.703  1.00  0.00           C
ATOM  11299  C33 POPE  277      65.126 123.121  33.553  1.00  0.00           C
ATOM  11302  C34 POPE  277      65.166 124.131  34.723  1.00  0.00           C
ATOM  11305  C35 POPE  277      64.906 123.421  36.063  1.00  0.00           C
ATOM  11308  C36 POPE  277      64.976 124.331  37.303  1.00  0.00           C
ATOM  11311  C37 POPE  277      64.936 123.481  38.593  1.00  0.00           C
ATOM  11314  C38 POPE  277      64.866 124.291  39.893  1.00  0.00           C
ATOM  11317  C39 POPE  277      63.556 125.071  40.103  1.00  0.00           C
ATOM  11320 0C31 POPE  277      62.306 124.171  40.093  1.00  0.00           C
ATOM  11323 1C31 POPE  277      61.036 124.921  40.523  1.00  0.00           C
ATOM  11326 2C31 POPE  277      59.806 124.011  40.523  1.00  0.00           C
ATOM  11329 3C31 POPE  277      58.806 124.361  41.633  1.00  0.00           C
ATOM  11332 4C31 POPE  277      57.746 123.271  41.833  1.00  0.00           C
ATOM  11335 5C31 POPE  277      56.996 123.411  43.153  1.00  0.00           C
ATOM  11338 6C31 POPE  277      56.126 122.201  43.483  1.00  0.00           C
ATOM  11342  NH3 POPE  278       7.246  18.641  28.343  1.00  0.00           N
ATOM  11346  C12 POPE  278       6.266  17.621  28.853  1.00  0.00           C
ATOM  11349  C11 POPE  278       4.866  17.861  28.263  1.00  0.00           C
ATOM  11352  P   POPE  278       2.526  16.701  28.513  1.00  0.00           P
ATOM  11353  O13 POPE  278       1.974  17.921  27.873  1.00  0.00           O
ATOM  11354  O14 POPE  278       1.944  15.421  28.043  1.00  0.00           O
ATOM  11355  O11 POPE  278       2.184  16.861  30.043  1.00  0.00           O
ATOM  11356  O12 POPE  278       4.096  16.691  28.473  1.00  0.00           O
ATOM  11357  C1  POPE  278       3.096  16.471  31.083  1.00  0.00           C
ATOM  11360  C2  POPE  278       2.656  17.101  32.433  1.00  0.00           C
ATOM  11362  O21 POPE  278       3.196  16.321  33.533  1.00  0.00           O
ATOM  11363  C21 POPE  278       4.366  16.761  33.963  1.00  0.00           C
ATOM  11364  O22 POPE  278       4.996  17.681  33.483  1.00  0.00           O
ATOM  11365  C22 POPE  278       4.756  16.031  35.243  1.00  0.00           C
ATOM  11368  C3  POPE  278       1.104  17.111  32.523  1.00  0.00           C
ATOM  11371  O31 POPE  278       0.614  17.371  33.843  1.00  0.00           O
ATOM  11372  C31 POPE  278       0.564  18.631  34.243  1.00  0.00           C
ATOM  11373  O32 POPE  278       0.904  19.611  33.603  1.00  0.00           O
ATOM  11374  C32 POPE  278       0.044  18.601  35.683  1.00  0.00           C
ATOM  11377  C23 POPE  278       4.806  17.051  36.393  1.00  0.00           C
ATOM  11380  C24 POPE  278       5.266  16.481  37.733  1.00  0.00           C
ATOM  11383  C25 POPE  278       5.666  17.641  38.663  1.00  0.00           C
ATOM  11386  C26 POPE  278       5.806  17.231  40.133  1.00  0.00           C
ATOM  11389  C27 POPE  278       5.936  18.471  41.043  1.00  0.00           C
ATOM  11392  C28 POPE  278       5.686  18.171  42.533  1.00  0.00           C
ATOM  11395  C29 POPE  278       4.246  17.821  42.793  1.00  0.00           C
ATOM  11397 0C21 POPE  278       3.526  18.111  43.893  1.00  0.00           C
ATOM  11399 1C21 POPE  278       4.026  18.851  45.103  1.00  0.00           C
ATOM  11402 2C21 POPE  278       3.516  20.301  45.073  1.00  0.00           C
ATOM  11405 3C21 POPE  278       3.786  21.021  46.383  1.00  0.00           C
ATOM  11408 4C21 POPE  278       3.496  22.511  46.273  1.00  0.00           C
ATOM  11411 5C21 POPE  278       3.646  23.221  47.623  1.00  0.00           C
ATOM  11414 6C21 POPE  278       3.336  24.701  47.523  1.00  0.00           C
ATOM  11417 7C21 POPE  278       3.376  25.421  48.863  1.00  0.00           C
ATOM  11420 8C21 POPE  278       2.846  26.841  48.763  1.00  0.00           C
ATOM  11424  C33 POPE  278       0.954  17.691  36.543  1.00  0.00           C
ATOM  11427  C34 POPE  278       0.334  17.171  37.843  1.00  0.00           C
ATOM  11430  C35 POPE  278       1.314  16.211  38.533  1.00  0.00           C
ATOM  11433  C36 POPE  278       0.804  15.681  39.873  1.00  0.00           C
ATOM  11436  C37 POPE  278       1.804  14.741  40.553  1.00  0.00           C
ATOM  11439  C38 POPE  278       1.814  14.901  42.083  1.00  0.00           C
ATOM  11442  C39 POPE  278       0.444  14.671  42.733  1.00  0.00           C
ATOM  11445 0C31 POPE  278       0.404  15.171  44.183  1.00  0.00           C
ATOM  11448 1C31 POPE  278      -1.026  15.291  44.713  1.00  0.00           C
ATOM  11451 2C31 POPE  278      -1.116  15.961  46.093  1.00  0.00           C
ATOM  11454 3C31 POPE  278      -2.576  16.161  46.533  1.00  0.00           C
ATOM  11457 4C31 POPE  278      -3.046  15.111  47.543  1.00  0.00           C
ATOM  11460 5C31 POPE  278      -4.566  15.121  47.743  1.00  0.00           C
ATOM  11463 6C31 POPE  278      -5.036  14.251  48.913  1.00  0.00           C
ATOM  11467  NH3 POPE  279       4.286 122.451  73.713  1.00  0.00           N
ATOM  11471  C12 POPE  279       4.326 122.921  75.143  1.00  0.00           C
ATOM  11474  C11 POPE  279       3.226 123.951  75.423  1.00  0.00           C
ATOM  11477  P   POPE  279       0.854 123.161  74.563  1.00  0.00           P
ATOM  11478  O13 POPE  279       0.294 121.801  74.663  1.00  0.00           O
ATOM  11479  O14 POPE  279      -0.086 124.291  74.663  1.00  0.00           O
ATOM  11480  O11 POPE  279       1.674 123.221  73.183  1.00  0.00           O
ATOM  11481  O12 POPE  279       1.994 123.291  75.623  1.00  0.00           O
ATOM  11482  C1  POPE  279       0.924 123.061  71.953  1.00  0.00           C
ATOM  11485  C2  POPE  279       1.014 124.341  71.093  1.00  0.00           C
ATOM  11487  O21 POPE  279      -0.126 124.361  70.213  1.00  0.00           O
ATOM  11488  C21 POPE  279      -0.376 125.591  69.783  1.00  0.00           C
ATOM  11489  O22 POPE  279       0.234 126.591  70.143  1.00  0.00           O
ATOM  11490  C22 POPE  279      -1.536 125.551  68.793  1.00  0.00           C
ATOM  11493  C3  POPE  279       2.384 124.461  70.333  1.00  0.00           C
ATOM  11496  O31 POPE  279       2.304 124.981  68.983  1.00  0.00           O
ATOM  11497  C31 POPE  279       3.486 125.411  68.513  1.00  0.00           C
ATOM  11498  O32 POPE  279       4.556 125.281  69.083  1.00  0.00           O
ATOM  11499  C32 POPE  279       3.316 126.061  67.133  1.00  0.00           C
ATOM  11502  C23 POPE  279      -1.046 125.531  67.323  1.00  0.00           C
ATOM  11505  C24 POPE  279      -2.116 125.901  66.293  1.00  0.00           C
ATOM  11508  C25 POPE  279      -2.566 124.751  65.383  1.00  0.00           C
ATOM  11511  C26 POPE  279      -1.456 124.331  64.413  1.00  0.00           C
ATOM  11514  C27 POPE  279      -1.946 123.461  63.243  1.00  0.00           C
ATOM  11517  C28 POPE  279      -0.746 122.881  62.483  1.00  0.00           C
ATOM  11520  C29 POPE  279      -1.176 122.041  61.303  1.00  0.00           C
ATOM  11522 0C21 POPE  279      -0.916 120.731  61.123  1.00  0.00           C
ATOM  11524 1C21 POPE  279      -0.126 119.821  62.033  1.00  0.00           C
ATOM  11527 2C21 POPE  279       0.654 118.751  61.243  1.00  0.00           C
ATOM  11530 3C21 POPE  279       1.844 119.311  60.453  1.00  0.00           C
ATOM  11533 4C21 POPE  279       2.404 118.341  59.393  1.00  0.00           C
ATOM  11536 5C21 POPE  279       1.924 118.671  57.963  1.00  0.00           C
ATOM  11539 6C21 POPE  279       0.414 118.511  57.753  1.00  0.00           C
ATOM  11542 7C21 POPE  279      -0.026 118.981  56.363  1.00  0.00           C
ATOM  11545 8C21 POPE  279      -1.516 118.761  56.083  1.00  0.00           C
ATOM  11549  C33 POPE  279       2.526 125.251  66.063  1.00  0.00           C
ATOM  11552  C34 POPE  279       2.776 125.721  64.613  1.00  0.00           C
ATOM  11555  C35 POPE  279       2.516 127.211  64.333  1.00  0.00           C
ATOM  11558  C36 POPE  279       1.054 127.601  64.083  1.00  0.00           C
ATOM  11561  C37 POPE  279       0.834 129.121  64.223  1.00  0.00           C
ATOM  11564  C38 POPE  279      -0.286 129.681  63.333  1.00  0.00           C
ATOM  11567  C39 POPE  279       0.154 129.991  61.893  1.00  0.00           C
ATOM  11570 0C31 POPE  279      -0.826 130.933  61.173  1.00  0.00           C
ATOM  11573 1C31 POPE  279      -0.416 131.223  59.713  1.00  0.00           C
ATOM  11576 2C31 POPE  279      -1.206 132.383  59.073  1.00  0.00           C
ATOM  11579 3C31 POPE  279      -2.716 132.133  58.943  1.00  0.00           C
ATOM  11582 4C31 POPE  279      -3.456 133.293  58.263  1.00  0.00           C
ATOM  11585 5C31 POPE  279      -4.966 133.053  58.143  1.00  0.00           C
ATOM  11588 6C31 POPE  279      -5.706 134.193  57.423  1.00  0.00           C
ATOM  11592  NH3 POPE  280     122.346  28.561  75.893  1.00  0.00           N
ATOM  11596  C12 POPE  280     123.376  29.651  75.753  1.00  0.00           C
ATOM  11599  C11 POPE  280     123.876  30.111  77.123  1.00  0.00           C
ATOM  11602  P   POPE  280     124.026  32.711  77.023  1.00  0.00           P
ATOM  11603  O13 POPE  280     125.046  33.731  77.313  1.00  0.00           O
ATOM  11604  O14 POPE  280     122.856  32.711  77.923  1.00  0.00           O
ATOM  11605  O11 POPE  280     123.516  32.911  75.533  1.00  0.00           O
ATOM  11606  O12 POPE  280     124.696  31.281  77.003  1.00  0.00           O
ATOM  11607  C1  POPE  280     124.366  33.531  74.563  1.00  0.00           C
ATOM  11610  C2  POPE  280     123.766  33.331  73.153  1.00  0.00           C
ATOM  11612  O21 POPE  280     124.696  33.781  72.153  1.00  0.00           O
ATOM  11613  C21 POPE  280     124.636  35.001  71.653  1.00  0.00           C
ATOM  11614  O22 POPE  280     124.016  35.941  72.113  1.00  0.00           O
ATOM  11615  C22 POPE  280     125.486  35.051  70.373  1.00  0.00           C
ATOM  11618  C3  POPE  280     122.306  33.861  73.023  1.00  0.00           C
ATOM  11621  O31 POPE  280     121.756  33.531  71.733  1.00  0.00           O
ATOM  11622  C31 POPE  280     120.436  33.651  71.653  1.00  0.00           C
ATOM  11623  O32 POPE  280     119.736  34.231  72.483  1.00  0.00           O
ATOM  11624  C32 POPE  280     119.956  32.881  70.423  1.00  0.00           C
ATOM  11627  C23 POPE  280     124.626  35.231  69.103  1.00  0.00           C
ATOM  11630  C24 POPE  280     125.436  35.171  67.803  1.00  0.00           C
ATOM  11633  C25 POPE  280     124.566  35.391  66.553  1.00  0.00           C
ATOM  11636  C26 POPE  280     125.366  35.411  65.243  1.00  0.00           C
ATOM  11639  C27 POPE  280     124.466  35.691  64.023  1.00  0.00           C
ATOM  11642  C28 POPE  280     125.256  36.181  62.793  1.00  0.00           C
ATOM  11645  C29 POPE  280     124.366  36.541  61.633  1.00  0.00           C
ATOM  11647 0C21 POPE  280     124.686  36.441  60.323  1.00  0.00           C
ATOM  11649 1C21 POPE  280     125.996  35.951  59.773  1.00  0.00           C
ATOM  11652 2C21 POPE  280     125.876  35.301  58.373  1.00  0.00           C
ATOM  11655 3C21 POPE  280     125.486  36.251  57.223  1.00  0.00           C
ATOM  11658 4C21 POPE  280     126.446  37.431  57.033  1.00  0.00           C
ATOM  11661 5C21 POPE  280     126.486  37.931  55.583  1.00  0.00           C
ATOM  11664 6C21 POPE  280     127.446  39.111  55.383  1.00  0.00           C
ATOM  11667 7C21 POPE  280     127.906  39.251  53.933  1.00  0.00           C
ATOM  11670 8C21 POPE  280     128.796  40.471  53.703  1.00  0.00           C
ATOM  11674  C33 POPE  280     120.046  31.341  70.603  1.00  0.00           C
ATOM  11677  C34 POPE  280     120.156  30.551  69.283  1.00  0.00           C
ATOM  11680  C35 POPE  280     119.006  30.771  68.293  1.00  0.00           C
ATOM  11683  C36 POPE  280     119.256  30.071  66.933  1.00  0.00           C
ATOM  11686  C37 POPE  280     118.306  30.571  65.833  1.00  0.00           C
ATOM  11689  C38 POPE  280     118.826  30.311  64.403  1.00  0.00           C
ATOM  11692  C39 POPE  280     118.286  29.031  63.743  1.00  0.00           C
ATOM  11695 0C31 POPE  280     116.826  29.181  63.263  1.00  0.00           C
ATOM  11698 1C31 POPE  280     116.246  27.941  62.573  1.00  0.00           C
ATOM  11701 2C31 POPE  280     116.816  27.631  61.183  1.00  0.00           C
ATOM  11704 3C31 POPE  280     116.256  28.541  60.083  1.00  0.00           C
ATOM  11707 4C31 POPE  280     116.716  28.121  58.683  1.00  0.00           C
ATOM  11710 5C31 POPE  280     116.116  28.991  57.573  1.00  0.00           C
ATOM  11713 6C31 POPE  280     116.616  28.621  56.173  1.00  0.00           C
ATOM  11717  NH3 POPE  281      80.976 121.171  27.363  1.00  0.00           N
ATOM  11721  C12 POPE  281      81.676 122.461  27.013  1.00  0.00           C
ATOM  11724  C11 POPE  281      80.826 123.571  26.403  1.00  0.00           C
ATOM  11727  P   POPE  281      81.376 125.961  25.453  1.00  0.00           P
ATOM  11728  O13 POPE  281      79.916 126.171  25.623  1.00  0.00           O
ATOM  11729  O14 POPE  281      81.996 126.221  24.143  1.00  0.00           O
ATOM  11730  O11 POPE  281      82.096 126.771  26.603  1.00  0.00           O
ATOM  11731  O12 POPE  281      81.756 124.501  25.863  1.00  0.00           O
ATOM  11732  C1  POPE  281      82.076 126.381  27.983  1.00  0.00           C
ATOM  11735  C2  POPE  281      83.396 125.641  28.353  1.00  0.00           C
ATOM  11737  O21 POPE  281      83.596 125.411  29.753  1.00  0.00           O
ATOM  11738  C21 POPE  281      82.686 124.831  30.463  1.00  0.00           C
ATOM  11739  O22 POPE  281      81.606 124.391  30.093  1.00  0.00           O
ATOM  11740  C22 POPE  281      83.206 124.761  31.923  1.00  0.00           C
ATOM  11743  C3  POPE  281      84.616 126.481  27.853  1.00  0.00           C
ATOM  11746  O31 POPE  281      85.796 126.341  28.693  1.00  0.00           O
ATOM  11747  C31 POPE  281      85.766 127.131  29.773  1.00  0.00           C
ATOM  11748  O32 POPE  281      84.876 127.911  30.053  1.00  0.00           O
ATOM  11749  C32 POPE  281      87.016 126.901  30.623  1.00  0.00           C
ATOM  11752  C23 POPE  281      82.196 125.241  32.983  1.00  0.00           C
ATOM  11755  C24 POPE  281      82.806 125.311  34.403  1.00  0.00           C
ATOM  11758  C25 POPE  281      83.556 126.621  34.663  1.00  0.00           C
ATOM  11761  C26 POPE  281      84.366 126.621  35.963  1.00  0.00           C
ATOM  11764  C27 POPE  281      84.896 128.031  36.323  1.00  0.00           C
ATOM  11767  C28 POPE  281      85.516 128.131  37.743  1.00  0.00           C
ATOM  11770  C29 POPE  281      86.876 127.501  37.813  1.00  0.00           C
ATOM  11772 0C21 POPE  281      87.976 128.001  38.413  1.00  0.00           C
ATOM  11774 1C21 POPE  281      88.056 129.281  39.203  1.00  0.00           C
ATOM  11777 2C21 POPE  281      88.566 130.491  38.403  1.00  0.00           C
ATOM  11780 3C21 POPE  281      90.076 130.481  38.103  1.00  0.00           C
ATOM  11783 4C21 POPE  281      90.556 131.873  37.643  1.00  0.00           C
ATOM  11786 5C21 POPE  281      92.066 132.013  37.453  1.00  0.00           C
ATOM  11789 6C21 POPE  281      92.896 131.683  38.703  1.00  0.00           C
ATOM  11792 7C21 POPE  281      94.276 132.343  38.713  1.00  0.00           C
ATOM  11795 8C21 POPE  281      95.086 132.043  39.983  1.00  0.00           C
ATOM  11799  C33 POPE  281      86.686 127.211  32.103  1.00  0.00           C
ATOM  11802  C34 POPE  281      87.876 127.111  33.073  1.00  0.00           C
ATOM  11805  C35 POPE  281      89.026 128.051  32.723  1.00  0.00           C
ATOM  11808  C36 POPE  281      90.066 128.111  33.853  1.00  0.00           C
ATOM  11811  C37 POPE  281      91.226 129.041  33.493  1.00  0.00           C
ATOM  11814  C38 POPE  281      92.356 128.981  34.533  1.00  0.00           C
ATOM  11817  C39 POPE  281      93.616 129.651  33.993  1.00  0.00           C
ATOM  11820 0C31 POPE  281      94.866 129.371  34.843  1.00  0.00           C
ATOM  11823 1C31 POPE  281      96.126 129.721  34.033  1.00  0.00           C
ATOM  11826 2C31 POPE  281      97.436 129.381  34.743  1.00  0.00           C
ATOM  11829 3C31 POPE  281      98.586 129.251  33.733  1.00  0.00           C
ATOM  11832 4C31 POPE  281      99.056 130.601  33.183  1.00  0.00           C
ATOM  11835 5C31 POPE  281      99.536 130.531  31.733  1.00  0.00           C
ATOM  11838 6C31 POPE  281     100.116 131.863  31.233  1.00  0.00           C
ATOM  11842  NH3 POPE  282      72.366 124.621  71.673  1.00  0.00           N
ATOM  11846  C12 POPE  282      71.946 126.071  71.783  1.00  0.00           C
ATOM  11849  C11 POPE  282      70.446 126.301  71.513  1.00  0.00           C
ATOM  11852  P   POPE  282      68.806 128.371  71.413  1.00  0.00           P
ATOM  11853  O13 POPE  282      67.616 127.761  72.053  1.00  0.00           O
ATOM  11854  O14 POPE  282      69.016 129.821  71.583  1.00  0.00           O
ATOM  11855  O11 POPE  282      68.796 128.051  69.873  1.00  0.00           O
ATOM  11856  O12 POPE  282      70.136 127.641  71.913  1.00  0.00           O
ATOM  11857  C1  POPE  282      67.946 128.821  69.013  1.00  0.00           C
ATOM  11860  C2  POPE  282      68.416 128.731  67.543  1.00  0.00           C
ATOM  11862  O21 POPE  282      68.156 127.401  67.063  1.00  0.00           O
ATOM  11863  C21 POPE  282      69.026 126.421  67.153  1.00  0.00           C
ATOM  11864  O22 POPE  282      70.196 126.461  67.483  1.00  0.00           O
ATOM  11865  C22 POPE  282      68.296 125.141  66.773  1.00  0.00           C
ATOM  11868  C3  POPE  282      69.856 129.291  67.353  1.00  0.00           C
ATOM  11871  O31 POPE  282      70.296 129.221  65.973  1.00  0.00           O
ATOM  11872  C31 POPE  282      71.416 129.931  65.773  1.00  0.00           C
ATOM  11873  O32 POPE  282      71.946 130.631  66.603  1.00  0.00           O
[truncated: 1,776,801 more chars]
