# Supplementary material for: Characterizing Membrane Association and Periplasmic Transfer of Bacterial Lipoproteins through Molecular Dynamics Simulations
Source: Structure. 2020 Apr 7;28(4):475–487.e3. doi: 10.1016/j.str.2020.01.012 (PMC7139219; doi:10.1016/j.str.2020.01.012)
Supplement: Data S3. Final Coordinates from Simulations (M–X), Related to Figure 3 [file mmc5.zip › M-X/MLAA-5-atomistic.pdb]

TITLE     Protein
REMARK    THIS IS A SIMULATION BOX
CRYST1  129.643  129.643  118.609  90.00  90.00  90.00 P 1           1
MODEL        1
ATOM      1  N   CYSTA   1      38.192  70.401  64.629  1.00  0.00           N
ATOM      3  CA  CYSTA   1      39.252  70.171  65.599  1.00  0.00           C
ATOM      5  C   CYSTA   1      38.702  70.181  67.009  1.00  0.00           C
ATOM      6  O   CYSTA   1      39.372  69.791  67.970  1.00  0.00           O
ATOM      7  CB  CYSTA   1      40.332  71.281  65.499  1.00  0.00           C
ATOM     10  SG  CYSTA   1      41.022  71.431  63.820  1.00  0.00           S
ATOM     11  C1  CYSTA   1      41.822  73.061  64.090  1.00  0.00           C
ATOM     14  CA1 CYSTA   1      37.252  69.512  64.269  1.00  0.00           C
ATOM     15  OA1 CYSTA   1      37.302  68.353  64.689  1.00  0.00           O
ATOM     16  CA2 CYSTA   1      36.142  69.922  63.369  1.00  0.00           C
ATOM     19  C11 CYSTA   1      43.332  73.181  63.729  1.00  0.00           C
ATOM     21  O11 CYSTA   1      43.511  73.251  62.309  1.00  0.00           O
ATOM     22  CX1 CYSTA   1      43.662  72.173  61.579  1.00  0.00           C
ATOM     23  OX1 CYSTA   1      43.622  71.012  61.949  1.00  0.00           O
ATOM     24  CX2 CYSTA   1      43.901  72.641  60.140  1.00  0.00           C
ATOM     27  C12 CYSTA   1      44.262  72.181  64.489  1.00  0.00           C
ATOM     30  O12 CYSTA   1      45.642  72.151  64.029  1.00  0.00           O
ATOM     31  CD1 CYSTA   1      46.362  73.232  64.269  1.00  0.00           C
ATOM     32  OD1 CYSTA   1      45.962  74.262  64.779  1.00  0.00           O
ATOM     33  CD2 CYSTA   1      47.812  73.001  63.859  1.00  0.00           C
ATOM     36  CA3 CYSTA   1      36.682  70.671  62.140  1.00  0.00           C
ATOM     39  CA4 CYSTA   1      36.872  72.192  62.299  1.00  0.00           C
ATOM     42  CA5 CYSTA   1      37.892  72.772  61.299  1.00  0.00           C
ATOM     45  CA6 CYSTA   1      37.712  72.232  59.869  1.00  0.00           C
ATOM     48  CA7 CYSTA   1      38.592  72.931  58.829  1.00  0.00           C
ATOM     51  CA8 CYSTA   1      38.511  72.232  57.469  1.00  0.00           C
ATOM     54  CA9 CYSTA   1      39.022  73.092  56.309  1.00  0.00           C
ATOM     57 0CA1 CYSTA   1      39.462  72.232  55.119  1.00  0.00           C
ATOM     60 1CA1 CYSTA   1      40.932  71.842  55.210  1.00  0.00           C
ATOM     63 2CA1 CYSTA   1      41.362  70.891  54.090  1.00  0.00           C
ATOM     66 3CA1 CYSTA   1      42.851  71.001  53.749  1.00  0.00           C
ATOM     69 4CA1 CYSTA   1      43.292  69.952  52.719  1.00  0.00           C
ATOM     72 5CA1 CYSTA   1      44.682  70.202  52.140  1.00  0.00           C
ATOM     75 6CA1 CYSTA   1      45.112  69.132  51.149  1.00  0.00           C
ATOM     79  CD3 CYSTA   1      48.252  73.992  62.779  1.00  0.00           C
ATOM     82  CD4 CYSTA   1      47.602  73.662  61.419  1.00  0.00           C
ATOM     85  CD5 CYSTA   1      48.102  74.552  60.279  1.00  0.00           C
ATOM     88  CD6 CYSTA   1      49.592  74.381  59.979  1.00  0.00           C
ATOM     91  CD7 CYSTA   1      50.102  75.401  58.960  1.00  0.00           C
ATOM     94  CD8 CYSTA   1      51.592  75.232  58.669  1.00  0.00           C
ATOM     97  CD9 CYSTA   1      52.212  76.431  57.939  1.00  0.00           C
ATOM    100 0CD1 CYSTA   1      51.582  76.681  56.559  1.00  0.00           C
ATOM    103 1CD1 CYSTA   1      52.162  77.912  55.869  1.00  0.00           C
ATOM    106 2CD1 CYSTA   1      51.482  78.201  54.529  1.00  0.00           C
ATOM    109 3CD1 CYSTA   1      52.142  79.353  53.759  1.00  0.00           C
ATOM    112 4CD1 CYSTA   1      53.542  78.982  53.250  1.00  0.00           C
ATOM    115 5CD1 CYSTA   1      54.041  79.922  52.149  1.00  0.00           C
ATOM    118 6CD1 CYSTA   1      55.442  79.561  51.669  1.00  0.00           C
ATOM    122  CX3 CYSTA   1      42.662  73.302  59.489  1.00  0.00           C
ATOM    125  CX4 CYSTA   1      42.962  74.622  58.749  1.00  0.00           C
ATOM    128  CX5 CYSTA   1      43.352  74.471  57.269  1.00  0.00           C
ATOM    131  CX6 CYSTA   1      44.702  73.791  57.000  1.00  0.00           C
ATOM    134  CX7 CYSTA   1      45.112  73.901  55.519  1.00  0.00           C
ATOM    137  CX8 CYSTA   1      46.352  73.082  55.119  1.00  0.00           C
ATOM    140  CX9 CYSTA   1      47.612  73.512  55.839  1.00  0.00           C
ATOM    142 0CX1 CYSTA   1      48.662  74.171  55.319  1.00  0.00           C
ATOM    144 1CX1 CYSTA   1      48.842  74.622  53.890  1.00  0.00           C
ATOM    147 2CX1 CYSTA   1      50.302  74.442  53.409  1.00  0.00           C
ATOM    150 3CX1 CYSTA   1      50.792  72.991  53.379  1.00  0.00           C
ATOM    153 4CX1 CYSTA   1      52.232  72.891  52.859  1.00  0.00           C
ATOM    156 5CX1 CYSTA   1      52.702  71.461  52.570  1.00  0.00           C
ATOM    159 6CX1 CYSTA   1      54.072  71.452  51.879  1.00  0.00           C
ATOM    162 7CX1 CYSTA   1      54.592  70.082  51.449  1.00  0.00           C
ATOM    165 8CX1 CYSTA   1      55.922  70.171  50.689  1.00  0.00           C
ATOM    169  N   ALA A   2      37.432  70.651  67.140  1.00  0.00           N
ATOM    171  CA  ALA A   2      36.462  70.302  68.149  1.00  0.00           C
ATOM    173  CB  ALA A   2      36.182  71.541  69.020  1.00  0.00           C
ATOM    177  C   ALA A   2      36.732  69.041  68.969  1.00  0.00           C
ATOM    178  O   ALA A   2      36.672  67.901  68.500  1.00  0.00           O
ATOM    179  N   SER A   3      36.982  69.232  70.270  1.00  0.00           N
ATOM    181  CA  SER A   3      37.192  68.151  71.210  1.00  0.00           C
ATOM    183  CB  SER A   3      38.691  67.772  71.339  1.00  0.00           C
ATOM    186  OG  SER A   3      38.892  66.552  72.059  1.00  0.00           O
ATOM    188  C   SER A   3      36.602  68.681  72.499  1.00  0.00           C
ATOM    189  O   SER A   3      35.772  69.591  72.439  1.00  0.00           O
ATOM    190  N   SER A   4      36.992  68.151  73.689  1.00  0.00           N
ATOM    192  CA  SER A   4      36.252  68.243  74.960  1.00  0.00           C
ATOM    194  CB  SER A   4      37.142  67.732  76.140  1.00  0.00           C
ATOM    197  OG  SER A   4      36.382  67.221  77.239  1.00  0.00           O
ATOM    199  C   SER A   4      35.822  69.651  75.309  1.00  0.00           C
ATOM    200  O   SER A   4      34.652  69.922  75.550  1.00  0.00           O
ATOM    201  N   GLY A   5      36.762  70.603  75.209  1.00  0.00           N
ATOM    203  CA  GLY A   5      36.512  72.021  75.289  1.00  0.00           C
ATOM    206  C   GLY A   5      36.502  72.601  76.679  1.00  0.00           C
ATOM    207  O   GLY A   5      36.062  71.982  77.649  1.00  0.00           O
ATOM    208  N   THR A   6      36.982  73.851  76.789  1.00  0.00           N
ATOM    210  CA  THR A   6      37.132  74.632  78.010  1.00  0.00           C
ATOM    212  CB  THR A   6      35.992  74.571  79.039  1.00  0.00           C
ATOM    214  OG1 THR A   6      35.492  75.861  79.349  1.00  0.00           O
ATOM    216  CG2 THR A   6      36.362  73.942  80.399  1.00  0.00           C
ATOM    220  C   THR A   6      38.462  74.322  78.640  1.00  0.00           C
ATOM    221  O   THR A   6      38.872  73.171  78.740  1.00  0.00           O
ATOM    222  N   ASP A   7      39.192  75.342  79.059  1.00  0.00           N
ATOM    224  CA  ASP A   7      40.392  75.162  79.809  1.00  0.00           C
ATOM    226  CB  ASP A   7      41.671  75.651  79.090  1.00  0.00           C
ATOM    229  CG  ASP A   7      41.492  76.302  77.719  1.00  0.00           C
ATOM    230  OD1 ASP A   7      42.511  76.172  76.999  1.00  0.00           O
ATOM    231  OD2 ASP A   7      40.472  76.921  77.329  1.00  0.00           O
ATOM    232  C   ASP A   7      40.232  75.782  81.149  1.00  0.00           C
ATOM    233  O   ASP A   7      39.822  76.921  81.299  1.00  0.00           O
ATOM    234  N   GLN A   8      40.482  74.971  82.189  1.00  0.00           N
ATOM    236  CA  GLN A   8      40.162  75.312  83.550  1.00  0.00           C
ATOM    238  CB  GLN A   8      38.712  75.872  83.710  1.00  0.00           C
ATOM    241  CG  GLN A   8      37.872  75.501  84.949  1.00  0.00           C
ATOM    244  CD  GLN A   8      37.372  74.062  85.019  1.00  0.00           C
ATOM    245  OE1 GLN A   8      37.112  73.571  86.120  1.00  0.00           O
ATOM    246  NE2 GLN A   8      37.212  73.361  83.869  1.00  0.00           N
ATOM    249  C   GLN A   8      40.482  74.031  84.289  1.00  0.00           C
ATOM    250  O   GLN A   8      40.042  72.971  83.879  1.00  0.00           O
ATOM    251  N   GLN A   9      41.422  74.001  85.239  1.00  0.00           N
ATOM    253  CA  GLN A   9      41.822  75.062  86.129  1.00  0.00           C
ATOM    255  CB  GLN A   9      40.982  74.882  87.419  1.00  0.00           C
ATOM    258  CG  GLN A   9      40.822  76.141  88.309  1.00  0.00           C
ATOM    261  CD  GLN A   9      39.752  76.001  89.400  1.00  0.00           C
ATOM    262  OE1 GLN A   9      39.612  76.853  90.269  1.00  0.00           O
ATOM    263  NE2 GLN A   9      38.942  74.931  89.339  1.00  0.00           N
ATOM    266  C   GLN A   9      43.282  74.772  86.400  1.00  0.00           C
ATOM    267  O   GLN A   9      43.722  73.641  86.199  1.00  0.00           O
ATOM    268  N   GLY A  10      44.132  75.732  86.809  1.00  0.00           N
ATOM    270  CA  GLY A  10      43.892  77.181  86.820  1.00  0.00           C
ATOM    273  C   GLY A  10      44.552  77.842  88.000  1.00  0.00           C
ATOM    274  O   GLY A  10      44.222  77.562  89.159  1.00  0.00           O
ATOM    275  N   ARG A  11      45.502  78.742  87.709  1.00  0.00           N
ATOM    277  CA  ARG A  11      46.162  79.571  88.690  1.00  0.00           C
ATOM    279  CB  ARG A  11      47.331  78.851  89.419  1.00  0.00           C
ATOM    282  CG  ARG A  11      48.312  78.082  88.489  1.00  0.00           C
ATOM    285  CD  ARG A  11      49.442  77.291  89.180  1.00  0.00           C
ATOM    288  NE  ARG A  11      48.761  76.351  90.110  1.00  0.00           N
ATOM    290  CZ  ARG A  11      49.322  75.802  91.179  1.00  0.00           C
ATOM    291  NH1 ARG A  11      50.612  75.582  91.290  1.00  0.00           N
ATOM    294  NH2 ARG A  11      48.502  75.541  92.189  1.00  0.00           N
ATOM    297  C   ARG A  11      46.562  80.842  87.960  1.00  0.00           C
ATOM    298  O   ARG A  11      47.732  81.212  87.879  1.00  0.00           O
ATOM    299  N   SER A  12      45.552  81.492  87.329  1.00  0.00           N
ATOM    301  CA  SER A  12      45.652  82.751  86.599  1.00  0.00           C
ATOM    303  CB  SER A  12      46.342  83.912  87.409  1.00  0.00           C
ATOM    306  OG  SER A  12      46.261  85.202  86.779  1.00  0.00           O
ATOM    308  C   SER A  12      46.232  82.552  85.209  1.00  0.00           C
ATOM    309  O   SER A  12      47.172  83.221  84.809  1.00  0.00           O
ATOM    310  N   ASP A  13      45.712  81.552  84.450  1.00  0.00           N
ATOM    312  CA  ASP A  13      46.172  81.192  83.109  1.00  0.00           C
ATOM    314  CB  ASP A  13      45.772  79.711  82.820  1.00  0.00           C
ATOM    317  CG  ASP A  13      46.232  79.141  81.489  1.00  0.00           C
ATOM    318  OD1 ASP A  13      47.092  79.762  80.819  1.00  0.00           O
ATOM    319  OD2 ASP A  13      45.792  78.001  81.179  1.00  0.00           O
ATOM    320  C   ASP A  13      45.602  82.162  82.049  1.00  0.00           C
ATOM    321  O   ASP A  13      44.372  82.221  81.929  1.00  0.00           O
ATOM    322  N   PRO A  14      46.362  82.923  81.240  1.00  0.00           N
ATOM    323  CD  PRO A  14      47.692  83.382  81.640  1.00  0.00           C
ATOM    326  CA  PRO A  14      45.722  83.922  80.390  1.00  0.00           C
ATOM    328  CB  PRO A  14      46.401  85.251  80.779  1.00  0.00           C
ATOM    331  CG  PRO A  14      47.511  84.892  81.789  1.00  0.00           C
ATOM    334  C   PRO A  14      45.962  83.561  78.939  1.00  0.00           C
ATOM    335  O   PRO A  14      45.262  84.072  78.059  1.00  0.00           O
ATOM    336  N   LEU A  15      46.922  82.662  78.679  1.00  0.00           N
ATOM    338  CA  LEU A  15      47.162  82.102  77.359  1.00  0.00           C
ATOM    340  CB  LEU A  15      48.652  81.742  77.079  1.00  0.00           C
ATOM    343  CG  LEU A  15      49.552  82.951  76.769  1.00  0.00           C
ATOM    345  CD1 LEU A  15      50.142  83.552  78.050  1.00  0.00           C
ATOM    349  CD2 LEU A  15      50.692  82.552  75.819  1.00  0.00           C
ATOM    353  C   LEU A  15      46.322  80.852  77.199  1.00  0.00           C
ATOM    354  O   LEU A  15      46.292  80.273  76.119  1.00  0.00           O
ATOM    355  N   GLU A  16      45.552  80.512  78.259  1.00  0.00           N
ATOM    357  CA  GLU A  16      44.442  79.582  78.369  1.00  0.00           C
ATOM    359  CB  GLU A  16      43.382  80.152  79.359  1.00  0.00           C
ATOM    362  CG  GLU A  16      42.112  79.291  79.559  1.00  0.00           C
ATOM    365  CD  GLU A  16      41.182  79.861  80.619  1.00  0.00           C
ATOM    366  OE1 GLU A  16      40.242  80.611  80.229  1.00  0.00           O
ATOM    367  OE2 GLU A  16      41.412  79.571  81.820  1.00  0.00           O
ATOM    368  C   GLU A  16      43.862  79.082  77.059  1.00  0.00           C
ATOM    369  O   GLU A  16      44.342  78.092  76.529  1.00  0.00           O
ATOM    370  N   GLY A  17      42.902  79.812  76.430  1.00  0.00           N
ATOM    372  CA  GLY A  17      42.272  79.421  75.159  1.00  0.00           C
ATOM    375  C   GLY A  17      43.182  78.992  74.020  1.00  0.00           C
ATOM    376  O   GLY A  17      42.902  78.041  73.290  1.00  0.00           O
ATOM    377  N   PHE A  18      44.312  79.701  73.839  1.00  0.00           N
ATOM    379  CA  PHE A  18      45.382  79.372  72.910  1.00  0.00           C
ATOM    381  CB  PHE A  18      46.352  80.592  72.840  1.00  0.00           C
ATOM    384  CG  PHE A  18      47.511  80.442  71.880  1.00  0.00           C
ATOM    385  CD1 PHE A  18      47.261  80.252  70.509  1.00  0.00           C
ATOM    387  CE1 PHE A  18      48.322  80.232  69.589  1.00  0.00           C
ATOM    389  CZ  PHE A  18      49.632  80.421  70.029  1.00  0.00           C
ATOM    391  CD2 PHE A  18      48.842  80.602  72.320  1.00  0.00           C
ATOM    393  CE2 PHE A  18      49.892  80.611  71.399  1.00  0.00           C
ATOM    395  C   PHE A  18      46.102  78.052  73.259  1.00  0.00           C
ATOM    396  O   PHE A  18      46.401  77.211  72.409  1.00  0.00           O
ATOM    397  N   ASN A  19      46.352  77.802  74.549  1.00  0.00           N
ATOM    399  CA  ASN A  19      46.982  76.611  75.079  1.00  0.00           C
ATOM    401  CB  ASN A  19      47.322  76.762  76.590  1.00  0.00           C
ATOM    404  CG  ASN A  19      48.382  77.812  76.900  1.00  0.00           C
ATOM    405  OD1 ASN A  19      49.292  78.072  76.100  1.00  0.00           O
ATOM    406  ND2 ASN A  19      48.302  78.412  78.119  1.00  0.00           N
ATOM    409  C   ASN A  19      46.191  75.312  74.829  1.00  0.00           C
ATOM    410  O   ASN A  19      46.782  74.262  74.569  1.00  0.00           O
ATOM    411  N   ARG A  20      44.831  75.312  74.890  1.00  0.00           N
ATOM    413  CA  ARG A  20      44.022  74.151  74.489  1.00  0.00           C
ATOM    415  CB  ARG A  20      42.482  74.391  74.619  1.00  0.00           C
ATOM    418  CG  ARG A  20      41.692  73.522  75.650  1.00  0.00           C
ATOM    421  CD  ARG A  20      42.492  72.851  76.760  1.00  0.00           C
ATOM    424  NE  ARG A  20      41.541  72.111  77.659  1.00  0.00           N
ATOM    426  CZ  ARG A  20      41.741  71.962  78.950  1.00  0.00           C
ATOM    427  NH1 ARG A  20      42.791  72.442  79.579  1.00  0.00           N
ATOM    430  NH2 ARG A  20      40.941  71.251  79.689  1.00  0.00           N
ATOM    433  C   ARG A  20      44.272  73.721  73.059  1.00  0.00           C
ATOM    434  O   ARG A  20      44.362  72.522  72.779  1.00  0.00           O
ATOM    435  N   THR A  21      44.382  74.692  72.129  1.00  0.00           N
ATOM    437  CA  THR A  21      44.622  74.391  70.719  1.00  0.00           C
ATOM    439  CB  THR A  21      44.392  75.592  69.789  1.00  0.00           C
ATOM    441  OG1 THR A  21      43.792  75.141  68.579  1.00  0.00           O
ATOM    443  CG2 THR A  21      45.622  76.401  69.360  1.00  0.00           C
ATOM    447  C   THR A  21      45.962  73.711  70.509  1.00  0.00           C
ATOM    448  O   THR A  21      46.042  72.671  69.859  1.00  0.00           O
ATOM    449  N   MET A  22      47.052  74.213  71.129  1.00  0.00           N
ATOM    451  CA  MET A  22      48.372  73.641  70.949  1.00  0.00           C
ATOM    453  CB  MET A  22      49.432  74.651  71.430  1.00  0.00           C
ATOM    456  CG  MET A  22      49.392  75.942  70.599  1.00  0.00           C
ATOM    459  SD  MET A  22      50.592  77.181  71.109  1.00  0.00           S
ATOM    460  CE  MET A  22      49.842  77.541  72.719  1.00  0.00           C
ATOM    464  C   MET A  22      48.581  72.332  71.669  1.00  0.00           C
ATOM    465  O   MET A  22      49.332  71.461  71.240  1.00  0.00           O
ATOM    466  N   TYR A  23      47.832  72.111  72.770  1.00  0.00           N
ATOM    468  CA  TYR A  23      47.651  70.802  73.340  1.00  0.00           C
ATOM    470  CB  TYR A  23      46.952  70.882  74.699  1.00  0.00           C
ATOM    473  CG  TYR A  23      46.932  69.532  75.379  1.00  0.00           C
ATOM    474  CD1 TYR A  23      48.052  69.111  76.119  1.00  0.00           C
ATOM    476  CE1 TYR A  23      48.082  67.822  76.669  1.00  0.00           C
ATOM    478  CZ  TYR A  23      47.002  66.951  76.500  1.00  0.00           C
ATOM    479  OH  TYR A  23      47.102  65.651  77.029  1.00  0.00           O
ATOM    481  CD2 TYR A  23      45.822  68.672  75.259  1.00  0.00           C
ATOM    483  CE2 TYR A  23      45.862  67.382  75.819  1.00  0.00           C
ATOM    485  C   TYR A  23      46.972  69.802  72.409  1.00  0.00           C
ATOM    486  O   TYR A  23      47.402  68.672  72.280  1.00  0.00           O
ATOM    487  N   ASN A  24      45.892  70.192  71.699  1.00  0.00           N
ATOM    489  CA  ASN A  24      45.252  69.291  70.750  1.00  0.00           C
ATOM    491  CB  ASN A  24      43.882  69.821  70.299  1.00  0.00           C
ATOM    494  CG  ASN A  24      42.921  69.521  71.439  1.00  0.00           C
ATOM    495  OD1 ASN A  24      43.262  68.982  72.499  1.00  0.00           O
ATOM    496  ND2 ASN A  24      41.632  69.872  71.259  1.00  0.00           N
ATOM    499  C   ASN A  24      46.132  68.961  69.559  1.00  0.00           C
ATOM    500  O   ASN A  24      46.172  67.832  69.099  1.00  0.00           O
ATOM    501  N   PHE A  25      46.962  69.931  69.119  1.00  0.00           N
ATOM    503  CA  PHE A  25      48.042  69.632  68.199  1.00  0.00           C
ATOM    505  CB  PHE A  25      48.802  70.942  67.840  1.00  0.00           C
ATOM    508  CG  PHE A  25      49.872  70.692  66.819  1.00  0.00           C
ATOM    509  CD1 PHE A  25      49.512  70.552  65.470  1.00  0.00           C
ATOM    511  CE1 PHE A  25      50.472  70.262  64.500  1.00  0.00           C
ATOM    513  CZ  PHE A  25      51.812  70.062  64.879  1.00  0.00           C
ATOM    515  CD2 PHE A  25      51.222  70.512  67.189  1.00  0.00           C
ATOM    517  CE2 PHE A  25      52.182  70.181  66.219  1.00  0.00           C
ATOM    519  C   PHE A  25      49.022  68.591  68.739  1.00  0.00           C
ATOM    520  O   PHE A  25      49.402  67.632  68.059  1.00  0.00           O
ATOM    521  N   ASN A  26      49.432  68.731  70.019  1.00  0.00           N
ATOM    523  CA  ASN A  26      50.472  67.901  70.589  1.00  0.00           C
ATOM    525  CB  ASN A  26      51.331  68.651  71.640  1.00  0.00           C
ATOM    528  CG  ASN A  26      50.722  68.891  73.010  1.00  0.00           C
ATOM    529  OD1 ASN A  26      49.941  68.141  73.589  1.00  0.00           O
ATOM    530  ND2 ASN A  26      51.102  70.041  73.619  1.00  0.00           N
ATOM    533  C   ASN A  26      49.941  66.552  71.070  1.00  0.00           C
ATOM    534  O   ASN A  26      50.712  65.641  71.389  1.00  0.00           O
ATOM    535  N   PHE A  27      48.622  66.372  71.089  1.00  0.00           N
ATOM    537  CA  PHE A  27      47.972  65.181  71.570  1.00  0.00           C
ATOM    539  CB  PHE A  27      46.972  65.622  72.669  1.00  0.00           C
ATOM    542  CG  PHE A  27      46.342  64.423  73.309  1.00  0.00           C
ATOM    543  CD1 PHE A  27      47.122  63.571  74.099  1.00  0.00           C
ATOM    545  CE1 PHE A  27      46.601  62.341  74.540  1.00  0.00           C
ATOM    547  CZ  PHE A  27      45.291  61.992  74.199  1.00  0.00           C
ATOM    549  CD2 PHE A  27      45.011  64.072  73.019  1.00  0.00           C
ATOM    551  CE2 PHE A  27      44.482  62.861  73.460  1.00  0.00           C
ATOM    553  C   PHE A  27      47.302  64.412  70.439  1.00  0.00           C
ATOM    554  O   PHE A  27      47.362  63.172  70.389  1.00  0.00           O
ATOM    555  N   ASN A  28      46.652  65.101  69.480  1.00  0.00           N
ATOM    557  CA  ASN A  28      45.832  64.451  68.469  1.00  0.00           C
ATOM    559  CB  ASN A  28      44.612  65.312  68.019  1.00  0.00           C
ATOM    562  CG  ASN A  28      43.652  65.561  69.179  1.00  0.00           C
ATOM    563  OD1 ASN A  28      43.612  64.841  70.179  1.00  0.00           O
ATOM    564  ND2 ASN A  28      42.851  66.651  69.090  1.00  0.00           N
ATOM    567  C   ASN A  28      46.652  64.121  67.229  1.00  0.00           C
ATOM    568  O   ASN A  28      46.552  63.022  66.689  1.00  0.00           O
ATOM    569  N   VAL A  29      47.532  65.041  66.769  1.00  0.00           N
ATOM    571  CA  VAL A  29      48.382  64.762  65.619  1.00  0.00           C
ATOM    573  CB  VAL A  29      48.362  65.821  64.509  1.00  0.00           C
ATOM    575  CG1 VAL A  29      48.822  67.211  65.009  1.00  0.00           C
ATOM    579  CG2 VAL A  29      49.232  65.351  63.320  1.00  0.00           C
ATOM    583  C   VAL A  29      49.792  64.431  66.019  1.00  0.00           C
ATOM    584  O   VAL A  29      50.322  63.431  65.529  1.00  0.00           O
ATOM    585  N   LEU A  30      50.432  65.211  66.919  1.00  0.00           N
ATOM    587  CA  LEU A  30      51.832  64.971  67.279  1.00  0.00           C
ATOM    589  CB  LEU A  30      52.342  65.971  68.339  1.00  0.00           C
ATOM    592  CG  LEU A  30      53.752  65.762  68.939  1.00  0.00           C
ATOM    594  CD1 LEU A  30      54.842  65.882  67.879  1.00  0.00           C
ATOM    598  CD2 LEU A  30      54.032  66.732  70.089  1.00  0.00           C
ATOM    602  C   LEU A  30      52.092  63.591  67.809  1.00  0.00           C
ATOM    603  O   LEU A  30      52.902  62.892  67.229  1.00  0.00           O
ATOM    604  N   ASP A  31      51.392  63.172  68.890  1.00  0.00           N
ATOM    606  CA  ASP A  31      51.592  61.881  69.509  1.00  0.00           C
ATOM    608  CB  ASP A  31      50.952  61.922  70.930  1.00  0.00           C
ATOM    611  CG  ASP A  31      51.242  60.672  71.730  1.00  0.00           C
ATOM    612  OD1 ASP A  31      52.432  60.322  71.909  1.00  0.00           O
ATOM    613  OD2 ASP A  31      50.262  60.062  72.239  1.00  0.00           O
ATOM    614  C   ASP A  31      51.261  60.662  68.619  1.00  0.00           C
ATOM    615  O   ASP A  31      52.052  59.721  68.589  1.00  0.00           O
ATOM    616  N   PRO A  32      50.172  60.582  67.840  1.00  0.00           N
ATOM    617  CD  PRO A  32      48.882  61.141  68.250  1.00  0.00           C
ATOM    620  CA  PRO A  32      50.002  59.471  66.919  1.00  0.00           C
ATOM    622  CB  PRO A  32      48.511  59.521  66.529  1.00  0.00           C
ATOM    625  CG  PRO A  32      47.832  60.132  67.759  1.00  0.00           C
ATOM    628  C   PRO A  32      50.882  59.492  65.680  1.00  0.00           C
ATOM    629  O   PRO A  32      51.362  58.431  65.299  1.00  0.00           O
ATOM    630  N   TYR A  33      51.032  60.641  64.969  1.00  0.00           N
ATOM    632  CA  TYR A  33      51.762  60.701  63.710  1.00  0.00           C
ATOM    634  CB  TYR A  33      51.522  62.061  62.980  1.00  0.00           C
ATOM    637  CG  TYR A  33      52.092  62.071  61.569  1.00  0.00           C
ATOM    638  CD1 TYR A  33      53.142  62.931  61.219  1.00  0.00           C
ATOM    640  CE1 TYR A  33      53.672  62.912  59.919  1.00  0.00           C
ATOM    642  CZ  TYR A  33      53.122  62.061  58.949  1.00  0.00           C
ATOM    643  OH  TYR A  33      53.652  62.091  57.640  1.00  0.00           O
ATOM    645  CD2 TYR A  33      51.541  61.231  60.589  1.00  0.00           C
ATOM    647  CE2 TYR A  33      52.062  61.221  59.290  1.00  0.00           C
ATOM    649  C   TYR A  33      53.252  60.431  63.839  1.00  0.00           C
ATOM    650  O   TYR A  33      53.872  59.762  63.009  1.00  0.00           O
ATOM    651  N   ILE A  34      53.872  60.982  64.890  1.00  0.00           N
ATOM    653  CA  ILE A  34      55.302  60.881  65.159  1.00  0.00           C
ATOM    655  CB  ILE A  34      56.202  62.021  64.649  1.00  0.00           C
ATOM    657  CG2 ILE A  34      56.282  62.001  63.110  1.00  0.00           C
ATOM    661  CG1 ILE A  34      55.852  63.431  65.219  1.00  0.00           C
ATOM    664  CD  ILE A  34      54.691  64.151  64.539  1.00  0.00           C
ATOM    668  C   ILE A  34      55.402  60.771  66.669  1.00  0.00           C
ATOM    669  O   ILE A  34      54.412  60.732  67.369  1.00  0.00           O
ATOM    670  N   VAL A  35      56.611  60.602  67.229  1.00  0.00           N
ATOM    672  CA  VAL A  35      56.852  60.561  68.669  1.00  0.00           C
ATOM    674  CB  VAL A  35      56.752  61.832  69.519  1.00  0.00           C
ATOM    676  CG1 VAL A  35      57.511  62.971  68.809  1.00  0.00           C
ATOM    680  CG2 VAL A  35      55.312  62.243  69.879  1.00  0.00           C
ATOM    684  C   VAL A  35      56.422  59.291  69.379  1.00  0.00           C
ATOM    685  O   VAL A  35      57.261  58.582  69.909  1.00  0.00           O
ATOM    686  N   ARG A  36      55.132  58.892  69.379  1.00  0.00           N
ATOM    688  CA  ARG A  36      54.752  57.551  69.789  1.00  0.00           C
ATOM    690  CB  ARG A  36      53.222  57.421  70.049  1.00  0.00           C
ATOM    693  CG  ARG A  36      52.861  56.481  71.210  1.00  0.00           C
ATOM    696  CD  ARG A  36      52.592  55.012  70.860  1.00  0.00           C
ATOM    699  NE  ARG A  36      52.522  54.361  72.199  1.00  0.00           N
ATOM    701  CZ  ARG A  36      52.052  53.151  72.439  1.00  0.00           C
ATOM    702  NH1 ARG A  36      51.592  52.372  71.500  1.00  0.00           N
ATOM    705  NH2 ARG A  36      52.002  52.762  73.699  1.00  0.00           N
ATOM    708  C   ARG A  36      55.332  56.481  68.869  1.00  0.00           C
ATOM    709  O   ARG A  36      55.912  55.522  69.399  1.00  0.00           O
ATOM    710  N   PRO A  37      55.361  56.621  67.529  1.00  0.00           N
ATOM    711  CD  PRO A  37      54.302  57.311  66.769  1.00  0.00           C
ATOM    714  CA  PRO A  37      56.102  55.711  66.679  1.00  0.00           C
ATOM    716  CB  PRO A  37      55.702  56.091  65.239  1.00  0.00           C
ATOM    719  CG  PRO A  37      54.292  56.672  65.379  1.00  0.00           C
ATOM    722  C   PRO A  37      57.602  55.751  66.839  1.00  0.00           C
ATOM    723  O   PRO A  37      58.222  54.701  66.720  1.00  0.00           O
ATOM    724  N   VAL A  38      58.232  56.912  67.119  1.00  0.00           N
ATOM    726  CA  VAL A  38      59.682  56.942  67.329  1.00  0.00           C
ATOM    728  CB  VAL A  38      60.332  58.311  67.079  1.00  0.00           C
ATOM    730  CG1 VAL A  38      59.682  59.022  65.879  1.00  0.00           C
ATOM    734  CG2 VAL A  38      60.332  59.191  68.339  1.00  0.00           C
ATOM    738  C   VAL A  38      60.052  56.421  68.719  1.00  0.00           C
ATOM    739  O   VAL A  38      61.162  55.951  68.949  1.00  0.00           O
ATOM    740  N   ALA A  39      59.122  56.471  69.689  1.00  0.00           N
ATOM    742  CA  ALA A  39      59.362  56.041  71.050  1.00  0.00           C
ATOM    744  CB  ALA A  39      58.472  56.821  72.020  1.00  0.00           C
ATOM    748  C   ALA A  39      59.111  54.571  71.249  1.00  0.00           C
ATOM    749  O   ALA A  39      59.892  53.901  71.919  1.00  0.00           O
ATOM    750  N   VAL A  40      58.042  53.992  70.639  1.00  0.00           N
ATOM    752  CA  VAL A  40      57.902  52.541  70.509  1.00  0.00           C
ATOM    754  CB  VAL A  40      56.582  52.141  69.849  1.00  0.00           C
ATOM    756  CG1 VAL A  40      56.512  50.631  69.579  1.00  0.00           C
ATOM    760  CG2 VAL A  40      55.392  52.551  70.739  1.00  0.00           C
ATOM    764  C   VAL A  40      59.082  51.982  69.750  1.00  0.00           C
ATOM    765  O   VAL A  40      59.772  51.112  70.229  1.00  0.00           O
ATOM    766  N   ALA A  41      59.472  52.611  68.619  1.00  0.00           N
ATOM    768  CA  ALA A  41      60.672  52.262  67.910  1.00  0.00           C
ATOM    770  CB  ALA A  41      60.772  53.262  66.759  1.00  0.00           C
ATOM    774  C   ALA A  41      61.982  52.321  68.689  1.00  0.00           C
ATOM    775  O   ALA A  41      62.831  51.431  68.609  1.00  0.00           O
ATOM    776  N   TRP A  42      62.172  53.381  69.509  1.00  0.00           N
ATOM    778  CA  TRP A  42      63.262  53.442  70.470  1.00  0.00           C
ATOM    780  CB  TRP A  42      63.232  54.791  71.240  1.00  0.00           C
ATOM    783  CG  TRP A  42      64.401  55.041  72.129  1.00  0.00           C
ATOM    784  CD1 TRP A  42      64.452  54.891  73.489  1.00  0.00           C
ATOM    786  NE1 TRP A  42      65.702  55.251  73.939  1.00  0.00           N
ATOM    788  CE2 TRP A  42      66.471  55.641  72.910  1.00  0.00           C
ATOM    789  CD2 TRP A  42      65.712  55.511  71.730  1.00  0.00           C
ATOM    790  CE3 TRP A  42      66.282  55.841  70.499  1.00  0.00           C
ATOM    792  CZ3 TRP A  42      67.602  56.312  70.480  1.00  0.00           C
ATOM    794  CZ2 TRP A  42      67.782  56.122  72.890  1.00  0.00           C
ATOM    796  CH2 TRP A  42      68.332  56.452  71.660  1.00  0.00           C
ATOM    798  C   TRP A  42      63.232  52.271  71.439  1.00  0.00           C
ATOM    799  O   TRP A  42      64.242  51.592  71.590  1.00  0.00           O
ATOM    800  N   ARG A  43      62.062  51.931  72.029  1.00  0.00           N
ATOM    802  CA  ARG A  43      61.852  50.751  72.879  1.00  0.00           C
ATOM    804  CB  ARG A  43      60.382  50.721  73.399  1.00  0.00           C
ATOM    807  CG  ARG A  43      59.952  49.422  74.099  1.00  0.00           C
ATOM    810  CD  ARG A  43      58.492  49.401  74.569  1.00  0.00           C
ATOM    813  NE  ARG A  43      57.602  49.272  73.379  1.00  0.00           N
ATOM    815  CZ  ARG A  43      56.292  49.102  73.509  1.00  0.00           C
ATOM    816  NH1 ARG A  43      55.742  48.692  74.629  1.00  0.00           N
ATOM    819  NH2 ARG A  43      55.452  49.401  72.549  1.00  0.00           N
ATOM    822  C   ARG A  43      62.202  49.431  72.210  1.00  0.00           C
ATOM    823  O   ARG A  43      62.852  48.552  72.770  1.00  0.00           O
ATOM    824  N   ASP A  44      61.772  49.302  70.960  1.00  0.00           N
ATOM    826  CA  ASP A  44      61.672  48.092  70.199  1.00  0.00           C
ATOM    828  CB  ASP A  44      60.442  48.302  69.249  1.00  0.00           C
ATOM    831  CG  ASP A  44      59.052  48.181  69.890  1.00  0.00           C
ATOM    832  OD1 ASP A  44      58.892  48.381  71.129  1.00  0.00           O
ATOM    833  OD2 ASP A  44      58.072  48.022  69.109  1.00  0.00           O
ATOM    834  C   ASP A  44      62.982  47.812  69.409  1.00  0.00           C
ATOM    835  O   ASP A  44      63.151  46.732  68.849  1.00  0.00           O
ATOM    836  N   TYR A  45      63.971  48.742  69.399  1.00  0.00           N
ATOM    838  CA  TYR A  45      65.312  48.471  68.890  1.00  0.00           C
ATOM    840  CB  TYR A  45      65.772  49.412  67.729  1.00  0.00           C
ATOM    843  CG  TYR A  45      65.221  49.012  66.399  1.00  0.00           C
ATOM    844  CD1 TYR A  45      65.452  47.731  65.869  1.00  0.00           C
ATOM    846  CE1 TYR A  45      65.062  47.432  64.550  1.00  0.00           C
ATOM    848  CZ  TYR A  45      64.422  48.391  63.779  1.00  0.00           C
ATOM    849  OH  TYR A  45      63.932  48.082  62.499  1.00  0.00           O
ATOM    851  CD2 TYR A  45      64.632  49.992  65.579  1.00  0.00           C
ATOM    853  CE2 TYR A  45      64.242  49.681  64.279  1.00  0.00           C
ATOM    855  C   TYR A  45      66.412  48.601  69.909  1.00  0.00           C
ATOM    856  O   TYR A  45      67.222  47.692  70.070  1.00  0.00           O
ATOM    857  N   VAL A  46      66.572  49.781  70.569  1.00  0.00           N
ATOM    859  CA  VAL A  46      67.831  50.012  71.269  1.00  0.00           C
ATOM    861  CB  VAL A  46      68.232  51.471  71.509  1.00  0.00           C
ATOM    863  CG1 VAL A  46      68.272  52.201  70.159  1.00  0.00           C
ATOM    867  CG2 VAL A  46      67.312  52.201  72.509  1.00  0.00           C
ATOM    871  C   VAL A  46      67.932  49.142  72.529  1.00  0.00           C
ATOM    872  O   VAL A  46      66.962  49.072  73.290  1.00  0.00           O
ATOM    873  N   PRO A  47      69.022  48.412  72.779  1.00  0.00           N
ATOM    874  CD  PRO A  47      70.221  48.332  71.939  1.00  0.00           C
ATOM    877  CA  PRO A  47      69.151  47.622  73.989  1.00  0.00           C
ATOM    879  CB  PRO A  47      70.511  46.912  73.839  1.00  0.00           C
ATOM    882  CG  PRO A  47      71.302  47.762  72.849  1.00  0.00           C
ATOM    885  C   PRO A  47      69.072  48.451  75.239  1.00  0.00           C
ATOM    886  O   PRO A  47      69.532  49.591  75.270  1.00  0.00           O
ATOM    887  N   GLN A  48      68.542  47.892  76.339  1.00  0.00           N
ATOM    889  CA  GLN A  48      68.532  48.552  77.630  1.00  0.00           C
ATOM    891  CB  GLN A  48      67.872  47.651  78.710  1.00  0.00           C
ATOM    894  CG  GLN A  48      66.322  47.721  78.719  1.00  0.00           C
ATOM    897  CD  GLN A  48      65.742  49.092  79.079  1.00  0.00           C
ATOM    898  OE1 GLN A  48      64.632  49.451  78.679  1.00  0.00           O
ATOM    899  NE2 GLN A  48      66.462  49.881  79.909  1.00  0.00           N
ATOM    902  C   GLN A  48      69.882  49.132  78.109  1.00  0.00           C
ATOM    903  O   GLN A  48      69.892  50.262  78.589  1.00  0.00           O
ATOM    904  N   PRO A  49      71.042  48.493  77.929  1.00  0.00           N
ATOM    905  CD  PRO A  49      71.152  47.032  77.929  1.00  0.00           C
ATOM    908  CA  PRO A  49      72.312  49.132  78.249  1.00  0.00           C
ATOM    910  CB  PRO A  49      73.332  48.001  78.010  1.00  0.00           C
ATOM    913  CG  PRO A  49      72.552  46.761  78.449  1.00  0.00           C
ATOM    916  C   PRO A  49      72.651  50.342  77.399  1.00  0.00           C
ATOM    917  O   PRO A  49      73.272  51.271  77.910  1.00  0.00           O
ATOM    918  N   ALA A  50      72.252  50.361  76.109  1.00  0.00           N
ATOM    920  CA  ALA A  50      72.352  51.562  75.289  1.00  0.00           C
ATOM    922  CB  ALA A  50      71.972  51.281  73.819  1.00  0.00           C
ATOM    926  C   ALA A  50      71.541  52.742  75.819  1.00  0.00           C
ATOM    927  O   ALA A  50      72.082  53.832  75.969  1.00  0.00           O
ATOM    928  N   ARG A  51      70.261  52.521  76.189  1.00  0.00           N
ATOM    930  CA  ARG A  51      69.422  53.521  76.839  1.00  0.00           C
ATOM    932  CB  ARG A  51      68.052  52.931  77.250  1.00  0.00           C
ATOM    935  CG  ARG A  51      67.172  52.391  76.109  1.00  0.00           C
ATOM    938  CD  ARG A  51      65.821  51.982  76.690  1.00  0.00           C
ATOM    941  NE  ARG A  51      64.982  53.211  76.779  1.00  0.00           N
ATOM    943  CZ  ARG A  51      63.682  53.172  77.040  1.00  0.00           C
ATOM    944  NH1 ARG A  51      62.952  52.103  76.800  1.00  0.00           N
ATOM    947  NH2 ARG A  51      63.151  54.242  77.599  1.00  0.00           N
ATOM    950  C   ARG A  51      70.002  54.022  78.150  1.00  0.00           C
ATOM    951  O   ARG A  51      70.112  55.221  78.419  1.00  0.00           O
ATOM    952  N   ASN A  52      70.462  53.092  79.000  1.00  0.00           N
ATOM    954  CA  ASN A  52      71.132  53.401  80.250  1.00  0.00           C
ATOM    956  CB  ASN A  52      71.522  52.111  81.009  1.00  0.00           C
ATOM    959  CG  ASN A  52      70.312  51.242  81.380  1.00  0.00           C
ATOM    960  OD1 ASN A  52      69.142  51.632  81.369  1.00  0.00           O
ATOM    961  ND2 ASN A  52      70.602  49.971  81.750  1.00  0.00           N
ATOM    964  C   ASN A  52      72.382  54.232  80.009  1.00  0.00           C
ATOM    965  O   ASN A  52      72.651  55.192  80.729  1.00  0.00           O
ATOM    966  N   GLY A  53      73.151  53.921  78.959  1.00  0.00           N
ATOM    968  CA  GLY A  53      74.242  54.762  78.480  1.00  0.00           C
ATOM    971  C   GLY A  53      73.831  56.151  78.080  1.00  0.00           C
ATOM    972  O   GLY A  53      74.322  57.131  78.649  1.00  0.00           O
ATOM    973  N   LEU A  54      72.922  56.312  77.099  1.00  0.00           N
ATOM    975  CA  LEU A  54      72.502  57.622  76.629  1.00  0.00           C
ATOM    977  CB  LEU A  54      71.611  57.531  75.349  1.00  0.00           C
ATOM    980  CG  LEU A  54      72.352  57.262  74.009  1.00  0.00           C
ATOM    982  CD1 LEU A  54      73.511  58.232  73.740  1.00  0.00           C
ATOM    986  CD2 LEU A  54      72.822  55.811  73.829  1.00  0.00           C
ATOM    990  C   LEU A  54      71.812  58.482  77.700  1.00  0.00           C
ATOM    991  O   LEU A  54      72.152  59.641  77.899  1.00  0.00           O
ATOM    992  N   SER A  55      70.892  57.892  78.469  1.00  0.00           N
ATOM    994  CA  SER A  55      70.242  58.552  79.599  1.00  0.00           C
ATOM    996  CB  SER A  55      69.132  57.702  80.239  1.00  0.00           C
ATOM    999  OG  SER A  55      68.032  57.611  79.349  1.00  0.00           O
ATOM   1001  C   SER A  55      71.182  58.992  80.700  1.00  0.00           C
ATOM   1002  O   SER A  55      71.062  60.111  81.189  1.00  0.00           O
ATOM   1003  N   ASN A  56      72.142  58.131  81.129  1.00  0.00           N
ATOM   1005  CA  ASN A  56      73.151  58.561  82.090  1.00  0.00           C
ATOM   1007  CB  ASN A  56      74.011  57.401  82.629  1.00  0.00           C
ATOM   1010  CG  ASN A  56      73.242  56.681  83.729  1.00  0.00           C
ATOM   1011  OD1 ASN A  56      72.802  57.321  84.699  1.00  0.00           O
ATOM   1012  ND2 ASN A  56      73.102  55.342  83.599  1.00  0.00           N
ATOM   1015  C   ASN A  56      74.062  59.651  81.579  1.00  0.00           C
ATOM   1016  O   ASN A  56      74.361  60.592  82.300  1.00  0.00           O
ATOM   1017  N   PHE A  57      74.512  59.552  80.309  1.00  0.00           N
ATOM   1019  CA  PHE A  57      75.401  60.541  79.710  1.00  0.00           C
ATOM   1021  CB  PHE A  57      75.862  60.072  78.299  1.00  0.00           C
ATOM   1024  CG  PHE A  57      76.712  61.122  77.610  1.00  0.00           C
ATOM   1025  CD1 PHE A  57      78.052  61.301  77.980  1.00  0.00           C
ATOM   1027  CE1 PHE A  57      78.812  62.332  77.429  1.00  0.00           C
ATOM   1029  CZ  PHE A  57      78.242  63.181  76.469  1.00  0.00           C
ATOM   1031  CD2 PHE A  57      76.142  61.982  76.649  1.00  0.00           C
ATOM   1033  CE2 PHE A  57      76.912  63.011  76.089  1.00  0.00           C
ATOM   1035  C   PHE A  57      74.802  61.942  79.669  1.00  0.00           C
ATOM   1036  O   PHE A  57      75.382  62.912  80.139  1.00  0.00           O
ATOM   1037  N   THR A  58      73.552  62.052  79.169  1.00  0.00           N
ATOM   1039  CA  THR A  58      72.822  63.311  79.109  1.00  0.00           C
ATOM   1041  CB  THR A  58      71.541  63.181  78.309  1.00  0.00           C
ATOM   1043  OG1 THR A  58      71.852  62.742  76.989  1.00  0.00           O
ATOM   1045  CG2 THR A  58      70.872  64.552  78.179  1.00  0.00           C
ATOM   1049  C   THR A  58      72.542  63.911  80.469  1.00  0.00           C
ATOM   1050  O   THR A  58      72.702  65.101  80.689  1.00  0.00           O
ATOM   1051  N   GLY A  59      72.162  63.052  81.449  1.00  0.00           N
ATOM   1053  CA  GLY A  59      71.942  63.451  82.829  1.00  0.00           C
ATOM   1056  C   GLY A  59      73.172  63.952  83.529  1.00  0.00           C
ATOM   1057  O   GLY A  59      73.102  64.882  84.330  1.00  0.00           O
ATOM   1058  N   ASN A  60      74.342  63.372  83.229  1.00  0.00           N
ATOM   1060  CA  ASN A  60      75.632  63.742  83.799  1.00  0.00           C
ATOM   1062  CB  ASN A  60      76.732  62.742  83.369  1.00  0.00           C
ATOM   1065  CG  ASN A  60      77.942  62.912  84.279  1.00  0.00           C
ATOM   1066  OD1 ASN A  60      77.802  62.962  85.500  1.00  0.00           O
ATOM   1067  ND2 ASN A  60      79.152  63.041  83.690  1.00  0.00           N
ATOM   1070  C   ASN A  60      76.042  65.181  83.480  1.00  0.00           C
ATOM   1071  O   ASN A  60      76.662  65.861  84.299  1.00  0.00           O
ATOM   1072  N   LEU A  61      75.632  65.701  82.309  1.00  0.00           N
ATOM   1074  CA  LEU A  61      75.802  67.091  81.909  1.00  0.00           C
ATOM   1076  CB  LEU A  61      75.182  67.372  80.519  1.00  0.00           C
ATOM   1079  CG  LEU A  61      75.712  66.492  79.369  1.00  0.00           C
ATOM   1081  CD1 LEU A  61      74.972  66.842  78.069  1.00  0.00           C
ATOM   1085  CD2 LEU A  61      77.232  66.641  79.199  1.00  0.00           C
ATOM   1089  C   LEU A  61      75.182  68.052  82.890  1.00  0.00           C
ATOM   1090  O   LEU A  61      75.672  69.151  83.119  1.00  0.00           O
ATOM   1091  N   GLU A  62      74.062  67.651  83.519  1.00  0.00           N
ATOM   1093  CA  GLU A  62      73.282  68.512  84.380  1.00  0.00           C
ATOM   1095  CB  GLU A  62      71.782  68.162  84.190  1.00  0.00           C
ATOM   1098  CG  GLU A  62      71.312  68.482  82.750  1.00  0.00           C
ATOM   1101  CD  GLU A  62      69.902  68.001  82.449  1.00  0.00           C
ATOM   1102  OE1 GLU A  62      68.932  68.552  83.000  1.00  0.00           O
ATOM   1103  OE2 GLU A  62      69.802  67.132  81.540  1.00  0.00           O
ATOM   1104  C   GLU A  62      73.691  68.382  85.840  1.00  0.00           C
ATOM   1105  O   GLU A  62      73.262  69.162  86.690  1.00  0.00           O
ATOM   1106  N   GLU A  63      74.602  67.452  86.159  1.00  0.00           N
ATOM   1108  CA  GLU A  63      75.142  67.272  87.499  1.00  0.00           C
ATOM   1110  CB  GLU A  63      75.821  65.891  87.650  1.00  0.00           C
ATOM   1113  CG  GLU A  63      74.862  64.711  87.320  1.00  0.00           C
ATOM   1116  CD  GLU A  63      73.702  64.532  88.290  1.00  0.00           C
ATOM   1117  OE1 GLU A  63      73.812  64.891  89.479  1.00  0.00           O
ATOM   1118  OE2 GLU A  63      72.691  63.921  87.860  1.00  0.00           O
ATOM   1119  C   GLU A  63      76.022  68.423  88.029  1.00  0.00           C
ATOM   1120  O   GLU A  63      76.002  68.711  89.229  1.00  0.00           O
ATOM   1121  N   PRO A  64      76.802  69.162  87.239  1.00  0.00           N
ATOM   1122  CD  PRO A  64      77.501  68.611  86.089  1.00  0.00           C
ATOM   1125  CA  PRO A  64      77.482  70.351  87.739  1.00  0.00           C
ATOM   1127  CB  PRO A  64      78.582  70.622  86.710  1.00  0.00           C
ATOM   1130  CG  PRO A  64      78.892  69.213  86.229  1.00  0.00           C
ATOM   1133  C   PRO A  64      76.552  71.541  87.940  1.00  0.00           C
ATOM   1134  O   PRO A  64      76.782  72.332  88.860  1.00  0.00           O
ATOM   1135  N   ALA A  65      75.541  71.713  87.069  1.00  0.00           N
ATOM   1137  CA  ALA A  65      74.492  72.702  87.239  1.00  0.00           C
ATOM   1139  CB  ALA A  65      73.522  72.692  86.039  1.00  0.00           C
ATOM   1143  C   ALA A  65      73.662  72.512  88.480  1.00  0.00           C
ATOM   1144  O   ALA A  65      73.431  73.442  89.260  1.00  0.00           O
ATOM   1145  N   VAL A  66      73.222  71.251  88.719  1.00  0.00           N
ATOM   1147  CA  VAL A  66      72.452  70.912  89.899  1.00  0.00           C
ATOM   1149  CB  VAL A  66      71.872  69.501  89.849  1.00  0.00           C
ATOM   1151  CG1 VAL A  66      72.852  68.401  90.239  1.00  0.00           C
ATOM   1155  CG2 VAL A  66      70.702  69.451  90.819  1.00  0.00           C
ATOM   1159  C   VAL A  66      73.272  71.192  91.159  1.00  0.00           C
ATOM   1160  O   VAL A  66      72.791  71.811  92.099  1.00  0.00           O
ATOM   1161  N   MET A  67      74.571  70.841  91.159  1.00  0.00           N
ATOM   1163  CA  MET A  67      75.471  71.172  92.250  1.00  0.00           C
ATOM   1165  CB  MET A  67      76.892  70.641  91.890  1.00  0.00           C
ATOM   1168  CG  MET A  67      77.992  70.853  92.949  1.00  0.00           C
ATOM   1171  SD  MET A  67      78.772  72.471  93.080  1.00  0.00           S
ATOM   1172  CE  MET A  67      80.081  71.971  94.239  1.00  0.00           C
ATOM   1176  C   MET A  67      75.522  72.651  92.610  1.00  0.00           C
ATOM   1177  O   MET A  67      75.272  73.012  93.760  1.00  0.00           O
ATOM   1178  N   VAL A  68      75.762  73.562  91.640  1.00  0.00           N
ATOM   1180  CA  VAL A  68      75.962  74.971  91.989  1.00  0.00           C
ATOM   1182  CB  VAL A  68      76.632  75.751  90.849  1.00  0.00           C
ATOM   1184  CG1 VAL A  68      75.651  76.071  89.719  1.00  0.00           C
ATOM   1188  CG2 VAL A  68      77.282  77.052  91.360  1.00  0.00           C
ATOM   1192  C   VAL A  68      74.681  75.641  92.440  1.00  0.00           C
ATOM   1193  O   VAL A  68      74.681  76.572  93.249  1.00  0.00           O
ATOM   1194  N   ASN A  69      73.532  75.151  91.939  1.00  0.00           N
ATOM   1196  CA  ASN A  69      72.202  75.501  92.399  1.00  0.00           C
ATOM   1198  CB  ASN A  69      71.182  75.122  91.309  1.00  0.00           C
ATOM   1201  CG  ASN A  69      71.302  76.111  90.150  1.00  0.00           C
ATOM   1202  OD1 ASN A  69      71.342  77.332  90.349  1.00  0.00           O
ATOM   1203  ND2 ASN A  69      71.401  75.582  88.919  1.00  0.00           N
ATOM   1206  C   ASN A  69      71.842  75.041  93.830  1.00  0.00           C
ATOM   1207  O   ASN A  69      71.272  75.821  94.579  1.00  0.00           O
ATOM   1208  N   TYR A  70      72.212  73.821  94.279  1.00  0.00           N
ATOM   1210  CA  TYR A  70      72.012  73.423  95.679  1.00  0.00           C
ATOM   1212  CB  TYR A  70      72.482  71.962  95.949  1.00  0.00           C
ATOM   1215  CG  TYR A  70      71.392  71.012  95.580  1.00  0.00           C
ATOM   1216  CD1 TYR A  70      70.202  70.993  96.319  1.00  0.00           C
ATOM   1218  CE1 TYR A  70      69.192  70.062  96.039  1.00  0.00           C
ATOM   1220  CZ  TYR A  70      69.382  69.141  95.010  1.00  0.00           C
ATOM   1221  OH  TYR A  70      68.422  68.181  94.669  1.00  0.00           O
ATOM   1223  CD2 TYR A  70      71.572  70.062  94.569  1.00  0.00           C
ATOM   1225  CE2 TYR A  70      70.572  69.141  94.279  1.00  0.00           C
ATOM   1227  C   TYR A  70      72.712  74.311  96.699  1.00  0.00           C
ATOM   1228  O   TYR A  70      72.142  74.751  97.700  1.00  0.00           O
ATOM   1229  N   PHE A  71      73.962  74.701  96.419  1.00  0.00           N
ATOM   1231  CA  PHE A  71      74.662  75.692  97.219  1.00  0.00           C
ATOM   1233  CB  PHE A  71      76.112  75.912  96.739  1.00  0.00           C
ATOM   1236  CG  PHE A  71      76.992  74.782  97.149  1.00  0.00           C
ATOM   1237  CD1 PHE A  71      77.112  73.611  96.389  1.00  0.00           C
ATOM   1239  CE1 PHE A  71      77.931  72.552  96.809  1.00  0.00           C
ATOM   1241  CZ  PHE A  71      78.662  72.671  97.980  1.00  0.00           C
ATOM   1243  CD2 PHE A  71      77.782  74.901  98.299  1.00  0.00           C
ATOM   1245  CE2 PHE A  71      78.611  73.861  98.719  1.00  0.00           C
ATOM   1247  C   PHE A  71      73.952  77.041  97.289  1.00  0.00           C
ATOM   1248  O   PHE A  71      73.992  77.702  98.339  1.00  0.00           O
ATOM   1249  N   LEU A  72      73.321  77.452  96.169  1.00  0.00           N
ATOM   1251  CA  LEU A  72      72.422  78.602  96.050  1.00  0.00           C
ATOM   1253  CB  LEU A  72      72.012  78.802  94.559  1.00  0.00           C
ATOM   1256  CG  LEU A  72      71.732  80.242  94.079  1.00  0.00           C
ATOM   1258  CD1 LEU A  72      71.242  80.232  92.629  1.00  0.00           C
ATOM   1262  CD2 LEU A  72      70.662  80.971  94.890  1.00  0.00           C
ATOM   1266  C   LEU A  72      71.182  78.451  96.939  1.00  0.00           C
ATOM   1267  O   LEU A  72      70.791  79.361  97.659  1.00  0.00           O
ATOM   1268  N   GLN A  73      70.532  77.262  96.950  1.00  0.00           N
ATOM   1270  CA  GLN A  73      69.422  76.962  97.859  1.00  0.00           C
ATOM   1272  CB  GLN A  73      68.782  75.582  97.570  1.00  0.00           C
ATOM   1275  CG  GLN A  73      68.032  75.512  96.210  1.00  0.00           C
ATOM   1278  CD  GLN A  73      67.172  74.241  96.000  1.00  0.00           C
ATOM   1279  OE1 GLN A  73      66.942  73.762  94.890  1.00  0.00           O
ATOM   1280  NE2 GLN A  73      66.651  73.711  97.119  1.00  0.00           N
ATOM   1283  C   GLN A  73      69.802  77.041  99.330  1.00  0.00           C
ATOM   1284  O   GLN A  73      69.151  77.721 100.130  1.00  0.00           O
ATOM   1285  N   GLY A  74      70.941  76.452  99.720  1.00  0.00           N
ATOM   1287  CA  GLY A  74      71.511  76.662 101.040  1.00  0.00           C
ATOM   1290  C   GLY A  74      71.852  75.412 101.749  1.00  0.00           C
ATOM   1291  O   GLY A  74      72.232  75.452 102.929  1.00  0.00           O
ATOM   1292  N   ASP A  75      71.732  74.281 101.040  1.00  0.00           N
ATOM   1294  CA  ASP A  75      72.122  72.982 101.469  1.00  0.00           C
ATOM   1296  CB  ASP A  75      70.922  72.021 101.359  1.00  0.00           C
ATOM   1299  CG  ASP A  75      70.291  71.951  99.969  1.00  0.00           C
ATOM   1300  OD1 ASP A  75      70.052  73.012  99.330  1.00  0.00           O
ATOM   1301  OD2 ASP A  75      69.922  70.811  99.610  1.00  0.00           O
ATOM   1302  C   ASP A  75      73.362  72.481 100.699  1.00  0.00           C
ATOM   1303  O   ASP A  75      73.282  71.962  99.580  1.00  0.00           O
ATOM   1304  N   PRO A  76      74.541  72.592 101.299  1.00  0.00           N
ATOM   1305  CD  PRO A  76      74.821  73.641 102.280  1.00  0.00           C
ATOM   1308  CA  PRO A  76      75.772  72.132 100.659  1.00  0.00           C
ATOM   1310  CB  PRO A  76      76.901  72.772 101.479  1.00  0.00           C
ATOM   1313  CG  PRO A  76      76.242  73.382 102.719  1.00  0.00           C
ATOM   1316  C   PRO A  76      75.892  70.631 100.650  1.00  0.00           C
ATOM   1317  O   PRO A  76      76.752  70.111  99.939  1.00  0.00           O
ATOM   1318  N   TYR A  77      75.122  69.882 101.479  1.00  0.00           N
ATOM   1320  CA  TYR A  77      75.252  68.431 101.460  1.00  0.00           C
ATOM   1322  CB  TYR A  77      74.401  67.781 102.589  1.00  0.00           C
ATOM   1325  CG  TYR A  77      74.562  66.272 102.589  1.00  0.00           C
ATOM   1326  CD1 TYR A  77      75.681  65.692 103.179  1.00  0.00           C
ATOM   1328  CE1 TYR A  77      75.922  64.311 103.080  1.00  0.00           C
ATOM   1330  CZ  TYR A  77      74.982  63.482 102.460  1.00  0.00           C
ATOM   1331  OH  TYR A  77      75.212  62.091 102.409  1.00  0.00           O
ATOM   1333  CD2 TYR A  77      73.652  65.431 101.909  1.00  0.00           C
ATOM   1335  CE2 TYR A  77      73.852  64.041 101.870  1.00  0.00           C
ATOM   1337  C   TYR A  77      74.902  67.812 100.099  1.00  0.00           C
ATOM   1338  O   TYR A  77      75.702  67.103  99.510  1.00  0.00           O
ATOM   1339  N   GLN A  78      73.711  68.151  99.559  1.00  0.00           N
ATOM   1341  CA  GLN A  78      73.232  67.711  98.279  1.00  0.00           C
ATOM   1343  CB  GLN A  78      71.752  68.052  98.099  1.00  0.00           C
ATOM   1346  CG  GLN A  78      70.892  67.332  99.160  1.00  0.00           C
ATOM   1349  CD  GLN A  78      69.462  67.111  98.670  1.00  0.00           C
ATOM   1350  OE1 GLN A  78      69.151  67.201  97.490  1.00  0.00           O
ATOM   1351  NE2 GLN A  78      68.542  66.751  99.589  1.00  0.00           N
ATOM   1354  C   GLN A  78      74.041  68.192  97.110  1.00  0.00           C
ATOM   1355  O   GLN A  78      74.372  67.431  96.199  1.00  0.00           O
ATOM   1356  N   GLY A  79      74.512  69.462  97.129  1.00  0.00           N
ATOM   1358  CA  GLY A  79      75.511  69.931  96.179  1.00  0.00           C
ATOM   1361  C   GLY A  79      76.761  69.072  96.169  1.00  0.00           C
ATOM   1362  O   GLY A  79      77.272  68.692  95.119  1.00  0.00           O
ATOM   1363  N   MET A  80      77.272  68.662  97.339  1.00  0.00           N
ATOM   1365  CA  MET A  80      78.372  67.711  97.329  1.00  0.00           C
ATOM   1367  CB  MET A  80      79.162  67.762  98.640  1.00  0.00           C
ATOM   1370  CG  MET A  80      79.892  69.111  98.829  1.00  0.00           C
ATOM   1373  SD  MET A  80      80.971  69.651  97.460  1.00  0.00           S
ATOM   1374  CE  MET A  80      82.011  68.171  97.349  1.00  0.00           C
ATOM   1378  C   MET A  80      78.032  66.291  96.909  1.00  0.00           C
ATOM   1379  O   MET A  80      78.912  65.622  96.360  1.00  0.00           O
ATOM   1380  N   VAL A  81      76.782  65.821  97.040  1.00  0.00           N
ATOM   1382  CA  VAL A  81      76.312  64.582  96.430  1.00  0.00           C
ATOM   1384  CB  VAL A  81      74.862  64.261  96.859  1.00  0.00           C
ATOM   1386  CG1 VAL A  81      74.312  63.001  96.179  1.00  0.00           C
ATOM   1390  CG2 VAL A  81      74.772  64.072  98.379  1.00  0.00           C
ATOM   1394  C   VAL A  81      76.441  64.611  94.899  1.00  0.00           C
ATOM   1395  O   VAL A  81      77.032  63.721  94.279  1.00  0.00           O
ATOM   1396  N   HIS A  82      75.962  65.701  94.269  1.00  0.00           N
ATOM   1398  CA  HIS A  82      75.992  65.872  92.820  1.00  0.00           C
ATOM   1400  CB  HIS A  82      74.922  66.872  92.399  1.00  0.00           C
ATOM   1403  ND1 HIS A  82      72.942  65.372  91.960  1.00  0.00           N
ATOM   1405  CG  HIS A  82      73.562  66.321  92.739  1.00  0.00           C
ATOM   1406  CE1 HIS A  82      71.732  65.122  92.519  1.00  0.00           C
ATOM   1408  NE2 HIS A  82      71.522  65.872  93.589  1.00  0.00           N
ATOM   1409  CD2 HIS A  82      72.672  66.632  93.719  1.00  0.00           C
ATOM   1411  C   HIS A  82      77.342  66.251  92.239  1.00  0.00           C
ATOM   1412  O   HIS A  82      77.672  65.912  91.099  1.00  0.00           O
ATOM   1413  N   PHE A  83      78.222  66.891  93.029  1.00  0.00           N
ATOM   1415  CA  PHE A  83      79.642  66.993  92.709  1.00  0.00           C
ATOM   1417  CB  PHE A  83      80.392  67.851  93.779  1.00  0.00           C
ATOM   1420  CG  PHE A  83      81.842  68.082  93.379  1.00  0.00           C
ATOM   1421  CD1 PHE A  83      82.842  67.151  93.710  1.00  0.00           C
ATOM   1423  CE1 PHE A  83      84.131  67.282  93.189  1.00  0.00           C
ATOM   1425  CZ  PHE A  83      84.461  68.382  92.399  1.00  0.00           C
ATOM   1427  CD2 PHE A  83      82.181  69.192  92.599  1.00  0.00           C
ATOM   1429  CE2 PHE A  83      83.492  69.353  92.119  1.00  0.00           C
ATOM   1431  C   PHE A  83      80.312  65.631  92.610  1.00  0.00           C
ATOM   1432  O   PHE A  83      81.041  65.332  91.659  1.00  0.00           O
ATOM   1433  N   THR A  84      80.092  64.732  93.609  1.00  0.00           N
ATOM   1435  CA  THR A  84      80.662  63.391  93.579  1.00  0.00           C
ATOM   1437  CB  THR A  84      80.742  62.632  94.909  1.00  0.00           C
ATOM   1439  OG1 THR A  84      79.531  62.541  95.659  1.00  0.00           O
ATOM   1441  CG2 THR A  84      81.722  63.401  95.809  1.00  0.00           C
ATOM   1445  C   THR A  84      80.122  62.512  92.469  1.00  0.00           C
ATOM   1446  O   THR A  84      80.872  61.791  91.820  1.00  0.00           O
ATOM   1447  N   ARG A  85      78.812  62.622  92.169  1.00  0.00           N
ATOM   1449  CA  ARG A  85      78.232  62.021  90.989  1.00  0.00           C
ATOM   1451  CB  ARG A  85      76.702  62.243  91.009  1.00  0.00           C
ATOM   1454  CG  ARG A  85      75.912  62.221  89.699  1.00  0.00           C
ATOM   1457  CD  ARG A  85      75.541  60.832  89.180  1.00  0.00           C
ATOM   1460  NE  ARG A  85      74.852  61.071  87.879  1.00  0.00           N
ATOM   1462  CZ  ARG A  85      74.272  60.142  87.149  1.00  0.00           C
ATOM   1463  NH1 ARG A  85      73.982  58.942  87.580  1.00  0.00           N
ATOM   1466  NH2 ARG A  85      73.992  60.431  85.889  1.00  0.00           N
ATOM   1469  C   ARG A  85      78.872  62.432  89.669  1.00  0.00           C
ATOM   1470  O   ARG A  85      79.261  61.551  88.909  1.00  0.00           O
ATOM   1471  N   PHE A  86      79.082  63.742  89.409  1.00  0.00           N
ATOM   1473  CA  PHE A  86      79.842  64.162  88.239  1.00  0.00           C
ATOM   1475  CB  PHE A  86      79.791  65.701  88.070  1.00  0.00           C
ATOM   1478  CG  PHE A  86      80.452  66.132  86.779  1.00  0.00           C
ATOM   1479  CD1 PHE A  86      79.782  65.923  85.559  1.00  0.00           C
ATOM   1481  CE1 PHE A  86      80.342  66.361  84.349  1.00  0.00           C
ATOM   1483  CZ  PHE A  86      81.592  66.993  84.349  1.00  0.00           C
ATOM   1485  CD2 PHE A  86      81.712  66.762  86.750  1.00  0.00           C
ATOM   1487  CE2 PHE A  86      82.291  67.173  85.539  1.00  0.00           C
ATOM   1489  C   PHE A  86      81.292  63.671  88.239  1.00  0.00           C
ATOM   1490  O   PHE A  86      81.761  63.122  87.250  1.00  0.00           O
ATOM   1491  N   PHE A  87      82.041  63.822  89.349  1.00  0.00           N
ATOM   1493  CA  PHE A  87      83.471  63.512  89.349  1.00  0.00           C
ATOM   1495  CB  PHE A  87      84.092  63.981  90.700  1.00  0.00           C
ATOM   1498  CG  PHE A  87      85.592  63.872  90.669  1.00  0.00           C
ATOM   1499  CD1 PHE A  87      86.362  64.932  90.169  1.00  0.00           C
ATOM   1501  CE1 PHE A  87      87.752  64.852  90.119  1.00  0.00           C
ATOM   1503  CZ  PHE A  87      88.401  63.701  90.589  1.00  0.00           C
ATOM   1505  CD2 PHE A  87      86.261  62.731  91.149  1.00  0.00           C
ATOM   1507  CE2 PHE A  87      87.651  62.642  91.099  1.00  0.00           C
ATOM   1509  C   PHE A  87      83.782  62.032  89.040  1.00  0.00           C
ATOM   1510  O   PHE A  87      84.562  61.691  88.140  1.00  0.00           O
ATOM   1511  N   LEU A  88      83.071  61.122  89.739  1.00  0.00           N
ATOM   1513  CA  LEU A  88      83.112  59.692  89.549  1.00  0.00           C
ATOM   1515  CB  LEU A  88      82.262  58.971  90.650  1.00  0.00           C
ATOM   1518  CG  LEU A  88      82.861  58.822  92.090  1.00  0.00           C
ATOM   1520  CD1 LEU A  88      83.991  57.782  92.139  1.00  0.00           C
ATOM   1524  CD2 LEU A  88      83.342  60.101  92.790  1.00  0.00           C
ATOM   1528  C   LEU A  88      82.642  59.282  88.150  1.00  0.00           C
ATOM   1529  O   LEU A  88      83.302  58.471  87.479  1.00  0.00           O
ATOM   1530  N   ASN A  89      81.511  59.821  87.650  1.00  0.00           N
ATOM   1532  CA  ASN A  89      80.922  59.492  86.349  1.00  0.00           C
ATOM   1534  CB  ASN A  89      79.562  60.221  86.169  1.00  0.00           C
ATOM   1537  CG  ASN A  89      78.372  59.552  86.869  1.00  0.00           C
ATOM   1538  OD1 ASN A  89      77.222  59.841  86.529  1.00  0.00           O
ATOM   1539  ND2 ASN A  89      78.602  58.571  87.769  1.00  0.00           N
ATOM   1542  C   ASN A  89      81.802  59.851  85.159  1.00  0.00           C
ATOM   1543  O   ASN A  89      82.072  59.032  84.269  1.00  0.00           O
ATOM   1544  N   THR A  90      82.302  61.082  85.159  1.00  0.00           N
ATOM   1546  CA  THR A  90      83.141  61.642  84.110  1.00  0.00           C
ATOM   1548  CB  THR A  90      83.382  63.111  84.400  1.00  0.00           C
ATOM   1550  OG1 THR A  90      82.132  63.762  84.400  1.00  0.00           O
ATOM   1552  CG2 THR A  90      84.251  63.781  83.329  1.00  0.00           C
ATOM   1556  C   THR A  90      84.452  60.923  83.909  1.00  0.00           C
ATOM   1557  O   THR A  90      84.861  60.582  82.800  1.00  0.00           O
ATOM   1558  N   ILE A  91      85.142  60.582  85.019  1.00  0.00           N
ATOM   1560  CA  ILE A  91      86.392  59.851  84.960  1.00  0.00           C
ATOM   1562  CB  ILE A  91      87.232  60.122  86.210  1.00  0.00           C
ATOM   1564  CG2 ILE A  91      88.541  59.302  86.149  1.00  0.00           C
ATOM   1568  CG1 ILE A  91      87.502  61.642  86.330  1.00  0.00           C
ATOM   1571  CD  ILE A  91      88.351  62.032  87.540  1.00  0.00           C
ATOM   1575  C   ILE A  91      86.111  58.372  84.779  1.00  0.00           C
ATOM   1576  O   ILE A  91      86.412  57.762  83.749  1.00  0.00           O
ATOM   1577  N   LEU A  92      85.511  57.721  85.779  1.00  0.00           N
ATOM   1579  CA  LEU A  92      85.521  56.281  85.829  1.00  0.00           C
ATOM   1581  CB  LEU A  92      85.232  55.762  87.250  1.00  0.00           C
ATOM   1584  CG  LEU A  92      86.071  56.382  88.379  1.00  0.00           C
ATOM   1586  CD1 LEU A  92      85.472  55.931  89.710  1.00  0.00           C
ATOM   1590  CD2 LEU A  92      87.542  55.961  88.290  1.00  0.00           C
ATOM   1594  C   LEU A  92      84.492  55.681  84.890  1.00  0.00           C
ATOM   1595  O   LEU A  92      84.642  54.571  84.390  1.00  0.00           O
ATOM   1596  N   GLY A  93      83.412  56.462  84.619  1.00  0.00           N
ATOM   1598  CA  GLY A  93      82.212  55.993  83.939  1.00  0.00           C
ATOM   1601  C   GLY A  93      82.242  56.171  82.449  1.00  0.00           C
ATOM   1602  O   GLY A  93      81.242  55.971  81.779  1.00  0.00           O
ATOM   1603  N   MET A  94      83.401  56.621  81.929  1.00  0.00           N
ATOM   1605  CA  MET A  94      83.702  56.791  80.519  1.00  0.00           C
ATOM   1607  CB  MET A  94      83.351  55.522  79.689  1.00  0.00           C
ATOM   1610  CG  MET A  94      83.982  55.441  78.279  1.00  0.00           C
ATOM   1613  SD  MET A  94      83.571  53.921  77.359  1.00  0.00           S
ATOM   1614  CE  MET A  94      83.982  52.622  78.559  1.00  0.00           C
ATOM   1618  C   MET A  94      83.052  58.061  79.999  1.00  0.00           C
ATOM   1619  O   MET A  94      82.392  58.071  78.969  1.00  0.00           O
ATOM   1620  N   GLY A  95      83.172  59.172  80.759  1.00  0.00           N
ATOM   1622  CA  GLY A  95      82.562  60.452  80.410  1.00  0.00           C
ATOM   1625  C   GLY A  95      81.082  60.522  80.639  1.00  0.00           C
ATOM   1626  O   GLY A  95      80.412  61.471  80.250  1.00  0.00           O
ATOM   1627  N   GLY A  96      80.501  59.521  81.329  1.00  0.00           N
ATOM   1629  CA  GLY A  96      79.152  59.641  81.880  1.00  0.00           C
ATOM   1632  C   GLY A  96      78.202  58.541  81.489  1.00  0.00           C
ATOM   1633  O   GLY A  96      77.071  58.482  81.970  1.00  0.00           O
ATOM   1634  N   PHE A  97      78.632  57.591  80.639  1.00  0.00           N
ATOM   1636  CA  PHE A  97      77.812  56.492  80.159  1.00  0.00           C
ATOM   1638  CB  PHE A  97      78.482  55.861  78.909  1.00  0.00           C
ATOM   1641  CG  PHE A  97      78.362  56.802  77.739  1.00  0.00           C
ATOM   1642  CD1 PHE A  97      79.391  57.702  77.409  1.00  0.00           C
ATOM   1644  CE1 PHE A  97      79.251  58.561  76.310  1.00  0.00           C
ATOM   1646  CZ  PHE A  97      78.092  58.541  75.539  1.00  0.00           C
ATOM   1648  CD2 PHE A  97      77.222  56.761  76.929  1.00  0.00           C
ATOM   1650  CE2 PHE A  97      77.071  57.632  75.849  1.00  0.00           C
ATOM   1652  C   PHE A  97      77.522  55.401  81.189  1.00  0.00           C
ATOM   1653  O   PHE A  97      76.511  54.701  81.119  1.00  0.00           O
ATOM   1654  N   ILE A  98      78.392  55.231  82.199  1.00  0.00           N
ATOM   1656  CA  ILE A  98      78.272  54.202  83.220  1.00  0.00           C
ATOM   1658  CB  ILE A  98      79.572  53.423  83.340  1.00  0.00           C
ATOM   1660  CG2 ILE A  98      79.632  52.461  84.559  1.00  0.00           C
ATOM   1664  CG1 ILE A  98      79.902  52.712  82.009  1.00  0.00           C
ATOM   1667  CD  ILE A  98      81.331  52.192  82.029  1.00  0.00           C
ATOM   1671  C   ILE A  98      78.052  54.872  84.559  1.00  0.00           C
ATOM   1672  O   ILE A  98      78.941  55.561  85.049  1.00  0.00           O
ATOM   1673  N   ASP A  99      76.882  54.673  85.209  1.00  0.00           N
ATOM   1675  CA  ASP A  99      76.622  55.221  86.519  1.00  0.00           C
ATOM   1677  CB  ASP A  99      75.102  55.332  86.789  1.00  0.00           C
ATOM   1680  CG  ASP A  99      74.862  56.141  88.049  1.00  0.00           C
ATOM   1681  OD1 ASP A  99      75.812  56.811  88.529  1.00  0.00           O
ATOM   1682  OD2 ASP A  99      73.691  56.182  88.489  1.00  0.00           O
ATOM   1683  C   ASP A  99      77.361  54.482  87.639  1.00  0.00           C
ATOM   1684  O   ASP A  99      76.812  53.752  88.460  1.00  0.00           O
ATOM   1685  N   VAL A 100      78.681  54.732  87.680  1.00  0.00           N
ATOM   1687  CA  VAL A 100      79.622  54.291  88.679  1.00  0.00           C
ATOM   1689  CB  VAL A 100      81.052  54.611  88.249  1.00  0.00           C
ATOM   1691  CG1 VAL A 100      81.222  56.122  88.029  1.00  0.00           C
ATOM   1695  CG2 VAL A 100      82.072  54.051  89.269  1.00  0.00           C
ATOM   1699  C   VAL A 100      79.302  54.841  90.059  1.00  0.00           C
ATOM   1700  O   VAL A 100      79.522  54.191  91.079  1.00  0.00           O
ATOM   1701  N   ALA A 101      78.752  56.071  90.110  1.00  0.00           N
ATOM   1703  CA  ALA A 101      78.261  56.732  91.290  1.00  0.00           C
ATOM   1705  CB  ALA A 101      77.842  58.162  90.879  1.00  0.00           C
ATOM   1709  C   ALA A 101      77.082  56.021  91.929  1.00  0.00           C
ATOM   1710  O   ALA A 101      77.122  55.742  93.130  1.00  0.00           O
ATOM   1711  N   GLY A 102      76.052  55.641  91.140  1.00  0.00           N
ATOM   1713  CA  GLY A 102      74.872  54.951  91.669  1.00  0.00           C
ATOM   1716  C   GLY A 102      75.112  53.582  92.250  1.00  0.00           C
ATOM   1717  O   GLY A 102      74.412  53.162  93.169  1.00  0.00           O
ATOM   1718  N   MET A 103      76.112  52.812  91.729  1.00  0.00           N
ATOM   1720  CA  MET A 103      76.432  51.501  92.289  1.00  0.00           C
ATOM   1722  CB  MET A 103      76.752  50.431  91.179  1.00  0.00           C
ATOM   1725  CG  MET A 103      78.202  49.911  90.960  1.00  0.00           C
ATOM   1728  SD  MET A 103      79.292  50.942  89.940  1.00  0.00           S
ATOM   1729  CE  MET A 103      78.502  50.541  88.349  1.00  0.00           C
ATOM   1733  C   MET A 103      77.562  51.582  93.299  1.00  0.00           C
ATOM   1734  O   MET A 103      77.791  50.651  94.070  1.00  0.00           O
ATOM   1735  N   ALA A 104      78.312  52.702  93.360  1.00  0.00           N
ATOM   1737  CA  ALA A 104      79.302  52.941  94.390  1.00  0.00           C
ATOM   1739  CB  ALA A 104      80.132  54.212  94.120  1.00  0.00           C
ATOM   1743  C   ALA A 104      78.702  53.022  95.779  1.00  0.00           C
ATOM   1744  O   ALA A 104      79.212  52.411  96.719  1.00  0.00           O
ATOM   1745  N   ASN A 105      77.571  53.742  95.930  1.00  0.00           N
ATOM   1747  CA  ASN A 105      76.802  53.771  97.139  1.00  0.00           C
ATOM   1749  CB  ASN A 105      77.482  54.582  98.299  1.00  0.00           C
ATOM   1752  CG  ASN A 105      77.922  55.982  97.879  1.00  0.00           C
ATOM   1753  OD1 ASN A 105      77.912  56.372  96.719  1.00  0.00           O
ATOM   1754  ND2 ASN A 105      78.331  56.821  98.859  1.00  0.00           N
ATOM   1757  C   ASN A 105      75.382  54.321  96.869  1.00  0.00           C
ATOM   1758  O   ASN A 105      75.182  55.091  95.939  1.00  0.00           O
ATOM   1759  N   PRO A 106      74.382  54.012  97.700  1.00  0.00           N
ATOM   1760  CD  PRO A 106      74.401  52.801  98.519  1.00  0.00           C
ATOM   1763  CA  PRO A 106      72.992  54.451  97.469  1.00  0.00           C
ATOM   1765  CB  PRO A 106      72.202  53.801  98.610  1.00  0.00           C
ATOM   1768  CG  PRO A 106      72.942  52.481  98.839  1.00  0.00           C
ATOM   1771  C   PRO A 106      72.782  55.942  97.530  1.00  0.00           C
ATOM   1772  O   PRO A 106      71.861  56.471  96.909  1.00  0.00           O
ATOM   1773  N   LYS A 107      73.612  56.681  98.299  1.00  0.00           N
ATOM   1775  CA  LYS A 107      73.362  58.111  98.479  1.00  0.00           C
ATOM   1777  CB  LYS A 107      74.092  58.701  99.729  1.00  0.00           C
ATOM   1780  CG  LYS A 107      75.562  59.181  99.629  1.00  0.00           C
ATOM   1783  CD  LYS A 107      75.722  60.641  99.149  1.00  0.00           C
ATOM   1786  CE  LYS A 107      77.152  61.231  99.279  1.00  0.00           C
ATOM   1789  NZ  LYS A 107      77.412  61.842 100.599  1.00  0.00           N
ATOM   1793  C   LYS A 107      73.711  58.872  97.210  1.00  0.00           C
ATOM   1794  O   LYS A 107      73.272  60.012  97.049  1.00  0.00           O
ATOM   1795  N   LEU A 108      74.492  58.251  96.290  1.00  0.00           N
ATOM   1797  CA  LEU A 108      74.922  58.872  95.049  1.00  0.00           C
ATOM   1799  CB  LEU A 108      76.401  58.531  94.660  1.00  0.00           C
ATOM   1802  CG  LEU A 108      77.472  59.582  95.029  1.00  0.00           C
ATOM   1804  CD1 LEU A 108      77.872  59.521  96.500  1.00  0.00           C
ATOM   1808  CD2 LEU A 108      78.732  59.381  94.159  1.00  0.00           C
ATOM   1812  C   LEU A 108      74.022  58.501  93.869  1.00  0.00           C
ATOM   1813  O   LEU A 108      74.252  58.981  92.750  1.00  0.00           O
ATOM   1814  N   GLN A 109      72.971  57.671  94.079  1.00  0.00           N
ATOM   1816  CA  GLN A 109      71.892  57.451  93.130  1.00  0.00           C
ATOM   1818  CB  GLN A 109      70.642  56.821  93.769  1.00  0.00           C
ATOM   1821  CG  GLN A 109      70.821  55.332  94.140  1.00  0.00           C
ATOM   1824  CD  GLN A 109      69.541  54.832  94.800  1.00  0.00           C
ATOM   1825  OE1 GLN A 109      69.431  54.521  95.989  1.00  0.00           O
ATOM   1826  NE2 GLN A 109      68.472  54.762  93.979  1.00  0.00           N
ATOM   1829  C   GLN A 109      71.412  58.641  92.329  1.00  0.00           C
ATOM   1830  O   GLN A 109      71.242  59.743  92.870  1.00  0.00           O
ATOM   1831  N   ARG A 110      71.132  58.431  91.029  1.00  0.00           N
ATOM   1833  CA  ARG A 110      70.562  59.471  90.220  1.00  0.00           C
ATOM   1835  CB  ARG A 110      70.552  59.111  88.710  1.00  0.00           C
ATOM   1838  CG  ARG A 110      69.892  60.181  87.820  1.00  0.00           C
ATOM   1841  CD  ARG A 110      70.202  60.101  86.330  1.00  0.00           C
ATOM   1844  NE  ARG A 110      69.852  58.731  85.849  1.00  0.00           N
ATOM   1846  CZ  ARG A 110      69.672  58.461  84.569  1.00  0.00           C
ATOM   1847  NH1 ARG A 110      69.821  59.391  83.649  1.00  0.00           N
ATOM   1850  NH2 ARG A 110      69.282  57.262  84.180  1.00  0.00           N
ATOM   1853  C   ARG A 110      69.202  59.992  90.659  1.00  0.00           C
ATOM   1854  O   ARG A 110      68.342  59.232  91.099  1.00  0.00           O
ATOM   1855  N   THR A 111      69.022  61.312  90.539  1.00  0.00           N
ATOM   1857  CA  THR A 111      67.822  62.061  90.849  1.00  0.00           C
ATOM   1859  CB  THR A 111      67.872  62.822  92.180  1.00  0.00           C
ATOM   1861  OG1 THR A 111      68.992  63.682  92.339  1.00  0.00           O
ATOM   1863  CG2 THR A 111      67.962  61.802  93.319  1.00  0.00           C
ATOM   1867  C   THR A 111      67.522  63.011  89.699  1.00  0.00           C
ATOM   1868  O   THR A 111      68.342  63.211  88.809  1.00  0.00           O
ATOM   1869  N   GLU A 112      66.312  63.601  89.669  1.00  0.00           N
ATOM   1871  CA  GLU A 112      66.002  64.711  88.769  1.00  0.00           C
ATOM   1873  CB  GLU A 112      64.492  65.051  88.710  1.00  0.00           C
ATOM   1876  CG  GLU A 112      63.592  64.033  87.960  1.00  0.00           C
ATOM   1879  CD  GLU A 112      63.852  63.921  86.459  1.00  0.00           C
ATOM   1880  OE1 GLU A 112      64.922  63.401  86.050  1.00  0.00           O
ATOM   1881  OE2 GLU A 112      62.922  64.291  85.689  1.00  0.00           O
ATOM   1882  C   GLU A 112      66.791  65.982  89.099  1.00  0.00           C
ATOM   1883  O   GLU A 112      66.852  66.342  90.279  1.00  0.00           O
ATOM   1884  N   PRO A 113      67.412  66.681  88.159  1.00  0.00           N
ATOM   1885  CD  PRO A 113      67.802  66.141  86.859  1.00  0.00           C
ATOM   1888  CA  PRO A 113      68.082  67.952  88.430  1.00  0.00           C
ATOM   1890  CB  PRO A 113      68.752  68.311  87.090  1.00  0.00           C
ATOM   1893  CG  PRO A 113      69.032  66.951  86.459  1.00  0.00           C
ATOM   1896  C   PRO A 113      67.222  69.092  88.979  1.00  0.00           C
ATOM   1897  O   PRO A 113      66.342  69.622  88.309  1.00  0.00           O
ATOM   1898  N   HIS A 114      67.572  69.552  90.189  1.00  0.00           N
ATOM   1900  CA  HIS A 114      67.102  70.771  90.809  1.00  0.00           C
ATOM   1902  CB  HIS A 114      67.321  70.751  92.349  1.00  0.00           C
ATOM   1905  ND1 HIS A 114      66.261  68.501  92.699  1.00  0.00           N
ATOM   1906  CG  HIS A 114      66.422  69.821  93.089  1.00  0.00           C
ATOM   1907  CE1 HIS A 114      65.372  68.022  93.539  1.00  0.00           C
ATOM   1909  NE2 HIS A 114      64.961  68.942  94.439  1.00  0.00           N
ATOM   1911  CD2 HIS A 114      65.642  70.101  94.159  1.00  0.00           C
ATOM   1913  C   HIS A 114      67.882  71.962  90.269  1.00  0.00           C
ATOM   1914  O   HIS A 114      68.922  72.341  90.790  1.00  0.00           O
ATOM   1915  N   ARG A 115      67.412  72.562  89.180  1.00  0.00           N
ATOM   1917  CA  ARG A 115      68.202  73.552  88.489  1.00  0.00           C
ATOM   1919  CB  ARG A 115      68.212  73.201  86.989  1.00  0.00           C
ATOM   1922  CG  ARG A 115      68.982  71.901  86.699  1.00  0.00           C
ATOM   1925  CD  ARG A 115      69.681  71.853  85.329  1.00  0.00           C
ATOM   1928  NE  ARG A 115      68.652  71.822  84.250  1.00  0.00           N
ATOM   1930  CZ  ARG A 115      68.922  72.032  82.969  1.00  0.00           C
ATOM   1931  NH1 ARG A 115      70.052  72.571  82.559  1.00  0.00           N
ATOM   1934  NH2 ARG A 115      68.002  71.802  82.069  1.00  0.00           N
ATOM   1937  C   ARG A 115      67.882  75.001  88.869  1.00  0.00           C
ATOM   1938  O   ARG A 115      67.511  75.291  90.010  1.00  0.00           O
ATOM   1939  N   PHE A 116      68.041  75.993  87.949  1.00  0.00           N
ATOM   1941  CA  PHE A 116      67.791  77.391  88.249  1.00  0.00           C
ATOM   1943  CB  PHE A 116      68.522  78.262  87.210  1.00  0.00           C
ATOM   1946  CG  PHE A 116      68.552  79.732  87.549  1.00  0.00           C
ATOM   1947  CD1 PHE A 116      69.582  80.242  88.360  1.00  0.00           C
ATOM   1949  CE1 PHE A 116      69.672  81.622  88.609  1.00  0.00           C
ATOM   1951  CZ  PHE A 116      68.761  82.501  88.019  1.00  0.00           C
ATOM   1953  CD2 PHE A 116      67.622  80.631  86.979  1.00  0.00           C
ATOM   1955  CE2 PHE A 116      67.742  82.012  87.199  1.00  0.00           C
ATOM   1957  C   PHE A 116      66.282  77.681  88.349  1.00  0.00           C
ATOM   1958  O   PHE A 116      65.832  78.571  89.089  1.00  0.00           O
ATOM   1959  N   GLY A 117      65.442  76.842  87.709  1.00  0.00           N
ATOM   1961  CA  GLY A 117      64.011  76.781  87.989  1.00  0.00           C
ATOM   1964  C   GLY A 117      63.662  76.321  89.390  1.00  0.00           C
ATOM   1965  O   GLY A 117      62.691  76.762  89.999  1.00  0.00           O
ATOM   1966  N   SER A 118      64.462  75.412  89.989  1.00  0.00           N
ATOM   1968  CA  SER A 118      64.322  75.082  91.400  1.00  0.00           C
ATOM   1970  CB  SER A 118      65.142  73.832  91.799  1.00  0.00           C
ATOM   1973  OG  SER A 118      64.802  73.341  93.109  1.00  0.00           O
ATOM   1975  C   SER A 118      64.702  76.242  92.329  1.00  0.00           C
ATOM   1976  O   SER A 118      63.982  76.592  93.259  1.00  0.00           O
ATOM   1977  N   THR A 119      65.842  76.921  92.069  1.00  0.00           N
ATOM   1979  CA  THR A 119      66.342  77.982  92.940  1.00  0.00           C
ATOM   1981  CB  THR A 119      67.752  78.471  92.610  1.00  0.00           C
ATOM   1983  OG1 THR A 119      67.852  78.921  91.260  1.00  0.00           O
ATOM   1985  CG2 THR A 119      68.711  77.302  92.779  1.00  0.00           C
ATOM   1989  C   THR A 119      65.442  79.192  93.059  1.00  0.00           C
ATOM   1990  O   THR A 119      65.212  79.692  94.149  1.00  0.00           O
ATOM   1991  N   LEU A 120      64.882  79.662  91.939  1.00  0.00           N
ATOM   1993  CA  LEU A 120      63.962  80.782  91.939  1.00  0.00           C
ATOM   1995  CB  LEU A 120      64.022  81.511  90.570  1.00  0.00           C
ATOM   1998  CG  LEU A 120      65.132  82.562  90.379  1.00  0.00           C
ATOM   2000  CD1 LEU A 120      66.532  81.952  90.510  1.00  0.00           C
ATOM   2004  CD2 LEU A 120      64.972  83.193  88.979  1.00  0.00           C
ATOM   2008  C   LEU A 120      62.552  80.361  92.390  1.00  0.00           C
ATOM   2009  O   LEU A 120      61.742  81.192  92.809  1.00  0.00           O
ATOM   2010  N   GLY A 121      62.261  79.041  92.409  1.00  0.00           N
ATOM   2012  CA  GLY A 121      61.062  78.451  93.000  1.00  0.00           C
ATOM   2015  C   GLY A 121      61.162  78.471  94.489  1.00  0.00           C
ATOM   2016  O   GLY A 121      60.232  78.872  95.180  1.00  0.00           O
ATOM   2017  N   HIS A 122      62.352  78.122  95.019  1.00  0.00           N
ATOM   2019  CA  HIS A 122      62.752  78.291  96.400  1.00  0.00           C
ATOM   2021  CB  HIS A 122      64.132  77.622  96.669  1.00  0.00           C
ATOM   2024  ND1 HIS A 122      64.532  76.772  99.009  1.00  0.00           N
ATOM   2025  CG  HIS A 122      64.632  77.781  98.080  1.00  0.00           C
ATOM   2026  CE1 HIS A 122      65.112  77.251 100.099  1.00  0.00           C
ATOM   2028  NE2 HIS A 122      65.602  78.493  99.890  1.00  0.00           N
ATOM   2030  CD2 HIS A 122      65.312  78.832  98.600  1.00  0.00           C
ATOM   2032  C   HIS A 122      62.752  79.762  96.849  1.00  0.00           C
ATOM   2033  O   HIS A 122      62.402  80.062  97.989  1.00  0.00           O
ATOM   2034  N   TYR A 123      63.092  80.721  95.969  1.00  0.00           N
ATOM   2036  CA  TYR A 123      62.861  82.142  96.179  1.00  0.00           C
ATOM   2038  CB  TYR A 123      63.752  83.052  95.279  1.00  0.00           C
ATOM   2041  CG  TYR A 123      65.172  83.052  95.759  1.00  0.00           C
ATOM   2042  CD1 TYR A 123      65.502  83.632  96.999  1.00  0.00           C
ATOM   2044  CE1 TYR A 123      66.812  83.602  97.479  1.00  0.00           C
ATOM   2046  CZ  TYR A 123      67.822  83.031  96.699  1.00  0.00           C
ATOM   2047  OH  TYR A 123      69.122  82.951  97.230  1.00  0.00           O
ATOM   2049  CD2 TYR A 123      66.202  82.542  94.960  1.00  0.00           C
ATOM   2051  CE2 TYR A 123      67.522  82.521  95.430  1.00  0.00           C
ATOM   2053  C   TYR A 123      61.432  82.621  96.029  1.00  0.00           C
ATOM   2054  O   TYR A 123      61.081  83.692  96.500  1.00  0.00           O
ATOM   2055  N   GLY A 124      60.522  81.861  95.409  1.00  0.00           N
ATOM   2057  CA  GLY A 124      59.132  82.302  95.279  1.00  0.00           C
ATOM   2060  C   GLY A 124      58.892  83.342  94.210  1.00  0.00           C
ATOM   2061  O   GLY A 124      57.932  84.111  94.250  1.00  0.00           O
ATOM   2062  N   VAL A 125      59.772  83.352  93.189  1.00  0.00           N
ATOM   2064  CA  VAL A 125      59.802  84.271  92.069  1.00  0.00           C
ATOM   2066  CB  VAL A 125      61.032  84.001  91.210  1.00  0.00           C
ATOM   2068  CG1 VAL A 125      61.042  84.852  89.940  1.00  0.00           C
ATOM   2072  CG2 VAL A 125      62.261  84.322  92.059  1.00  0.00           C
ATOM   2076  C   VAL A 125      58.542  84.221  91.229  1.00  0.00           C
ATOM   2077  O   VAL A 125      58.062  85.232  90.729  1.00  0.00           O
ATOM   2078  N   GLY A 126      57.972  83.012  91.089  1.00  0.00           N
ATOM   2080  CA  GLY A 126      56.671  82.781  90.479  1.00  0.00           C
ATOM   2083  C   GLY A 126      56.772  82.252  89.089  1.00  0.00           C
ATOM   2084  O   GLY A 126      57.642  82.632  88.329  1.00  0.00           O
ATOM   2085  N   TYR A 127      55.872  81.332  88.690  1.00  0.00           N
ATOM   2087  CA  TYR A 127      55.912  80.721  87.370  1.00  0.00           C
ATOM   2089  CB  TYR A 127      54.742  79.721  87.230  1.00  0.00           C
ATOM   2092  CG  TYR A 127      55.002  78.541  88.099  1.00  0.00           C
ATOM   2093  CD1 TYR A 127      55.922  77.592  87.629  1.00  0.00           C
ATOM   2095  CE1 TYR A 127      56.132  76.401  88.319  1.00  0.00           C
ATOM   2097  CZ  TYR A 127      55.472  76.172  89.520  1.00  0.00           C
ATOM   2098  OH  TYR A 127      55.742  74.952  90.150  1.00  0.00           O
ATOM   2100  CD2 TYR A 127      54.292  78.282  89.289  1.00  0.00           C
ATOM   2102  CE2 TYR A 127      54.552  77.111  90.010  1.00  0.00           C
ATOM   2104  C   TYR A 127      55.812  81.673  86.190  1.00  0.00           C
ATOM   2105  O   TYR A 127      56.552  81.592  85.220  1.00  0.00           O
ATOM   2106  N   GLY A 128      54.872  82.632  86.299  1.00  0.00           N
ATOM   2108  CA  GLY A 128      54.402  83.401  85.169  1.00  0.00           C
ATOM   2111  C   GLY A 128      53.112  82.822  84.680  1.00  0.00           C
ATOM   2112  O   GLY A 128      52.592  81.872  85.279  1.00  0.00           O
ATOM   2113  N   PRO A 129      52.572  83.382  83.609  1.00  0.00           N
ATOM   2114  CD  PRO A 129      53.102  84.592  82.979  1.00  0.00           C
ATOM   2117  CA  PRO A 129      51.732  82.641  82.689  1.00  0.00           C
ATOM   2119  CB  PRO A 129      51.572  83.541  81.449  1.00  0.00           C
ATOM   2122  CG  PRO A 129      52.122  84.902  81.859  1.00  0.00           C
ATOM   2125  C   PRO A 129      52.252  81.262  82.320  1.00  0.00           C
ATOM   2126  O   PRO A 129      53.441  81.111  82.040  1.00  0.00           O
ATOM   2127  N   TYR A 130      51.342  80.281  82.250  1.00  0.00           N
ATOM   2129  CA  TYR A 130      51.572  78.992  81.640  1.00  0.00           C
ATOM   2131  CB  TYR A 130      50.542  77.982  82.219  1.00  0.00           C
ATOM   2134  CG  TYR A 130      50.762  76.541  81.830  1.00  0.00           C
ATOM   2135  CD1 TYR A 130      51.662  75.743  82.540  1.00  0.00           C
ATOM   2137  CE1 TYR A 130      51.712  74.361  82.320  1.00  0.00           C
ATOM   2139  CZ  TYR A 130      50.952  73.772  81.310  1.00  0.00           C
ATOM   2140  OH  TYR A 130      51.052  72.391  81.050  1.00  0.00           O
ATOM   2142  CD2 TYR A 130      49.982  75.942  80.819  1.00  0.00           C
ATOM   2144  CE2 TYR A 130      50.102  74.571  80.550  1.00  0.00           C
ATOM   2146  C   TYR A 130      51.442  79.111  80.130  1.00  0.00           C
ATOM   2147  O   TYR A 130      50.472  79.651  79.610  1.00  0.00           O
ATOM   2148  N   VAL A 131      52.462  78.622  79.400  1.00  0.00           N
ATOM   2150  CA  VAL A 131      52.502  78.692  77.949  1.00  0.00           C
ATOM   2152  CB  VAL A 131      53.642  79.561  77.429  1.00  0.00           C
ATOM   2154  CG1 VAL A 131      53.552  79.701  75.889  1.00  0.00           C
ATOM   2158  CG2 VAL A 131      53.592  80.951  78.099  1.00  0.00           C
ATOM   2162  C   VAL A 131      52.682  77.272  77.439  1.00  0.00           C
ATOM   2163  O   VAL A 131      53.691  76.622  77.689  1.00  0.00           O
ATOM   2164  N   GLN A 132      51.722  76.732  76.669  1.00  0.00           N
ATOM   2166  CA  GLN A 132      51.942  75.463  76.019  1.00  0.00           C
ATOM   2168  CB  GLN A 132      50.582  74.743  75.809  1.00  0.00           C
ATOM   2171  CG  GLN A 132      50.652  73.212  75.569  1.00  0.00           C
ATOM   2174  CD  GLN A 132      51.182  72.452  76.800  1.00  0.00           C
ATOM   2175  OE1 GLN A 132      51.252  72.952  77.919  1.00  0.00           O
ATOM   2176  NE2 GLN A 132      51.582  71.172  76.599  1.00  0.00           N
ATOM   2179  C   GLN A 132      52.651  75.751  74.689  1.00  0.00           C
ATOM   2180  O   GLN A 132      52.362  76.751  74.039  1.00  0.00           O
ATOM   2181  N   LEU A 133      53.632  74.931  74.269  1.00  0.00           N
ATOM   2183  CA  LEU A 133      54.292  75.132  72.980  1.00  0.00           C
ATOM   2185  CB  LEU A 133      55.832  75.351  73.050  1.00  0.00           C
ATOM   2188  CG  LEU A 133      56.352  76.721  73.539  1.00  0.00           C
ATOM   2190  CD1 LEU A 133      55.802  77.931  72.789  1.00  0.00           C
ATOM   2194  CD2 LEU A 133      56.081  76.891  75.019  1.00  0.00           C
ATOM   2198  C   LEU A 133      54.012  73.882  72.139  1.00  0.00           C
ATOM   2199  O   LEU A 133      54.072  72.772  72.700  1.00  0.00           O
ATOM   2200  N   PRO A 134      53.682  73.992  70.849  1.00  0.00           N
ATOM   2201  CD  PRO A 134      53.691  75.272  70.119  1.00  0.00           C
ATOM   2204  CA  PRO A 134      53.702  72.872  69.899  1.00  0.00           C
ATOM   2206  CB  PRO A 134      53.502  73.532  68.509  1.00  0.00           C
ATOM   2209  CG  PRO A 134      52.991  74.942  68.809  1.00  0.00           C
ATOM   2212  C   PRO A 134      54.992  72.071  69.960  1.00  0.00           C
ATOM   2213  O   PRO A 134      56.052  72.671  70.089  1.00  0.00           O
ATOM   2214  N   PHE A 135      54.941  70.721  69.929  1.00  0.00           N
ATOM   2216  CA  PHE A 135      56.102  69.841  69.890  1.00  0.00           C
ATOM   2218  CB  PHE A 135      57.152  70.171  68.799  1.00  0.00           C
ATOM   2221  CG  PHE A 135      56.552  70.141  67.429  1.00  0.00           C
ATOM   2222  CD1 PHE A 135      56.452  68.921  66.739  1.00  0.00           C
ATOM   2224  CE1 PHE A 135      55.922  68.882  65.439  1.00  0.00           C
ATOM   2226  CZ  PHE A 135      55.482  70.062  64.820  1.00  0.00           C
ATOM   2228  CD2 PHE A 135      56.152  71.321  66.779  1.00  0.00           C
ATOM   2230  CE2 PHE A 135      55.612  71.281  65.489  1.00  0.00           C
ATOM   2232  C   PHE A 135      56.802  69.701  71.229  1.00  0.00           C
ATOM   2233  O   PHE A 135      56.992  68.602  71.739  1.00  0.00           O
ATOM   2234  N   TYR A 136      57.172  70.832  71.839  1.00  0.00           N
ATOM   2236  CA  TYR A 136      57.861  70.912  73.099  1.00  0.00           C
ATOM   2238  CB  TYR A 136      58.192  72.412  73.319  1.00  0.00           C
ATOM   2241  CG  TYR A 136      59.092  72.622  74.499  1.00  0.00           C
ATOM   2242  CD1 TYR A 136      60.491  72.522  74.359  1.00  0.00           C
ATOM   2244  CE1 TYR A 136      61.322  72.662  75.489  1.00  0.00           C
ATOM   2246  CZ  TYR A 136      60.742  72.891  76.739  1.00  0.00           C
ATOM   2247  OH  TYR A 136      61.522  73.031  77.910  1.00  0.00           O
ATOM   2249  CD2 TYR A 136      58.542  72.891  75.759  1.00  0.00           C
ATOM   2251  CE2 TYR A 136      59.372  73.012  76.869  1.00  0.00           C
ATOM   2253  C   TYR A 136      57.082  70.361  74.300  1.00  0.00           C
ATOM   2254  O   TYR A 136      57.542  69.471  75.009  1.00  0.00           O
ATOM   2255  N   GLY A 137      55.832  70.841  74.520  1.00  0.00           N
ATOM   2257  CA  GLY A 137      54.972  70.431  75.630  1.00  0.00           C
ATOM   2260  C   GLY A 137      55.312  71.082  76.959  1.00  0.00           C
ATOM   2261  O   GLY A 137      56.282  70.712  77.610  1.00  0.00           O
ATOM   2262  N   SER A 138      54.452  72.032  77.420  1.00  0.00           N
ATOM   2264  CA  SER A 138      54.532  72.721  78.710  1.00  0.00           C
ATOM   2266  CB  SER A 138      54.602  71.762  79.939  1.00  0.00           C
ATOM   2269  OG  SER A 138      53.632  70.712  79.890  1.00  0.00           O
ATOM   2271  C   SER A 138      55.702  73.711  78.779  1.00  0.00           C
ATOM   2272  O   SER A 138      56.842  73.302  78.710  1.00  0.00           O
ATOM   2273  N   PHE A 139      55.502  75.031  78.950  1.00  0.00           N
ATOM   2275  CA  PHE A 139      56.572  75.982  79.279  1.00  0.00           C
ATOM   2277  CB  PHE A 139      57.042  76.721  78.010  1.00  0.00           C
ATOM   2280  CG  PHE A 139      58.142  77.742  78.209  1.00  0.00           C
ATOM   2281  CD1 PHE A 139      59.482  77.352  78.099  1.00  0.00           C
ATOM   2283  CE1 PHE A 139      60.512  78.282  78.270  1.00  0.00           C
ATOM   2285  CZ  PHE A 139      60.202  79.622  78.519  1.00  0.00           C
ATOM   2287  CD2 PHE A 139      57.842  79.092  78.430  1.00  0.00           C
ATOM   2289  CE2 PHE A 139      58.862  80.031  78.589  1.00  0.00           C
ATOM   2291  C   PHE A 139      56.072  76.982  80.320  1.00  0.00           C
ATOM   2292  O   PHE A 139      54.952  77.471  80.239  1.00  0.00           O
ATOM   2293  N   THR A 140      56.902  77.291  81.329  1.00  0.00           N
ATOM   2295  CA  THR A 140      56.792  78.451  82.199  1.00  0.00           C
ATOM   2297  CB  THR A 140      56.512  78.162  83.699  1.00  0.00           C
ATOM   2299  OG1 THR A 140      57.622  77.692  84.470  1.00  0.00           O
ATOM   2301  CG2 THR A 140      55.351  77.173  83.839  1.00  0.00           C
ATOM   2305  C   THR A 140      58.102  79.213  82.040  1.00  0.00           C
ATOM   2306  O   THR A 140      59.162  78.662  81.760  1.00  0.00           O
ATOM   2307  N   LEU A 141      58.082  80.553  82.160  1.00  0.00           N
ATOM   2309  CA  LEU A 141      59.312  81.352  82.090  1.00  0.00           C
ATOM   2311  CB  LEU A 141      58.962  82.852  82.239  1.00  0.00           C
ATOM   2314  CG  LEU A 141      60.151  83.832  82.129  1.00  0.00           C
ATOM   2316  CD1 LEU A 141      60.852  83.712  80.770  1.00  0.00           C
ATOM   2320  CD2 LEU A 141      59.691  85.272  82.349  1.00  0.00           C
ATOM   2324  C   LEU A 141      60.291  80.982  83.189  1.00  0.00           C
ATOM   2325  O   LEU A 141      61.511  81.022  83.019  1.00  0.00           O
ATOM   2326  N   ARG A 142      59.732  80.662  84.359  1.00  0.00           N
ATOM   2328  CA  ARG A 142      60.452  80.372  85.570  1.00  0.00           C
ATOM   2330  CB  ARG A 142      59.402  80.141  86.680  1.00  0.00           C
ATOM   2333  CG  ARG A 142      60.072  80.071  88.059  1.00  0.00           C
ATOM   2336  CD  ARG A 142      59.262  79.541  89.239  1.00  0.00           C
ATOM   2339  NE  ARG A 142      59.252  78.041  89.169  1.00  0.00           N
ATOM   2341  CZ  ARG A 142      58.831  77.251  90.150  1.00  0.00           C
ATOM   2342  NH1 ARG A 142      58.132  77.681  91.169  1.00  0.00           N
ATOM   2345  NH2 ARG A 142      59.122  75.971  90.029  1.00  0.00           N
ATOM   2348  C   ARG A 142      61.372  79.171  85.489  1.00  0.00           C
ATOM   2349  O   ARG A 142      62.522  79.241  85.930  1.00  0.00           O
ATOM   2350  N   ASP A 143      60.882  78.031  84.940  1.00  0.00           N
ATOM   2352  CA  ASP A 143      61.602  76.791  85.059  1.00  0.00           C
ATOM   2354  CB  ASP A 143      60.632  75.641  85.409  1.00  0.00           C
ATOM   2357  CG  ASP A 143      60.052  75.942  86.750  1.00  0.00           C
ATOM   2358  OD1 ASP A 143      60.812  75.951  87.750  1.00  0.00           O
ATOM   2359  OD2 ASP A 143      58.842  76.262  86.849  1.00  0.00           O
ATOM   2360  C   ASP A 143      62.402  76.552  83.790  1.00  0.00           C
ATOM   2361  O   ASP A 143      63.622  76.572  83.809  1.00  0.00           O
ATOM   2362  N   ASP A 144      61.712  76.382  82.650  1.00  0.00           N
ATOM   2364  CA  ASP A 144      62.302  76.012  81.389  1.00  0.00           C
ATOM   2366  CB  ASP A 144      61.202  75.501  80.429  1.00  0.00           C
ATOM   2369  CG  ASP A 144      60.502  74.232  80.849  1.00  0.00           C
ATOM   2370  OD1 ASP A 144      60.452  73.832  82.029  1.00  0.00           O
ATOM   2371  OD2 ASP A 144      59.822  73.681  79.949  1.00  0.00           O
ATOM   2372  C   ASP A 144      62.962  77.173  80.679  1.00  0.00           C
ATOM   2373  O   ASP A 144      63.782  76.993  79.780  1.00  0.00           O
ATOM   2374  N   GLY A 145      62.622  78.442  81.009  1.00  0.00           N
ATOM   2376  CA  GLY A 145      63.362  79.603  80.519  1.00  0.00           C
ATOM   2379  C   GLY A 145      64.412  80.012  81.500  1.00  0.00           C
ATOM   2380  O   GLY A 145      65.352  80.742  81.189  1.00  0.00           O
ATOM   2381  N   GLY A 146      64.242  79.532  82.739  1.00  0.00           N
ATOM   2383  CA  GLY A 146      65.162  79.732  83.839  1.00  0.00           C
ATOM   2386  C   GLY A 146      66.362  78.821  83.809  1.00  0.00           C
ATOM   2387  O   GLY A 146      67.441  79.251  84.190  1.00  0.00           O
ATOM   2388  N   ASP A 147      66.242  77.552  83.360  1.00  0.00           N
ATOM   2390  CA  ASP A 147      67.302  76.552  83.439  1.00  0.00           C
ATOM   2392  CB  ASP A 147      66.692  75.162  83.739  1.00  0.00           C
ATOM   2395  CG  ASP A 147      66.081  74.372  82.599  1.00  0.00           C
ATOM   2396  OD1 ASP A 147      65.952  74.882  81.470  1.00  0.00           O
ATOM   2397  OD2 ASP A 147      65.732  73.181  82.879  1.00  0.00           O
ATOM   2398  C   ASP A 147      68.181  76.611  82.199  1.00  0.00           C
ATOM   2399  O   ASP A 147      69.172  75.901  82.020  1.00  0.00           O
ATOM   2400  N   MET A 148      67.912  77.641  81.380  1.00  0.00           N
ATOM   2402  CA  MET A 148      68.802  78.181  80.379  1.00  0.00           C
ATOM   2404  CB  MET A 148      67.971  78.842  79.249  1.00  0.00           C
ATOM   2407  CG  MET A 148      66.992  77.901  78.509  1.00  0.00           C
ATOM   2410  SD  MET A 148      67.782  76.721  77.359  1.00  0.00           S
ATOM   2411  CE  MET A 148      67.932  75.322  78.500  1.00  0.00           C
ATOM   2415  C   MET A 148      69.732  79.213  81.000  1.00  0.00           C
ATOM   2416  O   MET A 148      70.651  79.732  80.359  1.00  0.00           O
ATOM   2417  N   ALA A 149      69.602  79.493  82.320  1.00  0.00           N
ATOM   2419  CA  ALA A 149      70.642  80.182  83.059  1.00  0.00           C
ATOM   2421  CB  ALA A 149      70.081  80.852  84.330  1.00  0.00           C
ATOM   2425  C   ALA A 149      71.791  79.251  83.419  1.00  0.00           C
ATOM   2426  O   ALA A 149      72.932  79.692  83.629  1.00  0.00           O
ATOM   2427  N   ASP A 150      71.552  77.931  83.419  1.00  0.00           N
ATOM   2429  CA  ASP A 150      72.562  76.942  83.729  1.00  0.00           C
ATOM   2431  CB  ASP A 150      71.861  75.611  84.050  1.00  0.00           C
ATOM   2434  CG  ASP A 150      70.982  75.821  85.250  1.00  0.00           C
ATOM   2435  OD1 ASP A 150      71.482  76.351  86.279  1.00  0.00           O
ATOM   2436  OD2 ASP A 150      69.812  75.391  85.189  1.00  0.00           O
ATOM   2437  C   ASP A 150      73.571  76.721  82.610  1.00  0.00           C
ATOM   2438  O   ASP A 150      74.652  76.202  82.860  1.00  0.00           O
ATOM   2439  N   GLY A 151      73.232  77.173  81.380  1.00  0.00           N
ATOM   2441  CA  GLY A 151      74.092  77.173  80.200  1.00  0.00           C
ATOM   2444  C   GLY A 151      75.072  78.311  80.149  1.00  0.00           C
ATOM   2445  O   GLY A 151      75.912  78.423  79.249  1.00  0.00           O
ATOM   2446  N   PHE A 152      75.002  79.262  81.109  1.00  0.00           N
ATOM   2448  CA  PHE A 152      75.941  80.372  81.189  1.00  0.00           C
ATOM   2450  CB  PHE A 152      75.422  81.572  82.020  1.00  0.00           C
ATOM   2453  CG  PHE A 152      74.342  82.311  81.290  1.00  0.00           C
ATOM   2454  CD1 PHE A 152      74.622  82.901  80.049  1.00  0.00           C
ATOM   2456  CE1 PHE A 152      73.622  83.561  79.339  1.00  0.00           C
ATOM   2458  CZ  PHE A 152      72.331  83.652  79.879  1.00  0.00           C
ATOM   2460  CD2 PHE A 152      73.072  82.462  81.849  1.00  0.00           C
ATOM   2462  CE2 PHE A 152      72.062  83.111  81.140  1.00  0.00           C
ATOM   2464  C   PHE A 152      77.282  80.012  81.769  1.00  0.00           C
ATOM   2465  O   PHE A 152      78.261  80.721  81.550  1.00  0.00           O
ATOM   2466  N   TYR A 153      77.392  78.901  82.519  1.00  0.00           N
ATOM   2468  CA  TYR A 153      78.552  78.582  83.299  1.00  0.00           C
ATOM   2470  CB  TYR A 153      78.281  78.842  84.820  1.00  0.00           C
ATOM   2473  CG  TYR A 153      77.122  78.052  85.370  1.00  0.00           C
ATOM   2474  CD1 TYR A 153      75.922  78.692  85.729  1.00  0.00           C
ATOM   2476  CE1 TYR A 153      74.882  77.963  86.309  1.00  0.00           C
ATOM   2478  CZ  TYR A 153      75.022  76.582  86.500  1.00  0.00           C
ATOM   2479  OH  TYR A 153      74.032  75.861  87.160  1.00  0.00           O
ATOM   2481  CD2 TYR A 153      77.261  76.671  85.599  1.00  0.00           C
ATOM   2483  CE2 TYR A 153      76.202  75.931  86.149  1.00  0.00           C
ATOM   2485  C   TYR A 153      78.922  77.151  82.940  1.00  0.00           C
ATOM   2486  O   TYR A 153      78.112  76.452  82.339  1.00  0.00           O
ATOM   2487  N   PRO A 154      80.151  76.713  83.220  1.00  0.00           N
ATOM   2488  CD  PRO A 154      81.202  77.541  83.819  1.00  0.00           C
ATOM   2491  CA  PRO A 154      80.702  75.442  82.779  1.00  0.00           C
ATOM   2493  CB  PRO A 154      81.952  75.291  83.640  1.00  0.00           C
ATOM   2496  CG  PRO A 154      82.482  76.721  83.699  1.00  0.00           C
ATOM   2499  C   PRO A 154      79.861  74.192  82.759  1.00  0.00           C
ATOM   2500  O   PRO A 154      79.052  73.952  83.659  1.00  0.00           O
ATOM   2501  N   VAL A 155      80.142  73.353  81.739  1.00  0.00           N
ATOM   2503  CA  VAL A 155      79.601  72.032  81.500  1.00  0.00           C
ATOM   2505  CB  VAL A 155      79.352  71.151  82.729  1.00  0.00           C
ATOM   2507  CG1 VAL A 155      78.802  69.772  82.320  1.00  0.00           C
ATOM   2511  CG2 VAL A 155      80.711  70.993  83.460  1.00  0.00           C
ATOM   2515  C   VAL A 155      78.442  72.181  80.550  1.00  0.00           C
ATOM   2516  O   VAL A 155      78.541  71.781  79.400  1.00  0.00           O
ATOM   2517  N   LEU A 156      77.352  72.842  80.980  1.00  0.00           N
ATOM   2519  CA  LEU A 156      76.202  73.092  80.130  1.00  0.00           C
ATOM   2521  CB  LEU A 156      74.922  73.471  80.919  1.00  0.00           C
ATOM   2524  CG  LEU A 156      74.322  72.412  81.880  1.00  0.00           C
ATOM   2526  CD1 LEU A 156      73.882  71.132  81.149  1.00  0.00           C
ATOM   2530  CD2 LEU A 156      75.242  72.091  83.059  1.00  0.00           C
ATOM   2534  C   LEU A 156      76.452  74.213  79.120  1.00  0.00           C
ATOM   2535  O   LEU A 156      75.802  74.262  78.080  1.00  0.00           O
ATOM   2536  N   SER A 157      77.422  75.111  79.409  1.00  0.00           N
ATOM   2538  CA  SER A 157      77.912  76.132  78.489  1.00  0.00           C
ATOM   2540  CB  SER A 157      78.882  77.162  79.160  1.00  0.00           C
ATOM   2543  OG  SER A 157      80.101  76.601  79.649  1.00  0.00           O
ATOM   2545  C   SER A 157      78.611  75.592  77.269  1.00  0.00           C
ATOM   2546  O   SER A 157      78.522  76.141  76.159  1.00  0.00           O
ATOM   2547  N   TRP A 158      79.352  74.482  77.449  1.00  0.00           N
ATOM   2549  CA  TRP A 158      80.182  73.882  76.439  1.00  0.00           C
ATOM   2551  CB  TRP A 158      81.002  72.711  77.040  1.00  0.00           C
ATOM   2554  CG  TRP A 158      81.862  73.082  78.220  1.00  0.00           C
ATOM   2555  CD1 TRP A 158      82.291  74.311  78.670  1.00  0.00           C
ATOM   2557  NE1 TRP A 158      83.052  74.162  79.809  1.00  0.00           N
ATOM   2559  CE2 TRP A 158      83.122  72.832  80.119  1.00  0.00           C
ATOM   2560  CD2 TRP A 158      82.392  72.111  79.149  1.00  0.00           C
ATOM   2561  CE3 TRP A 158      82.312  70.732  79.219  1.00  0.00           C
ATOM   2563  CZ3 TRP A 158      82.842  70.082  80.340  1.00  0.00           C
ATOM   2565  CZ2 TRP A 158      83.752  72.173  81.170  1.00  0.00           C
ATOM   2567  CH2 TRP A 158      83.571  70.791  81.290  1.00  0.00           C
ATOM   2569  C   TRP A 158      79.362  73.451  75.229  1.00  0.00           C
ATOM   2570  O   TRP A 158      79.772  73.702  74.099  1.00  0.00           O
ATOM   2571  N   LEU A 159      78.172  72.861  75.440  1.00  0.00           N
ATOM   2573  CA  LEU A 159      77.312  72.352  74.389  1.00  0.00           C
ATOM   2575  CB  LEU A 159      75.972  71.791  74.939  1.00  0.00           C
ATOM   2578  CG  LEU A 159      76.062  70.501  75.799  1.00  0.00           C
ATOM   2580  CD1 LEU A 159      77.071  69.462  75.289  1.00  0.00           C
ATOM   2584  CD2 LEU A 159      76.352  70.791  77.269  1.00  0.00           C
ATOM   2588  C   LEU A 159      77.032  73.372  73.290  1.00  0.00           C
ATOM   2589  O   LEU A 159      76.892  74.571  73.519  1.00  0.00           O
ATOM   2590  N   THR A 160      77.032  72.912  72.029  1.00  0.00           N
ATOM   2592  CA  THR A 160      76.672  73.681  70.849  1.00  0.00           C
ATOM   2594  CB  THR A 160      77.291  73.103  69.579  1.00  0.00           C
ATOM   2596  OG1 THR A 160      76.682  71.901  69.160  1.00  0.00           O
ATOM   2598  CG2 THR A 160      78.752  72.742  69.839  1.00  0.00           C
ATOM   2602  C   THR A 160      75.162  73.721  70.730  1.00  0.00           C
ATOM   2603  O   THR A 160      74.462  72.963  71.409  1.00  0.00           O
ATOM   2604  N   TRP A 161      74.571  74.582  69.869  1.00  0.00           N
ATOM   2606  CA  TRP A 161      73.132  74.541  69.649  1.00  0.00           C
ATOM   2608  CB  TRP A 161      72.572  75.743  68.820  1.00  0.00           C
ATOM   2611  CG  TRP A 161      72.852  77.111  69.360  1.00  0.00           C
ATOM   2612  CD1 TRP A 161      73.782  77.991  68.859  1.00  0.00           C
ATOM   2614  NE1 TRP A 161      73.702  79.181  69.539  1.00  0.00           N
ATOM   2616  CE2 TRP A 161      72.732  79.111  70.489  1.00  0.00           C
ATOM   2617  CD2 TRP A 161      72.172  77.822  70.419  1.00  0.00           C
ATOM   2618  CE3 TRP A 161      71.132  77.492  71.279  1.00  0.00           C
ATOM   2620  CZ3 TRP A 161      70.642  78.471  72.160  1.00  0.00           C
ATOM   2622  CZ2 TRP A 161      72.302  80.052  71.389  1.00  0.00           C
ATOM   2624  CH2 TRP A 161      71.232  79.732  72.219  1.00  0.00           C
ATOM   2626  C   TRP A 161      72.642  73.192  69.109  1.00  0.00           C
ATOM   2627  O   TRP A 161      71.651  72.702  69.669  1.00  0.00           O
ATOM   2628  N   PRO A 162      73.251  72.461  68.159  1.00  0.00           N
ATOM   2629  CD  PRO A 162      74.052  73.022  67.070  1.00  0.00           C
ATOM   2632  CA  PRO A 162      72.791  71.111  67.840  1.00  0.00           C
ATOM   2634  CB  PRO A 162      73.552  70.721  66.559  1.00  0.00           C
ATOM   2637  CG  PRO A 162      73.852  72.061  65.879  1.00  0.00           C
ATOM   2640  C   PRO A 162      73.011  70.101  68.960  1.00  0.00           C
ATOM   2641  O   PRO A 162      72.282  69.122  68.999  1.00  0.00           O
ATOM   2642  N   MET A 163      73.982  70.291  69.879  1.00  0.00           N
ATOM   2644  CA  MET A 163      73.992  69.552  71.129  1.00  0.00           C
ATOM   2646  CB  MET A 163      75.272  69.782  71.959  1.00  0.00           C
ATOM   2649  CG  MET A 163      76.552  69.241  71.310  1.00  0.00           C
ATOM   2652  SD  MET A 163      76.562  67.442  71.119  1.00  0.00           S
ATOM   2653  CE  MET A 163      77.552  67.601  69.619  1.00  0.00           C
ATOM   2657  C   MET A 163      72.802  69.802  72.059  1.00  0.00           C
ATOM   2658  O   MET A 163      72.232  68.851  72.599  1.00  0.00           O
ATOM   2659  N   SER A 164      72.352  71.062  72.259  1.00  0.00           N
ATOM   2661  CA  SER A 164      71.152  71.332  73.050  1.00  0.00           C
ATOM   2663  CB  SER A 164      71.042  72.791  73.579  1.00  0.00           C
ATOM   2666  OG  SER A 164      71.162  73.812  72.579  1.00  0.00           O
ATOM   2668  C   SER A 164      69.872  70.832  72.399  1.00  0.00           C
ATOM   2669  O   SER A 164      68.962  70.351  73.069  1.00  0.00           O
ATOM   2670  N   VAL A 165      69.782  70.841  71.050  1.00  0.00           N
ATOM   2672  CA  VAL A 165      68.782  70.071  70.319  1.00  0.00           C
ATOM   2674  CB  VAL A 165      68.952  70.272  68.820  1.00  0.00           C
ATOM   2676  CG1 VAL A 165      67.942  69.412  68.009  1.00  0.00           C
ATOM   2680  CG2 VAL A 165      68.752  71.762  68.519  1.00  0.00           C
ATOM   2684  C   VAL A 165      68.852  68.571  70.559  1.00  0.00           C
ATOM   2685  O   VAL A 165      67.852  67.891  70.799  1.00  0.00           O
ATOM   2686  N   GLY A 166      70.072  68.012  70.509  1.00  0.00           N
ATOM   2688  CA  GLY A 166      70.322  66.582  70.619  1.00  0.00           C
ATOM   2691  C   GLY A 166      69.972  66.022  71.959  1.00  0.00           C
ATOM   2692  O   GLY A 166      69.261  65.021  72.040  1.00  0.00           O
ATOM   2693  N   LYS A 167      70.412  66.671  73.050  1.00  0.00           N
ATOM   2695  CA  LYS A 167      70.182  66.221  74.409  1.00  0.00           C
ATOM   2697  CB  LYS A 167      71.052  67.061  75.399  1.00  0.00           C
ATOM   2700  CG  LYS A 167      70.622  68.501  75.729  1.00  0.00           C
ATOM   2703  CD  LYS A 167      69.652  68.591  76.929  1.00  0.00           C
ATOM   2706  CE  LYS A 167      70.291  68.562  78.329  1.00  0.00           C
ATOM   2709  NZ  LYS A 167      69.232  68.431  79.339  1.00  0.00           N
ATOM   2713  C   LYS A 167      68.682  66.192  74.739  1.00  0.00           C
ATOM   2714  O   LYS A 167      68.192  65.221  75.309  1.00  0.00           O
ATOM   2715  N   TRP A 168      67.922  67.211  74.279  1.00  0.00           N
ATOM   2717  CA  TRP A 168      66.471  67.232  74.289  1.00  0.00           C
ATOM   2719  CB  TRP A 168      65.912  68.632  73.930  1.00  0.00           C
ATOM   2722  CG  TRP A 168      64.452  68.821  74.179  1.00  0.00           C
ATOM   2723  CD1 TRP A 168      63.932  69.471  75.279  1.00  0.00           C
ATOM   2725  NE1 TRP A 168      62.562  69.561  75.159  1.00  0.00           N
ATOM   2727  CE2 TRP A 168      62.162  68.942  74.020  1.00  0.00           C
ATOM   2728  CD2 TRP A 168      63.312  68.423  73.389  1.00  0.00           C
ATOM   2729  CE3 TRP A 168      63.151  67.641  72.239  1.00  0.00           C
ATOM   2731  CZ3 TRP A 168      61.872  67.422  71.730  1.00  0.00           C
ATOM   2733  CZ2 TRP A 168      60.892  68.721  73.519  1.00  0.00           C
ATOM   2735  CH2 TRP A 168      60.752  67.963  72.359  1.00  0.00           C
ATOM   2737  C   TRP A 168      65.832  66.141  73.460  1.00  0.00           C
ATOM   2738  O   TRP A 168      64.872  65.501  73.889  1.00  0.00           O
ATOM   2739  N   THR A 169      66.352  65.872  72.239  1.00  0.00           N
ATOM   2741  CA  THR A 169      65.852  64.791  71.399  1.00  0.00           C
ATOM   2743  CB  THR A 169      66.541  64.721  70.039  1.00  0.00           C
ATOM   2745  OG1 THR A 169      66.452  65.951  69.349  1.00  0.00           O
ATOM   2747  CG2 THR A 169      65.832  63.692  69.160  1.00  0.00           C
ATOM   2751  C   THR A 169      65.992  63.423  72.040  1.00  0.00           C
ATOM   2752  O   THR A 169      65.032  62.651  72.090  1.00  0.00           O
ATOM   2753  N   LEU A 170      67.191  63.102  72.579  1.00  0.00           N
ATOM   2755  CA  LEU A 170      67.432  61.891  73.340  1.00  0.00           C
ATOM   2757  CB  LEU A 170      68.941  61.662  73.579  1.00  0.00           C
ATOM   2760  CG  LEU A 170      69.681  61.082  72.339  1.00  0.00           C
ATOM   2762  CD1 LEU A 170      70.342  62.162  71.469  1.00  0.00           C
ATOM   2766  CD2 LEU A 170      70.732  60.072  72.789  1.00  0.00           C
ATOM   2770  C   LEU A 170      66.642  61.742  74.639  1.00  0.00           C
ATOM   2771  O   LEU A 170      66.011  60.721  74.879  1.00  0.00           O
ATOM   2772  N   GLU A 171      66.562  62.801  75.480  1.00  0.00           N
ATOM   2774  CA  GLU A 171      65.651  62.852  76.609  1.00  0.00           C
ATOM   2776  CB  GLU A 171      65.852  64.132  77.439  1.00  0.00           C
ATOM   2779  CG  GLU A 171      67.112  64.082  78.329  1.00  0.00           C
ATOM   2782  CD  GLU A 171      67.252  65.332  79.169  1.00  0.00           C
ATOM   2783  OE1 GLU A 171      66.511  65.522  80.159  1.00  0.00           O
ATOM   2784  OE2 GLU A 171      68.111  66.162  78.799  1.00  0.00           O
ATOM   2785  C   GLU A 171      64.182  62.712  76.269  1.00  0.00           C
ATOM   2786  O   GLU A 171      63.402  62.061  76.979  1.00  0.00           O
ATOM   2787  N   GLY A 172      63.752  63.321  75.149  1.00  0.00           N
ATOM   2789  CA  GLY A 172      62.392  63.271  74.639  1.00  0.00           C
ATOM   2792  C   GLY A 172      61.882  61.922  74.260  1.00  0.00           C
ATOM   2793  O   GLY A 172      60.802  61.532  74.689  1.00  0.00           O
ATOM   2794  N   ILE A 173      62.642  61.161  73.430  1.00  0.00           N
ATOM   2796  CA  ILE A 173      62.202  59.821  73.080  1.00  0.00           C
ATOM   2798  CB  ILE A 173      62.702  59.261  71.749  1.00  0.00           C
ATOM   2800  CG2 ILE A 173      62.581  60.371  70.689  1.00  0.00           C
ATOM   2804  CG1 ILE A 173      64.081  58.541  71.739  1.00  0.00           C
ATOM   2807  CD  ILE A 173      65.282  59.471  71.749  1.00  0.00           C
ATOM   2811  C   ILE A 173      62.412  58.841  74.219  1.00  0.00           C
ATOM   2812  O   ILE A 173      61.592  57.952  74.380  1.00  0.00           O
ATOM   2813  N   GLU A 174      63.431  59.022  75.089  1.00  0.00           N
ATOM   2815  CA  GLU A 174      63.542  58.251  76.319  1.00  0.00           C
ATOM   2817  CB  GLU A 174      64.842  58.651  77.069  1.00  0.00           C
ATOM   2820  CG  GLU A 174      66.081  57.892  76.559  1.00  0.00           C
ATOM   2823  CD  GLU A 174      65.992  56.421  76.889  1.00  0.00           C
ATOM   2824  OE1 GLU A 174      65.092  56.012  77.669  1.00  0.00           O
ATOM   2825  OE2 GLU A 174      66.791  55.622  76.339  1.00  0.00           O
ATOM   2826  C   GLU A 174      62.372  58.412  77.269  1.00  0.00           C
ATOM   2827  O   GLU A 174      61.721  57.461  77.700  1.00  0.00           O
ATOM   2828  N   THR A 175      62.001  59.681  77.549  1.00  0.00           N
ATOM   2830  CA  THR A 175      60.842  60.002  78.360  1.00  0.00           C
ATOM   2832  CB  THR A 175      60.742  61.471  78.749  1.00  0.00           C
ATOM   2834  OG1 THR A 175      61.721  61.751  79.739  1.00  0.00           O
ATOM   2836  CG2 THR A 175      59.402  61.802  79.439  1.00  0.00           C
ATOM   2840  C   THR A 175      59.542  59.532  77.750  1.00  0.00           C
ATOM   2841  O   THR A 175      58.742  58.882  78.410  1.00  0.00           O
ATOM   2842  N   ARG A 176      59.342  59.743  76.430  1.00  0.00           N
ATOM   2844  CA  ARG A 176      58.192  59.202  75.729  1.00  0.00           C
ATOM   2846  CB  ARG A 176      58.052  59.762  74.289  1.00  0.00           C
ATOM   2849  CG  ARG A 176      56.722  59.372  73.589  1.00  0.00           C
ATOM   2852  CD  ARG A 176      55.482  59.992  74.260  1.00  0.00           C
ATOM   2855  NE  ARG A 176      54.262  59.361  73.679  1.00  0.00           N
ATOM   2857  CZ  ARG A 176      53.581  58.361  74.199  1.00  0.00           C
ATOM   2858  NH1 ARG A 176      54.052  57.531  75.099  1.00  0.00           N
ATOM   2861  NH2 ARG A 176      52.342  58.192  73.810  1.00  0.00           N
ATOM   2864  C   ARG A 176      58.162  57.671  75.749  1.00  0.00           C
ATOM   2865  O   ARG A 176      57.102  57.071  75.930  1.00  0.00           O
ATOM   2866  N   ALA A 177      59.332  57.012  75.619  1.00  0.00           N
ATOM   2868  CA  ALA A 177      59.522  55.582  75.679  1.00  0.00           C
ATOM   2870  CB  ALA A 177      60.922  55.181  75.189  1.00  0.00           C
ATOM   2874  C   ALA A 177      59.312  54.981  77.069  1.00  0.00           C
ATOM   2875  O   ALA A 177      59.041  53.801  77.189  1.00  0.00           O
ATOM   2876  N   GLN A 178      59.382  55.791  78.150  1.00  0.00           N
ATOM   2878  CA  GLN A 178      58.962  55.412  79.489  1.00  0.00           C
ATOM   2880  CB  GLN A 178      59.892  56.041  80.559  1.00  0.00           C
ATOM   2883  CG  GLN A 178      61.382  55.651  80.499  1.00  0.00           C
ATOM   2886  CD  GLN A 178      62.202  56.351  81.589  1.00  0.00           C
ATOM   2887  OE1 GLN A 178      63.321  55.942  81.900  1.00  0.00           O
ATOM   2888  NE2 GLN A 178      61.651  57.411  82.219  1.00  0.00           N
ATOM   2891  C   GLN A 178      57.552  55.901  79.839  1.00  0.00           C
ATOM   2892  O   GLN A 178      57.092  55.721  80.960  1.00  0.00           O
ATOM   2893  N   LEU A 179      56.842  56.522  78.880  1.00  0.00           N
ATOM   2895  CA  LEU A 179      55.432  56.861  79.000  1.00  0.00           C
ATOM   2897  CB  LEU A 179      55.151  58.262  78.369  1.00  0.00           C
ATOM   2900  CG  LEU A 179      54.922  59.431  79.349  1.00  0.00           C
ATOM   2902  CD1 LEU A 179      56.222  60.111  79.750  1.00  0.00           C
ATOM   2906  CD2 LEU A 179      54.002  60.462  78.670  1.00  0.00           C
ATOM   2910  C   LEU A 179      54.562  55.841  78.270  1.00  0.00           C
ATOM   2911  O   LEU A 179      53.342  55.923  78.279  1.00  0.00           O
ATOM   2912  N   LEU A 180      55.162  54.862  77.569  1.00  0.00           N
ATOM   2914  CA  LEU A 180      54.442  54.032  76.609  1.00  0.00           C
ATOM   2916  CB  LEU A 180      55.361  53.181  75.689  1.00  0.00           C
ATOM   2919  CG  LEU A 180      56.362  53.952  74.820  1.00  0.00           C
ATOM   2921  CD1 LEU A 180      57.412  52.971  74.260  1.00  0.00           C
ATOM   2925  CD2 LEU A 180      55.662  54.692  73.670  1.00  0.00           C
ATOM   2929  C   LEU A 180      53.492  53.061  77.259  1.00  0.00           C
ATOM   2930  O   LEU A 180      52.511  52.622  76.649  1.00  0.00           O
ATOM   2931  N   ASP A 181      53.722  52.671  78.519  1.00  0.00           N
ATOM   2933  CA  ASP A 181      52.851  51.802  79.279  1.00  0.00           C
ATOM   2935  CB  ASP A 181      53.682  51.141  80.429  1.00  0.00           C
ATOM   2938  CG  ASP A 181      54.272  52.131  81.419  1.00  0.00           C
ATOM   2939  OD1 ASP A 181      54.392  53.332  81.100  1.00  0.00           O
ATOM   2940  OD2 ASP A 181      54.702  51.681  82.519  1.00  0.00           O
ATOM   2941  C   ASP A 181      51.652  52.562  79.829  1.00  0.00           C
ATOM   2942  O   ASP A 181      50.642  51.951  80.209  1.00  0.00           O
ATOM   2943  N   SER A 182      51.741  53.901  79.920  1.00  0.00           N
ATOM   2945  CA  SER A 182      50.762  54.711  80.619  1.00  0.00           C
ATOM   2947  CB  SER A 182      51.432  55.561  81.750  1.00  0.00           C
ATOM   2950  OG  SER A 182      52.362  56.541  81.279  1.00  0.00           O
ATOM   2952  C   SER A 182      50.002  55.641  79.699  1.00  0.00           C
ATOM   2953  O   SER A 182      49.052  56.291  80.130  1.00  0.00           O
ATOM   2954  N   ASP A 183      50.392  55.742  78.410  1.00  0.00           N
ATOM   2956  CA  ASP A 183      49.831  56.691  77.469  1.00  0.00           C
ATOM   2958  CB  ASP A 183      50.732  56.791  76.219  1.00  0.00           C
ATOM   2961  CG  ASP A 183      50.902  55.532  75.379  1.00  0.00           C
ATOM   2962  OD1 ASP A 183      50.062  54.603  75.419  1.00  0.00           O
ATOM   2963  OD2 ASP A 183      51.902  55.541  74.599  1.00  0.00           O
ATOM   2964  C   ASP A 183      48.332  56.532  77.199  1.00  0.00           C
ATOM   2965  O   ASP A 183      47.592  57.512  77.250  1.00  0.00           O
ATOM   2966  N   GLY A 184      47.851  55.282  77.009  1.00  0.00           N
ATOM   2968  CA  GLY A 184      46.442  54.921  76.869  1.00  0.00           C
ATOM   2971  C   GLY A 184      45.532  55.342  78.010  1.00  0.00           C
ATOM   2972  O   GLY A 184      44.402  55.762  77.800  1.00  0.00           O
ATOM   2973  N   LEU A 185      46.011  55.301  79.260  1.00  0.00           N
ATOM   2975  CA  LEU A 185      45.262  55.802  80.390  1.00  0.00           C
ATOM   2977  CB  LEU A 185      46.081  55.711  81.699  1.00  0.00           C
ATOM   2980  CG  LEU A 185      46.541  54.302  82.110  1.00  0.00           C
ATOM   2982  CD1 LEU A 185      47.222  54.422  83.480  1.00  0.00           C
ATOM   2986  CD2 LEU A 185      45.382  53.302  82.189  1.00  0.00           C
ATOM   2990  C   LEU A 185      44.872  57.262  80.259  1.00  0.00           C
ATOM   2991  O   LEU A 185      43.761  57.651  80.619  1.00  0.00           O
ATOM   2992  N   LEU A 186      45.802  58.111  79.750  1.00  0.00           N
ATOM   2994  CA  LEU A 186      45.572  59.521  79.520  1.00  0.00           C
ATOM   2996  CB  LEU A 186      46.912  60.242  79.190  1.00  0.00           C
ATOM   2999  CG  LEU A 186      46.882  61.772  79.409  1.00  0.00           C
ATOM   3001  CD1 LEU A 186      48.272  62.311  79.800  1.00  0.00           C
ATOM   3005  CD2 LEU A 186      46.401  62.572  78.200  1.00  0.00           C
ATOM   3009  C   LEU A 186      44.522  59.762  78.449  1.00  0.00           C
ATOM   3010  O   LEU A 186      43.682  60.651  78.559  1.00  0.00           O
ATOM   3011  N   ARG A 187      44.532  58.962  77.359  1.00  0.00           N
ATOM   3013  CA  ARG A 187      43.722  59.221  76.179  1.00  0.00           C
ATOM   3015  CB  ARG A 187      44.032  58.262  74.999  1.00  0.00           C
ATOM   3018  CG  ARG A 187      45.491  58.271  74.489  1.00  0.00           C
ATOM   3021  CD  ARG A 187      45.642  57.822  73.019  1.00  0.00           C
ATOM   3024  NE  ARG A 187      45.312  58.971  72.090  1.00  0.00           N
ATOM   3026  CZ  ARG A 187      46.202  59.841  71.609  1.00  0.00           C
ATOM   3027  NH1 ARG A 187      47.492  59.681  71.779  1.00  0.00           N
ATOM   3030  NH2 ARG A 187      45.782  60.872  70.910  1.00  0.00           N
ATOM   3033  C   ARG A 187      42.232  59.191  76.409  1.00  0.00           C
ATOM   3034  O   ARG A 187      41.482  59.811  75.669  1.00  0.00           O
ATOM   3035  N   GLN A 188      41.762  58.471  77.429  1.00  0.00           N
ATOM   3037  CA  GLN A 188      40.351  58.353  77.729  1.00  0.00           C
ATOM   3039  CB  GLN A 188      39.962  56.852  77.729  1.00  0.00           C
ATOM   3042  CG  GLN A 188      39.822  56.211  76.319  1.00  0.00           C
ATOM   3045  CD  GLN A 188      38.602  56.721  75.529  1.00  0.00           C
ATOM   3046  OE1 GLN A 188      37.842  57.572  76.009  1.00  0.00           O
ATOM   3047  NE2 GLN A 188      38.362  56.131  74.339  1.00  0.00           N
ATOM   3050  C   GLN A 188      39.941  59.022  79.039  1.00  0.00           C
ATOM   3051  O   GLN A 188      38.812  58.832  79.499  1.00  0.00           O
ATOM   3052  N   SER A 189      40.812  59.851  79.669  1.00  0.00           N
ATOM   3054  CA  SER A 189      40.402  60.561  80.899  1.00  0.00           C
ATOM   3056  CB  SER A 189      41.541  60.841  81.939  1.00  0.00           C
ATOM   3059  OG  SER A 189      42.592  61.702  81.489  1.00  0.00           O
ATOM   3061  C   SER A 189      39.691  61.861  80.559  1.00  0.00           C
ATOM   3062  O   SER A 189      39.982  62.481  79.540  1.00  0.00           O
ATOM   3063  N   SER A 190      38.691  62.302  81.349  1.00  0.00           N
ATOM   3065  CA  SER A 190      38.022  63.591  81.100  1.00  0.00           C
ATOM   3067  CB  SER A 190      36.842  63.931  82.040  1.00  0.00           C
ATOM   3070  OG  SER A 190      35.912  62.861  82.079  1.00  0.00           O
ATOM   3072  C   SER A 190      38.971  64.762  81.210  1.00  0.00           C
ATOM   3073  O   SER A 190      39.792  64.811  82.110  1.00  0.00           O
ATOM   3074  N   ASP A 191      38.822  65.732  80.279  1.00  0.00           N
ATOM   3076  CA  ASP A 191      39.642  66.921  80.119  1.00  0.00           C
ATOM   3078  CB  ASP A 191      39.022  68.082  80.949  1.00  0.00           C
ATOM   3081  CG  ASP A 191      38.772  69.332  80.119  1.00  0.00           C
ATOM   3082  OD1 ASP A 191      39.111  69.353  78.909  1.00  0.00           O
ATOM   3083  OD2 ASP A 191      38.322  70.342  80.709  1.00  0.00           O
ATOM   3084  C   ASP A 191      41.182  66.762  80.300  1.00  0.00           C
ATOM   3085  O   ASP A 191      41.772  67.262  81.269  1.00  0.00           O
ATOM   3086  N   PRO A 192      41.892  66.111  79.349  1.00  0.00           N
ATOM   3087  CD  PRO A 192      41.331  65.692  78.069  1.00  0.00           C
ATOM   3090  CA  PRO A 192      43.182  65.471  79.590  1.00  0.00           C
ATOM   3092  CB  PRO A 192      43.472  64.681  78.299  1.00  0.00           C
ATOM   3095  CG  PRO A 192      42.552  65.302  77.250  1.00  0.00           C
ATOM   3098  C   PRO A 192      44.302  66.452  79.879  1.00  0.00           C
ATOM   3099  O   PRO A 192      45.242  66.102  80.599  1.00  0.00           O
ATOM   3100  N   TYR A 193      44.232  67.681  79.349  1.00  0.00           N
ATOM   3102  CA  TYR A 193      45.182  68.742  79.619  1.00  0.00           C
ATOM   3104  CB  TYR A 193      44.852  69.992  78.740  1.00  0.00           C
ATOM   3107  CG  TYR A 193      45.642  71.281  78.969  1.00  0.00           C
ATOM   3108  CD1 TYR A 193      45.732  71.982  80.200  1.00  0.00           C
ATOM   3110  CE1 TYR A 193      46.352  73.232  80.289  1.00  0.00           C
ATOM   3112  CZ  TYR A 193      46.902  73.802  79.160  1.00  0.00           C
ATOM   3113  OH  TYR A 193      47.252  75.151  79.249  1.00  0.00           O
ATOM   3115  CD2 TYR A 193      46.182  71.921  77.849  1.00  0.00           C
ATOM   3117  CE2 TYR A 193      46.842  73.151  77.929  1.00  0.00           C
ATOM   3119  C   TYR A 193      45.252  69.082  81.089  1.00  0.00           C
ATOM   3120  O   TYR A 193      46.302  69.462  81.610  1.00  0.00           O
ATOM   3121  N   ILE A 194      44.142  69.012  81.830  1.00  0.00           N
ATOM   3123  CA  ILE A 194      44.152  69.322  83.259  1.00  0.00           C
ATOM   3125  CB  ILE A 194      42.772  69.431  83.839  1.00  0.00           C
ATOM   3127  CG2 ILE A 194      42.861  69.791  85.349  1.00  0.00           C
ATOM   3131  CG1 ILE A 194      41.942  70.463  83.029  1.00  0.00           C
ATOM   3134  CD  ILE A 194      42.642  71.822  82.839  1.00  0.00           C
ATOM   3138  C   ILE A 194      45.022  68.361  84.029  1.00  0.00           C
ATOM   3139  O   ILE A 194      45.792  68.762  84.879  1.00  0.00           O
ATOM   3140  N   MET A 195      44.982  67.061  83.669  1.00  0.00           N
ATOM   3142  CA  MET A 195      45.952  66.102  84.169  1.00  0.00           C
ATOM   3144  CB  MET A 195      45.642  64.651  83.699  1.00  0.00           C
ATOM   3147  CG  MET A 195      44.332  64.041  84.229  1.00  0.00           C
ATOM   3150  SD  MET A 195      42.802  64.603  83.399  1.00  0.00           S
ATOM   3151  CE  MET A 195      42.072  65.611  84.730  1.00  0.00           C
ATOM   3155  C   MET A 195      47.402  66.471  83.869  1.00  0.00           C
ATOM   3156  O   MET A 195      48.222  66.492  84.769  1.00  0.00           O
ATOM   3157  N   VAL A 196      47.712  66.872  82.619  1.00  0.00           N
ATOM   3159  CA  VAL A 196      49.012  67.391  82.210  1.00  0.00           C
ATOM   3161  CB  VAL A 196      48.952  67.601  80.689  1.00  0.00           C
ATOM   3163  CG1 VAL A 196      50.202  68.271  80.099  1.00  0.00           C
ATOM   3167  CG2 VAL A 196      48.722  66.231  80.029  1.00  0.00           C
ATOM   3171  C   VAL A 196      49.462  68.662  82.930  1.00  0.00           C
ATOM   3172  O   VAL A 196      50.542  68.731  83.529  1.00  0.00           O
ATOM   3173  N   ARG A 197      48.612  69.701  82.969  1.00  0.00           N
ATOM   3175  CA  ARG A 197      48.892  70.971  83.629  1.00  0.00           C
ATOM   3177  CB  ARG A 197      47.791  72.012  83.259  1.00  0.00           C
ATOM   3180  CG  ARG A 197      47.962  73.423  83.860  1.00  0.00           C
ATOM   3183  CD  ARG A 197      46.822  73.901  84.779  1.00  0.00           C
ATOM   3186  NE  ARG A 197      45.572  74.012  83.949  1.00  0.00           N
ATOM   3188  CZ  ARG A 197      45.132  75.092  83.319  1.00  0.00           C
ATOM   3189  NH1 ARG A 197      45.812  76.202  83.220  1.00  0.00           N
ATOM   3192  NH2 ARG A 197      43.942  75.071  82.739  1.00  0.00           N
ATOM   3195  C   ARG A 197      49.012  70.872  85.139  1.00  0.00           C
ATOM   3196  O   ARG A 197      49.941  71.391  85.749  1.00  0.00           O
ATOM   3197  N   GLU A 198      48.042  70.181  85.779  1.00  0.00           N
ATOM   3199  CA  GLU A 198      48.042  70.001  87.219  1.00  0.00           C
ATOM   3201  CB  GLU A 198      46.682  69.501  87.769  1.00  0.00           C
ATOM   3204  CG  GLU A 198      45.542  70.541  87.599  1.00  0.00           C
ATOM   3207  CD  GLU A 198      45.772  71.772  88.460  1.00  0.00           C
ATOM   3208  OE1 GLU A 198      46.282  72.812  87.949  1.00  0.00           O
ATOM   3209  OE2 GLU A 198      45.512  71.681  89.689  1.00  0.00           O
ATOM   3210  C   GLU A 198      49.192  69.151  87.689  1.00  0.00           C
ATOM   3211  O   GLU A 198      49.862  69.493  88.659  1.00  0.00           O
ATOM   3212  N   ALA A 199      49.512  68.061  86.960  1.00  0.00           N
ATOM   3214  CA  ALA A 199      50.742  67.302  87.139  1.00  0.00           C
ATOM   3216  CB  ALA A 199      50.872  66.132  86.140  1.00  0.00           C
ATOM   3220  C   ALA A 199      52.002  68.103  86.950  1.00  0.00           C
ATOM   3221  O   ALA A 199      52.932  67.982  87.729  1.00  0.00           O
ATOM   3222  N   TYR A 200      52.092  68.961  85.910  1.00  0.00           N
ATOM   3224  CA  TYR A 200      53.272  69.762  85.669  1.00  0.00           C
ATOM   3226  CB  TYR A 200      53.032  70.651  84.400  1.00  0.00           C
ATOM   3229  CG  TYR A 200      54.132  71.662  84.219  1.00  0.00           C
ATOM   3230  CD1 TYR A 200      54.041  72.912  84.859  1.00  0.00           C
ATOM   3232  CE1 TYR A 200      55.162  73.751  84.919  1.00  0.00           C
ATOM   3234  CZ  TYR A 200      56.331  73.372  84.279  1.00  0.00           C
ATOM   3235  OH  TYR A 200      57.432  74.232  84.279  1.00  0.00           O
ATOM   3237  CD2 TYR A 200      55.302  71.302  83.550  1.00  0.00           C
ATOM   3239  CE2 TYR A 200      56.401  72.162  83.579  1.00  0.00           C
ATOM   3241  C   TYR A 200      53.662  70.603  86.880  1.00  0.00           C
ATOM   3242  O   TYR A 200      54.761  70.491  87.429  1.00  0.00           O
ATOM   3243  N   PHE A 201      52.692  71.382  87.390  1.00  0.00           N
ATOM   3245  CA  PHE A 201      52.842  72.122  88.609  1.00  0.00           C
ATOM   3247  CB  PHE A 201      51.611  73.031  88.809  1.00  0.00           C
ATOM   3250  CG  PHE A 201      51.601  74.132  87.790  1.00  0.00           C
ATOM   3251  CD1 PHE A 201      52.651  75.052  87.809  1.00  0.00           C
ATOM   3253  CE1 PHE A 201      52.712  76.091  86.869  1.00  0.00           C
ATOM   3255  CZ  PHE A 201      51.702  76.221  85.910  1.00  0.00           C
ATOM   3257  CD2 PHE A 201      50.592  74.272  86.830  1.00  0.00           C
ATOM   3259  CE2 PHE A 201      50.652  75.302  85.879  1.00  0.00           C
ATOM   3261  C   PHE A 201      53.092  71.251  89.820  1.00  0.00           C
ATOM   3262  O   PHE A 201      54.002  71.512  90.589  1.00  0.00           O
ATOM   3263  N   GLN A 202      52.382  70.111  89.969  1.00  0.00           N
ATOM   3265  CA  GLN A 202      52.651  69.151  91.029  1.00  0.00           C
ATOM   3267  CB  GLN A 202      51.762  67.872  91.000  1.00  0.00           C
ATOM   3270  CG  GLN A 202      50.291  68.031  91.439  1.00  0.00           C
ATOM   3273  CD  GLN A 202      49.492  66.751  91.159  1.00  0.00           C
ATOM   3274  OE1 GLN A 202      50.002  65.751  90.659  1.00  0.00           O
ATOM   3275  NE2 GLN A 202      48.172  66.781  91.470  1.00  0.00           N
ATOM   3278  C   GLN A 202      54.082  68.651  91.079  1.00  0.00           C
ATOM   3279  O   GLN A 202      54.662  68.582  92.169  1.00  0.00           O
ATOM   3280  N   ARG A 203      54.672  68.302  89.909  1.00  0.00           N
ATOM   3282  CA  ARG A 203      56.081  67.931  89.820  1.00  0.00           C
ATOM   3284  CB  ARG A 203      56.452  67.282  88.449  1.00  0.00           C
ATOM   3287  CG  ARG A 203      56.011  65.811  88.239  1.00  0.00           C
ATOM   3290  CD  ARG A 203      54.542  65.611  87.839  1.00  0.00           C
ATOM   3293  NE  ARG A 203      54.302  64.181  87.460  1.00  0.00           N
ATOM   3295  CZ  ARG A 203      53.922  63.781  86.249  1.00  0.00           C
ATOM   3296  NH1 ARG A 203      54.022  64.521  85.169  1.00  0.00           N
ATOM   3299  NH2 ARG A 203      53.392  62.591  86.079  1.00  0.00           N
ATOM   3302  C   ARG A 203      57.042  69.072  90.139  1.00  0.00           C
ATOM   3303  O   ARG A 203      57.892  68.942  91.019  1.00  0.00           O
ATOM   3304  N   HIS A 204      56.872  70.232  89.479  1.00  0.00           N
ATOM   3306  CA  HIS A 204      57.772  71.372  89.590  1.00  0.00           C
ATOM   3308  CB  HIS A 204      57.592  72.302  88.389  1.00  0.00           C
ATOM   3311  ND1 HIS A 204      59.402  72.162  86.719  1.00  0.00           N
ATOM   3312  CG  HIS A 204      58.192  71.681  87.169  1.00  0.00           C
ATOM   3313  CE1 HIS A 204      59.622  71.531  85.570  1.00  0.00           C
ATOM   3315  NE2 HIS A 204      58.632  70.641  85.300  1.00  0.00           N
ATOM   3317  CD2 HIS A 204      57.712  70.743  86.309  1.00  0.00           C
ATOM   3319  C   HIS A 204      57.702  72.122  90.910  1.00  0.00           C
ATOM   3320  O   HIS A 204      58.712  72.562  91.459  1.00  0.00           O
ATOM   3321  N   ASP A 205      56.492  72.201  91.509  1.00  0.00           N
ATOM   3323  CA  ASP A 205      56.242  72.622  92.879  1.00  0.00           C
ATOM   3325  CB  ASP A 205      54.712  72.681  93.239  1.00  0.00           C
ATOM   3328  CG  ASP A 205      53.992  73.891  92.669  1.00  0.00           C
ATOM   3329  OD1 ASP A 205      54.662  74.922  92.429  1.00  0.00           O
ATOM   3330  OD2 ASP A 205      52.732  73.921  92.669  1.00  0.00           O
ATOM   3331  C   ASP A 205      56.952  71.732  93.889  1.00  0.00           C
ATOM   3332  O   ASP A 205      57.412  72.221  94.909  1.00  0.00           O
ATOM   3333  N   PHE A 206      57.022  70.391  93.649  1.00  0.00           N
ATOM   3335  CA  PHE A 206      57.752  69.451  94.499  1.00  0.00           C
ATOM   3337  CB  PHE A 206      57.472  67.982  94.070  1.00  0.00           C
ATOM   3340  CG  PHE A 206      58.102  66.982  95.010  1.00  0.00           C
ATOM   3341  CD1 PHE A 206      57.452  66.662  96.210  1.00  0.00           C
ATOM   3343  CE1 PHE A 206      58.012  65.732  97.090  1.00  0.00           C
ATOM   3345  CZ  PHE A 206      59.232  65.111  96.769  1.00  0.00           C
ATOM   3347  CD2 PHE A 206      59.312  66.342  94.689  1.00  0.00           C
ATOM   3349  CE2 PHE A 206      59.872  65.412  95.570  1.00  0.00           C
ATOM   3351  C   PHE A 206      59.252  69.721  94.540  1.00  0.00           C
ATOM   3352  O   PHE A 206      59.842  69.732  95.609  1.00  0.00           O
ATOM   3353  N   ILE A 207      59.872  69.971  93.360  1.00  0.00           N
ATOM   3355  CA  ILE A 207      61.312  70.181  93.189  1.00  0.00           C
ATOM   3357  CB  ILE A 207      61.672  70.431  91.710  1.00  0.00           C
ATOM   3359  CG2 ILE A 207      63.181  70.662  91.529  1.00  0.00           C
ATOM   3363  CG1 ILE A 207      61.242  69.213  90.860  1.00  0.00           C
ATOM   3366  CD  ILE A 207      61.441  69.372  89.349  1.00  0.00           C
ATOM   3370  C   ILE A 207      61.842  71.302  94.070  1.00  0.00           C
ATOM   3371  O   ILE A 207      62.852  71.172  94.759  1.00  0.00           O
ATOM   3372  N   ALA A 208      61.081  72.412  94.149  1.00  0.00           N
ATOM   3374  CA  ALA A 208      61.302  73.423  95.159  1.00  0.00           C
ATOM   3376  CB  ALA A 208      60.442  74.662  94.859  1.00  0.00           C
ATOM   3380  C   ALA A 208      61.142  72.901  96.599  1.00  0.00           C
ATOM   3381  O   ALA A 208      60.102  72.442  97.069  1.00  0.00           O
ATOM   3382  N   ASN A 209      62.261  72.921  97.339  1.00  0.00           N
ATOM   3384  CA  ASN A 209      62.422  72.372  98.680  1.00  0.00           C
ATOM   3386  CB  ASN A 209      61.541  73.072  99.750  1.00  0.00           C
ATOM   3389  CG  ASN A 209      62.102  74.442 100.079  1.00  0.00           C
ATOM   3390  OD1 ASN A 209      61.522  75.491  99.829  1.00  0.00           O
ATOM   3391  ND2 ASN A 209      63.291  74.462 100.720  1.00  0.00           N
ATOM   3394  C   ASN A 209      62.372  70.841  98.829  1.00  0.00           C
ATOM   3395  O   ASN A 209      62.791  70.322  99.860  1.00  0.00           O
ATOM   3396  N   GLY A 210      61.912  70.071  97.820  1.00  0.00           N
ATOM   3398  CA  GLY A 210      61.852  68.622  97.919  1.00  0.00           C
ATOM   3401  C   GLY A 210      62.502  67.942  96.750  1.00  0.00           C
ATOM   3402  O   GLY A 210      62.452  68.382  95.609  1.00  0.00           O
ATOM   3403  N   GLY A 211      63.122  66.772  96.950  1.00  0.00           N
ATOM   3405  CA  GLY A 211      63.622  66.062  95.790  1.00  0.00           C
ATOM   3408  C   GLY A 211      63.761  64.611  96.059  1.00  0.00           C
ATOM   3409  O   GLY A 211      64.372  64.191  97.029  1.00  0.00           O
ATOM   3410  N   GLU A 212      63.151  63.861  95.139  1.00  0.00           N
ATOM   3412  CA  GLU A 212      63.052  62.432  95.099  1.00  0.00           C
ATOM   3414  CB  GLU A 212      61.872  61.891  95.960  1.00  0.00           C
ATOM   3417  CG  GLU A 212      62.142  61.811  97.479  1.00  0.00           C
ATOM   3420  CD  GLU A 212      63.041  60.641  97.840  1.00  0.00           C
ATOM   3421  OE1 GLU A 212      64.212  60.561  97.359  1.00  0.00           O
ATOM   3422  OE2 GLU A 212      62.572  59.751  98.600  1.00  0.00           O
ATOM   3423  C   GLU A 212      62.761  62.091  93.649  1.00  0.00           C
ATOM   3424  O   GLU A 212      61.651  62.251  93.159  1.00  0.00           O
ATOM   3425  N   LEU A 213      63.752  61.602  92.899  1.00  0.00           N
ATOM   3427  CA  LEU A 213      63.452  60.662  91.839  1.00  0.00           C
ATOM   3429  CB  LEU A 213      63.732  61.262  90.440  1.00  0.00           C
ATOM   3432  CG  LEU A 213      63.822  60.272  89.250  1.00  0.00           C
ATOM   3434  CD1 LEU A 213      62.602  60.371  88.329  1.00  0.00           C
ATOM   3438  CD2 LEU A 213      65.122  60.492  88.469  1.00  0.00           C
ATOM   3442  C   LEU A 213      64.361  59.501  92.119  1.00  0.00           C
ATOM   3443  O   LEU A 213      65.562  59.603  91.950  1.00  0.00           O
ATOM   3444  N   LYS A 214      63.792  58.372  92.549  1.00  0.00           N
ATOM   3446  CA  LYS A 214      64.501  57.122  92.750  1.00  0.00           C
ATOM   3448  CB  LYS A 214      65.002  56.901  94.210  1.00  0.00           C
ATOM   3451  CG  LYS A 214      66.522  57.091  94.380  1.00  0.00           C
ATOM   3454  CD  LYS A 214      67.012  58.501  94.710  1.00  0.00           C
ATOM   3457  CE  LYS A 214      66.662  58.911  96.129  1.00  0.00           C
ATOM   3460  NZ  LYS A 214      67.012  60.312  96.319  1.00  0.00           N
ATOM   3464  C   LYS A 214      63.571  55.951  92.370  1.00  0.00           C
ATOM   3465  OT1 LYS A 214      62.392  56.211  91.999  1.00  0.00           O
ATOM   3466  OT2 LYS A 214      64.022  54.781  92.449  1.00  0.00           O
ATOM   3467  NH3 POPEB 215      13.572  86.282  68.659  1.00  0.00           N
ATOM   3471  C12 POPEB 215      13.402  87.471  69.570  1.00  0.00           C
ATOM   3474  C11 POPEB 215      14.552  88.462  69.409  1.00  0.00           C
ATOM   3477  P   POPEB 215      15.052  91.022  69.589  1.00  0.00           P
ATOM   3478  O13 POPEB 215      14.462  92.252  70.169  1.00  0.00           O
ATOM   3479  O14 POPEB 215      16.442  90.661  69.929  1.00  0.00           O
ATOM   3480  O11 POPEB 215      14.902  91.162  68.040  1.00  0.00           O
ATOM   3481  O12 POPEB 215      14.172  89.742  69.929  1.00  0.00           O
ATOM   3482  C1  POPEB 215      13.802  90.693  67.259  1.00  0.00           C
ATOM   3485  C2  POPEB 215      12.982  91.841  66.609  1.00  0.00           C
ATOM   3487  O21 POPEB 215      11.962  91.212  65.809  1.00  0.00           O
ATOM   3488  C21 POPEB 215      11.992  91.312  64.489  1.00  0.00           C
ATOM   3489  O22 POPEB 215      11.102  91.822  63.820  1.00  0.00           O
ATOM   3490  C22 POPEB 215      13.192  90.602  63.859  1.00  0.00           C
ATOM   3493  C3  POPEB 215      13.812  92.992  65.919  1.00  0.00           C
ATOM   3496  O31 POPEB 215      12.932  93.871  65.179  1.00  0.00           O
ATOM   3497  C31 POPEB 215      13.472  94.562  64.169  1.00  0.00           C
ATOM   3498  O32 POPEB 215      14.632  94.512  63.809  1.00  0.00           O
ATOM   3499  C32 POPEB 215      12.402  95.423  63.500  1.00  0.00           C
ATOM   3502  C23 POPEB 215      13.362  91.061  62.399  1.00  0.00           C
ATOM   3505  C24 POPEB 215      14.682  90.611  61.759  1.00  0.00           C
ATOM   3508  C25 POPEB 215      14.932  91.332  60.419  1.00  0.00           C
ATOM   3511  C26 POPEB 215      13.902  91.032  59.329  1.00  0.00           C
ATOM   3514  C27 POPEB 215      14.022  91.992  58.129  1.00  0.00           C
ATOM   3517  C28 POPEB 215      12.892  91.832  57.089  1.00  0.00           C
ATOM   3520  C29 POPEB 215      12.832  90.471  56.449  1.00  0.00           C
ATOM   3522 0C21 POPEB 215      12.542  90.192  55.159  1.00  0.00           C
ATOM   3524 1C21 POPEB 215      12.212  91.181  54.069  1.00  0.00           C
ATOM   3527 2C21 POPEB 215      13.442  91.482  53.199  1.00  0.00           C
ATOM   3530 3C21 POPEB 215      13.092  92.311  51.959  1.00  0.00           C
ATOM   3533 4C21 POPEB 215      14.342  92.781  51.219  1.00  0.00           C
ATOM   3536 5C21 POPEB 215      14.062  93.333  49.809  1.00  0.00           C
ATOM   3539 6C21 POPEB 215      12.962  94.401  49.759  1.00  0.00           C
ATOM   3542 7C21 POPEB 215      12.792  94.971  48.349  1.00  0.00           C
ATOM   3545 8C21 POPEB 215      11.682  96.022  48.269  1.00  0.00           C
ATOM   3549  C33 POPEB 215      12.492  95.382  61.959  1.00  0.00           C
ATOM   3552  C34 POPEB 215      11.662  96.501  61.320  1.00  0.00           C
ATOM   3555  C35 POPEB 215      11.682  96.482  59.779  1.00  0.00           C
ATOM   3558  C36 POPEB 215      13.042  96.872  59.179  1.00  0.00           C
ATOM   3561  C37 POPEB 215      12.992  97.041  57.649  1.00  0.00           C
ATOM   3564  C38 POPEB 215      12.812  95.721  56.899  1.00  0.00           C
ATOM   3567  C39 POPEB 215      12.772  95.882  55.369  1.00  0.00           C
ATOM   3570 0C31 POPEB 215      11.512  96.602  54.859  1.00  0.00           C
ATOM   3573 1C31 POPEB 215      11.402  96.622  53.329  1.00  0.00           C
ATOM   3576 2C31 POPEB 215      10.062  97.182  52.849  1.00  0.00           C
ATOM   3579 3C31 POPEB 215       9.952  97.242  51.320  1.00  0.00           C
ATOM   3582 4C31 POPEB 215       8.582  97.751  50.829  1.00  0.00           C
ATOM   3585 5C31 POPEB 215       8.512  97.932  49.309  1.00  0.00           C
ATOM   3588 6C31 POPEB 215       7.172  98.482  48.829  1.00  0.00           C
ATOM   3592  NH3 POPEC 216      55.322  56.632  27.589  1.00  0.00           N
ATOM   3596  C12 POPEC 216      54.691  57.201  26.349  1.00  0.00           C
ATOM   3599  C11 POPEC 216      55.062  58.692  26.209  1.00  0.00           C
ATOM   3602  P   POPEC 216      57.152  60.262  26.549  1.00  0.00           P
ATOM   3603  O13 POPEC 216      58.332  59.961  27.389  1.00  0.00           O
ATOM   3604  O14 POPEC 216      57.372  61.061  25.329  1.00  0.00           O
ATOM   3605  O11 POPEC 216      56.112  60.923  27.509  1.00  0.00           O
ATOM   3606  O12 POPEC 216      56.482  58.861  26.219  1.00  0.00           O
ATOM   3607  C1  POPEC 216      55.392  62.103  27.179  1.00  0.00           C
ATOM   3610  C2  POPEC 216      55.472  63.041  28.389  1.00  0.00           C
ATOM   3612  O21 POPEC 216      54.332  62.822  29.229  1.00  0.00           O
ATOM   3613  C21 POPEC 216      54.562  62.572  30.479  1.00  0.00           C
ATOM   3614  O22 POPEC 216      55.642  62.262  30.959  1.00  0.00           O
ATOM   3615  C22 POPEC 216      53.282  62.892  31.269  1.00  0.00           C
ATOM   3618  C3  POPEC 216      55.462  64.521  27.949  1.00  0.00           C
ATOM   3621  O31 POPEC 216      55.432  65.491  29.009  1.00  0.00           O
ATOM   3622  C31 POPEC 216      56.432  65.501  29.889  1.00  0.00           C
ATOM   3623  O32 POPEC 216      57.322  64.673  29.989  1.00  0.00           O
ATOM   3624  C32 POPEC 216      56.202  66.601  30.899  1.00  0.00           C
ATOM   3627  C23 POPEC 216      53.342  62.502  32.770  1.00  0.00           C
ATOM   3630  C24 POPEC 216      53.761  63.591  33.779  1.00  0.00           C
ATOM   3633  C25 POPEC 216      53.652  63.061  35.219  1.00  0.00           C
ATOM   3636  C26 POPEC 216      53.761  64.051  36.379  1.00  0.00           C
ATOM   3639  C27 POPEC 216      53.492  63.321  37.719  1.00  0.00           C
ATOM   3642  C28 POPEC 216      53.172  64.251  38.909  1.00  0.00           C
ATOM   3645  C29 POPEC 216      52.552  63.461  40.039  1.00  0.00           C
ATOM   3647 0C21 POPEC 216      52.502  63.812  41.339  1.00  0.00           C
ATOM   3649 1C21 POPEC 216      53.012  65.082  41.980  1.00  0.00           C
ATOM   3652 2C21 POPEC 216      51.992  65.681  42.980  1.00  0.00           C
ATOM   3655 3C21 POPEC 216      52.622  66.762  43.869  1.00  0.00           C
ATOM   3658 4C21 POPEC 216      51.622  67.531  44.739  1.00  0.00           C
ATOM   3661 5C21 POPEC 216      50.792  66.671  45.709  1.00  0.00           C
ATOM   3664 6C21 POPEC 216      51.611  65.961  46.790  1.00  0.00           C
ATOM   3667 7C21 POPEC 216      50.732  65.291  47.859  1.00  0.00           C
ATOM   3670 8C21 POPEC 216      51.512  64.611  48.979  1.00  0.00           C
ATOM   3674  C33 POPEC 216      55.592  65.982  32.169  1.00  0.00           C
ATOM   3677  C34 POPEC 216      55.042  67.021  33.149  1.00  0.00           C
ATOM   3680  C35 POPEC 216      56.112  67.772  33.929  1.00  0.00           C
ATOM   3683  C36 POPEC 216      55.432  68.711  34.939  1.00  0.00           C
ATOM   3686  C37 POPEC 216      56.401  69.571  35.759  1.00  0.00           C
ATOM   3689  C38 POPEC 216      55.742  70.132  37.029  1.00  0.00           C
ATOM   3692  C39 POPEC 216      54.482  70.993  36.809  1.00  0.00           C
ATOM   3695 0C31 POPEC 216      54.782  72.481  36.539  1.00  0.00           C
ATOM   3698 1C31 POPEC 216      55.242  73.221  37.809  1.00  0.00           C
ATOM   3701 2C31 POPEC 216      55.342  74.743  37.619  1.00  0.00           C
ATOM   3704 3C31 POPEC 216      55.351  75.501  38.960  1.00  0.00           C
ATOM   3707 4C31 POPEC 216      55.232  77.021  38.809  1.00  0.00           C
ATOM   3710 5C31 POPEC 216      54.882  77.711  40.129  1.00  0.00           C
ATOM   3713 6C31 POPEC 216      54.652  79.221  39.989  1.00  0.00           C
ATOM   3717  NH3 POPED 217      48.172  88.762  27.069  1.00  0.00           N
ATOM   3721  C12 POPED 217      46.741  88.272  27.129  1.00  0.00           C
ATOM   3724  C11 POPED 217      45.872  88.971  26.059  1.00  0.00           C
ATOM   3727  P   POPED 217      43.672  89.572  27.319  1.00  0.00           P
ATOM   3728  O13 POPED 217      42.422  90.071  26.699  1.00  0.00           O
ATOM   3729  O14 POPED 217      43.452  88.701  28.489  1.00  0.00           O
ATOM   3730  O11 POPED 217      44.622  90.781  27.689  1.00  0.00           O
ATOM   3731  O12 POPED 217      44.472  88.762  26.249  1.00  0.00           O
ATOM   3732  C1  POPED 217      45.151  90.892  29.009  1.00  0.00           C
ATOM   3735  C2  POPED 217      44.122  91.572  29.929  1.00  0.00           C
ATOM   3737  O21 POPED 217      44.691  92.812  30.369  1.00  0.00           O
ATOM   3738  C21 POPED 217      43.962  93.891  30.189  1.00  0.00           C
ATOM   3739  O22 POPED 217      42.872  93.942  29.639  1.00  0.00           O
ATOM   3740  C22 POPED 217      44.722  95.071  30.800  1.00  0.00           C
ATOM   3743  C3  POPED 217      43.772  90.693  31.149  1.00  0.00           C
ATOM   3746  O31 POPED 217      42.632  91.262  31.839  1.00  0.00           O
ATOM   3747  C31 POPED 217      42.222  90.521  32.849  1.00  0.00           C
ATOM   3748  O32 POPED 217      42.682  89.432  33.159  1.00  0.00           O
ATOM   3749  C32 POPED 217      41.092  91.251  33.579  1.00  0.00           C
ATOM   3752  C23 POPED 217      43.852  95.932  31.729  1.00  0.00           C
ATOM   3755  C24 POPED 217      43.422  95.182  32.999  1.00  0.00           C
ATOM   3758  C25 POPED 217      43.172  96.111  34.189  1.00  0.00           C
ATOM   3761  C26 POPED 217      42.422  97.412  33.919  1.00  0.00           C
ATOM   3764  C27 POPED 217      42.402  98.322  35.159  1.00  0.00           C
ATOM   3767  C28 POPED 217      42.372  99.822  34.799  1.00  0.00           C
ATOM   3770  C29 POPED 217      41.081 100.121  34.090  1.00  0.00           C
ATOM   3772 0C21 POPED 217      40.192 101.052  34.439  1.00  0.00           C
ATOM   3774 1C21 POPED 217      40.382 102.072  35.519  1.00  0.00           C
ATOM   3777 2C21 POPED 217      39.912 101.701  36.929  1.00  0.00           C
ATOM   3780 3C21 POPED 217      39.712 102.962  37.789  1.00  0.00           C
ATOM   3783 4C21 POPED 217      39.422 102.662  39.259  1.00  0.00           C
ATOM   3786 5C21 POPED 217      38.511 103.712  39.899  1.00  0.00           C
ATOM   3789 6C21 POPED 217      37.042 103.441  39.599  1.00  0.00           C
ATOM   3792 7C21 POPED 217      36.092 104.462  40.239  1.00  0.00           C
ATOM   3795 8C21 POPED 217      34.642 104.042  40.070  1.00  0.00           C
ATOM   3799  C33 POPED 217      40.361  90.412  34.649  1.00  0.00           C
ATOM   3802  C34 POPED 217      40.802  90.721  36.089  1.00  0.00           C
ATOM   3805  C35 POPED 217      41.942  89.841  36.629  1.00  0.00           C
ATOM   3808  C36 POPED 217      42.232  90.162  38.099  1.00  0.00           C
ATOM   3811  C37 POPED 217      43.482  89.462  38.649  1.00  0.00           C
ATOM   3814  C38 POPED 217      43.622  89.583  40.179  1.00  0.00           C
ATOM   3817  C39 POPED 217      42.472  88.932  40.979  1.00  0.00           C
ATOM   3820 0C31 POPED 217      42.191  87.481  40.579  1.00  0.00           C
ATOM   3823 1C31 POPED 217      41.322  86.721  41.579  1.00  0.00           C
ATOM   3826 2C31 POPED 217      41.252  85.221  41.269  1.00  0.00           C
ATOM   3829 3C31 POPED 217      40.782  84.401  42.469  1.00  0.00           C
ATOM   3832 4C31 POPED 217      40.612  82.912  42.159  1.00  0.00           C
ATOM   3835 5C31 POPED 217      40.232  82.111  43.409  1.00  0.00           C
ATOM   3838 6C31 POPED 217      40.011  80.622  43.149  1.00  0.00           C
ATOM   3842  NH3 POPEE 218      78.562  21.752  25.609  1.00  0.00           N
ATOM   3846  C12 POPEE 218      79.362  22.901  25.059  1.00  0.00           C
ATOM   3849  C11 POPEE 218      78.851  24.281  25.529  1.00  0.00           C
ATOM   3852  P   POPEE 218      76.721  25.821  25.419  1.00  0.00           P
ATOM   3853  O13 POPEE 218      77.112  27.031  24.659  1.00  0.00           O
ATOM   3854  O14 POPEE 218      75.272  25.531  25.339  1.00  0.00           O
ATOM   3855  O11 POPEE 218      77.092  26.012  26.929  1.00  0.00           O
ATOM   3856  O12 POPEE 218      77.592  24.592  24.949  1.00  0.00           O
ATOM   3857  C1  POPEE 218      78.112  26.901  27.359  1.00  0.00           C
ATOM   3860  C2  POPEE 218      78.122  27.182  28.899  1.00  0.00           C
ATOM   3862  O21 POPEE 218      77.052  26.522  29.589  1.00  0.00           O
ATOM   3863  C21 POPEE 218      77.382  25.751  30.619  1.00  0.00           C
ATOM   3864  O22 POPEE 218      78.522  25.431  30.949  1.00  0.00           O
ATOM   3865  C22 POPEE 218      76.112  25.291  31.330  1.00  0.00           C
ATOM   3868  C3  POPEE 218      77.942  28.701  29.139  1.00  0.00           C
ATOM   3871  O31 POPEE 218      77.842  28.941  30.539  1.00  0.00           O
ATOM   3872  C31 POPEE 218      78.632  29.811  31.099  1.00  0.00           C
ATOM   3873  O32 POPEE 218      79.422  30.561  30.529  1.00  0.00           O
ATOM   3874  C32 POPEE 218      78.431  29.712  32.589  1.00  0.00           C
ATOM   3877  C23 POPEE 218      76.372  24.501  32.640  1.00  0.00           C
ATOM   3880  C24 POPEE 218      76.651  25.372  33.879  1.00  0.00           C
ATOM   3883  C25 POPEE 218      76.882  24.482  35.109  1.00  0.00           C
ATOM   3886  C26 POPEE 218      77.452  25.182  36.359  1.00  0.00           C
ATOM   3889  C27 POPEE 218      76.382  25.891  37.209  1.00  0.00           C
ATOM   3892  C28 POPEE 218      76.782  26.032  38.699  1.00  0.00           C
ATOM   3895  C29 POPEE 218      76.651  24.712  39.439  1.00  0.00           C
ATOM   3897 0C21 POPEE 218      77.222  24.411  40.619  1.00  0.00           C
ATOM   3899 1C21 POPEE 218      78.062  25.342  41.460  1.00  0.00           C
ATOM   3902 2C21 POPEE 218      77.592  25.391  42.929  1.00  0.00           C
ATOM   3905 3C21 POPEE 218      78.462  26.351  43.749  1.00  0.00           C
ATOM   3908 4C21 POPEE 218      77.931  26.592  45.169  1.00  0.00           C
ATOM   3911 5C21 POPEE 218      78.782  27.642  45.909  1.00  0.00           C
ATOM   3914 6C21 POPEE 218      78.242  27.992  47.299  1.00  0.00           C
ATOM   3917 7C21 POPEE 218      79.092  29.041  48.009  1.00  0.00           C
ATOM   3920 8C21 POPEE 218      78.571  29.401  49.409  1.00  0.00           C
ATOM   3924  C33 POPEE 218      79.762  29.682  33.339  1.00  0.00           C
ATOM   3927  C34 POPEE 218      79.511  29.172  34.759  1.00  0.00           C
ATOM   3930  C35 POPEE 218      80.772  29.111  35.609  1.00  0.00           C
ATOM   3933  C36 POPEE 218      80.542  28.261  36.859  1.00  0.00           C
ATOM   3936  C37 POPEE 218      81.782  28.232  37.739  1.00  0.00           C
ATOM   3939  C38 POPEE 218      81.622  27.332  38.969  1.00  0.00           C
ATOM   3942  C39 POPEE 218      81.912  28.091  40.259  1.00  0.00           C
ATOM   3945 0C31 POPEE 218      82.321  27.182  41.429  1.00  0.00           C
ATOM   3948 1C31 POPEE 218      83.001  27.981  42.549  1.00  0.00           C
ATOM   3951 2C31 POPEE 218      83.982  27.162  43.389  1.00  0.00           C
ATOM   3954 3C31 POPEE 218      83.331  26.092  44.279  1.00  0.00           C
ATOM   3957 4C31 POPEE 218      84.372  25.391  45.159  1.00  0.00           C
ATOM   3960 5C31 POPEE 218      83.761  24.582  46.309  1.00  0.00           C
ATOM   3963 6C31 POPEE 218      84.812  23.981  47.229  1.00  0.00           C
ATOM   3967  NH3 POPEF 219      72.682  40.401  29.329  1.00  0.00           N
ATOM   3971  C12 POPEF 219      72.542  41.221  28.099  1.00  0.00           C
ATOM   3974  C11 POPEF 219      73.571  40.771  27.039  1.00  0.00           C
ATOM   3977  P   POPEF 219      73.982  38.192  26.669  1.00  0.00           P
ATOM   3978  O13 POPEF 219      73.702  37.221  25.589  1.00  0.00           O
ATOM   3979  O14 POPEF 219      75.432  38.422  26.899  1.00  0.00           O
ATOM   3980  O11 POPEF 219      73.262  37.742  27.999  1.00  0.00           O
ATOM   3981  O12 POPEF 219      73.262  39.561  26.359  1.00  0.00           O
ATOM   3982  C1  POPEF 219      73.922  37.622  29.259  1.00  0.00           C
ATOM   3985  C2  POPEF 219      74.182  36.151  29.669  1.00  0.00           C
ATOM   3987  O21 POPEF 219      73.952  36.082  31.089  1.00  0.00           O
ATOM   3988  C21 POPEF 219      73.482  34.922  31.520  1.00  0.00           C
ATOM   3989  O22 POPEF 219      73.162  33.981  30.819  1.00  0.00           O
ATOM   3990  C22 POPEF 219      73.382  34.951  33.049  1.00  0.00           C
ATOM   3993  C3  POPEF 219      75.632  35.701  29.299  1.00  0.00           C
ATOM   3996  O31 POPEF 219      76.092  34.631  30.159  1.00  0.00           O
ATOM   3997  C31 POPEF 219      77.402  34.622  30.379  1.00  0.00           C
ATOM   3998  O32 POPEF 219      78.222  35.342  29.849  1.00  0.00           O
ATOM   3999  C32 POPEF 219      77.691  33.561  31.439  1.00  0.00           C
ATOM   4002  C23 POPEF 219      72.392  33.892  33.579  1.00  0.00           C
ATOM   4005  C24 POPEF 219      72.342  33.781  35.109  1.00  0.00           C
ATOM   4008  C25 POPEF 219      72.102  35.101  35.860  1.00  0.00           C
ATOM   4011  C26 POPEF 219      73.372  35.861  36.309  1.00  0.00           C
ATOM   4014  C27 POPEF 219      74.252  35.091  37.320  1.00  0.00           C
ATOM   4017  C28 POPEF 219      73.652  34.861  38.710  1.00  0.00           C
ATOM   4020  C29 POPEF 219      73.542  36.131  39.519  1.00  0.00           C
ATOM   4022 0C21 POPEF 219      72.422  36.651  40.039  1.00  0.00           C
ATOM   4024 1C21 POPEF 219      71.032  36.061  39.969  1.00  0.00           C
ATOM   4027 2C21 POPEF 219      70.312  36.131  41.329  1.00  0.00           C
ATOM   4030 3C21 POPEF 219      69.882  37.552  41.709  1.00  0.00           C
ATOM   4033 4C21 POPEF 219      69.401  37.661  43.159  1.00  0.00           C
ATOM   4036 5C21 POPEF 219      68.912  39.071  43.479  1.00  0.00           C
ATOM   4039 6C21 POPEF 219      68.602  39.281  44.969  1.00  0.00           C
ATOM   4042 7C21 POPEF 219      68.111  40.713  45.229  1.00  0.00           C
ATOM   4045 8C21 POPEF 219      67.852  41.041  46.699  1.00  0.00           C
ATOM   4049  C33 POPEF 219      77.431  34.102  32.859  1.00  0.00           C
ATOM   4052  C34 POPEF 219      77.431  32.992  33.899  1.00  0.00           C
ATOM   4055  C35 POPEF 219      77.071  33.431  35.329  1.00  0.00           C
ATOM   4058  C36 POPEF 219      77.062  32.221  36.259  1.00  0.00           C
ATOM   4061  C37 POPEF 219      76.772  32.512  37.739  1.00  0.00           C
ATOM   4064  C38 POPEF 219      76.032  31.322  38.369  1.00  0.00           C
ATOM   4067  C39 POPEF 219      75.712  31.462  39.859  1.00  0.00           C
ATOM   4070 0C31 POPEF 219      76.892  31.041  40.730  1.00  0.00           C
ATOM   4073 1C31 POPEF 219      76.492  30.791  42.189  1.00  0.00           C
ATOM   4076 2C31 POPEF 219      77.651  30.191  42.999  1.00  0.00           C
ATOM   4079 3C31 POPEF 219      78.872  31.111  43.129  1.00  0.00           C
ATOM   4082 4C31 POPEF 219      78.611  32.322  44.049  1.00  0.00           C
ATOM   4085 5C31 POPEF 219      79.782  33.302  44.049  1.00  0.00           C
ATOM   4088 6C31 POPEF 219      79.552  34.471  45.009  1.00  0.00           C
ATOM   4092  NH3 POPEG 220      12.552  12.311  24.719  1.00  0.00           N
ATOM   4096  C12 POPEG 220      13.072  12.511  23.309  1.00  0.00           C
ATOM   4099  C11 POPEG 220      14.382  13.342  23.219  1.00  0.00           C
ATOM   4102  P   POPEG 220      15.932  12.051  24.879  1.00  0.00           P
ATOM   4103  O13 POPEG 220      15.032  12.782  25.809  1.00  0.00           O
ATOM   4104  O14 POPEG 220      15.862  10.582  24.879  1.00  0.00           O
ATOM   4105  O11 POPEG 220      17.412  12.561  25.099  1.00  0.00           O
ATOM   4106  O12 POPEG 220      15.582  12.582  23.439  1.00  0.00           O
ATOM   4107  C1  POPEG 220      18.192  12.042  26.189  1.00  0.00           C
ATOM   4110  C2  POPEG 220      19.042  13.162  26.889  1.00  0.00           C
ATOM   4112  O21 POPEG 220      18.572  13.502  28.219  1.00  0.00           O
ATOM   4113  C21 POPEG 220      18.512  12.541  29.129  1.00  0.00           C
ATOM   4114  O22 POPEG 220      18.792  11.382  28.939  1.00  0.00           O
ATOM   4115  C22 POPEG 220      18.032  13.101  30.469  1.00  0.00           C
ATOM   4118  C3  POPEG 220      19.142  14.451  25.989  1.00  0.00           C
ATOM   4121  O31 POPEG 220      19.702  15.641  26.619  1.00  0.00           O
ATOM   4122  C31 POPEG 220      20.892  15.481  27.169  1.00  0.00           C
ATOM   4123  O32 POPEG 220      21.702  14.622  26.859  1.00  0.00           O
ATOM   4124  C32 POPEG 220      21.052  16.462  28.319  1.00  0.00           C
ATOM   4127  C23 POPEG 220      18.312  12.131  31.639  1.00  0.00           C
ATOM   4130  C24 POPEG 220      17.612  12.561  32.929  1.00  0.00           C
ATOM   4133  C25 POPEG 220      18.252  13.771  33.619  1.00  0.00           C
ATOM   4136  C26 POPEG 220      19.162  13.391  34.799  1.00  0.00           C
ATOM   4139  C27 POPEG 220      19.752  14.641  35.480  1.00  0.00           C
ATOM   4142  C28 POPEG 220      20.342  14.371  36.879  1.00  0.00           C
ATOM   4145  C29 POPEG 220      21.452  13.351  36.859  1.00  0.00           C
ATOM   4147 0C21 POPEG 220      22.762  13.581  37.059  1.00  0.00           C
ATOM   4149 1C21 POPEG 220      23.422  14.911  37.339  1.00  0.00           C
ATOM   4152 2C21 POPEG 220      23.822  15.051  38.829  1.00  0.00           C
ATOM   4155 3C21 POPEG 220      24.622  16.332  39.109  1.00  0.00           C
ATOM   4158 4C21 POPEG 220      25.292  16.332  40.489  1.00  0.00           C
ATOM   4161 5C21 POPEG 220      24.292  16.382  41.650  1.00  0.00           C
ATOM   4164 6C21 POPEG 220      24.962  16.521  43.029  1.00  0.00           C
ATOM   4167 7C21 POPEG 220      23.962  16.641  44.189  1.00  0.00           C
ATOM   4170 8C21 POPEG 220      24.622  16.801  45.559  1.00  0.00           C
ATOM   4174  C33 POPEG 220      20.562  15.851  29.659  1.00  0.00           C
ATOM   4177  C34 POPEG 220      20.982  16.701  30.869  1.00  0.00           C
ATOM   4180  C35 POPEG 220      20.042  17.891  31.130  1.00  0.00           C
ATOM   4183  C36 POPEG 220      19.162  17.701  32.380  1.00  0.00           C
ATOM   4186  C37 POPEG 220      18.742  19.032  33.019  1.00  0.00           C
ATOM   4189  C38 POPEG 220      17.992  18.841  34.349  1.00  0.00           C
ATOM   4192  C39 POPEG 220      17.792  20.141  35.140  1.00  0.00           C
ATOM   4195 0C31 POPEG 220      16.912  19.951  36.390  1.00  0.00           C
ATOM   4198 1C31 POPEG 220      16.812  21.231  37.229  1.00  0.00           C
ATOM   4201 2C31 POPEG 220      16.252  21.032  38.649  1.00  0.00           C
ATOM   4204 3C31 POPEG 220      14.732  20.832  38.719  1.00  0.00           C
ATOM   4207 4C31 POPEG 220      14.202  20.842  40.159  1.00  0.00           C
ATOM   4210 5C31 POPEG 220      12.672  20.851  40.249  1.00  0.00           C
ATOM   4213 6C31 POPEG 220      12.152  20.921  41.689  1.00  0.00           C
ATOM   4217  NH3 POPEH 221      60.212  20.781  26.109  1.00  0.00           N
ATOM   4221  C12 POPEH 221      60.252  21.322  24.709  1.00  0.00           C
ATOM   4224  C11 POPEH 221      58.882  21.861  24.289  1.00  0.00           C
ATOM   4227  P   POPEH 221      56.412  21.012  24.089  1.00  0.00           P
ATOM   4228  O13 POPEH 221      56.182  22.461  23.849  1.00  0.00           O
ATOM   4229  O14 POPEH 221      55.982  20.051  23.039  1.00  0.00           O
ATOM   4230  O11 POPEH 221      55.872  20.561  25.519  1.00  0.00           O
ATOM   4231  O12 POPEH 221      57.962  20.781  24.229  1.00  0.00           O
ATOM   4232  C1  POPEH 221      56.462  21.051  26.739  1.00  0.00           C
ATOM   4235  C2  POPEH 221      56.512  20.011  27.899  1.00  0.00           C
ATOM   4237  O21 POPEH 221      55.262  20.002  28.599  1.00  0.00           O
ATOM   4238  C21 POPEH 221      54.502  18.951  28.469  1.00  0.00           C
ATOM   4239  O22 POPEH 221      54.642  18.072  27.639  1.00  0.00           O
ATOM   4240  C22 POPEH 221      53.372  19.021  29.479  1.00  0.00           C
ATOM   4243  C3  POPEH 221      57.562  20.381  28.999  1.00  0.00           C
ATOM   4246  O31 POPEH 221      57.122  21.522  29.759  1.00  0.00           O
ATOM   4247  C31 POPEH 221      57.632  21.611  30.979  1.00  0.00           C
ATOM   4248  O32 POPEH 221      58.612  21.002  31.379  1.00  0.00           O
ATOM   4249  C32 POPEH 221      56.741  22.521  31.839  1.00  0.00           C
ATOM   4252  C23 POPEH 221      53.552  18.041  30.649  1.00  0.00           C
ATOM   4255  C24 POPEH 221      54.522  18.512  31.739  1.00  0.00           C
ATOM   4258  C25 POPEH 221      53.912  19.492  32.749  1.00  0.00           C
ATOM   4261  C26 POPEH 221      54.812  19.672  33.989  1.00  0.00           C
ATOM   4264  C27 POPEH 221      54.041  20.111  35.249  1.00  0.00           C
ATOM   4267  C28 POPEH 221      54.892  20.082  36.539  1.00  0.00           C
ATOM   4270  C29 POPEH 221      55.291  18.672  36.919  1.00  0.00           C
ATOM   4272 0C21 POPEH 221      55.802  18.281  38.099  1.00  0.00           C
ATOM   4274 1C21 POPEH 221      56.092  19.162  39.290  1.00  0.00           C
ATOM   4277 2C21 POPEH 221      55.202  18.801  40.499  1.00  0.00           C
ATOM   4280 3C21 POPEH 221      53.712  19.082  40.249  1.00  0.00           C
ATOM   4283 4C21 POPEH 221      52.851  19.121  41.520  1.00  0.00           C
ATOM   4286 5C21 POPEH 221      52.752  17.791  42.269  1.00  0.00           C
ATOM   4289 6C21 POPEH 221      51.832  17.891  43.500  1.00  0.00           C
ATOM   4292 7C21 POPEH 221      51.802  16.611  44.339  1.00  0.00           C
ATOM   4295 8C21 POPEH 221      50.992  16.751  45.629  1.00  0.00           C
ATOM   4299  C33 POPEH 221      57.352  22.912  33.199  1.00  0.00           C
ATOM   4302  C34 POPEH 221      56.352  23.692  34.079  1.00  0.00           C
ATOM   4305  C35 POPEH 221      57.012  24.522  35.189  1.00  0.00           C
ATOM   4308  C36 POPEH 221      57.712  23.692  36.279  1.00  0.00           C
ATOM   4311  C37 POPEH 221      58.432  24.592  37.299  1.00  0.00           C
ATOM   4314  C38 POPEH 221      59.152  23.822  38.409  1.00  0.00           C
ATOM   4317  C39 POPEH 221      59.822  24.762  39.419  1.00  0.00           C
ATOM   4320 0C31 POPEH 221      60.402  24.051  40.639  1.00  0.00           C
ATOM   4323 1C31 POPEH 221      61.102  25.031  41.590  1.00  0.00           C
ATOM   4326 2C31 POPEH 221      61.572  24.401  42.910  1.00  0.00           C
ATOM   4329 3C31 POPEH 221      60.432  23.911  43.820  1.00  0.00           C
ATOM   4332 4C31 POPEH 221      60.892  23.672  45.259  1.00  0.00           C
ATOM   4335 5C31 POPEH 221      59.872  22.901  46.099  1.00  0.00           C
ATOM   4338 6C31 POPEH 221      60.291  22.731  47.559  1.00  0.00           C
ATOM   4342  NH3 POPEI 222      96.821  34.151  29.999  1.00  0.00           N
ATOM   4346  C12 POPEI 222      97.622  33.291  30.939  1.00  0.00           C
ATOM   4349  C11 POPEI 222      98.862  32.691  30.229  1.00  0.00           C
ATOM   4352  P   POPEI 222     100.822  31.032  30.599  1.00  0.00           P
ATOM   4353  O13 POPEI 222     100.302  29.901  29.809  1.00  0.00           O
ATOM   4354  O14 POPEI 222     101.722  31.971  29.909  1.00  0.00           O
ATOM   4355  O11 POPEI 222     101.482  30.471  31.929  1.00  0.00           O
ATOM   4356  O12 POPEI 222      99.562  31.832  31.139  1.00  0.00           O
ATOM   4357  C1  POPEI 222     100.931  29.382  32.669  1.00  0.00           C
ATOM   4360  C2  POPEI 222     100.711  29.791  34.150  1.00  0.00           C
ATOM   4362  O21 POPEI 222     100.272  28.621  34.869  1.00  0.00           O
ATOM   4363  C21 POPEI 222     100.442  28.631  36.169  1.00  0.00           C
ATOM   4364  O22 POPEI 222     100.992  29.501  36.829  1.00  0.00           O
ATOM   4365  C22 POPEI 222      99.832  27.342  36.709  1.00  0.00           C
ATOM   4368  C3  POPEI 222      99.651  30.932  34.209  1.00  0.00           C
ATOM   4371  O31 POPEI 222      99.492  31.511  35.519  1.00  0.00           O
ATOM   4372  C31 POPEI 222     100.352  32.501  35.769  1.00  0.00           C
ATOM   4373  O32 POPEI 222     101.272  32.842  35.049  1.00  0.00           O
ATOM   4374  C32 POPEI 222      99.861  33.262  37.009  1.00  0.00           C
ATOM   4377  C23 POPEI 222      99.972  27.151  38.230  1.00  0.00           C
ATOM   4380  C24 POPEI 222      99.292  25.862  38.679  1.00  0.00           C
ATOM   4383  C25 POPEI 222      99.552  25.541  40.159  1.00  0.00           C
ATOM   4386  C26 POPEI 222      98.702  24.352  40.639  1.00  0.00           C
ATOM   4389  C27 POPEI 222      99.002  23.951  42.089  1.00  0.00           C
ATOM   4392  C28 POPEI 222      98.011  22.912  42.649  1.00  0.00           C
ATOM   4395  C29 POPEI 222      96.681  23.551  42.959  1.00  0.00           C
ATOM   4397 0C21 POPEI 222      95.851  23.232  43.969  1.00  0.00           C
ATOM   4399 1C21 POPEI 222      96.032  22.101  44.960  1.00  0.00           C
ATOM   4402 2C21 POPEI 222      94.772  21.211  45.039  1.00  0.00           C
ATOM   4405 3C21 POPEI 222      93.571  21.931  45.679  1.00  0.00           C
ATOM   4408 4C21 POPEI 222      92.291  21.102  45.639  1.00  0.00           C
ATOM   4411 5C21 POPEI 222      92.361  19.842  46.499  1.00  0.00           C
ATOM   4414 6C21 POPEI 222      91.032  19.102  46.539  1.00  0.00           C
ATOM   4417 7C21 POPEI 222      91.082  17.922  47.509  1.00  0.00           C
ATOM   4420 8C21 POPEI 222      89.732  17.231  47.640  1.00  0.00           C
ATOM   4424  C33 POPEI 222      99.912  32.512  38.360  1.00  0.00           C
ATOM   4427  C34 POPEI 222      99.102  33.291  39.399  1.00  0.00           C
ATOM   4430  C35 POPEI 222      99.202  32.721  40.819  1.00  0.00           C
ATOM   4433  C36 POPEI 222      98.342  33.512  41.809  1.00  0.00           C
ATOM   4436  C37 POPEI 222      98.892  33.582  43.239  1.00  0.00           C
ATOM   4439  C38 POPEI 222      98.102  32.791  44.290  1.00  0.00           C
ATOM   4442  C39 POPEI 222      98.312  33.411  45.689  1.00  0.00           C
ATOM   4445 0C31 POPEI 222      97.651  32.642  46.839  1.00  0.00           C
ATOM   4448 1C31 POPEI 222      97.782  33.401  48.159  1.00  0.00           C
ATOM   4451 2C31 POPEI 222      97.302  32.621  49.389  1.00  0.00           C
ATOM   4454 3C31 POPEI 222      98.182  31.411  49.739  1.00  0.00           C
ATOM   4457 4C31 POPEI 222      97.782  30.732  51.049  1.00  0.00           C
ATOM   4460 5C31 POPEI 222      98.672  29.522  51.369  1.00  0.00           C
ATOM   4463 6C31 POPEI 222      98.302  28.822  52.679  1.00  0.00           C
ATOM   4467  NH3 POPEJ 223      87.581  47.131  74.129  1.00  0.00           N
ATOM   4471  C12 POPEJ 223      88.812  47.742  73.489  1.00  0.00           C
ATOM   4474  C11 POPEJ 223      89.642  48.641  74.439  1.00  0.00           C
ATOM   4477  P   POPEJ 223      90.711  51.061  74.330  1.00  0.00           P
ATOM   4478  O13 POPEJ 223      90.072  52.391  74.369  1.00  0.00           O
ATOM   4479  O14 POPEJ 223      91.491  50.662  75.529  1.00  0.00           O
ATOM   4480  O11 POPEJ 223      91.702  50.971  73.119  1.00  0.00           O
ATOM   4481  O12 POPEJ 223      89.541  50.012  74.070  1.00  0.00           O
ATOM   4482  C1  POPEJ 223      91.392  50.361  71.880  1.00  0.00           C
ATOM   4485  C2  POPEJ 223      91.052  51.481  70.889  1.00  0.00           C
ATOM   4487  O21 POPEJ 223      90.802  50.982  69.559  1.00  0.00           O
ATOM   4488  C21 POPEJ 223      89.752  50.171  69.469  1.00  0.00           C
ATOM   4489  O22 POPEJ 223      89.011  49.851  70.379  1.00  0.00           O
ATOM   4490  C22 POPEJ 223      89.622  49.622  68.069  1.00  0.00           C
ATOM   4493  C3  POPEJ 223      92.221  52.521  70.930  1.00  0.00           C
ATOM   4496  O31 POPEJ 223      92.452  53.251  69.699  1.00  0.00           O
ATOM   4497  C31 POPEJ 223      93.162  52.551  68.820  1.00  0.00           C
ATOM   4498  O32 POPEJ 223      93.642  51.442  68.989  1.00  0.00           O
ATOM   4499  C32 POPEJ 223      93.261  53.321  67.509  1.00  0.00           C
ATOM   4502  C23 POPEJ 223      89.952  50.622  66.949  1.00  0.00           C
ATOM   4505  C24 POPEJ 223      89.202  50.291  65.669  1.00  0.00           C
ATOM   4508  C25 POPEJ 223      89.642  51.091  64.439  1.00  0.00           C
ATOM   4511  C26 POPEJ 223      88.482  51.242  63.439  1.00  0.00           C
ATOM   4514  C27 POPEJ 223      88.932  51.382  61.980  1.00  0.00           C
ATOM   4517  C28 POPEJ 223      87.741  51.572  61.009  1.00  0.00           C
ATOM   4520  C29 POPEJ 223      87.142  52.962  61.089  1.00  0.00           C
ATOM   4522 0C21 POPEJ 223      86.522  53.601  60.079  1.00  0.00           C
ATOM   4524 1C21 POPEJ 223      86.252  53.011  58.710  1.00  0.00           C
ATOM   4527 2C21 POPEJ 223      84.892  53.461  58.149  1.00  0.00           C
ATOM   4530 3C21 POPEJ 223      84.511  52.681  56.879  1.00  0.00           C
ATOM   4533 4C21 POPEJ 223      83.122  53.061  56.349  1.00  0.00           C
ATOM   4536 5C21 POPEJ 223      82.581  52.071  55.299  1.00  0.00           C
ATOM   4539 6C21 POPEJ 223      83.322  52.111  53.960  1.00  0.00           C
ATOM   4542 7C21 POPEJ 223      82.752  51.101  52.949  1.00  0.00           C
ATOM   4545 8C21 POPEJ 223      83.452  51.151  51.590  1.00  0.00           C
ATOM   4549  C33 POPEJ 223      94.302  52.702  66.559  1.00  0.00           C
ATOM   4552  C34 POPEJ 223      94.581  53.582  65.340  1.00  0.00           C
ATOM   4555  C35 POPEJ 223      95.521  52.871  64.339  1.00  0.00           C
ATOM   4558  C36 POPEJ 223      96.022  53.771  63.209  1.00  0.00           C
ATOM   4561  C37 POPEJ 223      94.872  54.422  62.419  1.00  0.00           C
ATOM   4564  C38 POPEJ 223      95.322  54.942  61.039  1.00  0.00           C
ATOM   4567  C39 POPEJ 223      95.182  53.861  59.960  1.00  0.00           C
ATOM   4570 0C31 POPEJ 223      95.752  54.291  58.609  1.00  0.00           C
ATOM   4573 1C31 POPEJ 223      95.402  53.311  57.479  1.00  0.00           C
ATOM   4576 2C31 POPEJ 223      96.242  53.493  56.210  1.00  0.00           C
ATOM   4579 3C31 POPEJ 223      96.312  54.942  55.719  1.00  0.00           C
ATOM   4582 4C31 POPEJ 223      97.022  55.082  54.360  1.00  0.00           C
ATOM   4585 5C31 POPEJ 223      97.352  56.541  54.020  1.00  0.00           C
ATOM   4588 6C31 POPEJ 223      98.071  56.681  52.679  1.00  0.00           C
ATOM   4592  NH3 POPEK 224     106.852  61.562  28.099  1.00  0.00           N
ATOM   4596  C12 POPEK 224     107.842  62.362  28.879  1.00  0.00           C
ATOM   4599  C11 POPEK 224     108.211  63.582  28.049  1.00  0.00           C
ATOM   4602  P   POPEK 224     110.191  63.321  26.269  1.00  0.00           P
ATOM   4603  O13 POPEK 224     110.241  64.521  25.399  1.00  0.00           O
ATOM   4604  O14 POPEK 224     110.562  62.012  25.679  1.00  0.00           O
ATOM   4605  O11 POPEK 224     110.992  63.493  27.609  1.00  0.00           O
ATOM   4606  O12 POPEK 224     108.711  63.181  26.779  1.00  0.00           O
ATOM   4607  C1  POPEK 224     111.582  64.721  28.029  1.00  0.00           C
ATOM   4610  C2  POPEK 224     111.462  64.832  29.569  1.00  0.00           C
ATOM   4612  O21 POPEK 224     112.172  65.971  30.059  1.00  0.00           O
ATOM   4613  C21 POPEK 224     111.541  67.122  29.919  1.00  0.00           C
ATOM   4614  O22 POPEK 224     110.442  67.291  29.409  1.00  0.00           O
ATOM   4615  C22 POPEK 224     112.412  68.232  30.489  1.00  0.00           C
ATOM   4618  C3  POPEK 224     112.011  63.571  30.299  1.00  0.00           C
ATOM   4621  O31 POPEK 224     111.642  63.591  31.709  1.00  0.00           O
ATOM   4622  C31 POPEK 224     110.462  63.052  31.969  1.00  0.00           C
ATOM   4623  O32 POPEK 224     109.692  62.601  31.139  1.00  0.00           O
ATOM   4624  C32 POPEK 224     110.172  63.102  33.469  1.00  0.00           C
ATOM   4627  C23 POPEK 224     111.572  69.281  31.249  1.00  0.00           C
ATOM   4630  C24 POPEK 224     112.431  70.312  31.980  1.00  0.00           C
ATOM   4633  C25 POPEK 224     113.392  69.673  32.989  1.00  0.00           C
ATOM   4636  C26 POPEK 224     113.851  70.641  34.090  1.00  0.00           C
ATOM   4639  C27 POPEK 224     114.762  71.762  33.579  1.00  0.00           C
ATOM   4642  C28 POPEK 224     115.221  72.681  34.719  1.00  0.00           C
ATOM   4645  C29 POPEK 224     116.322  72.052  35.529  1.00  0.00           C
ATOM   4647 0C21 POPEK 224     117.041  72.671  36.479  1.00  0.00           C
ATOM   4649 1C21 POPEK 224     116.891  74.111  36.909  1.00  0.00           C
ATOM   4652 2C21 POPEK 224     115.842  74.361  38.009  1.00  0.00           C
ATOM   4655 3C21 POPEK 224     116.032  73.512  39.279  1.00  0.00           C
ATOM   4658 4C21 POPEK 224     115.431  74.181  40.519  1.00  0.00           C
ATOM   4661 5C21 POPEK 224     115.532  73.302  41.779  1.00  0.00           C
ATOM   4664 6C21 POPEK 224     114.282  72.452  42.039  1.00  0.00           C
ATOM   4667 7C21 POPEK 224     113.141  73.232  42.689  1.00  0.00           C
ATOM   4670 8C21 POPEK 224     111.882  72.391  42.949  1.00  0.00           C
ATOM   4674  C33 POPEK 224     110.851  61.951  34.239  1.00  0.00           C
ATOM   4677  C34 POPEK 224     112.282  62.281  34.689  1.00  0.00           C
ATOM   4680  C35 POPEK 224     112.972  61.061  35.329  1.00  0.00           C
ATOM   4683  C36 POPEK 224     114.261  61.431  36.070  1.00  0.00           C
ATOM   4686  C37 POPEK 224     115.002  60.171  36.559  1.00  0.00           C
ATOM   4689  C38 POPEK 224     116.102  60.452  37.589  1.00  0.00           C
ATOM   4692  C39 POPEK 224     115.582  60.742  38.999  1.00  0.00           C
ATOM   4695 0C31 POPEK 224     116.592  60.352  40.089  1.00  0.00           C
ATOM   4698 1C31 POPEK 224     116.142  60.732  41.509  1.00  0.00           C
ATOM   4701 2C31 POPEK 224     116.771  59.851  42.599  1.00  0.00           C
ATOM   4704 3C31 POPEK 224     116.002  58.531  42.789  1.00  0.00           C
ATOM   4707 4C31 POPEK 224     116.622  57.591  43.829  1.00  0.00           C
ATOM   4710 5C31 POPEK 224     115.781  56.322  44.029  1.00  0.00           C
ATOM   4713 6C31 POPEK 224     116.401  55.322  45.009  1.00  0.00           C
ATOM   4717  NH3 POPEL 225     129.944  86.461  27.059  1.00  0.00           N
ATOM   4721  C12 POPEL 225     128.505  86.552  27.479  1.00  0.00           C
ATOM   4724  C11 POPEL 225     127.575  86.781  26.269  1.00  0.00           C
ATOM   4727  P   POPEL 225     125.101  86.382  27.109  1.00  0.00           P
ATOM   4728  O13 POPEL 225     123.901  87.221  27.269  1.00  0.00           O
ATOM   4729  O14 POPEL 225     124.961  85.221  26.209  1.00  0.00           O
ATOM   4730  O11 POPEL 225     125.582  85.812  28.499  1.00  0.00           O
ATOM   4731  O12 POPEL 225     126.312  87.302  26.679  1.00  0.00           O
ATOM   4732  C1  POPEL 225     124.702  84.931  29.229  1.00  0.00           C
ATOM   4735  C2  POPEL 225     124.952  85.082  30.739  1.00  0.00           C
ATOM   4737  O21 POPEL 225     123.822  84.531  31.449  1.00  0.00           O
ATOM   4738  C21 POPEL 225     124.092  84.212  32.710  1.00  0.00           C
ATOM   4739  O22 POPEL 225     125.191  84.162  33.219  1.00  0.00           O
ATOM   4740  C22 POPEL 225     122.782  83.861  33.409  1.00  0.00           C
ATOM   4743  C3  POPEL 225     125.112  86.572  31.149  1.00  0.00           C
ATOM   4746  O31 POPEL 225     126.222  86.721  32.039  1.00  0.00           O
ATOM   4747  C31 POPEL 225     125.961  87.072  33.279  1.00  0.00           C
ATOM   4748  O32 POPEL 225     124.852  87.252  33.759  1.00  0.00           O
ATOM   4749  C32 POPEL 225     127.305  87.162  34.009  1.00  0.00           C
ATOM   4752  C23 POPEL 225     122.902  83.333  34.869  1.00  0.00           C
ATOM   4755  C24 POPEL 225     121.502  83.182  35.459  1.00  0.00           C
ATOM   4758  C25 POPEL 225     121.312  82.051  36.499  1.00  0.00           C
ATOM   4761  C26 POPEL 225     121.891  82.332  37.889  1.00  0.00           C
ATOM   4764  C27 POPEL 225     121.222  81.422  38.939  1.00  0.00           C
ATOM   4767  C28 POPEL 225     121.832  81.522  40.359  1.00  0.00           C
ATOM   4770  C29 POPEL 225     123.122  80.742  40.489  1.00  0.00           C
ATOM   4772 0C21 POPEL 225     123.492  79.981  41.539  1.00  0.00           C
ATOM   4774 1C21 POPEL 225     122.712  79.782  42.819  1.00  0.00           C
ATOM   4777 2C21 POPEL 225     123.042  80.871  43.859  1.00  0.00           C
ATOM   4780 3C21 POPEL 225     122.181  80.771  45.129  1.00  0.00           C
ATOM   4783 4C21 POPEL 225     122.441  81.932  46.099  1.00  0.00           C
ATOM   4786 5C21 POPEL 225     121.392  82.072  47.199  1.00  0.00           C
ATOM   4789 6C21 POPEL 225     121.312  80.882  48.169  1.00  0.00           C
ATOM   4792 7C21 POPEL 225     120.252  81.111  49.249  1.00  0.00           C
ATOM   4795 8C21 POPEL 225     120.232  80.031  50.329  1.00  0.00           C
ATOM   4799  C33 POPEL 225     127.261  88.001  35.299  1.00  0.00           C
ATOM   4802  C34 POPEL 225     126.702  87.232  36.499  1.00  0.00           C
ATOM   4805  C35 POPEL 225     127.745  86.572  37.419  1.00  0.00           C
ATOM   4808  C36 POPEL 225     128.414  87.532  38.419  1.00  0.00           C
ATOM   4811  C37 POPEL 225     129.124  86.771  39.559  1.00  0.00           C
ATOM   4814  C38 POPEL 225     129.715  87.702  40.619  1.00  0.00           C
ATOM   4817  C39 POPEL 225     130.054  87.002  41.939  1.00  0.00           C
ATOM   4820 0C31 POPEL 225     128.965  87.242  42.999  1.00  0.00           C
ATOM   4823 1C31 POPEL 225     129.235  86.552  44.339  1.00  0.00           C
ATOM   4826 2C31 POPEL 225     130.275  87.282  45.199  1.00  0.00           C
ATOM   4829 3C31 POPEL 225     130.374  86.682  46.609  1.00  0.00           C
ATOM   4832 4C31 POPEL 225     131.435  87.372  47.479  1.00  0.00           C
ATOM   4835 5C31 POPEL 225     131.465  86.812  48.909  1.00  0.00           C
ATOM   4838 6C31 POPEL 225     132.565  87.431  49.769  1.00  0.00           C
ATOM   4842  NH3 POPEM 226     104.452 108.441  29.099  1.00  0.00           N
ATOM   4846  C12 POPEM 226     104.282 107.711  30.399  1.00  0.00           C
ATOM   4849  C11 POPEM 226     103.032 108.202  31.169  1.00  0.00           C
ATOM   4852  P   POPEM 226     103.592 110.712  31.809  1.00  0.00           P
ATOM   4853  O13 POPEM 226     104.162 110.772  30.439  1.00  0.00           O
ATOM   4854  O14 POPEM 226     102.431 111.572  32.119  1.00  0.00           O
ATOM   4855  O11 POPEM 226     104.752 111.111  32.789  1.00  0.00           O
ATOM   4856  O12 POPEM 226     103.281 109.201  32.159  1.00  0.00           O
ATOM   4857  C1  POPEM 226     105.971 110.342  32.739  1.00  0.00           C
ATOM   4860  C2  POPEM 226     105.942 109.212  33.799  1.00  0.00           C
ATOM   4862  O21 POPEM 226     106.002 109.832  35.089  1.00  0.00           O
ATOM   4863  C21 POPEM 226     104.872 110.032  35.739  1.00  0.00           C
ATOM   4864  O22 POPEM 226     103.761 109.671  35.400  1.00  0.00           O
ATOM   4865  C22 POPEM 226     105.241 110.712  37.069  1.00  0.00           C
ATOM   4868  C3  POPEM 226     107.122 108.221  33.619  1.00  0.00           C
ATOM   4871  O31 POPEM 226     106.901 107.051  34.429  1.00  0.00           O
ATOM   4872  C31 POPEM 226     107.422 107.102  35.639  1.00  0.00           C
ATOM   4873  O32 POPEM 226     108.151 107.971  36.070  1.00  0.00           O
ATOM   4874  C32 POPEM 226     106.891 105.921  36.449  1.00  0.00           C
ATOM   4877  C23 POPEM 226     104.111 110.661  38.129  1.00  0.00           C
ATOM   4880  C24 POPEM 226     104.541 111.132  39.539  1.00  0.00           C
ATOM   4883  C25 POPEM 226     105.552 110.182  40.210  1.00  0.00           C
ATOM   4886  C26 POPEM 226     105.982 110.572  41.629  1.00  0.00           C
ATOM   4889  C27 POPEM 226     107.002 109.583  42.229  1.00  0.00           C
ATOM   4892  C28 POPEM 226     107.552 109.981  43.609  1.00  0.00           C
ATOM   4895  C29 POPEM 226     108.681 109.072  44.029  1.00  0.00           C
ATOM   4897 0C21 POPEM 226     108.892 108.532  45.249  1.00  0.00           C
ATOM   4899 1C21 POPEM 226     108.011 108.721  46.449  1.00  0.00           C
ATOM   4902 2C21 POPEM 226     108.191 107.582  47.469  1.00  0.00           C
ATOM   4905 3C21 POPEM 226     107.202 107.732  48.619  1.00  0.00           C
ATOM   4908 4C21 POPEM 226     107.431 106.751  49.779  1.00  0.00           C
ATOM   4911 5C21 POPEM 226     106.532 105.512  49.729  1.00  0.00           C
ATOM   4914 6C21 POPEM 226     106.541 104.742  51.059  1.00  0.00           C
ATOM   4917 7C21 POPEM 226     105.511 103.611  51.119  1.00  0.00           C
ATOM   4920 8C21 POPEM 226     105.402 102.971  52.499  1.00  0.00           C
ATOM   4924  C33 POPEM 226     107.752 105.591  37.699  1.00  0.00           C
ATOM   4927  C34 POPEM 226     106.891 105.242  38.919  1.00  0.00           C
ATOM   4930  C35 POPEM 226     107.691 105.211  40.239  1.00  0.00           C
ATOM   4933  C36 POPEM 226     106.771 105.251  41.469  1.00  0.00           C
ATOM   4936  C37 POPEM 226     107.542 105.322  42.809  1.00  0.00           C
ATOM   4939  C38 POPEM 226     106.631 105.232  44.049  1.00  0.00           C
ATOM   4942  C39 POPEM 226     105.711 106.452  44.259  1.00  0.00           C
ATOM   4945 0C31 POPEM 226     104.791 106.321  45.480  1.00  0.00           C
ATOM   4948 1C31 POPEM 226     104.002 107.611  45.759  1.00  0.00           C
ATOM   4951 2C31 POPEM 226     102.732 107.412  46.609  1.00  0.00           C
ATOM   4954 3C31 POPEM 226     102.982 107.162  48.099  1.00  0.00           C
ATOM   4957 4C31 POPEM 226     103.452 108.412  48.869  1.00  0.00           C
ATOM   4960 5C31 POPEM 226     103.552 108.182  50.379  1.00  0.00           C
ATOM   4963 6C31 POPEM 226     104.372 109.242  51.109  1.00  0.00           C
ATOM   4967  NH3 POPEN 227       7.972  33.892  67.549  1.00  0.00           N
ATOM   4971  C12 POPEN 227       6.972  34.131  66.449  1.00  0.00           C
ATOM   4974  C11 POPEN 227       7.592  33.992  65.070  1.00  0.00           C
ATOM   4977  P   POPEN 227       9.102  31.852  64.979  1.00  0.00           P
ATOM   4978  O13 POPEN 227       9.432  31.922  66.409  1.00  0.00           O
ATOM   4979  O14 POPEN 227      10.082  32.371  64.009  1.00  0.00           O
ATOM   4980  O11 POPEN 227       8.742  30.372  64.589  1.00  0.00           O
ATOM   4981  O12 POPEN 227       7.732  32.612  64.769  1.00  0.00           O
ATOM   4982  C1  POPEN 227       7.592  30.121  63.759  1.00  0.00           C
ATOM   4985  C2  POPEN 227       7.842  30.591  62.289  1.00  0.00           C
ATOM   4987  O21 POPEN 227       6.642  30.661  61.489  1.00  0.00           O
ATOM   4988  C21 POPEN 227       5.922  29.571  61.289  1.00  0.00           C
ATOM   4989  O22 POPEN 227       6.032  28.512  61.869  1.00  0.00           O
ATOM   4990  C22 POPEN 227       4.912  29.852  60.169  1.00  0.00           C
ATOM   4993  C3  POPEN 227       8.952  29.721  61.650  1.00  0.00           C
ATOM   4996  O31 POPEN 227       8.762  29.601  60.229  1.00  0.00           O
ATOM   4997  C31 POPEN 227       9.742  29.971  59.430  1.00  0.00           C
ATOM   4998  O32 POPEN 227      10.832  30.412  59.739  1.00  0.00           O
ATOM   4999  C32 POPEN 227       9.302  29.541  58.029  1.00  0.00           C
ATOM   5002  C23 POPEN 227       5.032  28.851  58.989  1.00  0.00           C
ATOM   5005  C24 POPEN 227       3.922  29.011  57.939  1.00  0.00           C
ATOM   5008  C25 POPEN 227       4.022  30.282  57.099  1.00  0.00           C
ATOM   5011  C26 POPEN 227       2.812  30.481  56.169  1.00  0.00           C
ATOM   5014  C27 POPEN 227       2.922  31.762  55.340  1.00  0.00           C
ATOM   5017  C28 POPEN 227       1.572  32.231  54.759  1.00  0.00           C
ATOM   5020  C29 POPEN 227       1.712  33.442  53.859  1.00  0.00           C
ATOM   5022 0C21 POPEN 227       1.112  34.641  53.989  1.00  0.00           C
ATOM   5024 1C21 POPEN 227       0.132  35.082  55.049  1.00  0.00           C
ATOM   5027 2C21 POPEN 227      -1.288  35.212  54.459  1.00  0.00           C
ATOM   5030 3C21 POPEN 227      -2.308  35.712  55.480  1.00  0.00           C
ATOM   5033 4C21 POPEN 227      -3.741  35.642  54.949  1.00  0.00           C
ATOM   5036 5C21 POPEN 227      -4.791  36.192  55.930  1.00  0.00           C
ATOM   5039 6C21 POPEN 227      -6.221  35.922  55.449  1.00  0.00           C
ATOM   5042 7C21 POPEN 227      -7.271  36.662  56.299  1.00  0.00           C
ATOM   5045 8C21 POPEN 227      -8.711  36.351  55.879  1.00  0.00           C
ATOM   5049  C33 POPEN 227       9.932  30.261  56.829  1.00  0.00           C
ATOM   5052  C34 POPEN 227       9.512  29.541  55.529  1.00  0.00           C
ATOM   5055  C35 POPEN 227       7.992  29.501  55.349  1.00  0.00           C
ATOM   5058  C36 POPEN 227       7.532  28.792  54.069  1.00  0.00           C
ATOM   5061  C37 POPEN 227       6.022  28.922  53.909  1.00  0.00           C
ATOM   5064  C38 POPEN 227       5.482  28.161  52.689  1.00  0.00           C
ATOM   5067  C39 POPEN 227       4.122  28.692  52.219  1.00  0.00           C
ATOM   5070 0C31 POPEN 227       4.232  30.091  51.619  1.00  0.00           C
ATOM   5073 1C31 POPEN 227       3.012  30.531  50.809  1.00  0.00           C
ATOM   5076 2C31 POPEN 227       3.312  31.811  50.009  1.00  0.00           C
ATOM   5079 3C31 POPEN 227       2.252  32.082  48.939  1.00  0.00           C
ATOM   5082 4C31 POPEN 227       0.862  32.412  49.500  1.00  0.00           C
ATOM   5085 5C31 POPEN 227      -0.118  32.691  48.369  1.00  0.00           C
ATOM   5088 6C31 POPEN 227      -1.528  33.082  48.820  1.00  0.00           C
ATOM   5092  NH3 POPEO 228      44.432  13.631  70.869  1.00  0.00           N
ATOM   5096  C12 POPEO 228      45.782  13.962  70.299  1.00  0.00           C
ATOM   5099  C11 POPEO 228      46.362  12.801  69.469  1.00  0.00           C
ATOM   5102  P   POPEO 228      48.552  12.411  68.050  1.00  0.00           P
ATOM   5103  O13 POPEO 228      48.542  13.222  66.800  1.00  0.00           O
ATOM   5104  O14 POPEO 228      49.862  12.072  68.649  1.00  0.00           O
ATOM   5105  O11 POPEO 228      47.692  11.102  67.840  1.00  0.00           O
ATOM   5106  O12 POPEO 228      47.692  13.162  69.139  1.00  0.00           O
ATOM   5107  C1  POPEO 228      48.022  10.021  66.980  1.00  0.00           C
ATOM   5110  C2  POPEO 228      46.902   9.761  65.939  1.00  0.00           C
ATOM   5112  O21 POPEO 228      47.302   8.651  65.119  1.00  0.00           O
ATOM   5113  C21 POPEO 228      46.522   7.572  65.259  1.00  0.00           C
ATOM   5114  O22 POPEO 228      45.482   7.531  65.879  1.00  0.00           O
ATOM   5115  C22 POPEO 228      47.182   6.392  64.539  1.00  0.00           C
ATOM   5118  C3  POPEO 228      46.632  11.011  65.059  1.00  0.00           C
ATOM   5121  O31 POPEO 228      45.632  10.761  64.039  1.00  0.00           O
ATOM   5122  C31 POPEO 228      45.312  11.881  63.390  1.00  0.00           C
ATOM   5123  O32 POPEO 228      45.582  13.001  63.799  1.00  0.00           O
ATOM   5124  C32 POPEO 228      44.652  11.541  62.059  1.00  0.00           C
ATOM   5127  C23 POPEO 228      46.202   5.491  63.739  1.00  0.00           C
ATOM   5130  C24 POPEO 228      46.962   4.721  62.649  1.00  0.00           C
ATOM   5133  C25 POPEO 228      46.092   3.841  61.749  1.00  0.00           C
ATOM   5136  C26 POPEO 228      46.922   3.101  60.689  1.00  0.00           C
ATOM   5139  C27 POPEO 228      47.412   3.991  59.539  1.00  0.00           C
ATOM   5142  C28 POPEO 228      48.222   3.241  58.460  1.00  0.00           C
ATOM   5145  C29 POPEO 228      47.372   2.531  57.439  1.00  0.00           C
ATOM   5147 0C21 POPEO 228      47.172   2.891  56.159  1.00  0.00           C
ATOM   5149 1C21 POPEO 228      47.712   4.121  55.470  1.00  0.00           C
ATOM   5152 2C21 POPEO 228      48.971   3.861  54.629  1.00  0.00           C
ATOM   5155 3C21 POPEO 228      48.742   3.011  53.369  1.00  0.00           C
ATOM   5158 4C21 POPEO 228      50.032   2.881  52.529  1.00  0.00           C
ATOM   5161 5C21 POPEO 228      49.852   2.091  51.219  1.00  0.00           C
ATOM   5164 6C21 POPEO 228      49.672   0.578  51.429  1.00  0.00           C
ATOM   5167 7C21 POPEO 228      49.592  -0.192  50.109  1.00  0.00           C
ATOM   5170 8C21 POPEO 228      49.602  -1.712  50.289  1.00  0.00           C
ATOM   5174  C33 POPEO 228      45.062  12.521  60.930  1.00  0.00           C
ATOM   5177  C34 POPEO 228      45.022  11.881  59.519  1.00  0.00           C
ATOM   5180  C35 POPEO 228      45.822  12.661  58.460  1.00  0.00           C
ATOM   5183  C36 POPEO 228      47.342  12.651  58.699  1.00  0.00           C
ATOM   5186  C37 POPEO 228      48.122  13.441  57.640  1.00  0.00           C
ATOM   5189  C38 POPEO 228      49.612  13.492  57.970  1.00  0.00           C
ATOM   5192  C39 POPEO 228      50.412  14.451  57.070  1.00  0.00           C
ATOM   5195 0C31 POPEO 228      50.142  15.931  57.379  1.00  0.00           C
ATOM   5198 1C31 POPEO 228      51.112  16.821  56.609  1.00  0.00           C
ATOM   5201 2C31 POPEO 228      50.882  18.311  56.839  1.00  0.00           C
ATOM   5204 3C31 POPEO 228      49.572  18.822  56.229  1.00  0.00           C
ATOM   5207 4C31 POPEO 228      49.732  20.191  55.569  1.00  0.00           C
ATOM   5210 5C31 POPEO 228      48.402  20.651  54.989  1.00  0.00           C
ATOM   5213 6C31 POPEO 228      48.422  22.011  54.279  1.00  0.00           C
ATOM   5217  NH3 POPEP 229     105.232 102.102  26.949  1.00  0.00           N
ATOM   5221  C12 POPEP 229     105.011 103.512  26.479  1.00  0.00           C
ATOM   5224  C11 POPEP 229     104.812 104.443  27.669  1.00  0.00           C
ATOM   5227  P   POPEP 229     102.282 104.752  28.159  1.00  0.00           P
ATOM   5228  O13 POPEP 229     102.492 106.212  28.189  1.00  0.00           O
ATOM   5229  O14 POPEP 229     101.611 104.201  26.969  1.00  0.00           O
ATOM   5230  O11 POPEP 229     101.392 104.302  29.389  1.00  0.00           O
ATOM   5231  O12 POPEP 229     103.662 104.031  28.419  1.00  0.00           O
ATOM   5232  C1  POPEP 229     101.702 104.841  30.669  1.00  0.00           C
ATOM   5235  C2  POPEP 229     100.602 104.481  31.689  1.00  0.00           C
ATOM   5237  O21 POPEP 229     100.802 105.182  32.929  1.00  0.00           O
ATOM   5238  C21 POPEP 229     101.771 104.782  33.729  1.00  0.00           C
ATOM   5239  O22 POPEP 229     102.441 103.782  33.630  1.00  0.00           O
ATOM   5240  C22 POPEP 229     102.172 105.951  34.639  1.00  0.00           C
ATOM   5243  C3  POPEP 229     100.372 102.942  31.819  1.00  0.00           C
ATOM   5246  O31 POPEP 229      99.592 102.582  32.970  1.00  0.00           O
ATOM   5247  C31 POPEP 229      98.331 102.971  32.989  1.00  0.00           C
ATOM   5248  O32 POPEP 229      97.772 103.662  32.159  1.00  0.00           O
ATOM   5249  C32 POPEP 229      97.691 102.382  34.239  1.00  0.00           C
ATOM   5252  C23 POPEP 229     101.312 106.142  35.909  1.00  0.00           C
ATOM   5255  C24 POPEP 229     102.181 106.501  37.129  1.00  0.00           C
ATOM   5258  C25 POPEP 229     101.392 106.531  38.439  1.00  0.00           C
ATOM   5261  C26 POPEP 229     102.262 106.832  39.669  1.00  0.00           C
ATOM   5264  C27 POPEP 229     101.422 107.002  40.939  1.00  0.00           C
ATOM   5267  C28 POPEP 229     102.262 107.422  42.159  1.00  0.00           C
ATOM   5270  C29 POPEP 229     101.372 107.923  43.269  1.00  0.00           C
ATOM   5272 0C21 POPEP 229     101.092 109.221  43.529  1.00  0.00           C
ATOM   5274 1C21 POPEP 229     101.602 110.412  42.749  1.00  0.00           C
ATOM   5277 2C21 POPEP 229     102.791 111.082  43.459  1.00  0.00           C
ATOM   5280 3C21 POPEP 229     102.422 111.952  44.669  1.00  0.00           C
ATOM   5283 4C21 POPEP 229     103.652 112.332  45.499  1.00  0.00           C
ATOM   5286 5C21 POPEP 229     103.401 113.492  46.460  1.00  0.00           C
ATOM   5289 6C21 POPEP 229     103.562 114.861  45.769  1.00  0.00           C
ATOM   5292 7C21 POPEP 229     103.372 116.032  46.739  1.00  0.00           C
ATOM   5295 8C21 POPEP 229     104.022 117.332  46.249  1.00  0.00           C
ATOM   5299  C33 POPEP 229      97.412 103.441  35.329  1.00  0.00           C
ATOM   5302  C34 POPEP 229      97.081 102.742  36.650  1.00  0.00           C
ATOM   5305  C35 POPEP 229      96.462 103.602  37.770  1.00  0.00           C
ATOM   5308  C36 POPEP 229      97.431 104.462  38.589  1.00  0.00           C
ATOM   5311  C37 POPEP 229      96.742 104.981  39.869  1.00  0.00           C
ATOM   5314  C38 POPEP 229      97.702 105.572  40.919  1.00  0.00           C
ATOM   5317  C39 POPEP 229      97.072 105.572  42.320  1.00  0.00           C
ATOM   5320 0C31 POPEP 229      98.021 106.002  43.439  1.00  0.00           C
ATOM   5323 1C31 POPEP 229      97.772 105.232  44.750  1.00  0.00           C
ATOM   5326 2C31 POPEP 229      98.571 105.772  45.949  1.00  0.00           C
ATOM   5329 3C31 POPEP 229      98.642 104.772  47.110  1.00  0.00           C
ATOM   5332 4C31 POPEP 229      98.851 105.451  48.469  1.00  0.00           C
ATOM   5335 5C31 POPEP 229      99.222 104.471  49.589  1.00  0.00           C
ATOM   5338 6C31 POPEP 229      99.391 105.141  50.960  1.00  0.00           C
ATOM   5342  NH3 POPEQ 230      34.972  86.321  67.439  1.00  0.00           N
ATOM   5346  C12 POPEQ 230      34.212  87.282  68.329  1.00  0.00           C
ATOM   5349  C11 POPEQ 230      35.102  88.361  68.969  1.00  0.00           C
ATOM   5352  P   POPEQ 230      33.992  90.721  68.919  1.00  0.00           P
ATOM   5353  O13 POPEQ 230      33.092  91.592  69.739  1.00  0.00           O
ATOM   5354  O14 POPEQ 230      35.272  91.321  68.509  1.00  0.00           O
ATOM   5355  O11 POPEQ 230      33.192  90.232  67.629  1.00  0.00           O
ATOM   5356  O12 POPEQ 230      34.302  89.341  69.629  1.00  0.00           O
ATOM   5357  C1  POPEQ 230      33.831  90.361  66.349  1.00  0.00           C
ATOM   5360  C2  POPEQ 230      33.112  89.522  65.259  1.00  0.00           C
ATOM   5362  O21 POPEQ 230      33.822  89.662  64.009  1.00  0.00           O
ATOM   5363  C21 POPEQ 230      34.902  88.891  63.929  1.00  0.00           C
ATOM   5364  O22 POPEQ 230      35.192  88.021  64.750  1.00  0.00           O
ATOM   5365  C22 POPEQ 230      35.762  89.312  62.729  1.00  0.00           C
ATOM   5368  C3  POPEQ 230      31.652  89.992  65.099  1.00  0.00           C
ATOM   5371  O31 POPEQ 230      31.082  89.411  63.909  1.00  0.00           O
ATOM   5372  C31 POPEQ 230      30.032  88.632  64.059  1.00  0.00           C
ATOM   5373  O32 POPEQ 230      29.502  88.361  65.129  1.00  0.00           O
ATOM   5374  C32 POPEQ 230      29.512  88.193  62.689  1.00  0.00           C
ATOM   5377  C23 POPEQ 230      36.122  88.182  61.730  1.00  0.00           C
ATOM   5380  C24 POPEQ 230      37.272  88.632  60.800  1.00  0.00           C
ATOM   5383  C25 POPEQ 230      37.601  87.652  59.669  1.00  0.00           C
ATOM   5386  C26 POPEQ 230      36.842  87.942  58.369  1.00  0.00           C
ATOM   5389  C27 POPEQ 230      37.352  87.102  57.189  1.00  0.00           C
ATOM   5392  C28 POPEQ 230      36.732  87.512  55.839  1.00  0.00           C
ATOM   5395  C29 POPEQ 230      37.262  86.682  54.699  1.00  0.00           C
ATOM   5397 0C21 POPEQ 230      38.422  86.861  54.039  1.00  0.00           C
ATOM   5399 1C21 POPEQ 230      39.432  87.951  54.300  1.00  0.00           C
ATOM   5402 2C21 POPEQ 230      39.972  88.611  53.009  1.00  0.00           C
ATOM   5405 3C21 POPEQ 230      38.922  89.411  52.229  1.00  0.00           C
ATOM   5408 4C21 POPEQ 230      39.592  90.361  51.219  1.00  0.00           C
ATOM   5411 5C21 POPEQ 230      38.612  91.072  50.279  1.00  0.00           C
ATOM   5414 6C21 POPEQ 230      37.892  90.092  49.329  1.00  0.00           C
ATOM   5417 7C21 POPEQ 230      37.212  90.801  48.159  1.00  0.00           C
ATOM   5420 8C21 POPEQ 230      36.682  89.822  47.110  1.00  0.00           C
ATOM   5424  C33 POPEQ 230      28.222  88.992  62.399  1.00  0.00           C
ATOM   5427  C34 POPEQ 230      27.402  88.512  61.189  1.00  0.00           C
ATOM   5430  C35 POPEQ 230      26.012  89.151  61.320  1.00  0.00           C
ATOM   5433  C36 POPEQ 230      24.992  89.062  60.169  1.00  0.00           C
ATOM   5436  C37 POPEQ 230      23.612  89.562  60.659  1.00  0.00           C
ATOM   5439  C38 POPEQ 230      22.542  89.791  59.570  1.00  0.00           C
ATOM   5442  C39 POPEQ 230      22.322  91.242  59.099  1.00  0.00           C
ATOM   5445 0C31 POPEQ 230      23.172  91.673  57.889  1.00  0.00           C
ATOM   5448 1C31 POPEQ 230      22.862  93.111  57.439  1.00  0.00           C
ATOM   5451 2C31 POPEQ 230      23.592  93.502  56.140  1.00  0.00           C
ATOM   5454 3C31 POPEQ 230      23.292  94.942  55.680  1.00  0.00           C
ATOM   5457 4C31 POPEQ 230      23.982  95.292  54.349  1.00  0.00           C
ATOM   5460 5C31 POPEQ 230      23.632  96.682  53.809  1.00  0.00           C
ATOM   5463 6C31 POPEQ 230      24.322  97.062  52.489  1.00  0.00           C
ATOM   5467  NH3 POPER 231      94.912  49.361  70.689  1.00  0.00           N
ATOM   5471  C12 POPER 231      94.282  48.423  69.689  1.00  0.00           C
ATOM   5474  C11 POPER 231      94.232  46.982  70.239  1.00  0.00           C
ATOM   5477  P   POPER 231      92.592  46.141  72.169  1.00  0.00           P
ATOM   5478  O13 POPER 231      93.112  44.811  72.509  1.00  0.00           O
ATOM   5479  O14 POPER 231      92.062  46.912  73.309  1.00  0.00           O
ATOM   5480  O11 POPER 231      91.511  46.071  71.000  1.00  0.00           O
ATOM   5481  O12 POPER 231      93.761  47.001  71.579  1.00  0.00           O
ATOM   5482  C1  POPER 231      91.092  44.771  70.529  1.00  0.00           C
ATOM   5485  C2  POPER 231      89.772  44.862  69.699  1.00  0.00           C
ATOM   5487  O21 POPER 231      89.692  43.832  68.699  1.00  0.00           O
ATOM   5488  C21 POPER 231      90.492  43.851  67.649  1.00  0.00           C
ATOM   5489  O22 POPER 231      91.452  44.582  67.479  1.00  0.00           O
ATOM   5490  C22 POPER 231      89.892  42.892  66.609  1.00  0.00           C
ATOM   5493  C3  POPER 231      89.522  46.301  69.129  1.00  0.00           C
ATOM   5496  O31 POPER 231      88.281  46.411  68.379  1.00  0.00           O
ATOM   5497  C31 POPER 231      88.431  46.672  67.079  1.00  0.00           C
ATOM   5498  O32 POPER 231      89.492  46.842  66.509  1.00  0.00           O
ATOM   5499  C32 POPER 231      87.081  46.811  66.369  1.00  0.00           C
ATOM   5502  C23 POPER 231      89.912  43.451  65.169  1.00  0.00           C
ATOM   5505  C24 POPER 231      88.882  42.791  64.239  1.00  0.00           C
ATOM   5508  C25 POPER 231      88.711  43.531  62.900  1.00  0.00           C
ATOM   5511  C26 POPER 231      87.532  43.032  62.039  1.00  0.00           C
ATOM   5514  C27 POPER 231      87.252  43.952  60.849  1.00  0.00           C
ATOM   5517  C28 POPER 231      86.162  43.461  59.879  1.00  0.00           C
ATOM   5520  C29 POPER 231      86.592  42.351  58.939  1.00  0.00           C
ATOM   5522 0C21 POPER 231      87.352  42.502  57.840  1.00  0.00           C
ATOM   5524 1C21 POPER 231      88.001  43.771  57.379  1.00  0.00           C
ATOM   5527 2C21 POPER 231      87.162  44.631  56.419  1.00  0.00           C
ATOM   5530 3C21 POPER 231      87.112  44.082  54.989  1.00  0.00           C
ATOM   5533 4C21 POPER 231      86.392  45.051  54.049  1.00  0.00           C
ATOM   5536 5C21 POPER 231      86.631  44.743  52.570  1.00  0.00           C
ATOM   5539 6C21 POPER 231      86.062  45.832  51.660  1.00  0.00           C
ATOM   5542 7C21 POPER 231      86.312  45.552  50.169  1.00  0.00           C
ATOM   5545 8C21 POPER 231      85.862  46.702  49.259  1.00  0.00           C
ATOM   5549  C33 POPER 231      87.112  46.082  64.999  1.00  0.00           C
ATOM   5552  C34 POPER 231      86.181  46.651  63.919  1.00  0.00           C
ATOM   5555  C35 POPER 231      84.712  46.211  64.029  1.00  0.00           C
ATOM   5558  C36 POPER 231      83.901  46.702  62.819  1.00  0.00           C
ATOM   5561  C37 POPER 231      82.392  46.772  63.059  1.00  0.00           C
ATOM   5564  C38 POPER 231      81.681  47.721  62.089  1.00  0.00           C
ATOM   5567  C39 POPER 231      81.712  47.281  60.619  1.00  0.00           C
ATOM   5570 0C31 POPER 231      80.732  46.151  60.289  1.00  0.00           C
ATOM   5573 1C31 POPER 231      80.602  45.931  58.769  1.00  0.00           C
ATOM   5576 2C31 POPER 231      79.452  45.012  58.349  1.00  0.00           C
ATOM   5579 3C31 POPER 231      79.562  43.561  58.859  1.00  0.00           C
ATOM   5582 4C31 POPER 231      78.412  42.702  58.320  1.00  0.00           C
ATOM   5585 5C31 POPER 231      78.431  41.271  58.859  1.00  0.00           C
ATOM   5588 6C31 POPER 231      77.222  40.442  58.419  1.00  0.00           C
ATOM   5592  NH3 POPES 232      73.802  27.642  26.179  1.00  0.00           N
ATOM   5596  C12 POPES 232      74.041  29.111  25.889  1.00  0.00           C
ATOM   5599  C11 POPES 232      75.502  29.582  26.079  1.00  0.00           C
ATOM   5602  P   POPES 232      75.762  31.701  27.659  1.00  0.00           P
ATOM   5603  O13 POPES 232      77.222  31.822  27.919  1.00  0.00           O
ATOM   5604  O14 POPES 232      74.941  32.931  27.679  1.00  0.00           O
ATOM   5605  O11 POPES 232      75.081  30.611  28.579  1.00  0.00           O
ATOM   5606  O12 POPES 232      75.541  31.002  26.249  1.00  0.00           O
ATOM   5607  C1  POPES 232      74.772  30.891  29.939  1.00  0.00           C
ATOM   5610  C2  POPES 232      73.782  29.822  30.479  1.00  0.00           C
ATOM   5612  O21 POPES 232      73.272  30.161  31.799  1.00  0.00           O
ATOM   5613  C21 POPES 232      74.092  30.012  32.819  1.00  0.00           C
ATOM   5614  O22 POPES 232      75.291  29.801  32.770  1.00  0.00           O
ATOM   5615  C22 POPES 232      73.302  30.182  34.119  1.00  0.00           C
ATOM   5618  C3  POPES 232      74.382  28.381  30.369  1.00  0.00           C
ATOM   5621  O31 POPES 232      73.441  27.361  30.769  1.00  0.00           O
ATOM   5622  C31 POPES 232      72.932  26.611  29.790  1.00  0.00           C
ATOM   5623  O32 POPES 232      73.282  26.672  28.619  1.00  0.00           O
ATOM   5624  C32 POPES 232      71.852  25.721  30.379  1.00  0.00           C
ATOM   5627  C23 POPES 232      74.022  29.582  35.349  1.00  0.00           C
ATOM   5630  C24 POPES 232      73.162  28.611  36.159  1.00  0.00           C
ATOM   5633  C25 POPES 232      72.612  27.442  35.340  1.00  0.00           C
ATOM   5636  C26 POPES 232      73.062  26.072  35.849  1.00  0.00           C
ATOM   5639  C27 POPES 232      72.232  24.942  35.229  1.00  0.00           C
ATOM   5642  C28 POPES 232      72.581  23.572  35.809  1.00  0.00           C
ATOM   5645  C29 POPES 232      71.682  22.521  35.199  1.00  0.00           C
ATOM   5647 0C21 POPES 232      71.832  21.982  33.979  1.00  0.00           C
ATOM   5649 1C21 POPES 232      72.971  22.262  33.019  1.00  0.00           C
ATOM   5652 2C21 POPES 232      73.212  21.032  32.129  1.00  0.00           C
ATOM   5655 3C21 POPES 232      72.162  20.801  31.039  1.00  0.00           C
ATOM   5658 4C21 POPES 232      71.682  19.342  30.930  1.00  0.00           C
ATOM   5661 5C21 POPES 232      71.002  18.801  32.209  1.00  0.00           C
ATOM   5664 6C21 POPES 232      70.272  17.471  31.999  1.00  0.00           C
ATOM   5667 7C21 POPES 232      69.552  17.022  33.269  1.00  0.00           C
ATOM   5670 8C21 POPES 232      68.602  15.861  33.009  1.00  0.00           C
ATOM   5674  C33 POPES 232      70.522  26.481  30.489  1.00  0.00           C
ATOM   5677  C34 POPES 232      69.382  25.611  31.000  1.00  0.00           C
ATOM   5680  C35 POPES 232      69.562  25.072  32.419  1.00  0.00           C
ATOM   5683  C36 POPES 232      68.262  24.501  32.979  1.00  0.00           C
ATOM   5686  C37 POPES 232      68.472  23.692  34.259  1.00  0.00           C
ATOM   5689  C38 POPES 232      67.152  23.211  34.880  1.00  0.00           C
ATOM   5692  C39 POPES 232      67.342  22.322  36.099  1.00  0.00           C
ATOM   5695 0C31 POPES 232      68.041  23.012  37.279  1.00  0.00           C
ATOM   5698 1C31 POPES 232      68.052  22.122  38.529  1.00  0.00           C
ATOM   5701 2C31 POPES 232      68.872  22.712  39.680  1.00  0.00           C
ATOM   5704 3C31 POPES 232      69.022  21.721  40.839  1.00  0.00           C
ATOM   5707 4C31 POPES 232      69.772  22.291  42.050  1.00  0.00           C
ATOM   5710 5C31 POPES 232      69.932  21.281  43.189  1.00  0.00           C
ATOM   5713 6C31 POPES 232      70.592  21.871  44.439  1.00  0.00           C
ATOM   5717  NH3 POPET 233     131.695  83.512  68.640  1.00  0.00           N
ATOM   5721  C12 POPET 233     131.205  84.651  69.489  1.00  0.00           C
ATOM   5724  C11 POPET 233     130.445  85.651  68.609  1.00  0.00           C
ATOM   5727  P   POPET 233     130.805  88.141  69.399  1.00  0.00           P
ATOM   5728  O13 POPET 233     130.695  88.642  70.790  1.00  0.00           O
ATOM   5729  O14 POPET 233     132.185  88.031  68.890  1.00  0.00           O
ATOM   5730  O11 POPET 233     130.025  89.122  68.439  1.00  0.00           O
ATOM   5731  O12 POPET 233     130.025  86.781  69.360  1.00  0.00           O
ATOM   5732  C1  POPET 233     128.765  88.821  67.849  1.00  0.00           C
ATOM   5735  C2  POPET 233     128.955  88.082  66.489  1.00  0.00           C
ATOM   5737  O21 POPET 233     128.595  88.952  65.379  1.00  0.00           O
ATOM   5738  C21 POPET 233     129.285  88.731  64.259  1.00  0.00           C
ATOM   5739  O22 POPET 233     130.165  87.901  64.129  1.00  0.00           O
ATOM   5740  C22 POPET 233     128.845  89.691  63.139  1.00  0.00           C
ATOM   5743  C3  POPET 233     128.175  86.732  66.469  1.00  0.00           C
ATOM   5746  O31 POPET 233     129.035  85.672  66.000  1.00  0.00           O
ATOM   5747  C31 POPET 233     128.905  85.342  64.729  1.00  0.00           C
ATOM   5748  O32 POPET 233     128.005  85.731  63.999  1.00  0.00           O
ATOM   5749  C32 POPET 233     130.105  84.502  64.300  1.00  0.00           C
ATOM   5752  C23 POPET 233     129.495  89.281  61.790  1.00  0.00           C
ATOM   5755  C24 POPET 233     128.915  89.992  60.550  1.00  0.00           C
ATOM   5758  C25 POPET 233     129.285  89.302  59.220  1.00  0.00           C
ATOM   5761  C26 POPET 233     128.265  88.231  58.799  1.00  0.00           C
ATOM   5764  C27 POPET 233     128.785  87.272  57.719  1.00  0.00           C
ATOM   5767  C28 POPET 233     127.675  86.382  57.110  1.00  0.00           C
ATOM   5770  C29 POPET 233     126.902  87.083  56.009  1.00  0.00           C
ATOM   5772 0C21 POPET 233     126.042  86.501  55.159  1.00  0.00           C
ATOM   5774 1C21 POPET 233     125.622  85.052  55.140  1.00  0.00           C
ATOM   5777 2C21 POPET 233     126.072  84.281  53.879  1.00  0.00           C
ATOM   5780 3C21 POPET 233     125.552  84.882  52.570  1.00  0.00           C
ATOM   5783 4C21 POPET 233     125.822  84.001  51.339  1.00  0.00           C
ATOM   5786 5C21 POPET 233     127.315  83.821  51.019  1.00  0.00           C
ATOM   5789 6C21 POPET 233     127.515  83.052  49.710  1.00  0.00           C
ATOM   5792 7C21 POPET 233     128.995  82.882  49.339  1.00  0.00           C
ATOM   5795 8C21 POPET 233     129.175  82.242  47.959  1.00  0.00           C
ATOM   5799  C33 POPET 233     129.765  83.342  63.349  1.00  0.00           C
ATOM   5802  C34 POPET 233     129.315  83.762  61.949  1.00  0.00           C
ATOM   5805  C35 POPET 233     130.085  83.141  60.769  1.00  0.00           C
ATOM   5808  C36 POPET 233     129.855  81.632  60.659  1.00  0.00           C
ATOM   5811  C37 POPET 233     129.225  81.201  59.319  1.00  0.00           C
ATOM   5814  C38 POPET 233     129.455  79.711  58.999  1.00  0.00           C
ATOM   5817  C39 POPET 233     128.735  79.241  57.729  1.00  0.00           C
ATOM   5820 0C31 POPET 233     129.225  79.931  56.439  1.00  0.00           C
ATOM   5823 1C31 POPET 233     128.425  79.501  55.199  1.00  0.00           C
ATOM   5826 2C31 POPET 233     128.845  80.273  53.939  1.00  0.00           C
ATOM   5829 3C31 POPET 233     128.125  79.791  52.669  1.00  0.00           C
ATOM   5832 4C31 POPET 233     126.642  80.192  52.599  1.00  0.00           C
ATOM   5835 5C31 POPET 233     125.932  79.561  51.390  1.00  0.00           C
ATOM   5838 6C31 POPET 233     124.472  80.001  51.210  1.00  0.00           C
ATOM   5842  NH3 POPEU 234      68.142 104.971  28.229  1.00  0.00           N
ATOM   5846  C12 POPEU 234      67.772 106.221  28.969  1.00  0.00           C
ATOM   5849  C11 POPEU 234      66.952 107.162  28.089  1.00  0.00           C
ATOM   5852  P   POPEU 234      65.712 109.411  28.540  1.00  0.00           P
ATOM   5853  O13 POPEU 234      65.142 109.232  27.189  1.00  0.00           O
ATOM   5854  O14 POPEU 234      66.022 110.781  28.999  1.00  0.00           O
ATOM   5855  O11 POPEU 234      64.652 108.782  29.549  1.00  0.00           O
ATOM   5856  O12 POPEU 234      66.942 108.451  28.699  1.00  0.00           O
ATOM   5857  C1  POPEU 234      65.032 108.712  30.939  1.00  0.00           C
ATOM   5860  C2  POPEU 234      64.182 107.682  31.720  1.00  0.00           C
ATOM   5862  O21 POPEU 234      64.401 107.891  33.119  1.00  0.00           O
ATOM   5863  C21 POPEU 234      63.511 107.361  33.939  1.00  0.00           C
ATOM   5864  O22 POPEU 234      62.441 106.872  33.630  1.00  0.00           O
ATOM   5865  C22 POPEU 234      63.941 107.692  35.379  1.00  0.00           C
ATOM   5868  C3  POPEU 234      64.582 106.242  31.269  1.00  0.00           C
ATOM   5871  O31 POPEU 234      63.702 105.202  31.759  1.00  0.00           O
ATOM   5872  C31 POPEU 234      62.552 105.102  31.099  1.00  0.00           C
ATOM   5873  O32 POPEU 234      62.132 105.912  30.269  1.00  0.00           O
ATOM   5874  C32 POPEU 234      61.842 103.802  31.460  1.00  0.00           C
ATOM   5877  C23 POPEU 234      64.142 106.471  36.299  1.00  0.00           C
ATOM   5880  C24 POPEU 234      64.552 106.852  37.729  1.00  0.00           C
ATOM   5883  C25 POPEU 234      63.552 107.761  38.479  1.00  0.00           C
ATOM   5886  C26 POPEU 234      64.002 108.041  39.919  1.00  0.00           C
ATOM   5889  C27 POPEU 234      63.052 108.952  40.719  1.00  0.00           C
ATOM   5892  C28 POPEU 234      63.711 109.611  41.949  1.00  0.00           C
ATOM   5895  C29 POPEU 234      64.332 108.622  42.910  1.00  0.00           C
ATOM   5897 0C21 POPEU 234      64.712 108.852  44.179  1.00  0.00           C
ATOM   5899 1C21 POPEU 234      64.582 110.152  44.929  1.00  0.00           C
ATOM   5902 2C21 POPEU 234      63.742 109.981  46.210  1.00  0.00           C
ATOM   5905 3C21 POPEU 234      63.462 111.321  46.899  1.00  0.00           C
ATOM   5908 4C21 POPEU 234      62.441 111.201  48.040  1.00  0.00           C
ATOM   5911 5C21 POPEU 234      61.942 112.562  48.560  1.00  0.00           C
ATOM   5914 6C21 POPEU 234      61.122 113.352  47.529  1.00  0.00           C
ATOM   5917 7C21 POPEU 234      60.612 114.691  48.069  1.00  0.00           C
ATOM   5920 8C21 POPEU 234      59.752 115.462  47.059  1.00  0.00           C
ATOM   5924  C33 POPEU 234      61.042 103.842  32.789  1.00  0.00           C
ATOM   5927  C34 POPEU 234      60.922 102.451  33.439  1.00  0.00           C
ATOM   5930  C35 POPEU 234      62.012 102.132  34.489  1.00  0.00           C
ATOM   5933  C36 POPEU 234      62.082 103.091  35.689  1.00  0.00           C
ATOM   5936  C37 POPEU 234      60.702 103.412  36.309  1.00  0.00           C
ATOM   5939  C38 POPEU 234      60.752 104.322  37.549  1.00  0.00           C
ATOM   5942  C39 POPEU 234      61.342 103.632  38.789  1.00  0.00           C
ATOM   5945 0C31 POPEU 234      61.322 104.502  40.049  1.00  0.00           C
ATOM   5948 1C31 POPEU 234      61.992 103.771  41.229  1.00  0.00           C
ATOM   5951 2C31 POPEU 234      61.572 104.302  42.609  1.00  0.00           C
ATOM   5954 3C31 POPEU 234      61.842 105.801  42.789  1.00  0.00           C
ATOM   5957 4C31 POPEU 234      61.441 106.342  44.169  1.00  0.00           C
ATOM   5960 5C31 POPEU 234      61.992 105.541  45.359  1.00  0.00           C
ATOM   5963 6C31 POPEU 234      61.752 106.221  46.709  1.00  0.00           C
ATOM   5967  NH3 POPEV 235      79.202  35.572  72.090  1.00  0.00           N
ATOM   5971  C12 POPEV 235      79.692  36.872  72.659  1.00  0.00           C
ATOM   5974  C11 POPEV 235      78.592  37.942  72.689  1.00  0.00           C
ATOM   5977  P   POPEV 235      78.602  40.282  73.939  1.00  0.00           P
ATOM   5978  O13 POPEV 235      77.142  40.102  74.079  1.00  0.00           O
ATOM   5979  O14 POPEV 235      79.342  40.181  75.209  1.00  0.00           O
ATOM   5980  O11 POPEV 235      78.892  41.642  73.200  1.00  0.00           O
ATOM   5981  O12 POPEV 235      79.172  39.211  72.919  1.00  0.00           O
ATOM   5982  C1  POPEV 235      77.952  42.232  72.300  1.00  0.00           C
ATOM   5985  C2  POPEV 235      78.202  41.811  70.829  1.00  0.00           C
ATOM   5987  O21 POPEV 235      77.931  42.912  69.949  1.00  0.00           O
ATOM   5988  C21 POPEV 235      78.901  43.762  69.719  1.00  0.00           C
ATOM   5989  O22 POPEV 235      80.032  43.721  70.169  1.00  0.00           O
ATOM   5990  C22 POPEV 235      78.382  44.802  68.719  1.00  0.00           C
ATOM   5993  C3  POPEV 235      77.312  40.622  70.369  1.00  0.00           C
ATOM   5996  O31 POPEV 235      77.912  39.861  69.300  1.00  0.00           O
ATOM   5997  C31 POPEV 235      77.782  40.352  68.069  1.00  0.00           C
ATOM   5998  O32 POPEV 235      77.181  41.351  67.749  1.00  0.00           O
ATOM   5999  C32 POPEV 235      78.611  39.482  67.140  1.00  0.00           C
ATOM   6002  C23 POPEV 235      79.102  46.161  68.859  1.00  0.00           C
ATOM   6005  C24 POPEV 235      78.851  47.082  67.669  1.00  0.00           C
ATOM   6008  C25 POPEV 235      78.882  48.561  68.069  1.00  0.00           C
ATOM   6011  C26 POPEV 235      77.472  49.111  68.320  1.00  0.00           C
ATOM   6014  C27 POPEV 235      77.482  50.532  68.890  1.00  0.00           C
ATOM   6017  C28 POPEV 235      76.112  51.242  68.820  1.00  0.00           C
ATOM   6020  C29 POPEV 235      75.122  50.751  69.849  1.00  0.00           C
ATOM   6022 0C21 POPEV 235      73.971  51.382  70.159  1.00  0.00           C
ATOM   6024 1C21 POPEV 235      73.441  52.632  69.509  1.00  0.00           C
ATOM   6027 2C21 POPEV 235      73.612  53.872  70.410  1.00  0.00           C
ATOM   6030 3C21 POPEV 235      72.791  55.091  69.929  1.00  0.00           C
ATOM   6033 4C21 POPEV 235      73.291  55.762  68.640  1.00  0.00           C
ATOM   6036 5C21 POPEV 235      74.602  56.541  68.820  1.00  0.00           C
ATOM   6039 6C21 POPEV 235      74.922  57.451  67.619  1.00  0.00           C
ATOM   6042 7C21 POPEV 235      76.142  58.341  67.859  1.00  0.00           C
ATOM   6045 8C21 POPEV 235      76.482  59.242  66.660  1.00  0.00           C
ATOM   6049  C33 POPEV 235      78.802  40.082  65.739  1.00  0.00           C
ATOM   6052  C34 POPEV 235      79.861  39.291  64.960  1.00  0.00           C
ATOM   6055  C35 POPEV 235      81.092  40.122  64.619  1.00  0.00           C
ATOM   6058  C36 POPEV 235      82.062  39.381  63.699  1.00  0.00           C
ATOM   6061  C37 POPEV 235      83.322  40.201  63.360  1.00  0.00           C
ATOM   6064  C38 POPEV 235      84.002  39.712  62.079  1.00  0.00           C
ATOM   6067  C39 POPEV 235      83.302  40.231  60.820  1.00  0.00           C
ATOM   6070 0C31 POPEV 235      83.761  39.541  59.539  1.00  0.00           C
ATOM   6073 1C31 POPEV 235      83.032  40.091  58.309  1.00  0.00           C
ATOM   6076 2C31 POPEV 235      83.372  39.332  57.019  1.00  0.00           C
ATOM   6079 3C31 POPEV 235      84.581  39.912  56.279  1.00  0.00           C
ATOM   6082 4C31 POPEV 235      85.081  38.971  55.179  1.00  0.00           C
ATOM   6085 5C31 POPEV 235      86.242  39.561  54.360  1.00  0.00           C
ATOM   6088 6C31 POPEV 235      86.992  38.492  53.559  1.00  0.00           C
ATOM   6092  NH3 POPEW 236      17.832  15.011  66.379  1.00  0.00           N
ATOM   6096  C12 POPEW 236      16.572  15.231  67.199  1.00  0.00           C
ATOM   6099  C11 POPEW 236      15.352  15.561  66.309  1.00  0.00           C
ATOM   6102  P   POPEW 236      12.962  16.641  66.629  1.00  0.00           P
ATOM   6103  O13 POPEW 236      11.682  15.922  66.839  1.00  0.00           O
ATOM   6104  O14 POPEW 236      13.082  17.942  67.299  1.00  0.00           O
ATOM   6105  O11 POPEW 236      13.272  16.801  65.079  1.00  0.00           O
ATOM   6106  O12 POPEW 236      14.162  15.681  67.110  1.00  0.00           O
ATOM   6107  C1  POPEW 236      12.852  15.792  64.160  1.00  0.00           C
ATOM   6110  C2  POPEW 236      13.242  16.131  62.710  1.00  0.00           C
ATOM   6112  O21 POPEW 236      12.602  15.182  61.839  1.00  0.00           O
ATOM   6113  C21 POPEW 236      11.322  15.421  61.650  1.00  0.00           C
ATOM   6114  O22 POPEW 236      10.712  16.421  62.019  1.00  0.00           O
ATOM   6115  C22 POPEW 236      10.732  14.271  60.829  1.00  0.00           C
ATOM   6118  C3  POPEW 236      14.782  16.041  62.499  1.00  0.00           C
ATOM   6121  O31 POPEW 236      15.152  16.252  61.119  1.00  0.00           O
ATOM   6122  C31 POPEW 236      16.282  15.662  60.759  1.00  0.00           C
ATOM   6123  O32 POPEW 236      17.012  15.032  61.499  1.00  0.00           O
ATOM   6124  C32 POPEW 236      16.552  15.931  59.269  1.00  0.00           C
ATOM   6127  C23 POPEW 236       9.302  14.581  60.329  1.00  0.00           C
ATOM   6130  C24 POPEW 236       8.702  13.401  59.570  1.00  0.00           C
ATOM   6133  C25 POPEW 236       9.312  13.251  58.169  1.00  0.00           C
ATOM   6136  C26 POPEW 236       8.862  11.981  57.439  1.00  0.00           C
ATOM   6139  C27 POPEW 236       7.662  12.181  56.509  1.00  0.00           C
ATOM   6142  C28 POPEW 236       7.942  13.061  55.270  1.00  0.00           C
ATOM   6145  C29 POPEW 236       9.042  12.481  54.419  1.00  0.00           C
ATOM   6147 0C21 POPEW 236       8.902  11.861  53.230  1.00  0.00           C
ATOM   6149 1C21 POPEW 236       7.612  11.621  52.499  1.00  0.00           C
ATOM   6152 2C21 POPEW 236       7.392  12.651  51.379  1.00  0.00           C
ATOM   6155 3C21 POPEW 236       8.422  12.551  50.249  1.00  0.00           C
ATOM   6158 4C21 POPEW 236       8.262  13.622  49.150  1.00  0.00           C
ATOM   6161 5C21 POPEW 236       6.852  13.672  48.549  1.00  0.00           C
ATOM   6164 6C21 POPEW 236       6.762  14.542  47.289  1.00  0.00           C
ATOM   6167 7C21 POPEW 236       5.302  14.891  46.959  1.00  0.00           C
ATOM   6170 8C21 POPEW 236       4.992  14.992  45.470  1.00  0.00           C
ATOM   6174  C33 POPEW 236      17.812  15.212  58.719  1.00  0.00           C
ATOM   6177  C34 POPEW 236      18.452  15.891  57.489  1.00  0.00           C
ATOM   6180  C35 POPEW 236      17.542  15.931  56.249  1.00  0.00           C
ATOM   6183  C36 POPEW 236      18.232  16.582  55.039  1.00  0.00           C
ATOM   6186  C37 POPEW 236      17.252  16.951  53.919  1.00  0.00           C
ATOM   6189  C38 POPEW 236      17.932  17.822  52.840  1.00  0.00           C
ATOM   6192  C39 POPEW 236      16.942  18.522  51.889  1.00  0.00           C
ATOM   6195 0C31 POPEW 236      16.322  17.591  50.839  1.00  0.00           C
ATOM   6198 1C31 POPEW 236      15.312  18.332  49.949  1.00  0.00           C
ATOM   6201 2C31 POPEW 236      14.892  17.521  48.710  1.00  0.00           C
ATOM   6204 3C31 POPEW 236      15.912  17.561  47.559  1.00  0.00           C
ATOM   6207 4C31 POPEW 236      15.942  18.901  46.809  1.00  0.00           C
ATOM   6210 5C31 POPEW 236      16.982  18.901  45.679  1.00  0.00           C
ATOM   6213 6C31 POPEW 236      16.942  20.172  44.829  1.00  0.00           C
ATOM   6217  NH3 POPEX 237     115.462  97.962  68.559  1.00  0.00           N
ATOM   6221  C12 POPEX 237     114.271  98.731  69.069  1.00  0.00           C
ATOM   6224  C11 POPEX 237     114.302  98.902  70.579  1.00  0.00           C
ATOM   6227  P   POPEX 237     113.232 101.201  71.179  1.00  0.00           P
ATOM   6228  O13 POPEX 237     111.941 101.602  71.760  1.00  0.00           O
ATOM   6229  O14 POPEX 237     114.482 101.531  71.900  1.00  0.00           O
ATOM   6230  O11 POPEX 237     113.281 101.712  69.680  1.00  0.00           O
ATOM   6231  O12 POPEX 237     113.141  99.632  71.000  1.00  0.00           O
ATOM   6232  C1  POPEX 237     112.461 102.861  69.360  1.00  0.00           C
ATOM   6235  C2  POPEX 237     112.081 102.872  67.859  1.00  0.00           C
ATOM   6237  O21 POPEX 237     110.851 103.622  67.739  1.00  0.00           O
ATOM   6238  C21 POPEX 237     110.651 104.132  66.529  1.00  0.00           C
ATOM   6239  O22 POPEX 237     111.471 104.132  65.619  1.00  0.00           O
ATOM   6240  C22 POPEX 237     109.282 104.772  66.449  1.00  0.00           C
ATOM   6243  C3  POPEX 237     111.891 101.402  67.359  1.00  0.00           C
ATOM   6246  O31 POPEX 237     111.122 101.282  66.159  1.00  0.00           O
ATOM   6247  C31 POPEX 237     111.722 101.041  64.969  1.00  0.00           C
ATOM   6248  O32 POPEX 237     111.152 100.462  64.069  1.00  0.00           O
ATOM   6249  C32 POPEX 237     113.162 101.542  64.849  1.00  0.00           C
ATOM   6252  C23 POPEX 237     109.152 105.602  65.159  1.00  0.00           C
ATOM   6255  C24 POPEX 237     107.842 106.402  65.099  1.00  0.00           C
ATOM   6258  C25 POPEX 237     107.842 107.451  63.979  1.00  0.00           C
ATOM   6261  C26 POPEX 237     106.652 108.412  64.069  1.00  0.00           C
ATOM   6264  C27 POPEX 237     106.862 109.691  63.259  1.00  0.00           C
ATOM   6267  C28 POPEX 237     105.682 110.682  63.349  1.00  0.00           C
ATOM   6270  C29 POPEX 237     105.402 111.212  64.729  1.00  0.00           C
ATOM   6272 0C21 POPEX 237     105.172 112.501  65.089  1.00  0.00           C
ATOM   6274 1C21 POPEX 237     105.112 113.692  64.160  1.00  0.00           C
ATOM   6277 2C21 POPEX 237     103.802 114.492  64.300  1.00  0.00           C
ATOM   6280 3C21 POPEX 237     103.622 115.492  63.149  1.00  0.00           C
ATOM   6283 4C21 POPEX 237     102.151 115.882  62.910  1.00  0.00           C
ATOM   6286 5C21 POPEX 237     101.922 116.522  61.529  1.00  0.00           C
ATOM   6289 6C21 POPEX 237     102.101 118.052  61.509  1.00  0.00           C
ATOM   6292 7C21 POPEX 237     102.041 118.602  60.089  1.00  0.00           C
ATOM   6295 8C21 POPEX 237     101.961 120.121  60.009  1.00  0.00           C
ATOM   6299  C33 POPEX 237     113.512 101.971  63.409  1.00  0.00           C
ATOM   6302  C34 POPEX 237     115.032 101.962  63.159  1.00  0.00           C
ATOM   6305  C35 POPEX 237     115.552 103.193  62.419  1.00  0.00           C
ATOM   6308  C36 POPEX 237     114.892 103.441  61.059  1.00  0.00           C
ATOM   6311  C37 POPEX 237     115.521 104.632  60.319  1.00  0.00           C
ATOM   6314  C38 POPEX 237     114.832 104.971  58.989  1.00  0.00           C
ATOM   6317  C39 POPEX 237     115.122 103.942  57.889  1.00  0.00           C
ATOM   6320 0C31 POPEX 237     114.282 104.141  56.619  1.00  0.00           C
ATOM   6323 1C31 POPEX 237     114.441 102.962  55.639  1.00  0.00           C
ATOM   6326 2C31 POPEX 237     113.302 102.842  54.619  1.00  0.00           C
ATOM   6329 3C31 POPEX 237     113.372 103.861  53.469  1.00  0.00           C
ATOM   6332 4C31 POPEX 237     112.312 103.582  52.399  1.00  0.00           C
ATOM   6335 5C31 POPEX 237     112.482 104.432  51.129  1.00  0.00           C
ATOM   6338 6C31 POPEX 237     111.441 104.122  50.059  1.00  0.00           C
ATOM   6342  NH3 POPEY 238      89.312  86.822  29.389  1.00  0.00           N
ATOM   6346  C12 POPEY 238      89.952  87.891  28.529  1.00  0.00           C
ATOM   6349  C11 POPEY 238      91.482  87.962  28.719  1.00  0.00           C
ATOM   6352  P   POPEY 238      92.282  90.391  28.169  1.00  0.00           P
ATOM   6353  O13 POPEY 238      93.322  90.992  27.299  1.00  0.00           O
ATOM   6354  O14 POPEY 238      90.982  91.082  28.129  1.00  0.00           O
ATOM   6355  O11 POPEY 238      92.832  90.292  29.649  1.00  0.00           O
ATOM   6356  O12 POPEY 238      92.062  88.871  27.779  1.00  0.00           O
ATOM   6357  C1  POPEY 238      94.072  89.602  29.899  1.00  0.00           C
ATOM   6360  C2  POPEY 238      94.791  90.192  31.139  1.00  0.00           C
ATOM   6362  O21 POPEY 238      94.022  89.922  32.310  1.00  0.00           O
ATOM   6363  C21 POPEY 238      93.191  90.791  32.819  1.00  0.00           C
ATOM   6364  O22 POPEY 238      92.741  91.812  32.310  1.00  0.00           O
ATOM   6365  C22 POPEY 238      92.852  90.322  34.230  1.00  0.00           C
ATOM   6368  C3  POPEY 238      95.191  91.682  30.899  1.00  0.00           C
ATOM   6371  O31 POPEY 238      95.501  92.431  32.089  1.00  0.00           O
ATOM   6372  C31 POPEY 238      96.631  92.142  32.689  1.00  0.00           C
ATOM   6373  O32 POPEY 238      97.461  91.361  32.289  1.00  0.00           O
ATOM   6374  C32 POPEY 238      96.742  93.031  33.929  1.00  0.00           C
ATOM   6377  C23 POPEY 238      91.712  91.122  34.869  1.00  0.00           C
ATOM   6380  C24 POPEY 238      91.181  90.432  36.130  1.00  0.00           C
ATOM   6383  C25 POPEY 238      90.462  91.391  37.089  1.00  0.00           C
ATOM   6386  C26 POPEY 238      91.422  92.121  38.040  1.00  0.00           C
ATOM   6389  C27 POPEY 238      91.622  91.412  39.389  1.00  0.00           C
ATOM   6392  C28 POPEY 238      92.741  92.072  40.210  1.00  0.00           C
ATOM   6395  C29 POPEY 238      92.902  91.531  41.609  1.00  0.00           C
ATOM   6397 0C21 POPEY 238      93.032  92.272  42.719  1.00  0.00           C
ATOM   6399 1C21 POPEY 238      93.071  93.782  42.739  1.00  0.00           C
ATOM   6402 2C21 POPEY 238      93.042  94.411  44.150  1.00  0.00           C
ATOM   6405 3C21 POPEY 238      91.722  94.192  44.890  1.00  0.00           C
ATOM   6408 4C21 POPEY 238      91.592  95.052  46.159  1.00  0.00           C
ATOM   6411 5C21 POPEY 238      92.632  94.732  47.239  1.00  0.00           C
ATOM   6414 6C21 POPEY 238      92.392  95.521  48.529  1.00  0.00           C
ATOM   6417 7C21 POPEY 238      93.322  95.121  49.669  1.00  0.00           C
ATOM   6420 8C21 POPEY 238      93.042  95.892  50.960  1.00  0.00           C
ATOM   6424  C33 POPEY 238      96.602  92.232  35.229  1.00  0.00           C
ATOM   6427  C34 POPEY 238      96.642  93.111  36.489  1.00  0.00           C
ATOM   6430  C35 POPEY 238      95.472  94.111  36.569  1.00  0.00           C
ATOM   6433  C36 POPEY 238      95.232  94.651  37.989  1.00  0.00           C
ATOM   6436  C37 POPEY 238      93.952  95.492  38.089  1.00  0.00           C
ATOM   6439  C38 POPEY 238      93.571  95.822  39.539  1.00  0.00           C
ATOM   6442  C39 POPEY 238      92.101  96.242  39.689  1.00  0.00           C
ATOM   6445 0C31 POPEY 238      91.842  97.002  41.000  1.00  0.00           C
ATOM   6448 1C31 POPEY 238      90.361  97.392  41.219  1.00  0.00           C
ATOM   6451 2C31 POPEY 238      90.191  98.401  42.369  1.00  0.00           C
ATOM   6454 3C31 POPEY 238      88.761  98.451  42.919  1.00  0.00           C
ATOM   6457 4C31 POPEY 238      87.761  99.232  42.059  1.00  0.00           C
ATOM   6460 5C31 POPEY 238      86.312  99.001  42.539  1.00  0.00           C
ATOM   6463 6C31 POPEY 238      85.272  99.951  41.929  1.00  0.00           C
ATOM   6467  NH3 POPEZ 239     100.302  28.051  28.019  1.00  0.00           N
ATOM   6471  C12 POPEZ 239      99.782  26.791  28.639  1.00  0.00           C
ATOM   6474  C11 POPEZ 239      99.612  25.732  27.559  1.00  0.00           C
ATOM   6477  P   POPEZ 239      98.851  23.302  27.229  1.00  0.00           P
ATOM   6478  O13 POPEZ 239      97.532  22.661  27.379  1.00  0.00           O
ATOM   6479  O14 POPEZ 239      99.192  23.672  25.829  1.00  0.00           O
ATOM   6480  O11 POPEZ 239      99.992  22.401  27.849  1.00  0.00           O
ATOM   6481  O12 POPEZ 239      98.932  24.612  28.109  1.00  0.00           O
ATOM   6482  C1  POPEZ 239      99.861  21.021  28.199  1.00  0.00           C
ATOM   6485  C2  POPEZ 239      99.702  20.751  29.739  1.00  0.00           C
ATOM   6487  O21 POPEZ 239      99.072  19.461  29.859  1.00  0.00           O
ATOM   6488  C21 POPEZ 239      98.831  18.911  31.039  1.00  0.00           C
ATOM   6489  O22 POPEZ 239      98.632  19.492  32.089  1.00  0.00           O
ATOM   6490  C22 POPEZ 239      98.872  17.371  30.899  1.00  0.00           C
ATOM   6493  C3  POPEZ 239      98.991  21.931  30.509  1.00  0.00           C
ATOM   6496  O31 POPEZ 239      99.271  22.031  31.920  1.00  0.00           O
ATOM   6497  C31 POPEZ 239     100.492  22.442  32.239  1.00  0.00           C
ATOM   6498  O32 POPEZ 239     101.432  22.572  31.489  1.00  0.00           O
ATOM   6499  C32 POPEZ 239     100.511  22.791  33.729  1.00  0.00           C
ATOM   6502  C23 POPEZ 239      99.162  16.631  32.239  1.00  0.00           C
ATOM   6505  C24 POPEZ 239     100.492  16.972  32.929  1.00  0.00           C
ATOM   6508  C25 POPEZ 239     100.691  16.252  34.279  1.00  0.00           C
ATOM   6511  C26 POPEZ 239     101.672  16.992  35.199  1.00  0.00           C
ATOM   6514  C27 POPEZ 239     102.041  16.202  36.469  1.00  0.00           C
ATOM   6517  C28 POPEZ 239     103.042  16.931  37.390  1.00  0.00           C
ATOM   6520  C29 POPEZ 239     104.422  17.022  36.800  1.00  0.00           C
ATOM   6522 0C21 POPEZ 239     105.562  17.322  37.460  1.00  0.00           C
ATOM   6524 1C21 POPEZ 239     105.672  17.672  38.919  1.00  0.00           C
ATOM   6527 2C21 POPEZ 239     107.101  18.162  39.259  1.00  0.00           C
ATOM   6530 3C21 POPEZ 239     107.262  18.582  40.719  1.00  0.00           C
ATOM   6533 4C21 POPEZ 239     108.632  19.211  41.019  1.00  0.00           C
ATOM   6536 5C21 POPEZ 239     109.762  18.192  41.219  1.00  0.00           C
ATOM   6539 6C21 POPEZ 239     109.752  17.572  42.619  1.00  0.00           C
ATOM   6542 7C21 POPEZ 239     110.732  16.421  42.789  1.00  0.00           C
ATOM   6545 8C21 POPEZ 239     110.752  15.901  44.230  1.00  0.00           C
ATOM   6549  C33 POPEZ 239     100.452  21.532  34.599  1.00  0.00           C
ATOM   6552  C34 POPEZ 239     100.592  21.871  36.089  1.00  0.00           C
ATOM   6555  C35 POPEZ 239     100.492  20.611  36.949  1.00  0.00           C
ATOM   6558  C36 POPEZ 239     100.442  20.901  38.449  1.00  0.00           C
ATOM   6561  C37 POPEZ 239     100.252  19.611  39.259  1.00  0.00           C
ATOM   6564  C38 POPEZ 239      99.812  19.881  40.699  1.00  0.00           C
ATOM   6567  C39 POPEZ 239      99.581  18.602  41.509  1.00  0.00           C
ATOM   6570 0C31 POPEZ 239     100.842  17.742  41.660  1.00  0.00           C
ATOM   6573 1C31 POPEZ 239     100.682  16.631  42.699  1.00  0.00           C
ATOM   6576 2C31 POPEZ 239     101.932  15.772  42.889  1.00  0.00           C
ATOM   6579 3C31 POPEZ 239     101.722  14.691  43.949  1.00  0.00           C
ATOM   6582 4C31 POPEZ 239     102.972  13.822  44.169  1.00  0.00           C
ATOM   6585 5C31 POPEZ 239     102.691  12.621  45.079  1.00  0.00           C
ATOM   6588 6C31 POPEZ 239     103.962  11.961  45.619  1.00  0.00           C
ATOM   6592  NH3 POPEa 240      45.322 105.462  72.649  1.00  0.00           N
ATOM   6596  C12 POPEa 240      44.482 106.412  71.839  1.00  0.00           C
ATOM   6599  C11 POPEa 240      42.972 106.111  71.919  1.00  0.00           C
ATOM   6602  P   POPEa 240      42.592 103.572  71.249  1.00  0.00           P
ATOM   6603  O13 POPEa 240      43.932 103.212  71.760  1.00  0.00           O
ATOM   6604  O14 POPEa 240      41.412 103.122  72.020  1.00  0.00           O
ATOM   6605  O11 POPEa 240      42.382 103.062  69.779  1.00  0.00           O
ATOM   6606  O12 POPEa 240      42.552 105.111  71.009  1.00  0.00           O
ATOM   6607  C1  POPEa 240      43.462 102.662  68.949  1.00  0.00           C
ATOM   6610  C2  POPEa 240      42.932 101.901  67.689  1.00  0.00           C
ATOM   6612  O21 POPEa 240      43.172 102.542  66.429  1.00  0.00           O
ATOM   6613  C21 POPEa 240      42.932 103.832  66.279  1.00  0.00           C
ATOM   6614  O22 POPEa 240      42.422 104.602  67.070  1.00  0.00           O
ATOM   6615  C22 POPEa 240      43.441 104.221  64.890  1.00  0.00           C
ATOM   6618  C3  POPEa 240      41.462 101.391  67.799  1.00  0.00           C
ATOM   6621  O31 POPEa 240      40.582 102.051  66.860  1.00  0.00           O
ATOM   6622  C31 POPEa 240      40.351 101.391  65.750  1.00  0.00           C
ATOM   6623  O32 POPEa 240      40.662 100.232  65.519  1.00  0.00           O
ATOM   6624  C32 POPEa 240      39.702 102.332  64.729  1.00  0.00           C
ATOM   6627  C23 POPEa 240      43.232 105.712  64.570  1.00  0.00           C
ATOM   6630  C24 POPEa 240      44.101 106.172  63.399  1.00  0.00           C
ATOM   6633  C25 POPEa 240      43.652 105.611  62.039  1.00  0.00           C
ATOM   6636  C26 POPEa 240      44.672 105.861  60.919  1.00  0.00           C
ATOM   6639  C27 POPEa 240      44.111 105.541  59.529  1.00  0.00           C
ATOM   6642  C28 POPEa 240      45.042 106.002  58.390  1.00  0.00           C
ATOM   6645  C29 POPEa 240      46.331 105.211  58.309  1.00  0.00           C
ATOM   6647 0C21 POPEa 240      47.212 105.261  57.299  1.00  0.00           C
ATOM   6649 1C21 POPEa 240      47.092 106.142  56.079  1.00  0.00           C
ATOM   6652 2C21 POPEa 240      46.592 105.382  54.849  1.00  0.00           C
ATOM   6655 3C21 POPEa 240      46.712 106.201  53.559  1.00  0.00           C
ATOM   6658 4C21 POPEa 240      46.331 105.401  52.309  1.00  0.00           C
ATOM   6661 5C21 POPEa 240      46.872 106.002  51.009  1.00  0.00           C
ATOM   6664 6C21 POPEa 240      47.222 104.931  49.969  1.00  0.00           C
ATOM   6667 7C21 POPEa 240      47.982 105.492  48.749  1.00  0.00           C
ATOM   6670 8C21 POPEa 240      48.761 104.411  47.989  1.00  0.00           C
ATOM   6674  C33 POPEa 240      40.032 101.861  63.300  1.00  0.00           C
ATOM   6677  C34 POPEa 240      39.382 102.702  62.189  1.00  0.00           C
ATOM   6680  C35 POPEa 240      39.602 102.022  60.820  1.00  0.00           C
ATOM   6683  C36 POPEa 240      40.262 102.901  59.750  1.00  0.00           C
ATOM   6686  C37 POPEa 240      40.922 102.041  58.649  1.00  0.00           C
ATOM   6689  C38 POPEa 240      41.792 102.842  57.669  1.00  0.00           C
ATOM   6692  C39 POPEa 240      41.032 103.361  56.439  1.00  0.00           C
ATOM   6695 0C31 POPEa 240      41.322 102.562  55.169  1.00  0.00           C
ATOM   6698 1C31 POPEa 240      40.722 103.202  53.909  1.00  0.00           C
ATOM   6701 2C31 POPEa 240      41.092 102.431  52.629  1.00  0.00           C
ATOM   6704 3C31 POPEa 240      40.172 101.221  52.359  1.00  0.00           C
ATOM   6707 4C31 POPEa 240      40.712 100.342  51.229  1.00  0.00           C
ATOM   6710 5C31 POPEa 240      39.732  99.242  50.779  1.00  0.00           C
ATOM   6713 6C31 POPEa 240      40.272  98.401  49.629  1.00  0.00           C
ATOM   6717  NH3 POPEb 241      60.221 125.632  70.449  1.00  0.00           N
ATOM   6721  C12 POPEb 241      60.132 124.151  70.149  1.00  0.00           C
ATOM   6724  C11 POPEb 241      61.422 123.401  70.529  1.00  0.00           C
ATOM   6727  P   POPEb 241      60.892 120.781  70.730  1.00  0.00           P
ATOM   6728  O13 POPEb 241      62.012 119.962  71.269  1.00  0.00           O
ATOM   6729  O14 POPEb 241      59.752 121.072  71.599  1.00  0.00           O
ATOM   6730  O11 POPEb 241      60.351 119.981  69.480  1.00  0.00           O
ATOM   6731  O12 POPEb 241      61.441 122.083  69.999  1.00  0.00           O
ATOM   6732  C1  POPEb 241      61.292 119.391  68.570  1.00  0.00           C
ATOM   6735  C2  POPEb 241      60.892 119.742  67.119  1.00  0.00           C
ATOM   6737  O21 POPEb 241      61.861 119.122  66.249  1.00  0.00           O
ATOM   6738  C21 POPEb 241      61.632 117.832  65.989  1.00  0.00           C
ATOM   6739  O22 POPEb 241      60.572 117.262  66.210  1.00  0.00           O
ATOM   6740  C22 POPEb 241      62.872 117.171  65.400  1.00  0.00           C
ATOM   6743  C3  POPEb 241      60.782 121.282  66.919  1.00  0.00           C
ATOM   6746  O31 POPEb 241      60.062 121.602  65.699  1.00  0.00           O
ATOM   6747  C31 POPEb 241      60.872 121.602  64.649  1.00  0.00           C
ATOM   6748  O32 POPEb 241      62.071 121.452  64.699  1.00  0.00           O
ATOM   6749  C32 POPEb 241      60.052 121.781  63.369  1.00  0.00           C
ATOM   6752  C23 POPEb 241      62.691 116.611  63.969  1.00  0.00           C
ATOM   6755  C24 POPEb 241      61.592 115.541  63.839  1.00  0.00           C
ATOM   6758  C25 POPEb 241      61.642 114.742  62.529  1.00  0.00           C
ATOM   6761  C26 POPEb 241      61.632 115.661  61.299  1.00  0.00           C
ATOM   6764  C27 POPEb 241      61.562 114.971  59.929  1.00  0.00           C
ATOM   6767  C28 POPEb 241      61.581 116.012  58.779  1.00  0.00           C
ATOM   6770  C29 POPEb 241      61.302 115.382  57.439  1.00  0.00           C
ATOM   6772 0C21 POPEb 241      61.822 115.712  56.239  1.00  0.00           C
ATOM   6774 1C21 POPEb 241      62.812 116.802  55.909  1.00  0.00           C
ATOM   6777 2C21 POPEb 241      63.941 116.302  54.969  1.00  0.00           C
ATOM   6780 3C21 POPEb 241      63.452 115.812  53.599  1.00  0.00           C
ATOM   6783 4C21 POPEb 241      64.592 115.641  52.579  1.00  0.00           C
ATOM   6786 5C21 POPEb 241      64.072 115.432  51.149  1.00  0.00           C
ATOM   6789 6C21 POPEb 241      65.172 115.641  50.099  1.00  0.00           C
ATOM   6792 7C21 POPEb 241      64.612 115.772  48.669  1.00  0.00           C
ATOM   6795 8C21 POPEb 241      65.672 116.142  47.629  1.00  0.00           C
ATOM   6799  C33 POPEb 241      60.002 120.462  62.570  1.00  0.00           C
ATOM   6802  C34 POPEb 241      59.082 119.372  63.110  1.00  0.00           C
ATOM   6805  C35 POPEb 241      58.152 118.812  62.029  1.00  0.00           C
ATOM   6808  C36 POPEb 241      57.082 119.802  61.569  1.00  0.00           C
ATOM   6811  C37 POPEb 241      56.252 119.281  60.389  1.00  0.00           C
ATOM   6814  C38 POPEb 241      55.002 120.132  60.169  1.00  0.00           C
ATOM   6817  C39 POPEb 241      54.162 119.671  58.979  1.00  0.00           C
ATOM   6820 0C31 POPEb 241      52.782 120.332  58.999  1.00  0.00           C
ATOM   6823 1C31 POPEb 241      51.982 120.152  57.710  1.00  0.00           C
ATOM   6826 2C31 POPEb 241      50.532 120.611  57.910  1.00  0.00           C
ATOM   6829 3C31 POPEb 241      49.672 120.712  56.650  1.00  0.00           C
ATOM   6832 4C31 POPEb 241      50.011 121.952  55.809  1.00  0.00           C
ATOM   6835 5C31 POPEb 241      49.062 122.162  54.629  1.00  0.00           C
ATOM   6838 6C31 POPEb 241      49.332 123.462  53.879  1.00  0.00           C
ATOM   6842  NH3 POPEc 242      -5.061  48.211  25.409  1.00  0.00           N
ATOM   6846  C12 POPEc 242      -3.591  48.052  25.199  1.00  0.00           C
ATOM   6849  C11 POPEc 242      -2.981  49.381  24.739  1.00  0.00           C
ATOM   6852  P   POPEc 242      -0.748  50.672  24.749  1.00  0.00           P
ATOM   6853  O13 POPEc 242      -0.528  51.061  23.349  1.00  0.00           O
ATOM   6854  O14 POPEc 242      -1.358  51.721  25.599  1.00  0.00           O
ATOM   6855  O11 POPEc 242       0.642  50.272  25.389  1.00  0.00           O
ATOM   6856  O12 POPEc 242      -1.568  49.321  24.859  1.00  0.00           O
ATOM   6857  C1  POPEc 242       0.902  50.471  26.779  1.00  0.00           C
ATOM   6860  C2  POPEc 242       1.152  49.121  27.489  1.00  0.00           C
ATOM   6862  O21 POPEc 242       1.692  49.202  28.819  1.00  0.00           O
ATOM   6863  C21 POPEc 242       1.922  50.282  29.519  1.00  0.00           C
ATOM   6864  O22 POPEc 242       1.922  51.442  29.149  1.00  0.00           O
ATOM   6865  C22 POPEc 242       2.062  49.872  30.979  1.00  0.00           C
ATOM   6868  C3  POPEc 242       2.022  48.181  26.599  1.00  0.00           C
ATOM   6871  O31 POPEc 242       2.592  47.091  27.349  1.00  0.00           O
ATOM   6872  C31 POPEc 242       3.872  46.832  27.149  1.00  0.00           C
ATOM   6873  O32 POPEc 242       4.632  47.451  26.429  1.00  0.00           O
ATOM   6874  C32 POPEc 242       4.222  45.561  27.929  1.00  0.00           C
ATOM   6877  C23 POPEc 242       3.432  49.242  31.320  1.00  0.00           C
ATOM   6880  C24 POPEc 242       3.392  48.461  32.640  1.00  0.00           C
ATOM   6883  C25 POPEc 242       2.782  49.272  33.799  1.00  0.00           C
ATOM   6886  C26 POPEc 242       2.752  48.501  35.119  1.00  0.00           C
ATOM   6889  C27 POPEc 242       2.172  49.302  36.289  1.00  0.00           C
ATOM   6892  C28 POPEc 242       2.182  48.521  37.609  1.00  0.00           C
ATOM   6895  C29 POPEc 242       1.602  49.361  38.710  1.00  0.00           C
ATOM   6897 0C21 POPEc 242       1.672  49.111  40.029  1.00  0.00           C
ATOM   6899 1C21 POPEc 242       2.312  47.901  40.659  1.00  0.00           C
ATOM   6902 2C21 POPEc 242       3.792  48.162  40.979  1.00  0.00           C
ATOM   6905 3C21 POPEc 242       4.472  46.982  41.689  1.00  0.00           C
ATOM   6908 4C21 POPEc 242       6.002  47.041  41.629  1.00  0.00           C
ATOM   6911 5C21 POPEc 242       6.602  48.361  42.149  1.00  0.00           C
ATOM   6914 6C21 POPEc 242       8.132  48.391  42.039  1.00  0.00           C
ATOM   6917 7C21 POPEc 242       8.722  49.762  42.439  1.00  0.00           C
ATOM   6920 8C21 POPEc 242      10.222  49.881  42.169  1.00  0.00           C
ATOM   6924  C33 POPEc 242       4.352  45.821  29.439  1.00  0.00           C
ATOM   6927  C34 POPEc 242       4.642  44.532  30.209  1.00  0.00           C
ATOM   6930  C35 POPEc 242       5.012  44.743  31.679  1.00  0.00           C
ATOM   6933  C36 POPEc 242       5.492  43.431  32.310  1.00  0.00           C
ATOM   6936  C37 POPEc 242       5.962  43.552  33.769  1.00  0.00           C
ATOM   6939  C38 POPEc 242       6.682  42.271  34.209  1.00  0.00           C
ATOM   6942  C39 POPEc 242       7.182  42.302  35.659  1.00  0.00           C
ATOM   6945 0C31 POPEc 242       8.282  41.252  35.860  1.00  0.00           C
ATOM   6948 1C31 POPEc 242       8.352  40.672  37.279  1.00  0.00           C
ATOM   6951 2C31 POPEc 242       9.242  39.431  37.320  1.00  0.00           C
ATOM   6954 3C31 POPEc 242       9.172  38.662  38.640  1.00  0.00           C
ATOM   6957 4C31 POPEc 242       9.972  39.332  39.759  1.00  0.00           C
ATOM   6960 5C31 POPEc 242       9.732  38.662  41.109  1.00  0.00           C
ATOM   6963 6C31 POPEc 242      10.682  39.201  42.189  1.00  0.00           C
ATOM   6967  NH3 POPEd 243      76.502  50.371  32.669  1.00  0.00           N
ATOM   6971  C12 POPEd 243      76.022  51.662  32.029  1.00  0.00           C
ATOM   6974  C11 POPEd 243      77.172  52.502  31.399  1.00  0.00           C
ATOM   6977  P   POPEd 243      76.832  55.062  31.879  1.00  0.00           P
ATOM   6978  O13 POPEd 243      78.191  55.482  32.229  1.00  0.00           O
ATOM   6979  O14 POPEd 243      75.852  56.131  31.569  1.00  0.00           O
ATOM   6980  O11 POPEd 243      76.191  54.401  33.159  1.00  0.00           O
ATOM   6981  O12 POPEd 243      76.742  53.801  30.909  1.00  0.00           O
ATOM   6982  C1  POPEd 243      76.202  55.062  34.409  1.00  0.00           C
ATOM   6985  C2  POPEd 243      75.862  54.041  35.529  1.00  0.00           C
ATOM   6987  O21 POPEd 243      75.081  54.622  36.579  1.00  0.00           O
ATOM   6988  C21 POPEd 243      75.522  55.692  37.209  1.00  0.00           C
ATOM   6989  O22 POPEd 243      76.471  56.392  36.919  1.00  0.00           O
ATOM   6990  C22 POPEd 243      74.672  55.853  38.469  1.00  0.00           C
ATOM   6993  C3  POPEd 243      77.112  53.282  36.079  1.00  0.00           C
ATOM   6996  O31 POPEd 243      76.732  52.411  37.180  1.00  0.00           O
ATOM   6997  C31 POPEd 243      77.092  52.801  38.389  1.00  0.00           C
ATOM   6998  O32 POPEd 243      77.892  53.671  38.669  1.00  0.00           O
ATOM   6999  C32 POPEd 243      76.282  52.012  39.409  1.00  0.00           C
ATOM   7002  C23 POPEd 243      75.511  56.091  39.750  1.00  0.00           C
ATOM   7005  C24 POPEd 243      74.722  55.762  41.019  1.00  0.00           C
ATOM   7008  C25 POPEd 243      75.532  55.942  42.310  1.00  0.00           C
ATOM   7011  C26 POPEd 243      74.712  55.582  43.549  1.00  0.00           C
ATOM   7014  C27 POPEd 243      75.382  56.041  44.859  1.00  0.00           C
ATOM   7017  C28 POPEd 243      74.442  55.912  46.079  1.00  0.00           C
ATOM   7020  C29 POPEd 243      74.902  56.782  47.229  1.00  0.00           C
ATOM   7022 0C21 POPEd 243      74.642  56.611  48.539  1.00  0.00           C
ATOM   7024 1C21 POPEd 243      73.822  55.511  49.150  1.00  0.00           C
ATOM   7027 2C21 POPEd 243      72.532  56.052  49.809  1.00  0.00           C
ATOM   7030 3C21 POPEd 243      72.742  56.672  51.199  1.00  0.00           C
ATOM   7033 4C21 POPEd 243      71.432  57.201  51.829  1.00  0.00           C
ATOM   7036 5C21 POPEd 243      70.252  56.211  51.849  1.00  0.00           C
ATOM   7039 6C21 POPEd 243      70.482  54.961  52.710  1.00  0.00           C
ATOM   7042 7C21 POPEd 243      69.322  53.962  52.579  1.00  0.00           C
ATOM   7045 8C21 POPEd 243      69.382  52.782  53.549  1.00  0.00           C
ATOM   7049  C33 POPEd 243      76.752  52.311  40.839  1.00  0.00           C
ATOM   7052  C34 POPEd 243      75.722  51.881  41.889  1.00  0.00           C
ATOM   7055  C35 POPEd 243      76.331  51.922  43.289  1.00  0.00           C
ATOM   7058  C36 POPEd 243      75.342  51.532  44.399  1.00  0.00           C
ATOM   7061  C37 POPEd 243      76.062  51.392  45.739  1.00  0.00           C
ATOM   7064  C38 POPEd 243      75.142  51.201  46.949  1.00  0.00           C
ATOM   7067  C39 POPEd 243      75.931  51.071  48.259  1.00  0.00           C
ATOM   7070 0C31 POPEd 243      76.622  52.381  48.689  1.00  0.00           C
ATOM   7073 1C31 POPEd 243      77.452  52.232  49.969  1.00  0.00           C
ATOM   7076 2C31 POPEd 243      78.052  53.561  50.429  1.00  0.00           C
ATOM   7079 3C31 POPEd 243      79.032  53.412  51.599  1.00  0.00           C
ATOM   7082 4C31 POPEd 243      79.202  54.711  52.399  1.00  0.00           C
ATOM   7085 5C31 POPEd 243      80.221  54.582  53.529  1.00  0.00           C
ATOM   7088 6C31 POPEd 243      80.221  55.791  54.480  1.00  0.00           C
ATOM   7092  NH3 POPEe 244      22.402  62.021  23.159  1.00  0.00           N
ATOM   7096  C12 POPEe 244      21.052  61.492  22.779  1.00  0.00           C
ATOM   7099  C11 POPEe 244      21.122  59.981  22.529  1.00  0.00           C
ATOM   7102  P   POPEe 244      23.332  58.882  21.609  1.00  0.00           P
ATOM   7103  O13 POPEe 244      23.082  57.622  22.339  1.00  0.00           O
ATOM   7104  O14 POPEe 244      24.022  58.781  20.319  1.00  0.00           O
ATOM   7105  O11 POPEe 244      24.162  59.851  22.579  1.00  0.00           O
ATOM   7106  O12 POPEe 244      21.992  59.711  21.429  1.00  0.00           O
ATOM   7107  C1  POPEe 244      25.252  59.282  23.349  1.00  0.00           C
ATOM   7110  C2  POPEe 244      25.002  59.372  24.879  1.00  0.00           C
ATOM   7112  O21 POPEe 244      26.202  59.611  25.639  1.00  0.00           O
ATOM   7113  C21 POPEe 244      27.162  58.711  25.549  1.00  0.00           C
ATOM   7114  O22 POPEe 244      27.142  57.712  24.849  1.00  0.00           O
ATOM   7115  C22 POPEe 244      28.352  59.111  26.419  1.00  0.00           C
ATOM   7118  C3  POPEe 244      24.182  58.172  25.439  1.00  0.00           C
ATOM   7121  O31 POPEe 244      23.562  58.561  26.679  1.00  0.00           O
ATOM   7122  C31 POPEe 244      22.302  58.172  26.819  1.00  0.00           C
ATOM   7123  O32 POPEe 244      21.692  57.461  26.029  1.00  0.00           O
ATOM   7124  C32 POPEe 244      21.742  58.752  28.129  1.00  0.00           C
ATOM   7127  C23 POPEe 244      29.472  58.041  26.359  1.00  0.00           C
ATOM   7130  C24 POPEe 244      30.812  58.461  27.009  1.00  0.00           C
ATOM   7133  C25 POPEe 244      30.762  58.771  28.509  1.00  0.00           C
ATOM   7136  C26 POPEe 244      31.191  57.591  29.399  1.00  0.00           C
ATOM   7139  C27 POPEe 244      30.342  56.341  29.169  1.00  0.00           C
ATOM   7142  C28 POPEe 244      30.382  55.361  30.349  1.00  0.00           C
ATOM   7145  C29 POPEe 244      29.392  54.242  30.149  1.00  0.00           C
ATOM   7147 0C21 POPEe 244      29.652  52.922  30.109  1.00  0.00           C
ATOM   7149 1C21 POPEe 244      30.992  52.262  30.289  1.00  0.00           C
ATOM   7152 2C21 POPEe 244      30.952  51.312  31.499  1.00  0.00           C
ATOM   7155 3C21 POPEe 244      31.152  51.992  32.869  1.00  0.00           C
ATOM   7158 4C21 POPEe 244      29.892  52.601  33.500  1.00  0.00           C
ATOM   7161 5C21 POPEe 244      30.122  53.111  34.929  1.00  0.00           C
ATOM   7164 6C21 POPEe 244      28.832  53.601  35.599  1.00  0.00           C
ATOM   7167 7C21 POPEe 244      29.072  54.272  36.959  1.00  0.00           C
ATOM   7170 8C21 POPEe 244      27.782  54.711  37.659  1.00  0.00           C
ATOM   7174  C33 POPEe 244      21.422  60.272  28.109  1.00  0.00           C
ATOM   7177  C34 POPEe 244      21.532  60.982  29.469  1.00  0.00           C
ATOM   7180  C35 POPEe 244      20.602  60.452  30.579  1.00  0.00           C
ATOM   7183  C36 POPEe 244      20.752  61.242  31.889  1.00  0.00           C
ATOM   7186  C37 POPEe 244      19.892  60.701  33.049  1.00  0.00           C
ATOM   7189  C38 POPEe 244      20.122  61.411  34.399  1.00  0.00           C
ATOM   7192  C39 POPEe 244      21.532  61.201  34.960  1.00  0.00           C
ATOM   7195 0C31 POPEe 244      21.722  61.662  36.409  1.00  0.00           C
ATOM   7198 1C31 POPEe 244      23.142  61.341  36.889  1.00  0.00           C
ATOM   7201 2C31 POPEe 244      23.512  61.951  38.259  1.00  0.00           C
ATOM   7204 3C31 POPEe 244      22.892  61.192  39.439  1.00  0.00           C
ATOM   7207 4C31 POPEe 244      23.362  61.751  40.789  1.00  0.00           C
ATOM   7210 5C31 POPEe 244      22.612  61.141  41.969  1.00  0.00           C
ATOM   7213 6C31 POPEe 244      23.102  61.681  43.319  1.00  0.00           C
ATOM   7217  NH3 POPEf 245     102.922  95.352  29.419  1.00  0.00           N
ATOM   7221  C12 POPEf 245     103.252  94.691  28.109  1.00  0.00           C
ATOM   7224  C11 POPEf 245     102.752  93.242  28.029  1.00  0.00           C
ATOM   7227  P   POPEf 245     103.742  90.842  28.349  1.00  0.00           P
ATOM   7228  O13 POPEf 245     102.632  90.082  28.919  1.00  0.00           O
ATOM   7229  O14 POPEf 245     103.912  90.672  26.889  1.00  0.00           O
ATOM   7230  O11 POPEf 245     105.052  90.442  29.159  1.00  0.00           O
ATOM   7231  O12 POPEf 245     103.652  92.382  28.719  1.00  0.00           O
ATOM   7232  C1  POPEf 245     105.002  89.992  30.529  1.00  0.00           C
ATOM   7235  C2  POPEf 245     104.961  91.162  31.569  1.00  0.00           C
ATOM   7237  O21 POPEf 245     105.742  90.892  32.759  1.00  0.00           O
ATOM   7238  C21 POPEf 245     105.212  90.052  33.640  1.00  0.00           C
ATOM   7239  O22 POPEf 245     104.441  89.151  33.399  1.00  0.00           O
ATOM   7240  C22 POPEf 245     105.662  90.471  35.049  1.00  0.00           C
ATOM   7243  C3  POPEf 245     103.522  91.651  31.929  1.00  0.00           C
ATOM   7246  O31 POPEf 245     103.552  92.501  33.100  1.00  0.00           O
ATOM   7247  C31 POPEf 245     104.002  93.742  32.859  1.00  0.00           C
ATOM   7248  O32 POPEf 245     104.011  94.281  31.769  1.00  0.00           O
ATOM   7249  C32 POPEf 245     104.592  94.302  34.160  1.00  0.00           C
ATOM   7252  C23 POPEf 245     104.452  90.721  35.979  1.00  0.00           C
ATOM   7255  C24 POPEf 245     104.842  91.032  37.429  1.00  0.00           C
ATOM   7258  C25 POPEf 245     105.392  89.822  38.199  1.00  0.00           C
ATOM   7261  C26 POPEf 245     104.312  88.871  38.749  1.00  0.00           C
ATOM   7264  C27 POPEf 245     104.931  87.582  39.290  1.00  0.00           C
ATOM   7267  C28 POPEf 245     103.991  86.781  40.199  1.00  0.00           C
ATOM   7270  C29 POPEf 245     104.662  85.531  40.679  1.00  0.00           C
ATOM   7272 0C21 POPEf 245     105.521  85.412  41.709  1.00  0.00           C
ATOM   7274 1C21 POPEf 245     106.032  86.522  42.599  1.00  0.00           C
ATOM   7277 2C21 POPEf 245     105.662  86.342  44.079  1.00  0.00           C
ATOM   7280 3C21 POPEf 245     106.002  84.962  44.659  1.00  0.00           C
ATOM   7283 4C21 POPEf 245     105.622  84.852  46.140  1.00  0.00           C
ATOM   7286 5C21 POPEf 245     105.882  83.451  46.730  1.00  0.00           C
ATOM   7289 6C21 POPEf 245     105.342  83.352  48.159  1.00  0.00           C
ATOM   7292 7C21 POPEf 245     105.672  82.012  48.839  1.00  0.00           C
ATOM   7295 8C21 POPEf 245     105.182  81.962  50.289  1.00  0.00           C
ATOM   7299  C33 POPEf 245     104.802  95.833  34.099  1.00  0.00           C
ATOM   7302  C34 POPEf 245     105.412  96.452  35.359  1.00  0.00           C
ATOM   7305  C35 POPEf 245     104.651  96.111  36.650  1.00  0.00           C
ATOM   7308  C36 POPEf 245     105.332  95.062  37.539  1.00  0.00           C
ATOM   7311  C37 POPEf 245     104.492  94.662  38.759  1.00  0.00           C
ATOM   7314  C38 POPEf 245     105.342  94.042  39.869  1.00  0.00           C
ATOM   7317  C39 POPEf 245     104.502  93.482  41.029  1.00  0.00           C
ATOM   7320 0C31 POPEf 245     105.392  92.971  42.169  1.00  0.00           C
ATOM   7323 1C31 POPEf 245     104.601  92.171  43.209  1.00  0.00           C
ATOM   7326 2C31 POPEf 245     105.492  91.622  44.329  1.00  0.00           C
ATOM   7329 3C31 POPEf 245     104.702  90.833  45.369  1.00  0.00           C
ATOM   7332 4C31 POPEf 245     105.612  90.062  46.339  1.00  0.00           C
ATOM   7335 5C31 POPEf 245     104.812  89.212  47.329  1.00  0.00           C
ATOM   7338 6C31 POPEf 245     105.702  88.352  48.230  1.00  0.00           C
ATOM   7342  NH3 POPEg 246      38.342  79.062  68.919  1.00  0.00           N
ATOM   7346  C12 POPEg 246      38.872  80.182  69.750  1.00  0.00           C
ATOM   7349  C11 POPEg 246      37.702  80.992  70.329  1.00  0.00           C
ATOM   7352  P   POPEg 246      38.392  83.432  71.000  1.00  0.00           P
ATOM   7353  O13 POPEg 246      37.212  83.971  70.279  1.00  0.00           O
ATOM   7354  O14 POPEg 246      38.792  84.122  72.239  1.00  0.00           O
ATOM   7355  O11 POPEg 246      39.632  83.421  70.019  1.00  0.00           O
ATOM   7356  O12 POPEg 246      38.182  81.911  71.299  1.00  0.00           O
ATOM   7357  C1  POPEg 246      39.522  83.842  68.669  1.00  0.00           C
ATOM   7360  C2  POPEg 246      40.932  83.832  67.999  1.00  0.00           C
ATOM   7362  O21 POPEg 246      40.812  83.771  66.569  1.00  0.00           O
ATOM   7363  C21 POPEg 246      40.412  82.621  66.049  1.00  0.00           C
ATOM   7364  O22 POPEg 246      40.062  81.632  66.660  1.00  0.00           O
ATOM   7365  C22 POPEg 246      40.482  82.711  64.529  1.00  0.00           C
ATOM   7368  C3  POPEg 246      41.872  82.732  68.579  1.00  0.00           C
ATOM   7371  O31 POPEg 246      42.861  82.302  67.619  1.00  0.00           O
ATOM   7372  C31 POPEg 246      43.242  81.022  67.739  1.00  0.00           C
ATOM   7373  O32 POPEg 246      42.872  80.273  68.629  1.00  0.00           O
ATOM   7374  C32 POPEg 246      44.282  80.693  66.679  1.00  0.00           C
ATOM   7377  C23 POPEg 246      39.241  82.062  63.879  1.00  0.00           C
ATOM   7380  C24 POPEg 246      39.472  81.712  62.399  1.00  0.00           C
ATOM   7383  C25 POPEg 246      39.732  82.932  61.509  1.00  0.00           C
ATOM   7386  C26 POPEg 246      40.142  82.562  60.070  1.00  0.00           C
ATOM   7389  C27 POPEg 246      41.482  81.802  60.029  1.00  0.00           C
ATOM   7392  C28 POPEg 246      42.012  81.572  58.599  1.00  0.00           C
ATOM   7395  C29 POPEg 246      42.532  82.842  57.970  1.00  0.00           C
ATOM   7397 0C21 POPEg 246      42.252  83.281  56.739  1.00  0.00           C
ATOM   7399 1C21 POPEg 246      41.372  82.582  55.730  1.00  0.00           C
ATOM   7402 2C21 POPEg 246      39.882  82.901  55.939  1.00  0.00           C
ATOM   7405 3C21 POPEg 246      39.022  82.361  54.789  1.00  0.00           C
ATOM   7408 4C21 POPEg 246      37.532  82.711  54.929  1.00  0.00           C
ATOM   7411 5C21 POPEg 246      36.682  82.252  53.739  1.00  0.00           C
ATOM   7414 6C21 POPEg 246      36.962  83.021  52.439  1.00  0.00           C
ATOM   7417 7C21 POPEg 246      36.292  82.372  51.219  1.00  0.00           C
ATOM   7420 8C21 POPEg 246      36.542  83.141  49.919  1.00  0.00           C
ATOM   7424  C33 POPEg 246      44.992  79.353  66.939  1.00  0.00           C
ATOM   7427  C34 POPEg 246      46.412  79.311  66.359  1.00  0.00           C
ATOM   7430  C35 POPEg 246      46.471  79.141  64.829  1.00  0.00           C
ATOM   7433  C36 POPEg 246      47.912  78.982  64.319  1.00  0.00           C
ATOM   7436  C37 POPEg 246      48.012  78.672  62.819  1.00  0.00           C
ATOM   7439  C38 POPEg 246      49.482  78.562  62.379  1.00  0.00           C
ATOM   7442  C39 POPEg 246      49.772  79.141  60.989  1.00  0.00           C
ATOM   7445 0C31 POPEg 246      51.282  79.162  60.709  1.00  0.00           C
ATOM   7448 1C31 POPEg 246      51.682  80.031  59.519  1.00  0.00           C
ATOM   7451 2C31 POPEg 246      53.212  80.122  59.379  1.00  0.00           C
ATOM   7454 3C31 POPEg 246      53.682  81.022  58.230  1.00  0.00           C
ATOM   7457 4C31 POPEg 246      55.212  81.212  58.239  1.00  0.00           C
ATOM   7460 5C31 POPEg 246      55.722  82.022  57.039  1.00  0.00           C
ATOM   7463 6C31 POPEg 246      57.232  82.262  57.059  1.00  0.00           C
ATOM   7467  NH3 POPEh 247      92.262 120.012  68.829  1.00  0.00           N
ATOM   7471  C12 POPEh 247      92.962 119.332  69.960  1.00  0.00           C
ATOM   7474  C11 POPEh 247      92.242 118.031  70.309  1.00  0.00           C
ATOM   7477  P   POPEh 247      91.172 116.852  68.219  1.00  0.00           P
ATOM   7478  O13 POPEh 247      90.272 115.861  68.859  1.00  0.00           O
ATOM   7479  O14 POPEh 247      90.612 118.182  67.879  1.00  0.00           O
ATOM   7480  O11 POPEh 247      91.982 116.282  66.989  1.00  0.00           O
ATOM   7481  O12 POPEh 247      92.352 117.121  69.220  1.00  0.00           O
ATOM   7482  C1  POPEh 247      91.482 115.951  65.699  1.00  0.00           C
ATOM   7485  C2  POPEh 247      91.812 117.022  64.610  1.00  0.00           C
ATOM   7487  O21 POPEh 247      92.221 116.361  63.390  1.00  0.00           O
ATOM   7488  C21 POPEh 247      91.922 117.022  62.269  1.00  0.00           C
ATOM   7489  O22 POPEh 247      91.172 117.982  62.189  1.00  0.00           O
ATOM   7490  C22 POPEh 247      92.691 116.432  61.070  1.00  0.00           C
ATOM   7493  C3  POPEh 247      92.942 117.982  65.099  1.00  0.00           C
ATOM   7496  O31 POPEh 247      93.482 118.812  64.039  1.00  0.00           O
ATOM   7497  C31 POPEh 247      94.472 119.602  64.480  1.00  0.00           C
ATOM   7498  O32 POPEh 247      94.872 119.642  65.629  1.00  0.00           O
ATOM   7499  C32 POPEh 247      95.002 120.401  63.289  1.00  0.00           C
ATOM   7502  C23 POPEh 247      92.712 117.402  59.869  1.00  0.00           C
ATOM   7505  C24 POPEh 247      93.802 117.072  58.839  1.00  0.00           C
ATOM   7508  C25 POPEh 247      94.162 118.272  57.939  1.00  0.00           C
ATOM   7511  C26 POPEh 247      93.032 118.731  57.009  1.00  0.00           C
ATOM   7514  C27 POPEh 247      93.382 120.042  56.279  1.00  0.00           C
ATOM   7517  C28 POPEh 247      92.252 120.582  55.379  1.00  0.00           C
ATOM   7520  C29 POPEh 247      92.112 119.802  54.099  1.00  0.00           C
ATOM   7522 0C21 POPEh 247      92.312 120.251  52.840  1.00  0.00           C
ATOM   7524 1C21 POPEh 247      92.672 121.673  52.449  1.00  0.00           C
ATOM   7527 2C21 POPEh 247      92.122 122.092  51.079  1.00  0.00           C
ATOM   7530 3C21 POPEh 247      90.582 122.072  50.989  1.00  0.00           C
ATOM   7533 4C21 POPEh 247      90.062 122.852  49.779  1.00  0.00           C
ATOM   7536 5C21 POPEh 247      88.532 122.792  49.619  1.00  0.00           C
ATOM   7539 6C21 POPEh 247      88.011 123.832  48.609  1.00  0.00           C
ATOM   7542 7C21 POPEh 247      86.502 123.712  48.360  1.00  0.00           C
ATOM   7545 8C21 POPEh 247      85.952 124.822  47.460  1.00  0.00           C
ATOM   7549  C33 POPEh 247      96.082 119.651  62.479  1.00  0.00           C
ATOM   7552  C34 POPEh 247      96.202 120.141  61.029  1.00  0.00           C
ATOM   7555  C35 POPEh 247      96.922 121.492  60.930  1.00  0.00           C
ATOM   7558  C36 POPEh 247      97.122 121.971  59.480  1.00  0.00           C
ATOM   7561  C37 POPEh 247      95.812 122.402  58.799  1.00  0.00           C
ATOM   7564  C38 POPEh 247      95.922 122.532  57.279  1.00  0.00           C
ATOM   7567  C39 POPEh 247      96.932 123.591  56.809  1.00  0.00           C
ATOM   7570 0C31 POPEh 247      96.982 123.672  55.289  1.00  0.00           C
ATOM   7573 1C31 POPEh 247      98.082 124.611  54.769  1.00  0.00           C
ATOM   7576 2C31 POPEh 247      98.272 124.541  53.250  1.00  0.00           C
ATOM   7579 3C31 POPEh 247      97.041 125.001  52.449  1.00  0.00           C
ATOM   7582 4C31 POPEh 247      97.252 124.872  50.939  1.00  0.00           C
ATOM   7585 5C31 POPEh 247      96.152 125.582  50.140  1.00  0.00           C
ATOM   7588 6C31 POPEh 247      96.302 125.423  48.619  1.00  0.00           C
ATOM   7592  NH3 POPEi 248      67.752   8.731  25.909  1.00  0.00           N
ATOM   7596  C12 POPEi 248      66.282   8.822  25.609  1.00  0.00           C
ATOM   7599  C11 POPEi 248      65.882   7.761  24.579  1.00  0.00           C
ATOM   7602  P   POPEi 248      64.282   8.251  22.529  1.00  0.00           P
ATOM   7603  O13 POPEi 248      65.462   8.841  21.859  1.00  0.00           O
ATOM   7604  O14 POPEi 248      63.792   6.971  21.969  1.00  0.00           O
ATOM   7605  O11 POPEi 248      63.102   9.301  22.489  1.00  0.00           O
ATOM   7606  O12 POPEi 248      64.592   8.081  24.069  1.00  0.00           O
ATOM   7607  C1  POPEi 248      63.102  10.481  23.309  1.00  0.00           C
ATOM   7610  C2  POPEi 248      61.802  10.611  24.159  1.00  0.00           C
ATOM   7612  O21 POPEi 248      62.052  11.411  25.329  1.00  0.00           O
ATOM   7613  C21 POPEi 248      62.261  12.702  25.129  1.00  0.00           C
ATOM   7614  O22 POPEi 248      62.261  13.261  24.049  1.00  0.00           O
ATOM   7615  C22 POPEi 248      62.482  13.391  26.479  1.00  0.00           C
ATOM   7618  C3  POPEi 248      61.212   9.242  24.629  1.00  0.00           C
ATOM   7621  O31 POPEi 248      60.062   9.431  25.479  1.00  0.00           O
ATOM   7622  C31 POPEi 248      59.812   8.841  26.669  1.00  0.00           C
ATOM   7623  O32 POPEi 248      58.792   9.071  27.290  1.00  0.00           O
ATOM   7624  C32 POPEi 248      60.892   7.861  27.199  1.00  0.00           C
ATOM   7627  C23 POPEi 248      62.362  12.521  27.749  1.00  0.00           C
ATOM   7630  C24 POPEi 248      61.952  13.391  28.939  1.00  0.00           C
ATOM   7633  C25 POPEi 248      62.212  12.741  30.309  1.00  0.00           C
ATOM   7636  C26 POPEi 248      61.602  13.561  31.449  1.00  0.00           C
ATOM   7639  C27 POPEi 248      62.102  13.101  32.829  1.00  0.00           C
ATOM   7642  C28 POPEi 248      61.562  14.012  33.939  1.00  0.00           C
ATOM   7645  C29 POPEi 248      62.472  14.051  35.149  1.00  0.00           C
ATOM   7647 0C21 POPEi 248      62.112  13.911  36.429  1.00  0.00           C
ATOM   7649 1C21 POPEi 248      60.722  13.651  36.949  1.00  0.00           C
ATOM   7652 2C21 POPEi 248      60.302  14.581  38.099  1.00  0.00           C
ATOM   7655 3C21 POPEi 248      59.882  16.002  37.699  1.00  0.00           C
ATOM   7658 4C21 POPEi 248      59.302  16.851  38.859  1.00  0.00           C
ATOM   7661 5C21 POPEi 248      60.221  17.022  40.079  1.00  0.00           C
ATOM   7664 6C21 POPEi 248      59.542  17.852  41.179  1.00  0.00           C
ATOM   7667 7C21 POPEi 248      60.291  17.852  42.519  1.00  0.00           C
ATOM   7670 8C21 POPEi 248      59.482  18.442  43.679  1.00  0.00           C
ATOM   7674  C33 POPEi 248      60.792   7.651  28.739  1.00  0.00           C
ATOM   7677  C34 POPEi 248      61.552   6.411  29.249  1.00  0.00           C
ATOM   7680  C35 POPEi 248      61.761   6.452  30.779  1.00  0.00           C
ATOM   7683  C36 POPEi 248      62.342   5.171  31.399  1.00  0.00           C
ATOM   7686  C37 POPEi 248      62.562   5.311  32.919  1.00  0.00           C
ATOM   7689  C38 POPEi 248      63.232   4.091  33.599  1.00  0.00           C
ATOM   7692  C39 POPEi 248      64.522   4.461  34.349  1.00  0.00           C
ATOM   7695 0C31 POPEi 248      65.122   3.331  35.199  1.00  0.00           C
ATOM   7698 1C31 POPEi 248      64.332   3.031  36.489  1.00  0.00           C
ATOM   7701 2C31 POPEi 248      65.002   2.011  37.439  1.00  0.00           C
ATOM   7704 3C31 POPEi 248      65.212   0.628  36.809  1.00  0.00           C
ATOM   7707 4C31 POPEi 248      65.782  -0.392  37.809  1.00  0.00           C
ATOM   7710 5C31 POPEi 248      64.732  -1.342  38.409  1.00  0.00           C
ATOM   7713 6C31 POPEi 248      64.302  -2.452  37.439  1.00  0.00           C
ATOM   7717  NH3 POPEj 249      85.241  47.103  29.459  1.00  0.00           N
ATOM   7721  C12 POPEj 249      85.912  47.521  28.189  1.00  0.00           C
ATOM   7724  C11 POPEj 249      86.821  48.742  28.439  1.00  0.00           C
ATOM   7727  P   POPEj 249      88.492  47.852  30.309  1.00  0.00           P
ATOM   7728  O13 POPEj 249      87.272  47.411  31.029  1.00  0.00           O
ATOM   7729  O14 POPEj 249      89.562  46.842  30.119  1.00  0.00           O
ATOM   7730  O11 POPEj 249      89.092  49.111  31.029  1.00  0.00           O
ATOM   7731  O12 POPEj 249      88.132  48.353  28.869  1.00  0.00           O
ATOM   7732  C1  POPEj 249      88.552  50.422  30.889  1.00  0.00           C
ATOM   7735  C2  POPEj 249      87.802  50.853  32.180  1.00  0.00           C
ATOM   7737  O21 POPEj 249      86.422  50.501  31.969  1.00  0.00           O
ATOM   7738  C21 POPEj 249      85.711  49.781  32.849  1.00  0.00           C
ATOM   7739  O22 POPEj 249      84.732  49.132  32.529  1.00  0.00           O
ATOM   7740  C22 POPEj 249      86.181  49.901  34.300  1.00  0.00           C
ATOM   7743  C3  POPEj 249      87.982  52.381  32.359  1.00  0.00           C
ATOM   7746  O31 POPEj 249      87.272  52.971  33.459  1.00  0.00           O
ATOM   7747  C31 POPEj 249      87.972  53.141  34.579  1.00  0.00           C
ATOM   7748  O32 POPEj 249      88.962  52.502  34.890  1.00  0.00           O
ATOM   7749  C32 POPEj 249      87.342  54.282  35.379  1.00  0.00           C
ATOM   7752  C23 POPEj 249      85.112  49.372  35.289  1.00  0.00           C
ATOM   7755  C24 POPEj 249      85.552  49.391  36.769  1.00  0.00           C
ATOM   7758  C25 POPEj 249      85.922  50.791  37.279  1.00  0.00           C
ATOM   7761  C26 POPEj 249      86.102  50.841  38.809  1.00  0.00           C
ATOM   7764  C27 POPEj 249      86.541  52.232  39.300  1.00  0.00           C
ATOM   7767  C28 POPEj 249      86.941  52.271  40.789  1.00  0.00           C
ATOM   7770  C29 POPEj 249      85.772  52.192  41.739  1.00  0.00           C
ATOM   7772 0C21 POPEj 249      85.332  53.172  42.559  1.00  0.00           C
ATOM   7774 1C21 POPEj 249      85.882  54.571  42.699  1.00  0.00           C
ATOM   7777 2C21 POPEj 249      86.712  54.781  43.979  1.00  0.00           C
ATOM   7780 3C21 POPEj 249      85.912  54.641  45.289  1.00  0.00           C
ATOM   7783 4C21 POPEj 249      86.771  54.951  46.520  1.00  0.00           C
ATOM   7786 5C21 POPEj 249      86.052  54.681  47.849  1.00  0.00           C
ATOM   7789 6C21 POPEj 249      86.932  55.021  49.059  1.00  0.00           C
ATOM   7792 7C21 POPEj 249      86.331  54.561  50.400  1.00  0.00           C
ATOM   7795 8C21 POPEj 249      87.151  53.471  51.099  1.00  0.00           C
ATOM   7799  C33 POPEj 249      88.211  54.811  36.529  1.00  0.00           C
ATOM   7802  C34 POPEj 249      87.492  55.931  37.299  1.00  0.00           C
ATOM   7805  C35 POPEj 249      88.331  56.602  38.389  1.00  0.00           C
ATOM   7808  C36 POPEj 249      88.941  55.592  39.369  1.00  0.00           C
ATOM   7811  C37 POPEj 249      89.422  56.201  40.699  1.00  0.00           C
ATOM   7814  C38 POPEj 249      90.291  55.192  41.439  1.00  0.00           C
ATOM   7817  C39 POPEj 249      90.612  55.552  42.900  1.00  0.00           C
ATOM   7820 0C31 POPEj 249      91.821  54.743  43.389  1.00  0.00           C
ATOM   7823 1C31 POPEj 249      92.052  54.802  44.899  1.00  0.00           C
ATOM   7826 2C31 POPEj 249      93.261  53.931  45.309  1.00  0.00           C
ATOM   7829 3C31 POPEj 249      93.331  53.612  46.809  1.00  0.00           C
ATOM   7832 4C31 POPEj 249      92.252  52.622  47.259  1.00  0.00           C
ATOM   7835 5C31 POPEj 249      92.412  52.192  48.729  1.00  0.00           C
ATOM   7838 6C31 POPEj 249      91.452  51.061  49.129  1.00  0.00           C
ATOM   7842  NH3 POPEk 250      46.752  14.901  65.379  1.00  0.00           N
ATOM   7846  C12 POPEk 250      45.752  15.492  66.349  1.00  0.00           C
ATOM   7849  C11 POPEk 250      44.562  14.542  66.569  1.00  0.00           C
ATOM   7852  P   POPEk 250      42.522  14.162  68.129  1.00  0.00           P
ATOM   7853  O13 POPEk 250      42.762  12.731  67.889  1.00  0.00           O
ATOM   7854  O14 POPEk 250      42.252  14.531  69.539  1.00  0.00           O
ATOM   7855  O11 POPEk 250      41.412  14.711  67.149  1.00  0.00           O
ATOM   7856  O12 POPEk 250      43.812  14.981  67.699  1.00  0.00           O
ATOM   7857  C1  POPEk 250      40.011  14.461  67.279  1.00  0.00           C
ATOM   7860  C2  POPEk 250      39.492  13.561  66.129  1.00  0.00           C
ATOM   7862  O21 POPEk 250      38.112  13.251  66.390  1.00  0.00           O
ATOM   7863  C21 POPEk 250      37.062  13.441  65.589  1.00  0.00           C
ATOM   7864  O22 POPEk 250      35.902  13.281  65.939  1.00  0.00           O
ATOM   7865  C22 POPEk 250      37.402  13.882  64.160  1.00  0.00           C
ATOM   7868  C3  POPEk 250      40.322  12.252  66.109  1.00  0.00           C
ATOM   7871  O31 POPEk 250      39.722  11.231  65.299  1.00  0.00           O
ATOM   7872  C31 POPEk 250      40.202  11.122  64.069  1.00  0.00           C
ATOM   7873  O32 POPEk 250      40.962  11.921  63.529  1.00  0.00           O
ATOM   7874  C32 POPEk 250      39.512   9.922  63.439  1.00  0.00           C
ATOM   7877  C23 POPEk 250      36.292  13.452  63.159  1.00  0.00           C
ATOM   7880  C24 POPEk 250      36.372  14.212  61.819  1.00  0.00           C
ATOM   7883  C25 POPEk 250      35.662  13.441  60.699  1.00  0.00           C
ATOM   7886  C26 POPEk 250      35.782  14.192  59.369  1.00  0.00           C
ATOM   7889  C27 POPEk 250      35.412  13.351  58.139  1.00  0.00           C
ATOM   7892  C28 POPEk 250      35.532  14.221  56.879  1.00  0.00           C
ATOM   7895  C29 POPEk 250      35.372  13.511  55.559  1.00  0.00           C
ATOM   7897 0C21 POPEk 250      35.182  14.171  54.409  1.00  0.00           C
ATOM   7899 1C21 POPEk 250      35.072  15.671  54.309  1.00  0.00           C
ATOM   7902 2C21 POPEk 250      34.362  16.131  53.029  1.00  0.00           C
ATOM   7905 3C21 POPEk 250      35.242  15.971  51.779  1.00  0.00           C
ATOM   7908 4C21 POPEk 250      34.592  16.541  50.519  1.00  0.00           C
ATOM   7911 5C21 POPEk 250      33.362  15.751  50.039  1.00  0.00           C
ATOM   7914 6C21 POPEk 250      33.712  14.371  49.480  1.00  0.00           C
ATOM   7917 7C21 POPEk 250      32.522  13.661  48.820  1.00  0.00           C
ATOM   7920 8C21 POPEk 250      32.892  12.341  48.149  1.00  0.00           C
ATOM   7924  C33 POPEk 250      40.122   9.581  62.079  1.00  0.00           C
ATOM   7927  C34 POPEk 250      39.432   8.391  61.399  1.00  0.00           C
ATOM   7930  C35 POPEk 250      40.072   8.101  60.039  1.00  0.00           C
ATOM   7933  C36 POPEk 250      41.432   7.412  60.169  1.00  0.00           C
ATOM   7936  C37 POPEk 250      42.142   7.242  58.829  1.00  0.00           C
ATOM   7939  C38 POPEk 250      43.332   6.281  58.909  1.00  0.00           C
ATOM   7942  C39 POPEk 250      44.092   6.111  57.579  1.00  0.00           C
ATOM   7945 0C31 POPEk 250      44.972   7.311  57.169  1.00  0.00           C
ATOM   7948 1C31 POPEk 250      46.132   7.572  58.149  1.00  0.00           C
ATOM   7951 2C31 POPEk 250      47.212   8.501  57.579  1.00  0.00           C
ATOM   7954 3C31 POPEk 250      48.462   8.591  58.479  1.00  0.00           C
ATOM   7957 4C31 POPEk 250      48.132   8.971  59.929  1.00  0.00           C
ATOM   7960 5C31 POPEk 250      49.342   9.412  60.769  1.00  0.00           C
ATOM   7963 6C31 POPEk 250      48.922   9.782  62.189  1.00  0.00           C
ATOM   7967  NH3 POPEl 251      49.932 125.432  23.499  1.00  0.00           N
ATOM   7971  C12 POPEl 251      49.652 123.961  23.659  1.00  0.00           C
ATOM   7974  C11 POPEl 251      48.152 123.681  23.849  1.00  0.00           C
ATOM   7977  P   POPEl 251      46.732 125.712  24.839  1.00  0.00           P
ATOM   7978  O13 POPEl 251      47.322 126.781  25.679  1.00  0.00           O
ATOM   7979  O14 POPEl 251      46.582 126.022  23.409  1.00  0.00           O
ATOM   7980  O11 POPEl 251      45.332 125.261  25.459  1.00  0.00           O
ATOM   7981  O12 POPEl 251      47.632 124.422  24.969  1.00  0.00           O
ATOM   7982  C1  POPEl 251      45.342 124.701  26.779  1.00  0.00           C
ATOM   7985  C2  POPEl 251      45.382 125.791  27.899  1.00  0.00           C
ATOM   7987  O21 POPEl 251      45.382 125.232  29.209  1.00  0.00           O
ATOM   7988  C21 POPEl 251      46.522 124.762  29.699  1.00  0.00           C
ATOM   7989  O22 POPEl 251      47.412 124.271  29.039  1.00  0.00           O
ATOM   7990  C22 POPEl 251      46.482 124.882  31.219  1.00  0.00           C
ATOM   7993  C3  POPEl 251      44.152 126.742  27.789  1.00  0.00           C
ATOM   7996  O31 POPEl 251      44.332 128.012  28.449  1.00  0.00           O
ATOM   7997  C31 POPEl 251      44.222 128.031  29.790  1.00  0.00           C
ATOM   7998  O32 POPEl 251      43.982 127.072  30.489  1.00  0.00           O
ATOM   7999  C32 POPEl 251      44.382 129.471  30.289  1.00  0.00           C
ATOM   8002  C23 POPEl 251      47.832 124.541  31.920  1.00  0.00           C
ATOM   8005  C24 POPEl 251      47.832 125.042  33.369  1.00  0.00           C
ATOM   8008  C25 POPEl 251      48.982 124.492  34.230  1.00  0.00           C
ATOM   8011  C26 POPEl 251      48.802 124.832  35.719  1.00  0.00           C
ATOM   8014  C27 POPEl 251      49.572 123.882  36.639  1.00  0.00           C
ATOM   8017  C28 POPEl 251      49.292 124.062  38.149  1.00  0.00           C
ATOM   8020  C29 POPEl 251      49.642 125.442  38.659  1.00  0.00           C
ATOM   8022 0C21 POPEl 251      50.792 125.833  39.239  1.00  0.00           C
ATOM   8024 1C21 POPEl 251      52.022 124.992  39.489  1.00  0.00           C
ATOM   8027 2C21 POPEl 251      53.272 125.672  38.919  1.00  0.00           C
ATOM   8030 3C21 POPEl 251      54.562 124.882  39.199  1.00  0.00           C
ATOM   8033 4C21 POPEl 251      55.862 125.611  38.820  1.00  0.00           C
ATOM   8036 5C21 POPEl 251      56.011 127.012  39.449  1.00  0.00           C
ATOM   8039 6C21 POPEl 251      55.702 127.062  40.939  1.00  0.00           C
ATOM   8042 7C21 POPEl 251      55.842 128.462  41.549  1.00  0.00           C
ATOM   8045 8C21 POPEl 251      55.072 128.552  42.859  1.00  0.00           C
ATOM   8049  C33 POPEl 251      43.492 129.781  31.529  1.00  0.00           C
ATOM   8052  C34 POPEl 251      44.232 129.762  32.869  1.00  0.00           C
ATOM   8055  C35 POPEl 251      44.552 128.352  33.389  1.00  0.00           C
ATOM   8058  C36 POPEl 251      44.992 128.452  34.849  1.00  0.00           C
ATOM   8061  C37 POPEl 251      45.442 127.111  35.459  1.00  0.00           C
ATOM   8064  C38 POPEl 251      45.722 127.232  36.959  1.00  0.00           C
ATOM   8067  C39 POPEl 251      46.892 128.161  37.310  1.00  0.00           C
ATOM   8070 0C31 POPEl 251      46.842 128.622  38.769  1.00  0.00           C
ATOM   8073 1C31 POPEl 251      47.982 129.583  39.139  1.00  0.00           C
ATOM   8076 2C31 POPEl 251      47.851 130.182  40.550  1.00  0.00           C
ATOM   8079 3C31 POPEl 251      47.732 129.151  41.679  1.00  0.00           C
ATOM   8082 4C31 POPEl 251      48.831 128.082  41.669  1.00  0.00           C
ATOM   8085 5C31 POPEl 251      48.642 127.062  42.789  1.00  0.00           C
ATOM   8088 6C31 POPEl 251      49.622 125.892  42.770  1.00  0.00           C
ATOM   8092  NH3 POPEm 252      22.792  44.561  63.529  1.00  0.00           N
ATOM   8096  C12 POPEm 252      23.832  43.461  63.409  1.00  0.00           C
ATOM   8099  C11 POPEm 252      23.302  42.122  63.979  1.00  0.00           C
ATOM   8102  P   POPEm 252      25.282  40.882  65.169  1.00  0.00           P
ATOM   8103  O13 POPEm 252      26.022  42.151  65.349  1.00  0.00           O
ATOM   8104  O14 POPEm 252      24.522  40.382  66.339  1.00  0.00           O
ATOM   8105  O11 POPEm 252      26.332  39.791  64.699  1.00  0.00           O
ATOM   8106  O12 POPEm 252      24.302  41.082  63.929  1.00  0.00           O
ATOM   8107  C1  POPEm 252      26.272  39.102  63.449  1.00  0.00           C
ATOM   8110  C2  POPEm 252      26.862  39.922  62.269  1.00  0.00           C
ATOM   8112  O21 POPEm 252      26.682  39.181  61.049  1.00  0.00           O
ATOM   8113  C21 POPEm 252      26.462  39.871  59.949  1.00  0.00           C
ATOM   8114  O22 POPEm 252      26.172  41.052  59.879  1.00  0.00           O
ATOM   8115  C22 POPEm 252      26.562  38.901  58.759  1.00  0.00           C
ATOM   8118  C3  POPEm 252      28.382  40.212  62.479  1.00  0.00           C
ATOM   8121  O31 POPEm 252      29.222  39.281  61.769  1.00  0.00           O
ATOM   8122  C31 POPEm 252      29.792  38.282  62.419  1.00  0.00           C
ATOM   8123  O32 POPEm 252      29.722  38.041  63.609  1.00  0.00           O
ATOM   8124  C32 POPEm 252      30.702  37.501  61.460  1.00  0.00           C
ATOM   8127  C23 POPEm 252      26.382  39.561  57.379  1.00  0.00           C
ATOM   8130  C24 POPEm 252      27.702  39.811  56.650  1.00  0.00           C
ATOM   8133  C25 POPEm 252      27.522  40.622  55.359  1.00  0.00           C
ATOM   8136  C26 POPEm 252      28.642  40.382  54.349  1.00  0.00           C
ATOM   8139  C27 POPEm 252      28.432  41.151  53.040  1.00  0.00           C
ATOM   8142  C28 POPEm 252      29.672  41.091  52.129  1.00  0.00           C
ATOM   8145  C29 POPEm 252      29.522  41.651  50.739  1.00  0.00           C
ATOM   8147 0C21 POPEm 252      28.952  42.812  50.359  1.00  0.00           C
ATOM   8149 1C21 POPEm 252      28.342  43.851  51.259  1.00  0.00           C
ATOM   8152 2C21 POPEm 252      28.032  45.192  50.569  1.00  0.00           C
ATOM   8155 3C21 POPEm 252      26.872  45.122  49.559  1.00  0.00           C
ATOM   8158 4C21 POPEm 252      26.242  46.501  49.319  1.00  0.00           C
ATOM   8161 5C21 POPEm 252      25.092  46.501  48.309  1.00  0.00           C
ATOM   8164 6C21 POPEm 252      24.472  47.901  48.149  1.00  0.00           C
ATOM   8167 7C21 POPEm 252      23.442  47.982  47.019  1.00  0.00           C
ATOM   8170 8C21 POPEm 252      22.922  49.401  46.769  1.00  0.00           C
ATOM   8174  C33 POPEm 252      30.382  37.782  59.969  1.00  0.00           C
ATOM   8177  C34 POPEm 252      31.252  36.992  58.989  1.00  0.00           C
ATOM   8180  C35 POPEm 252      31.032  37.492  57.559  1.00  0.00           C
ATOM   8183  C36 POPEm 252      31.732  36.651  56.489  1.00  0.00           C
ATOM   8186  C37 POPEm 252      31.422  37.172  55.079  1.00  0.00           C
ATOM   8189  C38 POPEm 252      32.542  36.832  54.099  1.00  0.00           C
ATOM   8192  C39 POPEm 252      32.432  37.521  52.739  1.00  0.00           C
ATOM   8195 0C31 POPEm 252      31.212  37.091  51.909  1.00  0.00           C
ATOM   8198 1C31 POPEm 252      31.252  37.712  50.509  1.00  0.00           C
ATOM   8201 2C31 POPEm 252      29.952  37.541  49.719  1.00  0.00           C
ATOM   8204 3C31 POPEm 252      29.632  36.092  49.329  1.00  0.00           C
ATOM   8207 4C31 POPEm 252      28.362  36.021  48.479  1.00  0.00           C
ATOM   8210 5C31 POPEm 252      27.942  34.591  48.099  1.00  0.00           C
ATOM   8213 6C31 POPEm 252      26.622  34.571  47.329  1.00  0.00           C
ATOM   8217  NH3 POPEn 253      49.171  -8.292  28.149  1.00  0.00           N
ATOM   8221  C12 POPEn 253      49.482  -7.121  27.259  1.00  0.00           C
ATOM   8224  C11 POPEn 253      50.782  -6.461  27.729  1.00  0.00           C
ATOM   8227  P   POPEn 253      52.392  -4.922  26.309  1.00  0.00           P
ATOM   8228  O13 POPEn 253      53.302  -6.072  26.169  1.00  0.00           O
ATOM   8229  O14 POPEn 253      52.082  -4.191  25.059  1.00  0.00           O
ATOM   8230  O11 POPEn 253      52.921  -3.932  27.439  1.00  0.00           O
ATOM   8231  O12 POPEn 253      51.002  -5.362  26.879  1.00  0.00           O
ATOM   8232  C1  POPEn 253      51.942  -2.932  27.819  1.00  0.00           C
ATOM   8235  C2  POPEn 253      52.331  -2.182  29.109  1.00  0.00           C
ATOM   8237  O21 POPEn 253      51.282  -1.242  29.379  1.00  0.00           O
ATOM   8238  C21 POPEn 253      50.282  -1.742  30.079  1.00  0.00           C
ATOM   8239  O22 POPEn 253      50.062  -2.912  30.309  1.00  0.00           O
ATOM   8240  C22 POPEn 253      49.492  -0.572  30.649  1.00  0.00           C
ATOM   8243  C3  POPEn 253      53.652  -1.372  28.999  1.00  0.00           C
ATOM   8246  O31 POPEn 253      53.732  -0.412  30.079  1.00  0.00           O
ATOM   8247  C31 POPEn 253      53.822   0.871  29.759  1.00  0.00           C
ATOM   8248  O32 POPEn 253      54.082   1.331  28.669  1.00  0.00           O
ATOM   8249  C32 POPEn 253      53.441   1.731  30.979  1.00  0.00           C
ATOM   8252  C23 POPEn 253      49.892  -0.292  32.119  1.00  0.00           C
ATOM   8255  C24 POPEn 253      49.192   0.921  32.729  1.00  0.00           C
ATOM   8258  C25 POPEn 253      49.872   1.311  34.049  1.00  0.00           C
ATOM   8261  C26 POPEn 253      49.202   2.431  34.849  1.00  0.00           C
ATOM   8264  C27 POPEn 253      50.092   2.801  36.049  1.00  0.00           C
ATOM   8267  C28 POPEn 253      49.462   3.771  37.059  1.00  0.00           C
ATOM   8270  C29 POPEn 253      50.332   3.901  38.289  1.00  0.00           C
ATOM   8272 0C21 POPEn 253      50.421   4.941  39.129  1.00  0.00           C
ATOM   8274 1C21 POPEn 253      49.662   6.241  39.039  1.00  0.00           C
ATOM   8277 2C21 POPEn 253      50.592   7.431  38.729  1.00  0.00           C
ATOM   8280 3C21 POPEn 253      51.692   7.651  39.779  1.00  0.00           C
ATOM   8283 4C21 POPEn 253      52.482   8.961  39.619  1.00  0.00           C
ATOM   8286 5C21 POPEn 253      53.422   9.032  38.399  1.00  0.00           C
ATOM   8289 6C21 POPEn 253      52.732   9.531  37.119  1.00  0.00           C
ATOM   8292 7C21 POPEn 253      53.732   9.992  36.049  1.00  0.00           C
ATOM   8295 8C21 POPEn 253      53.052  10.521  34.799  1.00  0.00           C
ATOM   8299  C33 POPEn 253      54.502   1.731  32.110  1.00  0.00           C
ATOM   8302  C34 POPEn 253      54.142   2.681  33.269  1.00  0.00           C
ATOM   8305  C35 POPEn 253      55.232   2.681  34.359  1.00  0.00           C
ATOM   8308  C36 POPEn 253      55.092   3.811  35.400  1.00  0.00           C
ATOM   8311  C37 POPEn 253      54.212   3.451  36.609  1.00  0.00           C
ATOM   8314  C38 POPEn 253      54.082   4.591  37.629  1.00  0.00           C
ATOM   8317  C39 POPEn 253      55.351   4.891  38.419  1.00  0.00           C
ATOM   8320 0C31 POPEn 253      55.312   4.371  39.859  1.00  0.00           C
ATOM   8323 1C31 POPEn 253      56.562   4.791  40.659  1.00  0.00           C
ATOM   8326 2C31 POPEn 253      56.292   4.871  42.159  1.00  0.00           C
ATOM   8329 3C31 POPEn 253      55.992   3.521  42.829  1.00  0.00           C
ATOM   8332 4C31 POPEn 253      57.232   2.661  43.069  1.00  0.00           C
ATOM   8335 5C31 POPEn 253      57.242   2.041  44.469  1.00  0.00           C
ATOM   8338 6C31 POPEn 253      58.422   1.101  44.719  1.00  0.00           C
ATOM   8342  NH3 POPEo 254      20.882  77.901  28.179  1.00  0.00           N
ATOM   8346  C12 POPEo 254      19.392  77.912  28.059  1.00  0.00           C
ATOM   8349  C11 POPEo 254      18.712  76.982  29.059  1.00  0.00           C
ATOM   8352  P   POPEo 254      16.452  77.442  30.319  1.00  0.00           P
ATOM   8353  O13 POPEo 254      15.052  77.181  29.929  1.00  0.00           O
ATOM   8354  O14 POPEo 254      16.992  76.552  31.369  1.00  0.00           O
ATOM   8355  O11 POPEo 254      16.562  78.982  30.759  1.00  0.00           O
ATOM   8356  O12 POPEo 254      17.322  77.282  29.019  1.00  0.00           O
ATOM   8357  C1  POPEo 254      15.402  79.622  31.349  1.00  0.00           C
ATOM   8360  C2  POPEo 254      15.752  80.592  32.529  1.00  0.00           C
ATOM   8362  O21 POPEo 254      14.522  80.982  33.209  1.00  0.00           O
ATOM   8363  C21 POPEo 254      14.642  81.122  34.529  1.00  0.00           C
ATOM   8364  O22 POPEo 254      15.612  80.802  35.179  1.00  0.00           O
ATOM   8365  C22 POPEo 254      13.372  81.771  35.109  1.00  0.00           C
ATOM   8368  C3  POPEo 254      16.502  81.872  32.059  1.00  0.00           C
ATOM   8371  O31 POPEo 254      16.702  82.792  33.159  1.00  0.00           O
ATOM   8372  C31 POPEo 254      17.622  83.721  32.919  1.00  0.00           C
ATOM   8373  O32 POPEo 254      18.082  83.971  31.819  1.00  0.00           O
ATOM   8374  C32 POPEo 254      18.012  84.443  34.209  1.00  0.00           C
ATOM   8377  C23 POPEo 254      13.532  82.262  36.579  1.00  0.00           C
ATOM   8380  C24 POPEo 254      12.262  82.942  37.149  1.00  0.00           C
ATOM   8383  C25 POPEo 254      12.442  84.401  37.629  1.00  0.00           C
ATOM   8386  C26 POPEo 254      12.672  84.551  39.150  1.00  0.00           C
ATOM   8389  C27 POPEo 254      12.802  86.012  39.629  1.00  0.00           C
ATOM   8392  C28 POPEo 254      12.392  86.251  41.099  1.00  0.00           C
ATOM   8395  C29 POPEo 254      13.282  85.572  42.119  1.00  0.00           C
ATOM   8397 0C21 POPEo 254      13.692  86.072  43.309  1.00  0.00           C
ATOM   8399 1C21 POPEo 254      13.362  87.422  43.909  1.00  0.00           C
ATOM   8402 2C21 POPEo 254      13.262  87.412  45.449  1.00  0.00           C
ATOM   8405 3C21 POPEo 254      13.292  88.842  46.039  1.00  0.00           C
ATOM   8408 4C21 POPEo 254      13.132  88.922  47.570  1.00  0.00           C
ATOM   8411 5C21 POPEo 254      14.332  88.371  48.360  1.00  0.00           C
ATOM   8414 6C21 POPEo 254      14.182  88.611  49.869  1.00  0.00           C
ATOM   8417 7C21 POPEo 254      15.012  87.641  50.730  1.00  0.00           C
ATOM   8420 8C21 POPEo 254      14.822  87.861  52.229  1.00  0.00           C
ATOM   8424  C33 POPEo 254      18.472  83.471  35.329  1.00  0.00           C
ATOM   8427  C34 POPEo 254      18.972  84.151  36.609  1.00  0.00           C
ATOM   8430  C35 POPEo 254      20.012  83.281  37.339  1.00  0.00           C
ATOM   8433  C36 POPEo 254      20.702  83.971  38.529  1.00  0.00           C
ATOM   8436  C37 POPEo 254      22.152  83.492  38.749  1.00  0.00           C
ATOM   8439  C38 POPEo 254      22.802  84.031  40.029  1.00  0.00           C
ATOM   8442  C39 POPEo 254      22.792  85.572  40.119  1.00  0.00           C
ATOM   8445 0C31 POPEo 254      23.282  86.102  41.469  1.00  0.00           C
ATOM   8448 1C31 POPEo 254      23.102  87.632  41.559  1.00  0.00           C
ATOM   8451 2C31 POPEo 254      23.072  88.161  42.999  1.00  0.00           C
ATOM   8454 3C31 POPEo 254      22.602  89.621  43.050  1.00  0.00           C
ATOM   8457 4C31 POPEo 254      22.102  90.062  44.439  1.00  0.00           C
ATOM   8460 5C31 POPEo 254      21.382  91.412  44.399  1.00  0.00           C
ATOM   8463 6C31 POPEo 254      20.742  91.802  45.739  1.00  0.00           C
ATOM   8467  NH3 POPEp 255      43.842  14.922  23.159  1.00  0.00           N
ATOM   8471  C12 POPEp 255      45.342  15.121  22.989  1.00  0.00           C
ATOM   8474  C11 POPEp 255      46.132  15.202  24.319  1.00  0.00           C
ATOM   8477  P   POPEp 255      48.542  14.141  23.979  1.00  0.00           P
ATOM   8478  O13 POPEp 255      47.882  13.131  23.119  1.00  0.00           O
ATOM   8479  O14 POPEp 255      49.812  14.721  23.479  1.00  0.00           O
ATOM   8480  O11 POPEp 255      48.732  13.552  25.449  1.00  0.00           O
ATOM   8481  O12 POPEp 255      47.542  15.341  24.129  1.00  0.00           O
ATOM   8482  C1  POPEp 255      48.511  14.421  26.579  1.00  0.00           C
ATOM   8485  C2  POPEp 255      49.232  13.911  27.859  1.00  0.00           C
ATOM   8487  O21 POPEp 255      49.002  14.841  28.949  1.00  0.00           O
ATOM   8488  C21 POPEp 255      47.842  14.631  29.579  1.00  0.00           C
ATOM   8489  O22 POPEp 255      47.042  13.761  29.269  1.00  0.00           O
ATOM   8490  C22 POPEp 255      47.651  15.592  30.749  1.00  0.00           C
ATOM   8493  C3  POPEp 255      50.762  13.702  27.649  1.00  0.00           C
ATOM   8496  O31 POPEp 255      51.442  13.561  28.929  1.00  0.00           O
ATOM   8497  C31 POPEp 255      52.002  14.691  29.369  1.00  0.00           C
ATOM   8498  O32 POPEp 255      52.191  15.691  28.699  1.00  0.00           O
ATOM   8499  C32 POPEp 255      52.232  14.611  30.879  1.00  0.00           C
ATOM   8502  C23 POPEp 255      46.362  15.252  31.539  1.00  0.00           C
ATOM   8505  C24 POPEp 255      46.092  16.172  32.739  1.00  0.00           C
ATOM   8508  C25 POPEp 255      47.212  16.172  33.799  1.00  0.00           C
ATOM   8511  C26 POPEp 255      46.692  16.502  35.199  1.00  0.00           C
ATOM   8514  C27 POPEp 255      47.812  16.481  36.249  1.00  0.00           C
ATOM   8517  C28 POPEp 255      47.272  16.512  37.689  1.00  0.00           C
ATOM   8520  C29 POPEp 255      48.382  16.341  38.689  1.00  0.00           C
ATOM   8522 0C21 POPEp 255      48.212  16.221  40.019  1.00  0.00           C
ATOM   8524 1C21 POPEp 255      46.872  16.291  40.709  1.00  0.00           C
ATOM   8527 2C21 POPEp 255      46.982  16.512  42.229  1.00  0.00           C
ATOM   8530 3C21 POPEp 255      47.522  15.282  42.989  1.00  0.00           C
ATOM   8533 4C21 POPEp 255      47.402  15.462  44.509  1.00  0.00           C
ATOM   8536 5C21 POPEp 255      47.982  14.282  45.309  1.00  0.00           C
ATOM   8539 6C21 POPEp 255      47.042  13.071  45.379  1.00  0.00           C
ATOM   8542 7C21 POPEp 255      47.682  11.881  46.099  1.00  0.00           C
ATOM   8545 8C21 POPEp 255      46.762  10.671  46.259  1.00  0.00           C
ATOM   8549  C33 POPEp 255      51.042  15.252  31.629  1.00  0.00           C
ATOM   8552  C34 POPEp 255      51.362  15.751  33.040  1.00  0.00           C
ATOM   8555  C35 POPEp 255      51.882  14.662  33.979  1.00  0.00           C
ATOM   8558  C36 POPEp 255      51.952  15.161  35.429  1.00  0.00           C
ATOM   8561  C37 POPEp 255      52.492  14.101  36.399  1.00  0.00           C
ATOM   8564  C38 POPEp 255      52.432  14.572  37.849  1.00  0.00           C
ATOM   8567  C39 POPEp 255      52.702  13.441  38.849  1.00  0.00           C
ATOM   8570 0C31 POPEp 255      52.432  13.861  40.289  1.00  0.00           C
ATOM   8573 1C31 POPEp 255      52.522  12.671  41.259  1.00  0.00           C
ATOM   8576 2C31 POPEp 255      52.002  13.021  42.659  1.00  0.00           C
ATOM   8579 3C31 POPEp 255      51.982  11.811  43.599  1.00  0.00           C
ATOM   8582 4C31 POPEp 255      50.872  10.801  43.279  1.00  0.00           C
ATOM   8585 5C31 POPEp 255      50.852   9.621  44.269  1.00  0.00           C
ATOM   8588 6C31 POPEp 255      49.592   8.762  44.150  1.00  0.00           C
ATOM   8592  NH3 POPEq 256     126.422   6.001  26.179  1.00  0.00           N
ATOM   8596  C12 POPEq 256     126.041   7.451  26.049  1.00  0.00           C
ATOM   8599  C11 POPEq 256     125.422   8.032  27.339  1.00  0.00           C
ATOM   8602  P   POPEq 256     123.681   9.832  26.519  1.00  0.00           P
ATOM   8603  O13 POPEq 256     123.962  10.891  25.529  1.00  0.00           O
ATOM   8604  O14 POPEq 256     123.011   8.641  25.959  1.00  0.00           O
ATOM   8605  O11 POPEq 256     122.761  10.361  27.679  1.00  0.00           O
ATOM   8606  O12 POPEq 256     125.062   9.412  27.199  1.00  0.00           O
ATOM   8607  C1  POPEq 256     123.232  11.301  28.639  1.00  0.00           C
ATOM   8610  C2  POPEq 256     122.842  10.831  30.049  1.00  0.00           C
ATOM   8612  O21 POPEq 256     123.261  11.871  30.939  1.00  0.00           O
ATOM   8613  C21 POPEq 256     122.441  12.281  31.879  1.00  0.00           C
ATOM   8614  O22 POPEq 256     121.372  11.792  32.199  1.00  0.00           O
ATOM   8615  C22 POPEq 256     123.172  13.412  32.609  1.00  0.00           C
ATOM   8618  C3  POPEq 256     123.552   9.502  30.409  1.00  0.00           C
ATOM   8621  O31 POPEq 256     123.071   9.001  31.679  1.00  0.00           O
ATOM   8622  C31 POPEq 256     123.792   9.361  32.729  1.00  0.00           C
ATOM   8623  O32 POPEq 256     124.882   9.912  32.710  1.00  0.00           O
ATOM   8624  C32 POPEq 256     123.032   9.061  34.020  1.00  0.00           C
ATOM   8627  C23 POPEq 256     122.302  14.231  33.589  1.00  0.00           C
ATOM   8630  C24 POPEq 256     123.222  15.072  34.499  1.00  0.00           C
ATOM   8633  C25 POPEq 256     122.492  16.091  35.389  1.00  0.00           C
ATOM   8636  C26 POPEq 256     121.891  15.471  36.650  1.00  0.00           C
ATOM   8639  C27 POPEq 256     121.362  16.551  37.609  1.00  0.00           C
ATOM   8642  C28 POPEq 256     120.952  16.002  38.989  1.00  0.00           C
ATOM   8645  C29 POPEq 256     122.132  15.621  39.859  1.00  0.00           C
ATOM   8647 0C21 POPEq 256     122.242  14.542  40.649  1.00  0.00           C
ATOM   8649 1C21 POPEq 256     121.211  13.452  40.860  1.00  0.00           C
ATOM   8652 2C21 POPEq 256     120.651  13.401  42.299  1.00  0.00           C
ATOM   8655 3C21 POPEq 256     119.842  14.651  42.689  1.00  0.00           C
ATOM   8658 4C21 POPEq 256     119.032  14.492  43.989  1.00  0.00           C
ATOM   8661 5C21 POPEq 256     119.861  14.321  45.270  1.00  0.00           C
ATOM   8664 6C21 POPEq 256     120.492  15.621  45.779  1.00  0.00           C
ATOM   8667 7C21 POPEq 256     121.312  15.391  47.059  1.00  0.00           C
ATOM   8670 8C21 POPEq 256     121.941  16.671  47.619  1.00  0.00           C
ATOM   8674  C33 POPEq 256     122.982  10.261  34.989  1.00  0.00           C
ATOM   8677  C34 POPEq 256     122.022  10.002  36.159  1.00  0.00           C
ATOM   8680  C35 POPEq 256     121.912  11.202  37.119  1.00  0.00           C
ATOM   8683  C36 POPEq 256     123.082  11.301  38.119  1.00  0.00           C
ATOM   8686  C37 POPEq 256     123.062  10.151  39.139  1.00  0.00           C
ATOM   8689  C38 POPEq 256     123.952  10.391  40.369  1.00  0.00           C
ATOM   8692  C39 POPEq 256     125.461  10.261  40.089  1.00  0.00           C
ATOM   8695 0C31 POPEq 256     126.252  10.401  41.390  1.00  0.00           C
ATOM   8698 1C31 POPEq 256     127.775  10.391  41.219  1.00  0.00           C
ATOM   8701 2C31 POPEq 256     128.495  10.371  42.579  1.00  0.00           C
ATOM   8704 3C31 POPEq 256     130.004  10.641  42.519  1.00  0.00           C
ATOM   8707 4C31 POPEq 256     130.325  12.122  42.269  1.00  0.00           C
ATOM   8710 5C31 POPEq 256     131.825  12.441  42.320  1.00  0.00           C
ATOM   8713 6C31 POPEq 256     132.125  13.911  42.019  1.00  0.00           C
ATOM   8717  NH3 POPEr 257      17.612 119.551  26.519  1.00  0.00           N
ATOM   8721  C12 POPEr 257      18.332 118.622  25.579  1.00  0.00           C
ATOM   8724  C11 POPEr 257      19.592 117.962  26.159  1.00  0.00           C
ATOM   8727  P   POPEr 257      20.712 119.951  27.449  1.00  0.00           P
ATOM   8728  O13 POPEr 257      22.132 120.211  27.779  1.00  0.00           O
ATOM   8729  O14 POPEr 257      19.812 121.052  26.999  1.00  0.00           O
ATOM   8730  O11 POPEr 257      19.992 119.182  28.629  1.00  0.00           O
ATOM   8731  O12 POPEr 257      20.682 118.861  26.309  1.00  0.00           O
ATOM   8732  C1  POPEr 257      20.142 119.611  29.989  1.00  0.00           C
ATOM   8735  C2  POPEr 257      19.242 118.802  30.979  1.00  0.00           C
ATOM   8737  O21 POPEr 257      19.742 118.821  32.329  1.00  0.00           O
ATOM   8738  C21 POPEr 257      20.872 118.172  32.570  1.00  0.00           C
ATOM   8739  O22 POPEr 257      21.642 117.742  31.739  1.00  0.00           O
ATOM   8740  C22 POPEr 257      21.062 118.072  34.079  1.00  0.00           C
ATOM   8743  C3  POPEr 257      18.872 117.341  30.549  1.00  0.00           C
ATOM   8746  O31 POPEr 257      17.642 116.911  31.169  1.00  0.00           O
ATOM   8747  C31 POPEr 257      17.592 115.781  31.859  1.00  0.00           C
ATOM   8748  O32 POPEr 257      18.512 115.021  32.079  1.00  0.00           O
ATOM   8749  C32 POPEr 257      16.132 115.462  32.189  1.00  0.00           C
ATOM   8752  C23 POPEr 257      22.532 118.322  34.489  1.00  0.00           C
ATOM   8755  C24 POPEr 257      22.862 118.012  35.959  1.00  0.00           C
ATOM   8758  C25 POPEr 257      22.092 118.861  36.989  1.00  0.00           C
ATOM   8761  C26 POPEr 257      22.702 118.721  38.399  1.00  0.00           C
ATOM   8764  C27 POPEr 257      22.132 119.712  39.429  1.00  0.00           C
ATOM   8767  C28 POPEr 257      22.862 119.602  40.789  1.00  0.00           C
ATOM   8770  C29 POPEr 257      22.732 120.822  41.660  1.00  0.00           C
ATOM   8772 0C21 POPEr 257      22.412 120.861  42.970  1.00  0.00           C
ATOM   8774 1C21 POPEr 257      22.082 119.712  43.879  1.00  0.00           C
ATOM   8777 2C21 POPEr 257      23.292 119.221  44.699  1.00  0.00           C
ATOM   8780 3C21 POPEr 257      22.912 118.361  45.919  1.00  0.00           C
ATOM   8783 4C21 POPEr 257      24.152 117.772  46.619  1.00  0.00           C
ATOM   8786 5C21 POPEr 257      23.982 117.512  48.119  1.00  0.00           C
ATOM   8789 6C21 POPEr 257      23.002 116.402  48.509  1.00  0.00           C
ATOM   8792 7C21 POPEr 257      22.912 116.242  50.029  1.00  0.00           C
ATOM   8795 8C21 POPEr 257      22.182 114.971  50.489  1.00  0.00           C
ATOM   8799  C33 POPEr 257      15.792 115.462  33.699  1.00  0.00           C
ATOM   8802  C34 POPEr 257      15.502 116.882  34.209  1.00  0.00           C
ATOM   8805  C35 POPEr 257      15.052 116.932  35.679  1.00  0.00           C
ATOM   8808  C36 POPEr 257      14.562 118.342  36.049  1.00  0.00           C
ATOM   8811  C37 POPEr 257      14.232 118.552  37.529  1.00  0.00           C
ATOM   8814  C38 POPEr 257      13.932 120.032  37.859  1.00  0.00           C
ATOM   8817  C39 POPEr 257      13.912 120.342  39.359  1.00  0.00           C
ATOM   8820 0C31 POPEr 257      12.702 119.752  40.089  1.00  0.00           C
ATOM   8823 1C31 POPEr 257      12.752 120.071  41.579  1.00  0.00           C
ATOM   8826 2C31 POPEr 257      11.602 119.462  42.380  1.00  0.00           C
ATOM   8829 3C31 POPEr 257      11.662 119.922  43.829  1.00  0.00           C
ATOM   8832 4C31 POPEr 257      10.702 119.162  44.750  1.00  0.00           C
ATOM   8835 5C31 POPEr 257      10.882 119.602  46.210  1.00  0.00           C
ATOM   8838 6C31 POPEr 257      10.072 118.782  47.199  1.00  0.00           C
ATOM   8842  NH3 POPEs 258      92.221  24.922  69.750  1.00  0.00           N
ATOM   8846  C12 POPEs 258      92.942  26.172  69.290  1.00  0.00           C
ATOM   8849  C11 POPEs 258      93.122  27.201  70.429  1.00  0.00           C
ATOM   8852  P   POPEs 258      94.791  29.061  69.500  1.00  0.00           P
ATOM   8853  O13 POPEs 258      95.101  30.342  70.169  1.00  0.00           O
ATOM   8854  O14 POPEs 258      95.901  28.082  69.610  1.00  0.00           O
ATOM   8855  O11 POPEs 258      94.581  29.391  67.989  1.00  0.00           O
ATOM   8856  O12 POPEs 258      93.382  28.491  69.909  1.00  0.00           O
ATOM   8857  C1  POPEs 258      95.612  29.111  67.039  1.00  0.00           C
ATOM   8860  C2  POPEs 258      95.562  30.161  65.909  1.00  0.00           C
ATOM   8862  O21 POPEs 258      96.532  29.782  64.919  1.00  0.00           O
ATOM   8863  C21 POPEs 258      96.062  28.892  64.069  1.00  0.00           C
ATOM   8864  O22 POPEs 258      94.922  28.451  64.059  1.00  0.00           O
ATOM   8865  C22 POPEs 258      97.162  28.451  63.129  1.00  0.00           C
ATOM   8868  C3  POPEs 258      95.851  31.611  66.359  1.00  0.00           C
ATOM   8871  O31 POPEs 258      95.241  32.521  65.429  1.00  0.00           O
ATOM   8872  C31 POPEs 258      95.922  32.682  64.290  1.00  0.00           C
ATOM   8873  O32 POPEs 258      97.081  32.381  64.099  1.00  0.00           O
ATOM   8874  C32 POPEs 258      94.941  33.181  63.239  1.00  0.00           C
ATOM   8877  C23 POPEs 258      96.872  28.711  61.650  1.00  0.00           C
ATOM   8880  C24 POPEs 258      98.122  28.391  60.820  1.00  0.00           C
ATOM   8883  C25 POPEs 258      97.912  28.621  59.319  1.00  0.00           C
ATOM   8886  C26 POPEs 258      96.982  27.582  58.679  1.00  0.00           C
ATOM   8889  C27 POPEs 258      96.631  27.942  57.229  1.00  0.00           C
ATOM   8892  C28 POPEs 258      95.542  27.041  56.619  1.00  0.00           C
ATOM   8895  C29 POPEs 258      96.032  25.651  56.309  1.00  0.00           C
ATOM   8897 0C21 POPEs 258      95.822  24.951  55.189  1.00  0.00           C
ATOM   8899 1C21 POPEs 258      95.032  25.361  53.969  1.00  0.00           C
ATOM   8902 2C21 POPEs 258      95.791  25.051  52.659  1.00  0.00           C
ATOM   8905 3C21 POPEs 258      94.872  24.992  51.439  1.00  0.00           C
ATOM   8908 4C21 POPEs 258      95.622  24.571  50.169  1.00  0.00           C
ATOM   8911 5C21 POPEs 258      94.712  24.231  48.979  1.00  0.00           C
ATOM   8914 6C21 POPEs 258      93.802  25.401  48.549  1.00  0.00           C
ATOM   8917 7C21 POPEs 258      93.052  25.101  47.250  1.00  0.00           C
ATOM   8920 8C21 POPEs 258      92.181  26.271  46.790  1.00  0.00           C
ATOM   8924  C33 POPEs 258      95.641  34.001  62.149  1.00  0.00           C
ATOM   8927  C34 POPEs 258      94.662  34.341  61.019  1.00  0.00           C
ATOM   8930  C35 POPEs 258      94.382  33.172  60.070  1.00  0.00           C
ATOM   8933  C36 POPEs 258      95.602  32.791  59.239  1.00  0.00           C
ATOM   8936  C37 POPEs 258      95.322  31.672  58.230  1.00  0.00           C
ATOM   8939  C38 POPEs 258      96.172  31.832  56.959  1.00  0.00           C
ATOM   8942  C39 POPEs 258      95.602  32.912  56.039  1.00  0.00           C
ATOM   8945 0C31 POPEs 258      96.592  33.401  54.979  1.00  0.00           C
ATOM   8948 1C31 POPEs 258      96.002  34.571  54.189  1.00  0.00           C
ATOM   8951 2C31 POPEs 258      96.982  35.161  53.169  1.00  0.00           C
ATOM   8954 3C31 POPEs 258      96.462  36.501  52.629  1.00  0.00           C
ATOM   8957 4C31 POPEs 258      97.402  37.141  51.599  1.00  0.00           C
ATOM   8960 5C31 POPEs 258      96.992  38.582  51.279  1.00  0.00           C
ATOM   8963 6C31 POPEs 258      97.861  39.242  50.210  1.00  0.00           C
ATOM   8967  NH3 POPEt 259     111.471  72.732  28.749  1.00  0.00           N
ATOM   8971  C12 POPEt 259     112.622  73.181  27.879  1.00  0.00           C
ATOM   8974  C11 POPEt 259     113.892  72.321  28.099  1.00  0.00           C
ATOM   8977  P   POPEt 259     116.142  73.611  27.579  1.00  0.00           P
ATOM   8978  O13 POPEt 259     117.172  72.812  28.249  1.00  0.00           O
ATOM   8979  O14 POPEt 259     116.572  74.391  26.409  1.00  0.00           O
ATOM   8980  O11 POPEt 259     115.412  74.541  28.619  1.00  0.00           O
ATOM   8981  O12 POPEt 259     114.941  72.662  27.179  1.00  0.00           O
ATOM   8982  C1  POPEt 259     115.711  74.431  30.009  1.00  0.00           C
ATOM   8985  C2  POPEt 259     116.631  75.592  30.389  1.00  0.00           C
ATOM   8987  O21 POPEt 259     116.681  75.641  31.809  1.00  0.00           O
ATOM   8988  C21 POPEt 259     117.632  75.111  32.580  1.00  0.00           C
ATOM   8989  O22 POPEt 259     117.581  75.122  33.789  1.00  0.00           O
ATOM   8990  C22 POPEt 259     118.822  74.471  31.829  1.00  0.00           C
ATOM   8993  C3  POPEt 259     116.002  76.912  29.869  1.00  0.00           C
ATOM   8996  O31 POPEt 259     116.782  78.052  30.229  1.00  0.00           O
ATOM   8997  C31 POPEt 259     116.821  78.423  31.509  1.00  0.00           C
ATOM   8998  O32 POPEt 259     117.812  78.921  32.029  1.00  0.00           O
ATOM   8999  C32 POPEt 259     115.482  78.332  32.259  1.00  0.00           C
ATOM   9002  C23 POPEt 259     119.821  73.891  32.859  1.00  0.00           C
ATOM   9005  C24 POPEt 259     121.062  73.201  32.259  1.00  0.00           C
ATOM   9008  C25 POPEt 259     122.212  73.012  33.269  1.00  0.00           C
ATOM   9011  C26 POPEt 259     121.891  72.232  34.559  1.00  0.00           C
ATOM   9014  C27 POPEt 259     122.931  72.552  35.649  1.00  0.00           C
ATOM   9017  C28 POPEt 259     122.581  71.971  37.039  1.00  0.00           C
ATOM   9020  C29 POPEt 259     123.011  70.541  37.250  1.00  0.00           C
ATOM   9022 0C21 POPEt 259     123.522  70.041  38.389  1.00  0.00           C
ATOM   9024 1C21 POPEt 259     123.761  70.791  39.680  1.00  0.00           C
ATOM   9027 2C21 POPEt 259     122.622  70.721  40.709  1.00  0.00           C
ATOM   9030 3C21 POPEt 259     122.902  71.671  41.879  1.00  0.00           C
ATOM   9033 4C21 POPEt 259     121.972  71.431  43.069  1.00  0.00           C
ATOM   9036 5C21 POPEt 259     122.272  72.341  44.259  1.00  0.00           C
ATOM   9039 6C21 POPEt 259     121.362  72.012  45.449  1.00  0.00           C
ATOM   9042 7C21 POPEt 259     121.622  72.882  46.689  1.00  0.00           C
ATOM   9045 8C21 POPEt 259     120.662  72.552  47.840  1.00  0.00           C
ATOM   9049  C33 POPEt 259     115.612  78.891  33.699  1.00  0.00           C
ATOM   9052  C34 POPEt 259     114.382  78.651  34.589  1.00  0.00           C
ATOM   9055  C35 POPEt 259     114.092  77.162  34.820  1.00  0.00           C
ATOM   9058  C36 POPEt 259     113.272  76.921  36.089  1.00  0.00           C
ATOM   9061  C37 POPEt 259     112.572  75.561  36.079  1.00  0.00           C
ATOM   9064  C38 POPEt 259     111.832  75.262  37.390  1.00  0.00           C
ATOM   9067  C39 POPEt 259     110.752  74.192  37.219  1.00  0.00           C
ATOM   9070 0C31 POPEt 259     111.252  72.791  36.819  1.00  0.00           C
ATOM   9073 1C31 POPEt 259     112.031  72.071  37.939  1.00  0.00           C
ATOM   9076 2C31 POPEt 259     112.221  70.582  37.629  1.00  0.00           C
ATOM   9079 3C31 POPEt 259     113.191  69.861  38.570  1.00  0.00           C
ATOM   9082 4C31 POPEt 259     112.632  69.582  39.969  1.00  0.00           C
ATOM   9085 5C31 POPEt 259     113.662  68.861  40.860  1.00  0.00           C
ATOM   9088 6C31 POPEt 259     113.162  68.571  42.269  1.00  0.00           C
ATOM   9092  NH3 POPEu 260      90.942  32.001  27.979  1.00  0.00           N
ATOM   9096  C12 POPEu 260      92.151  31.651  27.159  1.00  0.00           C
ATOM   9099  C11 POPEu 260      93.431  31.602  27.999  1.00  0.00           C
ATOM   9102  P   POPEu 260      95.992  31.311  27.649  1.00  0.00           P
ATOM   9103  O13 POPEu 260      96.872  30.361  26.929  1.00  0.00           O
ATOM   9104  O14 POPEu 260      96.401  32.731  27.679  1.00  0.00           O
ATOM   9105  O11 POPEu 260      95.872  30.881  29.159  1.00  0.00           O
ATOM   9106  O12 POPEu 260      94.502  31.181  27.139  1.00  0.00           O
ATOM   9107  C1  POPEu 260      96.152  29.561  29.619  1.00  0.00           C
ATOM   9110  C2  POPEu 260      96.582  29.631  31.109  1.00  0.00           C
ATOM   9112  O21 POPEu 260      97.181  28.412  31.559  1.00  0.00           O
ATOM   9113  C21 POPEu 260      96.401  27.371  31.769  1.00  0.00           C
ATOM   9114  O22 POPEu 260      95.241  27.231  31.419  1.00  0.00           O
ATOM   9115  C22 POPEu 260      97.181  26.392  32.659  1.00  0.00           C
ATOM   9118  C3  POPEu 260      95.452  30.172  32.039  1.00  0.00           C
ATOM   9121  O31 POPEu 260      95.971  30.512  33.339  1.00  0.00           O
ATOM   9122  C31 POPEu 260      95.612  29.731  34.349  1.00  0.00           C
ATOM   9123  O32 POPEu 260      95.042  28.662  34.269  1.00  0.00           O
ATOM   9124  C32 POPEu 260      95.931  30.471  35.649  1.00  0.00           C
ATOM   9127  C23 POPEu 260      96.272  25.621  33.649  1.00  0.00           C
ATOM   9130  C24 POPEu 260      97.011  25.182  34.919  1.00  0.00           C
ATOM   9133  C25 POPEu 260      96.172  24.341  35.889  1.00  0.00           C
ATOM   9136  C26 POPEu 260      95.092  25.121  36.669  1.00  0.00           C
ATOM   9139  C27 POPEu 260      94.342  24.231  37.679  1.00  0.00           C
ATOM   9142  C28 POPEu 260      93.172  24.931  38.409  1.00  0.00           C
ATOM   9145  C29 POPEu 260      93.622  25.912  39.469  1.00  0.00           C
ATOM   9147 0C21 POPEu 260      93.172  26.032  40.739  1.00  0.00           C
ATOM   9149 1C21 POPEu 260      92.081  25.242  41.429  1.00  0.00           C
ATOM   9152 2C21 POPEu 260      90.842  26.111  41.730  1.00  0.00           C
ATOM   9155 3C21 POPEu 260      90.931  27.052  42.949  1.00  0.00           C
ATOM   9158 4C21 POPEu 260      89.562  27.651  43.309  1.00  0.00           C
ATOM   9161 5C21 POPEu 260      89.441  28.191  44.739  1.00  0.00           C
ATOM   9164 6C21 POPEu 260      87.982  28.281  45.229  1.00  0.00           C
ATOM   9167 7C21 POPEu 260      87.861  28.721  46.689  1.00  0.00           C
ATOM   9170 8C21 POPEu 260      86.471  28.512  47.289  1.00  0.00           C
ATOM   9174  C33 POPEu 260      96.382  29.522  36.769  1.00  0.00           C
ATOM   9177  C34 POPEu 260      96.441  30.212  38.139  1.00  0.00           C
ATOM   9180  C35 POPEu 260      97.002  29.252  39.199  1.00  0.00           C
ATOM   9183  C36 POPEu 260      96.261  29.262  40.540  1.00  0.00           C
ATOM   9186  C37 POPEu 260      96.511  27.971  41.339  1.00  0.00           C
ATOM   9189  C38 POPEu 260      95.752  27.912  42.679  1.00  0.00           C
ATOM   9192  C39 POPEu 260      96.302  28.811  43.799  1.00  0.00           C
ATOM   9195 0C31 POPEu 260      97.702  28.401  44.300  1.00  0.00           C
ATOM   9198 1C31 POPEu 260      97.852  28.491  45.819  1.00  0.00           C
ATOM   9201 2C31 POPEu 260      99.292  28.211  46.299  1.00  0.00           C
ATOM   9204 3C31 POPEu 260      99.821  26.811  45.979  1.00  0.00           C
ATOM   9207 4C31 POPEu 260      99.092  25.691  46.730  1.00  0.00           C
ATOM   9210 5C31 POPEu 260      99.692  24.301  46.489  1.00  0.00           C
ATOM   9213 6C31 POPEu 260      99.072  23.211  47.369  1.00  0.00           C
ATOM   9217  NH3 POPEv 261      88.342  53.001  76.329  1.00  0.00           N
ATOM   9221  C12 POPEv 261      89.011  52.243  77.429  1.00  0.00           C
ATOM   9224  C11 POPEv 261      88.431  50.811  77.499  1.00  0.00           C
ATOM   9227  P   POPEv 261      86.202  49.501  77.119  1.00  0.00           P
ATOM   9228  O13 POPEv 261      87.132  48.493  76.559  1.00  0.00           O
ATOM   9229  O14 POPEv 261      85.412  49.022  78.270  1.00  0.00           O
ATOM   9230  O11 POPEv 261      85.272  50.002  75.930  1.00  0.00           O
ATOM   9231  O12 POPEv 261      87.002  50.841  77.460  1.00  0.00           O
ATOM   9232  C1  POPEv 261      85.791  50.122  74.599  1.00  0.00           C
ATOM   9235  C2  POPEv 261      85.862  51.592  74.109  1.00  0.00           C
ATOM   9237  O21 POPEv 261      84.541  52.111  73.889  1.00  0.00           O
ATOM   9238  C21 POPEv 261      84.461  53.442  73.959  1.00  0.00           C
ATOM   9239  O22 POPEv 261      85.342  54.191  74.349  1.00  0.00           O
ATOM   9240  C22 POPEv 261      83.092  53.882  73.460  1.00  0.00           C
ATOM   9243  C3  POPEv 261      86.702  51.702  72.800  1.00  0.00           C
ATOM   9246  O31 POPEv 261      87.361  52.982  72.750  1.00  0.00           O
ATOM   9247  C31 POPEv 261      87.842  53.302  71.550  1.00  0.00           C
ATOM   9248  O32 POPEv 261      87.712  52.651  70.540  1.00  0.00           O
ATOM   9249  C32 POPEv 261      88.691  54.571  71.669  1.00  0.00           C
ATOM   9252  C23 POPEv 261      82.931  53.622  71.950  1.00  0.00           C
ATOM   9255  C24 POPEv 261      81.681  54.291  71.360  1.00  0.00           C
ATOM   9258  C25 POPEv 261      81.511  53.981  69.869  1.00  0.00           C
ATOM   9261  C26 POPEv 261      80.412  54.841  69.220  1.00  0.00           C
ATOM   9264  C27 POPEv 261      79.832  54.221  67.939  1.00  0.00           C
ATOM   9267  C28 POPEv 261      78.331  54.512  67.729  1.00  0.00           C
ATOM   9270  C29 POPEv 261      78.011  55.371  66.529  1.00  0.00           C
ATOM   9272 0C21 POPEv 261      77.222  55.002  65.499  1.00  0.00           C
ATOM   9274 1C21 POPEv 261      76.522  53.671  65.369  1.00  0.00           C
ATOM   9277 2C21 POPEv 261      77.422  52.622  64.699  1.00  0.00           C
ATOM   9280 3C21 POPEv 261      77.062  51.192  65.119  1.00  0.00           C
ATOM   9283 4C21 POPEv 261      77.702  50.122  64.230  1.00  0.00           C
ATOM   9286 5C21 POPEv 261      76.901  49.921  62.929  1.00  0.00           C
ATOM   9289 6C21 POPEv 261      77.492  48.822  62.029  1.00  0.00           C
ATOM   9292 7C21 POPEv 261      76.562  48.493  60.860  1.00  0.00           C
ATOM   9295 8C21 POPEv 261      77.152  47.432  59.929  1.00  0.00           C
ATOM   9299  C33 POPEv 261      89.052  55.181  70.299  1.00  0.00           C
ATOM   9302  C34 POPEv 261      90.191  56.211  70.379  1.00  0.00           C
ATOM   9305  C35 POPEv 261      90.142  57.281  69.279  1.00  0.00           C
ATOM   9308  C36 POPEv 261      90.322  56.782  67.829  1.00  0.00           C
ATOM   9311  C37 POPEv 261      90.182  57.931  66.819  1.00  0.00           C
ATOM   9314  C38 POPEv 261      90.672  57.702  65.379  1.00  0.00           C
ATOM   9317  C39 POPEv 261      90.501  56.281  64.849  1.00  0.00           C
ATOM   9320 0C31 POPEv 261      90.831  56.151  63.349  1.00  0.00           C
ATOM   9323 1C31 POPEv 261      90.872  54.681  62.910  1.00  0.00           C
ATOM   9326 2C31 POPEv 261      91.372  54.471  61.469  1.00  0.00           C
ATOM   9329 3C31 POPEv 261      90.412  55.012  60.400  1.00  0.00           C
ATOM   9332 4C31 POPEv 261      90.931  54.743  58.989  1.00  0.00           C
ATOM   9335 5C31 POPEv 261      90.032  55.342  57.900  1.00  0.00           C
ATOM   9338 6C31 POPEv 261      90.602  55.171  56.489  1.00  0.00           C
ATOM   9342  NH3 POPEw 262     124.892  57.492  65.369  1.00  0.00           N
ATOM   9346  C12 POPEw 262     125.732  56.242  65.319  1.00  0.00           C
ATOM   9349  C11 POPEw 262     125.372  55.282  66.469  1.00  0.00           C
ATOM   9352  P   POPEw 262     127.261  53.412  66.520  1.00  0.00           P
ATOM   9353  O13 POPEw 262     127.554  53.541  67.959  1.00  0.00           O
ATOM   9354  O14 POPEw 262     128.265  53.992  65.599  1.00  0.00           O
ATOM   9355  O11 POPEw 262     127.092  51.872  66.189  1.00  0.00           O
ATOM   9356  O12 POPEw 262     125.831  53.981  66.189  1.00  0.00           O
ATOM   9357  C1  POPEw 262     126.062  51.452  65.270  1.00  0.00           C
ATOM   9360  C2  POPEw 262     126.372  51.912  63.809  1.00  0.00           C
ATOM   9362  O21 POPEw 262     125.452  51.442  62.819  1.00  0.00           O
ATOM   9363  C21 POPEw 262     124.181  51.811  62.840  1.00  0.00           C
ATOM   9364  O22 POPEw 262     123.532  52.181  63.799  1.00  0.00           O
ATOM   9365  C22 POPEw 262     123.732  51.891  61.379  1.00  0.00           C
ATOM   9368  C3  POPEw 262     127.784  51.431  63.390  1.00  0.00           C
ATOM   9371  O31 POPEw 262     128.185  51.992  62.119  1.00  0.00           O
ATOM   9372  C31 POPEw 262     129.265  52.751  62.079  1.00  0.00           C
ATOM   9373  O32 POPEw 262     129.985  53.032  63.029  1.00  0.00           O
ATOM   9374  C32 POPEw 262     129.504  53.262  60.659  1.00  0.00           C
ATOM   9377  C23 POPEw 262     122.242  51.572  61.089  1.00  0.00           C
ATOM   9380  C24 POPEw 262     121.932  51.901  59.619  1.00  0.00           C
ATOM   9383  C25 POPEw 262     120.742  51.182  58.979  1.00  0.00           C
ATOM   9386  C26 POPEw 262     120.702  51.512  57.479  1.00  0.00           C
ATOM   9389  C27 POPEw 262     119.552  50.853  56.699  1.00  0.00           C
ATOM   9392  C28 POPEw 262     119.672  51.031  55.169  1.00  0.00           C
ATOM   9395  C29 POPEw 262     119.502  52.461  54.739  1.00  0.00           C
ATOM   9397 0C21 POPEw 262     119.292  52.901  53.489  1.00  0.00           C
ATOM   9399 1C21 POPEw 262     119.202  52.071  52.239  1.00  0.00           C
ATOM   9402 2C21 POPEw 262     117.902  52.302  51.449  1.00  0.00           C
ATOM   9405 3C21 POPEw 262     117.791  51.351  50.249  1.00  0.00           C
ATOM   9408 4C21 POPEw 262     116.582  51.642  49.349  1.00  0.00           C
ATOM   9411 5C21 POPEw 262     116.392  50.552  48.279  1.00  0.00           C
ATOM   9414 6C21 POPEw 262     115.312  50.891  47.250  1.00  0.00           C
ATOM   9417 7C21 POPEw 262     115.092  49.762  46.229  1.00  0.00           C
ATOM   9420 8C21 POPEw 262     114.122  50.122  45.099  1.00  0.00           C
ATOM   9424  C33 POPEw 262     128.745  52.502  59.539  1.00  0.00           C
ATOM   9427  C34 POPEw 262     129.224  52.952  58.149  1.00  0.00           C
ATOM   9430  C35 POPEw 262     128.405  52.381  56.989  1.00  0.00           C
ATOM   9433  C36 POPEw 262     128.905  52.931  55.649  1.00  0.00           C
ATOM   9436  C37 POPEw 262     127.935  52.712  54.480  1.00  0.00           C
ATOM   9439  C38 POPEw 262     128.405  53.423  53.209  1.00  0.00           C
ATOM   9442  C39 POPEw 262     129.545  52.702  52.460  1.00  0.00           C
ATOM   9445 0C31 POPEw 262     129.045  51.611  51.509  1.00  0.00           C
ATOM   9448 1C31 POPEw 262     130.194  50.901  50.800  1.00  0.00           C
ATOM   9451 2C31 POPEw 262     129.755  50.091  49.570  1.00  0.00           C
ATOM   9454 3C31 POPEw 262     130.955  49.492  48.829  1.00  0.00           C
ATOM   9457 4C31 POPEw 262     130.595  48.841  47.479  1.00  0.00           C
ATOM   9460 5C31 POPEw 262     131.855  48.361  46.739  1.00  0.00           C
ATOM   9463 6C31 POPEw 262     131.605  47.812  45.340  1.00  0.00           C
ATOM   9467  NH3 POPEx 263      88.431  98.692  71.030  1.00  0.00           N
ATOM   9471  C12 POPEx 263      87.791  99.942  70.519  1.00  0.00           C
ATOM   9474  C11 POPEx 263      87.041 100.702  71.609  1.00  0.00           C
ATOM   9477  P   POPEx 263      84.821 102.051  71.290  1.00  0.00           P
ATOM   9478  O13 POPEx 263      84.472 101.501  72.610  1.00  0.00           O
ATOM   9479  O14 POPEx 263      84.531 103.482  71.039  1.00  0.00           O
ATOM   9480  O11 POPEx 263      84.041 101.212  70.210  1.00  0.00           O
ATOM   9481  O12 POPEx 263      86.331 101.771  70.989  1.00  0.00           O
ATOM   9482  C1  POPEx 263      84.651 100.791  68.989  1.00  0.00           C
ATOM   9485  C2  POPEx 263      83.901 101.382  67.779  1.00  0.00           C
ATOM   9487  O21 POPEx 263      84.772 101.511  66.639  1.00  0.00           O
ATOM   9488  C21 POPEx 263      85.372 100.432  66.179  1.00  0.00           C
ATOM   9489  O22 POPEx 263      85.552  99.372  66.759  1.00  0.00           O
ATOM   9490  C22 POPEx 263      85.651 100.702  64.699  1.00  0.00           C
ATOM   9493  C3  POPEx 263      83.272 102.772  68.069  1.00  0.00           C
ATOM   9496  O31 POPEx 263      82.982 103.552  66.899  1.00  0.00           O
ATOM   9497  C31 POPEx 263      82.101 103.041  66.059  1.00  0.00           C
ATOM   9498  O32 POPEx 263      81.462 102.012  66.219  1.00  0.00           O
ATOM   9499  C32 POPEx 263      82.101 103.922  64.809  1.00  0.00           C
ATOM   9502  C23 POPEx 263      86.111  99.471  63.879  1.00  0.00           C
ATOM   9505  C24 POPEx 263      85.732  99.621  62.399  1.00  0.00           C
ATOM   9508  C25 POPEx 263      86.252  98.482  61.509  1.00  0.00           C
ATOM   9511  C26 POPEx 263      85.831  98.652  60.039  1.00  0.00           C
ATOM   9514  C27 POPEx 263      86.642  97.772  59.069  1.00  0.00           C
ATOM   9517  C28 POPEx 263      86.342  98.072  57.579  1.00  0.00           C
ATOM   9520  C29 POPEx 263      85.072  97.431  57.070  1.00  0.00           C
ATOM   9522 0C21 POPEx 263      84.902  96.861  55.860  1.00  0.00           C
ATOM   9524 1C21 POPEx 263      85.912  96.832  54.739  1.00  0.00           C
ATOM   9527 2C21 POPEx 263      85.282  97.171  53.379  1.00  0.00           C
ATOM   9530 3C21 POPEx 263      86.322  97.322  52.250  1.00  0.00           C
ATOM   9533 4C21 POPEx 263      87.062  98.672  52.279  1.00  0.00           C
ATOM   9536 5C21 POPEx 263      88.021  98.882  51.089  1.00  0.00           C
ATOM   9539 6C21 POPEx 263      87.291  99.031  49.739  1.00  0.00           C
ATOM   9542 7C21 POPEx 263      88.222  99.432  48.589  1.00  0.00           C
ATOM   9545 8C21 POPEx 263      87.492  99.572  47.250  1.00  0.00           C
ATOM   9549  C33 POPEx 263      81.111 103.441  63.739  1.00  0.00           C
ATOM   9552  C34 POPEx 263      81.362 104.132  62.390  1.00  0.00           C
ATOM   9555  C35 POPEx 263      82.752 103.852  61.809  1.00  0.00           C
ATOM   9558  C36 POPEx 263      82.772 103.902  60.279  1.00  0.00           C
ATOM   9561  C37 POPEx 263      84.162 103.662  59.680  1.00  0.00           C
ATOM   9564  C38 POPEx 263      84.041 103.221  58.219  1.00  0.00           C
ATOM   9567  C39 POPEx 263      85.372 103.072  57.479  1.00  0.00           C
ATOM   9570 0C31 POPEx 263      85.142 102.521  56.070  1.00  0.00           C
ATOM   9573 1C31 POPEx 263      86.422 102.471  55.219  1.00  0.00           C
ATOM   9576 2C31 POPEx 263      86.132 102.151  53.749  1.00  0.00           C
ATOM   9579 3C31 POPEx 263      87.372 102.151  52.849  1.00  0.00           C
ATOM   9582 4C31 POPEx 263      88.191 103.441  52.939  1.00  0.00           C
ATOM   9585 5C31 POPEx 263      89.212 103.591  51.809  1.00  0.00           C
ATOM   9588 6C31 POPEx 263      90.122 104.811  52.000  1.00  0.00           C
ATOM   9592  NH3 POPEy 264      63.952 118.182  71.909  1.00  0.00           N
ATOM   9596  C12 POPEy 264      65.221 118.932  71.640  1.00  0.00           C
ATOM   9599  C11 POPEy 264      66.401 117.982  71.380  1.00  0.00           C
ATOM   9602  P   POPEy 264      68.511 119.471  71.779  1.00  0.00           P
ATOM   9603  O13 POPEy 264      68.321 120.932  71.710  1.00  0.00           O
ATOM   9604  O14 POPEy 264      68.462 118.821  73.109  1.00  0.00           O
ATOM   9605  O11 POPEy 264      69.892 119.082  71.149  1.00  0.00           O
ATOM   9606  O12 POPEy 264      67.482 118.742  70.829  1.00  0.00           O
ATOM   9607  C1  POPEy 264      70.052 118.982  69.739  1.00  0.00           C
ATOM   9610  C2  POPEy 264      70.862 117.711  69.349  1.00  0.00           C
ATOM   9612  O21 POPEy 264      71.742 117.942  68.230  1.00  0.00           O
ATOM   9613  C21 POPEy 264      71.232 118.572  67.169  1.00  0.00           C
ATOM   9614  O22 POPEy 264      70.072 118.852  66.980  1.00  0.00           O
ATOM   9615  C22 POPEy 264      72.331 118.821  66.159  1.00  0.00           C
ATOM   9618  C3  POPEy 264      70.022 116.382  69.239  1.00  0.00           C
ATOM   9621  O31 POPEy 264      69.092 116.352  68.139  1.00  0.00           O
ATOM   9622  C31 POPEy 264      69.382 115.912  66.909  1.00  0.00           C
ATOM   9623  O32 POPEy 264      68.632 116.061  65.949  1.00  0.00           O
ATOM   9624  C32 POPEy 264      70.732 115.192  66.779  1.00  0.00           C
ATOM   9627  C23 POPEy 264      71.782 118.672  64.719  1.00  0.00           C
ATOM   9630  C24 POPEy 264      72.912 118.701  63.689  1.00  0.00           C
ATOM   9633  C25 POPEy 264      72.461 118.262  62.289  1.00  0.00           C
ATOM   9636  C26 POPEy 264      71.511 119.251  61.599  1.00  0.00           C
ATOM   9639  C27 POPEy 264      71.102 118.782  60.189  1.00  0.00           C
ATOM   9642  C28 POPEy 264      70.252 119.822  59.449  1.00  0.00           C
ATOM   9645  C29 POPEy 264      69.681 119.302  58.149  1.00  0.00           C
ATOM   9647 0C21 POPEy 264      70.092 119.611  56.909  1.00  0.00           C
ATOM   9649 1C21 POPEy 264      71.261 120.492  56.549  1.00  0.00           C
ATOM   9652 2C21 POPEy 264      71.852 120.152  55.169  1.00  0.00           C
ATOM   9655 3C21 POPEy 264      72.321 118.692  55.019  1.00  0.00           C
ATOM   9658 4C21 POPEy 264      72.872 118.371  53.629  1.00  0.00           C
ATOM   9661 5C21 POPEy 264      74.361 118.652  53.460  1.00  0.00           C
ATOM   9664 6C21 POPEy 264      74.831 118.492  52.009  1.00  0.00           C
ATOM   9667 7C21 POPEy 264      76.342 118.672  51.829  1.00  0.00           C
ATOM   9670 8C21 POPEy 264      76.791 118.591  50.369  1.00  0.00           C
ATOM   9674  C33 POPEy 264      71.142 114.922  65.309  1.00  0.00           C
ATOM   9677  C34 POPEy 264      71.382 113.441  64.999  1.00  0.00           C
ATOM   9680  C35 POPEy 264      71.791 113.281  63.529  1.00  0.00           C
ATOM   9683  C36 POPEy 264      72.752 112.111  63.289  1.00  0.00           C
ATOM   9686  C37 POPEy 264      73.132 111.981  61.800  1.00  0.00           C
ATOM   9689  C38 POPEy 264      73.912 110.702  61.469  1.00  0.00           C
ATOM   9692  C39 POPEy 264      75.162 110.512  62.329  1.00  0.00           C
ATOM   9695 0C31 POPEy 264      76.002 109.281  61.949  1.00  0.00           C
ATOM   9698 1C31 POPEy 264      77.321 109.302  62.719  1.00  0.00           C
ATOM   9701 2C31 POPEy 264      78.062 107.962  62.789  1.00  0.00           C
ATOM   9704 3C31 POPEy 264      78.582 107.412  61.449  1.00  0.00           C
ATOM   9707 4C31 POPEy 264      77.601 106.442  60.779  1.00  0.00           C
ATOM   9710 5C31 POPEy 264      78.302 105.451  59.829  1.00  0.00           C
ATOM   9713 6C31 POPEy 264      77.422 104.251  59.449  1.00  0.00           C
ATOM   9717  NH3 POPEz 265      45.221  53.682  66.399  1.00  0.00           N
ATOM   9721  C12 POPEz 265      44.552  52.401  66.009  1.00  0.00           C
ATOM   9724  C11 POPEz 265      45.442  51.621  65.049  1.00  0.00           C
ATOM   9727  P   POPEz 265      45.432  49.372  63.769  1.00  0.00           P
ATOM   9728  O13 POPEz 265      46.842  49.242  64.209  1.00  0.00           O
ATOM   9729  O14 POPEz 265      44.632  48.131  63.839  1.00  0.00           O
ATOM   9730  O11 POPEz 265      45.322  50.072  62.379  1.00  0.00           O
ATOM   9731  O12 POPEz 265      44.742  50.431  64.699  1.00  0.00           O
ATOM   9732  C1  POPEz 265      46.331  49.992  61.369  1.00  0.00           C
ATOM   9735  C2  POPEz 265      47.082  51.341  61.189  1.00  0.00           C
ATOM   9737  O21 POPEz 265      46.462  52.162  60.159  1.00  0.00           O
ATOM   9738  C21 POPEz 265      46.642  51.761  58.919  1.00  0.00           C
ATOM   9739  O22 POPEz 265      47.112  50.701  58.559  1.00  0.00           O
ATOM   9740  C22 POPEz 265      46.212  52.871  57.939  1.00  0.00           C
ATOM   9743  C3  POPEz 265      48.622  51.122  60.989  1.00  0.00           C
ATOM   9746  O31 POPEz 265      49.241  52.262  60.340  1.00  0.00           O
ATOM   9747  C31 POPEz 265      50.151  51.961  59.419  1.00  0.00           C
ATOM   9748  O32 POPEz 265      50.652  50.872  59.239  1.00  0.00           O
ATOM   9749  C32 POPEz 265      50.382  53.211  58.559  1.00  0.00           C
ATOM   9752  C23 POPEz 265      46.822  52.622  56.539  1.00  0.00           C
ATOM   9755  C24 POPEz 265      46.592  53.752  55.519  1.00  0.00           C
ATOM   9758  C25 POPEz 265      45.132  53.952  55.109  1.00  0.00           C
ATOM   9761  C26 POPEz 265      44.972  54.582  53.719  1.00  0.00           C
ATOM   9764  C27 POPEz 265      43.511  54.631  53.239  1.00  0.00           C
ATOM   9767  C28 POPEz 265      43.332  55.031  51.749  1.00  0.00           C
ATOM   9770  C29 POPEz 265      43.842  53.962  50.809  1.00  0.00           C
ATOM   9772 0C21 POPEz 265      43.172  53.332  49.820  1.00  0.00           C
ATOM   9774 1C21 POPEz 265      41.752  53.582  49.359  1.00  0.00           C
ATOM   9777 2C21 POPEz 265      41.562  53.211  47.869  1.00  0.00           C
ATOM   9780 3C21 POPEz 265      42.412  54.041  46.879  1.00  0.00           C
ATOM   9783 4C21 POPEz 265      43.212  53.192  45.869  1.00  0.00           C
ATOM   9786 5C21 POPEz 265      42.372  52.461  44.810  1.00  0.00           C
ATOM   9789 6C21 POPEz 265      41.592  53.391  43.869  1.00  0.00           C
ATOM   9792 7C21 POPEz 265      40.932  52.651  42.699  1.00  0.00           C
ATOM   9795 8C21 POPEz 265      40.132  53.571  41.769  1.00  0.00           C
ATOM   9799  C33 POPEz 265      51.182  52.941  57.269  1.00  0.00           C
ATOM   9802  C34 POPEz 265      50.652  53.762  56.079  1.00  0.00           C
ATOM   9805  C35 POPEz 265      50.612  55.282  56.329  1.00  0.00           C
ATOM   9808  C36 POPEz 265      49.872  56.031  55.210  1.00  0.00           C
ATOM   9811  C37 POPEz 265      50.412  57.451  55.009  1.00  0.00           C
ATOM   9814  C38 POPEz 265      49.682  58.162  53.859  1.00  0.00           C
ATOM   9817  C39 POPEz 265      50.522  59.261  53.199  1.00  0.00           C
ATOM   9820 0C31 POPEz 265      50.792  60.492  54.069  1.00  0.00           C
ATOM   9823 1C31 POPEz 265      51.562  61.551  53.289  1.00  0.00           C
ATOM   9826 2C31 POPEz 265      51.741  62.882  54.039  1.00  0.00           C
ATOM   9829 3C31 POPEz 265      52.392  63.952  53.159  1.00  0.00           C
ATOM   9832 4C31 POPEz 265      53.892  63.711  52.949  1.00  0.00           C
ATOM   9835 5C31 POPEz 265      54.442  64.361  51.669  1.00  0.00           C
ATOM   9838 6C31 POPEz 265      55.922  64.033  51.449  1.00  0.00           C
ATOM   9842  NH3 POPE0 266       6.922  86.332  27.549  1.00  0.00           N
ATOM   9846  C12 POPE0 266       5.562  86.271  26.909  1.00  0.00           C
ATOM   9849  C11 POPE0 266       5.392  85.021  26.029  1.00  0.00           C
ATOM   9852  P   POPE0 266       2.942  84.173  25.989  1.00  0.00           P
ATOM   9853  O13 POPE0 266       1.642  84.411  25.319  1.00  0.00           O
ATOM   9854  O14 POPE0 266       3.512  82.802  26.019  1.00  0.00           O
ATOM   9855  O11 POPE0 266       2.812  84.732  27.449  1.00  0.00           O
ATOM   9856  O12 POPE0 266       4.102  85.052  25.409  1.00  0.00           O
ATOM   9857  C1  POPE0 266       2.402  83.952  28.559  1.00  0.00           C
ATOM   9860  C2  POPE0 266       3.572  83.871  29.549  1.00  0.00           C
ATOM   9862  O21 POPE0 266       3.372  82.732  30.409  1.00  0.00           O
ATOM   9863  C21 POPE0 266       4.302  81.812  30.339  1.00  0.00           C
ATOM   9864  O22 POPE0 266       5.172  81.742  29.479  1.00  0.00           O
ATOM   9865  C22 POPE0 266       4.132  80.822  31.489  1.00  0.00           C
ATOM   9868  C3  POPE0 266       3.702  85.132  30.439  1.00  0.00           C
ATOM   9871  O31 POPE0 266       4.662  84.912  31.489  1.00  0.00           O
ATOM   9872  C31 POPE0 266       5.922  85.232  31.229  1.00  0.00           C
ATOM   9873  O32 POPE0 266       6.352  85.661  30.169  1.00  0.00           O
ATOM   9874  C32 POPE0 266       6.752  84.981  32.489  1.00  0.00           C
ATOM   9877  C23 POPE0 266       4.932  81.221  32.749  1.00  0.00           C
ATOM   9880  C24 POPE0 266       4.242  80.871  34.069  1.00  0.00           C
ATOM   9883  C25 POPE0 266       3.682  79.442  34.160  1.00  0.00           C
ATOM   9886  C26 POPE0 266       3.062  79.162  35.529  1.00  0.00           C
ATOM   9889  C27 POPE0 266       2.242  77.861  35.550  1.00  0.00           C
ATOM   9892  C28 POPE0 266       1.442  77.641  36.839  1.00  0.00           C
ATOM   9895  C29 POPE0 266       2.342  77.201  37.970  1.00  0.00           C
ATOM   9897 0C21 POPE0 266       2.502  77.802  39.160  1.00  0.00           C
ATOM   9899 1C21 POPE0 266       1.832  79.052  39.649  1.00  0.00           C
ATOM   9902 2C21 POPE0 266       0.772  78.802  40.739  1.00  0.00           C
ATOM   9905 3C21 POPE0 266       0.422  80.122  41.449  1.00  0.00           C
ATOM   9908 4C21 POPE0 266      -0.738  80.022  42.449  1.00  0.00           C
ATOM   9911 5C21 POPE0 266      -0.858  81.332  43.259  1.00  0.00           C
ATOM   9914 6C21 POPE0 266      -2.308  81.791  43.469  1.00  0.00           C
ATOM   9917 7C21 POPE0 266      -2.371  83.172  44.129  1.00  0.00           C
ATOM   9920 8C21 POPE0 266      -3.781  83.751  44.239  1.00  0.00           C
ATOM   9924  C33 POPE0 266       6.022  85.401  33.789  1.00  0.00           C
ATOM   9927  C34 POPE0 266       6.902  85.272  35.039  1.00  0.00           C
ATOM   9930  C35 POPE0 266       6.932  83.861  35.649  1.00  0.00           C
ATOM   9933  C36 POPE0 266       8.172  83.662  36.529  1.00  0.00           C
ATOM   9936  C37 POPE0 266       8.052  82.552  37.579  1.00  0.00           C
ATOM   9939  C38 POPE0 266       7.572  83.012  38.960  1.00  0.00           C
ATOM   9942  C39 POPE0 266       8.402  84.151  39.559  1.00  0.00           C
ATOM   9945 0C31 POPE0 266       8.162  84.382  41.049  1.00  0.00           C
ATOM   9948 1C31 POPE0 266       8.982  83.432  41.939  1.00  0.00           C
ATOM   9951 2C31 POPE0 266       8.712  83.712  43.419  1.00  0.00           C
ATOM   9954 3C31 POPE0 266       9.612  82.912  44.359  1.00  0.00           C
ATOM   9957 4C31 POPE0 266      11.082  83.322  44.399  1.00  0.00           C
ATOM   9960 5C31 POPE0 266      11.772  82.682  45.619  1.00  0.00           C
ATOM   9963 6C31 POPE0 266      13.252  83.031  45.749  1.00  0.00           C
ATOM   9967  NH3 POPE1 267     122.672  18.332  21.519  1.00  0.00           N
ATOM   9971  C12 POPE1 267     121.292  18.621  20.979  1.00  0.00           C
ATOM   9974  C11 POPE1 267     121.222  20.072  20.459  1.00  0.00           C
ATOM   9977  P   POPE1 267     118.672  20.811  20.489  1.00  0.00           P
ATOM   9978  O13 POPE1 267     118.191  21.982  19.729  1.00  0.00           O
ATOM   9979  O14 POPE1 267     117.752  19.672  20.629  1.00  0.00           O
ATOM   9980  O11 POPE1 267     119.152  21.271  21.919  1.00  0.00           O
ATOM   9981  O12 POPE1 267     120.002  20.322  19.769  1.00  0.00           O
ATOM   9982  C1  POPE1 267     118.232  21.752  22.899  1.00  0.00           C
ATOM   9985  C2  POPE1 267     118.702  21.301  24.309  1.00  0.00           C
ATOM   9987  O21 POPE1 267     118.141  22.141  25.349  1.00  0.00           O
ATOM   9988  C21 POPE1 267     116.872  21.852  25.639  1.00  0.00           C
ATOM   9989  O22 POPE1 267     116.162  21.092  25.009  1.00  0.00           O
ATOM   9990  C22 POPE1 267     116.471  22.682  26.869  1.00  0.00           C
ATOM   9993  C3  POPE1 267     120.252  21.392  24.389  1.00  0.00           C
ATOM   9996  O31 POPE1 267     120.722  20.862  25.649  1.00  0.00           O
ATOM   9997  C31 POPE1 267     121.282  21.752  26.469  1.00  0.00           C
ATOM   9998  O32 POPE1 267     121.552  22.912  26.179  1.00  0.00           O
ATOM   9999  C32 POPE1 267     121.491  21.131  27.849  1.00  0.00           C
ATOM  10002  C23 POPE1 267     117.041  22.112  28.199  1.00  0.00           C
ATOM  10005  C24 POPE1 267     117.511  23.202  29.189  1.00  0.00           C
ATOM  10008  C25 POPE1 267     118.021  22.601  30.519  1.00  0.00           C
ATOM  10011  C26 POPE1 267     118.622  23.641  31.489  1.00  0.00           C
ATOM  10014  C27 POPE1 267     117.962  23.602  32.879  1.00  0.00           C
ATOM  10017  C28 POPE1 267     118.412  24.712  33.849  1.00  0.00           C
ATOM  10020  C29 POPE1 267     119.622  24.391  34.699  1.00  0.00           C
ATOM  10022 0C21 POPE1 267     119.712  24.382  36.039  1.00  0.00           C
ATOM  10024 1C21 POPE1 267     118.632  24.671  37.050  1.00  0.00           C
ATOM  10027 2C21 POPE1 267     119.011  25.802  38.040  1.00  0.00           C
ATOM  10030 3C21 POPE1 267     120.182  25.461  38.979  1.00  0.00           C
ATOM  10033 4C21 POPE1 267     120.392  26.551  40.049  1.00  0.00           C
ATOM  10036 5C21 POPE1 267     121.491  26.181  41.060  1.00  0.00           C
ATOM  10039 6C21 POPE1 267     121.702  27.271  42.129  1.00  0.00           C
ATOM  10042 7C21 POPE1 267     122.752  26.832  43.159  1.00  0.00           C
ATOM  10045 8C21 POPE1 267     123.001  27.842  44.290  1.00  0.00           C
ATOM  10049  C33 POPE1 267     122.881  21.441  28.439  1.00  0.00           C
ATOM  10052  C34 POPE1 267     123.042  20.962  29.889  1.00  0.00           C
ATOM  10055  C35 POPE1 267     122.452  21.901  30.959  1.00  0.00           C
ATOM  10058  C36 POPE1 267     123.062  23.311  30.959  1.00  0.00           C
ATOM  10061  C37 POPE1 267     122.752  24.111  32.239  1.00  0.00           C
ATOM  10064  C38 POPE1 267     123.162  25.591  32.169  1.00  0.00           C
ATOM  10067  C39 POPE1 267     124.632  25.821  31.790  1.00  0.00           C
ATOM  10070 0C31 POPE1 267     125.042  27.301  31.780  1.00  0.00           C
ATOM  10073 1C31 POPE1 267     126.062  27.621  30.669  1.00  0.00           C
ATOM  10076 2C31 POPE1 267     126.372  29.131  30.539  1.00  0.00           C
ATOM  10079 3C31 POPE1 267     127.002  29.771  31.780  1.00  0.00           C
ATOM  10082 4C31 POPE1 267     128.405  29.231  32.099  1.00  0.00           C
ATOM  10085 5C31 POPE1 267     128.894  29.622  33.500  1.00  0.00           C
ATOM  10088 6C31 POPE1 267     130.334  29.181  33.779  1.00  0.00           C
ATOM  10092  NH3 POPE2 268     127.724 105.531  72.700  1.00  0.00           N
ATOM  10096  C12 POPE2 268     127.895 104.251  71.919  1.00  0.00           C
ATOM  10099  C11 POPE2 268     126.562 103.482  71.769  1.00  0.00           C
ATOM  10102  P   POPE2 268     124.541 105.132  71.430  1.00  0.00           P
ATOM  10103  O13 POPE2 268     123.291 104.391  71.690  1.00  0.00           O
ATOM  10104  O14 POPE2 268     125.122 105.892  72.569  1.00  0.00           O
ATOM  10105  O11 POPE2 268     124.332 106.082  70.179  1.00  0.00           O
ATOM  10106  O12 POPE2 268     125.651 104.132  70.899  1.00  0.00           O
ATOM  10107  C1  POPE2 268     123.662 105.572  69.020  1.00  0.00           C
ATOM  10110  C2  POPE2 268     124.181 106.302  67.759  1.00  0.00           C
ATOM  10112  O21 POPE2 268     123.431 105.912  66.590  1.00  0.00           O
ATOM  10113  C21 POPE2 268     122.642 106.852  66.099  1.00  0.00           C
ATOM  10114  O22 POPE2 268     122.151 107.772  66.730  1.00  0.00           O
ATOM  10115  C22 POPE2 268     122.552 106.701  64.579  1.00  0.00           C
ATOM  10118  C3  POPE2 268     125.672 105.951  67.519  1.00  0.00           C
ATOM  10121  O31 POPE2 268     126.092 106.471  66.239  1.00  0.00           O
ATOM  10122  C31 POPE2 268     127.092 107.332  66.229  1.00  0.00           C
ATOM  10123  O32 POPE2 268     127.745 107.692  67.189  1.00  0.00           O
ATOM  10124  C32 POPE2 268     127.284 107.842  64.809  1.00  0.00           C
ATOM  10127  C23 POPE2 268     121.932 107.992  64.009  1.00  0.00           C
ATOM  10130  C24 POPE2 268     121.862 108.182  62.489  1.00  0.00           C
ATOM  10133  C25 POPE2 268     121.062 109.452  62.159  1.00  0.00           C
ATOM  10136  C26 POPE2 268     120.571 109.541  60.699  1.00  0.00           C
ATOM  10139  C27 POPE2 268     121.692 109.583  59.659  1.00  0.00           C
ATOM  10142  C28 POPE2 268     121.191 109.312  58.219  1.00  0.00           C
ATOM  10145  C29 POPE2 268     120.212 110.352  57.739  1.00  0.00           C
ATOM  10147 0C21 POPE2 268     120.482 111.391  56.919  1.00  0.00           C
ATOM  10149 1C21 POPE2 268     121.812 111.742  56.289  1.00  0.00           C
ATOM  10152 2C21 POPE2 268     121.662 112.062  54.799  1.00  0.00           C
ATOM  10155 3C21 POPE2 268     122.972 112.602  54.199  1.00  0.00           C
ATOM  10158 4C21 POPE2 268     122.922 112.861  52.689  1.00  0.00           C
ATOM  10161 5C21 POPE2 268     121.832 113.852  52.259  1.00  0.00           C
ATOM  10164 6C21 POPE2 268     121.712 113.961  50.730  1.00  0.00           C
ATOM  10167 7C21 POPE2 268     120.422 114.642  50.289  1.00  0.00           C
ATOM  10170 8C21 POPE2 268     120.151 114.512  48.789  1.00  0.00           C
ATOM  10174  C33 POPE2 268     128.265 109.031  64.779  1.00  0.00           C
ATOM  10177  C34 POPE2 268     128.394 109.651  63.390  1.00  0.00           C
ATOM  10180  C35 POPE2 268     127.162 110.451  62.959  1.00  0.00           C
ATOM  10183  C36 POPE2 268     127.485 111.911  62.629  1.00  0.00           C
ATOM  10186  C37 POPE2 268     126.232 112.732  62.289  1.00  0.00           C
ATOM  10189  C38 POPE2 268     126.562 114.162  61.819  1.00  0.00           C
ATOM  10192  C39 POPE2 268     127.284 115.001  62.879  1.00  0.00           C
ATOM  10195 0C31 POPE2 268     127.635 116.412  62.369  1.00  0.00           C
ATOM  10198 1C31 POPE2 268     126.872 117.521  63.099  1.00  0.00           C
ATOM  10201 2C31 POPE2 268     127.101 118.882  62.429  1.00  0.00           C
ATOM  10204 3C31 POPE2 268     126.752 120.092  63.300  1.00  0.00           C
ATOM  10207 4C31 POPE2 268     125.312 120.162  63.829  1.00  0.00           C
ATOM  10210 5C31 POPE2 268     125.092 121.461  64.619  1.00  0.00           C
ATOM  10213 6C31 POPE2 268     123.642 121.682  65.059  1.00  0.00           C
ATOM  10217  NH3 POPE3 269      29.172  23.851  69.649  1.00  0.00           N
ATOM  10221  C12 POPE3 269      29.812  24.081  68.309  1.00  0.00           C
ATOM  10224  C11 POPE3 269      29.502  25.492  67.799  1.00  0.00           C
ATOM  10227  P   POPE3 269      26.882  26.072  67.889  1.00  0.00           P
ATOM  10228  O13 POPE3 269      26.962  25.572  69.279  1.00  0.00           O
ATOM  10229  O14 POPE3 269      26.752  27.542  67.669  1.00  0.00           O
ATOM  10230  O11 POPE3 269      25.752  25.242  67.159  1.00  0.00           O
ATOM  10231  O12 POPE3 269      28.222  25.591  67.169  1.00  0.00           O
ATOM  10232  C1  POPE3 269      26.152  24.151  66.329  1.00  0.00           C
ATOM  10235  C2  POPE3 269      26.562  24.612  64.909  1.00  0.00           C
ATOM  10237  O21 POPE3 269      25.352  24.861  64.179  1.00  0.00           O
ATOM  10238  C21 POPE3 269      25.512  25.512  63.040  1.00  0.00           C
ATOM  10239  O22 POPE3 269      26.582  25.781  62.509  1.00  0.00           O
ATOM  10240  C22 POPE3 269      24.142  25.881  62.469  1.00  0.00           C
ATOM  10243  C3  POPE3 269      27.502  23.582  64.199  1.00  0.00           C
ATOM  10246  O31 POPE3 269      28.762  24.201  63.879  1.00  0.00           O
ATOM  10247  C31 POPE3 269      29.452  24.041  62.739  1.00  0.00           C
ATOM  10248  O32 POPE3 269      30.552  24.541  62.559  1.00  0.00           O
ATOM  10249  C32 POPE3 269      28.732  23.181  61.699  1.00  0.00           C
ATOM  10252  C23 POPE3 269      24.032  25.732  60.939  1.00  0.00           C
ATOM  10255  C24 POPE3 269      22.802  26.481  60.389  1.00  0.00           C
ATOM  10258  C25 POPE3 269      22.772  26.662  58.869  1.00  0.00           C
ATOM  10261  C26 POPE3 269      23.032  25.391  58.050  1.00  0.00           C
ATOM  10264  C27 POPE3 269      22.362  25.422  56.660  1.00  0.00           C
ATOM  10267  C28 POPE3 269      22.772  24.242  55.759  1.00  0.00           C
ATOM  10270  C29 POPE3 269      21.772  23.962  54.669  1.00  0.00           C
ATOM  10272 0C21 POPE3 269      21.832  24.361  53.379  1.00  0.00           C
ATOM  10274 1C21 POPE3 269      22.882  25.221  52.739  1.00  0.00           C
ATOM  10277 2C21 POPE3 269      22.422  25.711  51.339  1.00  0.00           C
ATOM  10280 3C21 POPE3 269      21.322  26.791  51.379  1.00  0.00           C
ATOM  10283 4C21 POPE3 269      20.522  26.861  50.070  1.00  0.00           C
ATOM  10286 5C21 POPE3 269      19.402  27.922  50.070  1.00  0.00           C
ATOM  10289 6C21 POPE3 269      18.532  27.822  48.809  1.00  0.00           C
ATOM  10292 7C21 POPE3 269      17.422  28.871  48.749  1.00  0.00           C
ATOM  10295 8C21 POPE3 269      16.602  28.822  47.460  1.00  0.00           C
ATOM  10299  C33 POPE3 269      29.552  22.922  60.419  1.00  0.00           C
ATOM  10302  C34 POPE3 269      30.592  21.811  60.579  1.00  0.00           C
ATOM  10305  C35 POPE3 269      31.162  21.341  59.230  1.00  0.00           C
ATOM  10308  C36 POPE3 269      31.632  22.481  58.309  1.00  0.00           C
ATOM  10311  C37 POPE3 269      32.542  21.971  57.199  1.00  0.00           C
ATOM  10314  C38 POPE3 269      33.172  23.102  56.369  1.00  0.00           C
ATOM  10317  C39 POPE3 269      34.042  22.582  55.219  1.00  0.00           C
ATOM  10320 0C31 POPE3 269      35.242  21.742  55.659  1.00  0.00           C
ATOM  10323 1C31 POPE3 269      36.182  21.492  54.469  1.00  0.00           C
ATOM  10326 2C31 POPE3 269      37.252  20.422  54.729  1.00  0.00           C
ATOM  10329 3C31 POPE3 269      38.492  20.572  53.849  1.00  0.00           C
ATOM  10332 4C31 POPE3 269      38.222  20.592  52.339  1.00  0.00           C
ATOM  10335 5C31 POPE3 269      39.512  20.662  51.509  1.00  0.00           C
ATOM  10338 6C31 POPE3 269      39.362  21.451  50.210  1.00  0.00           C
ATOM  10342  NH3 POPE4 270      29.102  75.491  71.249  1.00  0.00           N
ATOM  10346  C12 POPE4 270      29.222  76.993  71.360  1.00  0.00           C
ATOM  10349  C11 POPE4 270      29.632  77.671  70.039  1.00  0.00           C
ATOM  10352  P   POPE4 270      28.932  80.141  69.529  1.00  0.00           P
ATOM  10353  O13 POPE4 270      27.572  79.561  69.339  1.00  0.00           O
ATOM  10354  O14 POPE4 270      28.982  81.471  70.169  1.00  0.00           O
ATOM  10355  O11 POPE4 270      29.702  80.232  68.159  1.00  0.00           O
ATOM  10356  O12 POPE4 270      29.812  79.082  70.289  1.00  0.00           O
ATOM  10357  C1  POPE4 270      30.852  81.102  67.999  1.00  0.00           C
ATOM  10360  C2  POPE4 270      30.612  82.142  66.879  1.00  0.00           C
ATOM  10362  O21 POPE4 270      31.592  83.182  67.050  1.00  0.00           O
ATOM  10363  C21 POPE4 270      32.362  83.672  66.070  1.00  0.00           C
ATOM  10364  O22 POPE4 270      33.312  84.411  66.269  1.00  0.00           O
ATOM  10365  C22 POPE4 270      31.912  83.342  64.649  1.00  0.00           C
ATOM  10368  C3  POPE4 270      29.182  82.692  67.059  1.00  0.00           C
ATOM  10371  O31 POPE4 270      28.912  83.871  66.269  1.00  0.00           O
ATOM  10372  C31 POPE4 270      28.602  84.942  66.980  1.00  0.00           C
ATOM  10373  O32 POPE4 270      28.822  85.121  68.159  1.00  0.00           O
ATOM  10374  C32 POPE4 270      27.912  85.962  66.089  1.00  0.00           C
ATOM  10377  C23 POPE4 270      32.722  84.232  63.669  1.00  0.00           C
ATOM  10380  C24 POPE4 270      32.542  83.902  62.180  1.00  0.00           C
ATOM  10383  C25 POPE4 270      31.342  84.583  61.509  1.00  0.00           C
ATOM  10386  C26 POPE4 270      29.982  84.011  61.949  1.00  0.00           C
ATOM  10389  C27 POPE4 270      28.892  84.221  60.890  1.00  0.00           C
ATOM  10392  C28 POPE4 270      27.642  83.361  61.179  1.00  0.00           C
ATOM  10395  C29 POPE4 270      26.532  83.622  60.199  1.00  0.00           C
ATOM  10397 0C21 POPE4 270      25.582  82.721  59.879  1.00  0.00           C
ATOM  10399 1C21 POPE4 270      25.472  81.342  60.459  1.00  0.00           C
ATOM  10402 2C21 POPE4 270      24.532  80.413  59.680  1.00  0.00           C
ATOM  10405 3C21 POPE4 270      25.032  80.012  58.279  1.00  0.00           C
ATOM  10408 4C21 POPE4 270      24.142  78.921  57.669  1.00  0.00           C
ATOM  10411 5C21 POPE4 270      24.612  78.412  56.299  1.00  0.00           C
ATOM  10414 6C21 POPE4 270      23.672  77.312  55.769  1.00  0.00           C
ATOM  10417 7C21 POPE4 270      24.112  76.721  54.430  1.00  0.00           C
ATOM  10420 8C21 POPE4 270      23.132  75.681  53.869  1.00  0.00           C
ATOM  10424  C33 POPE4 270      26.462  85.582  65.759  1.00  0.00           C
ATOM  10427  C34 POPE4 270      26.402  84.462  64.719  1.00  0.00           C
ATOM  10430  C35 POPE4 270      25.012  84.242  64.129  1.00  0.00           C
ATOM  10433  C36 POPE4 270      24.662  85.312  63.089  1.00  0.00           C
ATOM  10436  C37 POPE4 270      23.392  84.992  62.299  1.00  0.00           C
ATOM  10439  C38 POPE4 270      23.242  85.962  61.129  1.00  0.00           C
ATOM  10442  C39 POPE4 270      21.802  86.142  60.629  1.00  0.00           C
ATOM  10445 0C31 POPE4 270      21.402  85.141  59.539  1.00  0.00           C
ATOM  10448 1C31 POPE4 270      19.912  85.292  59.220  1.00  0.00           C
ATOM  10451 2C31 POPE4 270      19.452  84.481  57.999  1.00  0.00           C
ATOM  10454 3C31 POPE4 270      19.832  85.111  56.660  1.00  0.00           C
ATOM  10457 4C31 POPE4 270      18.682  85.021  55.639  1.00  0.00           C
ATOM  10460 5C31 POPE4 270      19.032  85.611  54.279  1.00  0.00           C
ATOM  10463 6C31 POPE4 270      17.852  85.602  53.309  1.00  0.00           C
ATOM  10467  NH3 POPE5 271      19.102  47.232  67.099  1.00  0.00           N
ATOM  10471  C12 POPE5 271      18.682  48.571  67.629  1.00  0.00           C
ATOM  10474  C11 POPE5 271      17.172  48.801  67.469  1.00  0.00           C
ATOM  10477  P   POPE5 271      15.622  50.923  67.229  1.00  0.00           P
ATOM  10478  O13 POPE5 271      14.322  50.382  67.679  1.00  0.00           O
ATOM  10479  O14 POPE5 271      15.842  52.381  67.399  1.00  0.00           O
ATOM  10480  O11 POPE5 271      15.762  50.561  65.699  1.00  0.00           O
ATOM  10481  O12 POPE5 271      16.822  50.122  67.889  1.00  0.00           O
ATOM  10482  C1  POPE5 271      16.932  50.931  64.960  1.00  0.00           C
ATOM  10485  C2  POPE5 271      16.732  50.721  63.439  1.00  0.00           C
ATOM  10487  O21 POPE5 271      16.442  51.982  62.819  1.00  0.00           O
ATOM  10488  C21 POPE5 271      15.432  52.201  62.009  1.00  0.00           C
ATOM  10489  O22 POPE5 271      14.352  51.621  61.980  1.00  0.00           O
ATOM  10490  C22 POPE5 271      15.862  53.361  61.099  1.00  0.00           C
ATOM  10493  C3  POPE5 271      15.832  49.482  63.069  1.00  0.00           C
ATOM  10496  O31 POPE5 271      15.712  49.291  61.639  1.00  0.00           O
ATOM  10497  C31 POPE5 271      15.692  48.032  61.189  1.00  0.00           C
ATOM  10498  O32 POPE5 271      15.822  47.052  61.889  1.00  0.00           O
ATOM  10499  C32 POPE5 271      15.542  48.001  59.669  1.00  0.00           C
ATOM  10502  C23 POPE5 271      14.922  53.612  59.890  1.00  0.00           C
ATOM  10505  C24 POPE5 271      15.602  54.422  58.769  1.00  0.00           C
ATOM  10508  C25 POPE5 271      16.012  55.841  59.160  1.00  0.00           C
ATOM  10511  C26 POPE5 271      17.042  56.382  58.169  1.00  0.00           C
ATOM  10514  C27 POPE5 271      17.452  57.832  58.430  1.00  0.00           C
ATOM  10517  C28 POPE5 271      18.702  58.242  57.619  1.00  0.00           C
ATOM  10520  C29 POPE5 271      18.492  58.251  56.129  1.00  0.00           C
ATOM  10522 0C21 POPE5 271      19.252  58.952  55.270  1.00  0.00           C
ATOM  10524 1C21 POPE5 271      20.452  59.781  55.649  1.00  0.00           C
ATOM  10527 2C21 POPE5 271      21.512  59.802  54.529  1.00  0.00           C
ATOM  10530 3C21 POPE5 271      21.122  60.692  53.329  1.00  0.00           C
ATOM  10533 4C21 POPE5 271      22.032  61.922  53.219  1.00  0.00           C
ATOM  10536 5C21 POPE5 271      21.582  62.892  52.119  1.00  0.00           C
ATOM  10539 6C21 POPE5 271      22.442  64.151  52.009  1.00  0.00           C
ATOM  10542 7C21 POPE5 271      23.862  63.901  51.489  1.00  0.00           C
ATOM  10545 8C21 POPE5 271      24.702  65.171  51.359  1.00  0.00           C
ATOM  10549  C33 POPE5 271      16.632  48.841  58.989  1.00  0.00           C
ATOM  10552  C34 POPE5 271      16.452  49.121  57.499  1.00  0.00           C
ATOM  10555  C35 POPE5 271      16.282  47.861  56.650  1.00  0.00           C
ATOM  10558  C36 POPE5 271      16.482  48.192  55.169  1.00  0.00           C
ATOM  10561  C37 POPE5 271      16.212  47.001  54.249  1.00  0.00           C
ATOM  10564  C38 POPE5 271      16.302  47.401  52.770  1.00  0.00           C
ATOM  10567  C39 POPE5 271      17.702  47.812  52.289  1.00  0.00           C
ATOM  10570 0C31 POPE5 271      18.712  46.662  52.279  1.00  0.00           C
ATOM  10573 1C31 POPE5 271      20.042  47.061  51.619  1.00  0.00           C
ATOM  10576 2C31 POPE5 271      20.992  45.881  51.369  1.00  0.00           C
ATOM  10579 3C31 POPE5 271      20.852  45.251  49.979  1.00  0.00           C
ATOM  10582 4C31 POPE5 271      19.512  44.532  49.739  1.00  0.00           C
ATOM  10585 5C31 POPE5 271      19.542  43.582  48.529  1.00  0.00           C
ATOM  10588 6C31 POPE5 271      18.182  42.941  48.249  1.00  0.00           C
ATOM  10592  NH3 POPE6 272      70.162 126.511  31.899  1.00  0.00           N
ATOM  10596  C12 POPE6 272      71.372 126.721  31.039  1.00  0.00           C
ATOM  10599  C11 POPE6 272      72.581 125.921  31.559  1.00  0.00           C
ATOM  10602  P   POPE6 272      73.102 123.532  32.399  1.00  0.00           P
ATOM  10603  O13 POPE6 272      72.992 122.162  31.859  1.00  0.00           O
ATOM  10604  O14 POPE6 272      74.472 124.022  32.710  1.00  0.00           O
ATOM  10605  O11 POPE6 272      72.152 123.602  33.679  1.00  0.00           O
ATOM  10606  O12 POPE6 272      72.312 124.522  31.479  1.00  0.00           O
ATOM  10607  C1  POPE6 272      72.682 123.252  34.949  1.00  0.00           C
ATOM  10610  C2  POPE6 272      71.842 122.232  35.769  1.00  0.00           C
ATOM  10612  O21 POPE6 272      72.691 121.751  36.809  1.00  0.00           O
ATOM  10613  C21 POPE6 272      72.372 121.552  38.089  1.00  0.00           C
ATOM  10614  O22 POPE6 272      73.122 120.962  38.859  1.00  0.00           O
ATOM  10615  C22 POPE6 272      71.052 122.191  38.519  1.00  0.00           C
ATOM  10618  C3  POPE6 272      71.482 120.992  34.929  1.00  0.00           C
ATOM  10621  O31 POPE6 272      71.002 119.922  35.779  1.00  0.00           O
ATOM  10622  C31 POPE6 272      71.152 118.731  35.210  1.00  0.00           C
ATOM  10623  O32 POPE6 272      71.352 118.572  34.009  1.00  0.00           O
ATOM  10624  C32 POPE6 272      71.071 117.641  36.279  1.00  0.00           C
ATOM  10627  C23 POPE6 272      70.842 122.121  40.049  1.00  0.00           C
ATOM  10630  C24 POPE6 272      71.822 122.962  40.879  1.00  0.00           C
ATOM  10633  C25 POPE6 272      71.772 122.532  42.349  1.00  0.00           C
ATOM  10636  C26 POPE6 272      72.812 123.242  43.239  1.00  0.00           C
ATOM  10639  C27 POPE6 272      72.882 122.602  44.629  1.00  0.00           C
ATOM  10642  C28 POPE6 272      73.892 123.272  45.569  1.00  0.00           C
ATOM  10645  C29 POPE6 272      73.412 124.583  46.119  1.00  0.00           C
ATOM  10647 0C21 POPE6 272      73.662 125.062  47.349  1.00  0.00           C
ATOM  10649 1C21 POPE6 272      74.522 124.401  48.399  1.00  0.00           C
ATOM  10652 2C21 POPE6 272      73.702 123.882  49.589  1.00  0.00           C
ATOM  10655 3C21 POPE6 272      74.612 123.352  50.699  1.00  0.00           C
ATOM  10658 4C21 POPE6 272      73.852 122.901  51.959  1.00  0.00           C
ATOM  10661 5C21 POPE6 272      74.792 122.402  53.069  1.00  0.00           C
ATOM  10664 6C21 POPE6 272      75.712 123.482  53.629  1.00  0.00           C
ATOM  10667 7C21 POPE6 272      76.552 122.971  54.799  1.00  0.00           C
ATOM  10670 8C21 POPE6 272      77.422 124.062  55.419  1.00  0.00           C
ATOM  10674  C33 POPE6 272      71.872 118.001  37.559  1.00  0.00           C
ATOM  10677  C34 POPE6 272      71.922 116.832  38.549  1.00  0.00           C
ATOM  10680  C35 POPE6 272      72.901 117.072  39.709  1.00  0.00           C
ATOM  10683  C36 POPE6 272      72.882 115.941  40.739  1.00  0.00           C
ATOM  10686  C37 POPE6 272      74.072 116.012  41.709  1.00  0.00           C
ATOM  10689  C38 POPE6 272      74.431 114.632  42.289  1.00  0.00           C
ATOM  10692  C39 POPE6 272      75.692 114.651  43.169  1.00  0.00           C
ATOM  10695 0C31 POPE6 272      75.522 115.352  44.519  1.00  0.00           C
ATOM  10698 1C31 POPE6 272      74.482 114.682  45.429  1.00  0.00           C
ATOM  10701 2C31 POPE6 272      74.522 115.242  46.859  1.00  0.00           C
ATOM  10704 3C31 POPE6 272      73.542 114.541  47.819  1.00  0.00           C
ATOM  10707 4C31 POPE6 272      72.071 114.791  47.460  1.00  0.00           C
ATOM  10710 5C31 POPE6 272      71.092 114.151  48.459  1.00  0.00           C
ATOM  10713 6C31 POPE6 272      69.632 114.242  48.019  1.00  0.00           C
ATOM  10717  NH3 POPE7 273      54.802 117.361  72.079  1.00  0.00           N
ATOM  10721  C12 POPE7 273      53.772 118.312  71.539  1.00  0.00           C
ATOM  10724  C11 POPE7 273      52.892 117.652  70.480  1.00  0.00           C
ATOM  10727  P   POPE7 273      51.032 115.852  70.359  1.00  0.00           P
ATOM  10728  O13 POPE7 273      51.162 114.382  70.389  1.00  0.00           O
ATOM  10729  O14 POPE7 273      49.802 116.442  70.930  1.00  0.00           O
ATOM  10730  O11 POPE7 273      51.132 116.282  68.829  1.00  0.00           O
ATOM  10731  O12 POPE7 273      52.302 116.492  71.039  1.00  0.00           O
ATOM  10732  C1  POPE7 273      49.941 116.082  68.029  1.00  0.00           C
ATOM  10735  C2  POPE7 273      50.212 115.342  66.699  1.00  0.00           C
ATOM  10737  O21 POPE7 273      48.932 115.062  66.079  1.00  0.00           O
ATOM  10738  C21 POPE7 273      48.962 114.892  64.769  1.00  0.00           C
ATOM  10739  O22 POPE7 273      49.912 115.141  64.039  1.00  0.00           O
ATOM  10740  C22 POPE7 273      47.612 114.332  64.290  1.00  0.00           C
ATOM  10743  C3  POPE7 273      50.982 114.022  67.019  1.00  0.00           C
ATOM  10746  O31 POPE7 273      50.972 113.111  65.909  1.00  0.00           O
ATOM  10747  C31 POPE7 273      51.601 111.981  66.140  1.00  0.00           C
ATOM  10748  O32 POPE7 273      52.082 111.632  67.210  1.00  0.00           O
ATOM  10749  C32 POPE7 273      51.712 111.212  64.829  1.00  0.00           C
ATOM  10752  C23 POPE7 273      47.542 114.052  62.770  1.00  0.00           C
ATOM  10755  C24 POPE7 273      46.322 113.193  62.379  1.00  0.00           C
ATOM  10758  C25 POPE7 273      46.022 113.122  60.869  1.00  0.00           C
ATOM  10761  C26 POPE7 273      47.191 112.682  59.969  1.00  0.00           C
ATOM  10764  C27 POPE7 273      46.732 112.501  58.509  1.00  0.00           C
ATOM  10767  C28 POPE7 273      47.861 112.582  57.449  1.00  0.00           C
ATOM  10770  C29 POPE7 273      47.261 112.711  56.070  1.00  0.00           C
ATOM  10772 0C21 POPE7 273      47.832 112.412  54.890  1.00  0.00           C
ATOM  10774 1C21 POPE7 273      49.222 111.891  54.629  1.00  0.00           C
ATOM  10777 2C21 POPE7 273      50.002 112.732  53.589  1.00  0.00           C
ATOM  10780 3C21 POPE7 273      51.252 111.981  53.089  1.00  0.00           C
ATOM  10783 4C21 POPE7 273      51.982 112.652  51.909  1.00  0.00           C
ATOM  10786 5C21 POPE7 273      53.222 113.482  52.289  1.00  0.00           C
ATOM  10789 6C21 POPE7 273      54.532 112.682  52.429  1.00  0.00           C
ATOM  10792 7C21 POPE7 273      54.772 112.072  53.809  1.00  0.00           C
ATOM  10795 8C21 POPE7 273      56.162 111.442  53.979  1.00  0.00           C
ATOM  10799  C33 POPE7 273      52.222 112.142  63.699  1.00  0.00           C
ATOM  10802  C34 POPE7 273      52.152 111.542  62.289  1.00  0.00           C
ATOM  10805  C35 POPE7 273      52.362 112.662  61.249  1.00  0.00           C
ATOM  10808  C36 POPE7 273      52.152 112.212  59.809  1.00  0.00           C
ATOM  10811  C37 POPE7 273      52.342 113.382  58.829  1.00  0.00           C
ATOM  10814  C38 POPE7 273      52.152 112.951  57.369  1.00  0.00           C
ATOM  10817  C39 POPE7 273      52.762 113.942  56.369  1.00  0.00           C
ATOM  10820 0C31 POPE7 273      52.062 115.302  56.309  1.00  0.00           C
ATOM  10823 1C31 POPE7 273      52.851 116.282  55.439  1.00  0.00           C
ATOM  10826 2C31 POPE7 273      51.982 117.412  54.890  1.00  0.00           C
ATOM  10829 3C31 POPE7 273      52.752 118.322  53.939  1.00  0.00           C
ATOM  10832 4C31 POPE7 273      51.852 119.352  53.269  1.00  0.00           C
ATOM  10835 5C31 POPE7 273      52.562 120.121  52.159  1.00  0.00           C
ATOM  10838 6C31 POPE7 273      51.642 121.102  51.439  1.00  0.00           C
ATOM  10842  NH3 POPE8 274       1.302  21.251  25.819  1.00  0.00           N
ATOM  10846  C12 POPE8 274       2.752  21.371  25.429  1.00  0.00           C
ATOM  10849  C11 POPE8 274       3.372  19.961  25.319  1.00  0.00           C
ATOM  10852  P   POPE8 274       5.472  20.301  23.789  1.00  0.00           P
ATOM  10853  O13 POPE8 274       4.432  20.322  22.739  1.00  0.00           O
ATOM  10854  O14 POPE8 274       6.632  19.412  23.589  1.00  0.00           O
ATOM  10855  O11 POPE8 274       5.922  21.791  24.079  1.00  0.00           O
ATOM  10856  O12 POPE8 274       4.792  19.951  25.189  1.00  0.00           O
ATOM  10857  C1  POPE8 274       7.042  22.052  24.929  1.00  0.00           C
ATOM  10860  C2  POPE8 274       6.622  22.582  26.329  1.00  0.00           C
ATOM  10862  O21 POPE8 274       6.222  23.951  26.179  1.00  0.00           O
ATOM  10863  C21 POPE8 274       5.282  24.371  27.019  1.00  0.00           C
ATOM  10864  O22 POPE8 274       4.622  23.672  27.759  1.00  0.00           O
ATOM  10865  C22 POPE8 274       5.142  25.891  26.859  1.00  0.00           C
ATOM  10868  C3  POPE8 274       7.822  22.501  27.319  1.00  0.00           C
ATOM  10871  O31 POPE8 274       7.462  23.002  28.619  1.00  0.00           O
ATOM  10872  C31 POPE8 274       8.442  23.232  29.519  1.00  0.00           C
ATOM  10873  O32 POPE8 274       8.352  22.981  30.699  1.00  0.00           O
ATOM  10874  C32 POPE8 274       9.622  24.002  28.909  1.00  0.00           C
ATOM  10877  C23 POPE8 274       5.512  26.701  28.119  1.00  0.00           C
ATOM  10880  C24 POPE8 274       7.022  26.922  28.289  1.00  0.00           C
ATOM  10883  C25 POPE8 274       7.372  27.872  29.449  1.00  0.00           C
ATOM  10886  C26 POPE8 274       6.912  27.381  30.829  1.00  0.00           C
ATOM  10889  C27 POPE8 274       7.382  28.291  31.969  1.00  0.00           C
ATOM  10892  C28 POPE8 274       6.942  27.811  33.369  1.00  0.00           C
ATOM  10895  C29 POPE8 274       5.462  27.922  33.619  1.00  0.00           C
ATOM  10897 0C21 POPE8 274       4.862  28.211  34.789  1.00  0.00           C
ATOM  10899 1C21 POPE8 274       5.542  28.442  36.119  1.00  0.00           C
ATOM  10902 2C21 POPE8 274       5.042  27.501  37.239  1.00  0.00           C
ATOM  10905 3C21 POPE8 274       5.272  26.012  36.939  1.00  0.00           C
ATOM  10908 4C21 POPE8 274       5.222  25.091  38.169  1.00  0.00           C
ATOM  10911 5C21 POPE8 274       3.892  25.112  38.929  1.00  0.00           C
ATOM  10914 6C21 POPE8 274       3.922  24.192  40.169  1.00  0.00           C
ATOM  10917 7C21 POPE8 274       2.622  24.221  40.989  1.00  0.00           C
ATOM  10920 8C21 POPE8 274       2.722  23.412  42.279  1.00  0.00           C
ATOM  10924  C33 POPE8 274      10.362  24.791  30.009  1.00  0.00           C
ATOM  10927  C34 POPE8 274      11.222  25.942  29.469  1.00  0.00           C
ATOM  10930  C35 POPE8 274      12.242  26.422  30.519  1.00  0.00           C
ATOM  10933  C36 POPE8 274      11.632  26.871  31.859  1.00  0.00           C
ATOM  10936  C37 POPE8 274      12.742  27.221  32.859  1.00  0.00           C
ATOM  10939  C38 POPE8 274      12.302  28.111  34.029  1.00  0.00           C
ATOM  10942  C39 POPE8 274      11.292  27.481  34.999  1.00  0.00           C
ATOM  10945 0C31 POPE8 274      11.142  28.372  36.239  1.00  0.00           C
ATOM  10948 1C31 POPE8 274      10.122  27.881  37.279  1.00  0.00           C
ATOM  10951 2C31 POPE8 274      10.202  28.762  38.539  1.00  0.00           C
ATOM  10954 3C31 POPE8 274       9.262  28.311  39.659  1.00  0.00           C
ATOM  10957 4C31 POPE8 274       9.512  29.081  40.969  1.00  0.00           C
ATOM  10960 5C31 POPE8 274       8.712  30.381  41.070  1.00  0.00           C
ATOM  10963 6C31 POPE8 274       9.072  31.201  42.310  1.00  0.00           C
ATOM  10967  NH3 POPE9 275      64.142 108.421  71.419  1.00  0.00           N
ATOM  10971  C12 POPE9 275      63.302 109.352  70.610  1.00  0.00           C
ATOM  10974  C11 POPE9 275      63.932 110.752  70.559  1.00  0.00           C
ATOM  10977  P   POPE9 275      64.092 113.012  71.849  1.00  0.00           P
ATOM  10978  O13 POPE9 275      63.092 113.821  72.579  1.00  0.00           O
ATOM  10979  O14 POPE9 275      65.382 112.761  72.529  1.00  0.00           O
ATOM  10980  O11 POPE9 275      64.322 113.522  70.369  1.00  0.00           O
ATOM  10981  O12 POPE9 275      63.502 111.542  71.679  1.00  0.00           O
ATOM  10982  C1  POPE9 275      63.282 113.982  69.509  1.00  0.00           C
ATOM  10985  C2  POPE9 275      63.682 113.821  68.009  1.00  0.00           C
ATOM  10987  O21 POPE9 275      63.392 112.471  67.589  1.00  0.00           O
ATOM  10988  C21 POPE9 275      63.302 112.242  66.289  1.00  0.00           C
ATOM  10989  O22 POPE9 275      63.562 113.021  65.389  1.00  0.00           O
ATOM  10990  C22 POPE9 275      62.612 110.912  66.039  1.00  0.00           C
ATOM  10993  C3  POPE9 275      65.182 114.221  67.840  1.00  0.00           C
ATOM  10996  O31 POPE9 275      65.492 114.611  66.489  1.00  0.00           O
ATOM  10997  C31 POPE9 275      66.392 113.871  65.849  1.00  0.00           C
ATOM  10998  O32 POPE9 275      67.032 112.962  66.349  1.00  0.00           O
ATOM  10999  C32 POPE9 275      66.452 114.312  64.379  1.00  0.00           C
ATOM  11002  C23 POPE9 275      61.112 111.181  65.789  1.00  0.00           C
ATOM  11005  C24 POPE9 275      60.272 109.992  65.299  1.00  0.00           C
ATOM  11008  C25 POPE9 275      60.712 109.411  63.949  1.00  0.00           C
ATOM  11011  C26 POPE9 275      61.092 110.471  62.900  1.00  0.00           C
ATOM  11014  C27 POPE9 275      61.401 109.841  61.529  1.00  0.00           C
ATOM  11017  C28 POPE9 275      61.972 110.842  60.499  1.00  0.00           C
ATOM  11020  C29 POPE9 275      63.441 111.132  60.659  1.00  0.00           C
ATOM  11022 0C21 POPE9 275      64.452 110.611  59.929  1.00  0.00           C
ATOM  11024 1C21 POPE9 275      64.332 109.592  58.809  1.00  0.00           C
ATOM  11027 2C21 POPE9 275      63.842 108.212  59.279  1.00  0.00           C
ATOM  11030 3C21 POPE9 275      63.922 107.132  58.180  1.00  0.00           C
ATOM  11033 4C21 POPE9 275      63.312 105.801  58.629  1.00  0.00           C
ATOM  11036 5C21 POPE9 275      63.382 104.671  57.589  1.00  0.00           C
ATOM  11039 6C21 POPE9 275      64.802 104.291  57.140  1.00  0.00           C
ATOM  11042 7C21 POPE9 275      64.882 102.882  56.549  1.00  0.00           C
ATOM  11045 8C21 POPE9 275      66.272 102.512  56.019  1.00  0.00           C
ATOM  11049  C33 POPE9 275      67.581 113.642  63.549  1.00  0.00           C
ATOM  11052  C34 POPE9 275      67.432 113.832  62.029  1.00  0.00           C
ATOM  11055  C35 POPE9 275      67.372 115.312  61.619  1.00  0.00           C
ATOM  11058  C36 POPE9 275      67.012 115.562  60.140  1.00  0.00           C
ATOM  11061  C37 POPE9 275      66.752 117.051  59.879  1.00  0.00           C
ATOM  11064  C38 POPE9 275      66.302 117.361  58.439  1.00  0.00           C
ATOM  11067  C39 POPE9 275      65.992 118.852  58.189  1.00  0.00           C
ATOM  11070 0C31 POPE9 275      66.032 119.182  56.689  1.00  0.00           C
ATOM  11073 1C31 POPE9 275      65.611 120.611  56.349  1.00  0.00           C
ATOM  11076 2C31 POPE9 275      65.832 120.941  54.869  1.00  0.00           C
ATOM  11079 3C31 POPE9 275      65.392 122.361  54.469  1.00  0.00           C
ATOM  11082 4C31 POPE9 275      66.191 123.471  55.179  1.00  0.00           C
ATOM  11085 5C31 POPE9 275      65.692 124.892  54.859  1.00  0.00           C
ATOM  11088 6C31 POPE9 275      66.382 125.951  55.730  1.00  0.00           C
ATOM  11092  NH3 POPE  276      28.842  84.242  70.750  1.00  0.00           N
ATOM  11096  C12 POPE  276      28.142  84.942  71.869  1.00  0.00           C
ATOM  11099  C11 POPE  276      26.612  84.822  71.769  1.00  0.00           C
ATOM  11102  P   POPE  276      25.872  86.872  73.209  1.00  0.00           P
ATOM  11103  O13 POPE  276      25.082  87.083  74.439  1.00  0.00           O
ATOM  11104  O14 POPE  276      27.172  87.552  73.139  1.00  0.00           O
ATOM  11105  O11 POPE  276      24.972  87.311  71.979  1.00  0.00           O
ATOM  11106  O12 POPE  276      25.992  85.332  72.940  1.00  0.00           O
ATOM  11107  C1  POPE  276      25.362  88.382  71.109  1.00  0.00           C
ATOM  11110  C2  POPE  276      25.352  87.882  69.659  1.00  0.00           C
ATOM  11112  O21 POPE  276      26.072  88.842  68.859  1.00  0.00           O
ATOM  11113  C21 POPE  276      25.472  89.951  68.439  1.00  0.00           C
ATOM  11114  O22 POPE  276      24.282  90.202  68.460  1.00  0.00           O
ATOM  11115  C22 POPE  276      26.552  90.842  67.759  1.00  0.00           C
ATOM  11118  C3  POPE  276      23.912  87.471  69.209  1.00  0.00           C
ATOM  11121  O31 POPE  276      23.782  87.492  67.770  1.00  0.00           O
ATOM  11122  C31 POPE  276      22.642  87.002  67.329  1.00  0.00           C
ATOM  11123  O32 POPE  276      22.052  86.022  67.759  1.00  0.00           O
ATOM  11124  C32 POPE  276      22.142  87.923  66.239  1.00  0.00           C
ATOM  11127  C23 POPE  276      26.592  92.361  68.069  1.00  0.00           C
ATOM  11130  C24 POPE  276      27.492  93.141  67.079  1.00  0.00           C
ATOM  11133  C25 POPE  276      26.792  93.401  65.739  1.00  0.00           C
ATOM  11136  C26 POPE  276      27.562  94.201  64.669  1.00  0.00           C
ATOM  11139  C27 POPE  276      27.122  93.762  63.259  1.00  0.00           C
ATOM  11142  C28 POPE  276      27.752  94.502  62.050  1.00  0.00           C
ATOM  11145  C29 POPE  276      27.142  95.842  61.759  1.00  0.00           C
ATOM  11147 0C21 POPE  276      26.502  96.262  60.639  1.00  0.00           C
ATOM  11149 1C21 POPE  276      26.162  95.471  59.399  1.00  0.00           C
ATOM  11152 2C21 POPE  276      26.542  96.072  58.029  1.00  0.00           C
ATOM  11155 3C21 POPE  276      27.972  95.712  57.640  1.00  0.00           C
ATOM  11158 4C21 POPE  276      28.412  96.371  56.339  1.00  0.00           C
ATOM  11161 5C21 POPE  276      29.882  96.061  56.019  1.00  0.00           C
ATOM  11164 6C21 POPE  276      30.332  96.712  54.710  1.00  0.00           C
ATOM  11167 7C21 POPE  276      31.732  96.282  54.269  1.00  0.00           C
ATOM  11170 8C21 POPE  276      32.212  97.012  53.019  1.00  0.00           C
ATOM  11174  C33 POPE  276      20.792  87.571  65.599  1.00  0.00           C
ATOM  11177  C34 POPE  276      20.442  88.662  64.579  1.00  0.00           C
ATOM  11180  C35 POPE  276      19.332  88.272  63.599  1.00  0.00           C
ATOM  11183  C36 POPE  276      19.552  88.932  62.229  1.00  0.00           C
ATOM  11186  C37 POPE  276      18.522  88.522  61.169  1.00  0.00           C
ATOM  11189  C38 POPE  276      18.802  89.212  59.829  1.00  0.00           C
ATOM  11192  C39 POPE  276      17.752  88.922  58.759  1.00  0.00           C
ATOM  11195 0C31 POPE  276      17.832  89.912  57.589  1.00  0.00           C
ATOM  11198 1C31 POPE  276      16.742  89.662  56.539  1.00  0.00           C
ATOM  11201 2C31 POPE  276      16.642  90.752  55.459  1.00  0.00           C
ATOM  11204 3C31 POPE  276      17.962  91.091  54.739  1.00  0.00           C
ATOM  11207 4C31 POPE  276      18.602  89.912  54.009  1.00  0.00           C
ATOM  11210 5C31 POPE  276      19.942  90.281  53.360  1.00  0.00           C
ATOM  11213 6C31 POPE  276      20.562  89.132  52.570  1.00  0.00           C
ATOM  11217  NH3 POPE  277      40.772  92.171  27.389  1.00  0.00           N
ATOM  11221  C12 POPE  277      39.312  92.221  26.999  1.00  0.00           C
ATOM  11224  C11 POPE  277      38.382  91.361  27.879  1.00  0.00           C
ATOM  11227  P   POPE  277      35.952  90.702  26.929  1.00  0.00           P
ATOM  11228  O13 POPE  277      34.792  91.522  26.489  1.00  0.00           O
ATOM  11229  O14 POPE  277      36.522  89.882  25.859  1.00  0.00           O
ATOM  11230  O11 POPE  277      35.532  89.762  28.129  1.00  0.00           O
ATOM  11231  O12 POPE  277      37.032  91.673  27.549  1.00  0.00           O
ATOM  11232  C1  POPE  277      34.392  90.052  28.949  1.00  0.00           C
ATOM  11235  C2  POPE  277      34.742  90.062  30.459  1.00  0.00           C
ATOM  11237  O21 POPE  277      33.642  90.602  31.229  1.00  0.00           O
ATOM  11238  C21 POPE  277      33.472  91.911  31.229  1.00  0.00           C
ATOM  11239  O22 POPE  277      33.912  92.711  30.439  1.00  0.00           O
ATOM  11240  C22 POPE  277      32.592  92.291  32.409  1.00  0.00           C
ATOM  11243  C3  POPE  277      36.112  90.731  30.809  1.00  0.00           C
ATOM  11246  O31 POPE  277      36.182  91.122  32.199  1.00  0.00           O
ATOM  11247  C31 POPE  277      36.462  90.302  33.219  1.00  0.00           C
ATOM  11248  O32 POPE  277      36.292  90.622  34.389  1.00  0.00           O
ATOM  11249  C32 POPE  277      37.112  88.982  32.789  1.00  0.00           C
ATOM  11252  C23 POPE  277      33.252  93.401  33.249  1.00  0.00           C
ATOM  11255  C24 POPE  277      32.412  93.771  34.469  1.00  0.00           C
ATOM  11258  C25 POPE  277      33.172  94.712  35.389  1.00  0.00           C
ATOM  11261  C26 POPE  277      32.402  95.121  36.650  1.00  0.00           C
ATOM  11264  C27 POPE  277      33.332  95.762  37.699  1.00  0.00           C
ATOM  11267  C28 POPE  277      32.612  96.172  38.999  1.00  0.00           C
ATOM  11270  C29 POPE  277      31.912  94.981  39.610  1.00  0.00           C
ATOM  11272 0C21 POPE  277      32.332  94.242  40.649  1.00  0.00           C
ATOM  11274 1C21 POPE  277      33.582  94.443  41.460  1.00  0.00           C
ATOM  11277 2C21 POPE  277      33.222  94.712  42.929  1.00  0.00           C
ATOM  11280 3C21 POPE  277      32.692  93.471  43.659  1.00  0.00           C
ATOM  11283 4C21 POPE  277      31.932  93.812  44.949  1.00  0.00           C
ATOM  11286 5C21 POPE  277      31.442  92.571  45.699  1.00  0.00           C
ATOM  11289 6C21 POPE  277      32.572  91.791  46.379  1.00  0.00           C
ATOM  11292 7C21 POPE  277      32.032  90.682  47.279  1.00  0.00           C
ATOM  11295 8C21 POPE  277      33.122  89.872  47.970  1.00  0.00           C
ATOM  11299  C33 POPE  277      37.462  88.031  33.969  1.00  0.00           C
ATOM  11302  C34 POPE  277      36.402  86.943  34.220  1.00  0.00           C
ATOM  11305  C35 POPE  277      35.062  87.442  34.769  1.00  0.00           C
ATOM  11308  C36 POPE  277      35.132  87.901  36.239  1.00  0.00           C
ATOM  11311  C37 POPE  277      33.782  88.412  36.759  1.00  0.00           C
ATOM  11314  C38 POPE  277      33.842  88.912  38.209  1.00  0.00           C
ATOM  11317  C39 POPE  277      33.992  87.832  39.290  1.00  0.00           C
ATOM  11320 0C31 POPE  277      32.742  86.981  39.539  1.00  0.00           C
ATOM  11323 1C31 POPE  277      32.941  86.022  40.719  1.00  0.00           C
ATOM  11326 2C31 POPE  277      31.812  85.001  40.869  1.00  0.00           C
ATOM  11329 3C31 POPE  277      31.972  84.092  42.099  1.00  0.00           C
ATOM  11332 4C31 POPE  277      31.682  84.822  43.430  1.00  0.00           C
ATOM  11335 5C31 POPE  277      31.942  83.922  44.649  1.00  0.00           C
ATOM  11338 6C31 POPE  277      31.422  84.512  45.959  1.00  0.00           C
ATOM  11342  NH3 POPE  278       7.472  51.211  24.039  1.00  0.00           N
ATOM  11346  C12 POPE  278       6.152  51.681  24.539  1.00  0.00           C
ATOM  11349  C11 POPE  278       5.872  53.022  23.839  1.00  0.00           C
ATOM  11352  P   POPE  278       7.192  55.161  22.999  1.00  0.00           P
ATOM  11353  O13 POPE  278       8.532  55.161  22.379  1.00  0.00           O
ATOM  11354  O14 POPE  278       6.042  55.382  22.099  1.00  0.00           O
ATOM  11355  O11 POPE  278       7.142  56.262  24.139  1.00  0.00           O
ATOM  11356  O12 POPE  278       7.052  53.812  23.819  1.00  0.00           O
ATOM  11357  C1  POPE  278       6.312  56.101  25.299  1.00  0.00           C
ATOM  11360  C2  POPE  278       7.002  55.322  26.439  1.00  0.00           C
ATOM  11362  O21 POPE  278       6.052  55.242  27.519  1.00  0.00           O
ATOM  11363  C21 POPE  278       6.002  54.062  28.119  1.00  0.00           C
ATOM  11364  O22 POPE  278       6.812  53.172  27.979  1.00  0.00           O
ATOM  11365  C22 POPE  278       4.722  53.981  28.959  1.00  0.00           C
ATOM  11368  C3  POPE  278       8.322  56.001  26.879  1.00  0.00           C
ATOM  11371  O31 POPE  278       9.092  55.091  27.689  1.00  0.00           O
ATOM  11372  C31 POPE  278       9.052  55.282  28.989  1.00  0.00           C
ATOM  11373  O32 POPE  278       8.492  56.192  29.579  1.00  0.00           O
ATOM  11374  C32 POPE  278      10.012  54.282  29.629  1.00  0.00           C
ATOM  11377  C23 POPE  278       4.862  53.022  30.159  1.00  0.00           C
ATOM  11380  C24 POPE  278       5.612  53.651  31.330  1.00  0.00           C
ATOM  11383  C25 POPE  278       5.802  52.661  32.479  1.00  0.00           C
ATOM  11386  C26 POPE  278       6.352  53.332  33.749  1.00  0.00           C
ATOM  11389  C27 POPE  278       6.352  52.372  34.949  1.00  0.00           C
ATOM  11392  C28 POPE  278       6.632  53.102  36.269  1.00  0.00           C
ATOM  11395  C29 POPE  278       6.322  52.271  37.489  1.00  0.00           C
ATOM  11397 0C21 POPE  278       7.172  51.951  38.479  1.00  0.00           C
ATOM  11399 1C21 POPE  278       8.632  52.341  38.570  1.00  0.00           C
ATOM  11402 2C21 POPE  278       8.872  53.682  39.290  1.00  0.00           C
ATOM  11405 3C21 POPE  278      10.342  53.832  39.689  1.00  0.00           C
ATOM  11408 4C21 POPE  278      10.632  55.082  40.540  1.00  0.00           C
ATOM  11411 5C21 POPE  278      11.952  54.992  41.299  1.00  0.00           C
ATOM  11414 6C21 POPE  278      11.902  53.992  42.460  1.00  0.00           C
ATOM  11417 7C21 POPE  278      13.192  53.971  43.289  1.00  0.00           C
ATOM  11420 8C21 POPE  278      13.142  52.882  44.349  1.00  0.00           C
ATOM  11424  C33 POPE  278       9.462  53.531  30.849  1.00  0.00           C
ATOM  11427  C34 POPE  278      10.472  52.451  31.249  1.00  0.00           C
ATOM  11430  C35 POPE  278      10.152  51.761  32.570  1.00  0.00           C
ATOM  11433  C36 POPE  278      10.792  52.442  33.789  1.00  0.00           C
ATOM  11436  C37 POPE  278      11.072  51.421  34.890  1.00  0.00           C
ATOM  11439  C38 POPE  278      11.822  52.021  36.079  1.00  0.00           C
ATOM  11442  C39 POPE  278      12.322  50.931  37.029  1.00  0.00           C
ATOM  11445 0C31 POPE  278      12.922  51.512  38.319  1.00  0.00           C
ATOM  11448 1C31 POPE  278      13.672  50.452  39.119  1.00  0.00           C
ATOM  11451 2C31 POPE  278      14.182  50.982  40.459  1.00  0.00           C
ATOM  11454 3C31 POPE  278      15.162  50.012  41.119  1.00  0.00           C
ATOM  11457 4C31 POPE  278      15.602  50.501  42.499  1.00  0.00           C
ATOM  11460 5C31 POPE  278      16.782  49.701  43.059  1.00  0.00           C
ATOM  11463 6C31 POPE  278      17.192  50.181  44.449  1.00  0.00           C
ATOM  11467  NH3 POPE  279      28.192  97.462  71.039  1.00  0.00           N
ATOM  11471  C12 POPE  279      27.662  97.221  69.649  1.00  0.00           C
ATOM  11474  C11 POPE  279      26.302  96.482  69.659  1.00  0.00           C
ATOM  11477  P   POPE  279      25.182  94.502  71.009  1.00  0.00           P
ATOM  11478  O13 POPE  279      25.282  93.031  70.799  1.00  0.00           O
ATOM  11479  O14 POPE  279      25.272  95.012  72.390  1.00  0.00           O
ATOM  11480  O11 POPE  279      23.882  95.062  70.309  1.00  0.00           O
ATOM  11481  O12 POPE  279      26.392  95.172  70.229  1.00  0.00           O
ATOM  11482  C1  POPE  279      22.762  94.281  69.859  1.00  0.00           C
ATOM  11485  C2  POPE  279      22.322  94.691  68.419  1.00  0.00           C
ATOM  11487  O21 POPE  279      21.302  93.771  67.980  1.00  0.00           O
ATOM  11488  C21 POPE  279      20.372  94.242  67.129  1.00  0.00           C
ATOM  11489  O22 POPE  279      20.122  95.412  66.919  1.00  0.00           O
ATOM  11490  C22 POPE  279      19.712  93.052  66.390  1.00  0.00           C
ATOM  11493  C3  POPE  279      23.542  94.602  67.469  1.00  0.00           C
ATOM  11496  O31 POPE  279      23.432  95.521  66.359  1.00  0.00           O
ATOM  11497  C31 POPE  279      23.432  94.992  65.140  1.00  0.00           C
ATOM  11498  O32 POPE  279      23.552  93.802  64.899  1.00  0.00           O
ATOM  11499  C32 POPE  279      23.412  96.192  64.160  1.00  0.00           C
ATOM  11502  C23 POPE  279      18.632  93.392  65.309  1.00  0.00           C
ATOM  11505  C24 POPE  279      18.542  92.322  64.189  1.00  0.00           C
ATOM  11508  C25 POPE  279      17.632  92.682  63.009  1.00  0.00           C
ATOM  11511  C26 POPE  279      18.162  93.782  62.079  1.00  0.00           C
ATOM  11514  C27 POPE  279      17.172  94.092  60.939  1.00  0.00           C
ATOM  11517  C28 POPE  279      17.602  95.242  59.999  1.00  0.00           C
ATOM  11520  C29 POPE  279      18.672  94.811  59.029  1.00  0.00           C
ATOM  11522 0C21 POPE  279      18.592  94.782  57.689  1.00  0.00           C
ATOM  11524 1C21 POPE  279      17.412  95.221  56.849  1.00  0.00           C
ATOM  11527 2C21 POPE  279      17.842  95.512  55.400  1.00  0.00           C
ATOM  11530 3C21 POPE  279      16.682  95.941  54.489  1.00  0.00           C
ATOM  11533 4C21 POPE  279      17.142  96.122  53.029  1.00  0.00           C
ATOM  11536 5C21 POPE  279      16.032  96.632  52.099  1.00  0.00           C
ATOM  11539 6C21 POPE  279      16.542  96.812  50.669  1.00  0.00           C
ATOM  11542 7C21 POPE  279      15.512  97.462  49.739  1.00  0.00           C
ATOM  11545 8C21 POPE  279      16.032  97.571  48.309  1.00  0.00           C
ATOM  11549  C33 POPE  279      22.792  95.941  62.759  1.00  0.00           C
ATOM  11552  C34 POPE  279      22.972  97.083  61.739  1.00  0.00           C
ATOM  11555  C35 POPE  279      22.182  96.771  60.459  1.00  0.00           C
ATOM  11558  C36 POPE  279      22.462  97.751  59.319  1.00  0.00           C
ATOM  11561  C37 POPE  279      21.512  97.512  58.139  1.00  0.00           C
ATOM  11564  C38 POPE  279      22.012  98.141  56.829  1.00  0.00           C
ATOM  11567  C39 POPE  279      22.202  99.662  56.879  1.00  0.00           C
ATOM  11570 0C31 POPE  279      22.612 100.182  55.489  1.00  0.00           C
ATOM  11573 1C31 POPE  279      22.872 101.692  55.419  1.00  0.00           C
ATOM  11576 2C31 POPE  279      23.222 102.102  53.989  1.00  0.00           C
ATOM  11579 3C31 POPE  279      23.392 103.611  53.799  1.00  0.00           C
ATOM  11582 4C31 POPE  279      23.882 103.971  52.390  1.00  0.00           C
ATOM  11585 5C31 POPE  279      23.872 105.482  52.149  1.00  0.00           C
ATOM  11588 6C31 POPE  279      24.662 105.921  50.919  1.00  0.00           C
ATOM  11592  NH3 POPE  280      89.282  88.792  73.689  1.00  0.00           N
ATOM  11596  C12 POPE  280      88.792  87.412  74.039  1.00  0.00           C
ATOM  11599  C11 POPE  280      87.942  86.852  72.899  1.00  0.00           C
ATOM  11602  P   POPE  280      87.852  84.372  73.629  1.00  0.00           P
ATOM  11603  O13 POPE  280      88.492  84.602  74.949  1.00  0.00           O
ATOM  11604  O14 POPE  280      86.392  84.262  73.619  1.00  0.00           O
ATOM  11605  O11 POPE  280      88.492  83.072  72.999  1.00  0.00           O
ATOM  11606  O12 POPE  280      88.281  85.492  72.599  1.00  0.00           O
ATOM  11607  C1  POPE  280      87.872  82.512  71.849  1.00  0.00           C
ATOM  11610  C2  POPE  280      88.711  81.332  71.329  1.00  0.00           C
ATOM  11612  O21 POPE  280      88.322  81.041  69.979  1.00  0.00           O
ATOM  11613  C21 POPE  280      88.782  81.911  69.099  1.00  0.00           C
ATOM  11614  O22 POPE  280      89.612  82.772  69.309  1.00  0.00           O
ATOM  11615  C22 POPE  280      88.141  81.592  67.759  1.00  0.00           C
ATOM  11618  C3  POPE  280      88.532  80.062  72.219  1.00  0.00           C
ATOM  11621  O31 POPE  280      89.502  79.022  71.929  1.00  0.00           O
ATOM  11622  C31 POPE  280      89.142  78.082  71.059  1.00  0.00           C
ATOM  11623  O32 POPE  280      88.082  78.012  70.480  1.00  0.00           O
ATOM  11624  C32 POPE  280      90.282  77.061  70.980  1.00  0.00           C
ATOM  11627  C23 POPE  280      88.672  80.262  67.210  1.00  0.00           C
ATOM  11630  C24 POPE  280      87.922  79.832  65.960  1.00  0.00           C
ATOM  11633  C25 POPE  280      88.611  78.702  65.179  1.00  0.00           C
ATOM  11636  C26 POPE  280      89.782  79.213  64.309  1.00  0.00           C
ATOM  11639  C27 POPE  280      90.501  78.082  63.559  1.00  0.00           C
ATOM  11642  C28 POPE  280      91.732  78.562  62.749  1.00  0.00           C
ATOM  11645  C29 POPE  280      91.511  78.672  61.259  1.00  0.00           C
ATOM  11647 0C21 POPE  280      91.412  79.802  60.529  1.00  0.00           C
ATOM  11649 1C21 POPE  280      91.432  81.192  61.089  1.00  0.00           C
ATOM  11652 2C21 POPE  280      90.602  82.232  60.299  1.00  0.00           C
ATOM  11655 3C21 POPE  280      91.392  82.942  59.189  1.00  0.00           C
ATOM  11658 4C21 POPE  280      90.781  84.281  58.759  1.00  0.00           C
ATOM  11661 5C21 POPE  280      89.791  84.201  57.589  1.00  0.00           C
ATOM  11664 6C21 POPE  280      89.452  85.602  57.050  1.00  0.00           C
ATOM  11667 7C21 POPE  280      88.502  85.591  55.849  1.00  0.00           C
ATOM  11670 8C21 POPE  280      88.252  87.002  55.289  1.00  0.00           C
ATOM  11674  C33 POPE  280      90.032  75.971  69.919  1.00  0.00           C
ATOM  11677  C34 POPE  280      90.361  76.471  68.509  1.00  0.00           C
ATOM  11680  C35 POPE  280      89.922  75.501  67.409  1.00  0.00           C
ATOM  11683  C36 POPE  280      90.651  74.151  67.439  1.00  0.00           C
ATOM  11686  C37 POPE  280      90.402  73.332  66.169  1.00  0.00           C
ATOM  11689  C38 POPE  280      91.052  71.942  66.159  1.00  0.00           C
ATOM  11692  C39 POPE  280      90.592  71.071  64.969  1.00  0.00           C
ATOM  11695 0C31 POPE  280      91.052  71.601  63.609  1.00  0.00           C
ATOM  11698 1C31 POPE  280      90.472  70.821  62.419  1.00  0.00           C
ATOM  11701 2C31 POPE  280      90.892  71.421  61.070  1.00  0.00           C
ATOM  11704 3C31 POPE  280      90.252  70.701  59.869  1.00  0.00           C
ATOM  11707 4C31 POPE  280      89.202  71.562  59.160  1.00  0.00           C
ATOM  11710 5C31 POPE  280      88.401  70.782  58.119  1.00  0.00           C
ATOM  11713 6C31 POPE  280      87.502  71.651  57.239  1.00  0.00           C
ATOM  11717  NH3 POPE  281      72.152  33.122  27.949  1.00  0.00           N
ATOM  11721  C12 POPE  281      72.041  31.801  27.239  1.00  0.00           C
ATOM  11724  C11 POPE  281      70.692  31.561  26.519  1.00  0.00           C
ATOM  11727  P   POPE  281      69.202  30.091  28.159  1.00  0.00           P
ATOM  11728  O13 POPE  281      68.192  29.332  27.369  1.00  0.00           O
ATOM  11729  O14 POPE  281      70.471  29.422  28.459  1.00  0.00           O
ATOM  11730  O11 POPE  281      68.562  30.751  29.459  1.00  0.00           O
ATOM  11731  O12 POPE  281      69.571  31.422  27.379  1.00  0.00           O
ATOM  11732  C1  POPE  281      68.452  30.051  30.699  1.00  0.00           C
ATOM  11735  C2  POPE  281      68.872  30.991  31.879  1.00  0.00           C
ATOM  11737  O21 POPE  281      69.272  30.252  33.049  1.00  0.00           O
ATOM  11738  C21 POPE  281      68.332  29.571  33.710  1.00  0.00           C
ATOM  11739  O22 POPE  281      67.152  29.501  33.409  1.00  0.00           O
ATOM  11740  C22 POPE  281      68.912  29.061  35.019  1.00  0.00           C
ATOM  11743  C3  POPE  281      67.791  32.101  32.139  1.00  0.00           C
ATOM  11746  O31 POPE  281      68.362  33.372  32.510  1.00  0.00           O
ATOM  11747  C31 POPE  281      68.382  33.881  33.749  1.00  0.00           C
ATOM  11748  O32 POPE  281      68.642  35.052  33.969  1.00  0.00           O
ATOM  11749  C32 POPE  281      68.192  32.861  34.869  1.00  0.00           C
ATOM  11752  C23 POPE  281      68.522  27.601  35.379  1.00  0.00           C
ATOM  11755  C24 POPE  281      68.192  27.422  36.869  1.00  0.00           C
ATOM  11758  C25 POPE  281      69.282  27.912  37.840  1.00  0.00           C
ATOM  11761  C26 POPE  281      70.172  26.791  38.399  1.00  0.00           C
ATOM  11764  C27 POPE  281      71.242  27.352  39.359  1.00  0.00           C
ATOM  11767  C28 POPE  281      72.181  26.301  39.969  1.00  0.00           C
ATOM  11770  C29 POPE  281      71.482  25.412  40.969  1.00  0.00           C
ATOM  11772 0C21 POPE  281      71.622  25.442  42.310  1.00  0.00           C
ATOM  11774 1C21 POPE  281      72.522  26.351  43.099  1.00  0.00           C
ATOM  11777 2C21 POPE  281      73.092  25.691  44.369  1.00  0.00           C
ATOM  11780 3C21 POPE  281      72.062  25.541  45.509  1.00  0.00           C
ATOM  11783 4C21 POPE  281      72.651  25.042  46.839  1.00  0.00           C
ATOM  11786 5C21 POPE  281      73.901  25.811  47.269  1.00  0.00           C
ATOM  11789 6C21 POPE  281      74.232  25.691  48.759  1.00  0.00           C
ATOM  11792 7C21 POPE  281      75.532  26.422  49.119  1.00  0.00           C
ATOM  11795 8C21 POPE  281      75.772  26.561  50.619  1.00  0.00           C
ATOM  11799  C33 POPE  281      68.282  33.571  36.239  1.00  0.00           C
ATOM  11802  C34 POPE  281      68.181  32.631  37.449  1.00  0.00           C
ATOM  11805  C35 POPE  281      69.532  32.151  37.989  1.00  0.00           C
ATOM  11808  C36 POPE  281      69.401  31.602  39.419  1.00  0.00           C
ATOM  11811  C37 POPE  281      70.732  31.401  40.159  1.00  0.00           C
ATOM  11814  C38 POPE  281      70.511  31.221  41.669  1.00  0.00           C
ATOM  11817  C39 POPE  281      71.791  30.971  42.460  1.00  0.00           C
ATOM  11820 0C31 POPE  281      71.522  31.051  43.969  1.00  0.00           C
ATOM  11823 1C31 POPE  281      72.691  30.602  44.849  1.00  0.00           C
ATOM  11826 2C31 POPE  281      72.432  30.932  46.329  1.00  0.00           C
ATOM  11829 3C31 POPE  281      73.321  30.151  47.299  1.00  0.00           C
ATOM  11832 4C31 POPE  281      73.332  30.781  48.699  1.00  0.00           C
ATOM  11835 5C31 POPE  281      74.002  29.891  49.750  1.00  0.00           C
ATOM  11838 6C31 POPE  281      74.041  30.521  51.149  1.00  0.00           C
ATOM  11842  NH3 POPE  282      63.032  75.192  76.710  1.00  0.00           N
ATOM  11846  C12 POPE  282      64.132  74.931  77.689  1.00  0.00           C
ATOM  11849  C11 POPE  282      64.941  73.731  77.219  1.00  0.00           C
ATOM  11852  P   POPE  282      66.692  72.982  75.510  1.00  0.00           P
ATOM  11853  O13 POPE  282      68.022  73.632  75.499  1.00  0.00           O
ATOM  11854  O14 POPE  282      66.532  71.732  76.269  1.00  0.00           O
ATOM  11855  O11 POPE  282      66.232  72.772  74.020  1.00  0.00           O
ATOM  11856  O12 POPE  282      65.592  74.031  75.980  1.00  0.00           O
ATOM  11857  C1  POPE  282      64.852  72.541  73.719  1.00  0.00           C
ATOM  11860  C2  POPE  282      64.662  72.251  72.199  1.00  0.00           C
ATOM  11862  O21 POPE  282      64.252  70.901  71.959  1.00  0.00           O
ATOM  11863  C21 POPE  282      63.622  70.791  70.790  1.00  0.00           C
ATOM  11864  O22 POPE  282      62.831  71.601  70.340  1.00  0.00           O
ATOM  11865  C22 POPE  282      64.302  69.692  69.969  1.00  0.00           C
ATOM  11868  C3  POPE  282      66.011  72.471  71.450  1.00  0.00           C
ATOM  11871  O31 POPE  282      65.882  72.401  70.019  1.00  0.00           O
ATOM  11872  C31 POPE  282      65.382  73.522  69.509  1.00  0.00           C
ATOM  11873  O32 POPE  282      64.882  74.421  70.159  1.00  0.00           O
[truncated: 1,776,801 more chars]
