# Supplementary material for: Characterizing Membrane Association and Periplasmic Transfer of Bacterial Lipoproteins through Molecular Dynamics Simulations
Source: Structure. 2020 Apr 7;28(4):475–487.e3. doi: 10.1016/j.str.2020.01.012 (PMC7139219; doi:10.1016/j.str.2020.01.012)
Supplement: Data S3. Final Coordinates from Simulations (M–X), Related to Figure 3 [file mmc5.zip › M-X/MLIC-1-atomistic.pdb]

TITLE     Protein
REMARK    THIS IS A SIMULATION BOX
CRYST1  129.252  129.252  132.110  90.00  90.00  90.00 P 1           1
MODEL        1
ATOM      1  N   CYSTA   1      55.286  62.591  75.565  1.00  0.00           N
ATOM      3  CA  CYSTA   1      55.286  63.921  76.155  1.00  0.00           C
ATOM      5  C   CYSTA   1      53.926  64.561  75.915  1.00  0.00           C
ATOM      6  O   CYSTA   1      53.696  65.761  75.745  1.00  0.00           O
ATOM      7  CB  CYSTA   1      56.576  64.711  75.875  1.00  0.00           C
ATOM     10  SG  CYSTA   1      57.996  63.711  76.475  1.00  0.00           S
ATOM     11  C1  CYSTA   1      58.406  62.861  74.915  1.00  0.00           C
ATOM     14  CA1 CYSTA   1      55.176  62.431  74.255  1.00  0.00           C
ATOM     15  OA1 CYSTA   1      55.296  63.431  73.555  1.00  0.00           O
ATOM     16  CA2 CYSTA   1      54.856  61.121  73.645  1.00  0.00           C
ATOM     19  C11 CYSTA   1      59.726  63.311  74.275  1.00  0.00           C
ATOM     21  O11 CYSTA   1      60.806  62.811  75.055  1.00  0.00           O
ATOM     22  CX1 CYSTA   1      62.036  62.571  74.545  1.00  0.00           C
ATOM     23  OX1 CYSTA   1      62.966  62.201  75.235  1.00  0.00           O
ATOM     24  CX2 CYSTA   1      62.186  62.671  73.015  1.00  0.00           C
ATOM     27  C12 CYSTA   1      59.736  64.861  74.125  1.00  0.00           C
ATOM     30  O12 CYSTA   1      60.976  65.451  74.535  1.00  0.00           O
ATOM     31  CD1 CYSTA   1      60.856  66.701  74.975  1.00  0.00           C
ATOM     32  OD1 CYSTA   1      59.956  67.141  75.655  1.00  0.00           O
ATOM     33  CD2 CYSTA   1      61.866  67.531  74.175  1.00  0.00           C
ATOM     36  CA3 CYSTA   1      54.596  61.321  72.155  1.00  0.00           C
ATOM     39  CA4 CYSTA   1      53.456  60.501  71.545  1.00  0.00           C
ATOM     42  CA5 CYSTA   1      52.796  61.351  70.445  1.00  0.00           C
ATOM     45  CA6 CYSTA   1      53.816  61.991  69.485  1.00  0.00           C
ATOM     48  CA7 CYSTA   1      53.776  61.401  68.085  1.00  0.00           C
ATOM     51  CA8 CYSTA   1      55.146  61.561  67.415  1.00  0.00           C
ATOM     54  CA9 CYSTA   1      55.096  61.251  65.925  1.00  0.00           C
ATOM     57 0CA1 CYSTA   1      54.576  59.841  65.635  1.00  0.00           C
ATOM     60 1CA1 CYSTA   1      53.216  59.861  64.935  1.00  0.00           C
ATOM     63 2CA1 CYSTA   1      52.716  58.451  64.635  1.00  0.00           C
ATOM     66 3CA1 CYSTA   1      51.376  58.461  63.885  1.00  0.00           C
ATOM     69 4CA1 CYSTA   1      51.466  59.021  62.455  1.00  0.00           C
ATOM     72 5CA1 CYSTA   1      51.226  57.961  61.375  1.00  0.00           C
ATOM     75 6CA1 CYSTA   1      51.086  58.571  59.975  1.00  0.00           C
ATOM     79  CD3 CYSTA   1      61.576  67.461  72.655  1.00  0.00           C
ATOM     82  CD4 CYSTA   1      62.216  66.251  71.945  1.00  0.00           C
ATOM     85  CD5 CYSTA   1      61.266  65.571  70.955  1.00  0.00           C
ATOM     88  CD6 CYSTA   1      61.266  66.091  69.525  1.00  0.00           C
ATOM     91  CD7 CYSTA   1      60.016  65.541  68.835  1.00  0.00           C
ATOM     94  CD8 CYSTA   1      60.036  65.651  67.315  1.00  0.00           C
ATOM     97  CD9 CYSTA   1      59.076  64.631  66.695  1.00  0.00           C
ATOM    100 0CD1 CYSTA   1      59.716  63.251  66.475  1.00  0.00           C
ATOM    103 1CD1 CYSTA   1      59.616  62.831  64.995  1.00  0.00           C
ATOM    106 2CD1 CYSTA   1      60.296  61.501  64.685  1.00  0.00           C
ATOM    109 3CD1 CYSTA   1      59.676  60.741  63.505  1.00  0.00           C
ATOM    112 4CD1 CYSTA   1      60.206  61.141  62.115  1.00  0.00           C
ATOM    115 5CD1 CYSTA   1      59.536  62.361  61.485  1.00  0.00           C
ATOM    118 6CD1 CYSTA   1      59.776  62.421  59.975  1.00  0.00           C
ATOM    122  CX3 CYSTA   1      63.636  62.911  72.475  1.00  0.00           C
ATOM    125  CX4 CYSTA   1      64.516  61.661  72.555  1.00  0.00           C
ATOM    128  CX5 CYSTA   1      65.866  61.641  71.795  1.00  0.00           C
ATOM    131  CX6 CYSTA   1      66.336  62.951  71.155  1.00  0.00           C
ATOM    134  CX7 CYSTA   1      67.636  62.761  70.365  1.00  0.00           C
ATOM    137  CX8 CYSTA   1      68.236  64.091  69.875  1.00  0.00           C
ATOM    140  CX9 CYSTA   1      68.646  64.101  68.425  1.00  0.00           C
ATOM    142 0CX1 CYSTA   1      69.696  64.721  67.855  1.00  0.00           C
ATOM    144 1CX1 CYSTA   1      70.756  65.561  68.505  1.00  0.00           C
ATOM    147 2CX1 CYSTA   1      70.276  66.921  69.065  1.00  0.00           C
ATOM    150 3CX1 CYSTA   1      69.516  67.851  68.095  1.00  0.00           C
ATOM    153 4CX1 CYSTA   1      69.356  69.261  68.705  1.00  0.00           C
ATOM    156 5CX1 CYSTA   1      68.366  70.191  67.975  1.00  0.00           C
ATOM    159 6CX1 CYSTA   1      69.036  71.521  67.615  1.00  0.00           C
ATOM    162 7CX1 CYSTA   1      68.116  72.671  67.175  1.00  0.00           C
ATOM    165 8CX1 CYSTA   1      68.886  73.981  66.965  1.00  0.00           C
ATOM    169  N   SER A   2      52.946  63.641  76.025  1.00  0.00           N
ATOM    171  CA  SER A   2      52.006  63.521  77.125  1.00  0.00           C
ATOM    173  CB  SER A   2      51.906  62.041  77.545  1.00  0.00           C
ATOM    176  OG  SER A   2      50.586  61.661  77.895  1.00  0.00           O
ATOM    178  C   SER A   2      52.456  64.281  78.345  1.00  0.00           C
ATOM    179  O   SER A   2      53.506  63.981  78.925  1.00  0.00           O
ATOM    180  N   ALA A   3      51.746  65.351  78.705  1.00  0.00           N
ATOM    182  CA  ALA A   3      52.386  66.361  79.505  1.00  0.00           C
ATOM    184  CB  ALA A   3      52.306  67.731  78.805  1.00  0.00           C
ATOM    188  C   ALA A   3      51.736  66.331  80.875  1.00  0.00           C
ATOM    189  O   ALA A   3      50.576  66.721  81.025  1.00  0.00           O
ATOM    190  N   PHE A   4      52.416  65.851  81.935  1.00  0.00           N
ATOM    192  CA  PHE A   4      53.856  65.761  82.095  1.00  0.00           C
ATOM    194  CB  PHE A   4      54.186  66.711  83.265  1.00  0.00           C
ATOM    197  CG  PHE A   4      55.486  67.431  83.105  1.00  0.00           C
ATOM    198  CD1 PHE A   4      56.186  67.761  84.275  1.00  0.00           C
ATOM    200  CE1 PHE A   4      57.356  68.511  84.205  1.00  0.00           C
ATOM    202  CZ  PHE A   4      57.896  68.851  82.965  1.00  0.00           C
ATOM    204  CD2 PHE A   4      55.976  67.901  81.875  1.00  0.00           C
ATOM    206  CE2 PHE A   4      57.186  68.591  81.815  1.00  0.00           C
ATOM    208  C   PHE A   4      54.396  64.391  82.485  1.00  0.00           C
ATOM    209  O   PHE A   4      55.516  64.301  82.985  1.00  0.00           O
ATOM    210  N   ASN A   5      53.626  63.281  82.375  1.00  0.00           N
ATOM    212  CA  ASN A   5      53.986  62.101  83.145  1.00  0.00           C
ATOM    214  CB  ASN A   5      53.376  62.111  84.585  1.00  0.00           C
ATOM    217  CG  ASN A   5      51.936  61.651  84.865  1.00  0.00           C
ATOM    218  OD1 ASN A   5      51.676  61.181  85.975  1.00  0.00           O
ATOM    219  ND2 ASN A   5      50.986  61.811  83.935  1.00  0.00           N
ATOM    222  C   ASN A   5      53.816  60.771  82.415  1.00  0.00           C
ATOM    223  O   ASN A   5      52.716  60.351  82.055  1.00  0.00           O
ATOM    224  N   GLN A   6      54.896  60.001  82.265  1.00  0.00           N
ATOM    226  CA  GLN A   6      56.146  60.401  81.615  1.00  0.00           C
ATOM    228  CB  GLN A   6      57.396  60.111  82.515  1.00  0.00           C
ATOM    231  CG  GLN A   6      58.606  61.091  82.385  1.00  0.00           C
ATOM    234  CD  GLN A   6      58.716  62.261  83.385  1.00  0.00           C
ATOM    235  OE1 GLN A   6      59.606  63.101  83.325  1.00  0.00           O
ATOM    236  NE2 GLN A   6      57.806  62.311  84.385  1.00  0.00           N
ATOM    239  C   GLN A   6      56.146  59.421  80.425  1.00  0.00           C
ATOM    240  O   GLN A   6      55.276  58.541  80.415  1.00  0.00           O
ATOM    241  N   LEU A   7      57.086  59.511  79.465  1.00  0.00           N
ATOM    243  CA  LEU A   7      57.376  58.461  78.485  1.00  0.00           C
ATOM    245  CB  LEU A   7      56.216  57.531  77.955  1.00  0.00           C
ATOM    248  CG  LEU A   7      55.006  58.091  77.155  1.00  0.00           C
ATOM    250  CD1 LEU A   7      54.066  56.931  76.765  1.00  0.00           C
ATOM    254  CD2 LEU A   7      55.346  58.881  75.895  1.00  0.00           C
ATOM    258  C   LEU A   7      58.176  59.021  77.315  1.00  0.00           C
ATOM    259  O   LEU A   7      58.016  60.171  76.925  1.00  0.00           O
ATOM    260  N   VAL A   8      59.136  58.281  76.725  1.00  0.00           N
ATOM    262  CA  VAL A   8      59.366  56.851  76.815  1.00  0.00           C
ATOM    264  CB  VAL A   8      59.186  56.151  75.455  1.00  0.00           C
ATOM    266  CG1 VAL A   8      59.756  54.741  75.385  1.00  0.00           C
ATOM    270  CG2 VAL A   8      57.716  55.971  75.125  1.00  0.00           C
ATOM    274  C   VAL A   8      60.746  56.571  77.385  1.00  0.00           C
ATOM    275  O   VAL A   8      61.766  57.031  76.875  1.00  0.00           O
ATOM    276  N   GLU A   9      60.806  55.781  78.465  1.00  0.00           N
ATOM    278  CA  GLU A   9      61.766  54.741  78.775  1.00  0.00           C
ATOM    280  CB  GLU A   9      61.156  53.731  79.775  1.00  0.00           C
ATOM    283  CG  GLU A   9      61.266  54.171  81.255  1.00  0.00           C
ATOM    286  CD  GLU A   9      60.486  55.431  81.615  1.00  0.00           C
ATOM    287  OE1 GLU A   9      60.756  55.961  82.725  1.00  0.00           O
ATOM    288  OE2 GLU A   9      59.636  55.881  80.805  1.00  0.00           O
ATOM    289  C   GLU A   9      62.326  53.991  77.585  1.00  0.00           C
ATOM    290  O   GLU A   9      61.606  53.251  76.945  1.00  0.00           O
ATOM    291  N   ARG A  10      63.596  54.101  77.215  1.00  0.00           N
ATOM    293  CA  ARG A  10      64.726  54.491  78.015  1.00  0.00           C
ATOM    295  CB  ARG A  10      65.616  53.211  78.155  1.00  0.00           C
ATOM    298  CG  ARG A  10      66.076  52.881  79.595  1.00  0.00           C
ATOM    301  CD  ARG A  10      66.546  51.421  79.745  1.00  0.00           C
ATOM    304  NE  ARG A  10      66.766  51.161  81.195  1.00  0.00           N
ATOM    306  CZ  ARG A  10      67.406  50.111  81.715  1.00  0.00           C
ATOM    307  NH1 ARG A  10      67.476  49.961  83.015  1.00  0.00           N
ATOM    310  NH2 ARG A  10      67.946  49.171  80.965  1.00  0.00           N
ATOM    313  C   ARG A  10      65.416  55.651  77.295  1.00  0.00           C
ATOM    314  O   ARG A  10      66.046  55.411  76.275  1.00  0.00           O
ATOM    315  N   MET A  11      65.316  56.911  77.845  1.00  0.00           N
ATOM    317  CA  MET A  11      66.406  57.901  77.835  1.00  0.00           C
ATOM    319  CB  MET A  11      67.346  57.911  76.595  1.00  0.00           C
ATOM    322  CG  MET A  11      66.836  58.431  75.235  1.00  0.00           C
ATOM    325  SD  MET A  11      65.336  57.781  74.465  1.00  0.00           S
ATOM    326  CE  MET A  11      64.076  59.061  74.615  1.00  0.00           C
ATOM    330  C   MET A  11      66.196  59.391  78.155  1.00  0.00           C
ATOM    331  O   MET A  11      66.816  59.891  79.085  1.00  0.00           O
ATOM    332  N   GLN A  12      65.426  60.151  77.355  1.00  0.00           N
ATOM    334  CA  GLN A  12      65.356  61.631  77.335  1.00  0.00           C
ATOM    336  CB  GLN A  12      66.116  62.481  76.265  1.00  0.00           C
ATOM    339  CG  GLN A  12      67.626  62.301  75.925  1.00  0.00           C
ATOM    342  CD  GLN A  12      68.646  62.681  77.005  1.00  0.00           C
ATOM    343  OE1 GLN A  12      68.426  62.611  78.205  1.00  0.00           O
ATOM    344  NE2 GLN A  12      69.896  62.991  76.555  1.00  0.00           N
ATOM    347  C   GLN A  12      64.956  62.381  78.595  1.00  0.00           C
ATOM    348  O   GLN A  12      65.466  63.441  78.965  1.00  0.00           O
ATOM    349  N   THR A  13      63.936  61.821  79.245  1.00  0.00           N
ATOM    351  CA  THR A  13      63.366  62.311  80.475  1.00  0.00           C
ATOM    353  CB  THR A  13      61.846  62.511  80.415  1.00  0.00           C
ATOM    355  OG1 THR A  13      61.166  61.361  79.925  1.00  0.00           O
ATOM    357  CG2 THR A  13      61.566  63.681  79.455  1.00  0.00           C
ATOM    361  C   THR A  13      63.676  61.241  81.485  1.00  0.00           C
ATOM    362  O   THR A  13      63.306  60.081  81.285  1.00  0.00           O
ATOM    363  N   ASP A  14      64.336  61.591  82.595  1.00  0.00           N
ATOM    365  CA  ASP A  14      64.486  60.691  83.705  1.00  0.00           C
ATOM    367  CB  ASP A  14      65.966  60.611  84.215  1.00  0.00           C
ATOM    370  CG  ASP A  14      66.776  59.421  83.705  1.00  0.00           C
ATOM    371  OD1 ASP A  14      67.006  58.511  84.555  1.00  0.00           O
ATOM    372  OD2 ASP A  14      67.206  59.391  82.525  1.00  0.00           O
ATOM    373  C   ASP A  14      63.586  61.191  84.815  1.00  0.00           C
ATOM    374  O   ASP A  14      63.556  62.381  85.135  1.00  0.00           O
ATOM    375  N   THR A  15      62.836  60.281  85.445  1.00  0.00           N
ATOM    377  CA  THR A  15      62.026  60.571  86.615  1.00  0.00           C
ATOM    379  CB  THR A  15      60.526  60.311  86.485  1.00  0.00           C
ATOM    381  OG1 THR A  15      60.166  60.131  85.125  1.00  0.00           O
ATOM    383  CG2 THR A  15      59.716  61.501  87.025  1.00  0.00           C
ATOM    387  C   THR A  15      62.536  59.721  87.745  1.00  0.00           C
ATOM    388  O   THR A  15      63.196  58.711  87.525  1.00  0.00           O
ATOM    389  N   LEU A  16      62.226  60.141  88.995  1.00  0.00           N
ATOM    391  CA  LEU A  16      62.286  59.311  90.175  1.00  0.00           C
ATOM    393  CB  LEU A  16      62.526  60.211  91.435  1.00  0.00           C
ATOM    396  CG  LEU A  16      63.986  60.691  91.635  1.00  0.00           C
ATOM    398  CD1 LEU A  16      64.176  62.081  91.045  1.00  0.00           C
ATOM    402  CD2 LEU A  16      64.386  60.781  93.115  1.00  0.00           C
ATOM    406  C   LEU A  16      60.976  58.511  90.325  1.00  0.00           C
ATOM    407  O   LEU A  16      60.256  58.271  89.365  1.00  0.00           O
ATOM    408  N   GLU A  17      60.616  58.121  91.555  1.00  0.00           N
ATOM    410  CA  GLU A  17      59.326  57.661  91.975  1.00  0.00           C
ATOM    412  CB  GLU A  17      59.466  56.841  93.275  1.00  0.00           C
ATOM    415  CG  GLU A  17      58.156  56.431  93.985  1.00  0.00           C
ATOM    418  CD  GLU A  17      58.466  55.761  95.315  1.00  0.00           C
ATOM    419  OE1 GLU A  17      59.656  55.371  95.515  1.00  0.00           O
ATOM    420  OE2 GLU A  17      57.546  55.551  96.135  1.00  0.00           O
ATOM    421  C   GLU A  17      58.436  58.871  92.125  1.00  0.00           C
ATOM    422  O   GLU A  17      58.306  59.481  93.175  1.00  0.00           O
ATOM    423  N   TYR A  18      57.806  59.271  91.025  1.00  0.00           N
ATOM    425  CA  TYR A  18      56.916  60.401  90.935  1.00  0.00           C
ATOM    427  CB  TYR A  18      56.616  60.741  89.455  1.00  0.00           C
ATOM    430  CG  TYR A  18      56.126  59.541  88.705  1.00  0.00           C
ATOM    431  CD1 TYR A  18      54.806  59.071  88.855  1.00  0.00           C
ATOM    433  CE1 TYR A  18      54.406  57.871  88.235  1.00  0.00           C
ATOM    435  CZ  TYR A  18      55.306  57.191  87.405  1.00  0.00           C
ATOM    436  OH  TYR A  18      54.916  56.031  86.715  1.00  0.00           O
ATOM    438  CD2 TYR A  18      57.016  58.831  87.885  1.00  0.00           C
ATOM    440  CE2 TYR A  18      56.606  57.671  87.235  1.00  0.00           C
ATOM    442  C   TYR A  18      55.636  60.281  91.755  1.00  0.00           C
ATOM    443  O   TYR A  18      54.856  61.231  91.775  1.00  0.00           O
ATOM    444  N   GLN A  19      55.376  59.161  92.445  1.00  0.00           N
ATOM    446  CA  GLN A  19      54.286  59.041  93.385  1.00  0.00           C
ATOM    448  CB  GLN A  19      53.306  57.931  92.905  1.00  0.00           C
ATOM    451  CG  GLN A  19      53.946  56.531  92.715  1.00  0.00           C
ATOM    454  CD  GLN A  19      53.016  55.531  92.035  1.00  0.00           C
ATOM    455  OE1 GLN A  19      51.836  55.801  91.795  1.00  0.00           O
ATOM    456  NE2 GLN A  19      53.566  54.331  91.715  1.00  0.00           N
ATOM    459  C   GLN A  19      54.806  58.761  94.775  1.00  0.00           C
ATOM    460  O   GLN A  19      55.046  57.621  95.165  1.00  0.00           O
ATOM    461  N   CYS A  20      54.916  59.781  95.645  1.00  0.00           N
ATOM    463  CA  CYS A  20      55.266  59.561  97.035  1.00  0.00           C
ATOM    465  CB  CYS A  20      56.546  60.291  97.465  1.00  0.00           C
ATOM    468  SG  CYS A  20      57.936  59.671  96.465  1.00  0.00           S
ATOM    470  C   CYS A  20      54.046  59.901  97.845  1.00  0.00           C
ATOM    471  O   CYS A  20      53.106  60.521  97.355  1.00  0.00           O
ATOM    472  N   ASP A  21      53.976  59.371  99.075  1.00  0.00           N
ATOM    474  CA  ASP A  21      52.796  59.291  99.915  1.00  0.00           C
ATOM    476  CB  ASP A  21      53.096  58.471 101.215  1.00  0.00           C
ATOM    479  CG  ASP A  21      54.206  59.041 102.085  1.00  0.00           C
ATOM    480  OD1 ASP A  21      55.016  59.851 101.555  1.00  0.00           O
ATOM    481  OD2 ASP A  21      54.276  58.681 103.285  1.00  0.00           O
ATOM    482  C   ASP A  21      52.226  60.671 100.275  1.00  0.00           C
ATOM    483  O   ASP A  21      51.016  60.921 100.245  1.00  0.00           O
ATOM    484  N   GLU A  22      53.146  61.581 100.605  1.00  0.00           N
ATOM    486  CA  GLU A  22      52.936  62.981 100.795  1.00  0.00           C
ATOM    488  CB  GLU A  22      54.186  63.571 101.515  1.00  0.00           C
ATOM    491  CG  GLU A  22      54.416  62.961 102.925  1.00  0.00           C
ATOM    494  CD  GLU A  22      55.636  63.461 103.695  1.00  0.00           C
ATOM    495  OE1 GLU A  22      56.776  63.501 103.185  1.00  0.00           O
ATOM    496  OE2 GLU A  22      55.426  63.881 104.865  1.00  0.00           O
ATOM    497  C   GLU A  22      52.596  63.741  99.505  1.00  0.00           C
ATOM    498  O   GLU A  22      51.586  64.441  99.445  1.00  0.00           O
ATOM    499  N   LYS A  23      53.406  63.631  98.435  1.00  0.00           N
ATOM    501  CA  LYS A  23      53.356  64.531  97.285  1.00  0.00           C
ATOM    503  CB  LYS A  23      54.276  65.791  97.475  1.00  0.00           C
ATOM    506  CG  LYS A  23      53.916  66.971  98.405  1.00  0.00           C
ATOM    509  CD  LYS A  23      54.056  66.721  99.925  1.00  0.00           C
ATOM    512  CE  LYS A  23      53.786  67.921 100.845  1.00  0.00           C
ATOM    515  NZ  LYS A  23      54.016  67.571 102.265  1.00  0.00           N
ATOM    519  C   LYS A  23      53.916  63.811  96.045  1.00  0.00           C
ATOM    520  O   LYS A  23      54.576  62.781  96.205  1.00  0.00           O
ATOM    521  N   PRO A  24      53.756  64.271  94.805  1.00  0.00           N
ATOM    522  CD  PRO A  24      52.696  65.201  94.405  1.00  0.00           C
ATOM    525  CA  PRO A  24      54.436  63.661  93.665  1.00  0.00           C
ATOM    527  CB  PRO A  24      53.576  64.101  92.465  1.00  0.00           C
ATOM    530  CG  PRO A  24      52.896  65.401  92.905  1.00  0.00           C
ATOM    533  C   PRO A  24      55.896  64.091  93.525  1.00  0.00           C
ATOM    534  O   PRO A  24      56.196  65.271  93.305  1.00  0.00           O
ATOM    535  N   LEU A  25      56.856  63.141  93.565  1.00  0.00           N
ATOM    537  CA  LEU A  25      58.296  63.421  93.445  1.00  0.00           C
ATOM    539  CB  LEU A  25      59.126  62.401  94.255  1.00  0.00           C
ATOM    542  CG  LEU A  25      60.526  62.841  94.735  1.00  0.00           C
ATOM    544  CD1 LEU A  25      61.586  63.021  93.645  1.00  0.00           C
ATOM    548  CD2 LEU A  25      60.426  64.141  95.485  1.00  0.00           C
ATOM    552  C   LEU A  25      58.716  63.411  91.975  1.00  0.00           C
ATOM    553  O   LEU A  25      59.536  62.641  91.495  1.00  0.00           O
ATOM    554  N   THR A  26      58.076  64.281  91.185  1.00  0.00           N
ATOM    556  CA  THR A  26      58.236  64.311  89.745  1.00  0.00           C
ATOM    558  CB  THR A  26      56.946  64.461  88.945  1.00  0.00           C
ATOM    560  OG1 THR A  26      57.186  64.571  87.545  1.00  0.00           O
ATOM    562  CG2 THR A  26      56.126  65.661  89.395  1.00  0.00           C
ATOM    566  C   THR A  26      59.316  65.291  89.375  1.00  0.00           C
ATOM    567  O   THR A  26      59.156  66.511  89.315  1.00  0.00           O
ATOM    568  N   VAL A  27      60.486  64.731  89.095  1.00  0.00           N
ATOM    570  CA  VAL A  27      61.696  65.431  88.825  1.00  0.00           C
ATOM    572  CB  VAL A  27      62.796  64.941  89.735  1.00  0.00           C
ATOM    574  CG1 VAL A  27      64.126  65.531  89.305  1.00  0.00           C
ATOM    578  CG2 VAL A  27      62.536  65.401  91.165  1.00  0.00           C
ATOM    582  C   VAL A  27      62.056  65.061  87.435  1.00  0.00           C
ATOM    583  O   VAL A  27      61.996  63.891  87.085  1.00  0.00           O
ATOM    584  N   LYS A  28      62.446  66.011  86.595  1.00  0.00           N
ATOM    586  CA  LYS A  28      63.016  65.711  85.315  1.00  0.00           C
ATOM    588  CB  LYS A  28      62.586  66.681  84.185  1.00  0.00           C
ATOM    591  CG  LYS A  28      61.086  66.581  83.905  1.00  0.00           C
ATOM    594  CD  LYS A  28      60.226  67.231  84.995  1.00  0.00           C
ATOM    597  CE  LYS A  28      59.216  66.231  85.575  1.00  0.00           C
ATOM    600  NZ  LYS A  28      58.426  66.841  86.655  1.00  0.00           N
ATOM    604  C   LYS A  28      64.466  65.801  85.565  1.00  0.00           C
ATOM    605  O   LYS A  28      65.036  66.891  85.615  1.00  0.00           O
ATOM    606  N   LEU A  29      65.116  64.651  85.765  1.00  0.00           N
ATOM    608  CA  LEU A  29      66.546  64.611  85.755  1.00  0.00           C
ATOM    610  CB  LEU A  29      67.106  63.331  86.425  1.00  0.00           C
ATOM    613  CG  LEU A  29      66.586  63.051  87.855  1.00  0.00           C
ATOM    615  CD1 LEU A  29      65.296  62.221  87.815  1.00  0.00           C
ATOM    619  CD2 LEU A  29      67.606  62.331  88.745  1.00  0.00           C
ATOM    623  C   LEU A  29      66.966  64.681  84.305  1.00  0.00           C
ATOM    624  O   LEU A  29      66.486  63.931  83.455  1.00  0.00           O
ATOM    625  N   ASN A  30      67.856  65.611  83.965  1.00  0.00           N
ATOM    627  CA  ASN A  30      68.686  65.471  82.785  1.00  0.00           C
ATOM    629  CB  ASN A  30      69.556  66.721  82.715  1.00  0.00           C
ATOM    632  CG  ASN A  30      69.836  67.011  81.255  1.00  0.00           C
ATOM    633  OD1 ASN A  30      70.936  66.761  80.765  1.00  0.00           O
ATOM    634  ND2 ASN A  30      68.806  67.571  80.585  1.00  0.00           N
ATOM    637  C   ASN A  30      69.576  64.261  82.965  1.00  0.00           C
ATOM    638  O   ASN A  30      70.026  64.031  84.075  1.00  0.00           O
ATOM    639  N   ASN A  31      69.886  63.431  81.945  1.00  0.00           N
ATOM    641  CA  ASN A  31      70.706  62.251  82.205  1.00  0.00           C
ATOM    643  CB  ASN A  31      70.786  61.321  80.965  1.00  0.00           C
ATOM    646  CG  ASN A  31      72.016  60.411  80.925  1.00  0.00           C
ATOM    647  OD1 ASN A  31      72.756  60.491  79.945  1.00  0.00           O
ATOM    648  ND2 ASN A  31      72.226  59.551  81.955  1.00  0.00           N
ATOM    651  C   ASN A  31      72.096  62.511  82.805  1.00  0.00           C
ATOM    652  O   ASN A  31      72.476  61.771  83.715  1.00  0.00           O
ATOM    653  N   PRO A  32      72.876  63.501  82.385  1.00  0.00           N
ATOM    654  CD  PRO A  32      72.866  63.931  80.975  1.00  0.00           C
ATOM    657  CA  PRO A  32      74.176  63.761  82.995  1.00  0.00           C
ATOM    659  CB  PRO A  32      74.766  64.891  82.145  1.00  0.00           C
ATOM    662  CG  PRO A  32      74.056  64.851  80.785  1.00  0.00           C
ATOM    665  C   PRO A  32      74.016  64.161  84.465  1.00  0.00           C
ATOM    666  O   PRO A  32      74.966  64.061  85.235  1.00  0.00           O
ATOM    667  N   ARG A  33      72.806  64.641  84.805  1.00  0.00           N
ATOM    669  CA  ARG A  33      72.296  64.971  86.115  1.00  0.00           C
ATOM    671  CB  ARG A  33      72.396  63.881  87.215  1.00  0.00           C
ATOM    674  CG  ARG A  33      72.036  62.421  86.845  1.00  0.00           C
ATOM    677  CD  ARG A  33      70.596  62.011  86.555  1.00  0.00           C
ATOM    680  NE  ARG A  33      70.696  60.571  86.135  1.00  0.00           N
ATOM    682  CZ  ARG A  33      69.736  59.671  86.245  1.00  0.00           C
ATOM    683  NH1 ARG A  33      68.466  59.971  86.265  1.00  0.00           N
ATOM    686  NH2 ARG A  33      70.016  58.391  86.295  1.00  0.00           N
ATOM    689  C   ARG A  33      72.916  66.261  86.605  1.00  0.00           C
ATOM    690  O   ARG A  33      73.056  66.491  87.805  1.00  0.00           O
ATOM    691  N   GLN A  34      73.266  67.181  85.675  1.00  0.00           N
ATOM    693  CA  GLN A  34      73.646  68.541  86.005  1.00  0.00           C
ATOM    695  CB  GLN A  34      74.126  69.401  84.785  1.00  0.00           C
ATOM    698  CG  GLN A  34      74.826  68.621  83.655  1.00  0.00           C
ATOM    701  CD  GLN A  34      74.796  69.341  82.305  1.00  0.00           C
ATOM    702  OE1 GLN A  34      74.936  70.561  82.195  1.00  0.00           O
ATOM    703  NE2 GLN A  34      74.606  68.551  81.225  1.00  0.00           N
ATOM    706  C   GLN A  34      72.436  69.221  86.585  1.00  0.00           C
ATOM    707  O   GLN A  34      72.526  70.021  87.515  1.00  0.00           O
ATOM    708  N   GLU A  35      71.276  68.891  85.995  1.00  0.00           N
ATOM    710  CA  GLU A  35      70.046  69.561  86.225  1.00  0.00           C
ATOM    712  CB  GLU A  35      69.606  70.331  84.945  1.00  0.00           C
ATOM    715  CG  GLU A  35      68.726  71.521  85.365  1.00  0.00           C
ATOM    718  CD  GLU A  35      68.186  72.461  84.295  1.00  0.00           C
ATOM    719  OE1 GLU A  35      67.386  72.021  83.445  1.00  0.00           O
ATOM    720  OE2 GLU A  35      68.496  73.681  84.425  1.00  0.00           O
ATOM    721  C   GLU A  35      68.966  68.581  86.645  1.00  0.00           C
ATOM    722  O   GLU A  35      68.846  67.451  86.155  1.00  0.00           O
ATOM    723  N   VAL A  36      68.146  69.021  87.605  1.00  0.00           N
ATOM    725  CA  VAL A  36      66.816  68.501  87.825  1.00  0.00           C
ATOM    727  CB  VAL A  36      66.616  67.871  89.205  1.00  0.00           C
ATOM    729  CG1 VAL A  36      67.476  66.621  89.335  1.00  0.00           C
ATOM    733  CG2 VAL A  36      66.856  68.821  90.375  1.00  0.00           C
ATOM    737  C   VAL A  36      65.816  69.611  87.635  1.00  0.00           C
ATOM    738  O   VAL A  36      66.006  70.751  88.065  1.00  0.00           O
ATOM    739  N   SER A  37      64.676  69.301  86.995  1.00  0.00           N
ATOM    741  CA  SER A  37      63.516  70.181  87.015  1.00  0.00           C
ATOM    743  CB  SER A  37      62.826  70.441  85.655  1.00  0.00           C
ATOM    746  OG  SER A  37      63.776  70.531  84.595  1.00  0.00           O
ATOM    748  C   SER A  37      62.516  69.581  87.975  1.00  0.00           C
ATOM    749  O   SER A  37      62.016  68.471  87.785  1.00  0.00           O
ATOM    750  N   PHE A  38      62.206  70.281  89.065  1.00  0.00           N
ATOM    752  CA  PHE A  38      61.496  69.761  90.205  1.00  0.00           C
ATOM    754  CB  PHE A  38      62.376  69.831  91.485  1.00  0.00           C
ATOM    757  CG  PHE A  38      61.616  69.441  92.725  1.00  0.00           C
ATOM    758  CD1 PHE A  38      60.966  68.201  92.785  1.00  0.00           C
ATOM    760  CE1 PHE A  38      60.026  67.941  93.785  1.00  0.00           C
ATOM    762  CZ  PHE A  38      59.756  68.941  94.735  1.00  0.00           C
ATOM    764  CD2 PHE A  38      61.406  70.391  93.735  1.00  0.00           C
ATOM    766  CE2 PHE A  38      60.456  70.141  94.735  1.00  0.00           C
ATOM    768  C   PHE A  38      60.186  70.511  90.345  1.00  0.00           C
ATOM    769  O   PHE A  38      60.086  71.721  90.115  1.00  0.00           O
ATOM    770  N   VAL A  39      59.126  69.761  90.695  1.00  0.00           N
ATOM    772  CA  VAL A  39      57.806  70.311  90.865  1.00  0.00           C
ATOM    774  CB  VAL A  39      56.746  69.291  90.465  1.00  0.00           C
ATOM    776  CG1 VAL A  39      55.336  69.731  90.865  1.00  0.00           C
ATOM    780  CG2 VAL A  39      56.786  69.141  88.935  1.00  0.00           C
ATOM    784  C   VAL A  39      57.546  70.941  92.245  1.00  0.00           C
ATOM    785  O   VAL A  39      57.546  70.271  93.275  1.00  0.00           O
ATOM    786  N   TYR A  40      57.236  72.251  92.265  1.00  0.00           N
ATOM    788  CA  TYR A  40      56.566  72.891  93.385  1.00  0.00           C
ATOM    790  CB  TYR A  40      57.016  74.381  93.515  1.00  0.00           C
ATOM    793  CG  TYR A  40      56.576  75.211  94.705  1.00  0.00           C
ATOM    794  CD1 TYR A  40      55.306  75.141  95.325  1.00  0.00           C
ATOM    796  CE1 TYR A  40      54.956  76.031  96.355  1.00  0.00           C
ATOM    798  CZ  TYR A  40      55.886  76.981  96.805  1.00  0.00           C
ATOM    799  OH  TYR A  40      55.606  77.901  97.855  1.00  0.00           O
ATOM    801  CD2 TYR A  40      57.466  76.201  95.145  1.00  0.00           C
ATOM    803  CE2 TYR A  40      57.136  77.061  96.205  1.00  0.00           C
ATOM    805  C   TYR A  40      55.076  72.781  93.085  1.00  0.00           C
ATOM    806  O   TYR A  40      54.536  73.521  92.265  1.00  0.00           O
ATOM    807  N   ASP A  41      54.406  71.821  93.755  1.00  0.00           N
ATOM    809  CA  ASP A  41      52.976  71.561  93.655  1.00  0.00           C
ATOM    811  CB  ASP A  41      52.176  72.781  94.165  1.00  0.00           C
ATOM    814  CG  ASP A  41      50.706  72.521  94.475  1.00  0.00           C
ATOM    815  OD1 ASP A  41      50.176  71.401  94.305  1.00  0.00           O
ATOM    816  OD2 ASP A  41      50.076  73.511  94.925  1.00  0.00           O
ATOM    817  C   ASP A  41      52.566  71.001  92.295  1.00  0.00           C
ATOM    818  O   ASP A  41      52.516  69.791  92.095  1.00  0.00           O
ATOM    819  N   ASN A  42      52.346  71.871  91.295  1.00  0.00           N
ATOM    821  CA  ASN A  42      52.286  71.461  89.895  1.00  0.00           C
ATOM    823  CB  ASN A  42      50.786  71.481  89.475  1.00  0.00           C
ATOM    826  CG  ASN A  42      50.486  70.631  88.255  1.00  0.00           C
ATOM    827  OD1 ASN A  42      51.326  69.991  87.605  1.00  0.00           O
ATOM    828  ND2 ASN A  42      49.176  70.571  87.925  1.00  0.00           N
ATOM    831  C   ASN A  42      53.156  72.361  88.995  1.00  0.00           C
ATOM    832  O   ASN A  42      53.246  72.181  87.785  1.00  0.00           O
ATOM    833  N   GLN A  43      53.866  73.351  89.565  1.00  0.00           N
ATOM    835  CA  GLN A  43      54.766  74.261  88.875  1.00  0.00           C
ATOM    837  CB  GLN A  43      54.856  75.641  89.595  1.00  0.00           C
ATOM    840  CG  GLN A  43      56.046  76.591  89.215  1.00  0.00           C
ATOM    843  CD  GLN A  43      56.186  77.811  90.125  1.00  0.00           C
ATOM    844  OE1 GLN A  43      57.006  78.711  89.915  1.00  0.00           O
ATOM    845  NE2 GLN A  43      55.356  77.881  91.185  1.00  0.00           N
ATOM    848  C   GLN A  43      56.156  73.701  88.775  1.00  0.00           C
ATOM    849  O   GLN A  43      56.616  73.021  89.685  1.00  0.00           O
ATOM    850  N   LEU A  44      56.896  73.981  87.695  1.00  0.00           N
ATOM    852  CA  LEU A  44      58.196  73.381  87.495  1.00  0.00           C
ATOM    854  CB  LEU A  44      58.246  72.731  86.105  1.00  0.00           C
ATOM    857  CG  LEU A  44      59.416  71.751  85.935  1.00  0.00           C
ATOM    859  CD1 LEU A  44      59.216  70.501  86.805  1.00  0.00           C
ATOM    863  CD2 LEU A  44      59.516  71.391  84.465  1.00  0.00           C
ATOM    867  C   LEU A  44      59.316  74.391  87.625  1.00  0.00           C
ATOM    868  O   LEU A  44      59.256  75.511  87.115  1.00  0.00           O
ATOM    869  N   LEU A  45      60.376  74.001  88.355  1.00  0.00           N
ATOM    871  CA  LEU A  45      61.486  74.861  88.665  1.00  0.00           C
ATOM    873  CB  LEU A  45      61.496  75.331  90.135  1.00  0.00           C
ATOM    876  CG  LEU A  45      60.216  76.011  90.635  1.00  0.00           C
ATOM    878  CD1 LEU A  45      59.096  75.041  91.035  1.00  0.00           C
ATOM    882  CD2 LEU A  45      60.556  76.811  91.885  1.00  0.00           C
ATOM    886  C   LEU A  45      62.736  74.081  88.425  1.00  0.00           C
ATOM    887  O   LEU A  45      62.746  72.861  88.515  1.00  0.00           O
ATOM    888  N   HIS A  46      63.846  74.761  88.125  1.00  0.00           N
ATOM    890  CA  HIS A  46      65.086  74.121  87.745  1.00  0.00           C
ATOM    892  CB  HIS A  46      65.576  74.671  86.385  1.00  0.00           C
ATOM    895  ND1 HIS A  46      66.986  76.741  86.595  1.00  0.00           N
ATOM    896  CG  HIS A  46      65.756  76.151  86.355  1.00  0.00           C
ATOM    897  CE1 HIS A  46      66.796  78.031  86.385  1.00  0.00           C
ATOM    899  NE2 HIS A  46      65.526  78.301  86.005  1.00  0.00           N
ATOM    901  CD2 HIS A  46      64.856  77.091  85.985  1.00  0.00           C
ATOM    903  C   HIS A  46      66.136  74.241  88.845  1.00  0.00           C
ATOM    904  O   HIS A  46      66.556  75.321  89.245  1.00  0.00           O
ATOM    905  N   LEU A  47      66.616  73.091  89.365  1.00  0.00           N
ATOM    907  CA  LEU A  47      67.646  73.011  90.395  1.00  0.00           C
ATOM    909  CB  LEU A  47      67.166  72.201  91.615  1.00  0.00           C
ATOM    912  CG  LEU A  47      65.916  72.681  92.375  1.00  0.00           C
ATOM    914  CD1 LEU A  47      64.616  72.561  91.585  1.00  0.00           C
ATOM    918  CD2 LEU A  47      65.766  71.901  93.685  1.00  0.00           C
ATOM    922  C   LEU A  47      68.896  72.301  89.855  1.00  0.00           C
ATOM    923  O   LEU A  47      68.826  71.251  89.235  1.00  0.00           O
ATOM    924  N   LYS A  48      70.106  72.861  90.085  1.00  0.00           N
ATOM    926  CA  LYS A  48      71.326  72.331  89.475  1.00  0.00           C
ATOM    928  CB  LYS A  48      72.256  73.401  88.845  1.00  0.00           C
ATOM    931  CG  LYS A  48      71.676  74.191  87.655  1.00  0.00           C
ATOM    934  CD  LYS A  48      70.856  75.441  88.015  1.00  0.00           C
ATOM    937  CE  LYS A  48      70.176  76.141  86.815  1.00  0.00           C
ATOM    940  NZ  LYS A  48      71.166  76.531  85.815  1.00  0.00           N
ATOM    944  C   LYS A  48      72.146  71.691  90.555  1.00  0.00           C
ATOM    945  O   LYS A  48      72.216  72.221  91.675  1.00  0.00           O
ATOM    946  N   GLN A  49      72.806  70.551  90.265  1.00  0.00           N
ATOM    948  CA  GLN A  49      73.756  69.981  91.215  1.00  0.00           C
ATOM    950  CB  GLN A  49      74.086  68.481  90.985  1.00  0.00           C
ATOM    953  CG  GLN A  49      75.126  68.161  89.885  1.00  0.00           C
ATOM    956  CD  GLN A  49      76.526  67.801  90.405  1.00  0.00           C
ATOM    957  OE1 GLN A  49      76.776  67.321  91.515  1.00  0.00           O
ATOM    958  NE2 GLN A  49      77.516  68.001  89.515  1.00  0.00           N
ATOM    961  C   GLN A  49      75.006  70.831  91.335  1.00  0.00           C
ATOM    962  O   GLN A  49      75.676  71.201  90.365  1.00  0.00           O
ATOM    963  N   GLY A  50      75.336  71.201  92.585  1.00  0.00           N
ATOM    965  CA  GLY A  50      76.516  72.011  92.915  1.00  0.00           C
ATOM    968  C   GLY A  50      77.566  71.151  93.545  1.00  0.00           C
ATOM    969  O   GLY A  50      77.656  69.951  93.285  1.00  0.00           O
ATOM    970  N   ILE A  51      78.396  71.731  94.445  1.00  0.00           N
ATOM    972  CA  ILE A  51      79.276  70.931  95.285  1.00  0.00           C
ATOM    974  CB  ILE A  51      80.326  71.751  96.035  1.00  0.00           C
ATOM    976  CG2 ILE A  51      81.266  70.841  96.865  1.00  0.00           C
ATOM    980  CG1 ILE A  51      81.146  72.591  95.045  1.00  0.00           C
ATOM    983  CD  ILE A  51      81.766  71.781  93.895  1.00  0.00           C
ATOM    987  C   ILE A  51      78.486  70.121  96.275  1.00  0.00           C
ATOM    988  O   ILE A  51      78.036  70.631  97.305  1.00  0.00           O
ATOM    989  N   SER A  52      78.286  68.831  95.985  1.00  0.00           N
ATOM    991  CA  SER A  52      77.526  67.961  96.845  1.00  0.00           C
ATOM    993  CB  SER A  52      76.846  66.841  96.025  1.00  0.00           C
ATOM    996  OG  SER A  52      76.066  67.391  94.955  1.00  0.00           O
ATOM    998  C   SER A  52      78.446  67.331  97.855  1.00  0.00           C
ATOM    999  O   SER A  52      79.486  66.791  97.505  1.00  0.00           O
ATOM   1000  N   ALA A  53      78.076  67.391  99.155  1.00  0.00           N
ATOM   1002  CA  ALA A  53      78.856  66.741 100.205  1.00  0.00           C
ATOM   1004  CB  ALA A  53      79.336  67.831 101.165  1.00  0.00           C
ATOM   1008  C   ALA A  53      78.076  65.671 100.965  1.00  0.00           C
ATOM   1009  O   ALA A  53      78.606  64.621 101.325  1.00  0.00           O
ATOM   1010  N   SER A  54      76.756  65.841 101.185  1.00  0.00           N
ATOM   1012  CA  SER A  54      75.946  64.921 101.975  1.00  0.00           C
ATOM   1014  CB  SER A  54      74.746  65.631 102.665  1.00  0.00           C
ATOM   1017  OG  SER A  54      75.186  66.691 103.515  1.00  0.00           O
ATOM   1019  C   SER A  54      75.296  63.831 101.115  1.00  0.00           C
ATOM   1020  O   SER A  54      74.496  63.041 101.585  1.00  0.00           O
ATOM   1021  N   GLY A  55      75.636  63.821  99.815  1.00  0.00           N
ATOM   1023  CA  GLY A  55      74.906  63.191  98.725  1.00  0.00           C
ATOM   1026  C   GLY A  55      74.466  64.281  97.795  1.00  0.00           C
ATOM   1027  O   GLY A  55      74.356  65.411  98.225  1.00  0.00           O
ATOM   1028  N   ALA A  56      74.276  63.981  96.485  1.00  0.00           N
ATOM   1030  CA  ALA A  56      73.886  64.921  95.435  1.00  0.00           C
ATOM   1032  CB  ALA A  56      73.486  64.211  94.125  1.00  0.00           C
ATOM   1036  C   ALA A  56      72.916  66.071  95.795  1.00  0.00           C
ATOM   1037  O   ALA A  56      71.786  65.881  96.245  1.00  0.00           O
ATOM   1038  N   ARG A  57      73.376  67.311  95.605  1.00  0.00           N
ATOM   1040  CA  ARG A  57      72.756  68.511  96.105  1.00  0.00           C
ATOM   1042  CB  ARG A  57      73.736  69.281  97.045  1.00  0.00           C
ATOM   1045  CG  ARG A  57      73.916  68.601  98.415  1.00  0.00           C
ATOM   1048  CD  ARG A  57      73.256  69.271  99.645  1.00  0.00           C
ATOM   1051  NE  ARG A  57      71.796  69.431  99.355  1.00  0.00           N
ATOM   1053  CZ  ARG A  57      71.266  70.511  98.825  1.00  0.00           C
ATOM   1054  NH1 ARG A  57      71.856  71.681  98.745  1.00  0.00           N
ATOM   1057  NH2 ARG A  57      70.106  70.431  98.235  1.00  0.00           N
ATOM   1060  C   ARG A  57      72.386  69.411  94.945  1.00  0.00           C
ATOM   1061  O   ARG A  57      73.216  70.151  94.425  1.00  0.00           O
ATOM   1062  N   TYR A  58      71.096  69.391  94.585  1.00  0.00           N
ATOM   1064  CA  TYR A  58      70.516  70.171  93.515  1.00  0.00           C
ATOM   1066  CB  TYR A  58      69.496  69.391  92.645  1.00  0.00           C
ATOM   1069  CG  TYR A  58      70.026  68.081  92.125  1.00  0.00           C
ATOM   1070  CD1 TYR A  58      69.996  66.921  92.925  1.00  0.00           C
ATOM   1072  CE1 TYR A  58      70.396  65.681  92.405  1.00  0.00           C
ATOM   1074  CZ  TYR A  58      70.806  65.581  91.075  1.00  0.00           C
ATOM   1075  OH  TYR A  58      71.236  64.341  90.575  1.00  0.00           O
ATOM   1077  CD2 TYR A  58      70.436  67.961  90.785  1.00  0.00           C
ATOM   1079  CE2 TYR A  58      70.836  66.711  90.275  1.00  0.00           C
ATOM   1081  C   TYR A  58      69.816  71.351  94.175  1.00  0.00           C
ATOM   1082  O   TYR A  58      69.056  71.171  95.125  1.00  0.00           O
ATOM   1083  N   THR A  59      70.056  72.601  93.755  1.00  0.00           N
ATOM   1085  CA  THR A  59      69.416  73.731  94.425  1.00  0.00           C
ATOM   1087  CB  THR A  59      70.316  74.301  95.535  1.00  0.00           C
ATOM   1089  OG1 THR A  59      70.736  73.291  96.435  1.00  0.00           O
ATOM   1091  CG2 THR A  59      69.596  75.371  96.365  1.00  0.00           C
ATOM   1095  C   THR A  59      69.106  74.831  93.425  1.00  0.00           C
ATOM   1096  O   THR A  59      69.976  75.191  92.635  1.00  0.00           O
ATOM   1097  N   ASP A  60      67.886  75.411  93.435  1.00  0.00           N
ATOM   1099  CA  ASP A  60      67.556  76.691  92.815  1.00  0.00           C
ATOM   1101  CB  ASP A  60      66.096  76.711  92.245  1.00  0.00           C
ATOM   1104  CG  ASP A  60      65.056  75.991  93.085  1.00  0.00           C
ATOM   1105  OD1 ASP A  60      63.986  75.621  92.545  1.00  0.00           O
ATOM   1106  OD2 ASP A  60      65.296  75.861  94.305  1.00  0.00           O
ATOM   1107  C   ASP A  60      67.696  77.821  93.825  1.00  0.00           C
ATOM   1108  O   ASP A  60      68.216  78.901  93.555  1.00  0.00           O
ATOM   1109  N   GLY A  61      67.266  77.551  95.065  1.00  0.00           N
ATOM   1111  CA  GLY A  61      67.236  78.501  96.175  1.00  0.00           C
ATOM   1114  C   GLY A  61      65.826  78.641  96.655  1.00  0.00           C
ATOM   1115  O   GLY A  61      65.566  79.031  97.795  1.00  0.00           O
ATOM   1116  N   ILE A  62      64.876  78.281  95.775  1.00  0.00           N
ATOM   1118  CA  ILE A  62      63.476  78.061  96.035  1.00  0.00           C
ATOM   1120  CB  ILE A  62      62.656  77.981  94.745  1.00  0.00           C
ATOM   1122  CG2 ILE A  62      61.156  77.851  95.085  1.00  0.00           C
ATOM   1126  CG1 ILE A  62      62.916  79.181  93.785  1.00  0.00           C
ATOM   1129  CD  ILE A  62      62.396  80.531  94.285  1.00  0.00           C
ATOM   1133  C   ILE A  62      63.296  76.811  96.895  1.00  0.00           C
ATOM   1134  O   ILE A  62      62.636  76.831  97.925  1.00  0.00           O
ATOM   1135  N   TYR A  63      63.976  75.711  96.565  1.00  0.00           N
ATOM   1137  CA  TYR A  63      64.116  74.581  97.435  1.00  0.00           C
ATOM   1139  CB  TYR A  63      63.136  73.421  97.085  1.00  0.00           C
ATOM   1142  CG  TYR A  63      61.736  73.781  97.515  1.00  0.00           C
ATOM   1143  CD1 TYR A  63      61.486  74.041  98.875  1.00  0.00           C
ATOM   1145  CE1 TYR A  63      60.206  74.411  99.315  1.00  0.00           C
ATOM   1147  CZ  TYR A  63      59.156  74.481  98.405  1.00  0.00           C
ATOM   1148  OH  TYR A  63      57.866  74.811  98.895  1.00  0.00           O
ATOM   1150  CD2 TYR A  63      60.666  73.851  96.605  1.00  0.00           C
ATOM   1152  CE2 TYR A  63      59.376  74.191  97.055  1.00  0.00           C
ATOM   1154  C   TYR A  63      65.546  74.131  97.375  1.00  0.00           C
ATOM   1155  O   TYR A  63      66.286  74.331  96.415  1.00  0.00           O
ATOM   1156  N   VAL A  64      66.026  73.511  98.455  1.00  0.00           N
ATOM   1158  CA  VAL A  64      67.276  72.781  98.435  1.00  0.00           C
ATOM   1160  CB  VAL A  64      68.046  73.091  99.745  1.00  0.00           C
ATOM   1162  CG1 VAL A  64      68.266  71.901 100.705  1.00  0.00           C
ATOM   1166  CG2 VAL A  64      69.356  73.831  99.445  1.00  0.00           C
ATOM   1170  C   VAL A  64      66.846  71.341  98.205  1.00  0.00           C
ATOM   1171  O   VAL A  64      66.136  70.761  99.015  1.00  0.00           O
ATOM   1172  N   PHE A  65      67.196  70.701  97.065  1.00  0.00           N
ATOM   1174  CA  PHE A  65      66.876  69.301  96.815  1.00  0.00           C
ATOM   1176  CB  PHE A  65      66.366  69.081  95.345  1.00  0.00           C
ATOM   1179  CG  PHE A  65      65.976  67.661  94.915  1.00  0.00           C
ATOM   1180  CD1 PHE A  65      66.806  66.531  95.005  1.00  0.00           C
ATOM   1182  CE1 PHE A  65      66.336  65.251  94.665  1.00  0.00           C
ATOM   1184  CZ  PHE A  65      65.036  65.091  94.185  1.00  0.00           C
ATOM   1186  CD2 PHE A  65      64.696  67.481  94.355  1.00  0.00           C
ATOM   1188  CE2 PHE A  65      64.206  66.211  94.045  1.00  0.00           C
ATOM   1190  C   PHE A  65      68.086  68.471  97.145  1.00  0.00           C
ATOM   1191  O   PHE A  65      69.136  68.561  96.505  1.00  0.00           O
ATOM   1192  N   TRP A  66      68.006  67.651  98.185  1.00  0.00           N
ATOM   1194  CA  TRP A  66      69.036  66.691  98.485  1.00  0.00           C
ATOM   1196  CB  TRP A  66      69.266  66.641 100.025  1.00  0.00           C
ATOM   1199  CG  TRP A  66      70.276  65.681 100.585  1.00  0.00           C
ATOM   1200  CD1 TRP A  66      71.346  65.111  99.945  1.00  0.00           C
ATOM   1202  NE1 TRP A  66      71.956  64.231 100.795  1.00  0.00           N
ATOM   1204  CE2 TRP A  66      71.366  64.251 102.015  1.00  0.00           C
ATOM   1205  CD2 TRP A  66      70.296  65.181 101.935  1.00  0.00           C
ATOM   1206  CE3 TRP A  66      69.526  65.421 103.085  1.00  0.00           C
ATOM   1208  CZ3 TRP A  66      69.806  64.691 104.245  1.00  0.00           C
ATOM   1210  CZ2 TRP A  66      71.656  63.551 103.165  1.00  0.00           C
ATOM   1212  CH2 TRP A  66      70.846  63.751 104.275  1.00  0.00           C
ATOM   1214  C   TRP A  66      68.586  65.391  97.865  1.00  0.00           C
ATOM   1215  O   TRP A  66      67.406  65.041  97.875  1.00  0.00           O
ATOM   1216  N   SER A  67      69.526  64.701  97.225  1.00  0.00           N
ATOM   1218  CA  SER A  67      69.386  63.361  96.745  1.00  0.00           C
ATOM   1220  CB  SER A  67      69.606  63.281  95.215  1.00  0.00           C
ATOM   1223  OG  SER A  67      69.196  62.031  94.675  1.00  0.00           O
ATOM   1225  C   SER A  67      70.506  62.611  97.425  1.00  0.00           C
ATOM   1226  O   SER A  67      71.666  63.011  97.405  1.00  0.00           O
ATOM   1227  N   LYS A  68      70.166  61.511  98.075  1.00  0.00           N
ATOM   1229  CA  LYS A  68      71.106  60.611  98.705  1.00  0.00           C
ATOM   1231  CB  LYS A  68      70.416  60.081  99.965  1.00  0.00           C
ATOM   1234  CG  LYS A  68      71.376  59.441 100.975  1.00  0.00           C
ATOM   1237  CD  LYS A  68      70.666  59.211 102.305  1.00  0.00           C
ATOM   1240  CE  LYS A  68      71.526  58.511 103.355  1.00  0.00           C
ATOM   1243  NZ  LYS A  68      70.746  58.461 104.595  1.00  0.00           N
ATOM   1247  C   LYS A  68      71.416  59.481  97.735  1.00  0.00           C
ATOM   1248  O   LYS A  68      72.166  58.541  98.015  1.00  0.00           O
ATOM   1249  N   GLY A  69      70.826  59.561  96.525  1.00  0.00           N
ATOM   1251  CA  GLY A  69      70.976  58.611  95.445  1.00  0.00           C
ATOM   1254  C   GLY A  69      69.876  57.611  95.425  1.00  0.00           C
ATOM   1255  O   GLY A  69      69.416  57.221  94.355  1.00  0.00           O
ATOM   1256  N   ASP A  70      69.396  57.201  96.625  1.00  0.00           N
ATOM   1258  CA  ASP A  70      68.296  56.291  96.805  1.00  0.00           C
ATOM   1260  CB  ASP A  70      68.856  55.121  97.665  1.00  0.00           C
ATOM   1263  CG  ASP A  70      69.196  55.551  99.085  1.00  0.00           C
ATOM   1264  OD1 ASP A  70      70.066  56.431  99.245  1.00  0.00           O
ATOM   1265  OD2 ASP A  70      68.576  54.971 100.015  1.00  0.00           O
ATOM   1266  C   ASP A  70      67.116  56.991  97.485  1.00  0.00           C
ATOM   1267  O   ASP A  70      65.956  56.611  97.335  1.00  0.00           O
ATOM   1268  N   GLU A  71      67.386  58.081  98.205  1.00  0.00           N
ATOM   1270  CA  GLU A  71      66.416  58.841  98.945  1.00  0.00           C
ATOM   1272  CB  GLU A  71      66.756  58.791 100.445  1.00  0.00           C
ATOM   1275  CG  GLU A  71      65.596  59.261 101.345  1.00  0.00           C
ATOM   1278  CD  GLU A  71      65.866  58.751 102.745  1.00  0.00           C
ATOM   1279  OE1 GLU A  71      66.866  59.201 103.355  1.00  0.00           O
ATOM   1280  OE2 GLU A  71      65.066  57.911 103.235  1.00  0.00           O
ATOM   1281  C   GLU A  71      66.466  60.281  98.475  1.00  0.00           C
ATOM   1282  O   GLU A  71      67.546  60.831  98.235  1.00  0.00           O
ATOM   1283  N   ALA A  72      65.306  60.921  98.295  1.00  0.00           N
ATOM   1285  CA  ALA A  72      65.186  62.291  97.855  1.00  0.00           C
ATOM   1287  CB  ALA A  72      64.386  62.371  96.535  1.00  0.00           C
ATOM   1291  C   ALA A  72      64.476  63.051  98.955  1.00  0.00           C
ATOM   1292  O   ALA A  72      63.526  62.561  99.565  1.00  0.00           O
ATOM   1293  N   THR A  73      64.946  64.271  99.285  1.00  0.00           N
ATOM   1295  CA  THR A  73      64.316  65.101 100.305  1.00  0.00           C
ATOM   1297  CB  THR A  73      64.786  64.771 101.725  1.00  0.00           C
ATOM   1299  OG1 THR A  73      63.926  65.341 102.695  1.00  0.00           O
ATOM   1301  CG2 THR A  73      66.196  65.281 102.025  1.00  0.00           C
ATOM   1305  C   THR A  73      64.546  66.531  99.935  1.00  0.00           C
ATOM   1306  O   THR A  73      65.606  66.891  99.425  1.00  0.00           O
ATOM   1307  N   VAL A  74      63.546  67.431 100.135  1.00  0.00           N
ATOM   1309  CA  VAL A  74      63.716  68.801  99.655  1.00  0.00           C
ATOM   1311  CB  VAL A  74      63.006  69.101  98.335  1.00  0.00           C
ATOM   1313  CG1 VAL A  74      63.396  68.121  97.225  1.00  0.00           C
ATOM   1317  CG2 VAL A  74      61.516  68.941  98.485  1.00  0.00           C
ATOM   1321  C   VAL A  74      63.376  69.831 100.725  1.00  0.00           C
ATOM   1322  O   VAL A  74      62.256  69.951 101.215  1.00  0.00           O
ATOM   1323  N   TYR A  75      64.386  70.601 101.155  1.00  0.00           N
ATOM   1325  CA  TYR A  75      64.306  71.491 102.305  1.00  0.00           C
ATOM   1327  CB  TYR A  75      65.296  71.001 103.415  1.00  0.00           C
ATOM   1330  CG  TYR A  75      65.776  71.981 104.465  1.00  0.00           C
ATOM   1331  CD1 TYR A  75      64.886  72.421 105.445  1.00  0.00           C
ATOM   1333  CE1 TYR A  75      65.316  73.171 106.545  1.00  0.00           C
ATOM   1335  CZ  TYR A  75      66.656  73.541 106.645  1.00  0.00           C
ATOM   1336  OH  TYR A  75      67.006  74.331 107.765  1.00  0.00           O
ATOM   1338  CD2 TYR A  75      67.136  72.351 104.585  1.00  0.00           C
ATOM   1340  CE2 TYR A  75      67.576  73.131 105.665  1.00  0.00           C
ATOM   1342  C   TYR A  75      64.576  72.921 101.905  1.00  0.00           C
ATOM   1343  O   TYR A  75      65.696  73.301 101.625  1.00  0.00           O
ATOM   1344  N   LYS A  76      63.576  73.821 101.935  1.00  0.00           N
ATOM   1346  CA  LYS A  76      63.906  75.211 102.185  1.00  0.00           C
ATOM   1348  CB  LYS A  76      62.896  76.211 101.555  1.00  0.00           C
ATOM   1351  CG  LYS A  76      63.196  77.691 101.845  1.00  0.00           C
ATOM   1354  CD  LYS A  76      62.116  78.641 101.285  1.00  0.00           C
ATOM   1357  CE  LYS A  76      62.496  79.341  99.975  1.00  0.00           C
ATOM   1360  NZ  LYS A  76      61.346  80.081  99.415  1.00  0.00           N
ATOM   1364  C   LYS A  76      63.906  75.371 103.695  1.00  0.00           C
ATOM   1365  O   LYS A  76      63.046  74.811 104.345  1.00  0.00           O
ATOM   1366  N   ARG A  77      64.826  76.151 104.285  1.00  0.00           N
ATOM   1368  CA  ARG A  77      64.846  76.521 105.705  1.00  0.00           C
ATOM   1370  CB  ARG A  77      66.126  77.311 106.075  1.00  0.00           C
ATOM   1373  CG  ARG A  77      66.356  78.641 105.325  1.00  0.00           C
ATOM   1376  CD  ARG A  77      66.906  78.481 103.905  1.00  0.00           C
ATOM   1379  NE  ARG A  77      67.166  79.831 103.305  1.00  0.00           N
ATOM   1381  CZ  ARG A  77      67.936  80.031 102.245  1.00  0.00           C
ATOM   1382  NH1 ARG A  77      68.506  79.061 101.555  1.00  0.00           N
ATOM   1385  NH2 ARG A  77      68.136  81.281 101.855  1.00  0.00           N
ATOM   1388  C   ARG A  77      63.596  77.181 106.325  1.00  0.00           C
ATOM   1389  O   ARG A  77      63.646  77.631 107.465  1.00  0.00           O
ATOM   1390  N   ASP A  78      62.466  77.191 105.595  1.00  0.00           N
ATOM   1392  CA  ASP A  78      61.156  77.661 105.985  1.00  0.00           C
ATOM   1394  CB  ASP A  78      61.036  79.071 105.355  1.00  0.00           C
ATOM   1397  CG  ASP A  78      59.706  79.791 105.555  1.00  0.00           C
ATOM   1398  OD1 ASP A  78      58.916  79.461 106.455  1.00  0.00           O
ATOM   1399  OD2 ASP A  78      59.456  80.741 104.765  1.00  0.00           O
ATOM   1400  C   ASP A  78      60.056  76.681 105.485  1.00  0.00           C
ATOM   1401  O   ASP A  78      59.016  76.481 106.105  1.00  0.00           O
ATOM   1402  N   ARG A  79      60.286  75.951 104.365  1.00  0.00           N
ATOM   1404  CA  ARG A  79      59.316  75.021 103.825  1.00  0.00           C
ATOM   1406  CB  ARG A  79      58.526  75.621 102.625  1.00  0.00           C
ATOM   1409  CG  ARG A  79      57.126  76.141 103.005  1.00  0.00           C
ATOM   1412  CD  ARG A  79      56.016  75.061 102.975  1.00  0.00           C
ATOM   1415  NE  ARG A  79      56.056  74.201 104.205  1.00  0.00           N
ATOM   1417  CZ  ARG A  79      55.616  74.611 105.395  1.00  0.00           C
ATOM   1418  NH1 ARG A  79      55.196  75.821 105.645  1.00  0.00           N
ATOM   1421  NH2 ARG A  79      55.576  73.751 106.395  1.00  0.00           N
ATOM   1424  C   ARG A  79      59.946  73.731 103.375  1.00  0.00           C
ATOM   1425  O   ARG A  79      60.856  73.701 102.555  1.00  0.00           O
ATOM   1426  N   ILE A  80      59.436  72.601 103.875  1.00  0.00           N
ATOM   1428  CA  ILE A  80      59.866  71.311 103.415  1.00  0.00           C
ATOM   1430  CB  ILE A  80      60.216  70.371 104.555  1.00  0.00           C
ATOM   1432  CG2 ILE A  80      60.526  68.971 104.015  1.00  0.00           C
ATOM   1436  CG1 ILE A  80      61.446  70.891 105.325  1.00  0.00           C
ATOM   1439  CD  ILE A  80      61.166  72.031 106.315  1.00  0.00           C
ATOM   1443  C   ILE A  80      58.706  70.811 102.595  1.00  0.00           C
ATOM   1444  O   ILE A  80      57.606  70.611 103.115  1.00  0.00           O
ATOM   1445  N   VAL A  81      58.896  70.681 101.265  1.00  0.00           N
ATOM   1447  CA  VAL A  81      57.826  70.201 100.395  1.00  0.00           C
ATOM   1449  CB  VAL A  81      57.726  70.931  99.035  1.00  0.00           C
ATOM   1451  CG1 VAL A  81      59.056  71.031  98.295  1.00  0.00           C
ATOM   1455  CG2 VAL A  81      56.696  70.311  98.065  1.00  0.00           C
ATOM   1459  C   VAL A  81      57.826  68.671 100.355  1.00  0.00           C
ATOM   1460  O   VAL A  81      56.776  68.071 100.145  1.00  0.00           O
ATOM   1461  N   LEU A  82      58.966  68.011 100.635  1.00  0.00           N
ATOM   1463  CA  LEU A  82      59.056  66.561 100.785  1.00  0.00           C
ATOM   1465  CB  LEU A  82      59.676  65.851  99.545  1.00  0.00           C
ATOM   1468  CG  LEU A  82      58.986  65.901  98.175  1.00  0.00           C
ATOM   1470  CD1 LEU A  82      57.576  65.331  98.165  1.00  0.00           C
ATOM   1474  CD2 LEU A  82      59.016  67.191  97.385  1.00  0.00           C
ATOM   1478  C   LEU A  82      60.036  66.191 101.895  1.00  0.00           C
ATOM   1479  O   LEU A  82      61.136  66.741 101.935  1.00  0.00           O
ATOM   1480  N   ASN A  83      59.696  65.191 102.755  1.00  0.00           N
ATOM   1482  CA  ASN A  83      60.666  64.671 103.715  1.00  0.00           C
ATOM   1484  CB  ASN A  83      60.146  64.991 105.145  1.00  0.00           C
ATOM   1487  CG  ASN A  83      61.256  64.871 106.185  1.00  0.00           C
ATOM   1488  OD1 ASN A  83      61.266  64.081 107.125  1.00  0.00           O
ATOM   1489  ND2 ASN A  83      62.256  65.771 106.055  1.00  0.00           N
ATOM   1492  C   ASN A  83      60.986  63.181 103.585  1.00  0.00           C
ATOM   1493  O   ASN A  83      62.086  62.741 103.945  1.00  0.00           O
ATOM   1494  N   ASN A  84      60.066  62.361 103.025  1.00  0.00           N
ATOM   1496  CA  ASN A  84      60.226  60.911 102.945  1.00  0.00           C
ATOM   1498  CB  ASN A  84      59.236  60.261 103.955  1.00  0.00           C
ATOM   1501  CG  ASN A  84      59.386  58.741 104.025  1.00  0.00           C
ATOM   1502  OD1 ASN A  84      60.386  58.231 104.515  1.00  0.00           O
ATOM   1503  ND2 ASN A  84      58.376  57.981 103.545  1.00  0.00           N
ATOM   1506  C   ASN A  84      60.026  60.341 101.535  1.00  0.00           C
ATOM   1507  O   ASN A  84      59.046  59.651 101.275  1.00  0.00           O
ATOM   1508  N   CYS A  85      60.956  60.531 100.585  1.00  0.00           N
ATOM   1510  CA  CYS A  85      60.846  59.871  99.285  1.00  0.00           C
ATOM   1512  CB  CYS A  85      60.886  60.891  98.105  1.00  0.00           C
ATOM   1515  SG  CYS A  85      59.586  62.161  98.235  1.00  0.00           S
ATOM   1517  C   CYS A  85      61.996  58.901  99.115  1.00  0.00           C
ATOM   1518  O   CYS A  85      63.126  59.331  98.905  1.00  0.00           O
ATOM   1519  N   GLN A  86      61.746  57.581  99.145  1.00  0.00           N
ATOM   1521  CA  GLN A  86      62.786  56.601  98.895  1.00  0.00           C
ATOM   1523  CB  GLN A  86      62.836  55.511  99.985  1.00  0.00           C
ATOM   1526  CG  GLN A  86      63.396  56.041 101.325  1.00  0.00           C
ATOM   1529  CD  GLN A  86      63.546  54.931 102.355  1.00  0.00           C
ATOM   1530  OE1 GLN A  86      62.866  53.891 102.285  1.00  0.00           O
ATOM   1531  NE2 GLN A  86      64.436  55.131 103.335  1.00  0.00           N
ATOM   1534  C   GLN A  86      62.566  55.961  97.555  1.00  0.00           C
ATOM   1535  O   GLN A  86      61.826  54.991  97.445  1.00  0.00           O
ATOM   1536  N   LEU A  87      63.286  56.451  96.535  1.00  0.00           N
ATOM   1538  CA  LEU A  87      63.226  56.101  95.135  1.00  0.00           C
ATOM   1540  CB  LEU A  87      64.406  56.841  94.435  1.00  0.00           C
ATOM   1543  CG  LEU A  87      64.596  56.581  92.935  1.00  0.00           C
ATOM   1545  CD1 LEU A  87      63.296  56.831  92.205  1.00  0.00           C
ATOM   1549  CD2 LEU A  87      65.686  57.481  92.355  1.00  0.00           C
ATOM   1553  C   LEU A  87      63.336  54.631  94.795  1.00  0.00           C
ATOM   1554  O   LEU A  87      64.406  54.041  94.925  1.00  0.00           O
ATOM   1555  N   GLN A  88      62.266  54.031  94.245  1.00  0.00           N
ATOM   1557  CA  GLN A  88      62.296  52.681  93.685  1.00  0.00           C
ATOM   1559  CB  GLN A  88      60.946  52.471  92.945  1.00  0.00           C
ATOM   1562  CG  GLN A  88      59.686  52.511  93.835  1.00  0.00           C
ATOM   1565  CD  GLN A  88      59.946  51.901  95.205  1.00  0.00           C
ATOM   1566  OE1 GLN A  88      60.216  50.701  95.305  1.00  0.00           O
ATOM   1567  NE2 GLN A  88      59.946  52.731  96.275  1.00  0.00           N
ATOM   1570  C   GLN A  88      63.456  52.391  92.725  1.00  0.00           C
ATOM   1571  O   GLN A  88      64.216  51.431  92.895  1.00  0.00           O
ATOM   1572  N   ASN A  89      63.636  53.281  91.745  1.00  0.00           N
ATOM   1574  CA  ASN A  89      64.646  53.251  90.725  1.00  0.00           C
ATOM   1576  CB  ASN A  89      64.496  52.001  89.775  1.00  0.00           C
ATOM   1579  CG  ASN A  89      65.746  51.731  88.935  1.00  0.00           C
ATOM   1580  OD1 ASN A  89      65.726  51.351  87.755  1.00  0.00           O
ATOM   1581  ND2 ASN A  89      66.926  51.941  89.555  1.00  0.00           N
ATOM   1584  C   ASN A  89      64.356  54.511  89.935  1.00  0.00           C
ATOM   1585  O   ASN A  89      63.166  54.781  89.725  1.00  0.00           O
ATOM   1586  N   PRO A  90      65.266  55.391  89.515  1.00  0.00           N
ATOM   1587  CD  PRO A  90      66.706  55.311  89.775  1.00  0.00           C
ATOM   1590  CA  PRO A  90      65.006  56.261  88.385  1.00  0.00           C
ATOM   1592  CB  PRO A  90      66.276  57.121  88.205  1.00  0.00           C
ATOM   1595  CG  PRO A  90      67.276  56.641  89.265  1.00  0.00           C
ATOM   1598  C   PRO A  90      64.696  55.501  87.105  1.00  0.00           C
ATOM   1599  O   PRO A  90      64.756  54.281  87.065  1.00  0.00           O
ATOM   1600  N   GLN A  91      64.466  56.241  86.015  1.00  0.00           N
ATOM   1602  CA  GLN A  91      64.566  55.761  84.655  1.00  0.00           C
ATOM   1604  CB  GLN A  91      64.336  57.011  83.765  1.00  0.00           C
ATOM   1607  CG  GLN A  91      65.066  57.121  82.405  1.00  0.00           C
ATOM   1610  CD  GLN A  91      64.346  56.321  81.355  1.00  0.00           C
ATOM   1611  OE1 GLN A  91      64.546  55.121  81.195  1.00  0.00           O
ATOM   1612  NE2 GLN A  91      63.446  57.021  80.615  1.00  0.00           N
ATOM   1615  C   GLN A  91      65.856  54.961  84.345  1.00  0.00           C
ATOM   1616  O   GLN A  91      65.756  53.851  83.815  1.00  0.00           O
ATOM   1617  N   ARG A  92      67.056  55.431  84.765  1.00  0.00           N
ATOM   1619  CA  ARG A  92      68.256  54.611  85.005  1.00  0.00           C
ATOM   1621  CB  ARG A  92      68.616  53.591  83.885  1.00  0.00           C
ATOM   1624  CG  ARG A  92      68.686  54.161  82.455  1.00  0.00           C
ATOM   1627  CD  ARG A  92      70.076  54.541  81.935  1.00  0.00           C
ATOM   1630  NE  ARG A  92      71.096  53.491  82.195  1.00  0.00           N
ATOM   1632  CZ  ARG A  92      71.086  52.281  81.675  1.00  0.00           C
ATOM   1633  NH1 ARG A  92      70.206  51.911  80.775  1.00  0.00           N
ATOM   1636  NH2 ARG A  92      72.016  51.431  82.035  1.00  0.00           N
ATOM   1639  C   ARG A  92      69.536  55.461  85.255  1.00  0.00           C
ATOM   1640  OT1 ARG A  92      69.766  56.421  84.475  1.00  0.00           O
ATOM   1641  OT2 ARG A  92      70.316  55.161  86.205  1.00  0.00           O
ATOM   1642  NH3 POPEB  93      72.866 105.681  77.355  1.00  0.00           N
ATOM   1646  C12 POPEB  93      71.966 105.061  76.325  1.00  0.00           C
ATOM   1649  C11 POPEB  93      70.846 104.241  76.975  1.00  0.00           C
ATOM   1652  P   POPEB  93      68.286 104.231  76.335  1.00  0.00           P
ATOM   1653  O13 POPEB  93      68.086 104.381  77.795  1.00  0.00           O
ATOM   1654  O14 POPEB  93      67.726 105.301  75.485  1.00  0.00           O
ATOM   1655  O11 POPEB  93      67.636 102.871  75.905  1.00  0.00           O
ATOM   1656  O12 POPEB  93      69.826 104.011  76.005  1.00  0.00           O
ATOM   1657  C1  POPEB  93      67.786 102.311  74.605  1.00  0.00           C
ATOM   1660  C2  POPEB  93      66.586 101.381  74.315  1.00  0.00           C
ATOM   1662  O21 POPEB  93      66.686 100.791  72.995  1.00  0.00           O
ATOM   1663  C21 POPEB  93      66.036  99.631  72.875  1.00  0.00           C
ATOM   1664  O22 POPEB  93      65.566  98.991  73.795  1.00  0.00           O
ATOM   1665  C22 POPEB  93      65.846  99.311  71.375  1.00  0.00           C
ATOM   1668  C3  POPEB  93      65.266 102.191  74.455  1.00  0.00           C
ATOM   1671  O31 POPEB  93      65.236 103.321  73.545  1.00  0.00           O
ATOM   1672  C31 POPEB  93      64.596 103.131  72.405  1.00  0.00           C
ATOM   1673  O32 POPEB  93      63.966 102.131  72.095  1.00  0.00           O
ATOM   1674  C32 POPEB  93      64.836 104.331  71.485  1.00  0.00           C
ATOM   1677  C23 POPEB  93      65.576  97.821  71.045  1.00  0.00           C
ATOM   1680  C24 POPEB  93      65.086  97.631  69.595  1.00  0.00           C
ATOM   1683  C25 POPEB  93      65.506  96.281  68.965  1.00  0.00           C
ATOM   1686  C26 POPEB  93      65.136  96.151  67.475  1.00  0.00           C
ATOM   1689  C27 POPEB  93      65.696  94.871  66.845  1.00  0.00           C
ATOM   1692  C28 POPEB  93      65.326  94.671  65.355  1.00  0.00           C
ATOM   1695  C29 POPEB  93      65.966  95.711  64.455  1.00  0.00           C
ATOM   1697 0C21 POPEB  93      66.416  95.521  63.195  1.00  0.00           C
ATOM   1699 1C21 POPEB  93      66.316  94.251  62.395  1.00  0.00           C
ATOM   1702 2C21 POPEB  93      66.756  94.421  60.925  1.00  0.00           C
ATOM   1705 3C21 POPEB  93      65.946  95.441  60.105  1.00  0.00           C
ATOM   1708 4C21 POPEB  93      66.516  95.621  58.695  1.00  0.00           C
ATOM   1711 5C21 POPEB  93      65.806  96.711  57.875  1.00  0.00           C
ATOM   1714 6C21 POPEB  93      66.476  96.881  56.505  1.00  0.00           C
ATOM   1717 7C21 POPEB  93      65.676  97.741  55.515  1.00  0.00           C
ATOM   1720 8C21 POPEB  93      66.326  97.811  54.125  1.00  0.00           C
ATOM   1724  C33 POPEB  93      64.516 103.971  70.015  1.00  0.00           C
ATOM   1727  C34 POPEB  93      64.976 105.041  69.015  1.00  0.00           C
ATOM   1730  C35 POPEB  93      64.906 104.571  67.555  1.00  0.00           C
ATOM   1733  C36 POPEB  93      63.496 104.131  67.115  1.00  0.00           C
ATOM   1736  C37 POPEB  93      63.386 103.761  65.625  1.00  0.00           C
ATOM   1739  C38 POPEB  93      64.156 102.481  65.275  1.00  0.00           C
ATOM   1742  C39 POPEB  93      63.696 101.811  63.975  1.00  0.00           C
ATOM   1745 0C31 POPEB  93      64.096 100.331  63.945  1.00  0.00           C
ATOM   1748 1C31 POPEB  93      63.406  99.501  62.845  1.00  0.00           C
ATOM   1751 2C31 POPEB  93      64.046  98.111  62.765  1.00  0.00           C
ATOM   1754 3C31 POPEB  93      63.126  97.001  62.235  1.00  0.00           C
ATOM   1757 4C31 POPEB  93      62.606  97.201  60.805  1.00  0.00           C
ATOM   1760 5C31 POPEB  93      61.836  95.961  60.335  1.00  0.00           C
ATOM   1763 6C31 POPEB  93      61.166  96.131  58.965  1.00  0.00           C
ATOM   1767  NH3 POPEC  94      60.386  53.431  37.425  1.00  0.00           N
ATOM   1771  C12 POPEC  94      61.296  52.641  38.315  1.00  0.00           C
ATOM   1774  C11 POPEC  94      61.386  53.271  39.705  1.00  0.00           C
ATOM   1777  P   POPEC  94      61.536  55.901  39.545  1.00  0.00           P
ATOM   1778  O13 POPEC  94      62.556  56.941  39.745  1.00  0.00           O
ATOM   1779  O14 POPEC  94      60.756  55.951  38.275  1.00  0.00           O
ATOM   1780  O11 POPEC  94      60.526  55.881  40.735  1.00  0.00           O
ATOM   1781  O12 POPEC  94      62.156  54.461  39.685  1.00  0.00           O
ATOM   1782  C1  POPEC  94      60.856  55.381  42.025  1.00  0.00           C
ATOM   1785  C2  POPEC  94      60.526  56.471  43.075  1.00  0.00           C
ATOM   1787  O21 POPEC  94      59.156  56.891  43.085  1.00  0.00           O
ATOM   1788  C21 POPEC  94      58.216  55.971  42.915  1.00  0.00           C
ATOM   1789  O22 POPEC  94      57.946  55.341  41.915  1.00  0.00           O
ATOM   1790  C22 POPEC  94      57.506  55.781  44.255  1.00  0.00           C
ATOM   1793  C3  POPEC  94      61.476  57.681  42.875  1.00  0.00           C
ATOM   1796  O31 POPEC  94      61.436  58.621  43.945  1.00  0.00           O
ATOM   1797  C31 POPEC  94      61.936  58.261  45.105  1.00  0.00           C
ATOM   1798  O32 POPEC  94      62.316  57.151  45.425  1.00  0.00           O
ATOM   1799  C32 POPEC  94      61.926  59.501  46.015  1.00  0.00           C
ATOM   1802  C23 POPEC  94      56.806  57.081  44.715  1.00  0.00           C
ATOM   1805  C24 POPEC  94      55.846  56.871  45.885  1.00  0.00           C
ATOM   1808  C25 POPEC  94      56.546  56.481  47.195  1.00  0.00           C
ATOM   1811  C26 POPEC  94      55.576  56.351  48.375  1.00  0.00           C
ATOM   1814  C27 POPEC  94      54.836  57.651  48.735  1.00  0.00           C
ATOM   1817  C28 POPEC  94      53.906  57.521  49.955  1.00  0.00           C
ATOM   1820  C29 POPEC  94      52.766  56.561  49.705  1.00  0.00           C
ATOM   1822 0C21 POPEC  94      51.546  56.601  50.255  1.00  0.00           C
ATOM   1824 1C21 POPEC  94      51.036  57.611  51.255  1.00  0.00           C
ATOM   1827 2C21 POPEC  94      50.756  57.011  52.645  1.00  0.00           C
ATOM   1830 3C21 POPEC  94      52.006  56.431  53.315  1.00  0.00           C
ATOM   1833 4C21 POPEC  94      51.786  56.141  54.805  1.00  0.00           C
ATOM   1836 5C21 POPEC  94      53.016  55.461  55.435  1.00  0.00           C
ATOM   1839 6C21 POPEC  94      52.876  55.331  56.955  1.00  0.00           C
ATOM   1842 7C21 POPEC  94      54.216  55.011  57.635  1.00  0.00           C
ATOM   1845 8C21 POPEC  94      54.106  54.911  59.155  1.00  0.00           C
ATOM   1849  C33 POPEC  94      62.086  59.181  47.525  1.00  0.00           C
ATOM   1852  C34 POPEC  94      60.746  58.741  48.135  1.00  0.00           C
ATOM   1855  C35 POPEC  94      60.776  58.631  49.665  1.00  0.00           C
ATOM   1858  C36 POPEC  94      59.396  58.931  50.275  1.00  0.00           C
ATOM   1861  C37 POPEC  94      59.456  58.981  51.805  1.00  0.00           C
ATOM   1864  C38 POPEC  94      58.086  59.301  52.425  1.00  0.00           C
ATOM   1867  C39 POPEC  94      58.226  59.591  53.915  1.00  0.00           C
ATOM   1870 0C31 POPEC  94      56.916  60.041  54.565  1.00  0.00           C
ATOM   1873 1C31 POPEC  94      57.136  60.291  56.065  1.00  0.00           C
ATOM   1876 2C31 POPEC  94      55.876  60.781  56.775  1.00  0.00           C
ATOM   1879 3C31 POPEC  94      56.126  60.981  58.275  1.00  0.00           C
ATOM   1882 4C31 POPEC  94      56.266  59.661  59.045  1.00  0.00           C
ATOM   1885 5C31 POPEC  94      56.486  59.881  60.535  1.00  0.00           C
ATOM   1888 6C31 POPEC  94      56.306  58.611  61.345  1.00  0.00           C
ATOM   1892  NH3 POPED  95      35.346  34.411  34.445  1.00  0.00           N
ATOM   1896  C12 POPED  95      34.216  35.361  34.655  1.00  0.00           C
ATOM   1899  C11 POPED  95      32.996  34.881  33.865  1.00  0.00           C
ATOM   1902  P   POPED  95      30.476  35.481  34.145  1.00  0.00           P
ATOM   1903  O13 POPED  95      29.656  36.401  33.345  1.00  0.00           O
ATOM   1904  O14 POPED  95      30.276  34.041  33.935  1.00  0.00           O
ATOM   1905  O11 POPED  95      30.216  35.821  35.675  1.00  0.00           O
ATOM   1906  O12 POPED  95      31.986  35.881  33.955  1.00  0.00           O
ATOM   1907  C1  POPED  95      30.676  34.951  36.725  1.00  0.00           C
ATOM   1910  C2  POPED  95      30.116  35.331  38.135  1.00  0.00           C
ATOM   1912  O21 POPED  95      30.886  34.681  39.155  1.00  0.00           O
ATOM   1913  C21 POPED  95      30.686  33.401  39.455  1.00  0.00           C
ATOM   1914  O22 POPED  95      29.856  32.661  38.975  1.00  0.00           O
ATOM   1915  C22 POPED  95      31.756  33.051  40.515  1.00  0.00           C
ATOM   1918  C3  POPED  95      28.576  35.151  38.305  1.00  0.00           C
ATOM   1921  O31 POPED  95      28.156  35.201  39.695  1.00  0.00           O
ATOM   1922  C31 POPED  95      26.976  35.771  39.895  1.00  0.00           C
ATOM   1923  O32 POPED  95      26.326  36.381  39.065  1.00  0.00           O
ATOM   1924  C32 POPED  95      26.496  35.521  41.335  1.00  0.00           C
ATOM   1927  C23 POPED  95      31.876  31.571  40.955  1.00  0.00           C
ATOM   1930  C24 POPED  95      31.476  31.321  42.425  1.00  0.00           C
ATOM   1933  C25 POPED  95      32.596  31.621  43.445  1.00  0.00           C
ATOM   1936  C26 POPED  95      32.206  31.291  44.895  1.00  0.00           C
ATOM   1939  C27 POPED  95      33.236  31.831  45.915  1.00  0.00           C
ATOM   1942  C28 POPED  95      33.516  30.931  47.135  1.00  0.00           C
ATOM   1945  C29 POPED  95      32.336  30.681  48.045  1.00  0.00           C
ATOM   1947 0C21 POPED  95      32.266  29.781  49.045  1.00  0.00           C
ATOM   1949 1C21 POPED  95      33.336  28.821  49.505  1.00  0.00           C
ATOM   1952 2C21 POPED  95      33.876  29.101  50.925  1.00  0.00           C
ATOM   1955 3C21 POPED  95      32.846  28.831  52.035  1.00  0.00           C
ATOM   1958 4C21 POPED  95      33.406  29.131  53.435  1.00  0.00           C
ATOM   1961 5C21 POPED  95      32.416  28.861  54.585  1.00  0.00           C
ATOM   1964 6C21 POPED  95      31.246  29.851  54.615  1.00  0.00           C
ATOM   1967 7C21 POPED  95      30.266  29.601  55.775  1.00  0.00           C
ATOM   1970 8C21 POPED  95      29.116  30.601  55.805  1.00  0.00           C
ATOM   1974  C33 POPED  95      24.986  35.791  41.515  1.00  0.00           C
ATOM   1977  C34 POPED  95      24.556  35.831  42.985  1.00  0.00           C
ATOM   1980  C35 POPED  95      24.246  34.441  43.575  1.00  0.00           C
ATOM   1983  C36 POPED  95      24.306  34.451  45.105  1.00  0.00           C
ATOM   1986  C37 POPED  95      23.706  33.201  45.755  1.00  0.00           C
ATOM   1989  C38 POPED  95      24.106  33.021  47.235  1.00  0.00           C
ATOM   1992  C39 POPED  95      23.876  34.281  48.075  1.00  0.00           C
ATOM   1995 0C31 POPED  95      24.356  34.141  49.525  1.00  0.00           C
ATOM   1998 1C31 POPED  95      24.056  35.391  50.365  1.00  0.00           C
ATOM   2001 2C31 POPED  95      24.406  35.221  51.845  1.00  0.00           C
ATOM   2004 3C31 POPED  95      23.886  36.391  52.685  1.00  0.00           C
ATOM   2007 4C31 POPED  95      24.066  36.181  54.195  1.00  0.00           C
ATOM   2010 5C31 POPED  95      23.336  37.241  55.015  1.00  0.00           C
ATOM   2013 6C31 POPED  95      23.476  37.031  56.525  1.00  0.00           C
ATOM   2017  NH3 POPEE  96      39.076 101.051  28.755  1.00  0.00           N
ATOM   2021  C12 POPEE  96      40.086 100.291  29.555  1.00  0.00           C
ATOM   2024  C11 POPEE  96      40.546  99.041  28.795  1.00  0.00           C
ATOM   2027  P   POPEE  96      42.286  97.581  30.155  1.00  0.00           P
ATOM   2028  O13 POPEE  96      42.226  96.221  30.735  1.00  0.00           O
ATOM   2029  O14 POPEE  96      43.196  97.751  29.015  1.00  0.00           O
ATOM   2030  O11 POPEE  96      42.586  98.621  31.295  1.00  0.00           O
ATOM   2031  O12 POPEE  96      40.846  97.991  29.695  1.00  0.00           O
ATOM   2032  C1  POPEE  96      42.206  98.341  32.645  1.00  0.00           C
ATOM   2035  C2  POPEE  96      40.856  99.031  32.995  1.00  0.00           C
ATOM   2037  O21 POPEE  96      40.836  99.541  34.325  1.00  0.00           O
ATOM   2038  C21 POPEE  96      41.276  98.811  35.315  1.00  0.00           C
ATOM   2039  O22 POPEE  96      41.536  97.621  35.315  1.00  0.00           O
ATOM   2040  C22 POPEE  96      41.646  99.821  36.435  1.00  0.00           C
ATOM   2043  C3  POPEE  96      39.546  98.261  32.645  1.00  0.00           C
ATOM   2046  O31 POPEE  96      39.296  97.061  33.415  1.00  0.00           O
ATOM   2047  C31 POPEE  96      38.396  97.221  34.395  1.00  0.00           C
ATOM   2048  O32 POPEE  96      37.896  98.281  34.725  1.00  0.00           O
ATOM   2049  C32 POPEE  96      37.976  95.841  34.885  1.00  0.00           C
ATOM   2052  C23 POPEE  96      41.226  99.501  37.895  1.00  0.00           C
ATOM   2055  C24 POPEE  96      41.596 100.661  38.835  1.00  0.00           C
ATOM   2058  C25 POPEE  96      41.566 100.351  40.345  1.00  0.00           C
ATOM   2061  C26 POPEE  96      41.746 101.641  41.165  1.00  0.00           C
ATOM   2064  C27 POPEE  96      41.756 101.461  42.695  1.00  0.00           C
ATOM   2067  C28 POPEE  96      42.236 102.751  43.405  1.00  0.00           C
ATOM   2070  C29 POPEE  96      41.786 102.991  44.825  1.00  0.00           C
ATOM   2072 0C21 POPEE  96      42.176 102.351  45.945  1.00  0.00           C
ATOM   2074 1C21 POPEE  96      43.126 101.181  46.055  1.00  0.00           C
ATOM   2077 2C21 POPEE  96      44.546 101.571  46.535  1.00  0.00           C
ATOM   2080 3C21 POPEE  96      45.216 102.521  45.535  1.00  0.00           C
ATOM   2083 4C21 POPEE  96      46.746 102.661  45.625  1.00  0.00           C
ATOM   2086 5C21 POPEE  96      47.226 103.541  44.465  1.00  0.00           C
ATOM   2089 6C21 POPEE  96      48.736 103.571  44.215  1.00  0.00           C
ATOM   2092 7C21 POPEE  96      49.026 104.261  42.875  1.00  0.00           C
ATOM   2095 8C21 POPEE  96      50.506 104.341  42.495  1.00  0.00           C
ATOM   2099  C33 POPEE  96      37.146  95.891  36.185  1.00  0.00           C
ATOM   2102  C34 POPEE  96      38.026  95.951  37.445  1.00  0.00           C
ATOM   2105  C35 POPEE  96      37.526  96.991  38.455  1.00  0.00           C
ATOM   2108  C36 POPEE  96      38.376  97.041  39.725  1.00  0.00           C
ATOM   2111  C37 POPEE  96      38.006  95.951  40.745  1.00  0.00           C
ATOM   2114  C38 POPEE  96      39.056  95.761  41.855  1.00  0.00           C
ATOM   2117  C39 POPEE  96      39.396  97.021  42.655  1.00  0.00           C
ATOM   2120 0C31 POPEE  96      40.466  96.751  43.725  1.00  0.00           C
ATOM   2123 1C31 POPEE  96      41.016  98.051  44.345  1.00  0.00           C
ATOM   2126 2C31 POPEE  96      40.426  98.371  45.715  1.00  0.00           C
ATOM   2129 3C31 POPEE  96      41.166  97.681  46.875  1.00  0.00           C
ATOM   2132 4C31 POPEE  96      40.636  98.131  48.245  1.00  0.00           C
ATOM   2135 5C31 POPEE  96      41.496  97.651  49.415  1.00  0.00           C
ATOM   2138 6C31 POPEE  96      40.966  98.141  50.765  1.00  0.00           C
ATOM   2142  NH3 POPEF  97      29.966   5.561  36.675  1.00  0.00           N
ATOM   2146  C12 POPEF  97      29.296   6.181  35.465  1.00  0.00           C
ATOM   2149  C11 POPEF  97      30.086   7.401  34.955  1.00  0.00           C
ATOM   2152  P   POPEF  97      28.966   9.641  34.025  1.00  0.00           P
ATOM   2153  O13 POPEF  97      30.206  10.451  34.005  1.00  0.00           O
ATOM   2154  O14 POPEF  97      27.816  10.031  33.175  1.00  0.00           O
ATOM   2155  O11 POPEF  97      28.366   9.771  35.475  1.00  0.00           O
ATOM   2156  O12 POPEF  97      29.336   8.091  33.965  1.00  0.00           O
ATOM   2157  C1  POPEF  97      29.096  10.301  36.565  1.00  0.00           C
ATOM   2160  C2  POPEF  97      28.496   9.751  37.865  1.00  0.00           C
ATOM   2162  O21 POPEF  97      27.276  10.471  38.145  1.00  0.00           O
ATOM   2163  C21 POPEF  97      26.276   9.711  38.585  1.00  0.00           C
ATOM   2164  O22 POPEF  97      26.216   8.501  38.545  1.00  0.00           O
ATOM   2165  C22 POPEF  97      25.196  10.601  39.205  1.00  0.00           C
ATOM   2168  C3  POPEF  97      29.546   9.921  39.005  1.00  0.00           C
ATOM   2171  O31 POPEF  97      28.966  10.261  40.275  1.00  0.00           O
ATOM   2172  C31 POPEF  97      28.646   9.221  41.035  1.00  0.00           C
ATOM   2173  O32 POPEF  97      28.656   8.051  40.655  1.00  0.00           O
ATOM   2174  C32 POPEF  97      28.286   9.721  42.415  1.00  0.00           C
ATOM   2177  C23 POPEF  97      24.376   9.841  40.275  1.00  0.00           C
ATOM   2180  C24 POPEF  97      23.366  10.711  41.035  1.00  0.00           C
ATOM   2183  C25 POPEF  97      22.736   9.931  42.215  1.00  0.00           C
ATOM   2186  C26 POPEF  97      21.856  10.761  43.165  1.00  0.00           C
ATOM   2189  C27 POPEF  97      21.056   9.821  44.085  1.00  0.00           C
ATOM   2192  C28 POPEF  97      20.276  10.491  45.235  1.00  0.00           C
ATOM   2195  C29 POPEF  97      19.266   9.501  45.755  1.00  0.00           C
ATOM   2197 0C21 POPEF  97      19.136   8.971  46.985  1.00  0.00           C
ATOM   2199 1C21 POPEF  97      19.936   9.271  48.235  1.00  0.00           C
ATOM   2202 2C21 POPEF  97      19.026   9.071  49.465  1.00  0.00           C
ATOM   2205 3C21 POPEF  97      19.716   9.371  50.805  1.00  0.00           C
ATOM   2208 4C21 POPEF  97      18.766   9.151  51.995  1.00  0.00           C
ATOM   2211 5C21 POPEF  97      18.636   7.681  52.415  1.00  0.00           C
ATOM   2214 6C21 POPEF  97      17.226   7.311  52.895  1.00  0.00           C
ATOM   2217 7C21 POPEF  97      17.156   5.871  53.425  1.00  0.00           C
ATOM   2220 8C21 POPEF  97      15.726   5.391  53.685  1.00  0.00           C
ATOM   2224  C33 POPEF  97      27.956   8.581  43.385  1.00  0.00           C
ATOM   2227  C34 POPEF  97      28.336   8.931  44.815  1.00  0.00           C
ATOM   2230  C35 POPEF  97      27.606  10.131  45.445  1.00  0.00           C
ATOM   2233  C36 POPEF  97      26.286   9.681  46.095  1.00  0.00           C
ATOM   2236  C37 POPEF  97      25.496  10.781  46.815  1.00  0.00           C
ATOM   2239  C38 POPEF  97      24.126  10.271  47.295  1.00  0.00           C
ATOM   2242  C39 POPEF  97      24.186   9.311  48.495  1.00  0.00           C
ATOM   2245 0C31 POPEF  97      24.136  10.031  49.855  1.00  0.00           C
ATOM   2248 1C31 POPEF  97      23.826   9.041  50.995  1.00  0.00           C
ATOM   2251 2C31 POPEF  97      23.516   9.701  52.345  1.00  0.00           C
ATOM   2254 3C31 POPEF  97      24.686  10.491  52.945  1.00  0.00           C
ATOM   2257 4C31 POPEF  97      24.546  10.631  54.465  1.00  0.00           C
ATOM   2260 5C31 POPEF  97      25.576  11.571  55.105  1.00  0.00           C
ATOM   2263 6C31 POPEF  97      25.566  11.531  56.635  1.00  0.00           C
ATOM   2267  NH3 POPEG  98      20.236  90.521  32.065  1.00  0.00           N
ATOM   2271  C12 POPEG  98      20.666  90.271  33.475  1.00  0.00           C
ATOM   2274  C11 POPEG  98      19.486  90.091  34.475  1.00  0.00           C
ATOM   2277  P   POPEG  98      18.366  88.011  33.325  1.00  0.00           P
ATOM   2278  O13 POPEG  98      17.066  87.281  33.295  1.00  0.00           O
ATOM   2279  O14 POPEG  98      19.116  88.131  32.075  1.00  0.00           O
ATOM   2280  O11 POPEG  98      19.296  87.271  34.335  1.00  0.00           O
ATOM   2281  O12 POPEG  98      18.296  89.461  33.965  1.00  0.00           O
ATOM   2282  C1  POPEG  98      18.796  86.971  35.635  1.00  0.00           C
ATOM   2285  C2  POPEG  98      19.846  86.091  36.325  1.00  0.00           C
ATOM   2287  O21 POPEG  98      19.356  85.461  37.525  1.00  0.00           O
ATOM   2288  C21 POPEG  98      18.886  86.281  38.465  1.00  0.00           C
ATOM   2289  O22 POPEG  98      18.906  87.501  38.425  1.00  0.00           O
ATOM   2290  C22 POPEG  98      18.456  85.481  39.685  1.00  0.00           C
ATOM   2293  C3  POPEG  98      21.226  86.801  36.505  1.00  0.00           C
ATOM   2296  O31 POPEG  98      22.256  85.821  36.715  1.00  0.00           O
ATOM   2297  C31 POPEG  98      22.876  85.581  37.865  1.00  0.00           C
ATOM   2298  O32 POPEG  98      23.716  84.711  38.005  1.00  0.00           O
ATOM   2299  C32 POPEG  98      22.376  86.441  39.015  1.00  0.00           C
ATOM   2302  C23 POPEG  98      18.486  86.381  40.935  1.00  0.00           C
ATOM   2305  C24 POPEG  98      18.786  85.611  42.225  1.00  0.00           C
ATOM   2308  C25 POPEG  98      18.806  86.571  43.425  1.00  0.00           C
ATOM   2311  C26 POPEG  98      19.356  85.981  44.715  1.00  0.00           C
ATOM   2314  C27 POPEG  98      19.016  86.861  45.935  1.00  0.00           C
ATOM   2317  C28 POPEG  98      19.796  86.481  47.205  1.00  0.00           C
ATOM   2320  C29 POPEG  98      19.546  85.051  47.615  1.00  0.00           C
ATOM   2322 0C21 POPEG  98      20.386  84.231  48.275  1.00  0.00           C
ATOM   2324 1C21 POPEG  98      21.756  84.581  48.805  1.00  0.00           C
ATOM   2327 2C21 POPEG  98      21.726  84.771  50.335  1.00  0.00           C
ATOM   2330 3C21 POPEG  98      21.226  83.551  51.115  1.00  0.00           C
ATOM   2333 4C21 POPEG  98      21.326  83.741  52.635  1.00  0.00           C
ATOM   2336 5C21 POPEG  98      20.506  82.721  53.435  1.00  0.00           C
ATOM   2339 6C21 POPEG  98      20.806  81.261  53.065  1.00  0.00           C
ATOM   2342 7C21 POPEG  98      19.986  80.261  53.895  1.00  0.00           C
ATOM   2345 8C21 POPEG  98      20.206  78.801  53.495  1.00  0.00           C
ATOM   2349  C33 POPEG  98      22.986  86.171  40.405  1.00  0.00           C
ATOM   2352  C34 POPEG  98      22.576  87.331  41.315  1.00  0.00           C
ATOM   2355  C35 POPEG  98      22.616  87.031  42.805  1.00  0.00           C
ATOM   2358  C36 POPEG  98      24.016  87.101  43.425  1.00  0.00           C
ATOM   2361  C37 POPEG  98      23.926  86.971  44.945  1.00  0.00           C
ATOM   2364  C38 POPEG  98      25.226  87.341  45.665  1.00  0.00           C
ATOM   2367  C39 POPEG  98      25.036  87.401  47.185  1.00  0.00           C
ATOM   2370 0C31 POPEG  98      25.486  86.131  47.915  1.00  0.00           C
ATOM   2373 1C31 POPEG  98      25.346  86.291  49.435  1.00  0.00           C
ATOM   2376 2C31 POPEG  98      26.006  85.161  50.225  1.00  0.00           C
ATOM   2379 3C31 POPEG  98      26.186  85.491  51.715  1.00  0.00           C
ATOM   2382 4C31 POPEG  98      24.886  85.431  52.505  1.00  0.00           C
ATOM   2385 5C31 POPEG  98      25.056  85.861  53.965  1.00  0.00           C
ATOM   2388 6C31 POPEG  98      23.836  85.571  54.845  1.00  0.00           C
ATOM   2392  NH3 POPEH  99     126.186  65.171  34.025  1.00  0.00           N
ATOM   2396  C12 POPEH  99     126.546  64.361  32.815  1.00  0.00           C
ATOM   2399  C11 POPEH  99     126.406  62.861  33.085  1.00  0.00           C
ATOM   2402  P   POPEH  99     128.216  61.011  33.535  1.00  0.00           P
ATOM   2403  O13 POPEH  99     127.276  60.691  34.625  1.00  0.00           O
ATOM   2404  O14 POPEH  99     128.546  59.881  32.635  1.00  0.00           O
ATOM   2405  O11 POPEH  99     129.536  61.591  34.145  1.00  0.00           O
ATOM   2406  O12 POPEH  99     127.596  62.181  32.665  1.00  0.00           O
ATOM   2407  C1  POPEH  99     129.476  62.531  35.235  1.00  0.00           C
ATOM   2410  C2  POPEH  99     129.466  61.811  36.605  1.00  0.00           C
ATOM   2412  O21 POPEH  99     129.316  62.831  37.605  1.00  0.00           O
ATOM   2413  C21 POPEH  99     128.536  62.491  38.625  1.00  0.00           C
ATOM   2414  O22 POPEH  99     127.916  61.431  38.695  1.00  0.00           O
ATOM   2415  C22 POPEH  99     128.526  63.591  39.695  1.00  0.00           C
ATOM   2418  C3  POPEH  99     130.778  61.001  36.795  1.00  0.00           C
ATOM   2421  O31 POPEH  99     130.738  59.981  37.825  1.00  0.00           O
ATOM   2422  C31 POPEH  99     130.246  58.801  37.425  1.00  0.00           C
ATOM   2423  O32 POPEH  99     129.626  58.591  36.405  1.00  0.00           O
ATOM   2424  C32 POPEH  99     130.718  57.691  38.375  1.00  0.00           C
ATOM   2427  C23 POPEH  99     127.326  63.591  40.675  1.00  0.00           C
ATOM   2430  C24 POPEH  99     127.126  62.351  41.565  1.00  0.00           C
ATOM   2433  C25 POPEH  99     125.866  62.531  42.425  1.00  0.00           C
ATOM   2436  C26 POPEH  99     125.486  61.331  43.295  1.00  0.00           C
ATOM   2439  C27 POPEH  99     124.106  61.541  43.935  1.00  0.00           C
ATOM   2442  C28 POPEH  99     123.676  60.461  44.955  1.00  0.00           C
ATOM   2445  C29 POPEH  99     123.406  59.131  44.305  1.00  0.00           C
ATOM   2447 0C21 POPEH  99     122.196  58.591  44.025  1.00  0.00           C
ATOM   2449 1C21 POPEH  99     120.876  59.241  44.325  1.00  0.00           C
ATOM   2452 2C21 POPEH  99     119.656  58.351  44.005  1.00  0.00           C
ATOM   2455 3C21 POPEH  99     119.506  58.071  42.495  1.00  0.00           C
ATOM   2458 4C21 POPEH  99     118.046  57.791  42.075  1.00  0.00           C
ATOM   2461 5C21 POPEH  99     117.626  58.601  40.845  1.00  0.00           C
ATOM   2464 6C21 POPEH  99     118.226  58.111  39.515  1.00  0.00           C
ATOM   2467 7C21 POPEH  99     117.516  56.881  38.935  1.00  0.00           C
ATOM   2470 8C21 POPEH  99     118.056  56.511  37.545  1.00  0.00           C
ATOM   2474  C33 POPEH  99     129.566  56.881  39.015  1.00  0.00           C
ATOM   2477  C34 POPEH  99     128.686  57.721  39.935  1.00  0.00           C
ATOM   2480  C35 POPEH  99     127.886  56.881  40.935  1.00  0.00           C
ATOM   2483  C36 POPEH  99     126.956  57.761  41.785  1.00  0.00           C
ATOM   2486  C37 POPEH  99     126.656  57.171  43.165  1.00  0.00           C
ATOM   2489  C38 POPEH  99     125.516  56.141  43.225  1.00  0.00           C
ATOM   2492  C39 POPEH  99     125.276  55.751  44.685  1.00  0.00           C
ATOM   2495 0C31 POPEH  99     123.956  55.041  44.975  1.00  0.00           C
ATOM   2498 1C31 POPEH  99     123.776  54.861  46.485  1.00  0.00           C
ATOM   2501 2C31 POPEH  99     122.366  54.461  46.915  1.00  0.00           C
ATOM   2504 3C31 POPEH  99     122.256  54.311  48.445  1.00  0.00           C
ATOM   2507 4C31 POPEH  99     120.816  54.041  48.905  1.00  0.00           C
ATOM   2510 5C31 POPEH  99     120.716  53.691  50.395  1.00  0.00           C
ATOM   2513 6C31 POPEH  99     119.276  53.521  50.865  1.00  0.00           C
ATOM   2517  NH3 POPEI 100      39.186  81.161  29.925  1.00  0.00           N
ATOM   2521  C12 POPEI 100      38.876  80.891  31.365  1.00  0.00           C
ATOM   2524  C11 POPEI 100      37.626  80.021  31.445  1.00  0.00           C
ATOM   2527  P   POPEI 100      35.996  79.061  33.175  1.00  0.00           P
ATOM   2528  O13 POPEI 100      34.876  79.931  32.795  1.00  0.00           O
ATOM   2529  O14 POPEI 100      35.946  77.661  32.685  1.00  0.00           O
ATOM   2530  O11 POPEI 100      36.096  78.961  34.755  1.00  0.00           O
ATOM   2531  O12 POPEI 100      37.396  79.701  32.815  1.00  0.00           O
ATOM   2532  C1  POPEI 100      35.616  80.081  35.535  1.00  0.00           C
ATOM   2535  C2  POPEI 100      36.236  80.061  36.955  1.00  0.00           C
ATOM   2537  O21 POPEI 100      35.496  80.951  37.815  1.00  0.00           O
ATOM   2538  C21 POPEI 100      35.646  80.771  39.125  1.00  0.00           C
ATOM   2539  O22 POPEI 100      36.306  79.901  39.655  1.00  0.00           O
ATOM   2540  C22 POPEI 100      34.766  81.801  39.855  1.00  0.00           C
ATOM   2543  C3  POPEI 100      37.706  80.521  36.815  1.00  0.00           C
ATOM   2546  O31 POPEI 100      38.446  80.301  38.025  1.00  0.00           O
ATOM   2547  C31 POPEI 100      39.546  81.031  38.085  1.00  0.00           C
ATOM   2548  O32 POPEI 100      39.916  81.841  37.255  1.00  0.00           O
ATOM   2549  C32 POPEI 100      40.346  80.761  39.355  1.00  0.00           C
ATOM   2552  C23 POPEI 100      35.356  82.371  41.175  1.00  0.00           C
ATOM   2555  C24 POPEI 100      35.236  81.391  42.355  1.00  0.00           C
ATOM   2558  C25 POPEI 100      35.586  82.011  43.715  1.00  0.00           C
ATOM   2561  C26 POPEI 100      35.436  81.001  44.865  1.00  0.00           C
ATOM   2564  C27 POPEI 100      35.986  81.531  46.205  1.00  0.00           C
ATOM   2567  C28 POPEI 100      35.876  80.541  47.385  1.00  0.00           C
ATOM   2570  C29 POPEI 100      36.636  81.041  48.585  1.00  0.00           C
ATOM   2572 0C21 POPEI 100      36.336  80.881  49.885  1.00  0.00           C
ATOM   2574 1C21 POPEI 100      35.156  80.121  50.455  1.00  0.00           C
ATOM   2577 2C21 POPEI 100      33.996  81.051  50.845  1.00  0.00           C
ATOM   2580 3C21 POPEI 100      34.346  81.981  52.015  1.00  0.00           C
ATOM   2583 4C21 POPEI 100      33.216  82.921  52.445  1.00  0.00           C
ATOM   2586 5C21 POPEI 100      33.676  83.991  53.435  1.00  0.00           C
ATOM   2589 6C21 POPEI 100      34.286  83.481  54.755  1.00  0.00           C
ATOM   2592 7C21 POPEI 100      34.846  84.621  55.615  1.00  0.00           C
ATOM   2595 8C21 POPEI 100      35.446  84.141  56.935  1.00  0.00           C
ATOM   2599  C33 POPEI 100      39.526  80.251  40.555  1.00  0.00           C
ATOM   2602  C34 POPEI 100      40.456  80.131  41.745  1.00  0.00           C
ATOM   2605  C35 POPEI 100      39.806  79.631  43.025  1.00  0.00           C
ATOM   2608  C36 POPEI 100      40.816  79.541  44.175  1.00  0.00           C
ATOM   2611  C37 POPEI 100      40.106  79.181  45.475  1.00  0.00           C
ATOM   2614  C38 POPEI 100      41.056  79.091  46.665  1.00  0.00           C
ATOM   2617  C39 POPEI 100      40.306  78.881  47.985  1.00  0.00           C
ATOM   2620 0C31 POPEI 100      41.286  78.861  49.145  1.00  0.00           C
ATOM   2623 1C31 POPEI 100      40.636  78.831  50.525  1.00  0.00           C
ATOM   2626 2C31 POPEI 100      41.686  79.141  51.605  1.00  0.00           C
ATOM   2629 3C31 POPEI 100      41.086  79.411  52.985  1.00  0.00           C
ATOM   2632 4C31 POPEI 100      42.166  79.821  53.995  1.00  0.00           C
ATOM   2635 5C31 POPEI 100      41.596  80.171  55.365  1.00  0.00           C
ATOM   2638 6C31 POPEI 100      42.666  80.571  56.385  1.00  0.00           C
ATOM   2642  NH3 POPEJ 101       3.236 110.391  76.365  1.00  0.00           N
ATOM   2646  C12 POPEJ 101       3.176 111.541  77.335  1.00  0.00           C
ATOM   2649  C11 POPEJ 101       4.536 111.671  78.035  1.00  0.00           C
ATOM   2652  P   POPEJ 101       7.056 111.811  77.375  1.00  0.00           P
ATOM   2653  O13 POPEJ 101       7.756 113.001  77.915  1.00  0.00           O
ATOM   2654  O14 POPEJ 101       7.086 110.581  78.185  1.00  0.00           O
ATOM   2655  O11 POPEJ 101       7.626 111.531  75.895  1.00  0.00           O
ATOM   2656  O12 POPEJ 101       5.526 112.181  77.145  1.00  0.00           O
ATOM   2657  C1  POPEJ 101       7.306 112.531  74.895  1.00  0.00           C
ATOM   2660  C2  POPEJ 101       7.456 112.011  73.425  1.00  0.00           C
ATOM   2662  O21 POPEJ 101       7.296 113.101  72.495  1.00  0.00           O
ATOM   2663  C21 POPEJ 101       6.046 113.501  72.305  1.00  0.00           C
ATOM   2664  O22 POPEJ 101       5.096 113.241  73.025  1.00  0.00           O
ATOM   2665  C22 POPEJ 101       5.946 114.201  70.965  1.00  0.00           C
ATOM   2668  C3  POPEJ 101       6.536 110.781  73.105  1.00  0.00           C
ATOM   2671  O31 POPEJ 101       6.076 110.801  71.725  1.00  0.00           O
ATOM   2672  C31 POPEJ 101       5.786 109.631  71.175  1.00  0.00           C
ATOM   2673  O32 POPEJ 101       6.036 108.541  71.645  1.00  0.00           O
ATOM   2674  C32 POPEJ 101       4.986 109.851  69.905  1.00  0.00           C
ATOM   2677  C23 POPEJ 101       4.626 115.001  70.825  1.00  0.00           C
ATOM   2680  C24 POPEJ 101       4.246 115.351  69.385  1.00  0.00           C
ATOM   2683  C25 POPEJ 101       5.446 115.531  68.435  1.00  0.00           C
ATOM   2686  C26 POPEJ 101       5.086 116.271  67.145  1.00  0.00           C
ATOM   2689  C27 POPEJ 101       6.176 116.131  66.075  1.00  0.00           C
ATOM   2692  C28 POPEJ 101       5.896 116.961  64.815  1.00  0.00           C
ATOM   2695  C29 POPEJ 101       7.136 117.051  63.965  1.00  0.00           C
ATOM   2697 0C21 POPEJ 101       7.326 116.501  62.745  1.00  0.00           C
ATOM   2699 1C21 POPEJ 101       6.316 115.691  61.975  1.00  0.00           C
ATOM   2702 2C21 POPEJ 101       6.816 115.211  60.595  1.00  0.00           C
ATOM   2705 3C21 POPEJ 101       6.816 116.301  59.505  1.00  0.00           C
ATOM   2708 4C21 POPEJ 101       8.136 117.071  59.355  1.00  0.00           C
ATOM   2711 5C21 POPEJ 101       9.206 116.321  58.545  1.00  0.00           C
ATOM   2714 6C21 POPEJ 101      10.456 117.171  58.285  1.00  0.00           C
ATOM   2717 7C21 POPEJ 101      11.506 116.461  57.435  1.00  0.00           C
ATOM   2720 8C21 POPEJ 101      12.676 117.361  57.045  1.00  0.00           C
ATOM   2724  C33 POPEJ 101       3.476 110.021  70.195  1.00  0.00           C
ATOM   2727  C34 POPEJ 101       2.686 110.201  68.895  1.00  0.00           C
ATOM   2730  C35 POPEJ 101       2.956 111.581  68.265  1.00  0.00           C
ATOM   2733  C36 POPEJ 101       2.306 111.801  66.895  1.00  0.00           C
ATOM   2736  C37 POPEJ 101       2.866 113.081  66.265  1.00  0.00           C
ATOM   2739  C38 POPEJ 101       2.196 113.491  64.945  1.00  0.00           C
ATOM   2742  C39 POPEJ 101       0.814 114.101  65.165  1.00  0.00           C
ATOM   2745 0C31 POPEJ 101       0.314 114.891  63.955  1.00  0.00           C
ATOM   2748 1C31 POPEJ 101      -0.856 115.801  64.325  1.00  0.00           C
ATOM   2751 2C31 POPEJ 101      -1.276 116.751  63.195  1.00  0.00           C
ATOM   2754 3C31 POPEJ 101      -2.356 116.181  62.265  1.00  0.00           C
ATOM   2757 4C31 POPEJ 101      -3.726 116.091  62.945  1.00  0.00           C
ATOM   2760 5C31 POPEJ 101      -4.856 115.731  61.985  1.00  0.00           C
ATOM   2763 6C31 POPEJ 101      -6.236 115.841  62.645  1.00  0.00           C
ATOM   2767  NH3 POPEK 102       9.636  27.471  36.955  1.00  0.00           N
ATOM   2771  C12 POPEK 102      10.336  26.811  35.785  1.00  0.00           C
ATOM   2774  C11 POPEK 102      11.566  27.611  35.265  1.00  0.00           C
ATOM   2777  P   POPEK 102      13.086  27.211  37.345  1.00  0.00           P
ATOM   2778  O13 POPEK 102      12.226  27.321  38.545  1.00  0.00           O
ATOM   2779  O14 POPEK 102      13.306  25.871  36.765  1.00  0.00           O
ATOM   2780  O11 POPEK 102      14.496  27.901  37.605  1.00  0.00           O
ATOM   2781  O12 POPEK 102      12.416  28.161  36.275  1.00  0.00           O
ATOM   2782  C1  POPEK 102      15.716  27.331  37.085  1.00  0.00           C
ATOM   2785  C2  POPEK 102      16.416  26.341  38.075  1.00  0.00           C
ATOM   2787  O21 POPEK 102      17.236  27.011  39.055  1.00  0.00           O
ATOM   2788  C21 POPEK 102      18.526  27.221  38.855  1.00  0.00           C
ATOM   2789  O22 POPEK 102      19.086  27.331  37.785  1.00  0.00           O
ATOM   2790  C22 POPEK 102      19.216  27.391  40.215  1.00  0.00           C
ATOM   2793  C3  POPEK 102      17.126  25.141  37.395  1.00  0.00           C
ATOM   2796  O31 POPEK 102      17.566  24.151  38.365  1.00  0.00           O
ATOM   2797  C31 POPEK 102      16.636  23.281  38.755  1.00  0.00           C
ATOM   2798  O32 POPEK 102      15.466  23.301  38.405  1.00  0.00           O
ATOM   2799  C32 POPEK 102      17.286  22.141  39.545  1.00  0.00           C
ATOM   2802  C23 POPEK 102      18.876  26.251  41.215  1.00  0.00           C
ATOM   2805  C24 POPEK 102      18.936  26.691  42.685  1.00  0.00           C
ATOM   2808  C25 POPEK 102      20.286  26.421  43.355  1.00  0.00           C
ATOM   2811  C26 POPEK 102      20.426  24.971  43.855  1.00  0.00           C
ATOM   2814  C27 POPEK 102      21.526  24.851  44.915  1.00  0.00           C
ATOM   2817  C28 POPEK 102      21.706  23.431  45.485  1.00  0.00           C
ATOM   2820  C29 POPEK 102      20.796  23.061  46.625  1.00  0.00           C
ATOM   2822 0C21 POPEK 102      21.206  22.581  47.815  1.00  0.00           C
ATOM   2824 1C21 POPEK 102      22.636  22.301  48.205  1.00  0.00           C
ATOM   2827 2C21 POPEK 102      23.266  23.481  48.965  1.00  0.00           C
ATOM   2830 3C21 POPEK 102      22.836  23.501  50.435  1.00  0.00           C
ATOM   2833 4C21 POPEK 102      23.586  24.541  51.265  1.00  0.00           C
ATOM   2836 5C21 POPEK 102      23.156  24.551  52.745  1.00  0.00           C
ATOM   2839 6C21 POPEK 102      23.116  23.141  53.365  1.00  0.00           C
ATOM   2842 7C21 POPEK 102      22.966  23.191  54.885  1.00  0.00           C
ATOM   2845 8C21 POPEK 102      22.806  21.821  55.545  1.00  0.00           C
ATOM   2849  C33 POPEK 102      17.786  22.471  40.975  1.00  0.00           C
ATOM   2852  C34 POPEK 102      18.346  21.181  41.585  1.00  0.00           C
ATOM   2855  C35 POPEK 102      18.826  21.251  43.055  1.00  0.00           C
ATOM   2858  C36 POPEK 102      19.926  20.201  43.255  1.00  0.00           C
ATOM   2861  C37 POPEK 102      20.366  19.881  44.685  1.00  0.00           C
ATOM   2864  C38 POPEK 102      21.876  19.601  44.665  1.00  0.00           C
ATOM   2867  C39 POPEK 102      22.496  19.141  45.975  1.00  0.00           C
ATOM   2870 0C31 POPEK 102      24.016  19.001  45.825  1.00  0.00           C
ATOM   2873 1C31 POPEK 102      24.726  18.421  47.055  1.00  0.00           C
ATOM   2876 2C31 POPEK 102      25.656  17.261  46.675  1.00  0.00           C
ATOM   2879 3C31 POPEK 102      26.616  16.871  47.805  1.00  0.00           C
ATOM   2882 4C31 POPEK 102      27.396  15.581  47.505  1.00  0.00           C
ATOM   2885 5C31 POPEK 102      28.566  15.351  48.465  1.00  0.00           C
ATOM   2888 6C31 POPEK 102      29.296  14.031  48.235  1.00  0.00           C
ATOM   2892  NH3 POPEL 103     107.206  41.281  36.135  1.00  0.00           N
ATOM   2896  C12 POPEL 103     108.716  41.311  36.185  1.00  0.00           C
ATOM   2899  C11 POPEL 103     109.336  39.901  36.155  1.00  0.00           C
ATOM   2902  P   POPEL 103     111.666  39.591  37.335  1.00  0.00           P
ATOM   2903  O13 POPEL 103     111.696  38.101  37.375  1.00  0.00           O
ATOM   2904  O14 POPEL 103     112.966  40.261  37.305  1.00  0.00           O
ATOM   2905  O11 POPEL 103     110.836  40.081  38.585  1.00  0.00           O
ATOM   2906  O12 POPEL 103     110.766  40.001  36.115  1.00  0.00           O
ATOM   2907  C1  POPEL 103     111.016  41.381  39.145  1.00  0.00           C
ATOM   2910  C2  POPEL 103     112.066  41.381  40.295  1.00  0.00           C
ATOM   2912  O21 POPEL 103     111.456  41.981  41.465  1.00  0.00           O
ATOM   2913  C21 POPEL 103     112.206  42.041  42.565  1.00  0.00           C
ATOM   2914  O22 POPEL 103     113.246  41.441  42.745  1.00  0.00           O
ATOM   2915  C22 POPEL 103     111.536  42.991  43.565  1.00  0.00           C
ATOM   2918  C3  POPEL 103     113.396  42.071  39.835  1.00  0.00           C
ATOM   2921  O31 POPEL 103     113.546  43.391  40.375  1.00  0.00           O
ATOM   2922  C31 POPEL 103     114.676  43.881  40.955  1.00  0.00           C
ATOM   2923  O32 POPEL 103     114.776  45.061  41.235  1.00  0.00           O
ATOM   2924  C32 POPEL 103     115.786  42.881  41.255  1.00  0.00           C
ATOM   2927  C23 POPEL 103     112.516  43.931  44.295  1.00  0.00           C
ATOM   2930  C24 POPEL 103     111.816  44.871  45.305  1.00  0.00           C
ATOM   2933  C25 POPEL 103     111.966  46.371  44.995  1.00  0.00           C
ATOM   2936  C26 POPEL 103     111.766  47.271  46.245  1.00  0.00           C
ATOM   2939  C27 POPEL 103     113.056  47.411  47.075  1.00  0.00           C
ATOM   2942  C28 POPEL 103     112.856  47.831  48.555  1.00  0.00           C
ATOM   2945  C29 POPEL 103     112.596  49.291  48.825  1.00  0.00           C
ATOM   2947 0C21 POPEL 103     112.906  49.951  49.965  1.00  0.00           C
ATOM   2949 1C21 POPEL 103     113.586  49.371  51.185  1.00  0.00           C
ATOM   2952 2C21 POPEL 103     114.746  50.211  51.765  1.00  0.00           C
ATOM   2955 3C21 POPEL 103     114.386  51.041  53.005  1.00  0.00           C
ATOM   2958 4C21 POPEL 103     115.626  51.681  53.635  1.00  0.00           C
ATOM   2961 5C21 POPEL 103     115.326  52.661  54.775  1.00  0.00           C
ATOM   2964 6C21 POPEL 103     116.606  53.281  55.345  1.00  0.00           C
ATOM   2967 7C21 POPEL 103     116.336  54.341  56.425  1.00  0.00           C
ATOM   2970 8C21 POPEL 103     117.606  55.021  56.935  1.00  0.00           C
ATOM   2974  C33 POPEL 103     116.596  43.291  42.505  1.00  0.00           C
ATOM   2977  C34 POPEL 103     117.636  42.221  42.875  1.00  0.00           C
ATOM   2980  C35 POPEL 103     118.336  42.491  44.215  1.00  0.00           C
ATOM   2983  C36 POPEL 103     117.466  42.211  45.445  1.00  0.00           C
ATOM   2986  C37 POPEL 103     118.216  42.461  46.765  1.00  0.00           C
ATOM   2989  C38 POPEL 103     117.446  41.951  47.985  1.00  0.00           C
ATOM   2992  C39 POPEL 103     118.076  42.381  49.325  1.00  0.00           C
ATOM   2995 0C31 POPEL 103     119.436  41.711  49.615  1.00  0.00           C
ATOM   2998 1C31 POPEL 103     119.996  42.101  50.985  1.00  0.00           C
ATOM   3001 2C31 POPEL 103     121.426  41.581  51.245  1.00  0.00           C
ATOM   3004 3C31 POPEL 103     121.676  41.221  52.715  1.00  0.00           C
ATOM   3007 4C31 POPEL 103     121.616  42.411  53.675  1.00  0.00           C
ATOM   3010 5C31 POPEL 103     121.386  41.981  55.125  1.00  0.00           C
ATOM   3013 6C31 POPEL 103     121.486  43.131  56.135  1.00  0.00           C
ATOM   3017  NH3 POPEM 104      77.496  45.311  36.165  1.00  0.00           N
ATOM   3021  C12 POPEM 104      77.956  44.291  35.175  1.00  0.00           C
ATOM   3024  C11 POPEM 104      79.066  43.441  35.775  1.00  0.00           C
ATOM   3027  P   POPEM 104      79.596  40.971  35.075  1.00  0.00           P
ATOM   3028  O13 POPEM 104      78.316  40.331  34.715  1.00  0.00           O
ATOM   3029  O14 POPEM 104      80.856  40.481  34.505  1.00  0.00           O
ATOM   3030  O11 POPEM 104      79.756  40.831  36.635  1.00  0.00           O
ATOM   3031  O12 POPEM 104      79.486  42.511  34.795  1.00  0.00           O
ATOM   3032  C1  POPEM 104      78.926  39.961  37.395  1.00  0.00           C
ATOM   3035  C2  POPEM 104      79.756  39.371  38.565  1.00  0.00           C
ATOM   3037  O21 POPEM 104      78.886  38.811  39.555  1.00  0.00           O
ATOM   3038  C21 POPEM 104      78.286  39.671  40.375  1.00  0.00           C
ATOM   3039  O22 POPEM 104      78.106  40.861  40.145  1.00  0.00           O
ATOM   3040  C22 POPEM 104      78.016  38.951  41.685  1.00  0.00           C
ATOM   3043  C3  POPEM 104      80.776  40.421  39.095  1.00  0.00           C
ATOM   3046  O31 POPEM 104      81.386  40.131  40.375  1.00  0.00           O
ATOM   3047  C31 POPEM 104      82.066  41.221  40.785  1.00  0.00           C
ATOM   3048  O32 POPEM 104      82.126  42.261  40.165  1.00  0.00           O
ATOM   3049  C32 POPEM 104      82.796  40.951  42.085  1.00  0.00           C
ATOM   3052  C23 POPEM 104      78.016  39.931  42.875  1.00  0.00           C
ATOM   3055  C24 POPEM 104      77.996  39.191  44.215  1.00  0.00           C
ATOM   3058  C25 POPEM 104      78.146  40.131  45.425  1.00  0.00           C
ATOM   3061  C26 POPEM 104      77.506  39.531  46.675  1.00  0.00           C
ATOM   3064  C27 POPEM 104      77.546  40.511  47.865  1.00  0.00           C
ATOM   3067  C28 POPEM 104      77.096  39.871  49.195  1.00  0.00           C
ATOM   3070  C29 POPEM 104      78.086  38.821  49.605  1.00  0.00           C
ATOM   3072 0C21 POPEM 104      77.816  37.651  50.205  1.00  0.00           C
ATOM   3074 1C21 POPEM 104      76.486  37.161  50.705  1.00  0.00           C
ATOM   3077 2C21 POPEM 104      76.566  36.981  52.225  1.00  0.00           C
ATOM   3080 3C21 POPEM 104      75.566  35.961  52.785  1.00  0.00           C
ATOM   3083 4C21 POPEM 104      75.746  35.861  54.295  1.00  0.00           C
ATOM   3086 5C21 POPEM 104      74.976  34.721  54.965  1.00  0.00           C
ATOM   3089 6C21 POPEM 104      73.516  35.081  55.215  1.00  0.00           C
ATOM   3092 7C21 POPEM 104      72.806  34.161  56.205  1.00  0.00           C
ATOM   3095 8C21 POPEM 104      71.556  34.821  56.785  1.00  0.00           C
ATOM   3099  C33 POPEM 104      83.426  42.251  42.615  1.00  0.00           C
ATOM   3102  C34 POPEM 104      83.916  42.161  44.055  1.00  0.00           C
ATOM   3105  C35 POPEM 104      82.766  41.991  45.055  1.00  0.00           C
ATOM   3108  C36 POPEM 104      83.266  42.051  46.505  1.00  0.00           C
ATOM   3111  C37 POPEM 104      82.146  41.761  47.515  1.00  0.00           C
ATOM   3114  C38 POPEM 104      82.696  41.511  48.925  1.00  0.00           C
ATOM   3117  C39 POPEM 104      83.306  42.771  49.555  1.00  0.00           C
ATOM   3120 0C31 POPEM 104      83.836  42.521  50.965  1.00  0.00           C
ATOM   3123 1C31 POPEM 104      84.086  43.831  51.725  1.00  0.00           C
ATOM   3126 2C31 POPEM 104      84.686  43.571  53.105  1.00  0.00           C
ATOM   3129 3C31 POPEM 104      84.656  44.811  54.015  1.00  0.00           C
ATOM   3132 4C31 POPEM 104      85.296  44.531  55.375  1.00  0.00           C
ATOM   3135 5C31 POPEM 104      85.266  45.741  56.305  1.00  0.00           C
ATOM   3138 6C31 POPEM 104      85.986  45.521  57.625  1.00  0.00           C
ATOM   3142  NH3 POPEN 105      28.486  26.981  76.855  1.00  0.00           N
ATOM   3146  C12 POPEN 105      27.046  26.791  77.265  1.00  0.00           C
ATOM   3149  C11 POPEN 105      26.776  25.421  77.925  1.00  0.00           C
ATOM   3152  P   POPEN 105      24.456  24.401  77.205  1.00  0.00           P
ATOM   3153  O13 POPEN 105      23.106  25.001  77.205  1.00  0.00           O
ATOM   3154  O14 POPEN 105      24.586  22.961  77.515  1.00  0.00           O
ATOM   3155  O11 POPEN 105      25.156  24.651  75.835  1.00  0.00           O
ATOM   3156  O12 POPEN 105      25.376  25.241  78.185  1.00  0.00           O
ATOM   3157  C1  POPEN 105      24.516  24.981  74.615  1.00  0.00           C
ATOM   3160  C2  POPEN 105      25.586  25.641  73.735  1.00  0.00           C
ATOM   3162  O21 POPEN 105      25.026  26.281  72.575  1.00  0.00           O
ATOM   3163  C21 POPEN 105      24.836  25.521  71.515  1.00  0.00           C
ATOM   3164  O22 POPEN 105      24.576  24.331  71.515  1.00  0.00           O
ATOM   3165  C22 POPEN 105      25.216  26.361  70.295  1.00  0.00           C
ATOM   3168  C3  POPEN 105      26.736  24.621  73.465  1.00  0.00           C
ATOM   3171  O31 POPEN 105      27.696  25.031  72.485  1.00  0.00           O
ATOM   3172  C31 POPEN 105      28.586  25.941  72.845  1.00  0.00           C
ATOM   3173  O32 POPEN 105      28.576  26.571  73.895  1.00  0.00           O
ATOM   3174  C32 POPEN 105      29.696  26.001  71.775  1.00  0.00           C
ATOM   3177  C23 POPEN 105      24.136  26.591  69.215  1.00  0.00           C
ATOM   3180  C24 POPEN 105      23.796  25.381  68.335  1.00  0.00           C
ATOM   3183  C25 POPEN 105      22.936  25.721  67.095  1.00  0.00           C
ATOM   3186  C26 POPEN 105      23.766  26.231  65.905  1.00  0.00           C
ATOM   3189  C27 POPEN 105      22.986  26.411  64.585  1.00  0.00           C
ATOM   3192  C28 POPEN 105      22.026  27.611  64.575  1.00  0.00           C
ATOM   3195  C29 POPEN 105      20.566  27.231  64.565  1.00  0.00           C
ATOM   3197 0C21 POPEN 105      19.566  27.921  63.975  1.00  0.00           C
ATOM   3199 1C21 POPEN 105      19.686  29.241  63.255  1.00  0.00           C
ATOM   3202 2C21 POPEN 105      19.226  29.231  61.775  1.00  0.00           C
ATOM   3205 3C21 POPEN 105      17.706  29.131  61.615  1.00  0.00           C
ATOM   3208 4C21 POPEN 105      17.216  29.561  60.215  1.00  0.00           C
ATOM   3211 5C21 POPEN 105      17.786  28.711  59.075  1.00  0.00           C
ATOM   3214 6C21 POPEN 105      17.306  29.211  57.705  1.00  0.00           C
ATOM   3217 7C21 POPEN 105      17.916  28.421  56.535  1.00  0.00           C
ATOM   3220 8C21 POPEN 105      17.426  28.871  55.155  1.00  0.00           C
ATOM   3224  C33 POPEN 105      29.196  26.081  70.305  1.00  0.00           C
ATOM   3227  C34 POPEN 105      28.756  24.741  69.675  1.00  0.00           C
ATOM   3230  C35 POPEN 105      28.256  24.961  68.245  1.00  0.00           C
ATOM   3233  C36 POPEN 105      27.626  23.721  67.595  1.00  0.00           C
ATOM   3236  C37 POPEN 105      26.706  24.091  66.425  1.00  0.00           C
ATOM   3239  C38 POPEN 105      27.176  23.711  65.015  1.00  0.00           C
ATOM   3242  C39 POPEN 105      26.076  23.991  63.985  1.00  0.00           C
ATOM   3245 0C31 POPEN 105      26.376  23.411  62.605  1.00  0.00           C
ATOM   3248 1C31 POPEN 105      25.346  23.861  61.565  1.00  0.00           C
ATOM   3251 2C31 POPEN 105      25.516  23.251  60.175  1.00  0.00           C
ATOM   3254 3C31 POPEN 105      26.936  23.321  59.595  1.00  0.00           C
ATOM   3257 4C31 POPEN 105      27.736  22.021  59.795  1.00  0.00           C
ATOM   3260 5C31 POPEN 105      29.086  22.041  59.055  1.00  0.00           C
ATOM   3263 6C31 POPEN 105      29.756  20.671  59.015  1.00  0.00           C
ATOM   3267  NH3 POPEO 106      34.316  77.201  76.245  1.00  0.00           N
ATOM   3271  C12 POPEO 106      33.116  76.831  75.415  1.00  0.00           C
ATOM   3274  C11 POPEO 106      32.106  75.981  76.175  1.00  0.00           C
ATOM   3277  P   POPEO 106      30.096  74.461  75.645  1.00  0.00           P
ATOM   3278  O13 POPEO 106      29.076  74.311  74.575  1.00  0.00           O
ATOM   3279  O14 POPEO 106      29.576  74.741  76.995  1.00  0.00           O
ATOM   3280  O11 POPEO 106      31.056  73.221  75.645  1.00  0.00           O
ATOM   3281  O12 POPEO 106      31.076  75.621  75.255  1.00  0.00           O
ATOM   3282  C1  POPEO 106      30.796  72.011  74.945  1.00  0.00           C
ATOM   3285  C2  POPEO 106      30.996  72.121  73.405  1.00  0.00           C
ATOM   3287  O21 POPEO 106      31.216  70.781  72.925  1.00  0.00           O
ATOM   3288  C21 POPEO 106      30.436  70.441  71.915  1.00  0.00           C
ATOM   3289  O22 POPEO 106      29.576  71.151  71.415  1.00  0.00           O
ATOM   3290  C22 POPEO 106      30.776  69.031  71.425  1.00  0.00           C
ATOM   3293  C3  POPEO 106      32.206  73.011  73.015  1.00  0.00           C
ATOM   3296  O31 POPEO 106      32.596  72.911  71.625  1.00  0.00           O
ATOM   3297  C31 POPEO 106      32.056  73.631  70.625  1.00  0.00           C
ATOM   3298  O32 POPEO 106      32.426  73.501  69.455  1.00  0.00           O
ATOM   3299  C32 POPEO 106      30.956  74.611  71.045  1.00  0.00           C
ATOM   3302  C23 POPEO 106      31.776  69.071  70.235  1.00  0.00           C
ATOM   3305  C24 POPEO 106      31.896  67.711  69.535  1.00  0.00           C
ATOM   3308  C25 POPEO 106      32.396  67.811  68.085  1.00  0.00           C
ATOM   3311  C26 POPEO 106      33.216  66.601  67.595  1.00  0.00           C
ATOM   3314  C27 POPEO 106      34.726  66.811  67.845  1.00  0.00           C
ATOM   3317  C28 POPEO 106      35.646  65.901  67.015  1.00  0.00           C
ATOM   3320  C29 POPEO 106      35.856  64.551  67.635  1.00  0.00           C
ATOM   3322 0C21 POPEO 106      35.876  63.371  66.985  1.00  0.00           C
ATOM   3324 1C21 POPEO 106      35.626  63.141  65.515  1.00  0.00           C
ATOM   3327 2C21 POPEO 106      35.226  61.681  65.255  1.00  0.00           C
ATOM   3330 3C21 POPEO 106      36.396  60.691  65.415  1.00  0.00           C
ATOM   3333 4C21 POPEO 106      35.956  59.241  65.185  1.00  0.00           C
ATOM   3336 5C21 POPEO 106      37.116  58.251  65.355  1.00  0.00           C
ATOM   3339 6C21 POPEO 106      36.716  56.801  65.055  1.00  0.00           C
ATOM   3342 7C21 POPEO 106      37.906  55.961  64.575  1.00  0.00           C
ATOM   3345 8C21 POPEO 106      37.526  54.521  64.245  1.00  0.00           C
ATOM   3349  C33 POPEO 106      30.516  75.551  69.895  1.00  0.00           C
ATOM   3352  C34 POPEO 106      29.146  76.221  70.105  1.00  0.00           C
ATOM   3355  C35 POPEO 106      28.136  75.921  68.985  1.00  0.00           C
ATOM   3358  C36 POPEO 106      27.586  77.151  68.255  1.00  0.00           C
ATOM   3361  C37 POPEO 106      26.956  76.771  66.915  1.00  0.00           C
ATOM   3364  C38 POPEO 106      26.456  77.961  66.085  1.00  0.00           C
ATOM   3367  C39 POPEO 106      25.956  77.491  64.715  1.00  0.00           C
ATOM   3370 0C31 POPEO 106      25.326  78.611  63.865  1.00  0.00           C
ATOM   3373 1C31 POPEO 106      24.696  78.021  62.605  1.00  0.00           C
ATOM   3376 2C31 POPEO 106      23.776  78.981  61.845  1.00  0.00           C
ATOM   3379 3C31 POPEO 106      22.766  78.241  60.955  1.00  0.00           C
ATOM   3382 4C31 POPEO 106      23.416  77.251  59.965  1.00  0.00           C
ATOM   3385 5C31 POPEO 106      22.396  76.451  59.155  1.00  0.00           C
ATOM   3388 6C31 POPEO 106      22.996  75.221  58.455  1.00  0.00           C
ATOM   3392  NH3 POPEP 107      76.466  80.131  39.465  1.00  0.00           N
ATOM   3396  C12 POPEP 107      75.076  80.681  39.435  1.00  0.00           C
ATOM   3399  C11 POPEP 107      74.236  80.061  38.285  1.00  0.00           C
ATOM   3402  P   POPEP 107      72.256  78.361  38.795  1.00  0.00           P
ATOM   3403  O13 POPEP 107      71.396  79.551  38.545  1.00  0.00           O
ATOM   3404  O14 POPEP 107      71.906  77.141  38.035  1.00  0.00           O
ATOM   3405  O11 POPEP 107      72.116  78.011  40.315  1.00  0.00           O
ATOM   3406  O12 POPEP 107      73.796  78.721  38.575  1.00  0.00           O
ATOM   3407  C1  POPEP 107      73.156  78.261  41.255  1.00  0.00           C
ATOM   3410  C2  POPEP 107      73.156  77.201  42.385  1.00  0.00           C
ATOM   3412  O21 POPEP 107      72.046  77.341  43.285  1.00  0.00           O
ATOM   3413  C21 POPEP 107      71.916  78.421  44.035  1.00  0.00           C
ATOM   3414  O22 POPEP 107      72.716  79.341  44.145  1.00  0.00           O
ATOM   3415  C22 POPEP 107      70.536  78.371  44.675  1.00  0.00           C
ATOM   3418  C3  POPEP 107      74.536  77.191  43.085  1.00  0.00           C
ATOM   3421  O31 POPEP 107      74.746  75.981  43.835  1.00  0.00           O
ATOM   3422  C31 POPEP 107      75.036  76.131  45.115  1.00  0.00           C
ATOM   3423  O32 POPEP 107      74.866  77.141  45.785  1.00  0.00           O
ATOM   3424  C32 POPEP 107      75.866  74.921  45.545  1.00  0.00           C
ATOM   3427  C23 POPEP 107      70.376  79.171  45.995  1.00  0.00           C
ATOM   3430  C24 POPEP 107      70.696  78.341  47.245  1.00  0.00           C
ATOM   3433  C25 POPEP 107      70.066  78.961  48.505  1.00  0.00           C
ATOM   3436  C26 POPEP 107      70.216  78.091  49.755  1.00  0.00           C
ATOM   3439  C27 POPEP 107      69.156  76.981  49.845  1.00  0.00           C
ATOM   3442  C28 POPEP 107      69.266  76.101  51.105  1.00  0.00           C
ATOM   3445  C29 POPEP 107      70.496  75.221  51.085  1.00  0.00           C
ATOM   3447 0C21 POPEP 107      70.836  74.311  52.005  1.00  0.00           C
ATOM   3449 1C21 POPEP 107      70.096  73.981  53.285  1.00  0.00           C
ATOM   3452 2C21 POPEP 107      71.096  73.631  54.405  1.00  0.00           C
ATOM   3455 3C21 POPEP 107      70.436  73.571  55.785  1.00  0.00           C
ATOM   3458 4C21 POPEP 107      71.456  73.581  56.935  1.00  0.00           C
ATOM   3461 5C21 POPEP 107      70.836  74.101  58.245  1.00  0.00           C
ATOM   3464 6C21 POPEP 107      71.826  74.141  59.415  1.00  0.00           C
ATOM   3467 7C21 POPEP 107      71.176  74.551  60.735  1.00  0.00           C
ATOM   3470 8C21 POPEP 107      72.016  74.241  61.975  1.00  0.00           C
ATOM   3474  C33 POPEP 107      75.826  74.681  47.065  1.00  0.00           C
ATOM   3477  C34 POPEP 107      76.606  73.421  47.475  1.00  0.00           C
ATOM   3480  C35 POPEP 107      76.586  73.241  49.005  1.00  0.00           C
ATOM   3483  C36 POPEP 107      77.846  73.821  49.675  1.00  0.00           C
ATOM   3486  C37 POPEP 107      77.636  74.141  51.165  1.00  0.00           C
ATOM   3489  C38 POPEP 107      78.666  75.151  51.675  1.00  0.00           C
ATOM   3492  C39 POPEP 107      78.276  75.831  52.995  1.00  0.00           C
ATOM   3495 0C31 POPEP 107      78.666  75.041  54.245  1.00  0.00           C
ATOM   3498 1C31 POPEP 107      78.306  75.821  55.525  1.00  0.00           C
ATOM   3501 2C31 POPEP 107      79.056  75.311  56.765  1.00  0.00           C
ATOM   3504 3C31 POPEP 107      78.786  76.151  58.025  1.00  0.00           C
ATOM   3507 4C31 POPEP 107      79.526  77.501  58.045  1.00  0.00           C
ATOM   3510 5C31 POPEP 107      79.316  78.251  59.365  1.00  0.00           C
ATOM   3513 6C31 POPEP 107      80.166  79.511  59.515  1.00  0.00           C
ATOM   3517  NH3 POPEQ 108      80.116 111.491  78.885  1.00  0.00           N
ATOM   3521  C12 POPEQ 108      80.976 110.651  79.795  1.00  0.00           C
ATOM   3524  C11 POPEQ 108      82.166 110.051  79.035  1.00  0.00           C
ATOM   3527  P   POPEQ 108      84.236 111.681  78.985  1.00  0.00           P
ATOM   3528  O13 POPEQ 108      83.896 112.991  79.565  1.00  0.00           O
ATOM   3529  O14 POPEQ 108      84.916 110.691  79.865  1.00  0.00           O
ATOM   3530  O11 POPEQ 108      85.126 111.851  77.675  1.00  0.00           O
ATOM   3531  O12 POPEQ 108      82.916 111.071  78.385  1.00  0.00           O
ATOM   3532  C1  POPEQ 108      85.086 113.061  76.895  1.00  0.00           C
ATOM   3535  C2  POPEQ 108      84.316 112.941  75.535  1.00  0.00           C
ATOM   3537  O21 POPEQ 108      83.536 114.161  75.425  1.00  0.00           O
ATOM   3538  C21 POPEQ 108      83.116 114.481  74.215  1.00  0.00           C
ATOM   3539  O22 POPEQ 108      83.466 113.971  73.175  1.00  0.00           O
ATOM   3540  C22 POPEQ 108      82.016 115.541  74.375  1.00  0.00           C
ATOM   3543  C3  POPEQ 108      83.386 111.681  75.465  1.00  0.00           C
ATOM   3546  O31 POPEQ 108      82.856 111.381  74.145  1.00  0.00           O
ATOM   3547  C31 POPEQ 108      83.456 110.431  73.435  1.00  0.00           C
ATOM   3548  O32 POPEQ 108      84.426 109.771  73.775  1.00  0.00           O
ATOM   3549  C32 POPEQ 108      82.676 110.181  72.155  1.00  0.00           C
ATOM   3552  C23 POPEQ 108      81.966 116.651  73.295  1.00  0.00           C
ATOM   3555  C24 POPEQ 108      80.536 116.841  72.745  1.00  0.00           C
ATOM   3558  C25 POPEQ 108      80.276 116.051  71.455  1.00  0.00           C
ATOM   3561  C26 POPEQ 108      80.426 116.931  70.215  1.00  0.00           C
ATOM   3564  C27 POPEQ 108      80.526 116.141  68.895  1.00  0.00           C
ATOM   3567  C28 POPEQ 108      80.786 117.031  67.675  1.00  0.00           C
ATOM   3570  C29 POPEQ 108      81.126 116.231  66.435  1.00  0.00           C
ATOM   3572 0C21 POPEQ 108      80.286 115.831  65.465  1.00  0.00           C
ATOM   3574 1C21 POPEQ 108      78.806 116.121  65.365  1.00  0.00           C
ATOM   3577 2C21 POPEQ 108      78.386 116.561  63.945  1.00  0.00           C
ATOM   3580 3C21 POPEQ 108      78.336 115.421  62.915  1.00  0.00           C
ATOM   3583 4C21 POPEQ 108      77.046 114.591  62.995  1.00  0.00           C
ATOM   3586 5C21 POPEQ 108      76.996 113.541  61.875  1.00  0.00           C
ATOM   3589 6C21 POPEQ 108      75.766 112.631  61.935  1.00  0.00           C
ATOM   3592 7C21 POPEQ 108      75.926 111.451  60.965  1.00  0.00           C
ATOM   3595 8C21 POPEQ 108      74.636 110.661  60.755  1.00  0.00           C
ATOM   3599  C33 POPEQ 108      82.746 111.391  71.195  1.00  0.00           C
ATOM   3602  C34 POPEQ 108      81.846 111.211  69.965  1.00  0.00           C
ATOM   3605  C35 POPEQ 108      81.986 112.381  68.985  1.00  0.00           C
ATOM   3608  C36 POPEQ 108      83.116 112.161  67.975  1.00  0.00           C
ATOM   3611  C37 POPEQ 108      82.596 111.811  66.575  1.00  0.00           C
ATOM   3614  C38 POPEQ 108      83.726 111.741  65.545  1.00  0.00           C
ATOM   3617  C39 POPEQ 108      83.226 111.721  64.095  1.00  0.00           C
ATOM   3620 0C31 POPEQ 108      82.656 110.361  63.665  1.00  0.00           C
ATOM   3623 1C31 POPEQ 108      82.066 110.411  62.255  1.00  0.00           C
ATOM   3626 2C31 POPEQ 108      82.066 109.041  61.565  1.00  0.00           C
ATOM   3629 3C31 POPEQ 108      81.016 108.901  60.445  1.00  0.00           C
ATOM   3632 4C31 POPEQ 108      81.096 109.991  59.355  1.00  0.00           C
ATOM   3635 5C31 POPEQ 108      80.026 109.801  58.275  1.00  0.00           C
ATOM   3638 6C31 POPEQ 108      80.036 110.921  57.235  1.00  0.00           C
ATOM   3642  NH3 POPER 109      67.296   2.091  80.855  1.00  0.00           N
ATOM   3646  C12 POPER 109      68.586   1.441  80.475  1.00  0.00           C
ATOM   3649  C11 POPER 109      68.386   0.691  79.155  1.00  0.00           C
ATOM   3652  P   POPER 109      67.646   1.441  76.745  1.00  0.00           P
ATOM   3653  O13 POPER 109      69.076   1.571  76.435  1.00  0.00           O
ATOM   3654  O14 POPER 109      66.856   0.369  76.105  1.00  0.00           O
ATOM   3655  O11 POPER 109      66.946   2.821  76.455  1.00  0.00           O
ATOM   3656  O12 POPER 109      67.436   1.361  78.315  1.00  0.00           O
ATOM   3657  C1  POPER 109      67.476   3.771  75.535  1.00  0.00           C
ATOM   3660  C2  POPER 109      66.896   3.541  74.125  1.00  0.00           C
ATOM   3662  O21 POPER 109      67.196   4.681  73.305  1.00  0.00           O
ATOM   3663  C21 POPER 109      68.296   4.621  72.565  1.00  0.00           C
ATOM   3664  O22 POPER 109      69.316   5.241  72.795  1.00  0.00           O
ATOM   3665  C22 POPER 109      68.026   3.791  71.295  1.00  0.00           C
ATOM   3668  C3  POPER 109      65.346   3.361  74.145  1.00  0.00           C
ATOM   3671  O31 POPER 109      64.886   2.811  72.915  1.00  0.00           O
ATOM   3672  C31 POPER 109      64.406   3.521  71.885  1.00  0.00           C
ATOM   3673  O32 POPER 109      64.066   3.011  70.835  1.00  0.00           O
ATOM   3674  C32 POPER 109      64.366   5.051  72.075  1.00  0.00           C
ATOM   3677  C23 POPER 109      67.656   4.661  70.065  1.00  0.00           C
ATOM   3680  C24 POPER 109      67.206   3.851  68.825  1.00  0.00           C
ATOM   3683  C25 POPER 109      68.216   2.801  68.355  1.00  0.00           C
ATOM   3686  C26 POPER 109      67.756   1.991  67.135  1.00  0.00           C
ATOM   3689  C27 POPER 109      68.606   0.731  66.915  1.00  0.00           C
ATOM   3692  C28 POPER 109      68.126  -0.141  65.735  1.00  0.00           C
ATOM   3695  C29 POPER 109      68.636  -1.561  65.815  1.00  0.00           C
ATOM   3697 0C21 POPER 109      69.116  -2.321  64.805  1.00  0.00           C
ATOM   3699 1C21 POPER 109      69.246  -1.911  63.355  1.00  0.00           C
ATOM   3702 2C21 POPER 109      70.486  -2.491  62.635  1.00  0.00           C
ATOM   3705 3C21 POPER 109      70.456  -4.021  62.465  1.00  0.00           C
ATOM   3708 4C21 POPER 109      71.456  -4.531  61.415  1.00  0.00           C
ATOM   3711 5C21 POPER 109      71.826  -6.011  61.605  1.00  0.00           C
ATOM   3714 6C21 POPER 109      72.796  -6.521  60.525  1.00  0.00           C
ATOM   3717 7C21 POPER 109      73.456  -7.871  60.885  1.00  0.00           C
ATOM   3720 8C21 POPER 109      74.346  -8.441  59.785  1.00  0.00           C
ATOM   3724  C33 POPER 109      63.976   5.821  70.785  1.00  0.00           C
ATOM   3727  C34 POPER 109      64.346   7.311  70.865  1.00  0.00           C
ATOM   3730  C35 POPER 109      64.066   8.121  69.585  1.00  0.00           C
ATOM   3733  C36 POPER 109      64.986   7.751  68.405  1.00  0.00           C
ATOM   3736  C37 POPER 109      64.626   8.521  67.125  1.00  0.00           C
ATOM   3739  C38 POPER 109      65.596   8.281  65.945  1.00  0.00           C
ATOM   3742  C39 POPER 109      65.766   6.801  65.575  1.00  0.00           C
ATOM   3745 0C31 POPER 109      66.626   6.611  64.325  1.00  0.00           C
ATOM   3748 1C31 POPER 109      67.136   5.171  64.185  1.00  0.00           C
ATOM   3751 2C31 POPER 109      67.926   4.901  62.895  1.00  0.00           C
ATOM   3754 3C31 POPER 109      67.046   4.911  61.635  1.00  0.00           C
ATOM   3757 4C31 POPER 109      67.816   4.531  60.365  1.00  0.00           C
ATOM   3760 5C31 POPER 109      66.916   4.421  59.135  1.00  0.00           C
ATOM   3763 6C31 POPER 109      67.656   3.941  57.885  1.00  0.00           C
ATOM   3767  NH3 POPES 110     109.596   8.021  37.815  1.00  0.00           N
ATOM   3771  C12 POPES 110     110.706   7.131  37.325  1.00  0.00           C
ATOM   3774  C11 POPES 110     110.216   5.771  36.775  1.00  0.00           C
ATOM   3777  P   POPES 110     112.016   3.821  36.425  1.00  0.00           P
ATOM   3778  O13 POPES 110     111.136   2.651  36.145  1.00  0.00           O
ATOM   3779  O14 POPES 110     113.326   3.891  35.785  1.00  0.00           O
ATOM   3780  O11 POPES 110     112.266   3.991  37.975  1.00  0.00           O
ATOM   3781  O12 POPES 110     111.276   5.151  36.065  1.00  0.00           O
ATOM   3782  C1  POPES 110     112.216   2.941  38.935  1.00  0.00           C
ATOM   3785  C2  POPES 110     112.036   3.531  40.365  1.00  0.00           C
ATOM   3787  O21 POPES 110     111.486   2.571  41.305  1.00  0.00           O
ATOM   3788  C21 POPES 110     112.396   1.931  42.025  1.00  0.00           C
ATOM   3789  O22 POPES 110     113.596   1.941  41.815  1.00  0.00           O
ATOM   3790  C22 POPES 110     111.706   1.181  43.185  1.00  0.00           C
ATOM   3793  C3  POPES 110     111.036   4.701  40.315  1.00  0.00           C
ATOM   3796  O31 POPES 110     110.936   5.311  41.615  1.00  0.00           O
ATOM   3797  C31 POPES 110     110.426   6.531  41.575  1.00  0.00           C
ATOM   3798  O32 POPES 110     110.076   7.131  40.565  1.00  0.00           O
ATOM   3799  C32 POPES 110     110.406   7.001  43.015  1.00  0.00           C
ATOM   3802  C23 POPES 110     112.596   1.021  44.455  1.00  0.00           C
ATOM   3805  C24 POPES 110     111.776   0.651  45.705  1.00  0.00           C
ATOM   3808  C25 POPES 110     112.596   0.409  46.995  1.00  0.00           C
ATOM   3811  C26 POPES 110     113.826  -0.501  46.815  1.00  0.00           C
ATOM   3814  C27 POPES 110     114.106  -1.371  48.055  1.00  0.00           C
ATOM   3817  C28 POPES 110     115.396  -2.221  47.925  1.00  0.00           C
ATOM   3820  C29 POPES 110     115.246  -3.391  46.995  1.00  0.00           C
ATOM   3822 0C21 POPES 110     116.216  -4.291  46.725  1.00  0.00           C
ATOM   3824 1C21 POPES 110     117.626  -4.281  47.255  1.00  0.00           C
ATOM   3827 2C21 POPES 110     117.896  -5.381  48.305  1.00  0.00           C
ATOM   3830 3C21 POPES 110     117.326  -5.061  49.695  1.00  0.00           C
ATOM   3833 4C21 POPES 110     117.746  -6.101  50.745  1.00  0.00           C
ATOM   3836 5C21 POPES 110     117.346  -5.681  52.175  1.00  0.00           C
ATOM   3839 6C21 POPES 110     117.986  -6.551  53.265  1.00  0.00           C
ATOM   3842 7C21 POPES 110     117.366  -7.941  53.425  1.00  0.00           C
ATOM   3845 8C21 POPES 110     117.916  -8.711  54.635  1.00  0.00           C
ATOM   3849  C33 POPES 110     109.126   6.531  43.715  1.00  0.00           C
ATOM   3852  C34 POPES 110     109.146   6.831  45.215  1.00  0.00           C
ATOM   3855  C35 POPES 110     109.806   5.701  46.005  1.00  0.00           C
ATOM   3858  C36 POPES 110     109.356   5.631  47.465  1.00  0.00           C
ATOM   3861  C37 POPES 110     109.356   4.171  47.945  1.00  0.00           C
ATOM   3864  C38 POPES 110     109.196   4.051  49.465  1.00  0.00           C
ATOM   3867  C39 POPES 110     109.146   2.581  49.915  1.00  0.00           C
ATOM   3870 0C31 POPES 110     109.896   2.371  51.225  1.00  0.00           C
ATOM   3873 1C31 POPES 110     110.086   0.891  51.595  1.00  0.00           C
ATOM   3876 2C31 POPES 110     111.086   0.741  52.745  1.00  0.00           C
ATOM   3879 3C31 POPES 110     111.536  -0.711  52.995  1.00  0.00           C
ATOM   3882 4C31 POPES 110     112.486  -1.231  51.915  1.00  0.00           C
ATOM   3885 5C31 POPES 110     113.036  -2.621  52.245  1.00  0.00           C
ATOM   3888 6C31 POPES 110     114.006  -3.161  51.195  1.00  0.00           C
ATOM   3892  NH3 POPET 111       5.576  78.881  76.385  1.00  0.00           N
ATOM   3896  C12 POPET 111       5.466  77.721  77.345  1.00  0.00           C
ATOM   3899  C11 POPET 111       5.056  78.151  78.765  1.00  0.00           C
ATOM   3902  P   POPET 111       3.156  76.851  80.105  1.00  0.00           P
ATOM   3903  O13 POPET 111       3.196  75.701  81.025  1.00  0.00           O
ATOM   3904  O14 POPET 111       2.736  78.181  80.605  1.00  0.00           O
ATOM   3905  O11 POPET 111       2.356  76.441  78.805  1.00  0.00           O
ATOM   3906  O12 POPET 111       4.606  77.021  79.515  1.00  0.00           O
ATOM   3907  C1  POPET 111       1.866  77.371  77.835  1.00  0.00           C
ATOM   3910  C2  POPET 111       1.636  76.651  76.475  1.00  0.00           C
ATOM   3912  O21 POPET 111       1.136  77.551  75.455  1.00  0.00           O
ATOM   3913  C21 POPET 111       2.046  78.201  74.755  1.00  0.00           C
ATOM   3914  O22 POPET 111       3.266  78.131  74.935  1.00  0.00           O
ATOM   3915  C22 POPET 111       1.386  79.011  73.635  1.00  0.00           C
ATOM   3918  C3  POPET 111       0.624  75.481  76.625  1.00  0.00           C
ATOM   3921  O31 POPET 111       0.254  74.901  75.355  1.00  0.00           O
ATOM   3922  C31 POPET 111       1.104  74.011  74.865  1.00  0.00           C
ATOM   3923  O32 POPET 111       2.136  73.631  75.385  1.00  0.00           O
ATOM   3924  C32 POPET 111       0.554  73.381  73.595  1.00  0.00           C
ATOM   3927  C23 POPET 111       1.626  78.361  72.245  1.00  0.00           C
ATOM   3930  C24 POPET 111       1.886  79.351  71.095  1.00  0.00           C
ATOM   3933  C25 POPET 111       2.306  78.621  69.805  1.00  0.00           C
ATOM   3936  C26 POPET 111       2.416  79.531  68.575  1.00  0.00           C
ATOM   3939  C27 POPET 111       2.766  78.731  67.295  1.00  0.00           C
ATOM   3942  C28 POPET 111       2.966  79.591  66.025  1.00  0.00           C
ATOM   3945  C29 POPET 111       3.756  78.851  64.965  1.00  0.00           C
ATOM   3947 0C21 POPET 111       3.776  79.041  63.625  1.00  0.00           C
ATOM   3949 1C21 POPET 111       3.026  80.061  62.795  1.00  0.00           C
ATOM   3952 2C21 POPET 111       3.956  80.881  61.855  1.00  0.00           C
ATOM   3955 3C21 POPET 111       3.196  81.601  60.715  1.00  0.00           C
ATOM   3958 4C21 POPET 111       4.136  82.361  59.755  1.00  0.00           C
ATOM   3961 5C21 POPET 111       3.406  83.131  58.635  1.00  0.00           C
ATOM   3964 6C21 POPET 111       4.386  83.641  57.565  1.00  0.00           C
ATOM   3967 7C21 POPET 111       3.716  84.281  56.335  1.00  0.00           C
ATOM   3970 8C21 POPET 111       3.406  85.771  56.475  1.00  0.00           C
ATOM   3974  C33 POPET 111       0.804  74.151  72.275  1.00  0.00           C
ATOM   3977  C34 POPET 111       0.094  73.441  71.115  1.00  0.00           C
ATOM   3980  C35 POPET 111       0.104  74.181  69.775  1.00  0.00           C
ATOM   3983  C36 POPET 111       1.296  73.861  68.855  1.00  0.00           C
ATOM   3986  C37 POPET 111       0.994  74.241  67.395  1.00  0.00           C
ATOM   3989  C38 POPET 111       2.166  73.951  66.445  1.00  0.00           C
ATOM   3992  C39 POPET 111       1.746  73.971  64.975  1.00  0.00           C
ATOM   3995 0C31 POPET 111       2.806  74.571  64.055  1.00  0.00           C
ATOM   3998 1C31 POPET 111       2.416  74.571  62.565  1.00  0.00           C
ATOM   4001 2C31 POPET 111       2.746  73.261  61.845  1.00  0.00           C
ATOM   4004 3C31 POPET 111       2.756  73.411  60.315  1.00  0.00           C
ATOM   4007 4C31 POPET 111       1.466  74.041  59.765  1.00  0.00           C
ATOM   4010 5C31 POPET 111       1.396  73.921  58.245  1.00  0.00           C
ATOM   4013 6C31 POPET 111       0.114  74.501  57.645  1.00  0.00           C
ATOM   4017  NH3 POPEU 112      52.036 105.491  35.645  1.00  0.00           N
ATOM   4021  C12 POPEU 112      51.366 104.501  36.575  1.00  0.00           C
ATOM   4024  C11 POPEU 112      50.266 103.731  35.825  1.00  0.00           C
ATOM   4027  P   POPEU 112      48.276 102.091  36.155  1.00  0.00           P
ATOM   4028  O13 POPEU 112      47.096 102.261  37.025  1.00  0.00           O
ATOM   4029  O14 POPEU 112      48.086 102.461  34.735  1.00  0.00           O
ATOM   4030  O11 POPEU 112      48.706 100.561  36.105  1.00  0.00           O
ATOM   4031  O12 POPEU 112      49.556 102.861  36.725  1.00  0.00           O
ATOM   4032  C1  POPEU 112      49.526  99.861  37.035  1.00  0.00           C
ATOM   4035  C2  POPEU 112      50.046  98.541  36.385  1.00  0.00           C
ATOM   4037  O21 POPEU 112      50.876  97.771  37.285  1.00  0.00           O
ATOM   4038  C21 POPEU 112      50.286  97.061  38.215  1.00  0.00           C
ATOM   4039  O22 POPEU 112      49.086  96.961  38.425  1.00  0.00           O
ATOM   4040  C22 POPEU 112      51.396  96.331  38.985  1.00  0.00           C
ATOM   4043  C3  POPEU 112      50.866  98.831  35.085  1.00  0.00           C
ATOM   4046  O31 POPEU 112      52.286  98.571  35.225  1.00  0.00           O
ATOM   4047  C31 POPEU 112      52.956  99.591  35.785  1.00  0.00           C
ATOM   4048  O32 POPEU 112      52.556 100.731  35.875  1.00  0.00           O
ATOM   4049  C32 POPEU 112      54.296  99.051  36.305  1.00  0.00           C
ATOM   4052  C23 POPEU 112      50.886  95.671  40.275  1.00  0.00           C
ATOM   4055  C24 POPEU 112      52.026  94.981  41.045  1.00  0.00           C
ATOM   4058  C25 POPEU 112      51.516  94.221  42.285  1.00  0.00           C
ATOM   4061  C26 POPEU 112      50.626  95.091  43.175  1.00  0.00           C
ATOM   4064  C27 POPEU 112      50.316  94.441  44.525  1.00  0.00           C
ATOM   4067  C28 POPEU 112      49.606  95.381  45.515  1.00  0.00           C
ATOM   4070  C29 POPEU 112      48.226  95.781  45.045  1.00  0.00           C
ATOM   4072 0C21 POPEU 112      47.366  96.561  45.735  1.00  0.00           C
ATOM   4074 1C21 POPEU 112      47.626  97.181  47.085  1.00  0.00           C
ATOM   4077 2C21 POPEU 112      46.516  96.871  48.105  1.00  0.00           C
ATOM   4080 3C21 POPEU 112      46.746  97.621  49.425  1.00  0.00           C
ATOM   4083 4C21 POPEU 112      45.616  97.411  50.445  1.00  0.00           C
ATOM   4086 5C21 POPEU 112      45.826  98.231  51.725  1.00  0.00           C
ATOM   4089 6C21 POPEU 112      44.706  98.051  52.745  1.00  0.00           C
ATOM   4092 7C21 POPEU 112      44.876  98.961  53.975  1.00  0.00           C
ATOM   4095 8C21 POPEU 112      43.766  98.781  55.005  1.00  0.00           C
ATOM   4099  C33 POPEU 112      55.046  99.991  37.265  1.00  0.00           C
ATOM   4102  C34 POPEU 112      54.836  99.711  38.755  1.00  0.00           C
ATOM   4105  C35 POPEU 112      53.396  99.921  39.235  1.00  0.00           C
ATOM   4108  C36 POPEU 112      53.236  99.581  40.725  1.00  0.00           C
ATOM   4111  C37 POPEU 112      51.786  99.741  41.225  1.00  0.00           C
ATOM   4114  C38 POPEU 112      51.606  99.181  42.645  1.00  0.00           C
ATOM   4117  C39 POPEU 112      50.256  99.551  43.285  1.00  0.00           C
ATOM   4120 0C31 POPEU 112      49.036  99.281  42.405  1.00  0.00           C
ATOM   4123 1C31 POPEU 112      47.716  99.501  43.155  1.00  0.00           C
ATOM   4126 2C31 POPEU 112      46.466  99.161  42.335  1.00  0.00           C
ATOM   4129 3C31 POPEU 112      46.236 100.031  41.085  1.00  0.00           C
ATOM   4132 4C31 POPEU 112      46.116 101.531  41.385  1.00  0.00           C
ATOM   4135 5C31 POPEU 112      45.696 102.351  40.165  1.00  0.00           C
ATOM   4138 6C31 POPEU 112      45.716 103.861  40.415  1.00  0.00           C
ATOM   4142  NH3 POPEV 113      61.856  93.841  76.445  1.00  0.00           N
ATOM   4146  C12 POPEV 113      60.566  94.181  77.155  1.00  0.00           C
ATOM   4149  C11 POPEV 113      60.306  95.701  77.235  1.00  0.00           C
ATOM   4152  P   POPEV 113      57.936  96.291  76.255  1.00  0.00           P
ATOM   4153  O13 POPEV 113      57.596  94.991  75.635  1.00  0.00           O
ATOM   4154  O14 POPEV 113      56.796  97.111  76.725  1.00  0.00           O
ATOM   4155  O11 POPEV 113      58.796  97.181  75.295  1.00  0.00           O
ATOM   4156  O12 POPEV 113      58.916  95.961  77.465  1.00  0.00           O
ATOM   4157  C1  POPEV 113      58.696  97.211  73.875  1.00  0.00           C
ATOM   4160  C2  POPEV 113      59.936  96.521  73.235  1.00  0.00           C
ATOM   4162  O21 POPEV 113      60.476  97.131  72.045  1.00  0.00           O
ATOM   4163  C21 POPEV 113      59.736  97.811  71.205  1.00  0.00           C
ATOM   4164  O22 POPEV 113      58.526  97.761  71.085  1.00  0.00           O
ATOM   4165  C22 POPEV 113      60.646  98.781  70.435  1.00  0.00           C
ATOM   4168  C3  POPEV 113      59.756  94.991  73.045  1.00  0.00           C
ATOM   4171  O31 POPEV 113      61.016  94.321  73.265  1.00  0.00           O
ATOM   4172  C31 POPEV 113      61.786  93.871  72.265  1.00  0.00           C
ATOM   4173  O32 POPEV 113      62.986  93.721  72.385  1.00  0.00           O
ATOM   4174  C32 POPEV 113      61.066  93.551  70.955  1.00  0.00           C
ATOM   4177  C23 POPEV 113      60.026  99.261  69.105  1.00  0.00           C
ATOM   4180  C24 POPEV 113      60.936 100.281  68.395  1.00  0.00           C
ATOM   4183  C25 POPEV 113      60.306 100.911  67.145  1.00  0.00           C
ATOM   4186  C26 POPEV 113      60.146  99.941  65.965  1.00  0.00           C
ATOM   4189  C27 POPEV 113      59.356 100.591  64.815  1.00  0.00           C
ATOM   4192  C28 POPEV 113      58.426  99.631  64.055  1.00  0.00           C
ATOM   4195  C29 POPEV 113      59.136  98.811  63.005  1.00  0.00           C
ATOM   4197 0C21 POPEV 113      58.916  98.861  61.685  1.00  0.00           C
ATOM   4199 1C21 POPEV 113      57.936  99.761  60.985  1.00  0.00           C
ATOM   4202 2C21 POPEV 113      58.516 101.161  60.725  1.00  0.00           C
ATOM   4205 3C21 POPEV 113      59.706 101.181  59.755  1.00  0.00           C
ATOM   4208 4C21 POPEV 113      60.276 102.591  59.615  1.00  0.00           C
ATOM   4211 5C21 POPEV 113      61.526 102.671  58.745  1.00  0.00           C
ATOM   4214 6C21 POPEV 113      61.976 104.131  58.615  1.00  0.00           C
ATOM   4217 7C21 POPEV 113      63.256 104.301  57.795  1.00  0.00           C
ATOM   4220 8C21 POPEV 113      63.396 105.731  57.305  1.00  0.00           C
ATOM   4224  C33 POPEV 113      60.066  92.371  71.035  1.00  0.00           C
ATOM   4227  C34 POPEV 113      59.446  92.061  69.665  1.00  0.00           C
ATOM   4230  C35 POPEV 113      58.166  91.231  69.765  1.00  0.00           C
ATOM   4233  C36 POPEV 113      57.556  90.921  68.385  1.00  0.00           C
ATOM   4236  C37 POPEV 113      56.206  90.191  68.505  1.00  0.00           C
ATOM   4239  C38 POPEV 113      55.896  89.231  67.355  1.00  0.00           C
ATOM   4242  C39 POPEV 113      55.586  89.931  66.025  1.00  0.00           C
ATOM   4245 0C31 POPEV 113      54.206  90.611  66.015  1.00  0.00           C
ATOM   4248 1C31 POPEV 113      54.106  91.731  64.975  1.00  0.00           C
ATOM   4251 2C31 POPEV 113      52.756  92.451  64.985  1.00  0.00           C
ATOM   4254 3C31 POPEV 113      52.886  93.901  64.485  1.00  0.00           C
ATOM   4257 4C31 POPEV 113      51.556  94.531  64.065  1.00  0.00           C
ATOM   4260 5C31 POPEV 113      51.696  96.041  63.815  1.00  0.00           C
ATOM   4263 6C31 POPEV 113      50.386  96.721  63.445  1.00  0.00           C
ATOM   4267  NH3 POPEW 114      52.346  19.121  79.695  1.00  0.00           N
ATOM   4271  C12 POPEW 114      53.686  18.861  79.025  1.00  0.00           C
ATOM   4274  C11 POPEW 114      54.756  18.281  79.985  1.00  0.00           C
ATOM   4277  P   POPEW 114      56.366  16.601  78.605  1.00  0.00           P
ATOM   4278  O13 POPEW 114      57.196  15.571  79.285  1.00  0.00           O
ATOM   4279  O14 POPEW 114      55.776  16.281  77.295  1.00  0.00           O
ATOM   4280  O11 POPEW 114      57.296  17.871  78.425  1.00  0.00           O
ATOM   4281  O12 POPEW 114      55.176  16.981  79.605  1.00  0.00           O
ATOM   4282  C1  POPEW 114      56.946  19.161  77.895  1.00  0.00           C
ATOM   4285  C2  POPEW 114      57.756  19.541  76.615  1.00  0.00           C
ATOM   4287  O21 POPEW 114      57.226  20.701  75.985  1.00  0.00           O
ATOM   4288  C21 POPEW 114      57.396  21.851  76.575  1.00  0.00           C
ATOM   4289  O22 POPEW 114      57.446  22.061  77.775  1.00  0.00           O
ATOM   4290  C22 POPEW 114      57.596  22.891  75.495  1.00  0.00           C
ATOM   4293  C3  POPEW 114      57.706  18.431  75.545  1.00  0.00           C
ATOM   4296  O31 POPEW 114      58.346  18.781  74.285  1.00  0.00           O
ATOM   4297  C31 POPEW 114      59.626  18.451  74.205  1.00  0.00           C
ATOM   4298  O32 POPEW 114      60.266  17.971  75.135  1.00  0.00           O
ATOM   4299  C32 POPEW 114      60.166  18.631  72.785  1.00  0.00           C
ATOM   4302  C23 POPEW 114      58.756  22.541  74.535  1.00  0.00           C
ATOM   4305  C24 POPEW 114      58.426  23.151  73.175  1.00  0.00           C
ATOM   4308  C25 POPEW 114      59.536  23.071  72.125  1.00  0.00           C
ATOM   4311  C26 POPEW 114      60.486  24.281  72.165  1.00  0.00           C
ATOM   4314  C27 POPEW 114      61.896  23.941  71.675  1.00  0.00           C
ATOM   4317  C28 POPEW 114      62.756  25.201  71.485  1.00  0.00           C
ATOM   4320  C29 POPEW 114      64.186  25.031  71.925  1.00  0.00           C
ATOM   4322 0C21 POPEW 114      65.296  25.441  71.295  1.00  0.00           C
ATOM   4324 1C21 POPEW 114      65.366  26.171  69.975  1.00  0.00           C
ATOM   4327 2C21 POPEW 114      66.226  25.351  68.995  1.00  0.00           C
ATOM   4330 3C21 POPEW 114      66.366  26.041  67.635  1.00  0.00           C
ATOM   4333 4C21 POPEW 114      67.096  25.141  66.635  1.00  0.00           C
ATOM   4336 5C21 POPEW 114      67.466  25.891  65.355  1.00  0.00           C
ATOM   4339 6C21 POPEW 114      67.806  24.911  64.245  1.00  0.00           C
ATOM   4342 7C21 POPEW 114      68.196  25.611  62.945  1.00  0.00           C
ATOM   4345 8C21 POPEW 114      68.396  24.591  61.835  1.00  0.00           C
ATOM   4349  C33 POPEW 114      61.426  17.751  72.575  1.00  0.00           C
ATOM   4352  C34 POPEW 114      62.026  17.821  71.165  1.00  0.00           C
ATOM   4355  C35 POPEW 114      61.926  16.501  70.365  1.00  0.00           C
ATOM   4358  C36 POPEW 114      60.726  16.421  69.405  1.00  0.00           C
ATOM   4361  C37 POPEW 114      60.626  15.021  68.775  1.00  0.00           C
ATOM   4364  C38 POPEW 114      59.346  14.771  67.955  1.00  0.00           C
ATOM   4367  C39 POPEW 114      59.236  15.641  66.705  1.00  0.00           C
ATOM   4370 0C31 POPEW 114      57.956  15.361  65.905  1.00  0.00           C
ATOM   4373 1C31 POPEW 114      57.936  16.011  64.515  1.00  0.00           C
ATOM   4376 2C31 POPEW 114      56.656  15.741  63.715  1.00  0.00           C
ATOM   4379 3C31 POPEW 114      55.386  16.251  64.405  1.00  0.00           C
ATOM   4382 4C31 POPEW 114      54.126  15.991  63.575  1.00  0.00           C
ATOM   4385 5C31 POPEW 114      52.866  16.561  64.235  1.00  0.00           C
ATOM   4388 6C31 POPEW 114      51.636  16.491  63.335  1.00  0.00           C
ATOM   4392  NH3 POPEX 115      78.136  88.341  78.205  1.00  0.00           N
ATOM   4396  C12 POPEX 115      78.506  88.461  79.655  1.00  0.00           C
ATOM   4399  C11 POPEX 115      77.546  87.661  80.565  1.00  0.00           C
ATOM   4402  P   POPEX 115      76.816  85.241  79.775  1.00  0.00           P
ATOM   4403  O13 POPEX 115      75.466  85.301  80.375  1.00  0.00           O
ATOM   4404  O14 POPEX 115      77.446  83.911  79.605  1.00  0.00           O
ATOM   4405  O11 POPEX 115      76.846  85.971  78.385  1.00  0.00           O
ATOM   4406  O12 POPEX 115      77.786  86.251  80.515  1.00  0.00           O
ATOM   4407  C1  POPEX 115      77.236  85.321  77.175  1.00  0.00           C
ATOM   4410  C2  POPEX 115      75.996  85.051  76.305  1.00  0.00           C
ATOM   4412  O21 POPEX 115      76.506  84.551  75.045  1.00  0.00           O
ATOM   4413  C21 POPEX 115      75.606  83.881  74.315  1.00  0.00           C
ATOM   4414  O22 POPEX 115      74.466  83.651  74.655  1.00  0.00           O
ATOM   4415  C22 POPEX 115      76.306  83.251  73.105  1.00  0.00           C
ATOM   4418  C3  POPEX 115      75.166  86.361  76.165  1.00  0.00           C
ATOM   4421  O31 POPEX 115      75.996  87.441  75.665  1.00  0.00           O
ATOM   4422  C31 POPEX 115      76.006  87.471  74.345  1.00  0.00           C
ATOM   4423  O32 POPEX 115      75.336  86.751  73.625  1.00  0.00           O
ATOM   4424  C32 POPEX 115      76.986  88.501  73.805  1.00  0.00           C
ATOM   4427  C23 POPEX 115      75.626  83.611  71.765  1.00  0.00           C
ATOM   4430  C24 POPEX 115      76.266  84.841  71.095  1.00  0.00           C
ATOM   4433  C25 POPEX 115      77.636  84.601  70.455  1.00  0.00           C
ATOM   4436  C26 POPEX 115      77.576  83.921  69.075  1.00  0.00           C
ATOM   4439  C27 POPEX 115      78.806  84.291  68.235  1.00  0.00           C
ATOM   4442  C28 POPEX 115      78.986  83.461  66.945  1.00  0.00           C
ATOM   4445  C29 POPEX 115      78.136  83.881  65.775  1.00  0.00           C
ATOM   4447 0C21 POPEX 115      78.436  84.871  64.915  1.00  0.00           C
ATOM   4449 1C21 POPEX 115      79.616  85.811  65.025  1.00  0.00           C
ATOM   4452 2C21 POPEX 115      79.336  87.191  64.395  1.00  0.00           C
ATOM   4455 3C21 POPEX 115      79.786  88.371  65.285  1.00  0.00           C
ATOM   4458 4C21 POPEX 115      79.866  89.691  64.505  1.00  0.00           C
ATOM   4461 5C21 POPEX 115      79.816  90.941  65.385  1.00  0.00           C
ATOM   4464 6C21 POPEX 115      80.936  90.991  66.425  1.00  0.00           C
ATOM   4467 7C21 POPEX 115      80.986  92.311  67.215  1.00  0.00           C
ATOM   4470 8C21 POPEX 115      82.156  92.371  68.195  1.00  0.00           C
ATOM   4474  C33 POPEX 115      76.516  88.951  72.405  1.00  0.00           C
ATOM   4477  C34 POPEX 115      77.356  90.101  71.835  1.00  0.00           C
ATOM   4480  C35 POPEX 115      76.826  90.571  70.465  1.00  0.00           C
ATOM   4483  C36 POPEX 115      77.146  89.601  69.325  1.00  0.00           C
ATOM   4486  C37 POPEX 115      75.886  89.221  68.535  1.00  0.00           C
ATOM   4489  C38 POPEX 115      76.196  88.461  67.235  1.00  0.00           C
ATOM   4492  C39 POPEX 115      74.916  88.181  66.435  1.00  0.00           C
ATOM   4495 0C31 POPEX 115      75.176  87.791  64.975  1.00  0.00           C
ATOM   4498 1C31 POPEX 115      73.906  87.871  64.125  1.00  0.00           C
ATOM   4501 2C31 POPEX 115      74.146  87.601  62.635  1.00  0.00           C
ATOM   4504 3C31 POPEX 115      74.566  86.161  62.345  1.00  0.00           C
ATOM   4507 4C31 POPEX 115      74.766  85.891  60.855  1.00  0.00           C
ATOM   4510 5C31 POPEX 115      74.816  84.391  60.535  1.00  0.00           C
ATOM   4513 6C31 POPEX 115      74.946  84.091  59.035  1.00  0.00           C
ATOM   4517  NH3 POPEY 116      68.706  44.561  34.005  1.00  0.00           N
ATOM   4521  C12 POPEY 116      69.786  43.681  33.425  1.00  0.00           C
ATOM   4524  C11 POPEY 116      70.656  43.051  34.515  1.00  0.00           C
ATOM   4527  P   POPEY 116      71.596  40.721  33.705  1.00  0.00           P
ATOM   4528  O13 POPEY 116      70.656  40.541  32.585  1.00  0.00           O
ATOM   4529  O14 POPEY 116      72.956  40.171  33.545  1.00  0.00           O
ATOM   4530  O11 POPEY 116      70.986  40.241  35.075  1.00  0.00           O
ATOM   4531  O12 POPEY 116      71.716  42.291  33.935  1.00  0.00           O
ATOM   4532  C1  POPEY 116      70.816  38.851  35.355  1.00  0.00           C
ATOM   4535  C2  POPEY 116      70.276  38.691  36.785  1.00  0.00           C
ATOM   4537  O21 POPEY 116      69.876  37.331  36.965  1.00  0.00           O
ATOM   4538  C21 POPEY 116      70.216  36.751  38.095  1.00  0.00           C
ATOM   4539  O22 POPEY 116      70.886  37.241  38.995  1.00  0.00           O
ATOM   4540  C22 POPEY 116      69.656  35.321  38.055  1.00  0.00           C
ATOM   4543  C3  POPEY 116      69.046  39.621  36.975  1.00  0.00           C
ATOM   4546  O31 POPEY 116      68.566  39.661  38.335  1.00  0.00           O
ATOM   4547  C31 POPEY 116      69.266  40.441  39.155  1.00  0.00           C
ATOM   4548  O32 POPEY 116      70.256  41.101  38.855  1.00  0.00           O
ATOM   4549  C32 POPEY 116      68.616  40.411  40.535  1.00  0.00           C
ATOM   4552  C23 POPEY 116      69.956  34.451  39.285  1.00  0.00           C
ATOM   4555  C24 POPEY 116      69.066  34.741  40.505  1.00  0.00           C
ATOM   4558  C25 POPEY 116      69.816  35.451  41.645  1.00  0.00           C
ATOM   4561  C26 POPEY 116      68.946  35.731  42.875  1.00  0.00           C
ATOM   4564  C27 POPEY 116      68.416  34.441  43.535  1.00  0.00           C
ATOM   4567  C28 POPEY 116      67.646  34.681  44.845  1.00  0.00           C
ATOM   4570  C29 POPEY 116      67.076  33.371  45.325  1.00  0.00           C
ATOM   4572 0C21 POPEY 116      66.866  32.921  46.575  1.00  0.00           C
ATOM   4574 1C21 POPEY 116      67.056  33.561  47.935  1.00  0.00           C
ATOM   4577 2C21 POPEY 116      67.176  35.101  48.095  1.00  0.00           C
ATOM   4580 3C21 POPEY 116      67.056  35.511  49.575  1.00  0.00           C
ATOM   4583 4C21 POPEY 116      67.376  37.001  49.815  1.00  0.00           C
ATOM   4586 5C21 POPEY 116      67.256  37.381  51.305  1.00  0.00           C
ATOM   4589 6C21 POPEY 116      67.596  38.851  51.575  1.00  0.00           C
ATOM   4592 7C21 POPEY 116      67.426  39.241  53.045  1.00  0.00           C
ATOM   4595 8C21 POPEY 116      67.826  40.681  53.345  1.00  0.00           C
ATOM   4599  C33 POPEY 116      68.496  41.831  41.145  1.00  0.00           C
ATOM   4602  C34 POPEY 116      68.246  41.791  42.655  1.00  0.00           C
ATOM   4605  C35 POPEY 116      68.476  43.151  43.335  1.00  0.00           C
ATOM   4608  C36 POPEY 116      67.516  44.231  42.825  1.00  0.00           C
ATOM   4611  C37 POPEY 116      67.826  45.601  43.435  1.00  0.00           C
ATOM   4614  C38 POPEY 116      66.946  46.711  42.855  1.00  0.00           C
ATOM   4617  C39 POPEY 116      67.356  48.111  43.325  1.00  0.00           C
ATOM   4620 0C31 POPEY 116      67.096  48.371  44.815  1.00  0.00           C
ATOM   4623 1C31 POPEY 116      67.816  49.641  45.295  1.00  0.00           C
ATOM   4626 2C31 POPEY 116      67.486  50.071  46.725  1.00  0.00           C
ATOM   4629 3C31 POPEY 116      67.856  49.011  47.765  1.00  0.00           C
ATOM   4632 4C31 POPEY 116      67.836  49.581  49.185  1.00  0.00           C
ATOM   4635 5C31 POPEY 116      68.056  48.491  50.245  1.00  0.00           C
ATOM   4638 6C31 POPEY 116      68.106  49.041  51.665  1.00  0.00           C
ATOM   4642  NH3 POPEZ 117      17.096 121.091  33.825  1.00  0.00           N
ATOM   4646  C12 POPEZ 117      16.436 120.481  35.025  1.00  0.00           C
ATOM   4649  C11 POPEZ 117      15.536 119.341  34.535  1.00  0.00           C
ATOM   4652  P   POPEZ 117      13.366 119.031  33.135  1.00  0.00           P
ATOM   4653  O13 POPEZ 117      13.236 119.111  31.665  1.00  0.00           O
ATOM   4654  O14 POPEZ 117      13.446 117.681  33.725  1.00  0.00           O
ATOM   4655  O11 POPEZ 117      12.136 119.791  33.805  1.00  0.00           O
ATOM   4656  O12 POPEZ 117      14.606 119.871  33.605  1.00  0.00           O
ATOM   4657  C1  POPEZ 117      11.776 119.511  35.175  1.00  0.00           C
ATOM   4660  C2  POPEZ 117      12.346 120.561  36.165  1.00  0.00           C
ATOM   4662  O21 POPEZ 117      12.306 119.981  37.485  1.00  0.00           O
ATOM   4663  C21 POPEZ 117      13.486 119.681  38.025  1.00  0.00           C
ATOM   4664  O22 POPEZ 117      14.566 120.031  37.585  1.00  0.00           O
ATOM   4665  C22 POPEZ 117      13.316 118.901  39.325  1.00  0.00           C
ATOM   4668  C3  POPEZ 117      11.506 121.861  36.095  1.00  0.00           C
ATOM   4671  O31 POPEZ 117      12.176 122.941  36.755  1.00  0.00           O
ATOM   4672  C31 POPEZ 117      11.786 123.471  37.925  1.00  0.00           C
ATOM   4673  O32 POPEZ 117      12.246 124.501  38.375  1.00  0.00           O
ATOM   4674  C32 POPEZ 117      10.736 122.651  38.695  1.00  0.00           C
ATOM   4677  C23 POPEZ 117      14.236 117.671  39.345  1.00  0.00           C
ATOM   4680  C24 POPEZ 117      14.386 117.081  40.745  1.00  0.00           C
ATOM   4683  C25 POPEZ 117      15.696 116.301  40.885  1.00  0.00           C
ATOM   4686  C26 POPEZ 117      15.936 115.701  42.275  1.00  0.00           C
ATOM   4689  C27 POPEZ 117      17.146 114.761  42.205  1.00  0.00           C
ATOM   4692  C28 POPEZ 117      17.506 114.041  43.515  1.00  0.00           C
ATOM   4695  C29 POPEZ 117      18.836 113.361  43.325  1.00  0.00           C
ATOM   4697 0C21 POPEZ 117      20.036 113.821  43.735  1.00  0.00           C
ATOM   4699 1C21 POPEZ 117      20.296 115.081  44.515  1.00  0.00           C
ATOM   4702 2C21 POPEZ 117      21.386 115.021  45.605  1.00  0.00           C
ATOM   4705 3C21 POPEZ 117      20.866 114.611  46.985  1.00  0.00           C
ATOM   4708 4C21 POPEZ 117      22.006 114.331  47.975  1.00  0.00           C
ATOM   4711 5C21 POPEZ 117      21.676 113.261  49.025  1.00  0.00           C
ATOM   4714 6C21 POPEZ 117      20.886 113.811  50.215  1.00  0.00           C
ATOM   4717 7C21 POPEZ 117      21.016 112.921  51.455  1.00  0.00           C
ATOM   4720 8C21 POPEZ 117      20.326 113.521  52.675  1.00  0.00           C
ATOM   4724  C33 POPEZ 117      10.526 123.251  40.105  1.00  0.00           C
ATOM   4727  C34 POPEZ 117       9.876 122.301  41.115  1.00  0.00           C
ATOM   4730  C35 POPEZ 117      10.146 122.801  42.535  1.00  0.00           C
ATOM   4733  C36 POPEZ 117       9.706 121.841  43.645  1.00  0.00           C
ATOM   4736  C37 POPEZ 117      10.386 122.231  44.965  1.00  0.00           C
ATOM   4739  C38 POPEZ 117      10.146 121.261  46.125  1.00  0.00           C
ATOM   4742  C39 POPEZ 117       8.846 121.521  46.885  1.00  0.00           C
ATOM   4745 0C31 POPEZ 117       8.786 120.811  48.235  1.00  0.00           C
ATOM   4748 1C31 POPEZ 117       7.456 121.051  48.955  1.00  0.00           C
ATOM   4751 2C31 POPEZ 117       7.536 120.941  50.485  1.00  0.00           C
ATOM   4754 3C31 POPEZ 117       8.096 122.211  51.125  1.00  0.00           C
ATOM   4757 4C31 POPEZ 117       7.816 122.301  52.625  1.00  0.00           C
ATOM   4760 5C31 POPEZ 117       8.086 123.711  53.185  1.00  0.00           C
ATOM   4763 6C31 POPEZ 117       7.776 123.851  54.675  1.00  0.00           C
ATOM   4767  NH3 POPEa 118      94.696   3.641  79.655  1.00  0.00           N
ATOM   4771  C12 POPEa 118      95.046   5.101  79.695  1.00  0.00           C
ATOM   4774  C11 POPEa 118      96.356   5.381  78.935  1.00  0.00           C
ATOM   4777  P   POPEa 118      97.496   3.321  77.765  1.00  0.00           P
ATOM   4778  O13 POPEa 118      97.136   2.511  78.945  1.00  0.00           O
ATOM   4779  O14 POPEa 118      98.886   3.811  77.675  1.00  0.00           O
ATOM   4780  O11 POPEa 118      97.136   2.561  76.445  1.00  0.00           O
ATOM   4781  O12 POPEa 118      96.496   4.571  77.755  1.00  0.00           O
ATOM   4782  C1  POPEa 118      96.586   3.151  75.255  1.00  0.00           C
ATOM   4785  C2  POPEa 118      97.596   3.151  74.055  1.00  0.00           C
ATOM   4787  O21 POPEa 118      98.266   4.431  73.915  1.00  0.00           O
ATOM   4788  C21 POPEa 118      99.456   4.501  74.485  1.00  0.00           C
ATOM   4789  O22 POPEa 118     100.026   3.561  75.025  1.00  0.00           O
ATOM   4790  C22 POPEa 118     100.086   5.901  74.365  1.00  0.00           C
ATOM   4793  C3  POPEa 118      96.906   2.831  72.705  1.00  0.00           C
ATOM   4796  O31 POPEa 118      97.536   1.711  72.045  1.00  0.00           O
ATOM   4797  C31 POPEa 118      98.766   1.811  71.555  1.00  0.00           C
ATOM   4798  O32 POPEa 118      99.566   0.891  71.565  1.00  0.00           O
ATOM   4799  C32 POPEa 118      99.086   3.161  70.885  1.00  0.00           C
ATOM   4802  C23 POPEa 118     100.406   6.411  72.945  1.00  0.00           C
ATOM   4805  C24 POPEa 118     101.376   7.601  72.995  1.00  0.00           C
ATOM   4808  C25 POPEa 118     101.646   8.411  71.705  1.00  0.00           C
ATOM   4811  C26 POPEa 118     102.786   7.881  70.825  1.00  0.00           C
ATOM   4814  C27 POPEa 118     103.376   8.921  69.865  1.00  0.00           C
ATOM   4817  C28 POPEa 118     104.676   8.461  69.175  1.00  0.00           C
ATOM   4820  C29 POPEa 118     105.306   9.581  68.395  1.00  0.00           C
ATOM   4822 0C21 POPEa 118     106.056   9.501  67.275  1.00  0.00           C
ATOM   4824 1C21 POPEa 118     106.506   8.271  66.525  1.00  0.00           C
ATOM   4827 2C21 POPEa 118     105.966   8.171  65.085  1.00  0.00           C
ATOM   4830 3C21 POPEa 118     106.166   9.441  64.245  1.00  0.00           C
ATOM   4833 4C21 POPEa 118     105.876   9.201  62.755  1.00  0.00           C
ATOM   4836 5C21 POPEa 118     105.806  10.501  61.955  1.00  0.00           C
ATOM   4839 6C21 POPEa 118     106.836  10.561  60.825  1.00  0.00           C
ATOM   4842 7C21 POPEa 118     106.536  11.681  59.825  1.00  0.00           C
ATOM   4845 8C21 POPEa 118     107.556  11.771  58.695  1.00  0.00           C
ATOM   4849  C33 POPEa 118     100.306   3.001  69.945  1.00  0.00           C
ATOM   4852  C34 POPEa 118     100.866   4.251  69.255  1.00  0.00           C
ATOM   4855  C35 POPEa 118     100.076   4.721  68.025  1.00  0.00           C
ATOM   4858  C36 POPEa 118      99.206   5.931  68.375  1.00  0.00           C
ATOM   4861  C37 POPEa 118      98.516   6.601  67.185  1.00  0.00           C
ATOM   4864  C38 POPEa 118      97.636   7.791  67.615  1.00  0.00           C
ATOM   4867  C39 POPEa 118      98.426   9.031  68.085  1.00  0.00           C
ATOM   4870 0C31 POPEa 118      97.576  10.041  68.885  1.00  0.00           C
ATOM   4873 1C31 POPEa 118      98.426  11.101  69.605  1.00  0.00           C
ATOM   4876 2C31 POPEa 118      98.346  11.051  71.145  1.00  0.00           C
ATOM   4879 3C31 POPEa 118      99.256  12.061  71.875  1.00  0.00           C
ATOM   4882 4C31 POPEa 118      98.846  13.511  71.605  1.00  0.00           C
ATOM   4885 5C31 POPEa 118      99.746  14.581  72.225  1.00  0.00           C
ATOM   4888 6C31 POPEa 118      99.066  15.961  72.185  1.00  0.00           C
ATOM   4892  NH3 POPEb 119     106.886   1.891  79.165  1.00  0.00           N
ATOM   4896  C12 POPEb 119     106.456   1.021  80.305  1.00  0.00           C
ATOM   4899  C11 POPEb 119     107.556   0.881  81.375  1.00  0.00           C
ATOM   4902  P   POPEb 119     109.376   2.791  81.205  1.00  0.00           P
ATOM   4903  O13 POPEb 119     108.896   3.961  80.425  1.00  0.00           O
ATOM   4904  O14 POPEb 119     110.426   2.961  82.225  1.00  0.00           O
ATOM   4905  O11 POPEb 119     109.816   1.691  80.165  1.00  0.00           O
ATOM   4906  O12 POPEb 119     108.076   2.131  81.825  1.00  0.00           O
ATOM   4907  C1  POPEb 119     110.976   1.881  79.355  1.00  0.00           C
ATOM   4910  C2  POPEb 119     110.666   2.721  78.095  1.00  0.00           C
ATOM   4912  O21 POPEb 119     110.976   2.011  76.895  1.00  0.00           O
ATOM   4913  C21 POPEb 119     110.146   1.041  76.535  1.00  0.00           C
ATOM   4914  O22 POPEb 119     109.136   0.711  77.145  1.00  0.00           O
ATOM   4915  C22 POPEb 119     110.666   0.479  75.215  1.00  0.00           C
ATOM   4918  C3  POPEb 119     111.446   4.061  78.105  1.00  0.00           C
ATOM   4921  O31 POPEb 119     111.346   4.751  76.845  1.00  0.00           O
ATOM   4922  C31 POPEb 119     110.366   5.611  76.745  1.00  0.00           C
ATOM   4923  O32 POPEb 119     109.516   5.841  77.595  1.00  0.00           O
ATOM   4924  C32 POPEb 119     110.546   6.421  75.455  1.00  0.00           C
ATOM   4927  C23 POPEb 119     110.476   1.451  74.025  1.00  0.00           C
ATOM   4930  C24 POPEb 119     111.226   0.991  72.765  1.00  0.00           C
ATOM   4933  C25 POPEb 119     110.386   0.099  71.835  1.00  0.00           C
ATOM   4936  C26 POPEb 119     110.366   0.621  70.385  1.00  0.00           C
ATOM   4939  C27 POPEb 119     109.896  -0.451  69.385  1.00  0.00           C
ATOM   4942  C28 POPEb 119     109.986   0.009  67.915  1.00  0.00           C
ATOM   4945  C29 POPEb 119     108.846   0.941  67.565  1.00  0.00           C
ATOM   4947 0C21 POPEb 119     107.956   0.791  66.575  1.00  0.00           C
ATOM   4949 1C21 POPEb 119     107.886  -0.331  65.565  1.00  0.00           C
ATOM   4952 2C21 POPEb 119     106.456  -0.811  65.285  1.00  0.00           C
ATOM   4955 3C21 POPEb 119     106.446  -1.861  64.165  1.00  0.00           C
ATOM   4958 4C21 POPEb 119     105.046  -2.241  63.675  1.00  0.00           C
ATOM   4961 5C21 POPEb 119     104.216  -3.051  64.685  1.00  0.00           C
ATOM   4964 6C21 POPEb 119     103.346  -4.081  63.945  1.00  0.00           C
ATOM   4967 7C21 POPEb 119     102.516  -4.981  64.875  1.00  0.00           C
ATOM   4970 8C21 POPEb 119     101.996  -6.221  64.135  1.00  0.00           C
ATOM   4974  C33 POPEb 119     109.446   6.221  74.385  1.00  0.00           C
ATOM   4977  C34 POPEb 119     109.596   4.921  73.585  1.00  0.00           C
ATOM   4980  C35 POPEb 119     109.056   5.001  72.145  1.00  0.00           C
ATOM   4983  C36 POPEb 119     109.966   5.821  71.205  1.00  0.00           C
ATOM   4986  C37 POPEb 119     109.376   6.051  69.805  1.00  0.00           C
ATOM   4989  C38 POPEb 119     110.366   6.671  68.805  1.00  0.00           C
ATOM   4992  C39 POPEb 119     111.506   5.741  68.335  1.00  0.00           C
ATOM   4995 0C31 POPEb 119     111.136   4.851  67.135  1.00  0.00           C
ATOM   4998 1C31 POPEb 119     112.276   3.911  66.745  1.00  0.00           C
ATOM   5001 2C31 POPEb 119     111.916   2.921  65.635  1.00  0.00           C
ATOM   5004 3C31 POPEb 119     112.036   3.491  64.205  1.00  0.00           C
ATOM   5007 4C31 POPEb 119     113.496   3.641  63.735  1.00  0.00           C
ATOM   5010 5C31 POPEb 119     113.596   4.131  62.285  1.00  0.00           C
ATOM   5013 6C31 POPEb 119     115.026   4.301  61.765  1.00  0.00           C
ATOM   5017  NH3 POPEc 120     107.176  66.621  34.555  1.00  0.00           N
ATOM   5021  C12 POPEc 120     108.346  67.391  34.045  1.00  0.00           C
ATOM   5024  C11 POPEc 120     109.536  66.451  34.095  1.00  0.00           C
ATOM   5027  P   POPEc 120     112.066  66.251  33.705  1.00  0.00           P
ATOM   5028  O13 POPEc 120     111.726  64.831  33.455  1.00  0.00           O
ATOM   5029  O14 POPEc 120     112.976  66.911  32.755  1.00  0.00           O
ATOM   5030  O11 POPEc 120     112.616  66.411  35.195  1.00  0.00           O
ATOM   5031  O12 POPEc 120     110.736  67.101  33.725  1.00  0.00           O
ATOM   5032  C1  POPEc 120     111.896  65.811  36.285  1.00  0.00           C
ATOM   5035  C2  POPEc 120     112.776  65.631  37.555  1.00  0.00           C
ATOM   5037  O21 POPEc 120     111.946  65.161  38.665  1.00  0.00           O
ATOM   5038  C21 POPEc 120     112.606  64.451  39.605  1.00  0.00           C
ATOM   5039  O22 POPEc 120     113.796  64.181  39.555  1.00  0.00           O
ATOM   5040  C22 POPEc 120     111.726  64.131  40.825  1.00  0.00           C
ATOM   5043  C3  POPEc 120     113.426  67.011  37.845  1.00  0.00           C
ATOM   5046  O31 POPEc 120     114.126  67.041  39.085  1.00  0.00           O
ATOM   5047  C31 POPEc 120     115.446  66.991  39.075  1.00  0.00           C
ATOM   5048  O32 POPEc 120     116.186  67.131  38.105  1.00  0.00           O
ATOM   5049  C32 POPEc 120     115.926  66.761  40.495  1.00  0.00           C
ATOM   5052  C23 POPEc 120     112.566  64.151  42.135  1.00  0.00           C
ATOM   5055  C24 POPEc 120     111.836  63.631  43.395  1.00  0.00           C
ATOM   5058  C25 POPEc 120     112.626  63.911  44.695  1.00  0.00           C
ATOM   5061  C26 POPEc 120     112.276  62.981  45.875  1.00  0.00           C
ATOM   5064  C27 POPEc 120     113.056  63.241  47.185  1.00  0.00           C
ATOM   5067  C28 POPEc 120     112.556  62.361  48.365  1.00  0.00           C
ATOM   5070  C29 POPEc 120     111.446  62.981  49.185  1.00  0.00           C
ATOM   5072 0C21 POPEc 120     111.096  62.611  50.435  1.00  0.00           C
ATOM   5074 1C21 POPEc 120     111.686  61.501  51.265  1.00  0.00           C
ATOM   5077 2C21 POPEc 120     110.666  60.521  51.885  1.00  0.00           C
ATOM   5080 3C21 POPEc 120     109.686  61.151  52.895  1.00  0.00           C
ATOM   5083 4C21 POPEc 120     108.856  60.101  53.645  1.00  0.00           C
ATOM   5086 5C21 POPEc 120     108.046  60.681  54.805  1.00  0.00           C
ATOM   5089 6C21 POPEc 120     107.216  59.601  55.515  1.00  0.00           C
ATOM   5092 7C21 POPEc 120     106.796  59.981  56.945  1.00  0.00           C
ATOM   5095 8C21 POPEc 120     105.886  58.921  57.565  1.00  0.00           C
ATOM   5099  C33 POPEc 120     115.066  67.511  41.525  1.00  0.00           C
ATOM   5102  C34 POPEc 120     115.556  67.231  42.945  1.00  0.00           C
ATOM   5105  C35 POPEc 120     114.596  67.821  43.975  1.00  0.00           C
ATOM   5108  C36 POPEc 120     115.046  67.541  45.405  1.00  0.00           C
ATOM   5111  C37 POPEc 120     114.046  68.081  46.435  1.00  0.00           C
ATOM   5114  C38 POPEc 120     114.626  68.121  47.855  1.00  0.00           C
ATOM   5117  C39 POPEc 120     114.506  66.801  48.615  1.00  0.00           C
ATOM   5120 0C31 POPEc 120     115.266  66.851  49.955  1.00  0.00           C
ATOM   5123 1C31 POPEc 120     115.246  65.511  50.695  1.00  0.00           C
ATOM   5126 2C31 POPEc 120     116.096  65.521  51.975  1.00  0.00           C
ATOM   5129 3C31 POPEc 120     115.876  64.241  52.795  1.00  0.00           C
ATOM   5132 4C31 POPEc 120     116.686  64.161  54.095  1.00  0.00           C
ATOM   5135 5C31 POPEc 120     116.296  62.931  54.925  1.00  0.00           C
ATOM   5138 6C31 POPEc 120     117.106  62.741  56.205  1.00  0.00           C
ATOM   5142  NH3 POPEd 121     100.546  71.871  36.545  1.00  0.00           N
ATOM   5146  C12 POPEd 121     101.266  70.881  35.685  1.00  0.00           C
ATOM   5149  C11 POPEd 121     102.326  70.101  36.475  1.00  0.00           C
ATOM   5152  P   POPEd 121     104.436  68.731  35.925  1.00  0.00           P
ATOM   5153  O13 POPEd 121     104.846  67.771  34.875  1.00  0.00           O
ATOM   5154  O14 POPEd 121     105.316  69.901  36.125  1.00  0.00           O
ATOM   5155  O11 POPEd 121     104.216  67.961  37.315  1.00  0.00           O
ATOM   5156  O12 POPEd 121     103.016  69.261  35.565  1.00  0.00           O
ATOM   5157  C1  POPEd 121     105.076  66.831  37.495  1.00  0.00           C
ATOM   5160  C2  POPEd 121     104.686  65.911  38.685  1.00  0.00           C
ATOM   5162  O21 POPEd 121     105.646  64.881  38.995  1.00  0.00           O
ATOM   5163  C21 POPEd 121     106.896  64.911  38.585  1.00  0.00           C
ATOM   5164  O22 POPEd 121     107.286  65.281  37.485  1.00  0.00           O
ATOM   5165  C22 POPEd 121     107.836  64.431  39.705  1.00  0.00           C
ATOM   5168  C3  POPEd 121     103.256  65.311  38.615  1.00  0.00           C
ATOM   5171  O31 POPEd 121     102.986  64.451  39.745  1.00  0.00           O
ATOM   5172  C31 POPEd 121     102.786  65.051  40.905  1.00  0.00           C
ATOM   5173  O32 POPEd 121     102.826  66.251  41.115  1.00  0.00           O
ATOM   5174  C32 POPEd 121     102.616  64.001  42.005  1.00  0.00           C
ATOM   5177  C23 POPEd 121     107.046  64.171  41.005  1.00  0.00           C
ATOM   5180  C24 POPEd 121     107.856  63.871  42.265  1.00  0.00           C
ATOM   5183  C25 POPEd 121     106.856  63.771  43.415  1.00  0.00           C
ATOM   5186  C26 POPEd 121     107.326  63.071  44.685  1.00  0.00           C
ATOM   5189  C27 POPEd 121     106.146  62.401  45.385  1.00  0.00           C
ATOM   5192  C28 POPEd 121     106.566  61.541  46.585  1.00  0.00           C
ATOM   5195  C29 POPEd 121     107.146  62.371  47.695  1.00  0.00           C
ATOM   5197 0C21 POPEd 121     107.946  61.891  48.665  1.00  0.00           C
ATOM   5199 1C21 POPEd 121     108.386  60.441  48.785  1.00  0.00           C
ATOM   5202 2C21 POPEd 121     107.536  59.421  49.695  1.00  0.00           C
ATOM   5205 3C21 POPEd 121     106.216  59.591  50.575  1.00  0.00           C
ATOM   5208 4C21 POPEd 121     105.636  61.011  50.615  1.00  0.00           C
ATOM   5211 5C21 POPEd 121     104.366  61.151  51.465  1.00  0.00           C
ATOM   5214 6C21 POPEd 121     104.556  60.751  52.925  1.00  0.00           C
ATOM   5217 7C21 POPEd 121     103.396  61.261  53.785  1.00  0.00           C
ATOM   5220 8C21 POPEd 121     103.476  60.811  55.235  1.00  0.00           C
ATOM   5224  C33 POPEd 121     101.486  64.391  42.975  1.00  0.00           C
ATOM   5227  C34 POPEd 121     101.126  63.321  44.005  1.00  0.00           C
ATOM   5230  C35 POPEd 121     102.156  63.051  45.115  1.00  0.00           C
ATOM   5233  C36 POPEd 121     101.566  62.071  46.135  1.00  0.00           C
ATOM   5236  C37 POPEd 121     102.416  61.871  47.395  1.00  0.00           C
ATOM   5239  C38 POPEd 121     101.776  60.861  48.355  1.00  0.00           C
ATOM   5242  C39 POPEd 121     100.526  61.361  49.105  1.00  0.00           C
ATOM   5245 0C31 POPEd 121     100.836  62.241  50.335  1.00  0.00           C
ATOM   5248 1C31 POPEd 121      99.656  62.301  51.305  1.00  0.00           C
ATOM   5251 2C31 POPEd 121      99.946  63.181  52.535  1.00  0.00           C
ATOM   5254 3C31 POPEd 121      98.996  62.931  53.715  1.00  0.00           C
ATOM   5257 4C31 POPEd 121      97.496  62.981  53.365  1.00  0.00           C
ATOM   5260 5C31 POPEd 121      96.666  62.931  54.655  1.00  0.00           C
ATOM   5263 6C31 POPEd 121      95.156  63.071  54.475  1.00  0.00           C
ATOM   5267  NH3 POPEe 122      66.196  70.331  40.875  1.00  0.00           N
ATOM   5271  C12 POPEe 122      65.586  69.871  39.585  1.00  0.00           C
ATOM   5274  C11 POPEe 122      64.176  70.431  39.425  1.00  0.00           C
ATOM   5277  P   POPEe 122      61.886  69.391  40.185  1.00  0.00           P
ATOM   5278  O13 POPEe 122      60.926  70.431  40.615  1.00  0.00           O
ATOM   5279  O14 POPEe 122      61.766  68.941  38.785  1.00  0.00           O
ATOM   5280  O11 POPEe 122      61.776  68.131  41.135  1.00  0.00           O
ATOM   5281  O12 POPEe 122      63.346  69.931  40.475  1.00  0.00           O
ATOM   5282  C1  POPEe 122      61.296  68.241  42.485  1.00  0.00           C
ATOM   5285  C2  POPEe 122      62.396  68.591  43.525  1.00  0.00           C
ATOM   5287  O21 POPEe 122      62.076  68.061  44.845  1.00  0.00           O
ATOM   5288  C21 POPEe 122      61.136  68.711  45.525  1.00  0.00           C
ATOM   5289  O22 POPEe 122      60.306  69.471  45.065  1.00  0.00           O
ATOM   5290  C22 POPEe 122      61.216  68.371  47.015  1.00  0.00           C
ATOM   5293  C3  POPEe 122      62.776  70.111  43.585  1.00  0.00           C
ATOM   5296  O31 POPEe 122      63.556  70.361  44.765  1.00  0.00           O
ATOM   5297  C31 POPEe 122      64.836  70.641  44.645  1.00  0.00           C
ATOM   5298  O32 POPEe 122      65.426  70.881  43.595  1.00  0.00           O
ATOM   5299  C32 POPEe 122      65.446  70.581  46.045  1.00  0.00           C
ATOM   5302  C23 POPEe 122      60.926  69.601  47.915  1.00  0.00           C
ATOM   5305  C24 POPEe 122      61.116  69.321  49.405  1.00  0.00           C
ATOM   5308  C25 POPEe 122      60.586  70.461  50.285  1.00  0.00           C
ATOM   5311  C26 POPEe 122      59.086  70.311  50.635  1.00  0.00           C
ATOM   5314  C27 POPEe 122      58.856  69.571  51.955  1.00  0.00           C
ATOM   5317  C28 POPEe 122      57.366  69.351  52.325  1.00  0.00           C
ATOM   5320  C29 POPEe 122      56.536  70.611  52.285  1.00  0.00           C
ATOM   5322 0C21 POPEe 122      56.176  71.391  53.325  1.00  0.00           C
ATOM   5324 1C21 POPEe 122      56.526  71.161  54.775  1.00  0.00           C
ATOM   5327 2C21 POPEe 122      55.436  71.671  55.745  1.00  0.00           C
ATOM   5330 3C21 POPEe 122      55.316  73.211  55.775  1.00  0.00           C
ATOM   5333 4C21 POPEe 122      54.406  73.741  56.895  1.00  0.00           C
ATOM   5336 5C21 POPEe 122      54.916  73.441  58.315  1.00  0.00           C
ATOM   5339 6C21 POPEe 122      53.996  73.991  59.405  1.00  0.00           C
ATOM   5342 7C21 POPEe 122      54.256  73.381  60.785  1.00  0.00           C
ATOM   5345 8C21 POPEe 122      53.106  73.631  61.755  1.00  0.00           C
ATOM   5349  C33 POPEe 122      65.036  69.301  46.825  1.00  0.00           C
ATOM   5352  C34 POPEe 122      65.586  69.191  48.265  1.00  0.00           C
ATOM   5355  C35 POPEe 122      65.766  70.551  48.935  1.00  0.00           C
ATOM   5358  C36 POPEe 122      66.106  70.521  50.425  1.00  0.00           C
ATOM   5361  C37 POPEe 122      66.356  71.961  50.925  1.00  0.00           C
ATOM   5364  C38 POPEe 122      66.416  72.111  52.455  1.00  0.00           C
ATOM   5367  C39 POPEe 122      65.046  72.031  53.145  1.00  0.00           C
ATOM   5370 0C31 POPEe 122      64.186  73.281  52.935  1.00  0.00           C
ATOM   5373 1C31 POPEe 122      62.686  73.041  53.155  1.00  0.00           C
ATOM   5376 2C31 POPEe 122      61.816  74.151  52.545  1.00  0.00           C
ATOM   5379 3C31 POPEe 122      60.336  73.781  52.495  1.00  0.00           C
ATOM   5382 4C31 POPEe 122      59.506  74.831  51.755  1.00  0.00           C
ATOM   5385 5C31 POPEe 122      58.036  74.421  51.585  1.00  0.00           C
ATOM   5388 6C31 POPEe 122      57.236  75.381  50.715  1.00  0.00           C
ATOM   5392  NH3 POPEf 123      92.766 127.301  36.795  1.00  0.00           N
ATOM   5396  C12 POPEf 123      93.906 128.231  37.115  1.00  0.00           C
ATOM   5399  C11 POPEf 123      93.436 129.701  37.065  1.00  0.00           C
ATOM   5402  P   POPEf 123      94.896 131.453  38.385  1.00  0.00           P
ATOM   5403  O13 POPEf 123      96.036 132.363  38.115  1.00  0.00           O
ATOM   5404  O14 POPEf 123      93.706 132.123  38.935  1.00  0.00           O
ATOM   5405  O11 POPEf 123      95.346 130.313  39.385  1.00  0.00           O
ATOM   5406  O12 POPEf 123      94.536 130.623  37.075  1.00  0.00           O
ATOM   5407  C1  POPEf 123      96.566 129.601  39.145  1.00  0.00           C
ATOM   5410  C2  POPEf 123      97.476 129.521  40.405  1.00  0.00           C
ATOM   5412  O21 POPEf 123      96.726 128.901  41.455  1.00  0.00           O
ATOM   5413  C21 POPEf 123      97.376 128.001  42.175  1.00  0.00           C
ATOM   5414  O22 POPEf 123      98.586 127.901  42.275  1.00  0.00           O
ATOM   5415  C22 POPEf 123      96.346 127.101  42.865  1.00  0.00           C
ATOM   5418  C3  POPEf 123      98.066 130.903  40.825  1.00  0.00           C
ATOM   5421  O31 POPEf 123      99.506 130.833  40.865  1.00  0.00           O
ATOM   5422  C31 POPEf 123     100.196 130.413  41.955  1.00  0.00           C
ATOM   5423  O32 POPEf 123     101.276 129.853  41.885  1.00  0.00           O
ATOM   5424  C32 POPEf 123      99.476 130.763  43.275  1.00  0.00           C
ATOM   5427  C23 POPEf 123      96.956 125.961  43.705  1.00  0.00           C
ATOM   5430  C24 POPEf 123      95.866 125.201  44.485  1.00  0.00           C
ATOM   5433  C25 POPEf 123      95.406 125.931  45.755  1.00  0.00           C
ATOM   5436  C26 POPEf 123      96.256 125.631  47.005  1.00  0.00           C
ATOM   5439  C27 POPEf 123      95.526 124.681  47.985  1.00  0.00           C
ATOM   5442  C28 POPEf 123      96.296 124.381  49.285  1.00  0.00           C
ATOM   5445  C29 POPEf 123      96.506 125.571  50.195  1.00  0.00           C
ATOM   5447 0C21 POPEf 123      95.836 125.821  51.335  1.00  0.00           C
ATOM   5449 1C21 POPEf 123      94.746 124.951  51.905  1.00  0.00           C
ATOM   5452 2C21 POPEf 123      94.366 125.181  53.385  1.00  0.00           C
ATOM   5455 3C21 POPEf 123      93.196 124.251  53.735  1.00  0.00           C
ATOM   5458 4C21 POPEf 123      92.786 124.211  55.205  1.00  0.00           C
ATOM   5461 5C21 POPEf 123      91.796 123.061  55.485  1.00  0.00           C
ATOM   5464 6C21 POPEf 123      92.476 121.681  55.535  1.00  0.00           C
ATOM   5467 7C21 POPEf 123      91.486 120.521  55.715  1.00  0.00           C
ATOM   5470 8C21 POPEf 123      92.176 119.181  55.965  1.00  0.00           C
ATOM   5474  C33 POPEf 123     100.286 130.473  44.575  1.00  0.00           C
ATOM   5477  C34 POPEf 123      99.346 130.073  45.725  1.00  0.00           C
ATOM   5480  C35 POPEf 123     100.016 130.003  47.105  1.00  0.00           C
ATOM   5483  C36 POPEf 123     100.286 131.383  47.725  1.00  0.00           C
ATOM   5486  C37 POPEf 123     100.296 131.373  49.255  1.00  0.00           C
ATOM   5489  C38 POPEf 123     100.586 132.753  49.865  1.00  0.00           C
ATOM   5492  C39 POPEf 123     100.416 132.803  51.385  1.00  0.00           C
ATOM   5495 0C31 POPEf 123     100.916 134.123  51.995  1.00  0.00           C
ATOM   5498 1C31 POPEf 123     100.846 134.173  53.525  1.00  0.00           C
ATOM   5501 2C31 POPEf 123     101.356 135.503  54.075  1.00  0.00           C
ATOM   5504 3C31 POPEf 123     101.226 135.653  55.605  1.00  0.00           C
ATOM   5507 4C31 POPEf 123     102.146 134.733  56.425  1.00  0.00           C
ATOM   5510 5C31 POPEf 123     103.646 134.943  56.155  1.00  0.00           C
ATOM   5513 6C31 POPEf 123     104.556 134.333  57.215  1.00  0.00           C
ATOM   5517  NH3 POPEg 124       2.556  68.571  79.035  1.00  0.00           N
ATOM   5521  C12 POPEg 124       2.886  68.501  80.495  1.00  0.00           C
ATOM   5524  C11 POPEg 124       3.816  67.311  80.765  1.00  0.00           C
ATOM   5527  P   POPEg 124       5.946  66.691  79.405  1.00  0.00           P
ATOM   5528  O13 POPEg 124       7.376  67.081  79.435  1.00  0.00           O
ATOM   5529  O14 POPEg 124       5.646  65.281  79.725  1.00  0.00           O
ATOM   5530  O11 POPEg 124       5.356  67.041  77.985  1.00  0.00           O
ATOM   5531  O12 POPEg 124       5.136  67.651  80.355  1.00  0.00           O
ATOM   5532  C1  POPEg 124       5.716  68.221  77.255  1.00  0.00           C
ATOM   5535  C2  POPEg 124       5.856  68.021  75.695  1.00  0.00           C
ATOM   5537  O21 POPEg 124       4.826  67.151  75.195  1.00  0.00           O
ATOM   5538  C21 POPEg 124       4.306  67.251  73.965  1.00  0.00           C
ATOM   5539  O22 POPEg 124       3.906  66.311  73.315  1.00  0.00           O
ATOM   5540  C22 POPEg 124       4.146  68.711  73.475  1.00  0.00           C
ATOM   5543  C3  POPEg 124       7.236  67.431  75.295  1.00  0.00           C
ATOM   5546  O31 POPEg 124       7.496  67.591  73.875  1.00  0.00           O
ATOM   5547  C31 POPEg 124       8.786  67.701  73.555  1.00  0.00           C
ATOM   5548  O32 POPEg 124       9.696  67.811  74.355  1.00  0.00           O
ATOM   5549  C32 POPEg 124       9.016  67.781  72.045  1.00  0.00           C
ATOM   5552  C23 POPEg 124       2.936  68.911  72.515  1.00  0.00           C
ATOM   5555  C24 POPEg 124       2.846  70.321  71.865  1.00  0.00           C
ATOM   5558  C25 POPEg 124       4.166  70.931  71.385  1.00  0.00           C
ATOM   5561  C26 POPEg 124       4.006  72.191  70.535  1.00  0.00           C
ATOM   5564  C27 POPEg 124       5.316  73.001  70.485  1.00  0.00           C
ATOM   5567  C28 POPEg 124       5.196  74.331  69.725  1.00  0.00           C
ATOM   5570  C29 POPEg 124       6.336  75.251  70.105  1.00  0.00           C
ATOM   5572 0C21 POPEg 124       7.276  75.781  69.305  1.00  0.00           C
ATOM   5574 1C21 POPEg 124       7.386  75.601  67.815  1.00  0.00           C
ATOM   5577 2C21 POPEg 124       6.496  76.591  67.045  1.00  0.00           C
ATOM   5580 3C21 POPEg 124       7.056  76.991  65.675  1.00  0.00           C
ATOM   5583 4C21 POPEg 124       7.006  75.911  64.595  1.00  0.00           C
ATOM   5586 5C21 POPEg 124       7.406  76.501  63.235  1.00  0.00           C
ATOM   5589 6C21 POPEg 124       7.566  75.471  62.105  1.00  0.00           C
ATOM   5592 7C21 POPEg 124       7.986  76.141  60.785  1.00  0.00           C
ATOM   5595 8C21 POPEg 124       8.226  75.151  59.645  1.00  0.00           C
ATOM   5599  C33 POPEg 124       7.756  67.751  71.155  1.00  0.00           C
ATOM   5602  C34 POPEg 124       8.076  67.381  69.695  1.00  0.00           C
ATOM   5605  C35 POPEg 124       8.326  65.881  69.505  1.00  0.00           C
ATOM   5608  C36 POPEg 124       8.976  65.531  68.155  1.00  0.00           C
ATOM   5611  C37 POPEg 124       8.036  64.841  67.165  1.00  0.00           C
ATOM   5614  C38 POPEg 124       8.786  64.351  65.925  1.00  0.00           C
ATOM   5617  C39 POPEg 124       7.926  63.471  65.015  1.00  0.00           C
ATOM   5620 0C31 POPEg 124       8.686  63.031  63.755  1.00  0.00           C
ATOM   5623 1C31 POPEg 124       7.766  62.511  62.635  1.00  0.00           C
ATOM   5626 2C31 POPEg 124       7.936  61.021  62.355  1.00  0.00           C
ATOM   5629 3C31 POPEg 124       7.046  60.491  61.225  1.00  0.00           C
ATOM   5632 4C31 POPEg 124       7.576  60.811  59.825  1.00  0.00           C
ATOM   5635 5C31 POPEg 124       6.696  60.201  58.725  1.00  0.00           C
ATOM   5638 6C31 POPEg 124       7.086  60.621  57.305  1.00  0.00           C
ATOM   5642  NH3 POPEh 125       9.476  58.041  80.205  1.00  0.00           N
ATOM   5646  C12 POPEh 125       8.076  57.881  80.795  1.00  0.00           C
ATOM   5649  C11 POPEh 125       6.926  58.201  79.795  1.00  0.00           C
ATOM   5652  P   POPEh 125       4.236  58.191  79.755  1.00  0.00           P
ATOM   5653  O13 POPEh 125       3.276  57.491  80.645  1.00  0.00           O
ATOM   5654  O14 POPEh 125       3.896  59.561  79.295  1.00  0.00           O
ATOM   5655  O11 POPEh 125       4.436  57.271  78.495  1.00  0.00           O
ATOM   5656  O12 POPEh 125       5.656  58.261  80.465  1.00  0.00           O
ATOM   5657  C1  POPEh 125       4.866  57.841  77.265  1.00  0.00           C
ATOM   5660  C2  POPEh 125       5.536  56.771  76.385  1.00  0.00           C
ATOM   5662  O21 POPEh 125       6.236  57.441  75.325  1.00  0.00           O
ATOM   5663  C21 POPEh 125       7.396  57.951  75.705  1.00  0.00           C
ATOM   5664  O22 POPEh 125       7.986  57.701  76.745  1.00  0.00           O
ATOM   5665  C22 POPEh 125       7.896  58.901  74.635  1.00  0.00           C
ATOM   5668  C3  POPEh 125       4.526  55.771  75.765  1.00  0.00           C
ATOM   5671  O31 POPEh 125       5.206  54.641  75.195  1.00  0.00           O
ATOM   5672  C31 POPEh 125       5.926  54.731  74.075  1.00  0.00           C
ATOM   5673  O32 POPEh 125       6.906  54.061  73.835  1.00  0.00           O
ATOM   5674  C32 POPEh 125       5.326  55.671  73.015  1.00  0.00           C
ATOM   5677  C23 POPEh 125       8.226  58.231  73.295  1.00  0.00           C
ATOM   5680  C24 POPEh 125       9.026  59.161  72.365  1.00  0.00           C
ATOM   5683  C25 POPEh 125       8.326  59.471  71.035  1.00  0.00           C
ATOM   5686  C26 POPEh 125       9.306  59.901  69.925  1.00  0.00           C
ATOM   5689  C27 POPEh 125       8.636  60.041  68.545  1.00  0.00           C
ATOM   5692  C28 POPEh 125       9.606  60.441  67.405  1.00  0.00           C
ATOM   5695  C29 POPEh 125      10.706  59.441  67.125  1.00  0.00           C
ATOM   5697 0C21 POPEh 125      11.056  58.901  65.945  1.00  0.00           C
ATOM   5699 1C21 POPEh 125      10.436  59.131  64.585  1.00  0.00           C
ATOM   5702 2C21 POPEh 125      10.466  57.861  63.705  1.00  0.00           C
ATOM   5705 3C21 POPEh 125       9.776  58.081  62.355  1.00  0.00           C
ATOM   5708 4C21 POPEh 125       9.786  56.871  61.425  1.00  0.00           C
ATOM   5711 5C21 POPEh 125       8.856  57.091  60.225  1.00  0.00           C
ATOM   5714 6C21 POPEh 125       8.896  55.961  59.185  1.00  0.00           C
ATOM   5717 7C21 POPEh 125       8.086  56.301  57.925  1.00  0.00           C
ATOM   5720 8C21 POPEh 125       7.996  55.131  56.935  1.00  0.00           C
ATOM   5724  C33 POPEh 125       5.986  55.451  71.625  1.00  0.00           C
ATOM   5727  C34 POPEh 125       5.556  56.511  70.595  1.00  0.00           C
ATOM   5730  C35 POPEh 125       6.386  56.541  69.295  1.00  0.00           C
ATOM   5733  C36 POPEh 125       6.416  55.251  68.475  1.00  0.00           C
ATOM   5736  C37 POPEh 125       6.166  55.511  66.975  1.00  0.00           C
ATOM   5739  C38 POPEh 125       7.056  54.661  66.055  1.00  0.00           C
ATOM   5742  C39 POPEh 125       7.046  55.161  64.605  1.00  0.00           C
ATOM   5745 0C31 POPEh 125       5.746  54.861  63.855  1.00  0.00           C
ATOM   5748 1C31 POPEh 125       5.846  55.291  62.385  1.00  0.00           C
ATOM   5751 2C31 POPEh 125       4.646  54.861  61.535  1.00  0.00           C
ATOM   5754 3C31 POPEh 125       4.756  55.451  60.125  1.00  0.00           C
ATOM   5757 4C31 POPEh 125       3.516  55.221  59.255  1.00  0.00           C
ATOM   5760 5C31 POPEh 125       3.626  55.981  57.925  1.00  0.00           C
ATOM   5763 6C31 POPEh 125       2.306  56.141  57.175  1.00  0.00           C
ATOM   5767  NH3 POPEi 126      59.376  44.551  35.065  1.00  0.00           N
ATOM   5771  C12 POPEi 126      59.156  45.731  35.985  1.00  0.00           C
ATOM   5774  C11 POPEi 126      57.666  45.871  36.345  1.00  0.00           C
ATOM   5777  P   POPEi 126      56.186  46.751  38.325  1.00  0.00           P
ATOM   5778  O13 POPEi 126      55.626  48.121  38.385  1.00  0.00           O
ATOM   5779  O14 POPEi 126      55.256  45.701  37.855  1.00  0.00           O
ATOM   5780  O11 POPEi 126      56.706  46.321  39.765  1.00  0.00           O
ATOM   5781  O12 POPEi 126      57.506  46.771  37.445  1.00  0.00           O
ATOM   5782  C1  POPEi 126      57.946  45.631  39.935  1.00  0.00           C
ATOM   5785  C2  POPEi 126      58.116  45.121  41.405  1.00  0.00           C
ATOM   5787  O21 POPEi 126      59.356  44.381  41.475  1.00  0.00           O
ATOM   5788  C21 POPEi 126      59.976  44.411  42.635  1.00  0.00           C
ATOM   5789  O22 POPEi 126      59.616  45.031  43.625  1.00  0.00           O
ATOM   5790  C22 POPEi 126      61.236  43.551  42.585  1.00  0.00           C
ATOM   5793  C3  POPEi 126      56.916  44.231  41.825  1.00  0.00           C
ATOM   5796  O31 POPEi 126      56.846  43.961  43.255  1.00  0.00           O
ATOM   5797  C31 POPEi 126      56.036  44.751  43.955  1.00  0.00           C
ATOM   5798  O32 POPEi 126      55.506  45.761  43.525  1.00  0.00           O
ATOM   5799  C32 POPEi 126      55.826  44.131  45.335  1.00  0.00           C
ATOM   5802  C23 POPEi 126      62.086  43.561  43.885  1.00  0.00           C
ATOM   5805  C24 POPEi 126      63.376  42.731  43.705  1.00  0.00           C
ATOM   5808  C25 POPEi 126      64.436  42.931  44.815  1.00  0.00           C
ATOM   5811  C26 POPEi 126      64.136  42.211  46.145  1.00  0.00           C
ATOM   5814  C27 POPEi 126      63.496  43.111  47.205  1.00  0.00           C
ATOM   5817  C28 POPEi 126      63.196  42.341  48.505  1.00  0.00           C
ATOM   5820  C29 POPEi 126      62.646  43.251  49.575  1.00  0.00           C
ATOM   5822 0C21 POPEi 126      62.896  43.191  50.895  1.00  0.00           C
ATOM   5824 1C21 POPEi 126      63.716  42.131  51.595  1.00  0.00           C
ATOM   5827 2C21 POPEi 126      63.456  42.121  53.125  1.00  0.00           C
ATOM   5830 3C21 POPEi 126      62.016  41.771  53.525  1.00  0.00           C
ATOM   5833 4C21 POPEi 126      61.666  42.201  54.965  1.00  0.00           C
ATOM   5836 5C21 POPEi 126      62.556  41.541  56.035  1.00  0.00           C
ATOM   5839 6C21 POPEi 126      62.216  42.021  57.455  1.00  0.00           C
ATOM   5842 7C21 POPEi 126      63.086  41.361  58.525  1.00  0.00           C
ATOM   5845 8C21 POPEi 126      62.826  41.891  59.935  1.00  0.00           C
ATOM   5849  C33 POPEi 126      54.556  44.671  46.035  1.00  0.00           C
ATOM   5852  C34 POPEi 126      54.326  44.101  47.445  1.00  0.00           C
ATOM   5855  C35 POPEi 126      53.366  42.901  47.525  1.00  0.00           C
ATOM   5858  C36 POPEi 126      51.916  43.231  47.145  1.00  0.00           C
ATOM   5861  C37 POPEi 126      50.986  42.001  47.155  1.00  0.00           C
ATOM   5864  C38 POPEi 126      49.706  42.261  46.365  1.00  0.00           C
ATOM   5867  C39 POPEi 126      48.826  41.011  46.155  1.00  0.00           C
ATOM   5870 0C31 POPEi 126      48.076  40.541  47.415  1.00  0.00           C
ATOM   5873 1C31 POPEi 126      46.946  39.581  47.035  1.00  0.00           C
ATOM   5876 2C31 POPEi 126      46.006  39.201  48.175  1.00  0.00           C
ATOM   5879 3C31 POPEi 126      44.946  38.181  47.735  1.00  0.00           C
ATOM   5882 4C31 POPEi 126      45.536  36.791  47.485  1.00  0.00           C
ATOM   5885 5C31 POPEi 126      44.516  35.741  47.025  1.00  0.00           C
ATOM   5888 6C31 POPEi 126      45.116  34.331  46.975  1.00  0.00           C
ATOM   5892  NH3 POPEj 127      28.576  38.721  33.985  1.00  0.00           N
ATOM   5896  C12 POPEj 127      29.506  39.371  34.985  1.00  0.00           C
ATOM   5899  C11 POPEj 127      30.986  39.191  34.655  1.00  0.00           C
ATOM   5902  P   POPEj 127      33.056  40.731  35.075  1.00  0.00           P
ATOM   5903  O13 POPEj 127      34.076  39.711  34.785  1.00  0.00           O
ATOM   5904  O14 POPEj 127      32.776  41.691  33.985  1.00  0.00           O
ATOM   5905  O11 POPEj 127      33.526  41.521  36.385  1.00  0.00           O
ATOM   5906  O12 POPEj 127      31.716  40.061  35.515  1.00  0.00           O
ATOM   5907  C1  POPEj 127      34.016  40.821  37.545  1.00  0.00           C
ATOM   5910  C2  POPEj 127      33.116  40.961  38.805  1.00  0.00           C
ATOM   5912  O21 POPEj 127      33.686  40.091  39.805  1.00  0.00           O
ATOM   5913  C21 POPEj 127      33.366  40.151  41.085  1.00  0.00           C
ATOM   5914  O22 POPEj 127      32.576  40.911  41.605  1.00  0.00           O
ATOM   5915  C22 POPEj 127      34.246  39.121  41.825  1.00  0.00           C
ATOM   5918  C3  POPEj 127      31.666  40.591  38.395  1.00  0.00           C
ATOM   5921  O31 POPEj 127      30.696  40.711  39.445  1.00  0.00           O
ATOM   5922  C31 POPEj 127      30.396  39.581  40.045  1.00  0.00           C
ATOM   5923  O32 POPEj 127      30.896  38.491  39.835  1.00  0.00           O
ATOM   5924  C32 POPEj 127      29.236  39.851  40.995  1.00  0.00           C
ATOM   5927  C23 POPEj 127      33.516  38.391  42.985  1.00  0.00           C
ATOM   5930  C24 POPEj 127      33.556  39.121  44.335  1.00  0.00           C
ATOM   5933  C25 POPEj 127      32.616  38.471  45.355  1.00  0.00           C
ATOM   5936  C26 POPEj 127      32.446  39.251  46.665  1.00  0.00           C
ATOM   5939  C27 POPEj 127      31.126  38.901  47.385  1.00  0.00           C
ATOM   5942  C28 POPEj 127      31.066  39.411  48.845  1.00  0.00           C
ATOM   5945  C29 POPEj 127      29.666  39.731  49.315  1.00  0.00           C
ATOM   5947 0C21 POPEj 127      29.056  39.361  50.465  1.00  0.00           C
ATOM   5949 1C21 POPEj 127      29.606  38.481  51.565  1.00  0.00           C
ATOM   5952 2C21 POPEj 127      28.496  37.661  52.245  1.00  0.00           C
ATOM   5955 3C21 POPEj 127      29.046  36.571  53.185  1.00  0.00           C
ATOM   5958 4C21 POPEj 127      27.926  35.871  53.975  1.00  0.00           C
ATOM   5961 5C21 POPEj 127      28.386  34.671  54.815  1.00  0.00           C
ATOM   5964 6C21 POPEj 127      29.416  35.021  55.905  1.00  0.00           C
ATOM   5967 7C21 POPEj 127      30.866  34.711  55.515  1.00  0.00           C
ATOM   5970 8C21 POPEj 127      31.866  35.201  56.565  1.00  0.00           C
ATOM   5974  C33 POPEj 127      28.886  38.591  41.825  1.00  0.00           C
ATOM   5977  C34 POPEj 127      27.756  38.851  42.825  1.00  0.00           C
ATOM   5980  C35 POPEj 127      26.466  39.361  42.165  1.00  0.00           C
ATOM   5983  C36 POPEj 127      26.056  40.731  42.725  1.00  0.00           C
ATOM   5986  C37 POPEj 127      25.196  41.571  41.765  1.00  0.00           C
ATOM   5989  C38 POPEj 127      24.256  42.541  42.485  1.00  0.00           C
ATOM   5992  C39 POPEj 127      24.966  43.461  43.485  1.00  0.00           C
ATOM   5995 0C31 POPEj 127      24.006  44.101  44.485  1.00  0.00           C
ATOM   5998 1C31 POPEj 127      24.746  44.721  45.685  1.00  0.00           C
ATOM   6001 2C31 POPEj 127      23.796  45.121  46.825  1.00  0.00           C
ATOM   6004 3C31 POPEj 127      24.526  45.861  47.945  1.00  0.00           C
ATOM   6007 4C31 POPEj 127      23.576  46.421  49.015  1.00  0.00           C
ATOM   6010 5C31 POPEj 127      24.026  47.801  49.505  1.00  0.00           C
ATOM   6013 6C31 POPEj 127      23.036  48.521  50.425  1.00  0.00           C
ATOM   6017  NH3 POPEk 128      96.426  93.401  77.955  1.00  0.00           N
ATOM   6021  C12 POPEk 128      96.066  91.961  77.695  1.00  0.00           C
ATOM   6024  C11 POPEk 128      94.766  91.551  78.415  1.00  0.00           C
ATOM   6027  P   POPEk 128      95.736  90.061  80.295  1.00  0.00           P
ATOM   6028  O13 POPEk 128      94.956  89.331  81.315  1.00  0.00           O
ATOM   6029  O14 POPEk 128      96.206  91.421  80.655  1.00  0.00           O
ATOM   6030  O11 POPEk 128      97.016  89.251  79.825  1.00  0.00           O
ATOM   6031  O12 POPEk 128      94.886  90.231  78.955  1.00  0.00           O
ATOM   6032  C1  POPEk 128      97.016  88.151  78.905  1.00  0.00           C
ATOM   6035  C2  POPEk 128      97.376  88.521  77.425  1.00  0.00           C
ATOM   6037  O21 POPEk 128      97.706  87.301  76.715  1.00  0.00           O
ATOM   6038  C21 POPEk 128      97.776  87.411  75.395  1.00  0.00           C
ATOM   6039  O22 POPEk 128      97.286  88.311  74.735  1.00  0.00           O
ATOM   6040  C22 POPEk 128      98.686  86.291  74.885  1.00  0.00           C
ATOM   6043  C3  POPEk 128      98.546  89.541  77.265  1.00  0.00           C
ATOM   6046  O31 POPEk 128      98.236  90.521  76.255  1.00  0.00           O
ATOM   6047  C31 POPEk 128      98.966  90.641  75.155  1.00  0.00           C
ATOM   6048  O32 POPEk 128      99.996  90.031  74.915  1.00  0.00           O
ATOM   6049  C32 POPEk 128      98.356  91.731  74.265  1.00  0.00           C
ATOM   6052  C23 POPEk 128      98.906  86.341  73.355  1.00  0.00           C
ATOM   6055  C24 POPEk 128      97.636  85.941  72.605  1.00  0.00           C
ATOM   6058  C25 POPEk 128      97.786  85.911  71.085  1.00  0.00           C
ATOM   6061  C26 POPEk 128      96.436  86.151  70.415  1.00  0.00           C
ATOM   6064  C27 POPEk 128      96.326  85.601  68.995  1.00  0.00           C
ATOM   6067  C28 POPEk 128      94.926  85.861  68.415  1.00  0.00           C
ATOM   6070  C29 POPEk 128      94.626  84.961  67.255  1.00  0.00           C
ATOM   6072 0C21 POPEk 128      93.996  83.771  67.355  1.00  0.00           C
ATOM   6074 1C21 POPEk 128      93.516  83.111  68.625  1.00  0.00           C
ATOM   6077 2C21 POPEk 128      93.736  81.591  68.705  1.00  0.00           C
ATOM   6080 3C21 POPEk 128      92.616  80.741  68.065  1.00  0.00           C
ATOM   6083 4C21 POPEk 128      92.696  80.631  66.535  1.00  0.00           C
ATOM   6086 5C21 POPEk 128      91.596  79.741  65.935  1.00  0.00           C
ATOM   6089 6C21 POPEk 128      91.736  79.601  64.415  1.00  0.00           C
ATOM   6092 7C21 POPEk 128      90.556  78.851  63.775  1.00  0.00           C
ATOM   6095 8C21 POPEk 128      90.726  78.621  62.275  1.00  0.00           C
ATOM   6099  C33 POPEk 128      98.056  91.341  72.785  1.00  0.00           C
ATOM   6102  C34 POPEk 128      97.316  92.471  72.045  1.00  0.00           C
ATOM   6105  C35 POPEk 128      97.426  92.441  70.505  1.00  0.00           C
ATOM   6108  C36 POPEk 128      96.946  91.131  69.855  1.00  0.00           C
ATOM   6111  C37 POPEk 128      97.086  91.071  68.335  1.00  0.00           C
ATOM   6114  C38 POPEk 128      96.846  89.641  67.825  1.00  0.00           C
ATOM   6117  C39 POPEk 128      96.986  89.491  66.305  1.00  0.00           C
ATOM   6120 0C31 POPEk 128      96.566  88.091  65.835  1.00  0.00           C
ATOM   6123 1C31 POPEk 128      97.156  87.701  64.475  1.00  0.00           C
ATOM   6126 2C31 POPEk 128      96.776  86.271  64.055  1.00  0.00           C
ATOM   6129 3C31 POPEk 128      97.526  85.811  62.795  1.00  0.00           C
ATOM   6132 4C31 POPEk 128      97.396  84.301  62.525  1.00  0.00           C
ATOM   6135 5C31 POPEk 128      98.046  83.871  61.205  1.00  0.00           C
ATOM   6138 6C31 POPEk 128      98.266  82.361  61.085  1.00  0.00           C
ATOM   6142  NH3 POPEl 129      45.116  55.721  35.635  1.00  0.00           N
ATOM   6146  C12 POPEl 129      45.476  55.241  36.995  1.00  0.00           C
ATOM   6149  C11 POPEl 129      46.076  53.831  36.895  1.00  0.00           C
ATOM   6152  P   POPEl 129      44.356  52.001  37.655  1.00  0.00           P
ATOM   6153  O13 POPEl 129      45.266  50.931  38.135  1.00  0.00           O
ATOM   6154  O14 POPEl 129      43.006  51.611  37.225  1.00  0.00           O
ATOM   6155  O11 POPEl 129      44.206  53.091  38.785  1.00  0.00           O
ATOM   6156  O12 POPEl 129      45.066  52.871  36.555  1.00  0.00           O
ATOM   6157  C1  POPEl 129      44.496  52.851  40.155  1.00  0.00           C
ATOM   6160  C2  POPEl 129      43.176  52.671  40.935  1.00  0.00           C
ATOM   6162  O21 POPEl 129      43.206  53.411  42.155  1.00  0.00           O
ATOM   6163  C21 POPEl 129      43.606  52.841  43.245  1.00  0.00           C
ATOM   6164  O22 POPEl 129      44.386  51.901  43.365  1.00  0.00           O
ATOM   6165  C22 POPEl 129      42.966  53.681  44.375  1.00  0.00           C
ATOM   6168  C3  POPEl 129      42.676  51.191  41.075  1.00  0.00           C
ATOM   6171  O31 POPEl 129      41.666  51.081  42.105  1.00  0.00           O
ATOM   6172  C31 POPEl 129      40.386  51.061  41.745  1.00  0.00           C
ATOM   6173  O32 POPEl 129      39.986  50.981  40.595  1.00  0.00           O
ATOM   6174  C32 POPEl 129      39.546  51.041  43.035  1.00  0.00           C
ATOM   6177  C23 POPEl 129      42.286  52.961  45.565  1.00  0.00           C
ATOM   6180  C24 POPEl 129      41.856  53.991  46.615  1.00  0.00           C
ATOM   6183  C25 POPEl 129      41.116  53.421  47.825  1.00  0.00           C
ATOM   6186  C26 POPEl 129      40.836  54.501  48.875  1.00  0.00           C
ATOM   6189  C27 POPEl 129      40.116  53.951  50.115  1.00  0.00           C
ATOM   6192  C28 POPEl 129      39.606  55.061  51.055  1.00  0.00           C
ATOM   6195  C29 POPEl 129      40.716  55.961  51.545  1.00  0.00           C
ATOM   6197 0C21 POPEl 129      41.036  56.261  52.815  1.00  0.00           C
ATOM   6199 1C21 POPEl 129      40.366  55.751  54.065  1.00  0.00           C
ATOM   6202 2C21 POPEl 129      41.356  55.571  55.245  1.00  0.00           C
ATOM   6205 3C21 POPEl 129      42.026  56.881  55.675  1.00  0.00           C
ATOM   6208 4C21 POPEl 129      42.736  56.791  57.025  1.00  0.00           C
ATOM   6211 5C21 POPEl 129      43.516  58.081  57.315  1.00  0.00           C
ATOM   6214 6C21 POPEl 129      43.826  58.291  58.805  1.00  0.00           C
ATOM   6217 7C21 POPEl 129      44.566  59.621  59.035  1.00  0.00           C
ATOM   6220 8C21 POPEl 129      44.566  60.081  60.495  1.00  0.00           C
ATOM   6224  C33 POPEl 129      38.016  51.211  42.875  1.00  0.00           C
ATOM   6227  C34 POPEl 129      37.186  50.511  43.975  1.00  0.00           C
ATOM   6230  C35 POPEl 129      37.696  50.771  45.395  1.00  0.00           C
ATOM   6233  C36 POPEl 129      36.816  50.181  46.515  1.00  0.00           C
ATOM   6236  C37 POPEl 129      37.526  50.161  47.895  1.00  0.00           C
ATOM   6239  C38 POPEl 129      36.646  49.591  49.015  1.00  0.00           C
ATOM   6242  C39 POPEl 129      37.396  49.341  50.335  1.00  0.00           C
ATOM   6245 0C31 POPEl 129      38.036  50.591  50.955  1.00  0.00           C
ATOM   6248 1C31 POPEl 129      38.646  50.321  52.345  1.00  0.00           C
ATOM   6251 2C31 POPEl 129      39.246  51.601  52.965  1.00  0.00           C
ATOM   6254 3C31 POPEl 129      40.756  51.571  53.255  1.00  0.00           C
ATOM   6257 4C31 POPEl 129      41.646  50.951  52.175  1.00  0.00           C
ATOM   6260 5C31 POPEl 129      43.026  51.601  52.095  1.00  0.00           C
ATOM   6263 6C31 POPEl 129      44.006  50.831  51.195  1.00  0.00           C
ATOM   6267  NH3 POPEm 130      96.216 106.411  75.645  1.00  0.00           N
ATOM   6271  C12 POPEm 130      97.296 105.341  75.665  1.00  0.00           C
ATOM   6274  C11 POPEm 130      97.346 104.541  74.345  1.00  0.00           C
ATOM   6277  P   POPEm 130      97.716 102.001  74.905  1.00  0.00           P
ATOM   6278  O13 POPEm 130      98.736 100.971  74.605  1.00  0.00           O
ATOM   6279  O14 POPEm 130      97.296 102.111  76.315  1.00  0.00           O
ATOM   6280  O11 POPEm 130      96.466 101.761  73.975  1.00  0.00           O
ATOM   6281  O12 POPEm 130      98.246 103.431  74.445  1.00  0.00           O
ATOM   6282  C1  POPEm 130      96.426 100.651  73.065  1.00  0.00           C
ATOM   6285  C2  POPEm 130      95.586 100.961  71.785  1.00  0.00           C
ATOM   6287  O21 POPEm 130      96.266 100.481  70.605  1.00  0.00           O
ATOM   6288  C21 POPEm 130      96.216  99.151  70.505  1.00  0.00           C
ATOM   6289  O22 POPEm 130      95.766  98.401  71.365  1.00  0.00           O
ATOM   6290  C22 POPEm 130      96.656  98.701  69.115  1.00  0.00           C
ATOM   6293  C3  POPEm 130      95.256 102.491  71.655  1.00  0.00           C
ATOM   6296  O31 POPEm 130      94.996 103.031  70.335  1.00  0.00           O
ATOM   6297  C31 POPEm 130      93.946 102.561  69.685  1.00  0.00           C
ATOM   6298  O32 POPEm 130      93.206 101.671  70.065  1.00  0.00           O
ATOM   6299  C32 POPEm 130      93.716 103.391  68.415  1.00  0.00           C
ATOM   6302  C23 POPEm 130      96.596  97.151  68.985  1.00  0.00           C
ATOM   6305  C24 POPEm 130      96.496  96.631  67.545  1.00  0.00           C
ATOM   6308  C25 POPEm 130      97.696  96.971  66.645  1.00  0.00           C
ATOM   6311  C26 POPEm 130      97.666  96.201  65.305  1.00  0.00           C
ATOM   6314  C27 POPEm 130      98.106  94.731  65.445  1.00  0.00           C
ATOM   6317  C28 POPEm 130      98.086  93.931  64.125  1.00  0.00           C
ATOM   6320  C29 POPEm 130      99.016  94.501  63.075  1.00  0.00           C
ATOM   6322 0C21 POPEm 130      98.706  94.711  61.785  1.00  0.00           C
ATOM   6324 1C21 POPEm 130      97.386  94.391  61.115  1.00  0.00           C
ATOM   6327 2C21 POPEm 130      96.436  95.601  61.035  1.00  0.00           C
ATOM   6330 3C21 POPEm 130      96.846  96.631  59.975  1.00  0.00           C
ATOM   6333 4C21 POPEm 130      95.896  97.831  59.885  1.00  0.00           C
ATOM   6336 5C21 POPEm 130      95.866  98.661  61.175  1.00  0.00           C
ATOM   6339 6C21 POPEm 130      95.116  99.991  61.025  1.00  0.00           C
ATOM   6342 7C21 POPEm 130      95.446 100.941  62.185  1.00  0.00           C
ATOM   6345 8C21 POPEm 130      94.656 102.251  62.165  1.00  0.00           C
ATOM   6349  C33 POPEm 130      94.696 103.011  67.275  1.00  0.00           C
ATOM   6352  C34 POPEm 130      94.546 103.831  65.985  1.00  0.00           C
ATOM   6355  C35 POPEm 130      94.836 105.331  66.165  1.00  0.00           C
ATOM   6358  C36 POPEm 130      94.906 106.111  64.845  1.00  0.00           C
ATOM   6361  C37 POPEm 130      95.026 107.631  65.065  1.00  0.00           C
ATOM   6364  C38 POPEm 130      95.216 108.441  63.775  1.00  0.00           C
ATOM   6367  C39 POPEm 130      93.906 108.951  63.145  1.00  0.00           C
ATOM   6370 0C31 POPEm 130      93.336 110.181  63.875  1.00  0.00           C
ATOM   6373 1C31 POPEm 130      91.976 110.671  63.335  1.00  0.00           C
ATOM   6376 2C31 POPEm 130      92.046 111.961  62.495  1.00  0.00           C
ATOM   6379 3C31 POPEm 130      92.736 111.781  61.135  1.00  0.00           C
ATOM   6382 4C31 POPEm 130      92.876 113.111  60.375  1.00  0.00           C
ATOM   6385 5C31 POPEm 130      93.646 112.961  59.055  1.00  0.00           C
ATOM   6388 6C31 POPEm 130      94.006 114.291  58.375  1.00  0.00           C
ATOM   6392  NH3 POPEn 131      49.166   6.721  39.765  1.00  0.00           N
ATOM   6396  C12 POPEn 131      47.866   5.931  39.695  1.00  0.00           C
ATOM   6399  C11 POPEn 131      47.346   5.641  38.255  1.00  0.00           C
ATOM   6402  P   POPEn 131      44.856   5.141  38.895  1.00  0.00           P
ATOM   6403  O13 POPEn 131      44.776   6.621  38.965  1.00  0.00           O
ATOM   6404  O14 POPEn 131      43.676   4.391  38.385  1.00  0.00           O
ATOM   6405  O11 POPEn 131      45.176   4.581  40.325  1.00  0.00           O
ATOM   6406  O12 POPEn 131      46.226   4.721  38.215  1.00  0.00           O
ATOM   6407  C1  POPEn 131      44.136   4.271  41.255  1.00  0.00           C
ATOM   6410  C2  POPEn 131      44.386   5.061  42.555  1.00  0.00           C
ATOM   6412  O21 POPEn 131      43.486   4.591  43.565  1.00  0.00           O
ATOM   6413  C21 POPEn 131      43.816   3.411  44.095  1.00  0.00           C
ATOM   6414  O22 POPEn 131      44.776   2.721  43.765  1.00  0.00           O
ATOM   6415  C22 POPEn 131      42.856   3.061  45.225  1.00  0.00           C
ATOM   6418  C3  POPEn 131      44.216   6.591  42.305  1.00  0.00           C
ATOM   6421  O31 POPEn 131      44.426   7.401  43.475  1.00  0.00           O
ATOM   6422  C31 POPEn 131      45.686   7.751  43.695  1.00  0.00           C
ATOM   6423  O32 POPEn 131      46.656   7.341  43.085  1.00  0.00           O
ATOM   6424  C32 POPEn 131      45.726   8.821  44.775  1.00  0.00           C
ATOM   6427  C23 POPEn 131      43.646   2.681  46.505  1.00  0.00           C
ATOM   6430  C24 POPEn 131      42.706   2.511  47.695  1.00  0.00           C
ATOM   6433  C25 POPEn 131      43.446   2.141  48.985  1.00  0.00           C
ATOM   6436  C26 POPEn 131      42.456   1.761  50.095  1.00  0.00           C
ATOM   6439  C27 POPEn 131      43.136   1.141  51.315  1.00  0.00           C
ATOM   6442  C28 POPEn 131      42.106   0.681  52.355  1.00  0.00           C
ATOM   6445  C29 POPEn 131      42.726  -0.171  53.445  1.00  0.00           C
ATOM   6447 0C21 POPEn 131      42.176  -1.241  54.045  1.00  0.00           C
ATOM   6449 1C21 POPEn 131      40.796  -1.801  53.795  1.00  0.00           C
ATOM   6452 2C21 POPEn 131      39.826  -1.401  54.915  1.00  0.00           C
ATOM   6455 3C21 POPEn 131      39.946  -2.231  56.205  1.00  0.00           C
ATOM   6458 4C21 POPEn 131      38.776  -2.001  57.185  1.00  0.00           C
ATOM   6461 5C21 POPEn 131      37.416  -2.441  56.635  1.00  0.00           C
ATOM   6464 6C21 POPEn 131      36.286  -2.461  57.685  1.00  0.00           C
ATOM   6467 7C21 POPEn 131      35.026  -3.141  57.155  1.00  0.00           C
ATOM   6470 8C21 POPEn 131      33.866  -3.161  58.155  1.00  0.00           C
ATOM   6474  C33 POPEn 131      46.696   8.431  45.905  1.00  0.00           C
ATOM   6477  C34 POPEn 131      46.206   7.171  46.635  1.00  0.00           C
ATOM   6480  C35 POPEn 131      46.876   6.941  47.985  1.00  0.00           C
ATOM   6483  C36 POPEn 131      48.396   6.761  47.895  1.00  0.00           C
ATOM   6486  C37 POPEn 131      49.006   6.321  49.235  1.00  0.00           C
ATOM   6489  C38 POPEn 131      50.466   5.851  49.115  1.00  0.00           C
ATOM   6492  C39 POPEn 131      51.256   5.951  50.435  1.00  0.00           C
ATOM   6495 0C31 POPEn 131      50.696   5.091  51.575  1.00  0.00           C
ATOM   6498 1C31 POPEn 131      51.366   5.391  52.925  1.00  0.00           C
ATOM   6501 2C31 POPEn 131      50.726   4.611  54.085  1.00  0.00           C
ATOM   6504 3C31 POPEn 131      51.196   5.081  55.465  1.00  0.00           C
ATOM   6507 4C31 POPEn 131      52.416   4.321  55.995  1.00  0.00           C
ATOM   6510 5C31 POPEn 131      52.796   4.751  57.425  1.00  0.00           C
ATOM   6513 6C31 POPEn 131      53.806   3.831  58.115  1.00  0.00           C
ATOM   6517  NH3 POPEo 132     121.346  18.731  34.925  1.00  0.00           N
ATOM   6521  C12 POPEo 132     121.236  17.961  36.205  1.00  0.00           C
ATOM   6524  C11 POPEo 132     120.926  18.991  37.295  1.00  0.00           C
ATOM   6527  P   POPEo 132     121.726  21.391  38.025  1.00  0.00           P
ATOM   6528  O13 POPEo 132     122.796  22.321  37.615  1.00  0.00           O
ATOM   6529  O14 POPEo 132     120.366  21.961  37.995  1.00  0.00           O
ATOM   6530  O11 POPEo 132     122.036  20.821  39.455  1.00  0.00           O
ATOM   6531  O12 POPEo 132     121.806  20.101  37.115  1.00  0.00           O
ATOM   6532  C1  POPEo 132     121.206  20.131  40.375  1.00  0.00           C
ATOM   6535  C2  POPEo 132     121.216  20.911  41.715  1.00  0.00           C
ATOM   6537  O21 POPEo 132     120.846  20.031  42.815  1.00  0.00           O
ATOM   6538  C21 POPEo 132     121.396  20.391  43.995  1.00  0.00           C
ATOM   6539  O22 POPEo 132     122.066  21.391  44.165  1.00  0.00           O
ATOM   6540  C22 POPEo 132     121.106  19.361  45.075  1.00  0.00           C
ATOM   6543  C3  POPEo 132     120.316  22.171  41.575  1.00  0.00           C
ATOM   6546  O31 POPEo 132     120.866  23.311  42.255  1.00  0.00           O
ATOM   6547  C31 POPEo 132     120.236  23.691  43.355  1.00  0.00           C
ATOM   6548  O32 POPEo 132     119.206  23.191  43.795  1.00  0.00           O
ATOM   6549  C32 POPEo 132     121.026  24.821  44.015  1.00  0.00           C
ATOM   6552  C23 POPEo 132     121.216  19.991  46.485  1.00  0.00           C
ATOM   6555  C24 POPEo 132     122.636  20.161  47.025  1.00  0.00           C
ATOM   6558  C25 POPEo 132     122.606  20.821  48.405  1.00  0.00           C
ATOM   6561  C26 POPEo 132     123.986  21.071  49.005  1.00  0.00           C
ATOM   6564  C27 POPEo 132     123.906  22.001  50.225  1.00  0.00           C
ATOM   6567  C28 POPEo 132     125.256  22.261  50.915  1.00  0.00           C
ATOM   6570  C29 POPEo 132     125.736  21.031  51.655  1.00  0.00           C
ATOM   6572 0C21 POPEo 132     126.296  20.981  52.875  1.00  0.00           C
ATOM   6574 1C21 POPEo 132     126.676  22.151  53.745  1.00  0.00           C
ATOM   6577 2C21 POPEo 132     128.186  22.171  53.965  1.00  0.00           C
ATOM   6580 3C21 POPEo 132     128.706  23.551  54.425  1.00  0.00           C
ATOM   6583 4C21 POPEo 132     130.236  23.621  54.365  1.00  0.00           C
ATOM   6586 5C21 POPEo 132     130.918  23.081  55.625  1.00  0.00           C
ATOM   6589 6C21 POPEo 132     132.438  22.961  55.415  1.00  0.00           C
ATOM   6592 7C21 POPEo 132     133.178  22.291  56.575  1.00  0.00           C
ATOM   6595 8C21 POPEo 132     134.558  21.771  56.145  1.00  0.00           C
ATOM   6599  C33 POPEo 132     120.496  25.121  45.435  1.00  0.00           C
ATOM   6602  C34 POPEo 132     121.526  25.861  46.305  1.00  0.00           C
ATOM   6605  C35 POPEo 132     120.956  26.251  47.675  1.00  0.00           C
ATOM   6608  C36 POPEo 132     120.556  25.031  48.525  1.00  0.00           C
ATOM   6611  C37 POPEo 132     119.996  25.431  49.885  1.00  0.00           C
ATOM   6614  C38 POPEo 132     119.926  24.251  50.865  1.00  0.00           C
ATOM   6617  C39 POPEo 132     120.546  24.561  52.225  1.00  0.00           C
ATOM   6620 0C31 POPEo 132     122.076  24.741  52.185  1.00  0.00           C
ATOM   6623 1C31 POPEo 132     122.626  25.161  53.545  1.00  0.00           C
ATOM   6626 2C31 POPEo 132     124.126  25.501  53.555  1.00  0.00           C
ATOM   6629 3C31 POPEo 132     124.546  26.351  54.765  1.00  0.00           C
ATOM   6632 4C31 POPEo 132     124.156  25.731  56.125  1.00  0.00           C
ATOM   6635 5C31 POPEo 132     124.296  26.721  57.295  1.00  0.00           C
ATOM   6638 6C31 POPEo 132     123.676  26.201  58.595  1.00  0.00           C
ATOM   6642  NH3 POPEp 133      88.746  55.671  39.845  1.00  0.00           N
ATOM   6646  C12 POPEp 133      89.166  55.281  38.455  1.00  0.00           C
ATOM   6649  C11 POPEp 133      90.616  55.711  38.205  1.00  0.00           C
ATOM   6652  P   POPEp 133      92.906  55.571  39.485  1.00  0.00           P
ATOM   6653  O13 POPEp 133      93.406  56.411  38.385  1.00  0.00           O
ATOM   6654  O14 POPEp 133      93.656  54.311  39.715  1.00  0.00           O
ATOM   6655  O11 POPEp 133      92.856  56.351  40.835  1.00  0.00           O
ATOM   6656  O12 POPEp 133      91.416  55.161  39.235  1.00  0.00           O
ATOM   6657  C1  POPEp 133      93.136  57.741  40.905  1.00  0.00           C
ATOM   6660  C2  POPEp 133      92.756  58.251  42.325  1.00  0.00           C
ATOM   6662  O21 POPEp 133      93.346  57.441  43.355  1.00  0.00           O
ATOM   6663  C21 POPEp 133      94.656  57.331  43.375  1.00  0.00           C
ATOM   6664  O22 POPEp 133      95.446  58.091  42.835  1.00  0.00           O
ATOM   6665  C22 POPEp 133      95.006  56.191  44.315  1.00  0.00           C
ATOM   6668  C3  POPEp 133      91.206  58.221  42.505  1.00  0.00           C
ATOM   6671  O31 POPEp 133      90.746  59.441  43.115  1.00  0.00           O
ATOM   6672  C31 POPEp 133      90.316  60.341  42.235  1.00  0.00           C
ATOM   6673  O32 POPEp 133      89.576  60.121  41.295  1.00  0.00           O
ATOM   6674  C32 POPEp 133      91.046  61.661  42.515  1.00  0.00           C
ATOM   6677  C23 POPEp 133      96.516  55.841  44.345  1.00  0.00           C
ATOM   6680  C24 POPEp 133      96.876  54.871  45.485  1.00  0.00           C
ATOM   6683  C25 POPEp 133      96.496  55.411  46.875  1.00  0.00           C
ATOM   6686  C26 POPEp 133      97.186  54.641  48.015  1.00  0.00           C
ATOM   6689  C27 POPEp 133      97.206  55.461  49.315  1.00  0.00           C
ATOM   6692  C28 POPEp 133      97.986  54.771  50.445  1.00  0.00           C
ATOM   6695  C29 POPEp 133      97.276  53.541  50.955  1.00  0.00           C
ATOM   6697 0C21 POPEp 133      96.506  53.481  52.055  1.00  0.00           C
ATOM   6699 1C21 POPEp 133      96.176  54.621  52.995  1.00  0.00           C
ATOM   6702 2C21 POPEp 133      96.916  54.501  54.325  1.00  0.00           C
ATOM   6705 3C21 POPEp 133      96.476  55.561  55.355  1.00  0.00           C
ATOM   6708 4C21 POPEp 133      97.486  55.751  56.495  1.00  0.00           C
ATOM   6711 5C21 POPEp 133      97.776  54.481  57.305  1.00  0.00           C
ATOM   6714 6C21 POPEp 133      98.976  54.671  58.245  1.00  0.00           C
ATOM   6717 7C21 POPEp 133      99.456  53.371  58.885  1.00  0.00           C
ATOM   6720 8C21 POPEp 133     100.586  53.581  59.905  1.00  0.00           C
ATOM   6724  C33 POPEp 133      91.846  61.691  43.845  1.00  0.00           C
ATOM   6727  C34 POPEp 133      92.886  62.801  43.885  1.00  0.00           C
ATOM   6730  C35 POPEp 133      93.566  62.941  45.255  1.00  0.00           C
ATOM   6733  C36 POPEp 133      92.726  63.701  46.295  1.00  0.00           C
ATOM   6736  C37 POPEp 133      93.486  63.891  47.615  1.00  0.00           C
ATOM   6739  C38 POPEp 133      92.766  64.821  48.605  1.00  0.00           C
ATOM   6742  C39 POPEp 133      93.546  65.001  49.905  1.00  0.00           C
ATOM   6745 0C31 POPEp 133      92.786  65.851  50.925  1.00  0.00           C
ATOM   6748 1C31 POPEp 133      93.596  66.091  52.205  1.00  0.00           C
ATOM   6751 2C31 POPEp 133      92.866  67.001  53.205  1.00  0.00           C
ATOM   6754 3C31 POPEp 133      93.776  67.591  54.295  1.00  0.00           C
ATOM   6757 4C31 POPEp 133      93.096  68.791  54.975  1.00  0.00           C
ATOM   6760 5C31 POPEp 133      93.946  69.431  56.075  1.00  0.00           C
ATOM   6763 6C31 POPEp 133      93.346  70.751  56.565  1.00  0.00           C
ATOM   6767  NH3 POPEq 134      34.766 119.491  32.755  1.00  0.00           N
ATOM   6771  C12 POPEq 134      33.996 119.921  33.975  1.00  0.00           C
ATOM   6774  C11 POPEq 134      34.186 121.441  34.235  1.00  0.00           C
ATOM   6777  P   POPEq 134      32.006 122.711  35.045  1.00  0.00           P
ATOM   6778  O13 POPEq 134      32.326 124.131  34.775  1.00  0.00           O
ATOM   6779  O14 POPEq 134      31.196 121.941  34.075  1.00  0.00           O
ATOM   6780  O11 POPEq 134      31.346 122.631  36.485  1.00  0.00           O
ATOM   6781  O12 POPEq 134      33.356 121.921  35.285  1.00  0.00           O
ATOM   6782  C1  POPEq 134      32.006 122.171  37.665  1.00  0.00           C
ATOM   6785  C2  POPEq 134      31.996 123.201  38.825  1.00  0.00           C
ATOM   6787  O21 POPEq 134      32.246 122.431  40.025  1.00  0.00           O
ATOM   6788  C21 POPEq 134      33.106 122.951  40.875  1.00  0.00           C
ATOM   6789  O22 POPEq 134      33.796 123.951  40.655  1.00  0.00           O
ATOM   6790  C22 POPEq 134      33.156 122.121  42.145  1.00  0.00           C
ATOM   6793  C3  POPEq 134      30.656 124.001  38.955  1.00  0.00           C
ATOM   6796  O31 POPEq 134      30.626 124.921  40.095  1.00  0.00           O
ATOM   6797  C31 POPEq 134      30.206 124.331  41.225  1.00  0.00           C
ATOM   6798  O32 POPEq 134      29.946 123.151  41.335  1.00  0.00           O
ATOM   6799  C32 POPEq 134      30.206 125.321  42.385  1.00  0.00           C
ATOM   6802  C23 POPEq 134      34.426 122.431  42.945  1.00  0.00           C
ATOM   6805  C24 POPEq 134      34.716 121.391  44.035  1.00  0.00           C
ATOM   6808  C25 POPEq 134      33.726 121.441  45.195  1.00  0.00           C
ATOM   6811  C26 POPEq 134      34.276 120.781  46.465  1.00  0.00           C
ATOM   6814  C27 POPEq 134      33.286 120.921  47.625  1.00  0.00           C
ATOM   6817  C28 POPEq 134      33.856 120.471  48.985  1.00  0.00           C
ATOM   6820  C29 POPEq 134      32.816 120.651  50.065  1.00  0.00           C
ATOM   6822 0C21 POPEq 134      32.456 119.761  51.005  1.00  0.00           C
ATOM   6824 1C21 POPEq 134      33.076 118.401  51.235  1.00  0.00           C
ATOM   6827 2C21 POPEq 134      32.166 117.231  50.835  1.00  0.00           C
ATOM   6830 3C21 POPEq 134      32.876 115.891  51.075  1.00  0.00           C
ATOM   6833 4C21 POPEq 134      32.016 114.641  50.815  1.00  0.00           C
ATOM   6836 5C21 POPEq 134      30.876 114.461  51.825  1.00  0.00           C
ATOM   6839 6C21 POPEq 134      30.146 113.121  51.645  1.00  0.00           C
ATOM   6842 7C21 POPEq 134      29.156 112.821  52.775  1.00  0.00           C
ATOM   6845 8C21 POPEq 134      28.686 111.361  52.795  1.00  0.00           C
ATOM   6849  C33 POPEq 134      30.866 124.721  43.655  1.00  0.00           C
ATOM   6852  C34 POPEq 134      30.526 125.491  44.935  1.00  0.00           C
ATOM   6855  C35 POPEq 134      30.996 124.761  46.205  1.00  0.00           C
ATOM   6858  C36 POPEq 134      30.466 125.431  47.485  1.00  0.00           C
ATOM   6861  C37 POPEq 134      30.876 124.721  48.775  1.00  0.00           C
ATOM   6864  C38 POPEq 134      30.096 125.281  49.975  1.00  0.00           C
ATOM   6867  C39 POPEq 134      30.376 124.571  51.305  1.00  0.00           C
ATOM   6870 0C31 POPEq 134      31.836 124.671  51.785  1.00  0.00           C
ATOM   6873 1C31 POPEq 134      31.976 124.211  53.235  1.00  0.00           C
ATOM   6876 2C31 POPEq 134      33.166 123.271  53.485  1.00  0.00           C
ATOM   6879 3C31 POPEq 134      34.536 123.951  53.335  1.00  0.00           C
ATOM   6882 4C31 POPEq 134      35.596 123.211  54.145  1.00  0.00           C
ATOM   6885 5C31 POPEq 134      36.966 123.881  54.125  1.00  0.00           C
ATOM   6888 6C31 POPEq 134      37.896 123.321  55.205  1.00  0.00           C
ATOM   6892  NH3 POPEr 135     123.036  24.691  36.575  1.00  0.00           N
ATOM   6896  C12 POPEr 135     122.306  25.881  37.165  1.00  0.00           C
ATOM   6899  C11 POPEr 135     120.766  25.681  37.165  1.00  0.00           C
ATOM   6902  P   POPEr 135     119.206  27.821  37.715  1.00  0.00           P
ATOM   6903  O13 POPEr 135     119.716  28.361  36.435  1.00  0.00           O
ATOM   6904  O14 POPEr 135     117.766  27.551  37.815  1.00  0.00           O
ATOM   6905  O11 POPEr 135     119.616  28.851  38.845  1.00  0.00           O
ATOM   6906  O12 POPEr 135     120.076  26.531  38.095  1.00  0.00           O
ATOM   6907  C1  POPEr 135     119.676  28.471  40.215  1.00  0.00           C
ATOM   6910  C2  POPEr 135     119.366  29.701  41.105  1.00  0.00           C
ATOM   6912  O21 POPEr 135     120.036  29.671  42.385  1.00  0.00           O
ATOM   6913  C21 POPEr 135     119.766  28.681  43.215  1.00  0.00           C
ATOM   6914  O22 POPEr 135     119.006  27.741  43.025  1.00  0.00           O
ATOM   6915  C22 POPEr 135     120.526  28.931  44.545  1.00  0.00           C
ATOM   6918  C3  POPEr 135     117.846  29.981  41.215  1.00  0.00           C
ATOM   6921  O31 POPEr 135     117.556  31.391  41.335  1.00  0.00           O
ATOM   6922  C31 POPEr 135     117.226  31.851  42.525  1.00  0.00           C
ATOM   6923  O32 POPEr 135     117.266  31.241  43.575  1.00  0.00           O
ATOM   6924  C32 POPEr 135     116.686  33.271  42.325  1.00  0.00           C
ATOM   6927  C23 POPEr 135     120.426  30.371  45.135  1.00  0.00           C
ATOM   6930  C24 POPEr 135     120.296  30.441  46.665  1.00  0.00           C
ATOM   6933  C25 POPEr 135     118.926  29.951  47.165  1.00  0.00           C
ATOM   6936  C26 POPEr 135     118.786  29.981  48.695  1.00  0.00           C
ATOM   6939  C27 POPEr 135     117.536  29.221  49.165  1.00  0.00           C
ATOM   6942  C28 POPEr 135     117.186  29.471  50.635  1.00  0.00           C
ATOM   6945  C29 POPEr 135     116.006  28.631  51.065  1.00  0.00           C
ATOM   6947 0C21 POPEr 135     115.646  28.341  52.325  1.00  0.00           C
ATOM   6949 1C21 POPEr 135     116.336  28.791  53.595  1.00  0.00           C
ATOM   6952 2C21 POPEr 135     116.716  27.591  54.485  1.00  0.00           C
ATOM   6955 3C21 POPEr 135     117.236  28.011  55.865  1.00  0.00           C
ATOM   6958 4C21 POPEr 135     117.656  26.821  56.745  1.00  0.00           C
ATOM   6961 5C21 POPEr 135     118.976  26.171  56.295  1.00  0.00           C
ATOM   6964 6C21 POPEr 135     119.196  24.791  56.915  1.00  0.00           C
ATOM   6967 7C21 POPEr 135     120.406  24.061  56.315  1.00  0.00           C
ATOM   6970 8C21 POPEr 135     120.396  22.551  56.565  1.00  0.00           C
ATOM   6974  C33 POPEr 135     116.586  34.111  43.625  1.00  0.00           C
ATOM   6977  C34 POPEr 135     117.946  34.621  44.115  1.00  0.00           C
ATOM   6980  C35 POPEr 135     118.376  34.081  45.485  1.00  0.00           C
ATOM   6983  C36 POPEr 135     117.456  34.491  46.645  1.00  0.00           C
ATOM   6986  C37 POPEr 135     118.146  34.331  48.005  1.00  0.00           C
ATOM   6989  C38 POPEr 135     117.246  34.741  49.175  1.00  0.00           C
ATOM   6992  C39 POPEr 135     117.996  34.831  50.525  1.00  0.00           C
ATOM   6995 0C31 POPEr 135     118.416  33.471  51.095  1.00  0.00           C
ATOM   6998 1C31 POPEr 135     119.336  33.561  52.325  1.00  0.00           C
ATOM   7001 2C31 POPEr 135     118.766  34.371  53.505  1.00  0.00           C
ATOM   7004 3C31 POPEr 135     119.296  35.811  53.585  1.00  0.00           C
ATOM   7007 4C31 POPEr 135     120.726  35.891  54.155  1.00  0.00           C
ATOM   7010 5C31 POPEr 135     121.326  37.301  54.055  1.00  0.00           C
ATOM   7013 6C31 POPEr 135     122.716  37.411  54.695  1.00  0.00           C
ATOM   7017  NH3 POPEs 136     114.486  67.281  80.325  1.00  0.00           N
ATOM   7021  C12 POPEs 136     115.366  67.351  79.115  1.00  0.00           C
ATOM   7024  C11 POPEs 136     115.636  68.801  78.735  1.00  0.00           C
ATOM   7027  P   POPEs 136     116.746  70.101  76.785  1.00  0.00           P
ATOM   7028  O13 POPEs 136     116.156  71.231  77.545  1.00  0.00           O
ATOM   7029  O14 POPEs 136     118.146  70.171  76.335  1.00  0.00           O
ATOM   7030  O11 POPEs 136     115.776  69.791  75.575  1.00  0.00           O
ATOM   7031  O12 POPEs 136     116.556  68.791  77.645  1.00  0.00           O
ATOM   7032  C1  POPEs 136     116.236  68.971  74.505  1.00  0.00           C
ATOM   7035  C2  POPEs 136     115.116  68.661  73.475  1.00  0.00           C
ATOM   7037  O21 POPEs 136     115.756  68.381  72.215  1.00  0.00           O
ATOM   7038  C21 POPEs 136     115.796  67.111  71.875  1.00  0.00           C
ATOM   7039  O22 POPEs 136     115.396  66.171  72.545  1.00  0.00           O
ATOM   7040  C22 POPEs 136     116.496  66.991  70.515  1.00  0.00           C
ATOM   7043  C3  POPEs 136     114.156  69.861  73.235  1.00  0.00           C
ATOM   7046  O31 POPEs 136     113.086  69.551  72.335  1.00  0.00           O
ATOM   7047  C31 POPEs 136     113.046  69.781  71.015  1.00  0.00           C
ATOM   7048  O32 POPEs 136     112.036  69.601  70.345  1.00  0.00           O
ATOM   7049  C32 POPEs 136     114.356  70.241  70.365  1.00  0.00           C
ATOM   7052  C23 POPEs 136     115.556  66.491  69.395  1.00  0.00           C
ATOM   7055  C24 POPEs 136     116.266  66.461  68.045  1.00  0.00           C
ATOM   7058  C25 POPEs 136     115.676  65.461  67.045  1.00  0.00           C
ATOM   7061  C26 POPEs 136     116.676  65.111  65.945  1.00  0.00           C
ATOM   7064  C27 POPEs 136     116.136  64.161  64.865  1.00  0.00           C
ATOM   7067  C28 POPEs 136     117.246  63.751  63.875  1.00  0.00           C
ATOM   7070  C29 POPEs 136     116.746  62.981  62.685  1.00  0.00           C
ATOM   7072 0C21 POPEs 136     117.376  62.881  61.495  1.00  0.00           C
ATOM   7074 1C21 POPEs 136     118.726  63.471  61.155  1.00  0.00           C
ATOM   7077 2C21 POPEs 136     119.746  62.391  60.765  1.00  0.00           C
ATOM   7080 3C21 POPEs 136     121.196  62.881  60.855  1.00  0.00           C
ATOM   7083 4C21 POPEs 136     122.246  61.761  60.665  1.00  0.00           C
ATOM   7086 5C21 POPEs 136     122.326  61.151  59.255  1.00  0.00           C
ATOM   7089 6C21 POPEs 136     123.506  61.671  58.415  1.00  0.00           C
ATOM   7092 7C21 POPEs 136     123.276  63.061  57.835  1.00  0.00           C
ATOM   7095 8C21 POPEs 136     124.526  63.741  57.285  1.00  0.00           C
ATOM   7099  C33 POPEs 136     114.116  70.801  68.935  1.00  0.00           C
ATOM   7102  C34 POPEs 136     115.386  71.321  68.245  1.00  0.00           C
ATOM   7105  C35 POPEs 136     115.056  71.971  66.895  1.00  0.00           C
ATOM   7108  C36 POPEs 136     116.276  72.451  66.095  1.00  0.00           C
ATOM   7111  C37 POPEs 136     115.866  73.101  64.765  1.00  0.00           C
ATOM   7114  C38 POPEs 136     116.646  72.581  63.545  1.00  0.00           C
ATOM   7117  C39 POPEs 136     115.956  72.911  62.215  1.00  0.00           C
ATOM   7120 0C31 POPEs 136     116.816  72.601  60.985  1.00  0.00           C
ATOM   7123 1C31 POPEs 136     115.986  72.301  59.725  1.00  0.00           C
ATOM   7126 2C31 POPEs 136     116.806  71.671  58.575  1.00  0.00           C
ATOM   7129 3C31 POPEs 136     117.896  72.591  57.985  1.00  0.00           C
ATOM   7132 4C31 POPEs 136     117.326  73.771  57.205  1.00  0.00           C
ATOM   7135 5C31 POPEs 136     118.426  74.681  56.635  1.00  0.00           C
ATOM   7138 6C31 POPEs 136     117.876  75.891  55.865  1.00  0.00           C
ATOM   7142  NH3 POPEt 137      85.426  59.411  42.525  1.00  0.00           N
ATOM   7146  C12 POPEt 137      84.136  59.281  41.745  1.00  0.00           C
ATOM   7149  C11 POPEt 137      84.416  59.081  40.265  1.00  0.00           C
ATOM   7152  P   POPEt 137      84.916  56.551  39.845  1.00  0.00           P
ATOM   7153  O13 POPEt 137      83.846  56.511  38.825  1.00  0.00           O
ATOM   7154  O14 POPEt 137      86.146  55.761  39.655  1.00  0.00           O
ATOM   7155  O11 POPEt 137      84.236  56.151  41.215  1.00  0.00           O
ATOM   7156  O12 POPEt 137      85.376  58.041  40.075  1.00  0.00           O
ATOM   7157  C1  POPEt 137      83.966  54.751  41.395  1.00  0.00           C
ATOM   7160  C2  POPEt 137      83.316  54.541  42.775  1.00  0.00           C
ATOM   7162  O21 POPEt 137      82.696  53.241  42.775  1.00  0.00           O
ATOM   7163  C21 POPEt 137      82.566  52.571  43.915  1.00  0.00           C
ATOM   7164  O22 POPEt 137      81.626  51.831  44.155  1.00  0.00           O
ATOM   7165  C22 POPEt 137      83.716  52.721  44.895  1.00  0.00           C
ATOM   7168  C3  POPEt 137      82.226  55.621  43.035  1.00  0.00           C
ATOM   7171  O31 POPEt 137      81.276  55.221  44.035  1.00  0.00           O
ATOM   7172  C31 POPEt 137      81.496  55.661  45.265  1.00  0.00           C
ATOM   7173  O32 POPEt 137      82.376  56.431  45.585  1.00  0.00           O
ATOM   7174  C32 POPEt 137      80.506  54.961  46.175  1.00  0.00           C
ATOM   7177  C23 POPEt 137      83.686  51.651  46.015  1.00  0.00           C
ATOM   7180  C24 POPEt 137      84.926  51.731  46.915  1.00  0.00           C
ATOM   7183  C25 POPEt 137      84.886  50.851  48.165  1.00  0.00           C
ATOM   7186  C26 POPEt 137      83.596  51.041  48.975  1.00  0.00           C
ATOM   7189  C27 POPEt 137      83.726  50.811  50.495  1.00  0.00           C
ATOM   7192  C28 POPEt 137      82.406  51.171  51.225  1.00  0.00           C
ATOM   7195  C29 POPEt 137      82.326  50.741  52.665  1.00  0.00           C
ATOM   7197 0C21 POPEt 137      82.286  51.581  53.725  1.00  0.00           C
ATOM   7199 1C21 POPEt 137      82.356  53.091  53.685  1.00  0.00           C
ATOM   7202 2C21 POPEt 137      83.806  53.621  53.605  1.00  0.00           C
ATOM   7205 3C21 POPEt 137      83.886  55.141  53.815  1.00  0.00           C
ATOM   7208 4C21 POPEt 137      85.346  55.641  53.885  1.00  0.00           C
ATOM   7211 5C21 POPEt 137      85.496  57.031  54.535  1.00  0.00           C
ATOM   7214 6C21 POPEt 137      85.326  56.971  56.065  1.00  0.00           C
ATOM   7217 7C21 POPEt 137      85.606  58.321  56.735  1.00  0.00           C
ATOM   7220 8C21 POPEt 137      85.276  58.311  58.235  1.00  0.00           C
ATOM   7224  C33 POPEt 137      80.556  55.481  47.625  1.00  0.00           C
ATOM   7227  C34 POPEt 137      79.866  56.831  47.825  1.00  0.00           C
ATOM   7230  C35 POPEt 137      80.856  57.921  48.225  1.00  0.00           C
ATOM   7233  C36 POPEt 137      81.336  57.861  49.675  1.00  0.00           C
ATOM   7236  C37 POPEt 137      82.036  59.181  50.035  1.00  0.00           C
ATOM   7239  C38 POPEt 137      83.406  58.971  50.645  1.00  0.00           C
ATOM   7242  C39 POPEt 137      84.066  60.301  50.965  1.00  0.00           C
ATOM   7245 0C31 POPEt 137      85.536  60.121  51.355  1.00  0.00           C
ATOM   7248 1C31 POPEt 137      86.076  61.321  52.115  1.00  0.00           C
ATOM   7251 2C31 POPEt 137      87.536  61.101  52.525  1.00  0.00           C
ATOM   7254 3C31 POPEt 137      88.166  62.301  53.245  1.00  0.00           C
ATOM   7257 4C31 POPEt 137      87.396  62.701  54.505  1.00  0.00           C
ATOM   7260 5C31 POPEt 137      88.256  63.501  55.485  1.00  0.00           C
ATOM   7263 6C31 POPEt 137      87.526  63.831  56.795  1.00  0.00           C
ATOM   7267  NH3 POPEu 138      85.246  28.391  35.215  1.00  0.00           N
ATOM   7271  C12 POPEu 138      86.626  28.931  34.995  1.00  0.00           C
ATOM   7274  C11 POPEu 138      87.646  28.091  35.765  1.00  0.00           C
ATOM   7277  P   POPEu 138      90.276  28.441  35.755  1.00  0.00           P
ATOM   7278  O13 POPEu 138      90.336  27.161  35.035  1.00  0.00           O
ATOM   7279  O14 POPEu 138      90.976  29.591  35.125  1.00  0.00           O
ATOM   7280  O11 POPEu 138      90.856  28.251  37.215  1.00  0.00           O
ATOM   7281  O12 POPEu 138      88.786  28.881  36.015  1.00  0.00           O
ATOM   7282  C1  POPEu 138      90.126  28.751  38.335  1.00  0.00           C
ATOM   7285  C2  POPEu 138      90.316  30.281  38.515  1.00  0.00           C
ATOM   7287  O21 POPEu 138      90.856  30.471  39.835  1.00  0.00           O
ATOM   7288  C21 POPEu 138      91.626  31.531  39.995  1.00  0.00           C
ATOM   7289  O22 POPEu 138      91.896  32.341  39.125  1.00  0.00           O
ATOM   7290  C22 POPEu 138      92.066  31.601  41.465  1.00  0.00           C
ATOM   7293  C3  POPEu 138      88.976  31.041  38.265  1.00  0.00           C
ATOM   7296  O31 POPEu 138      89.046  32.481  38.375  1.00  0.00           O
ATOM   7297  C31 POPEu 138      88.636  32.971  39.565  1.00  0.00           C
ATOM   7298  O32 POPEu 138      88.306  32.271  40.505  1.00  0.00           O
ATOM   7299  C32 POPEu 138      88.636  34.491  39.495  1.00  0.00           C
ATOM   7302  C23 POPEu 138      93.556  31.251  41.755  1.00  0.00           C
ATOM   7305  C24 POPEu 138      93.806  30.111  42.765  1.00  0.00           C
ATOM   7308  C25 POPEu 138      93.026  30.181  44.085  1.00  0.00           C
ATOM   7311  C26 POPEu 138      93.056  31.561  44.755  1.00  0.00           C
ATOM   7314  C27 POPEu 138      92.336  31.551  46.105  1.00  0.00           C
ATOM   7317  C28 POPEu 138      91.916  32.961  46.565  1.00  0.00           C
ATOM   7320  C29 POPEu 138      93.076  33.871  46.855  1.00  0.00           C
ATOM   7322 0C21 POPEu 138      93.006  35.001  47.575  1.00  0.00           C
ATOM   7324 1C21 POPEu 138      91.746  35.541  48.205  1.00  0.00           C
ATOM   7327 2C21 POPEu 138      91.316  36.871  47.565  1.00  0.00           C
ATOM   7330 3C21 POPEu 138      92.216  38.031  48.015  1.00  0.00           C
ATOM   7333 4C21 POPEu 138      91.716  39.391  47.535  1.00  0.00           C
ATOM   7336 5C21 POPEu 138      92.536  40.521  48.145  1.00  0.00           C
ATOM   7339 6C21 POPEu 138      92.176  41.901  47.595  1.00  0.00           C
ATOM   7342 7C21 POPEu 138      92.376  41.991  46.075  1.00  0.00           C
ATOM   7345 8C21 POPEu 138      92.266  43.411  45.525  1.00  0.00           C
ATOM   7349  C33 POPEu 138      88.556  35.161  40.885  1.00  0.00           C
ATOM   7352  C34 POPEu 138      89.896  35.171  41.625  1.00  0.00           C
ATOM   7355  C35 POPEu 138      90.686  36.471  41.455  1.00  0.00           C
ATOM   7358  C36 POPEu 138      92.116  36.481  42.035  1.00  0.00           C
ATOM   7361  C37 POPEu 138      92.326  35.651  43.305  1.00  0.00           C
ATOM   7364  C38 POPEu 138      93.816  35.391  43.595  1.00  0.00           C
ATOM   7367  C39 POPEu 138      94.496  36.581  44.265  1.00  0.00           C
ATOM   7370 0C31 POPEu 138      95.876  36.241  44.845  1.00  0.00           C
ATOM   7373 1C31 POPEu 138      96.256  37.231  45.945  1.00  0.00           C
ATOM   7376 2C31 POPEu 138      97.666  37.011  46.515  1.00  0.00           C
ATOM   7379 3C31 POPEu 138      97.986  37.941  47.695  1.00  0.00           C
ATOM   7382 4C31 POPEu 138      97.196  37.611  48.965  1.00  0.00           C
ATOM   7385 5C31 POPEu 138      97.546  38.551  50.125  1.00  0.00           C
ATOM   7388 6C31 POPEu 138      96.776  38.241  51.405  1.00  0.00           C
ATOM   7392  NH3 POPEv 139      26.716  73.241  75.155  1.00  0.00           N
ATOM   7396  C12 POPEv 139      25.326  73.791  75.105  1.00  0.00           C
ATOM   7399  C11 POPEv 139      24.406  72.731  75.715  1.00  0.00           C
ATOM   7402  P   POPEv 139      22.036  72.411  76.645  1.00  0.00           P
ATOM   7403  O13 POPEv 139      22.616  71.471  77.635  1.00  0.00           O
ATOM   7404  O14 POPEv 139      20.976  73.301  77.155  1.00  0.00           O
ATOM   7405  O11 POPEv 139      21.486  71.641  75.385  1.00  0.00           O
ATOM   7406  O12 POPEv 139      23.156  73.341  76.025  1.00  0.00           O
ATOM   7407  C1  POPEv 139      21.356  72.301  74.125  1.00  0.00           C
ATOM   7410  C2  POPEv 139      20.116  71.751  73.365  1.00  0.00           C
ATOM   7412  O21 POPEv 139      20.446  71.381  72.015  1.00  0.00           O
ATOM   7413  C21 POPEv 139      20.896  72.351  71.245  1.00  0.00           C
ATOM   7414  O22 POPEv 139      21.206  73.481  71.595  1.00  0.00           O
ATOM   7415  C22 POPEv 139      21.076  71.831  69.825  1.00  0.00           C
ATOM   7418  C3  POPEv 139      18.896  72.721  73.395  1.00  0.00           C
ATOM   7421  O31 POPEv 139      17.996  72.521  72.285  1.00  0.00           O
ATOM   7422  C31 POPEv 139      16.916  71.781  72.495  1.00  0.00           C
ATOM   7423  O32 POPEv 139      16.716  71.081  73.475  1.00  0.00           O
ATOM   7424  C32 POPEv 139      15.916  71.981  71.365  1.00  0.00           C
ATOM   7427  C23 POPEv 139      20.526  72.811  68.765  1.00  0.00           C
ATOM   7430  C24 POPEv 139      21.156  72.601  67.385  1.00  0.00           C
ATOM   7433  C25 POPEv 139      20.806  71.251  66.755  1.00  0.00           C
ATOM   7436  C26 POPEv 139      21.276  71.151  65.305  1.00  0.00           C
ATOM   7439  C27 POPEv 139      20.586  70.051  64.485  1.00  0.00           C
ATOM   7442  C28 POPEv 139      20.866  70.281  62.985  1.00  0.00           C
ATOM   7445  C29 POPEv 139      20.246  69.301  62.035  1.00  0.00           C
ATOM   7447 0C21 POPEv 139      20.256  69.461  60.695  1.00  0.00           C
ATOM   7449 1C21 POPEv 139      20.926  70.601  59.965  1.00  0.00           C
ATOM   7452 2C21 POPEv 139      22.016  70.071  59.005  1.00  0.00           C
ATOM   7455 3C21 POPEv 139      22.916  71.181  58.445  1.00  0.00           C
ATOM   7458 4C21 POPEv 139      24.076  70.581  57.635  1.00  0.00           C
ATOM   7461 5C21 POPEv 139      25.116  71.591  57.175  1.00  0.00           C
ATOM   7464 6C21 POPEv 139      26.546  71.091  57.435  1.00  0.00           C
ATOM   7467 7C21 POPEv 139      27.626  72.051  56.935  1.00  0.00           C
ATOM   7470 8C21 POPEv 139      29.036  71.481  57.065  1.00  0.00           C
ATOM   7474  C33 POPEv 139      16.146  71.011  70.185  1.00  0.00           C
ATOM   7477  C34 POPEv 139      15.606  71.581  68.865  1.00  0.00           C
ATOM   7480  C35 POPEv 139      15.936  70.651  67.695  1.00  0.00           C
ATOM   7483  C36 POPEv 139      15.736  71.291  66.325  1.00  0.00           C
ATOM   7486  C37 POPEv 139      16.196  70.361  65.195  1.00  0.00           C
ATOM   7489  C38 POPEv 139      15.986  70.961  63.795  1.00  0.00           C
ATOM   7492  C39 POPEv 139      16.626  70.121  62.685  1.00  0.00           C
ATOM   7495 0C31 POPEv 139      15.906  68.801  62.385  1.00  0.00           C
ATOM   7498 1C31 POPEv 139      16.536  68.061  61.195  1.00  0.00           C
ATOM   7501 2C31 POPEv 139      15.936  66.681  60.925  1.00  0.00           C
ATOM   7504 3C31 POPEv 139      16.656  65.971  59.765  1.00  0.00           C
ATOM   7507 4C31 POPEv 139      16.516  64.441  59.805  1.00  0.00           C
ATOM   7510 5C31 POPEv 139      17.376  63.761  58.735  1.00  0.00           C
ATOM   7513 6C31 POPEv 139      17.306  62.231  58.775  1.00  0.00           C
ATOM   7517  NH3 POPEw 140      54.996  39.111  80.035  1.00  0.00           N
ATOM   7521  C12 POPEw 140      56.446  39.071  79.625  1.00  0.00           C
ATOM   7524  C11 POPEw 140      57.296  39.961  80.545  1.00  0.00           C
ATOM   7527  P   POPEw 140      59.646  40.851  79.845  1.00  0.00           P
ATOM   7528  O13 POPEw 140      59.336  42.121  80.535  1.00  0.00           O
ATOM   7529  O14 POPEw 140      61.066  40.411  79.845  1.00  0.00           O
ATOM   7530  O11 POPEw 140      59.196  40.941  78.345  1.00  0.00           O
ATOM   7531  O12 POPEw 140      58.686  39.711  80.345  1.00  0.00           O
ATOM   7532  C1  POPEw 140      59.566  42.011  77.485  1.00  0.00           C
ATOM   7535  C2  POPEw 140      59.176  41.611  76.035  1.00  0.00           C
ATOM   7537  O21 POPEw 140      59.606  42.581  75.055  1.00  0.00           O
ATOM   7538  C21 POPEw 140      60.906  42.741  74.865  1.00  0.00           C
ATOM   7539  O22 POPEw 140      61.786  42.081  75.395  1.00  0.00           O
ATOM   7540  C22 POPEw 140      61.116  43.811  73.785  1.00  0.00           C
ATOM   7543  C3  POPEw 140      57.636  41.441  75.885  1.00  0.00           C
ATOM   7546  O31 POPEw 140      57.286  40.371  74.985  1.00  0.00           O
ATOM   7547  C31 POPEw 140      56.996  40.711  73.735  1.00  0.00           C
ATOM   7548  O32 POPEw 140      57.116  41.831  73.255  1.00  0.00           O
ATOM   7549  C32 POPEw 140      56.616  39.421  72.975  1.00  0.00           C
ATOM   7552  C23 POPEw 140      61.826  43.281  72.495  1.00  0.00           C
ATOM   7555  C24 POPEw 140      60.986  43.481  71.225  1.00  0.00           C
ATOM   7558  C25 POPEw 140      60.856  44.941  70.775  1.00  0.00           C
ATOM   7561  C26 POPEw 140      61.916  45.321  69.725  1.00  0.00           C
ATOM   7564  C27 POPEw 140      61.536  44.881  68.305  1.00  0.00           C
ATOM   7567  C28 POPEw 140      62.726  44.961  67.325  1.00  0.00           C
ATOM   7570  C29 POPEw 140      62.316  45.061  65.875  1.00  0.00           C
ATOM   7572 0C21 POPEw 140      61.946  46.191  65.245  1.00  0.00           C
ATOM   7574 1C21 POPEw 140      61.886  47.561  65.875  1.00  0.00           C
ATOM   7577 2C21 POPEw 140      62.226  48.721  64.925  1.00  0.00           C
ATOM   7580 3C21 POPEw 140      63.636  48.611  64.315  1.00  0.00           C
ATOM   7583 4C21 POPEw 140      64.216  49.971  63.895  1.00  0.00           C
ATOM   7586 5C21 POPEw 140      63.456  50.701  62.775  1.00  0.00           C
ATOM   7589 6C21 POPEw 140      64.096  52.061  62.465  1.00  0.00           C
ATOM   7592 7C21 POPEw 140      63.386  52.851  61.365  1.00  0.00           C
ATOM   7595 8C21 POPEw 140      64.056  54.181  61.035  1.00  0.00           C
ATOM   7599  C33 POPEw 140      55.396  39.521  72.015  1.00  0.00           C
ATOM   7602  C34 POPEw 140      55.816  39.651  70.545  1.00  0.00           C
ATOM   7605  C35 POPEw 140      54.646  39.591  69.555  1.00  0.00           C
ATOM   7608  C36 POPEw 140      55.076  39.961  68.125  1.00  0.00           C
ATOM   7611  C37 POPEw 140      53.916  39.971  67.115  1.00  0.00           C
ATOM   7614  C38 POPEw 140      54.286  40.661  65.795  1.00  0.00           C
ATOM   7617  C39 POPEw 140      53.106  40.761  64.825  1.00  0.00           C
ATOM   7620 0C31 POPEw 140      53.446  41.541  63.545  1.00  0.00           C
ATOM   7623 1C31 POPEw 140      52.236  41.761  62.625  1.00  0.00           C
ATOM   7626 2C31 POPEw 140      52.586  42.561  61.365  1.00  0.00           C
ATOM   7629 3C31 POPEw 140      51.376  42.891  60.475  1.00  0.00           C
ATOM   7632 4C31 POPEw 140      50.446  43.951  61.075  1.00  0.00           C
ATOM   7635 5C31 POPEw 140      49.356  44.421  60.095  1.00  0.00           C
ATOM   7638 6C31 POPEw 140      48.566  45.631  60.615  1.00  0.00           C
ATOM   7642  NH3 POPEx 141      37.736 125.691  79.485  1.00  0.00           N
ATOM   7646  C12 POPEx 141      37.436 125.981  80.935  1.00  0.00           C
ATOM   7649  C11 POPEx 141      38.716 126.371  81.695  1.00  0.00           C
ATOM   7652  P   POPEx 141      40.176 124.131  81.695  1.00  0.00           P
ATOM   7653  O13 POPEx 141      41.556 124.241  82.215  1.00  0.00           O
ATOM   7654  O14 POPEx 141      39.446 122.851  81.795  1.00  0.00           O
ATOM   7655  O11 POPEx 141      40.176 124.481  80.145  1.00  0.00           O
ATOM   7656  O12 POPEx 141      39.296 125.261  82.355  1.00  0.00           O
ATOM   7657  C1  POPEx 141      41.146 123.761  79.355  1.00  0.00           C
ATOM   7660  C2  POPEx 141      41.586 124.641  78.175  1.00  0.00           C
ATOM   7662  O21 POPEx 141      42.556 123.941  77.365  1.00  0.00           O
ATOM   7663  C21 POPEx 141      43.796 124.311  77.245  1.00  0.00           C
ATOM   7664  O22 POPEx 141      44.426 125.071  77.975  1.00  0.00           O
ATOM   7665  C22 POPEx 141      44.396 123.641  76.015  1.00  0.00           C
ATOM   7668  C3  POPEx 141      41.906 126.101  78.635  1.00  0.00           C
ATOM   7671  O31 POPEx 141      42.266 126.991  77.565  1.00  0.00           O
ATOM   7672  C31 POPEx 141      41.346 127.251  76.665  1.00  0.00           C
ATOM   7673  O32 POPEx 141      40.236 126.741  76.585  1.00  0.00           O
ATOM   7674  C32 POPEx 141      41.896 128.301  75.715  1.00  0.00           C
ATOM   7677  C23 POPEx 141      45.256 124.621  75.175  1.00  0.00           C
ATOM   7680  C24 POPEx 141      44.996 124.421  73.685  1.00  0.00           C
ATOM   7683  C25 POPEx 141      46.016 125.141  72.795  1.00  0.00           C
ATOM   7686  C26 POPEx 141      45.776 124.861  71.305  1.00  0.00           C
ATOM   7689  C27 POPEx 141      46.776 125.651  70.445  1.00  0.00           C
ATOM   7692  C28 POPEx 141      46.876 125.191  68.975  1.00  0.00           C
ATOM   7695  C29 POPEx 141      47.256 123.731  68.865  1.00  0.00           C
ATOM   7697 0C21 POPEx 141      46.766 122.841  67.985  1.00  0.00           C
ATOM   7699 1C21 POPEx 141      45.786 123.111  66.865  1.00  0.00           C
ATOM   7702 2C21 POPEx 141      46.486 123.361  65.515  1.00  0.00           C
ATOM   7705 3C21 POPEx 141      46.986 122.071  64.855  1.00  0.00           C
ATOM   7708 4C21 POPEx 141      48.036 122.331  63.765  1.00  0.00           C
ATOM   7711 5C21 POPEx 141      47.486 122.961  62.475  1.00  0.00           C
ATOM   7714 6C21 POPEx 141      46.436 122.091  61.775  1.00  0.00           C
ATOM   7717 7C21 POPEx 141      46.166 122.501  60.325  1.00  0.00           C
ATOM   7720 8C21 POPEx 141      45.096 121.641  59.655  1.00  0.00           C
ATOM   7724  C33 POPEx 141      40.866 128.691  74.635  1.00  0.00           C
ATOM   7727  C34 POPEx 141      41.446 129.681  73.625  1.00  0.00           C
ATOM   7730  C35 POPEx 141      42.446 129.071  72.635  1.00  0.00           C
ATOM   7733  C36 POPEx 141      41.756 128.221  71.565  1.00  0.00           C
ATOM   7736  C37 POPEx 141      42.736 127.721  70.495  1.00  0.00           C
ATOM   7739  C38 POPEx 141      42.066 127.421  69.145  1.00  0.00           C
ATOM   7742  C39 POPEx 141      40.836 126.511  69.295  1.00  0.00           C
ATOM   7745 0C31 POPEx 141      40.496 125.711  68.035  1.00  0.00           C
ATOM   7748 1C31 POPEx 141      39.306 124.781  68.275  1.00  0.00           C
ATOM   7751 2C31 POPEx 141      39.236 123.601  67.295  1.00  0.00           C
ATOM   7754 3C31 POPEx 141      40.076 122.391  67.755  1.00  0.00           C
ATOM   7757 4C31 POPEx 141      39.416 121.621  68.915  1.00  0.00           C
ATOM   7760 5C31 POPEx 141      40.216 120.401  69.375  1.00  0.00           C
ATOM   7763 6C31 POPEx 141      39.566 119.691  70.565  1.00  0.00           C
ATOM   7767  NH3 POPEy 142     119.906 128.891  79.675  1.00  0.00           N
ATOM   7771  C12 POPEy 142     118.466 128.531  79.485  1.00  0.00           C
ATOM   7774  C11 POPEy 142     118.246 128.031  78.055  1.00  0.00           C
ATOM   7777  P   POPEy 142     116.186 126.441  78.065  1.00  0.00           P
ATOM   7778  O13 POPEy 142     116.886 125.811  79.195  1.00  0.00           O
ATOM   7779  O14 POPEy 142     114.716 126.611  78.135  1.00  0.00           O
ATOM   7780  O11 POPEy 142     116.506 125.651  76.725  1.00  0.00           O
ATOM   7781  O12 POPEy 142     116.856 127.861  77.795  1.00  0.00           O
ATOM   7782  C1  POPEy 142     116.806 126.401  75.545  1.00  0.00           C
ATOM   7785  C2  POPEy 142     116.486 125.621  74.245  1.00  0.00           C
ATOM   7787  O21 POPEy 142     117.626 125.711  73.365  1.00  0.00           O
ATOM   7788  C21 POPEy 142     117.766 126.771  72.585  1.00  0.00           C
ATOM   7789  O22 POPEy 142     117.046 127.751  72.535  1.00  0.00           O
ATOM   7790  C22 POPEy 142     119.126 126.671  71.885  1.00  0.00           C
ATOM   7793  C3  POPEy 142     115.106 126.011  73.615  1.00  0.00           C
ATOM   7796  O31 POPEy 142     115.006 125.571  72.255  1.00  0.00           O
ATOM   7797  C31 POPEy 142     114.006 126.081  71.545  1.00  0.00           C
ATOM   7798  O32 POPEy 142     113.116 126.791  71.985  1.00  0.00           O
ATOM   7799  C32 POPEy 142     114.146 125.581  70.095  1.00  0.00           C
ATOM   7802  C23 POPEy 142     119.586 128.041  71.325  1.00  0.00           C
ATOM   7805  C24 POPEy 142     119.056 128.371  69.915  1.00  0.00           C
ATOM   7808  C25 POPEy 142     119.706 127.491  68.835  1.00  0.00           C
ATOM   7811  C26 POPEy 142     119.216 127.771  67.405  1.00  0.00           C
ATOM   7814  C27 POPEy 142     120.136 128.661  66.555  1.00  0.00           C
ATOM   7817  C28 POPEy 142     119.716 128.531  65.075  1.00  0.00           C
ATOM   7820  C29 POPEy 142     120.596 129.241  64.065  1.00  0.00           C
ATOM   7822 0C21 POPEy 142     120.726 128.861  62.785  1.00  0.00           C
ATOM   7824 1C21 POPEy 142     120.046 127.661  62.155  1.00  0.00           C
ATOM   7827 2C21 POPEy 142     118.566 127.891  61.785  1.00  0.00           C
ATOM   7830 3C21 POPEy 142     118.346 128.981  60.725  1.00  0.00           C
ATOM   7833 4C21 POPEy 142     116.956 128.921  60.075  1.00  0.00           C
ATOM   7836 5C21 POPEy 142     115.776 129.241  61.005  1.00  0.00           C
ATOM   7839 6C21 POPEy 142     114.426 129.181  60.265  1.00  0.00           C
ATOM   7842 7C21 POPEy 142     113.226 129.491  61.165  1.00  0.00           C
ATOM   7845 8C21 POPEy 142     111.876 129.481  60.425  1.00  0.00           C
ATOM   7849  C33 POPEy 142     113.256 126.261  69.035  1.00  0.00           C
ATOM   7852  C34 POPEy 142     112.756 125.271  67.965  1.00  0.00           C
ATOM   7855  C35 POPEy 142     113.856 124.551  67.165  1.00  0.00           C
ATOM   7858  C36 POPEy 142     113.276 123.521  66.175  1.00  0.00           C
ATOM   7861  C37 POPEy 142     114.266 123.131  65.075  1.00  0.00           C
ATOM   7864  C38 POPEy 142     113.816 121.971  64.155  1.00  0.00           C
ATOM   7867  C39 POPEy 142     112.416 122.101  63.525  1.00  0.00           C
ATOM   7870 0C31 POPEy 142     112.286 123.181  62.445  1.00  0.00           C
ATOM   7873 1C31 POPEy 142     110.946 123.101  61.685  1.00  0.00           C
ATOM   7876 2C31 POPEy 142     110.816 124.151  60.585  1.00  0.00           C
ATOM   7879 3C31 POPEy 142     109.396 124.281  59.985  1.00  0.00           C
ATOM   7882 4C31 POPEy 142     108.936 123.071  59.165  1.00  0.00           C
ATOM   7885 5C31 POPEy 142     107.656 123.381  58.365  1.00  0.00           C
ATOM   7888 6C31 POPEy 142     106.976 122.161  57.735  1.00  0.00           C
ATOM   7892  NH3 POPEz 143      87.306  26.411  81.435  1.00  0.00           N
ATOM   7896  C12 POPEz 143      86.026  25.621  81.525  1.00  0.00           C
ATOM   7899  C11 POPEz 143      86.246  24.091  81.415  1.00  0.00           C
ATOM   7902  P   POPEz 143      84.396  22.191  81.055  1.00  0.00           P
ATOM   7903  O13 POPEz 143      85.436  21.291  80.525  1.00  0.00           O
ATOM   7904  O14 POPEz 143      83.336  21.591  81.895  1.00  0.00           O
ATOM   7905  O11 POPEz 143      83.596  22.921  79.905  1.00  0.00           O
ATOM   7906  O12 POPEz 143      85.046  23.421  81.805  1.00  0.00           O
ATOM   7907  C1  POPEz 143      83.996  22.921  78.545  1.00  0.00           C
ATOM   7910  C2  POPEz 143      82.826  22.681  77.535  1.00  0.00           C
ATOM   7912  O21 POPEz 143      81.626  23.371  77.955  1.00  0.00           O
ATOM   7913  C21 POPEz 143      80.786  23.641  76.945  1.00  0.00           C
ATOM   7914  O22 POPEz 143      79.706  23.091  76.795  1.00  0.00           O
ATOM   7915  C22 POPEz 143      81.306  24.781  76.045  1.00  0.00           C
ATOM   7918  C3  POPEz 143      82.506  21.181  77.235  1.00  0.00           C
ATOM   7921  O31 POPEz 143      81.766  21.051  75.995  1.00  0.00           O
ATOM   7922  C31 POPEz 143      82.416  20.661  74.895  1.00  0.00           C
ATOM   7923  O32 POPEz 143      83.606  20.381  74.835  1.00  0.00           O
ATOM   7924  C32 POPEz 143      81.416  20.611  73.735  1.00  0.00           C
ATOM   7927  C23 POPEz 143      81.416  24.431  74.525  1.00  0.00           C
ATOM   7930  C24 POPEz 143      82.146  25.531  73.725  1.00  0.00           C
ATOM   7933  C25 POPEz 143      82.896  25.061  72.455  1.00  0.00           C
ATOM   7936  C26 POPEz 143      82.036  24.891  71.205  1.00  0.00           C
ATOM   7939  C27 POPEz 143      82.896  24.441  70.005  1.00  0.00           C
ATOM   7942  C28 POPEz 143      82.116  24.311  68.685  1.00  0.00           C
ATOM   7945  C29 POPEz 143      81.566  25.631  68.215  1.00  0.00           C
ATOM   7947 0C21 POPEz 143      80.376  25.821  67.615  1.00  0.00           C
ATOM   7949 1C21 POPEz 143      79.396  24.751  67.225  1.00  0.00           C
ATOM   7952 2C21 POPEz 143      78.676  25.091  65.905  1.00  0.00           C
ATOM   7955 3C21 POPEz 143      79.556  24.891  64.655  1.00  0.00           C
ATOM   7958 4C21 POPEz 143      78.926  25.441  63.365  1.00  0.00           C
ATOM   7961 5C21 POPEz 143      77.566  24.831  63.015  1.00  0.00           C
ATOM   7964 6C21 POPEz 143      77.156  25.151  61.575  1.00  0.00           C
ATOM   7967 7C21 POPEz 143      75.776  24.611  61.185  1.00  0.00           C
ATOM   7970 8C21 POPEz 143      75.436  24.911  59.725  1.00  0.00           C
ATOM   7974  C33 POPEz 143      81.946  19.891  72.455  1.00  0.00           C
ATOM   7977  C34 POPEz 143      81.036  18.761  71.965  1.00  0.00           C
ATOM   7980  C35 POPEz 143      79.826  19.231  71.145  1.00  0.00           C
ATOM   7983  C36 POPEz 143      79.256  18.091  70.285  1.00  0.00           C
ATOM   7986  C37 POPEz 143      78.006  18.501  69.505  1.00  0.00           C
ATOM   7989  C38 POPEz 143      77.436  17.351  68.655  1.00  0.00           C
ATOM   7992  C39 POPEz 143      76.136  17.741  67.955  1.00  0.00           C
ATOM   7995 0C31 POPEz 143      75.396  16.531  67.375  1.00  0.00           C
ATOM   7998 1C31 POPEz 143      74.106  16.941  66.655  1.00  0.00           C
ATOM   8001 2C31 POPEz 143      74.296  17.061  65.145  1.00  0.00           C
ATOM   8004 3C31 POPEz 143      72.986  17.371  64.405  1.00  0.00           C
ATOM   8007 4C31 POPEz 143      72.156  16.121  64.095  1.00  0.00           C
ATOM   8010 5C31 POPEz 143      71.226  16.311  62.895  1.00  0.00           C
ATOM   8013 6C31 POPEz 143      70.246  15.151  62.695  1.00  0.00           C
ATOM   8017  NH3 POPE0 144      50.936  84.621  35.015  1.00  0.00           N
ATOM   8021  C12 POPE0 144      51.686  83.361  35.385  1.00  0.00           C
ATOM   8024  C11 POPE0 144      53.206  83.601  35.505  1.00  0.00           C
ATOM   8027  P   POPE0 144      54.086  85.691  34.125  1.00  0.00           P
ATOM   8028  O13 POPE0 144      54.946  85.851  32.925  1.00  0.00           O
ATOM   8029  O14 POPE0 144      52.746  86.311  34.085  1.00  0.00           O
ATOM   8030  O11 POPE0 144      54.826  86.051  35.465  1.00  0.00           O
ATOM   8031  O12 POPE0 144      53.776  84.151  34.315  1.00  0.00           O
ATOM   8032  C1  POPE0 144      54.396  87.071  36.375  1.00  0.00           C
ATOM   8035  C2  POPE0 144      54.566  86.661  37.865  1.00  0.00           C
ATOM   8037  O21 POPE0 144      54.336  87.851  38.665  1.00  0.00           O
ATOM   8038  C21 POPE0 144      53.976  87.631  39.925  1.00  0.00           C
ATOM   8039  O22 POPE0 144      53.696  86.551  40.425  1.00  0.00           O
ATOM   8040  C22 POPE0 144      53.876  88.941  40.685  1.00  0.00           C
ATOM   8043  C3  POPE0 144      55.986  86.081  38.145  1.00  0.00           C
ATOM   8046  O31 POPE0 144      56.046  85.231  39.315  1.00  0.00           O
ATOM   8047  C31 POPE0 144      56.526  85.781  40.425  1.00  0.00           C
ATOM   8048  O32 POPE0 144      56.926  86.931  40.525  1.00  0.00           O
ATOM   8049  C32 POPE0 144      56.486  84.771  41.565  1.00  0.00           C
ATOM   8052  C23 POPE0 144      53.556  88.691  42.185  1.00  0.00           C
ATOM   8055  C24 POPE0 144      53.146  89.981  42.905  1.00  0.00           C
ATOM   8058  C25 POPE0 144      53.136  89.921  44.445  1.00  0.00           C
ATOM   8061  C26 POPE0 144      53.086  91.321  45.085  1.00  0.00           C
ATOM   8064  C27 POPE0 144      52.986  91.351  46.615  1.00  0.00           C
ATOM   8067  C28 POPE0 144      52.556  92.751  47.105  1.00  0.00           C
ATOM   8070  C29 POPE0 144      52.736  92.961  48.585  1.00  0.00           C
ATOM   8072 0C21 POPE0 144      51.776  93.111  49.515  1.00  0.00           C
ATOM   8074 1C21 POPE0 144      50.276  93.141  49.325  1.00  0.00           C
ATOM   8077 2C21 POPE0 144      49.526  94.151  50.215  1.00  0.00           C
ATOM   8080 3C21 POPE0 144      49.186  93.681  51.655  1.00  0.00           C
ATOM   8083 4C21 POPE0 144      50.416  93.381  52.525  1.00  0.00           C
ATOM   8086 5C21 POPE0 144      50.236  93.571  54.045  1.00  0.00           C
ATOM   8089 6C21 POPE0 144      49.036  92.861  54.675  1.00  0.00           C
ATOM   8092 7C21 POPE0 144      48.986  93.101  56.195  1.00  0.00           C
ATOM   8095 8C21 POPE0 144      47.816  92.411  56.915  1.00  0.00           C
ATOM   8099  C33 POPE0 144      57.106  85.331  42.865  1.00  0.00           C
ATOM   8102  C34 POPE0 144      56.976  84.371  44.055  1.00  0.00           C
ATOM   8105  C35 POPE0 144      55.526  84.071  44.485  1.00  0.00           C
ATOM   8108  C36 POPE0 144      54.766  85.311  44.995  1.00  0.00           C
ATOM   8111  C37 POPE0 144      53.346  84.991  45.465  1.00  0.00           C
ATOM   8114  C38 POPE0 144      52.676  86.171  46.195  1.00  0.00           C
ATOM   8117  C39 POPE0 144      53.206  86.371  47.625  1.00  0.00           C
ATOM   8120 0C31 POPE0 144      52.946  87.781  48.155  1.00  0.00           C
ATOM   8123 1C31 POPE0 144      53.726  88.091  49.435  1.00  0.00           C
ATOM   8126 2C31 POPE0 144      53.496  89.521  49.935  1.00  0.00           C
ATOM   8129 3C31 POPE0 144      54.546  90.011  50.945  1.00  0.00           C
ATOM   8132 4C31 POPE0 144      54.556  89.241  52.275  1.00  0.00           C
ATOM   8135 5C31 POPE0 144      55.946  88.691  52.605  1.00  0.00           C
ATOM   8138 6C31 POPE0 144      55.986  87.901  53.915  1.00  0.00           C
ATOM   8142  NH3 POPE1 145      61.176  66.901  37.305  1.00  0.00           N
ATOM   8146  C12 POPE1 145      60.076  66.601  38.295  1.00  0.00           C
ATOM   8149  C11 POPE1 145      58.976  65.661  37.775  1.00  0.00           C
ATOM   8152  P   POPE1 145      56.406  66.161  38.125  1.00  0.00           P
ATOM   8153  O13 POPE1 145      56.286  67.631  38.115  1.00  0.00           O
ATOM   8154  O14 POPE1 145      56.116  65.501  36.845  1.00  0.00           O
ATOM   8155  O11 POPE1 145      55.466  65.531  39.225  1.00  0.00           O
ATOM   8156  O12 POPE1 145      57.846  65.761  38.645  1.00  0.00           O
ATOM   8157  C1  POPE1 145      55.256  66.151  40.495  1.00  0.00           C
ATOM   8160  C2  POPE1 145      53.756  66.501  40.645  1.00  0.00           C
ATOM   8162  O21 POPE1 145      53.526  67.331  41.805  1.00  0.00           O
ATOM   8163  C21 POPE1 145      53.786  68.621  41.585  1.00  0.00           C
ATOM   8164  O22 POPE1 145      54.216  69.061  40.525  1.00  0.00           O
ATOM   8165  C22 POPE1 145      53.476  69.481  42.805  1.00  0.00           C
ATOM   8168  C3  POPE1 145      52.886  65.221  40.745  1.00  0.00           C
ATOM   8171  O31 POPE1 145      51.576  65.411  41.305  1.00  0.00           O
ATOM   8172  C31 POPE1 145      50.756  66.171  40.605  1.00  0.00           C
ATOM   8173  O32 POPE1 145      51.006  66.701  39.525  1.00  0.00           O
ATOM   8174  C32 POPE1 145      49.426  66.261  41.345  1.00  0.00           C
ATOM   8177  C23 POPE1 145      52.506  68.891  43.875  1.00  0.00           C
ATOM   8180  C24 POPE1 145      52.886  69.381  45.275  1.00  0.00           C
ATOM   8183  C25 POPE1 145      52.186  68.661  46.435  1.00  0.00           C
ATOM   8186  C26 POPE1 145      50.746  69.121  46.705  1.00  0.00           C
ATOM   8189  C27 POPE1 145      50.436  69.061  48.215  1.00  0.00           C
ATOM   8192  C28 POPE1 145      48.946  68.901  48.595  1.00  0.00           C
ATOM   8195  C29 POPE1 145      48.136  70.161  48.385  1.00  0.00           C
ATOM   8197 0C21 POPE1 145      47.266  70.731  49.235  1.00  0.00           C
ATOM   8199 1C21 POPE1 145      46.886  70.231  50.605  1.00  0.00           C
ATOM   8202 2C21 POPE1 145      46.766  71.351  51.645  1.00  0.00           C
ATOM   8205 3C21 POPE1 145      46.416  70.791  53.025  1.00  0.00           C
ATOM   8208 4C21 POPE1 145      46.096  71.881  54.055  1.00  0.00           C
ATOM   8211 5C21 POPE1 145      45.686  71.311  55.425  1.00  0.00           C
ATOM   8214 6C21 POPE1 145      44.866  72.311  56.235  1.00  0.00           C
ATOM   8217 7C21 POPE1 145      44.796  71.991  57.745  1.00  0.00           C
ATOM   8220 8C21 POPE1 145      44.126  73.111  58.545  1.00  0.00           C
ATOM   8224  C33 POPE1 145      49.236  67.591  42.115  1.00  0.00           C
ATOM   8227  C34 POPE1 145      49.156  67.411  43.645  1.00  0.00           C
ATOM   8230  C35 POPE1 145      48.016  66.481  44.085  1.00  0.00           C
ATOM   8233  C36 POPE1 145      47.686  66.581  45.575  1.00  0.00           C
ATOM   8236  C37 POPE1 145      46.846  65.371  46.025  1.00  0.00           C
ATOM   8239  C38 POPE1 145      46.416  65.411  47.495  1.00  0.00           C
ATOM   8242  C39 POPE1 145      45.366  66.491  47.785  1.00  0.00           C
ATOM   8245 0C31 POPE1 145      44.586  66.211  49.075  1.00  0.00           C
ATOM   8248 1C31 POPE1 145      43.306  67.061  49.185  1.00  0.00           C
ATOM   8251 2C31 POPE1 145      42.576  66.901  50.515  1.00  0.00           C
ATOM   8254 3C31 POPE1 145      43.216  67.751  51.625  1.00  0.00           C
ATOM   8257 4C31 POPE1 145      42.806  67.331  53.035  1.00  0.00           C
ATOM   8260 5C31 POPE1 145      43.486  68.211  54.095  1.00  0.00           C
ATOM   8263 6C31 POPE1 145      43.246  67.731  55.525  1.00  0.00           C
ATOM   8267  NH3 POPE2 146      59.186 129.321  79.355  1.00  0.00           N
ATOM   8271  C12 POPE2 146      58.426 128.421  80.295  1.00  0.00           C
ATOM   8274  C11 POPE2 146      57.886 127.211  79.535  1.00  0.00           C
ATOM   8277  P   POPE2 146      59.376 125.091  79.075  1.00  0.00           P
ATOM   8278  O13 POPE2 146      60.386 125.001  80.145  1.00  0.00           O
ATOM   8279  O14 POPE2 146      58.156 124.241  79.125  1.00  0.00           O
ATOM   8280  O11 POPE2 146      60.036 124.841  77.645  1.00  0.00           O
ATOM   8281  O12 POPE2 146      58.976 126.601  78.845  1.00  0.00           O
ATOM   8282  C1  POPE2 146      59.146 124.901  76.495  1.00  0.00           C
ATOM   8285  C2  POPE2 146      59.916 124.911  75.145  1.00  0.00           C
ATOM   8287  O21 POPE2 146      58.976 124.891  74.055  1.00  0.00           O
ATOM   8288  C21 POPE2 146      58.336 126.031  73.805  1.00  0.00           C
ATOM   8289  O22 POPE2 146      58.536 127.101  74.365  1.00  0.00           O
ATOM   8290  C22 POPE2 146      57.296 125.761  72.705  1.00  0.00           C
ATOM   8293  C3  POPE2 146      60.856 123.681  75.005  1.00  0.00           C
ATOM   8296  O31 POPE2 146      61.856 123.881  73.985  1.00  0.00           O
ATOM   8297  C31 POPE2 146      62.076 122.871  73.135  1.00  0.00           C
ATOM   8298  O32 POPE2 146      61.476 121.821  73.105  1.00  0.00           O
ATOM   8299  C32 POPE2 146      63.206 123.271  72.195  1.00  0.00           C
ATOM   8302  C23 POPE2 146      56.496 127.001  72.235  1.00  0.00           C
ATOM   8305  C24 POPE2 146      57.326 127.981  71.395  1.00  0.00           C
ATOM   8308  C25 POPE2 146      56.476 128.891  70.485  1.00  0.00           C
ATOM   8311  C26 POPE2 146      56.356 128.371  69.035  1.00  0.00           C
ATOM   8314  C27 POPE2 146      55.606 129.351  68.125  1.00  0.00           C
ATOM   8317  C28 POPE2 146      55.796 129.111  66.605  1.00  0.00           C
ATOM   8320  C29 POPE2 146      54.866 128.091  66.005  1.00  0.00           C
ATOM   8322 0C21 POPE2 146      54.156 128.221  64.855  1.00  0.00           C
ATOM   8324 1C21 POPE2 146      54.186 129.401  63.915  1.00  0.00           C
ATOM   8327 2C21 POPE2 146      54.076 129.031  62.415  1.00  0.00           C
ATOM   8330 3C21 POPE2 146      55.266 128.211  61.885  1.00  0.00           C
ATOM   8333 4C21 POPE2 146      55.256 127.961  60.365  1.00  0.00           C
ATOM   8336 5C21 POPE2 146      55.536 129.211  59.505  1.00  0.00           C
ATOM   8339 6C21 POPE2 146      56.106 128.851  58.125  1.00  0.00           C
ATOM   8342 7C21 POPE2 146      56.406 130.063  57.235  1.00  0.00           C
ATOM   8345 8C21 POPE2 146      57.266 129.721  56.015  1.00  0.00           C
ATOM   8349  C33 POPE2 146      63.566 122.181  71.165  1.00  0.00           C
ATOM   8352  C34 POPE2 146      64.926 122.501  70.525  1.00  0.00           C
ATOM   8355  C35 POPE2 146      65.266 121.691  69.275  1.00  0.00           C
ATOM   8358  C36 POPE2 146      65.276 120.171  69.485  1.00  0.00           C
ATOM   8361  C37 POPE2 146      65.996 119.461  68.335  1.00  0.00           C
ATOM   8364  C38 POPE2 146      65.246 118.221  67.815  1.00  0.00           C
ATOM   8367  C39 POPE2 146      65.836 117.681  66.505  1.00  0.00           C
ATOM   8370 0C31 POPE2 146      67.226 117.051  66.645  1.00  0.00           C
ATOM   8373 1C31 POPE2 146      67.186 115.681  67.355  1.00  0.00           C
ATOM   8376 2C31 POPE2 146      68.566 115.141  67.725  1.00  0.00           C
ATOM   8379 3C31 POPE2 146      68.506 113.961  68.715  1.00  0.00           C
ATOM   8382 4C31 POPE2 146      67.496 112.871  68.305  1.00  0.00           C
ATOM   8385 5C31 POPE2 146      67.536 111.641  69.225  1.00  0.00           C
ATOM   8388 6C31 POPE2 146      66.496 110.571  68.865  1.00  0.00           C
ATOM   8392  NH3 POPE3 147      12.746  40.181  76.615  1.00  0.00           N
ATOM   8396  C12 POPE3 147      11.766  39.571  75.655  1.00  0.00           C
ATOM   8399  C11 POPE3 147      11.516  40.551  74.495  1.00  0.00           C
ATOM   8402  P   POPE3 147       9.656  41.961  75.635  1.00  0.00           P
ATOM   8403  O13 POPE3 147       9.886  41.991  77.095  1.00  0.00           O
ATOM   8404  O14 POPE3 147       8.926  43.121  75.085  1.00  0.00           O
ATOM   8405  O11 POPE3 147       8.946  40.611  75.235  1.00  0.00           O
ATOM   8406  O12 POPE3 147      11.056  41.831  74.955  1.00  0.00           O
ATOM   8407  C1  POPE3 147       7.646  40.561  74.655  1.00  0.00           C
ATOM   8410  C2  POPE3 147       7.606  39.721  73.355  1.00  0.00           C
ATOM   8412  O21 POPE3 147       6.276  39.881  72.805  1.00  0.00           O
ATOM   8413  C21 POPE3 147       6.016  39.321  71.635  1.00  0.00           C
ATOM   8414  O22 POPE3 147       5.576  38.191  71.455  1.00  0.00           O
ATOM   8415  C22 POPE3 147       6.316  40.281  70.495  1.00  0.00           C
ATOM   8418  C3  POPE3 147       8.006  38.241  73.625  1.00  0.00           C
ATOM   8421  O31 POPE3 147       8.136  37.491  72.405  1.00  0.00           O
ATOM   8422  C31 POPE3 147       9.296  37.581  71.775  1.00  0.00           C
ATOM   8423  O32 POPE3 147      10.306  38.141  72.185  1.00  0.00           O
ATOM   8424  C32 POPE3 147       9.046  36.981  70.375  1.00  0.00           C
ATOM   8427  C23 POPE3 147       5.796  39.711  69.155  1.00  0.00           C
ATOM   8430  C24 POPE3 147       5.996  40.671  67.985  1.00  0.00           C
ATOM   8433  C25 POPE3 147       5.016  40.401  66.835  1.00  0.00           C
ATOM   8436  C26 POPE3 147       5.066  41.501  65.775  1.00  0.00           C
ATOM   8439  C27 POPE3 147       3.836  41.511  64.855  1.00  0.00           C
ATOM   8442  C28 POPE3 147       3.776  42.771  63.975  1.00  0.00           C
ATOM   8445  C29 POPE3 147       2.566  42.811  63.075  1.00  0.00           C
ATOM   8447 0C21 POPE3 147       2.456  43.491  61.915  1.00  0.00           C
ATOM   8449 1C21 POPE3 147       3.536  44.321  61.265  1.00  0.00           C
ATOM   8452 2C21 POPE3 147       3.496  45.811  61.645  1.00  0.00           C
ATOM   8455 3C21 POPE3 147       2.406  46.631  60.935  1.00  0.00           C
ATOM   8458 4C21 POPE3 147       2.236  48.011  61.595  1.00  0.00           C
ATOM   8461 5C21 POPE3 147       1.296  48.991  60.865  1.00  0.00           C
ATOM   8464 6C21 POPE3 147      -0.136  48.471  60.675  1.00  0.00           C
ATOM   8467 7C21 POPE3 147      -1.136  49.611  60.415  1.00  0.00           C
ATOM   8470 8C21 POPE3 147      -2.546  49.131  60.085  1.00  0.00           C
ATOM   8474  C33 POPE3 147      10.146  37.211  69.335  1.00  0.00           C
ATOM   8477  C34 POPE3 147      11.476  36.541  69.705  1.00  0.00           C
ATOM   8480  C35 POPE3 147      11.466  35.031  69.485  1.00  0.00           C
ATOM   8483  C36 POPE3 147      12.166  34.701  68.165  1.00  0.00           C
ATOM   8486  C37 POPE3 147      12.086  33.231  67.755  1.00  0.00           C
ATOM   8489  C38 POPE3 147      12.996  32.921  66.555  1.00  0.00           C
ATOM   8492  C39 POPE3 147      14.486  33.131  66.865  1.00  0.00           C
ATOM   8495 0C31 POPE3 147      15.366  32.701  65.705  1.00  0.00           C
ATOM   8498 1C31 POPE3 147      16.856  32.821  66.015  1.00  0.00           C
ATOM   8501 2C31 POPE3 147      17.716  32.151  64.945  1.00  0.00           C
ATOM   8504 3C31 POPE3 147      19.206  32.181  65.285  1.00  0.00           C
ATOM   8507 4C31 POPE3 147      19.526  31.201  66.415  1.00  0.00           C
ATOM   8510 5C31 POPE3 147      21.006  31.161  66.805  1.00  0.00           C
ATOM   8513 6C31 POPE3 147      21.146  30.911  68.305  1.00  0.00           C
ATOM   8517  NH3 POPE4 148     101.106 122.551  76.015  1.00  0.00           N
ATOM   8521  C12 POPE4 148     100.716 123.891  76.575  1.00  0.00           C
ATOM   8524  C11 POPE4 148     101.826 124.911  76.295  1.00  0.00           C
ATOM   8527  P   POPE4 148     101.006 127.271  75.615  1.00  0.00           P
ATOM   8528  O13 POPE4 148      99.916 126.671  74.815  1.00  0.00           O
ATOM   8529  O14 POPE4 148     100.786 128.601  76.225  1.00  0.00           O
ATOM   8530  O11 POPE4 148     102.346 127.291  74.795  1.00  0.00           O
ATOM   8531  O12 POPE4 148     101.436 126.221  76.735  1.00  0.00           O
ATOM   8532  C1  POPE4 148     102.486 127.991  73.565  1.00  0.00           C
ATOM   8535  C2  POPE4 148     103.476 127.231  72.605  1.00  0.00           C
ATOM   8537  O21 POPE4 148     103.166 127.331  71.205  1.00  0.00           O
ATOM   8538  C21 POPE4 148     101.966 126.911  70.825  1.00  0.00           C
ATOM   8539  O22 POPE4 148     101.126 126.391  71.525  1.00  0.00           O
ATOM   8540  C22 POPE4 148     101.716 127.241  69.345  1.00  0.00           C
ATOM   8543  C3  POPE4 148     103.666 125.741  73.025  1.00  0.00           C
ATOM   8546  O31 POPE4 148     104.366 124.961  72.055  1.00  0.00           O
ATOM   8547  C31 POPE4 148     105.666 125.171  71.935  1.00  0.00           C
ATOM   8548  O32 POPE4 148     106.306 126.051  72.485  1.00  0.00           O
ATOM   8549  C32 POPE4 148     106.206 124.021  71.075  1.00  0.00           C
ATOM   8552  C23 POPE4 148     100.566 128.271  69.175  1.00  0.00           C
ATOM   8555  C24 POPE4 148      99.886 128.301  67.795  1.00  0.00           C
ATOM   8558  C25 POPE4 148     100.846 128.571  66.635  1.00  0.00           C
ATOM   8561  C26 POPE4 148     100.156 128.401  65.275  1.00  0.00           C
ATOM   8564  C27 POPE4 148     101.126 128.601  64.105  1.00  0.00           C
ATOM   8567  C28 POPE4 148     100.586 128.061  62.775  1.00  0.00           C
ATOM   8570  C29 POPE4 148     101.616 128.241  61.695  1.00  0.00           C
ATOM   8572 0C21 POPE4 148     101.536 129.101  60.665  1.00  0.00           C
ATOM   8574 1C21 POPE4 148     100.366 130.003  60.365  1.00  0.00           C
ATOM   8577 2C21 POPE4 148     100.376 130.403  58.875  1.00  0.00           C
ATOM   8580 3C21 POPE4 148      99.146 131.223  58.465  1.00  0.00           C
ATOM   8583 4C21 POPE4 148      99.156 131.563  56.965  1.00  0.00           C
ATOM   8586 5C21 POPE4 148      98.776 130.363  56.095  1.00  0.00           C
ATOM   8589 6C21 POPE4 148      98.786 130.663  54.595  1.00  0.00           C
ATOM   8592 7C21 POPE4 148      98.246 129.481  53.775  1.00  0.00           C
ATOM   8595 8C21 POPE4 148      98.186 129.751  52.265  1.00  0.00           C
ATOM   8599  C33 POPE4 148     107.636 124.201  70.535  1.00  0.00           C
ATOM   8602  C34 POPE4 148     107.766 125.091  69.285  1.00  0.00           C
ATOM   8605  C35 POPE4 148     107.036 124.551  68.045  1.00  0.00           C
ATOM   8608  C36 POPE4 148     107.966 123.871  67.015  1.00  0.00           C
ATOM   8611  C37 POPE4 148     107.186 123.461  65.765  1.00  0.00           C
ATOM   8614  C38 POPE4 148     108.046 123.231  64.515  1.00  0.00           C
ATOM   8617  C39 POPE4 148     107.216 123.191  63.215  1.00  0.00           C
ATOM   8620 0C31 POPE4 148     106.106 122.141  63.245  1.00  0.00           C
ATOM   8623 1C31 POPE4 148     105.356 122.041  61.915  1.00  0.00           C
ATOM   8626 2C31 POPE4 148     104.386 120.861  61.925  1.00  0.00           C
ATOM   8629 3C31 POPE4 148     103.386 120.941  60.775  1.00  0.00           C
ATOM   8632 4C31 POPE4 148     102.366 119.801  60.815  1.00  0.00           C
ATOM   8635 5C31 POPE4 148     101.596 119.721  59.505  1.00  0.00           C
ATOM   8638 6C31 POPE4 148     100.446 118.721  59.515  1.00  0.00           C
ATOM   8642  NH3 POPE5 149     125.196  12.351  79.905  1.00  0.00           N
ATOM   8646  C12 POPE5 149     125.856  13.481  79.125  1.00  0.00           C
ATOM   8649  C11 POPE5 149     126.496  14.541  80.055  1.00  0.00           C
ATOM   8652  P   POPE5 149     128.796  15.281  79.015  1.00  0.00           P
ATOM   8653  O13 POPE5 149     129.676  16.351  79.555  1.00  0.00           O
ATOM   8654  O14 POPE5 149     129.146  13.861  79.295  1.00  0.00           O
ATOM   8655  O11 POPE5 149     128.806  15.451  77.435  1.00  0.00           O
ATOM   8656  O12 POPE5 149     127.266  15.531  79.355  1.00  0.00           O
ATOM   8657  C1  POPE5 149     127.926  14.601  76.675  1.00  0.00           C
ATOM   8660  C2  POPE5 149     128.076  14.761  75.135  1.00  0.00           C
ATOM   8662  O21 POPE5 149     126.816  14.531  74.495  1.00  0.00           O
ATOM   8663  C21 POPE5 149     126.166  13.401  74.655  1.00  0.00           C
ATOM   8664  O22 POPE5 149     126.506  12.431  75.315  1.00  0.00           O
ATOM   8665  C22 POPE5 149     124.876  13.491  73.815  1.00  0.00           C
ATOM   8668  C3  POPE5 149     129.216  13.901  74.525  1.00  0.00           C
ATOM   8671  O31 POPE5 149     129.136  13.781  73.085  1.00  0.00           O
ATOM   8672  C31 POPE5 149     129.796  14.691  72.385  1.00  0.00           C
ATOM   8673  O32 POPE5 149     130.378  15.661  72.845  1.00  0.00           O
ATOM   8674  C32 POPE5 149     129.776  14.301  70.895  1.00  0.00           C
ATOM   8677  C23 POPE5 149     124.076  12.181  73.665  1.00  0.00           C
ATOM   8680  C24 POPE5 149     123.246  12.171  72.365  1.00  0.00           C
ATOM   8683  C25 POPE5 149     124.066  11.861  71.105  1.00  0.00           C
ATOM   8686  C26 POPE5 149     123.196  11.851  69.835  1.00  0.00           C
ATOM   8689  C27 POPE5 149     123.946  12.241  68.555  1.00  0.00           C
ATOM   8692  C28 POPE5 149     123.006  12.411  67.355  1.00  0.00           C
ATOM   8695  C29 POPE5 149     123.596  13.251  66.255  1.00  0.00           C
ATOM   8697 0C21 POPE5 149     123.156  13.331  64.985  1.00  0.00           C
ATOM   8699 1C21 POPE5 149     121.986  12.601  64.365  1.00  0.00           C
ATOM   8702 2C21 POPE5 149     120.916  13.581  63.855  1.00  0.00           C
ATOM   8705 3C21 POPE5 149     120.016  12.991  62.755  1.00  0.00           C
ATOM   8708 4C21 POPE5 149     119.146  14.071  62.105  1.00  0.00           C
ATOM   8711 5C21 POPE5 149     117.916  13.501  61.385  1.00  0.00           C
ATOM   8714 6C21 POPE5 149     117.136  14.571  60.605  1.00  0.00           C
ATOM   8717 7C21 POPE5 149     116.166  13.961  59.585  1.00  0.00           C
ATOM   8720 8C21 POPE5 149     115.226  14.981  58.935  1.00  0.00           C
ATOM   8724  C33 POPE5 149     129.166  15.351  69.955  1.00  0.00           C
ATOM   8727  C34 POPE5 149     129.156  14.841  68.505  1.00  0.00           C
ATOM   8730  C35 POPE5 149     128.436  15.781  67.535  1.00  0.00           C
ATOM   8733  C36 POPE5 149     128.446  15.261  66.095  1.00  0.00           C
ATOM   8736  C37 POPE5 149     127.586  16.121  65.145  1.00  0.00           C
ATOM   8739  C38 POPE5 149     127.656  15.691  63.665  1.00  0.00           C
ATOM   8742  C39 POPE5 149     126.596  14.651  63.235  1.00  0.00           C
ATOM   8745 0C31 POPE5 149     126.786  13.251  63.825  1.00  0.00           C
ATOM   8748 1C31 POPE5 149     125.966  12.171  63.085  1.00  0.00           C
ATOM   8751 2C31 POPE5 149     126.186  10.761  63.655  1.00  0.00           C
ATOM   8754 3C31 POPE5 149     125.086   9.761  63.285  1.00  0.00           C
ATOM   8757 4C31 POPE5 149     124.746   9.711  61.785  1.00  0.00           C
ATOM   8760 5C31 POPE5 149     123.696   8.641  61.445  1.00  0.00           C
ATOM   8763 6C31 POPE5 149     123.326   8.601  59.965  1.00  0.00           C
ATOM   8767  NH3 POPE6 150      27.736  44.921  35.175  1.00  0.00           N
ATOM   8771  C12 POPE6 150      27.706  46.381  35.505  1.00  0.00           C
ATOM   8774  C11 POPE6 150      29.066  47.021  35.225  1.00  0.00           C
ATOM   8777  P   POPE6 150      29.416  49.571  35.375  1.00  0.00           P
ATOM   8778  O13 POPE6 150      30.786  49.581  34.775  1.00  0.00           O
ATOM   8779  O14 POPE6 150      28.236  49.721  34.485  1.00  0.00           O
ATOM   8780  O11 POPE6 150      29.366  50.581  36.595  1.00  0.00           O
ATOM   8781  O12 POPE6 150      29.206  48.171  36.055  1.00  0.00           O
ATOM   8782  C1  POPE6 150      29.796  50.201  37.915  1.00  0.00           C
ATOM   8785  C2  POPE6 150      29.096  51.111  38.965  1.00  0.00           C
ATOM   8787  O21 POPE6 150      29.596  50.961  40.305  1.00  0.00           O
ATOM   8788  C21 POPE6 150      29.396  49.831  40.955  1.00  0.00           C
ATOM   8789  O22 POPE6 150      29.046  48.751  40.485  1.00  0.00           O
ATOM   8790  C22 POPE6 150      29.536  50.101  42.455  1.00  0.00           C
ATOM   8793  C3  POPE6 150      27.546  51.001  38.875  1.00  0.00           C
ATOM   8796  O31 POPE6 150      26.896  52.151  39.455  1.00  0.00           O
ATOM   8797  C31 POPE6 150      26.246  51.951  40.605  1.00  0.00           C
ATOM   8798  O32 POPE6 150      26.126  50.861  41.145  1.00  0.00           O
ATOM   8799  C32 POPE6 150      25.656  53.261  41.105  1.00  0.00           C
ATOM   8802  C23 POPE6 150      29.526  48.791  43.295  1.00  0.00           C
ATOM   8805  C24 POPE6 150      29.666  49.011  44.805  1.00  0.00           C
ATOM   8808  C25 POPE6 150      28.426  49.601  45.515  1.00  0.00           C
ATOM   8811  C26 POPE6 150      28.666  49.751  47.025  1.00  0.00           C
ATOM   8814  C27 POPE6 150      27.436  50.201  47.825  1.00  0.00           C
ATOM   8817  C28 POPE6 150      27.126  49.301  49.035  1.00  0.00           C
ATOM   8820  C29 POPE6 150      28.186  49.361  50.095  1.00  0.00           C
ATOM   8822 0C21 POPE6 150      28.016  49.201  51.425  1.00  0.00           C
ATOM   8824 1C21 POPE6 150      26.736  48.851  52.145  1.00  0.00           C
ATOM   8827 2C21 POPE6 150      26.666  47.331  52.355  1.00  0.00           C
ATOM   8830 3C21 POPE6 150      25.466  46.901  53.215  1.00  0.00           C
ATOM   8833 4C21 POPE6 150      25.256  45.381  53.175  1.00  0.00           C
ATOM   8836 5C21 POPE6 150      24.326  44.901  54.285  1.00  0.00           C
ATOM   8839 6C21 POPE6 150      23.926  43.421  54.215  1.00  0.00           C
ATOM   8842 7C21 POPE6 150      25.106  42.451  54.325  1.00  0.00           C
ATOM   8845 8C21 POPE6 150      24.696  41.001  54.065  1.00  0.00           C
ATOM   8849  C33 POPE6 150      24.636  53.071  42.255  1.00  0.00           C
ATOM   8852  C34 POPE6 150      25.266  52.861  43.635  1.00  0.00           C
ATOM   8855  C35 POPE6 150      25.866  54.161  44.185  1.00  0.00           C
ATOM   8858  C36 POPE6 150      26.506  54.011  45.575  1.00  0.00           C
ATOM   8861  C37 POPE6 150      27.146  55.321  46.055  1.00  0.00           C
ATOM   8864  C38 POPE6 150      26.736  55.751  47.465  1.00  0.00           C
ATOM   8867  C39 POPE6 150      27.596  55.131  48.585  1.00  0.00           C
ATOM   8870 0C31 POPE6 150      27.186  55.541  50.015  1.00  0.00           C
ATOM   8873 1C31 POPE6 150      26.946  57.051  50.195  1.00  0.00           C
ATOM   8876 2C31 POPE6 150      26.606  57.451  51.645  1.00  0.00           C
ATOM   8879 3C31 POPE6 150      25.226  56.951  52.105  1.00  0.00           C
ATOM   8882 4C31 POPE6 150      24.906  57.261  53.575  1.00  0.00           C
ATOM   8885 5C31 POPE6 150      23.556  56.661  53.995  1.00  0.00           C
ATOM   8888 6C31 POPE6 150      23.236  56.821  55.485  1.00  0.00           C
ATOM   8892  NH3 POPE7 151     129.176  50.161  76.875  1.00  0.00           N
ATOM   8896  C12 POPE7 151     128.786  51.571  77.235  1.00  0.00           C
ATOM   8899  C11 POPE7 151     127.576  51.611  78.205  1.00  0.00           C
ATOM   8902  P   POPE7 151     127.916  54.221  78.855  1.00  0.00           P
ATOM   8903  O13 POPE7 151     128.396  54.831  80.115  1.00  0.00           O
ATOM   8904  O14 POPE7 151     128.886  54.331  77.745  1.00  0.00           O
ATOM   8905  O11 POPE7 151     126.546  54.851  78.375  1.00  0.00           O
ATOM   8906  O12 POPE7 151     127.616  52.701  79.115  1.00  0.00           O
ATOM   8907  C1  POPE7 151     126.016  54.541  77.095  1.00  0.00           C
ATOM   8910  C2  POPE7 151     125.006  55.641  76.715  1.00  0.00           C
ATOM   8912  O21 POPE7 151     123.856  55.101  76.045  1.00  0.00           O
ATOM   8913  C21 POPE7 151     123.766  55.001  74.745  1.00  0.00           C
ATOM   8914  O22 POPE7 151     124.676  55.041  73.935  1.00  0.00           O
ATOM   8915  C22 POPE7 151     122.346  54.521  74.435  1.00  0.00           C
ATOM   8918  C3  POPE7 151     125.646  56.871  76.035  1.00  0.00           C
ATOM   8921  O31 POPE7 151     124.586  57.801  75.725  1.00  0.00           O
ATOM   8922  C31 POPE7 151     124.846  58.651  74.745  1.00  0.00           C
ATOM   8923  O32 POPE7 151     125.886  58.671  74.095  1.00  0.00           O
ATOM   8924  C32 POPE7 151     123.626  59.551  74.565  1.00  0.00           C
ATOM   8927  C23 POPE7 151     121.526  55.401  73.465  1.00  0.00           C
ATOM   8930  C24 POPE7 151     120.046  55.271  73.825  1.00  0.00           C
ATOM   8933  C25 POPE7 151     119.106  56.291  73.165  1.00  0.00           C
ATOM   8936  C26 POPE7 151     118.166  55.731  72.085  1.00  0.00           C
ATOM   8939  C27 POPE7 151     117.086  56.761  71.735  1.00  0.00           C
ATOM   8942  C28 POPE7 151     115.916  56.221  70.895  1.00  0.00           C
ATOM   8945  C29 POPE7 151     116.376  55.721  69.555  1.00  0.00           C
ATOM   8947 0C21 POPE7 151     115.616  55.061  68.665  1.00  0.00           C
ATOM   8949 1C21 POPE7 151     114.136  54.781  68.795  1.00  0.00           C
ATOM   8952 2C21 POPE7 151     113.406  55.221  67.515  1.00  0.00           C
ATOM   8955 3C21 POPE7 151     113.436  54.141  66.415  1.00  0.00           C
ATOM   8958 4C21 POPE7 151     113.216  54.731  65.025  1.00  0.00           C
ATOM   8961 5C21 POPE7 151     113.186  53.681  63.905  1.00  0.00           C
ATOM   8964 6C21 POPE7 151     113.056  54.341  62.525  1.00  0.00           C
ATOM   8967 7C21 POPE7 151     112.966  53.351  61.365  1.00  0.00           C
ATOM   8970 8C21 POPE7 151     112.586  54.031  60.045  1.00  0.00           C
ATOM   8974  C33 POPE7 151     122.916  59.341  73.205  1.00  0.00           C
ATOM   8977  C34 POPE7 151     123.586  60.141  72.075  1.00  0.00           C
ATOM   8980  C35 POPE7 151     122.996  59.831  70.695  1.00  0.00           C
ATOM   8983  C36 POPE7 151     123.806  58.741  69.965  1.00  0.00           C
ATOM   8986  C37 POPE7 151     123.486  58.621  68.475  1.00  0.00           C
ATOM   8989  C38 POPE7 151     124.416  57.591  67.815  1.00  0.00           C
ATOM   8992  C39 POPE7 151     124.176  57.381  66.305  1.00  0.00           C
ATOM   8995 0C31 POPE7 151     125.246  56.441  65.725  1.00  0.00           C
ATOM   8998 1C31 POPE7 151     124.786  55.631  64.505  1.00  0.00           C
ATOM   9001 2C31 POPE7 151     125.796  54.541  64.135  1.00  0.00           C
ATOM   9004 3C31 POPE7 151     125.406  53.641  62.945  1.00  0.00           C
ATOM   9007 4C31 POPE7 151     123.936  53.181  62.885  1.00  0.00           C
ATOM   9010 5C31 POPE7 151     123.736  51.961  61.985  1.00  0.00           C
ATOM   9013 6C31 POPE7 151     122.266  51.681  61.645  1.00  0.00           C
ATOM   9017  NH3 POPE8 152      21.826  42.731  38.455  1.00  0.00           N
ATOM   9021  C12 POPE8 152      21.416  44.171  38.695  1.00  0.00           C
ATOM   9024  C11 POPE8 152      19.956  44.461  38.305  1.00  0.00           C
ATOM   9027  P   POPE8 152      18.596  46.681  38.815  1.00  0.00           P
ATOM   9028  O13 POPE8 152      18.946  48.121  38.795  1.00  0.00           O
ATOM   9029  O14 POPE8 152      17.296  46.291  38.215  1.00  0.00           O
ATOM   9030  O11 POPE8 152      18.616  46.141  40.305  1.00  0.00           O
ATOM   9031  O12 POPE8 152      19.786  45.871  38.145  1.00  0.00           O
ATOM   9032  C1  POPE8 152      17.966  46.901  41.335  1.00  0.00           C
ATOM   9035  C2  POPE8 152      17.086  46.031  42.305  1.00  0.00           C
ATOM   9037  O21 POPE8 152      17.836  45.591  43.465  1.00  0.00           O
ATOM   9038  C21 POPE8 152      17.946  46.571  44.365  1.00  0.00           C
ATOM   9039  O22 POPE8 152      17.516  47.701  44.215  1.00  0.00           O
ATOM   9040  C22 POPE8 152      18.686  46.111  45.615  1.00  0.00           C
ATOM   9043  C3  POPE8 152      16.356  44.831  41.645  1.00  0.00           C
ATOM   9046  O31 POPE8 152      15.176  44.531  42.425  1.00  0.00           O
ATOM   9047  C31 POPE8 152      14.836  43.261  42.585  1.00  0.00           C
ATOM   9048  O32 POPE8 152      15.446  42.301  42.135  1.00  0.00           O
ATOM   9049  C32 POPE8 152      13.546  43.171  43.385  1.00  0.00           C
ATOM   9052  C23 POPE8 152      18.256  46.931  46.855  1.00  0.00           C
ATOM   9055  C24 POPE8 152      16.966  46.401  47.475  1.00  0.00           C
ATOM   9058  C25 POPE8 152      17.106  45.041  48.175  1.00  0.00           C
ATOM   9061  C26 POPE8 152      18.036  45.071  49.385  1.00  0.00           C
ATOM   9064  C27 POPE8 152      17.886  43.821  50.265  1.00  0.00           C
ATOM   9067  C28 POPE8 152      18.636  43.941  51.595  1.00  0.00           C
ATOM   9070  C29 POPE8 152      20.126  43.781  51.455  1.00  0.00           C
ATOM   9072 0C21 POPE8 152      21.076  44.691  51.765  1.00  0.00           C
ATOM   9074 1C21 POPE8 152      20.866  46.081  52.315  1.00  0.00           C
ATOM   9077 2C21 POPE8 152      20.286  46.131  53.745  1.00  0.00           C
ATOM   9080 3C21 POPE8 152      20.326  47.531  54.375  1.00  0.00           C
ATOM   9083 4C21 POPE8 152      21.746  47.971  54.785  1.00  0.00           C
ATOM   9086 5C21 POPE8 152      21.726  49.201  55.695  1.00  0.00           C
ATOM   9089 6C21 POPE8 152      23.106  49.581  56.265  1.00  0.00           C
ATOM   9092 7C21 POPE8 152      23.096  50.951  56.965  1.00  0.00           C
ATOM   9095 8C21 POPE8 152      24.476  51.531  57.245  1.00  0.00           C
ATOM   9099  C33 POPE8 152      13.586  42.081  44.485  1.00  0.00           C
ATOM   9102  C34 POPE8 152      12.276  42.041  45.295  1.00  0.00           C
ATOM   9105  C35 POPE8 152      12.256  40.981  46.415  1.00  0.00           C
ATOM   9108  C36 POPE8 152      13.206  41.261  47.585  1.00  0.00           C
ATOM   9111  C37 POPE8 152      12.816  42.471  48.435  1.00  0.00           C
ATOM   9114  C38 POPE8 152      13.866  42.781  49.515  1.00  0.00           C
ATOM   9117  C39 POPE8 152      13.296  43.551  50.725  1.00  0.00           C
ATOM   9120 0C31 POPE8 152      12.406  42.641  51.585  1.00  0.00           C
ATOM   9123 1C31 POPE8 152      12.146  43.191  52.985  1.00  0.00           C
ATOM   9126 2C31 POPE8 152      11.236  42.251  53.785  1.00  0.00           C
ATOM   9129 3C31 POPE8 152      11.166  42.591  55.275  1.00  0.00           C
ATOM   9132 4C31 POPE8 152      10.416  43.881  55.605  1.00  0.00           C
ATOM   9135 5C31 POPE8 152      10.346  44.101  57.125  1.00  0.00           C
ATOM   9138 6C31 POPE8 152       9.486  45.291  57.535  1.00  0.00           C
ATOM   9142  NH3 POPE9 153      55.286   7.291  78.605  1.00  0.00           N
ATOM   9146  C12 POPE9 153      56.146   6.161  79.135  1.00  0.00           C
ATOM   9149  C11 POPE9 153      55.486   4.791  78.925  1.00  0.00           C
ATOM   9152  P   POPE9 153      56.236   2.291  78.955  1.00  0.00           P
ATOM   9153  O13 POPE9 153      57.546   1.911  78.395  1.00  0.00           O
ATOM   9154  O14 POPE9 153      55.726   1.401  80.025  1.00  0.00           O
ATOM   9155  O11 POPE9 153      55.206   2.371  77.755  1.00  0.00           O
ATOM   9156  O12 POPE9 153      56.286   3.761  79.525  1.00  0.00           O
ATOM   9157  C1  POPE9 153      54.026   1.561  77.645  1.00  0.00           C
ATOM   9160  C2  POPE9 153      53.556   1.441  76.165  1.00  0.00           C
ATOM   9162  O21 POPE9 153      52.976   2.691  75.725  1.00  0.00           O
ATOM   9163  C21 POPE9 153      52.856   2.851  74.395  1.00  0.00           C
ATOM   9164  O22 POPE9 153      51.806   2.981  73.795  1.00  0.00           O
ATOM   9165  C22 POPE9 153      54.226   2.961  73.735  1.00  0.00           C
ATOM   9168  C3  POPE9 153      52.576   0.269  75.895  1.00  0.00           C
ATOM   9171  O31 POPE9 153      52.816  -0.211  74.555  1.00  0.00           O
ATOM   9172  C31 POPE9 153      51.786  -0.511  73.785  1.00  0.00           C
ATOM   9173  O32 POPE9 153      50.606  -0.431  74.065  1.00  0.00           O
ATOM   9174  C32 POPE9 153      52.326  -1.051  72.455  1.00  0.00           C
ATOM   9177  C23 POPE9 153      54.236   3.511  72.285  1.00  0.00           C
ATOM   9180  C24 POPE9 153      55.696   3.511  71.785  1.00  0.00           C
ATOM   9183  C25 POPE9 153      55.976   3.941  70.325  1.00  0.00           C
ATOM   9186  C26 POPE9 153      54.866   3.671  69.305  1.00  0.00           C
ATOM   9189  C27 POPE9 153      55.326   3.981  67.875  1.00  0.00           C
ATOM   9192  C28 POPE9 153      54.416   3.401  66.765  1.00  0.00           C
ATOM   9195  C29 POPE9 153      53.196   4.241  66.465  1.00  0.00           C
ATOM   9197 0C21 POPE9 153      52.986   4.941  65.335  1.00  0.00           C
ATOM   9199 1C21 POPE9 153      53.926   5.061  64.165  1.00  0.00           C
ATOM   9202 2C21 POPE9 153      53.656   6.291  63.265  1.00  0.00           C
ATOM   9205 3C21 POPE9 153      52.296   6.241  62.555  1.00  0.00           C
ATOM   9208 4C21 POPE9 153      52.146   7.221  61.385  1.00  0.00           C
ATOM   9211 5C21 POPE9 153      52.486   8.681  61.725  1.00  0.00           C
ATOM   9214 6C21 POPE9 153      52.056   9.651  60.615  1.00  0.00           C
ATOM   9217 7C21 POPE9 153      52.546  11.091  60.865  1.00  0.00           C
ATOM   9220 8C21 POPE9 153      52.126  12.071  59.765  1.00  0.00           C
ATOM   9224  C33 POPE9 153      51.506  -0.521  71.265  1.00  0.00           C
ATOM   9227  C34 POPE9 153      52.396  -0.251  70.045  1.00  0.00           C
ATOM   9230  C35 POPE9 153      51.596   0.189  68.825  1.00  0.00           C
ATOM   9233  C36 POPE9 153      50.976  -1.011  68.095  1.00  0.00           C
ATOM   9236  C37 POPE9 153      49.896  -0.591  67.095  1.00  0.00           C
ATOM   9239  C38 POPE9 153      49.456  -1.781  66.225  1.00  0.00           C
ATOM   9242  C39 POPE9 153      48.246  -1.461  65.345  1.00  0.00           C
ATOM   9245 0C31 POPE9 153      46.916  -1.921  65.965  1.00  0.00           C
ATOM   9248 1C31 POPE9 153      45.756  -1.821  64.965  1.00  0.00           C
ATOM   9251 2C31 POPE9 153      44.476  -2.551  65.415  1.00  0.00           C
ATOM   9254 3C31 POPE9 153      43.726  -3.191  64.245  1.00  0.00           C
ATOM   9257 4C31 POPE9 153      42.806  -4.341  64.685  1.00  0.00           C
ATOM   9260 5C31 POPE9 153      42.386  -5.241  63.515  1.00  0.00           C
ATOM   9263 6C31 POPE9 153      41.556  -6.461  63.955  1.00  0.00           C
ATOM   9267  NH3 POPE  154     108.226 121.921  76.845  1.00  0.00           N
ATOM   9271  C12 POPE  154     106.836 121.671  76.385  1.00  0.00           C
ATOM   9274  C11 POPE  154     106.066 122.991  76.255  1.00  0.00           C
ATOM   9277  P   POPE  154     104.206 122.071  74.725  1.00  0.00           P
ATOM   9278  O13 POPE  154     103.216 122.631  73.785  1.00  0.00           O
ATOM   9279  O14 POPE  154     103.636 121.691  76.045  1.00  0.00           O
ATOM   9280  O11 POPE  154     104.936 120.811  74.125  1.00  0.00           O
ATOM   9281  O12 POPE  154     105.396 123.071  74.985  1.00  0.00           O
ATOM   9282  C1  POPE  154     105.046 120.521  72.725  1.00  0.00           C
ATOM   9285  C2  POPE  154     106.536 120.381  72.265  1.00  0.00           C
ATOM   9287  O21 POPE  154     106.746 120.791  70.905  1.00  0.00           O
ATOM   9288  C21 POPE  154     106.146 120.071  69.965  1.00  0.00           C
ATOM   9289  O22 POPE  154     105.276 119.231  70.155  1.00  0.00           O
ATOM   9290  C22 POPE  154     106.656 120.501  68.585  1.00  0.00           C
ATOM   9293  C3  POPE  154     107.196 119.001  72.565  1.00  0.00           C
ATOM   9296  O31 POPE  154     108.626 119.111  72.435  1.00  0.00           O
ATOM   9297  C31 POPE  154     109.136 118.961  71.205  1.00  0.00           C
ATOM   9298  O32 POPE  154     108.586 118.461  70.245  1.00  0.00           O
ATOM   9299  C32 POPE  154     110.506 119.681  71.155  1.00  0.00           C
ATOM   9302  C23 POPE  154     105.966 119.781  67.385  1.00  0.00           C
ATOM   9305  C24 POPE  154     106.906 118.841  66.595  1.00  0.00           C
ATOM   9308  C25 POPE  154     107.996 119.581  65.825  1.00  0.00           C
ATOM   9311  C26 POPE  154     108.896 118.641  65.015  1.00  0.00           C
ATOM   9314  C27 POPE  154     109.956 119.401  64.195  1.00  0.00           C
ATOM   9317  C28 POPE  154     111.076 118.491  63.655  1.00  0.00           C
ATOM   9320  C29 POPE  154     112.216 118.351  64.635  1.00  0.00           C
ATOM   9322 0C21 POPE  154     113.476 118.031  64.325  1.00  0.00           C
ATOM   9324 1C21 POPE  154     113.986 117.641  62.955  1.00  0.00           C
ATOM   9327 2C21 POPE  154     114.566 118.831  62.165  1.00  0.00           C
ATOM   9330 3C21 POPE  154     115.076 118.391  60.775  1.00  0.00           C
ATOM   9333 4C21 POPE  154     115.426 119.561  59.855  1.00  0.00           C
ATOM   9336 5C21 POPE  154     116.866 120.071  60.005  1.00  0.00           C
ATOM   9339 6C21 POPE  154     117.176 121.211  59.025  1.00  0.00           C
ATOM   9342 7C21 POPE  154     118.536 121.851  59.265  1.00  0.00           C
ATOM   9345 8C21 POPE  154     118.826 123.011  58.325  1.00  0.00           C
ATOM   9349  C33 POPE  154     110.906 120.141  69.725  1.00  0.00           C
ATOM   9352  C34 POPE  154     112.246 120.911  69.685  1.00  0.00           C
ATOM   9355  C35 POPE  154     113.506 120.051  69.875  1.00  0.00           C
ATOM   9358  C36 POPE  154     113.776 119.061  68.735  1.00  0.00           C
ATOM   9361  C37 POPE  154     115.086 118.281  68.885  1.00  0.00           C
ATOM   9364  C38 POPE  154     115.276 117.281  67.745  1.00  0.00           C
ATOM   9367  C39 POPE  154     116.536 116.411  67.845  1.00  0.00           C
ATOM   9370 0C31 POPE  154     117.826 117.221  68.025  1.00  0.00           C
ATOM   9373 1C31 POPE  154     119.076 116.431  67.635  1.00  0.00           C
ATOM   9376 2C31 POPE  154     120.356 117.261  67.755  1.00  0.00           C
ATOM   9379 3C31 POPE  154     121.606 116.541  67.235  1.00  0.00           C
ATOM   9382 4C31 POPE  154     122.066 115.391  68.145  1.00  0.00           C
ATOM   9385 5C31 POPE  154     123.376 114.751  67.665  1.00  0.00           C
ATOM   9388 6C31 POPE  154     123.896 113.661  68.605  1.00  0.00           C
ATOM   9392  NH3 POPE  155      28.046  28.531  34.345  1.00  0.00           N
ATOM   9396  C12 POPE  155      27.876  27.201  35.025  1.00  0.00           C
ATOM   9399  C11 POPE  155      29.186  26.701  35.665  1.00  0.00           C
ATOM   9402  P   POPE  155      31.506  25.681  35.155  1.00  0.00           P
ATOM   9403  O13 POPE  155      32.376  25.421  33.995  1.00  0.00           O
ATOM   9404  O14 POPE  155      32.106  26.531  36.205  1.00  0.00           O
ATOM   9405  O11 POPE  155      31.086  24.301  35.795  1.00  0.00           O
ATOM   9406  O12 POPE  155      30.156  26.351  34.665  1.00  0.00           O
ATOM   9407  C1  POPE  155      32.046  23.521  36.515  1.00  0.00           C
ATOM   9410  C2  POPE  155      32.116  23.821  38.045  1.00  0.00           C
ATOM   9412  O21 POPE  155      32.736  22.651  38.605  1.00  0.00           O
ATOM   9413  C21 POPE  155      33.146  22.661  39.855  1.00  0.00           C
ATOM   9414  O22 POPE  155      33.496  23.651  40.485  1.00  0.00           O
ATOM   9415  C22 POPE  155      32.966  21.261  40.435  1.00  0.00           C
ATOM   9418  C3  POPE  155      30.706  24.111  38.675  1.00  0.00           C
ATOM   9421  O31 POPE  155      30.656  23.951  40.125  1.00  0.00           O
ATOM   9422  C31 POPE  155      29.846  24.761  40.765  1.00  0.00           C
ATOM   9423  O32 POPE  155      29.266  25.731  40.285  1.00  0.00           O
ATOM   9424  C32 POPE  155      29.726  24.351  42.235  1.00  0.00           C
ATOM   9427  C23 POPE  155      34.146  20.691  41.265  1.00  0.00           C
ATOM   9430  C24 POPE  155      34.506  21.431  42.555  1.00  0.00           C
ATOM   9433  C25 POPE  155      35.576  20.621  43.315  1.00  0.00           C
ATOM   9436  C26 POPE  155      36.216  21.371  44.485  1.00  0.00           C
ATOM   9439  C27 POPE  155      37.356  20.551  45.105  1.00  0.00           C
ATOM   9442  C28 POPE  155      38.296  21.431  45.945  1.00  0.00           C
ATOM   9445  C29 POPE  155      39.446  20.631  46.515  1.00  0.00           C
ATOM   9447 0C21 POPE  155      39.916  20.751  47.765  1.00  0.00           C
ATOM   9449 1C21 POPE  155      39.376  21.711  48.785  1.00  0.00           C
ATOM   9452 2C21 POPE  155      40.286  21.881  50.015  1.00  0.00           C
ATOM   9455 3C21 POPE  155      40.476  20.581  50.805  1.00  0.00           C
ATOM   9458 4C21 POPE  155      40.666  20.781  52.305  1.00  0.00           C
ATOM   9461 5C21 POPE  155      39.336  21.051  53.015  1.00  0.00           C
ATOM   9464 6C21 POPE  155      39.506  21.141  54.535  1.00  0.00           C
ATOM   9467 7C21 POPE  155      38.166  21.351  55.245  1.00  0.00           C
ATOM   9470 8C21 POPE  155      38.316  21.621  56.735  1.00  0.00           C
ATOM   9474  C33 POPE  155      28.696  25.161  43.075  1.00  0.00           C
ATOM   9477  C34 POPE  155      29.336  25.961  44.225  1.00  0.00           C
ATOM   9480  C35 POPE  155      28.326  26.681  45.135  1.00  0.00           C
ATOM   9483  C36 POPE  155      28.876  28.001  45.695  1.00  0.00           C
ATOM   9486  C37 POPE  155      27.956  28.671  46.745  1.00  0.00           C
ATOM   9489  C38 POPE  155      28.636  29.881  47.405  1.00  0.00           C
ATOM   9492  C39 POPE  155      28.406  29.991  48.925  1.00  0.00           C
ATOM   9495 0C31 POPE  155      27.096  30.681  49.345  1.00  0.00           C
ATOM   9498 1C31 POPE  155      26.846  30.561  50.855  1.00  0.00           C
ATOM   9501 2C31 POPE  155      25.526  31.241  51.275  1.00  0.00           C
ATOM   9504 3C31 POPE  155      25.006  30.851  52.665  1.00  0.00           C
ATOM   9507 4C31 POPE  155      25.626  31.631  53.825  1.00  0.00           C
ATOM   9510 5C31 POPE  155      24.936  31.291  55.155  1.00  0.00           C
ATOM   9513 6C31 POPE  155      25.336  32.201  56.325  1.00  0.00           C
ATOM   9517  NH3 POPE  156      52.236  66.331  36.825  1.00  0.00           N
ATOM   9521  C12 POPE  156      51.796  65.051  36.155  1.00  0.00           C
ATOM   9524  C11 POPE  156      52.306  63.811  36.905  1.00  0.00           C
ATOM   9527  P   POPE  156      52.056  61.181  36.855  1.00  0.00           P
ATOM   9528  O13 POPE  156      50.696  60.651  37.095  1.00  0.00           O
ATOM   9529  O14 POPE  156      52.926  60.281  36.045  1.00  0.00           O
ATOM   9530  O11 POPE  156      52.776  61.411  38.245  1.00  0.00           O
ATOM   9531  O12 POPE  156      51.936  62.621  36.205  1.00  0.00           O
ATOM   9532  C1  POPE  156      52.056  61.601  39.465  1.00  0.00           C
ATOM   9535  C2  POPE  156      52.866  61.081  40.695  1.00  0.00           C
ATOM   9537  O21 POPE  156      52.556  61.851  41.855  1.00  0.00           O
ATOM   9538  C21 POPE  156      51.346  61.691  42.335  1.00  0.00           C
ATOM   9539  O22 POPE  156      50.436  61.041  41.845  1.00  0.00           O
ATOM   9540  C22 POPE  156      51.296  62.401  43.705  1.00  0.00           C
ATOM   9543  C3  POPE  156      54.416  61.151  40.535  1.00  0.00           C
ATOM   9546  O31 POPE  156      55.046  60.581  41.705  1.00  0.00           O
ATOM   9547  C31 POPE  156      55.366  61.281  42.805  1.00  0.00           C
ATOM   9548  O32 POPE  156      55.556  60.751  43.885  1.00  0.00           O
ATOM   9549  C32 POPE  156      55.506  62.791  42.545  1.00  0.00           C
ATOM   9552  C23 POPE  156      49.926  62.311  44.405  1.00  0.00           C
ATOM   9555  C24 POPE  156      50.016  62.521  45.935  1.00  0.00           C
ATOM   9558  C25 POPE  156      50.446  63.921  46.385  1.00  0.00           C
ATOM   9561  C26 POPE  156      50.546  63.991  47.925  1.00  0.00           C
ATOM   9564  C27 POPE  156      50.936  65.391  48.425  1.00  0.00           C
ATOM   9567  C28 POPE  156      51.626  65.371  49.805  1.00  0.00           C
ATOM   9570  C29 POPE  156      52.906  66.181  49.825  1.00  0.00           C
ATOM   9572 0C21 POPE  156      53.106  67.371  50.415  1.00  0.00           C
ATOM   9574 1C21 POPE  156      52.116  68.181  51.205  1.00  0.00           C
ATOM   9577 2C21 POPE  156      52.596  68.431  52.645  1.00  0.00           C
ATOM   9580 3C21 POPE  156      52.836  67.161  53.465  1.00  0.00           C
ATOM   9583 4C21 POPE  156      53.176  67.451  54.935  1.00  0.00           C
ATOM   9586 5C21 POPE  156      52.116  66.931  55.915  1.00  0.00           C
ATOM   9589 6C21 POPE  156      50.836  67.781  55.895  1.00  0.00           C
ATOM   9592 7C21 POPE  156      49.736  67.241  56.825  1.00  0.00           C
ATOM   9595 8C21 POPE  156      48.536  68.181  56.915  1.00  0.00           C
ATOM   9599  C33 POPE  156      55.876  63.651  43.785  1.00  0.00           C
ATOM   9602  C34 POPE  156      54.726  64.551  44.265  1.00  0.00           C
ATOM   9605  C35 POPE  156      54.746  64.891  45.765  1.00  0.00           C
ATOM   9608  C36 POPE  156      55.986  65.681  46.225  1.00  0.00           C
ATOM   9611  C37 POPE  156      56.006  65.861  47.755  1.00  0.00           C
ATOM   9614  C38 POPE  156      57.396  66.241  48.295  1.00  0.00           C
ATOM   9617  C39 POPE  156      57.406  66.541  49.805  1.00  0.00           C
ATOM   9620 0C31 POPE  156      57.306  65.291  50.685  1.00  0.00           C
ATOM   9623 1C31 POPE  156      57.246  65.601  52.185  1.00  0.00           C
ATOM   9626 2C31 POPE  156      57.336  64.341  53.055  1.00  0.00           C
ATOM   9629 3C31 POPE  156      57.426  64.621  54.565  1.00  0.00           C
ATOM   9632 4C31 POPE  156      56.066  64.601  55.285  1.00  0.00           C
ATOM   9635 5C31 POPE  156      56.186  64.871  56.785  1.00  0.00           C
ATOM   9638 6C31 POPE  156      54.866  64.811  57.555  1.00  0.00           C
ATOM   9642  NH3 POPE  157     107.156 102.781  78.495  1.00  0.00           N
ATOM   9646  C12 POPE  157     107.266 101.981  77.215  1.00  0.00           C
ATOM   9649  C11 POPE  157     107.646 102.811  75.975  1.00  0.00           C
ATOM   9652  P   POPE  157     106.706 105.231  76.465  1.00  0.00           P
ATOM   9653  O13 POPE  157     105.766 105.031  77.595  1.00  0.00           O
ATOM   9654  O14 POPE  157     108.096 105.541  76.835  1.00  0.00           O
ATOM   9655  O11 POPE  157     106.216 106.331  75.455  1.00  0.00           O
ATOM   9656  O12 POPE  157     106.736 103.871  75.675  1.00  0.00           O
ATOM   9657  C1  POPE  157     106.676 106.291  74.105  1.00  0.00           C
ATOM   9660  C2  POPE  157     105.656 105.471  73.285  1.00  0.00           C
ATOM   9662  O21 POPE  157     106.216 104.981  72.045  1.00  0.00           O
ATOM   9663  C21 POPE  157     107.016 103.921  72.215  1.00  0.00           C
ATOM   9664  O22 POPE  157     108.046 103.911  72.855  1.00  0.00           O
ATOM   9665  C22 POPE  157     106.326 102.671  71.675  1.00  0.00           C
ATOM   9668  C3  POPE  157     104.366 106.301  73.055  1.00  0.00           C
ATOM   9671  O31 POPE  157     103.646 105.771  71.925  1.00  0.00           O
ATOM   9672  C31 POPE  157     103.696 106.531  70.845  1.00  0.00           C
ATOM   9673  O32 POPE  157     103.726 107.751  70.825  1.00  0.00           O
ATOM   9674  C32 POPE  157     103.756 105.641  69.605  1.00  0.00           C
ATOM   9677  C23 POPE  157     107.316 101.871  70.805  1.00  0.00           C
ATOM   9680  C24 POPE  157     107.596 102.561  69.465  1.00  0.00           C
ATOM   9683  C25 POPE  157     106.366 102.611  68.535  1.00  0.00           C
ATOM   9686  C26 POPE  157     106.566 101.801  67.245  1.00  0.00           C
ATOM   9689  C27 POPE  157     105.356 101.781  66.285  1.00  0.00           C
ATOM   9692  C28 POPE  157     105.706 101.091  64.945  1.00  0.00           C
ATOM   9695  C29 POPE  157     104.556 101.001  63.975  1.00  0.00           C
ATOM   9697 0C21 POPE  157     104.316 101.821  62.925  1.00  0.00           C
ATOM   9699 1C21 POPE  157     105.106 103.041  62.555  1.00  0.00           C
ATOM   9702 2C21 POPE  157     104.236 104.201  62.025  1.00  0.00           C
ATOM   9705 3C21 POPE  157     103.666 103.931  60.625  1.00  0.00           C
ATOM   9708 4C21 POPE  157     103.146 105.181  59.885  1.00  0.00           C
ATOM   9711 5C21 POPE  157     102.756 104.831  58.445  1.00  0.00           C
ATOM   9714 6C21 POPE  157     102.586 106.041  57.515  1.00  0.00           C
ATOM   9717 7C21 POPE  157     102.306 105.591  56.075  1.00  0.00           C
ATOM   9720 8C21 POPE  157     102.096 106.741  55.085  1.00  0.00           C
ATOM   9724  C33 POPE  157     104.646 106.201  68.475  1.00  0.00           C
ATOM   9727  C34 POPE  157     104.436 105.421  67.165  1.00  0.00           C
ATOM   9730  C35 POPE  157     105.486 105.711  66.075  1.00  0.00           C
ATOM   9733  C36 POPE  157     105.586 107.181  65.655  1.00  0.00           C
ATOM   9736  C37 POPE  157     106.946 107.551  65.035  1.00  0.00           C
ATOM   9739  C38 POPE  157     107.246 109.051  65.115  1.00  0.00           C
ATOM   9742  C39 POPE  157     108.746 109.371  65.085  1.00  0.00           C
ATOM   9745 0C31 POPE  157     109.466 109.001  63.785  1.00  0.00           C
ATOM   9748 1C31 POPE  157     110.986 109.001  63.975  1.00  0.00           C
ATOM   9751 2C31 POPE  157     111.786 109.331  62.705  1.00  0.00           C
ATOM   9754 3C31 POPE  157     111.996 108.151  61.745  1.00  0.00           C
ATOM   9757 4C31 POPE  157     112.816 108.591  60.525  1.00  0.00           C
ATOM   9760 5C31 POPE  157     112.836 107.551  59.385  1.00  0.00           C
ATOM   9763 6C31 POPE  157     113.436 108.101  58.095  1.00  0.00           C
ATOM   9767  NH3 POPE  158      61.706  81.021  77.035  1.00  0.00           N
ATOM   9771  C12 POPE  158      62.386  79.811  77.635  1.00  0.00           C
ATOM   9774  C11 POPE  158      61.416  78.671  78.025  1.00  0.00           C
ATOM   9777  P   POPE  158      59.966  78.421  75.815  1.00  0.00           P
ATOM   9778  O13 POPE  158      58.646  77.801  75.585  1.00  0.00           O
ATOM   9779  O14 POPE  158      60.206  79.741  75.195  1.00  0.00           O
ATOM   9780  O11 POPE  158      61.136  77.431  75.415  1.00  0.00           O
ATOM   9781  O12 POPE  158      60.156  78.701  77.355  1.00  0.00           O
ATOM   9782  C1  POPE  158      61.176  76.991  74.055  1.00  0.00           C
ATOM   9785  C2  POPE  158      61.866  78.031  73.145  1.00  0.00           C
ATOM   9787  O21 POPE  158      62.126  77.401  71.875  1.00  0.00           O
ATOM   9788  C21 POPE  158      61.876  78.141  70.805  1.00  0.00           C
ATOM   9789  O22 POPE  158      61.456  79.281  70.795  1.00  0.00           O
ATOM   9790  C22 POPE  158      62.206  77.321  69.575  1.00  0.00           C
ATOM   9793  C3  POPE  158      63.206  78.461  73.785  1.00  0.00           C
ATOM   9796  O31 POPE  158      63.886  79.511  73.075  1.00  0.00           O
ATOM   9797  C31 POPE  158      63.726  80.741  73.555  1.00  0.00           C
ATOM   9798  O32 POPE  158      62.926  81.091  74.405  1.00  0.00           O
ATOM   9799  C32 POPE  158      64.926  81.571  73.075  1.00  0.00           C
ATOM   9802  C23 POPE  158      62.676  78.141  68.365  1.00  0.00           C
ATOM   9805  C24 POPE  158      63.596  77.271  67.495  1.00  0.00           C
ATOM   9808  C25 POPE  158      64.256  78.011  66.335  1.00  0.00           C
ATOM   9811  C26 POPE  158      63.606  77.701  64.985  1.00  0.00           C
ATOM   9814  C27 POPE  158      64.436  78.271  63.845  1.00  0.00           C
ATOM   9817  C28 POPE  158      64.016  77.721  62.485  1.00  0.00           C
ATOM   9820  C29 POPE  158      64.936  78.261  61.425  1.00  0.00           C
ATOM   9822 0C21 POPE  158      64.596  78.521  60.155  1.00  0.00           C
ATOM   9824 1C21 POPE  158      63.256  78.281  59.515  1.00  0.00           C
ATOM   9827 2C21 POPE  158      62.676  79.591  58.955  1.00  0.00           C
ATOM   9830 3C21 POPE  158      61.476  79.351  58.025  1.00  0.00           C
ATOM   9833 4C21 POPE  158      61.206  80.551  57.095  1.00  0.00           C
ATOM   9836 5C21 POPE  158      60.766  81.821  57.835  1.00  0.00           C
ATOM   9839 6C21 POPE  158      60.896  83.071  56.955  1.00  0.00           C
ATOM   9842 7C21 POPE  158      60.396  84.331  57.665  1.00  0.00           C
ATOM   9845 8C21 POPE  158      60.556  85.601  56.835  1.00  0.00           C
ATOM   9849  C33 POPE  158      64.606  82.671  72.045  1.00  0.00           C
ATOM   9852  C34 POPE  158      65.706  83.731  72.055  1.00  0.00           C
ATOM   9855  C35 POPE  158      65.746  84.611  70.805  1.00  0.00           C
ATOM   9858  C36 POPE  158      64.636  85.661  70.755  1.00  0.00           C
ATOM   9861  C37 POPE  158      64.806  86.581  69.545  1.00  0.00           C
ATOM   9864  C38 POPE  158      63.746  87.681  69.485  1.00  0.00           C
ATOM   9867  C39 POPE  158      63.666  88.311  68.095  1.00  0.00           C
ATOM   9870 0C31 POPE  158      62.646  89.451  67.995  1.00  0.00           C
ATOM   9873 1C31 POPE  158      62.786  90.201  66.665  1.00  0.00           C
ATOM   9876 2C31 POPE  158      61.916  91.461  66.615  1.00  0.00           C
ATOM   9879 3C31 POPE  158      62.106  92.261  65.315  1.00  0.00           C
ATOM   9882 4C31 POPE  158      61.376  93.601  65.415  1.00  0.00           C
ATOM   9885 5C31 POPE  158      61.136  94.301  64.085  1.00  0.00           C
ATOM   9888 6C31 POPE  158      60.346  95.591  64.285  1.00  0.00           C
ATOM   9892  NH3 POPE  159      86.716  35.851  34.525  1.00  0.00           N
ATOM   9896  C12 POPE  159      86.796  37.341  34.735  1.00  0.00           C
ATOM   9899  C11 POPE  159      87.386  37.641  36.125  1.00  0.00           C
ATOM   9902  P   POPE  159      87.246  40.261  35.975  1.00  0.00           P
ATOM   9903  O13 POPE  159      87.526  40.831  34.645  1.00  0.00           O
ATOM   9904  O14 POPE  159      85.826  40.031  36.305  1.00  0.00           O
ATOM   9905  O11 POPE  159      87.876  41.141  37.125  1.00  0.00           O
ATOM   9906  O12 POPE  159      88.026  38.911  36.125  1.00  0.00           O
ATOM   9907  C1  POPE  159      89.286  41.131  37.405  1.00  0.00           C
ATOM   9910  C2  POPE  159      89.516  41.031  38.925  1.00  0.00           C
ATOM   9912  O21 POPE  159      90.796  41.601  39.275  1.00  0.00           O
ATOM   9913  C21 POPE  159      91.866  40.841  39.385  1.00  0.00           C
ATOM   9914  O22 POPE  159      92.026  39.711  38.995  1.00  0.00           O
ATOM   9915  C22 POPE  159      92.916  41.651  40.165  1.00  0.00           C
ATOM   9918  C3  POPE  159      89.176  39.631  39.545  1.00  0.00           C
ATOM   9921  O31 POPE  159      89.456  39.511  40.965  1.00  0.00           O
ATOM   9922  C31 POPE  159      88.446  39.501  41.825  1.00  0.00           C
ATOM   9923  O32 POPE  159      87.276  39.651  41.535  1.00  0.00           O
ATOM   9924  C32 POPE  159      88.976  39.291  43.255  1.00  0.00           C
ATOM   9927  C23 POPE  159      93.606  40.881  41.315  1.00  0.00           C
ATOM   9930  C24 POPE  159      94.376  41.851  42.235  1.00  0.00           C
ATOM   9933  C25 POPE  159      94.996  41.201  43.485  1.00  0.00           C
ATOM   9936  C26 POPE  159      95.726  42.241  44.355  1.00  0.00           C
ATOM   9939  C27 POPE  159      96.376  41.641  45.615  1.00  0.00           C
ATOM   9942  C28 POPE  159      96.986  42.691  46.565  1.00  0.00           C
ATOM   9945  C29 POPE  159      95.976  43.581  47.245  1.00  0.00           C
ATOM   9947 0C21 POPE  159      95.586  43.511  48.535  1.00  0.00           C
ATOM   9949 1C21 POPE  159      96.086  42.501  49.545  1.00  0.00           C
ATOM   9952 2C21 POPE  159      95.606  42.751  50.995  1.00  0.00           C
ATOM   9955 3C21 POPE  159      94.076  42.691  51.175  1.00  0.00           C
ATOM   9958 4C21 POPE  159      93.626  42.711  52.645  1.00  0.00           C
ATOM   9961 5C21 POPE  159      93.876  41.421  53.425  1.00  0.00           C
ATOM   9964 6C21 POPE  159      92.976  40.261  52.975  1.00  0.00           C
ATOM   9967 7C21 POPE  159      93.476  38.901  53.465  1.00  0.00           C
ATOM   9970 8C21 POPE  159      92.726  37.731  52.815  1.00  0.00           C
ATOM   9974  C33 POPE  159      88.146  39.931  44.395  1.00  0.00           C
ATOM   9977  C34 POPE  159      88.176  39.061  45.655  1.00  0.00           C
ATOM   9980  C35 POPE  159      87.636  39.751  46.915  1.00  0.00           C
ATOM   9983  C36 POPE  159      87.266  38.761  48.035  1.00  0.00           C
ATOM   9986  C37 POPE  159      87.596  39.271  49.445  1.00  0.00           C
ATOM   9989  C38 POPE  159      86.936  38.421  50.535  1.00  0.00           C
ATOM   9992  C39 POPE  159      87.596  38.521  51.925  1.00  0.00           C
ATOM   9995 0C31 POPE  159      87.906  39.951  52.405  1.00  0.00           C
ATOM   9998 1C31 POPE  159      88.356  39.961  53.885  1.00  0.00           C
ATOM  10001 2C31 POPE  159      88.886  41.321  54.355  1.00  0.00           C
ATOM  10004 3C31 POPE  159      89.146  41.401  55.875  1.00  0.00           C
ATOM  10007 4C31 POPE  159      90.076  40.311  56.425  1.00  0.00           C
ATOM  10010 5C31 POPE  159      90.226  40.341  57.955  1.00  0.00           C
ATOM  10013 6C31 POPE  159      91.066  39.181  58.505  1.00  0.00           C
ATOM  10017  NH3 POPE  160      19.556 108.671  72.355  1.00  0.00           N
ATOM  10021  C12 POPE  160      19.836 107.201  72.175  1.00  0.00           C
ATOM  10024  C11 POPE  160      21.246 106.831  72.645  1.00  0.00           C
ATOM  10027  P   POPE  160      22.176 104.451  73.295  1.00  0.00           P
ATOM  10028  O13 POPE  160      23.466 105.041  73.725  1.00  0.00           O
ATOM  10029  O14 POPE  160      21.206 104.081  74.345  1.00  0.00           O
ATOM  10030  O11 POPE  160      22.476 103.211  72.355  1.00  0.00           O
ATOM  10031  O12 POPE  160      21.506 105.481  72.275  1.00  0.00           O
ATOM  10032  C1  POPE  160      21.366 102.421  71.935  1.00  0.00           C
ATOM  10035  C2  POPE  160      21.766 101.491  70.755  1.00  0.00           C
ATOM  10037  O21 POPE  160      20.586 100.761  70.385  1.00  0.00           O
ATOM  10038  C21 POPE  160      20.706  99.921  69.355  1.00  0.00           C
ATOM  10039  O22 POPE  160      20.446  98.741  69.395  1.00  0.00           O
ATOM  10040  C22 POPE  160      21.016 100.691  68.055  1.00  0.00           C
ATOM  10043  C3  POPE  160      22.966 100.571  71.095  1.00  0.00           C
ATOM  10046  O31 POPE  160      23.436  99.871  69.915  1.00  0.00           O
ATOM  10047  C31 POPE  160      24.106  98.751  70.195  1.00  0.00           C
ATOM  10048  O32 POPE  160      24.306  98.331  71.315  1.00  0.00           O
ATOM  10049  C32 POPE  160      24.576  98.081  68.915  1.00  0.00           C
ATOM  10052  C23 POPE  160      20.006 100.371  66.925  1.00  0.00           C
ATOM  10055  C24 POPE  160      20.526 100.831  65.555  1.00  0.00           C
ATOM  10058  C25 POPE  160      21.366  99.761  64.835  1.00  0.00           C
ATOM  10061  C26 POPE  160      20.496  98.661  64.195  1.00  0.00           C
ATOM  10064  C27 POPE  160      21.296  97.651  63.355  1.00  0.00           C
ATOM  10067  C28 POPE  160      20.416  96.601  62.635  1.00  0.00           C
ATOM  10070  C29 POPE  160      19.676  95.681  63.575  1.00  0.00           C
ATOM  10072 0C21 POPE  160      18.616  94.911  63.235  1.00  0.00           C
ATOM  10074 1C21 POPE  160      17.986  94.811  61.865  1.00  0.00           C
ATOM  10077 2C21 POPE  160      17.846  93.361  61.345  1.00  0.00           C
ATOM  10080 3C21 POPE  160      19.196  92.711  60.985  1.00  0.00           C
ATOM  10083 4C21 POPE  160      19.026  91.511  60.035  1.00  0.00           C
ATOM  10086 5C21 POPE  160      20.376  90.921  59.595  1.00  0.00           C
ATOM  10089 6C21 POPE  160      20.236  89.851  58.505  1.00  0.00           C
ATOM  10092 7C21 POPE  160      21.556  89.121  58.235  1.00  0.00           C
ATOM  10095 8C21 POPE  160      21.456  88.081  57.115  1.00  0.00           C
ATOM  10099  C33 POPE  160      25.146  99.061  67.865  1.00  0.00           C
ATOM  10102  C34 POPE  160      25.976  98.331  66.815  1.00  0.00           C
ATOM  10105  C35 POPE  160      26.366  99.151  65.575  1.00  0.00           C
ATOM  10108  C36 POPE  160      25.236  99.281  64.545  1.00  0.00           C
ATOM  10111  C37 POPE  160      25.756  99.711  63.165  1.00  0.00           C
ATOM  10114  C38 POPE  160      24.666  99.761  62.075  1.00  0.00           C
ATOM  10117  C39 POPE  160      25.156 100.321  60.735  1.00  0.00           C
ATOM  10120 0C31 POPE  160      25.836  99.311  59.785  1.00  0.00           C
ATOM  10123 1C31 POPE  160      26.146  99.971  58.435  1.00  0.00           C
ATOM  10126 2C31 POPE  160      27.006  99.141  57.465  1.00  0.00           C
ATOM  10129 3C31 POPE  160      26.416  97.781  57.085  1.00  0.00           C
ATOM  10132 4C31 POPE  160      27.096  97.221  55.815  1.00  0.00           C
ATOM  10135 5C31 POPE  160      26.586  95.831  55.415  1.00  0.00           C
ATOM  10138 6C31 POPE  160      27.286  95.271  54.175  1.00  0.00           C
ATOM  10142  NH3 POPE  161      90.416  54.101  77.205  1.00  0.00           N
ATOM  10146  C12 POPE  161      89.916  55.251  78.005  1.00  0.00           C
ATOM  10149  C11 POPE  161      88.406  55.511  77.865  1.00  0.00           C
ATOM  10152  P   POPE  161      88.726  57.821  79.115  1.00  0.00           P
ATOM  10153  O13 POPE  161      87.766  58.811  79.625  1.00  0.00           O
ATOM  10154  O14 POPE  161      89.886  57.411  79.935  1.00  0.00           O
ATOM  10155  O11 POPE  161      89.226  58.221  77.665  1.00  0.00           O
ATOM  10156  O12 POPE  161      87.906  56.511  78.755  1.00  0.00           O
ATOM  10157  C1  POPE  161      88.696  59.301  76.905  1.00  0.00           C
ATOM  10160  C2  POPE  161      89.046  59.111  75.405  1.00  0.00           C
ATOM  10162  O21 POPE  161      88.416  60.131  74.605  1.00  0.00           O
ATOM  10163  C21 POPE  161      89.166  60.581  73.595  1.00  0.00           C
ATOM  10164  O22 POPE  161      90.356  60.391  73.455  1.00  0.00           O
ATOM  10165  C22 POPE  161      88.256  61.291  72.575  1.00  0.00           C
ATOM  10168  C3  POPE  161      88.546  57.711  74.955  1.00  0.00           C
ATOM  10171  O31 POPE  161      88.356  57.611  73.535  1.00  0.00           O
ATOM  10172  C31 POPE  161      89.366  57.141  72.845  1.00  0.00           C
ATOM  10173  O32 POPE  161      90.486  56.901  73.265  1.00  0.00           O
ATOM  10174  C32 POPE  161      88.856  56.951  71.415  1.00  0.00           C
ATOM  10177  C23 POPE  161      88.996  61.541  71.235  1.00  0.00           C
ATOM  10180  C24 POPE  161      88.136  62.151  70.105  1.00  0.00           C
ATOM  10183  C25 POPE  161      87.446  63.481  70.455  1.00  0.00           C
ATOM  10186  C26 POPE  161      88.406  64.591  70.895  1.00  0.00           C
ATOM  10189  C27 POPE  161      87.686  65.851  71.395  1.00  0.00           C
ATOM  10192  C28 POPE  161      88.656  66.901  71.975  1.00  0.00           C
ATOM  10195  C29 POPE  161      89.336  67.701  70.895  1.00  0.00           C
ATOM  10197 0C21 POPE  161      89.856  68.921  71.065  1.00  0.00           C
ATOM  10199 1C21 POPE  161      89.946  69.691  72.355  1.00  0.00           C
ATOM  10202 2C21 POPE  161      88.796  70.701  72.545  1.00  0.00           C
ATOM  10205 3C21 POPE  161      88.616  71.641  71.345  1.00  0.00           C
ATOM  10208 4C21 POPE  161      87.536  72.701  71.585  1.00  0.00           C
ATOM  10211 5C21 POPE  161      87.496  73.701  70.425  1.00  0.00           C
ATOM  10214 6C21 POPE  161      86.506  74.841  70.665  1.00  0.00           C
ATOM  10217 7C21 POPE  161      86.396  75.781  69.455  1.00  0.00           C
ATOM  10220 8C21 POPE  161      85.496  76.981  69.745  1.00  0.00           C
ATOM  10224  C33 POPE  161      89.836  56.261  70.435  1.00  0.00           C
ATOM  10227  C34 POPE  161      89.096  55.951  69.135  1.00  0.00           C
ATOM  10230  C35 POPE  161      89.896  55.161  68.085  1.00  0.00           C
ATOM  10233  C36 POPE  161      88.986  54.801  66.905  1.00  0.00           C
ATOM  10236  C37 POPE  161      89.646  54.031  65.755  1.00  0.00           C
ATOM  10239  C38 POPE  161      88.786  54.141  64.485  1.00  0.00           C
ATOM  10242  C39 POPE  161      88.906  52.971  63.505  1.00  0.00           C
ATOM  10245 0C31 POPE  161      90.286  52.841  62.855  1.00  0.00           C
ATOM  10248 1C31 POPE  161      90.256  51.901  61.645  1.00  0.00           C
ATOM  10251 2C31 POPE  161      91.616  51.831  60.935  1.00  0.00           C
ATOM  10254 3C31 POPE  161      91.646  50.851  59.765  1.00  0.00           C
ATOM  10257 4C31 POPE  161      92.986  50.901  59.015  1.00  0.00           C
ATOM  10260 5C31 POPE  161      92.996  50.101  57.715  1.00  0.00           C
ATOM  10263 6C31 POPE  161      94.236  50.361  56.845  1.00  0.00           C
ATOM  10267  NH3 POPE  162      64.646 107.351  36.145  1.00  0.00           N
ATOM  10271  C12 POPE  162      66.056 106.921  35.835  1.00  0.00           C
ATOM  10274  C11 POPE  162      66.446 107.281  34.375  1.00  0.00           C
ATOM  10277  P   POPE  162      67.936 109.411  34.175  1.00  0.00           P
ATOM  10278  O13 POPE  162      69.366 109.671  33.945  1.00  0.00           O
ATOM  10279  O14 POPE  162      66.976 109.921  33.185  1.00  0.00           O
ATOM  10280  O11 POPE  162      67.556 109.861  35.645  1.00  0.00           O
ATOM  10281  O12 POPE  162      67.756 107.841  34.265  1.00  0.00           O
ATOM  10282  C1  POPE  162      68.516 109.691  36.705  1.00  0.00           C
ATOM  10285  C2  POPE  162      67.926 110.051  38.105  1.00  0.00           C
ATOM  10287  O21 POPE  162      67.476 108.891  38.795  1.00  0.00           O
ATOM  10288  C21 POPE  162      68.276 107.971  39.355  1.00  0.00           C
ATOM  10289  O22 POPE  162      67.816 106.981  39.905  1.00  0.00           O
ATOM  10290  C22 POPE  162      69.796 108.201  39.245  1.00  0.00           C
ATOM  10293  C3  POPE  162      66.756 111.091  38.075  1.00  0.00           C
ATOM  10296  O31 POPE  162      66.696 111.841  39.315  1.00  0.00           O
ATOM  10297  C31 POPE  162      65.966 111.301  40.295  1.00  0.00           C
ATOM  10298  O32 POPE  162      65.196 110.361  40.185  1.00  0.00           O
ATOM  10299  C32 POPE  162      66.356 111.941  41.625  1.00  0.00           C
ATOM  10302  C23 POPE  162      70.556 107.671  40.495  1.00  0.00           C
ATOM  10305  C24 POPE  162      70.606 108.621  41.705  1.00  0.00           C
ATOM  10308  C25 POPE  162      69.716 108.141  42.875  1.00  0.00           C
ATOM  10311  C26 POPE  162      70.366 107.051  43.755  1.00  0.00           C
ATOM  10314  C27 POPE  162      69.336 106.411  44.715  1.00  0.00           C
ATOM  10317  C28 POPE  162      69.976 105.661  45.905  1.00  0.00           C
ATOM  10320  C29 POPE  162      68.946 104.961  46.765  1.00  0.00           C
ATOM  10322 0C21 POPE  162      68.306 105.481  47.835  1.00  0.00           C
ATOM  10324 1C21 POPE  162      68.486 106.871  48.395  1.00  0.00           C
ATOM  10327 2C21 POPE  162      68.216 106.971  49.905  1.00  0.00           C
ATOM  10330 3C21 POPE  162      69.326 106.381  50.775  1.00  0.00           C
ATOM  10333 4C21 POPE  162      68.886 106.261  52.245  1.00  0.00           C
ATOM  10336 5C21 POPE  162      70.036 105.921  53.195  1.00  0.00           C
ATOM  10339 6C21 POPE  162      70.796 107.151  53.675  1.00  0.00           C
ATOM  10342 7C21 POPE  162      71.606 106.861  54.945  1.00  0.00           C
ATOM  10345 8C21 POPE  162      72.166 108.131  55.565  1.00  0.00           C
ATOM  10349  C33 POPE  162      67.576 111.211  42.245  1.00  0.00           C
ATOM  10352  C34 POPE  162      68.096 111.821  43.555  1.00  0.00           C
ATOM  10355  C35 POPE  162      67.206 111.521  44.765  1.00  0.00           C
ATOM  10358  C36 POPE  162      68.036 111.271  46.035  1.00  0.00           C
ATOM  10361  C37 POPE  162      67.186 111.001  47.285  1.00  0.00           C
ATOM  10364  C38 POPE  162      68.026 110.521  48.485  1.00  0.00           C
ATOM  10367  C39 POPE  162      68.876 111.621  49.145  1.00  0.00           C
ATOM  10370 0C31 POPE  162      69.766 111.101  50.285  1.00  0.00           C
ATOM  10373 1C31 POPE  162      70.726 112.191  50.805  1.00  0.00           C
ATOM  10376 2C31 POPE  162      71.426 111.851  52.135  1.00  0.00           C
ATOM  10379 3C31 POPE  162      72.716 111.011  52.005  1.00  0.00           C
ATOM  10382 4C31 POPE  162      73.886 111.771  51.355  1.00  0.00           C
ATOM  10385 5C31 POPE  162      75.246 111.141  51.675  1.00  0.00           C
ATOM  10388 6C31 POPE  162      76.426 111.821  50.975  1.00  0.00           C
ATOM  10392  NH3 POPE  163      75.556  40.001  33.965  1.00  0.00           N
ATOM  10396  C12 POPE  163      76.156  39.371  32.725  1.00  0.00           C
ATOM  10399  C11 POPE  163      75.906  37.851  32.765  1.00  0.00           C
ATOM  10402  P   POPE  163      76.806  35.561  31.925  1.00  0.00           P
ATOM  10403  O13 POPE  163      76.636  35.131  30.525  1.00  0.00           O
ATOM  10404  O14 POPE  163      78.026  34.981  32.545  1.00  0.00           O
ATOM  10405  O11 POPE  163      75.526  35.151  32.785  1.00  0.00           O
ATOM  10406  O12 POPE  163      76.816  37.141  31.935  1.00  0.00           O
ATOM  10407  C1  POPE  163      75.666  34.891  34.195  1.00  0.00           C
ATOM  10410  C2  POPE  163      74.666  35.721  35.075  1.00  0.00           C
ATOM  10412  O21 POPE  163      75.306  35.971  36.355  1.00  0.00           O
ATOM  10413  C21 POPE  163      75.376  37.251  36.745  1.00  0.00           C
ATOM  10414  O22 POPE  163      75.286  38.221  36.015  1.00  0.00           O
ATOM  10415  C22 POPE  163      75.476  37.341  38.265  1.00  0.00           C
ATOM  10418  C3  POPE  163      73.296  34.981  35.245  1.00  0.00           C
ATOM  10421  O31 POPE  163      72.916  34.831  36.635  1.00  0.00           O
ATOM  10422  C31 POPE  163      73.666  33.941  37.275  1.00  0.00           C
ATOM  10423  O32 POPE  163      74.426  33.141  36.735  1.00  0.00           O
ATOM  10424  C32 POPE  163      73.526  34.161  38.785  1.00  0.00           C
ATOM  10427  C23 POPE  163      74.386  38.311  38.795  1.00  0.00           C
ATOM  10430  C24 POPE  163      74.026  38.161  40.285  1.00  0.00           C
ATOM  10433  C25 POPE  163      73.156  39.341  40.765  1.00  0.00           C
ATOM  10436  C26 POPE  163      72.626  39.221  42.205  1.00  0.00           C
ATOM  10439  C27 POPE  163      71.906  40.471  42.715  1.00  0.00           C
ATOM  10442  C28 POPE  163      71.616  40.431  44.245  1.00  0.00           C
ATOM  10445  C29 POPE  163      70.606  39.431  44.775  1.00  0.00           C
ATOM  10447 0C21 POPE  163      70.876  38.301  45.455  1.00  0.00           C
ATOM  10449 1C21 POPE  163      72.246  37.741  45.765  1.00  0.00           C
ATOM  10452 2C21 POPE  163      72.746  37.981  47.205  1.00  0.00           C
ATOM  10455 3C21 POPE  163      71.866  37.341  48.285  1.00  0.00           C
ATOM  10458 4C21 POPE  163      72.426  37.541  49.695  1.00  0.00           C
ATOM  10461 5C21 POPE  163      71.366  37.291  50.775  1.00  0.00           C
ATOM  10464 6C21 POPE  163      71.886  37.471  52.205  1.00  0.00           C
ATOM  10467 7C21 POPE  163      70.776  37.901  53.175  1.00  0.00           C
ATOM  10470 8C21 POPE  163      71.226  38.051  54.625  1.00  0.00           C
ATOM  10474  C33 POPE  163      74.826  33.821  39.555  1.00  0.00           C
ATOM  10477  C34 POPE  163      74.966  34.401  40.975  1.00  0.00           C
ATOM  10480  C35 POPE  163      74.966  33.301  42.055  1.00  0.00           C
ATOM  10483  C36 POPE  163      75.286  33.831  43.455  1.00  0.00           C
ATOM  10486  C37 POPE  163      74.876  32.861  44.575  1.00  0.00           C
ATOM  10489  C38 POPE  163      74.386  33.581  45.845  1.00  0.00           C
ATOM  10492  C39 POPE  163      75.396  34.541  46.485  1.00  0.00           C
ATOM  10495 0C31 POPE  163      76.726  33.861  46.845  1.00  0.00           C
ATOM  10498 1C31 POPE  163      77.646  34.731  47.715  1.00  0.00           C
ATOM  10501 2C31 POPE  163      78.966  34.031  48.015  1.00  0.00           C
ATOM  10504 3C31 POPE  163      78.956  33.201  49.315  1.00  0.00           C
ATOM  10507 4C31 POPE  163      79.236  34.051  50.565  1.00  0.00           C
ATOM  10510 5C31 POPE  163      79.266  33.231  51.865  1.00  0.00           C
ATOM  10513 6C31 POPE  163      79.596  34.061  53.105  1.00  0.00           C
ATOM  10517  NH3 POPE  164     111.596  35.881  35.965  1.00  0.00           N
ATOM  10521  C12 POPE  164     112.726  34.941  36.275  1.00  0.00           C
ATOM  10524  C11 POPE  164     114.056  35.541  35.825  1.00  0.00           C
ATOM  10527  P   POPE  164     116.586  34.981  36.145  1.00  0.00           P
ATOM  10528  O13 POPE  164     117.486  33.891  35.685  1.00  0.00           O
ATOM  10529  O14 POPE  164     116.776  36.291  35.485  1.00  0.00           O
ATOM  10530  O11 POPE  164     116.776  35.171  37.685  1.00  0.00           O
ATOM  10531  O12 POPE  164     115.076  34.551  35.965  1.00  0.00           O
ATOM  10532  C1  POPE  164     115.826  35.461  38.705  1.00  0.00           C
ATOM  10535  C2  POPE  164     116.256  36.751  39.455  1.00  0.00           C
ATOM  10537  O21 POPE  164     115.196  37.151  40.355  1.00  0.00           O
ATOM  10538  C21 POPE  164     115.626  37.751  41.465  1.00  0.00           C
ATOM  10539  O22 POPE  164     116.786  37.991  41.745  1.00  0.00           O
ATOM  10540  C22 POPE  164     114.426  38.111  42.355  1.00  0.00           C
ATOM  10543  C3  POPE  164     116.566  37.881  38.425  1.00  0.00           C
ATOM  10546  O31 POPE  164     116.676  39.191  38.995  1.00  0.00           O
ATOM  10547  C31 POPE  164     117.856  39.791  39.235  1.00  0.00           C
ATOM  10548  O32 POPE  164     117.956  40.991  39.395  1.00  0.00           O
ATOM  10549  C32 POPE  164     119.046  38.851  39.305  1.00  0.00           C
ATOM  10552  C23 POPE  164     114.816  38.291  43.845  1.00  0.00           C
ATOM  10555  C24 POPE  164     113.636  38.671  44.755  1.00  0.00           C
ATOM  10558  C25 POPE  164     113.026  37.481  45.535  1.00  0.00           C
ATOM  10561  C26 POPE  164     113.816  37.061  46.785  1.00  0.00           C
ATOM  10564  C27 POPE  164     113.226  37.541  48.125  1.00  0.00           C
ATOM  10567  C28 POPE  164     113.966  37.001  49.375  1.00  0.00           C
ATOM  10570  C29 POPE  164     113.806  35.511  49.555  1.00  0.00           C
ATOM  10572 0C21 POPE  164     113.886  34.801  50.695  1.00  0.00           C
ATOM  10574 1C21 POPE  164     114.136  35.331  52.085  1.00  0.00           C
ATOM  10577 2C21 POPE  164     113.246  34.661  53.155  1.00  0.00           C
ATOM  10580 3C21 POPE  164     111.746  34.891  52.935  1.00  0.00           C
ATOM  10583 4C21 POPE  164     110.896  34.471  54.135  1.00  0.00           C
ATOM  10586 5C21 POPE  164     109.416  34.861  53.995  1.00  0.00           C
ATOM  10589 6C21 POPE  164     108.546  34.331  55.135  1.00  0.00           C
ATOM  10592 7C21 POPE  164     107.136  34.951  55.155  1.00  0.00           C
ATOM  10595 8C21 POPE  164     106.226  34.361  56.235  1.00  0.00           C
ATOM  10599  C33 POPE  164     120.176  39.541  40.105  1.00  0.00           C
ATOM  10602  C34 POPE  164     121.016  38.531  40.885  1.00  0.00           C
ATOM  10605  C35 POPE  164     120.336  37.911  42.105  1.00  0.00           C
ATOM  10608  C36 POPE  164     120.006  38.911  43.215  1.00  0.00           C
ATOM  10611  C37 POPE  164     120.326  38.371  44.615  1.00  0.00           C
ATOM  10614  C38 POPE  164     119.946  39.361  45.715  1.00  0.00           C
ATOM  10617  C39 POPE  164     119.836  38.761  47.125  1.00  0.00           C
ATOM  10620 0C31 POPE  164     121.186  38.481  47.775  1.00  0.00           C
ATOM  10623 1C31 POPE  164     121.106  38.021  49.225  1.00  0.00           C
ATOM  10626 2C31 POPE  164     122.446  37.491  49.755  1.00  0.00           C
ATOM  10629 3C31 POPE  164     123.656  38.431  49.645  1.00  0.00           C
ATOM  10632 4C31 POPE  164     124.816  37.981  50.545  1.00  0.00           C
ATOM  10635 5C31 POPE  164     126.046  38.891  50.465  1.00  0.00           C
ATOM  10638 6C31 POPE  164     127.086  38.591  51.555  1.00  0.00           C
ATOM  10642  NH3 POPE  165      70.356 107.161  34.025  1.00  0.00           N
ATOM  10646  C12 POPE  165      71.306 106.191  33.425  1.00  0.00           C
ATOM  10649  C11 POPE  165      70.606 104.831  33.275  1.00  0.00           C
ATOM  10652  P   POPE  165      69.506 104.291  35.665  1.00  0.00           P
ATOM  10653  O13 POPE  165      69.546 105.711  36.095  1.00  0.00           O
ATOM  10654  O14 POPE  165      68.196 103.661  35.375  1.00  0.00           O
ATOM  10655  O11 POPE  165      70.276 103.411  36.715  1.00  0.00           O
ATOM  10656  O12 POPE  165      70.546 104.111  34.495  1.00  0.00           O
ATOM  10657  C1  POPE  165      69.896 103.331  38.075  1.00  0.00           C
ATOM  10660  C2  POPE  165      69.856 101.851  38.515  1.00  0.00           C
ATOM  10662  O21 POPE  165      70.046 101.771  39.945  1.00  0.00           O
ATOM  10663  C21 POPE  165      68.916 101.911  40.635  1.00  0.00           C
ATOM  10664  O22 POPE  165      67.836 102.171  40.155  1.00  0.00           O
ATOM  10665  C22 POPE  165      69.226 101.811  42.125  1.00  0.00           C
ATOM  10668  C3  POPE  165      70.966 101.021  37.805  1.00  0.00           C
ATOM  10671  O31 POPE  165      71.026  99.731  38.425  1.00  0.00           O
ATOM  10672  C31 POPE  165      70.866  98.601  37.765  1.00  0.00           C
ATOM  10673  O32 POPE  165      70.976  98.451  36.555  1.00  0.00           O
ATOM  10674  C32 POPE  165      70.646  97.481  38.795  1.00  0.00           C
ATOM  10677  C23 POPE  165      67.986 101.571  42.995  1.00  0.00           C
ATOM  10680  C24 POPE  165      68.176 102.171  44.385  1.00  0.00           C
ATOM  10683  C25 POPE  165      66.976 101.931  45.305  1.00  0.00           C
ATOM  10686  C26 POPE  165      67.136 100.681  46.185  1.00  0.00           C
ATOM  10689  C27 POPE  165      68.206 100.851  47.265  1.00  0.00           C
ATOM  10692  C28 POPE  165      68.496  99.551  48.045  1.00  0.00           C
ATOM  10695  C29 POPE  165      67.536  99.351  49.195  1.00  0.00           C
ATOM  10697 0C21 POPE  165      67.816  99.471  50.505  1.00  0.00           C
ATOM  10699 1C21 POPE  165      69.146  99.861  51.115  1.00  0.00           C
ATOM  10702 2C21 POPE  165      69.116 101.281  51.715  1.00  0.00           C
ATOM  10705 3C21 POPE  165      68.466 101.331  53.095  1.00  0.00           C
ATOM  10708 4C21 POPE  165      68.286 102.751  53.635  1.00  0.00           C
ATOM  10711 5C21 POPE  165      67.796 102.711  55.085  1.00  0.00           C
ATOM  10714 6C21 POPE  165      67.626 104.071  55.785  1.00  0.00           C
ATOM  10717 7C21 POPE  165      67.136 103.881  57.225  1.00  0.00           C
ATOM  10720 8C21 POPE  165      67.046 105.171  58.035  1.00  0.00           C
ATOM  10724  C33 POPE  165      70.676  98.041  40.245  1.00  0.00           C
ATOM  10727  C34 POPE  165      70.836  97.081  41.425  1.00  0.00           C
ATOM  10730  C35 POPE  165      71.386  97.881  42.625  1.00  0.00           C
ATOM  10733  C36 POPE  165      70.746  97.621  43.985  1.00  0.00           C
ATOM  10736  C37 POPE  165      71.256  98.591  45.065  1.00  0.00           C
ATOM  10739  C38 POPE  165      72.486  98.101  45.835  1.00  0.00           C
ATOM  10742  C39 POPE  165      72.166  97.921  47.335  1.00  0.00           C
ATOM  10745 0C31 POPE  165      73.366  97.521  48.215  1.00  0.00           C
ATOM  10748 1C31 POPE  165      74.526  98.541  48.265  1.00  0.00           C
ATOM  10751 2C31 POPE  165      74.476  99.551  49.435  1.00  0.00           C
ATOM  10754 3C31 POPE  165      73.186 100.391  49.545  1.00  0.00           C
ATOM  10757 4C31 POPE  165      72.956 101.321  48.345  1.00  0.00           C
ATOM  10760 5C31 POPE  165      71.626 102.091  48.405  1.00  0.00           C
ATOM  10763 6C31 POPE  165      71.646 103.281  49.365  1.00  0.00           C
ATOM  10767  NH3 POPE  166     103.876  12.131  38.745  1.00  0.00           N
ATOM  10771  C12 POPE  166     105.086  12.521  37.955  1.00  0.00           C
ATOM  10774  C11 POPE  166     105.006  14.031  37.635  1.00  0.00           C
ATOM  10777  P   POPE  166     104.826  16.401  38.685  1.00  0.00           P
ATOM  10778  O13 POPE  166     106.056  17.001  39.265  1.00  0.00           O
ATOM  10779  O14 POPE  166     104.596  16.691  37.265  1.00  0.00           O
ATOM  10780  O11 POPE  166     103.606  16.931  39.535  1.00  0.00           O
ATOM  10781  O12 POPE  166     104.846  14.811  38.835  1.00  0.00           O
ATOM  10782  C1  POPE  166     102.376  16.231  39.655  1.00  0.00           C
ATOM  10785  C2  POPE  166     101.576  16.691  40.915  1.00  0.00           C
ATOM  10787  O21 POPE  166     101.846  15.841  42.045  1.00  0.00           O
ATOM  10788  C21 POPE  166     102.956  16.061  42.755  1.00  0.00           C
ATOM  10789  O22 POPE  166     103.906  16.741  42.425  1.00  0.00           O
ATOM  10790  C22 POPE  166     102.846  15.261  44.065  1.00  0.00           C
ATOM  10793  C3  POPE  166     101.676  18.231  41.205  1.00  0.00           C
ATOM  10796  O31 POPE  166     100.466  18.841  41.725  1.00  0.00           O
ATOM  10797  C31 POPE  166     100.336  18.791  43.055  1.00  0.00           C
ATOM  10798  O32 POPE  166     100.996  18.111  43.815  1.00  0.00           O
ATOM  10799  C32 POPE  166      99.166  19.711  43.445  1.00  0.00           C
ATOM  10802  C23 POPE  166     103.636  15.851  45.275  1.00  0.00           C
ATOM  10805  C24 POPE  166     102.786  16.481  46.385  1.00  0.00           C
ATOM  10808  C25 POPE  166     103.616  17.291  47.415  1.00  0.00           C
ATOM  10811  C26 POPE  166     104.866  16.581  47.975  1.00  0.00           C
ATOM  10814  C27 POPE  166     104.596  15.351  48.855  1.00  0.00           C
ATOM  10817  C28 POPE  166     105.906  14.701  49.345  1.00  0.00           C
ATOM  10820  C29 POPE  166     105.666  13.421  50.105  1.00  0.00           C
ATOM  10822 0C21 POPE  166     106.096  13.121  51.345  1.00  0.00           C
ATOM  10824 1C21 POPE  166     106.936  13.971  52.275  1.00  0.00           C
ATOM  10827 2C21 POPE  166     106.146  14.411  53.525  1.00  0.00           C
ATOM  10830 3C21 POPE  166     107.046  14.971  54.655  1.00  0.00           C
ATOM  10833 4C21 POPE  166     106.246  15.271  55.925  1.00  0.00           C
ATOM  10836 5C21 POPE  166     107.026  16.101  56.965  1.00  0.00           C
ATOM  10839 6C21 POPE  166     108.136  15.301  57.655  1.00  0.00           C
ATOM  10842 7C21 POPE  166     109.036  16.151  58.555  1.00  0.00           C
ATOM  10845 8C21 POPE  166     110.146  15.321  59.205  1.00  0.00           C
ATOM  10849  C33 POPE  166      99.066  19.971  44.965  1.00  0.00           C
ATOM  10852  C34 POPE  166      97.656  20.401  45.435  1.00  0.00           C
ATOM  10855  C35 POPE  166      96.556  19.451  44.945  1.00  0.00           C
ATOM  10858  C36 POPE  166      95.476  19.141  45.985  1.00  0.00           C
ATOM  10861  C37 POPE  166      94.726  17.841  45.635  1.00  0.00           C
ATOM  10864  C38 POPE  166      93.796  17.321  46.745  1.00  0.00           C
ATOM  10867  C39 POPE  166      94.486  16.951  48.065  1.00  0.00           C
ATOM  10870 0C31 POPE  166      94.286  15.471  48.445  1.00  0.00           C
ATOM  10873 1C31 POPE  166      94.846  15.151  49.835  1.00  0.00           C
ATOM  10876 2C31 POPE  166      95.186  13.671  50.045  1.00  0.00           C
ATOM  10879 3C31 POPE  166      93.956  12.781  50.315  1.00  0.00           C
ATOM  10882 4C31 POPE  166      94.346  11.311  50.545  1.00  0.00           C
ATOM  10885 5C31 POPE  166      93.276  10.491  51.265  1.00  0.00           C
ATOM  10888 6C31 POPE  166      93.666   9.021  51.445  1.00  0.00           C
ATOM  10892  NH3 POPE  167     126.836  27.631  78.735  1.00  0.00           N
ATOM  10896  C12 POPE  167     126.826  29.101  78.475  1.00  0.00           C
ATOM  10899  C11 POPE  167     125.726  29.821  79.255  1.00  0.00           C
ATOM  10902  P   POPE  167     125.636  32.311  80.115  1.00  0.00           P
ATOM  10903  O13 POPE  167     124.246  32.811  79.945  1.00  0.00           O
ATOM  10904  O14 POPE  167     126.006  31.881  81.485  1.00  0.00           O
ATOM  10905  O11 POPE  167     126.626  33.451  79.635  1.00  0.00           O
ATOM  10906  O12 POPE  167     125.936  31.201  79.045  1.00  0.00           O
ATOM  10907  C1  POPE  167     126.196  34.601  78.915  1.00  0.00           C
ATOM  10910  C2  POPE  167     126.796  34.671  77.495  1.00  0.00           C
ATOM  10912  O21 POPE  167     126.256  35.881  76.905  1.00  0.00           O
ATOM  10913  C21 POPE  167     127.106  36.421  76.045  1.00  0.00           C
ATOM  10914  O22 POPE  167     128.246  36.061  75.875  1.00  0.00           O
ATOM  10915  C22 POPE  167     126.406  37.501  75.235  1.00  0.00           C
ATOM  10918  C3  POPE  167     126.406  33.421  76.635  1.00  0.00           C
ATOM  10921  O31 POPE  167     127.066  33.421  75.345  1.00  0.00           O
ATOM  10922  C31 POPE  167     126.936  32.261  74.695  1.00  0.00           C
ATOM  10923  O32 POPE  167     126.176  31.371  75.035  1.00  0.00           O
ATOM  10924  C32 POPE  167     127.926  32.181  73.515  1.00  0.00           C
ATOM  10927  C23 POPE  167     126.856  37.401  73.765  1.00  0.00           C
ATOM  10930  C24 POPE  167     125.776  37.851  72.785  1.00  0.00           C
ATOM  10933  C25 POPE  167     125.606  39.371  72.735  1.00  0.00           C
ATOM  10936  C26 POPE  167     124.456  39.751  71.805  1.00  0.00           C
ATOM  10939  C27 POPE  167     124.126  41.241  71.835  1.00  0.00           C
ATOM  10942  C28 POPE  167     122.746  41.601  71.255  1.00  0.00           C
ATOM  10945  C29 POPE  167     122.526  41.091  69.855  1.00  0.00           C
ATOM  10947 0C21 POPE  167     121.346  40.671  69.355  1.00  0.00           C
ATOM  10949 1C21 POPE  167     120.056  40.711  70.125  1.00  0.00           C
ATOM  10952 2C21 POPE  167     118.836  40.371  69.265  1.00  0.00           C
ATOM  10955 3C21 POPE  167     118.446  41.511  68.305  1.00  0.00           C
ATOM  10958 4C21 POPE  167     117.096  41.281  67.605  1.00  0.00           C
ATOM  10961 5C21 POPE  167     116.926  39.851  67.085  1.00  0.00           C
ATOM  10964 6C21 POPE  167     115.716  39.641  66.165  1.00  0.00           C
ATOM  10967 7C21 POPE  167     115.386  38.151  66.005  1.00  0.00           C
ATOM  10970 8C21 POPE  167     114.226  37.881  65.045  1.00  0.00           C
ATOM  10974  C33 POPE  167     127.586  33.051  72.275  1.00  0.00           C
ATOM  10977  C34 POPE  167     128.616  32.851  71.135  1.00  0.00           C
ATOM  10980  C35 POPE  167     128.266  33.591  69.835  1.00  0.00           C
ATOM  10983  C36 POPE  167     129.276  33.371  68.695  1.00  0.00           C
ATOM  10986  C37 POPE  167     128.796  33.981  67.365  1.00  0.00           C
ATOM  10989  C38 POPE  167     129.856  33.971  66.245  1.00  0.00           C
ATOM  10992  C39 POPE  167     130.938  35.051  66.395  1.00  0.00           C
ATOM  10995 0C31 POPE  167     132.318  34.501  66.765  1.00  0.00           C
ATOM  10998 1C31 POPE  167     133.398  35.571  66.635  1.00  0.00           C
ATOM  11001 2C31 POPE  167     134.818  35.001  66.795  1.00  0.00           C
ATOM  11004 3C31 POPE  167     135.918  36.041  66.505  1.00  0.00           C
ATOM  11007 4C31 POPE  167     135.968  36.441  65.025  1.00  0.00           C
ATOM  11010 5C31 POPE  167     137.228  37.211  64.645  1.00  0.00           C
ATOM  11013 6C31 POPE  167     137.388  37.341  63.135  1.00  0.00           C
ATOM  11017  NH3 POPE  168      46.456  97.531  75.155  1.00  0.00           N
ATOM  11021  C12 POPE  168      47.076  98.721  75.835  1.00  0.00           C
ATOM  11024  C11 POPE  168      46.376  99.071  77.155  1.00  0.00           C
ATOM  11027  P   POPE  168      46.956 101.141  78.695  1.00  0.00           P
ATOM  11028  O13 POPE  168      45.716 100.951  79.475  1.00  0.00           O
ATOM  11029  O14 POPE  168      48.146 101.641  79.415  1.00  0.00           O
ATOM  11030  O11 POPE  168      46.616 102.121  77.525  1.00  0.00           O
ATOM  11031  O12 POPE  168      47.296  99.741  78.025  1.00  0.00           O
ATOM  11032  C1  POPE  168      47.676 102.851  76.905  1.00  0.00           C
ATOM  11035  C2  POPE  168      47.226 103.231  75.485  1.00  0.00           C
ATOM  11037  O21 POPE  168      48.336 103.781  74.755  1.00  0.00           O
ATOM  11038  C21 POPE  168      48.836 102.951  73.855  1.00  0.00           C
ATOM  11039  O22 POPE  168      48.536 101.781  73.725  1.00  0.00           O
ATOM  11040  C22 POPE  168      49.676 103.751  72.865  1.00  0.00           C
ATOM  11043  C3  POPE  168      46.056 104.241  75.475  1.00  0.00           C
ATOM  11046  O31 POPE  168      45.316 104.091  74.245  1.00  0.00           O
ATOM  11047  C31 POPE  168      45.576 104.961  73.275  1.00  0.00           C
ATOM  11048  O32 POPE  168      46.296 105.931  73.365  1.00  0.00           O
ATOM  11049  C32 POPE  168      44.866 104.431  72.025  1.00  0.00           C
ATOM  11052  C23 POPE  168      49.816 102.961  71.555  1.00  0.00           C
ATOM  11055  C24 POPE  168      50.476 103.721  70.405  1.00  0.00           C
ATOM  11058  C25 POPE  168      51.916 104.121  70.675  1.00  0.00           C
ATOM  11061  C26 POPE  168      52.566 104.821  69.475  1.00  0.00           C
ATOM  11064  C27 POPE  168      54.056 105.051  69.705  1.00  0.00           C
ATOM  11067  C28 POPE  168      54.776 105.941  68.685  1.00  0.00           C
ATOM  11070  C29 POPE  168      54.276 107.351  68.685  1.00  0.00           C
ATOM  11072 0C21 POPE  168      54.886 108.371  68.045  1.00  0.00           C
ATOM  11074 1C21 POPE  168      56.136 108.241  67.215  1.00  0.00           C
ATOM  11077 2C21 POPE  168      55.876 108.661  65.765  1.00  0.00           C
ATOM  11080 3C21 POPE  168      57.176 108.771  64.955  1.00  0.00           C
ATOM  11083 4C21 POPE  168      56.946 109.471  63.625  1.00  0.00           C
ATOM  11086 5C21 POPE  168      58.226 109.791  62.835  1.00  0.00           C
ATOM  11089 6C21 POPE  168      59.126 110.851  63.495  1.00  0.00           C
ATOM  11092 7C21 POPE  168      60.156 111.371  62.485  1.00  0.00           C
ATOM  11095 8C21 POPE  168      61.176 112.351  63.085  1.00  0.00           C
ATOM  11099  C33 POPE  168      44.726 105.431  70.855  1.00  0.00           C
ATOM  11102  C34 POPE  168      44.176 104.761  69.585  1.00  0.00           C
ATOM  11105  C35 POPE  168      42.886 103.971  69.825  1.00  0.00           C
ATOM  11108  C36 POPE  168      42.276 103.391  68.555  1.00  0.00           C
ATOM  11111  C37 POPE  168      41.046 102.521  68.845  1.00  0.00           C
ATOM  11114  C38 POPE  168      40.396 101.951  67.585  1.00  0.00           C
ATOM  11117  C39 POPE  168      39.376 102.911  66.955  1.00  0.00           C
ATOM  11120 0C31 POPE  168      38.896 102.411  65.585  1.00  0.00           C
ATOM  11123 1C31 POPE  168      38.886 103.521  64.535  1.00  0.00           C
ATOM  11126 2C31 POPE  168      38.516 103.001  63.145  1.00  0.00           C
ATOM  11129 3C31 POPE  168      38.216 104.121  62.135  1.00  0.00           C
ATOM  11132 4C31 POPE  168      39.356 105.141  61.945  1.00  0.00           C
ATOM  11135 5C31 POPE  168      39.036 106.161  60.845  1.00  0.00           C
ATOM  11138 6C31 POPE  168      39.806 107.471  60.985  1.00  0.00           C
ATOM  11142  NH3 POPE  169      15.536  61.011  77.975  1.00  0.00           N
ATOM  11146  C12 POPE  169      14.456  60.281  77.215  1.00  0.00           C
ATOM  11149  C11 POPE  169      13.586  59.421  78.145  1.00  0.00           C
ATOM  11152  P   POPE  169      11.196  60.501  78.355  1.00  0.00           P
ATOM  11153  O13 POPE  169      10.616  59.291  77.745  1.00  0.00           O
ATOM  11154  O14 POPE  169      10.366  61.051  79.445  1.00  0.00           O
ATOM  11155  O11 POPE  169      11.396  61.621  77.255  1.00  0.00           O
ATOM  11156  O12 POPE  169      12.656  60.191  78.915  1.00  0.00           O
ATOM  11157  C1  POPE  169      10.636  61.611  76.045  1.00  0.00           C
ATOM  11160  C2  POPE  169      11.406  62.231  74.845  1.00  0.00           C
ATOM  11162  O21 POPE  169      12.606  61.471  74.595  1.00  0.00           O
ATOM  11163  C21 POPE  169      12.866  61.251  73.315  1.00  0.00           C
ATOM  11164  O22 POPE  169      12.096  61.461  72.395  1.00  0.00           O
ATOM  11165  C22 POPE  169      14.306  60.761  73.195  1.00  0.00           C
ATOM  11168  C3  POPE  169      11.806  63.721  75.075  1.00  0.00           C
ATOM  11171  O31 POPE  169      12.486  64.281  73.935  1.00  0.00           O
ATOM  11172  C31 POPE  169      11.706  64.721  72.945  1.00  0.00           C
ATOM  11173  O32 POPE  169      10.486  64.811  73.005  1.00  0.00           O
ATOM  11174  C32 POPE  169      12.546  64.991  71.705  1.00  0.00           C
ATOM  11177  C23 POPE  169      14.796  60.531  71.735  1.00  0.00           C
ATOM  11180  C24 POPE  169      14.916  61.791  70.865  1.00  0.00           C
ATOM  11183  C25 POPE  169      13.916  61.901  69.695  1.00  0.00           C
ATOM  11186  C26 POPE  169      14.356  62.991  68.695  1.00  0.00           C
ATOM  11189  C27 POPE  169      13.316  63.211  67.585  1.00  0.00           C
ATOM  11192  C28 POPE  169      13.726  64.311  66.575  1.00  0.00           C
ATOM  11195  C29 POPE  169      14.956  63.961  65.795  1.00  0.00           C
ATOM  11197 0C21 POPE  169      15.016  63.361  64.585  1.00  0.00           C
ATOM  11199 1C21 POPE  169      13.856  62.871  63.765  1.00  0.00           C
ATOM  11202 2C21 POPE  169      13.996  61.371  63.415  1.00  0.00           C
ATOM  11205 3C21 POPE  169      15.206  61.071  62.505  1.00  0.00           C
ATOM  11208 4C21 POPE  169      15.296  59.611  62.045  1.00  0.00           C
ATOM  11211 5C21 POPE  169      15.016  59.421  60.555  1.00  0.00           C
ATOM  11214 6C21 POPE  169      13.536  59.131  60.245  1.00  0.00           C
ATOM  11217 7C21 POPE  169      13.266  58.981  58.745  1.00  0.00           C
ATOM  11220 8C21 POPE  169      11.806  58.661  58.425  1.00  0.00           C
ATOM  11224  C33 POPE  169      12.316  66.381  71.075  1.00  0.00           C
ATOM  11227  C34 POPE  169      13.406  66.671  70.045  1.00  0.00           C
ATOM  11230  C35 POPE  169      13.176  67.911  69.165  1.00  0.00           C
ATOM  11233  C36 POPE  169      12.096  67.691  68.095  1.00  0.00           C
ATOM  11236  C37 POPE  169      12.196  68.711  66.945  1.00  0.00           C
ATOM  11239  C38 POPE  169      11.316  68.381  65.725  1.00  0.00           C
ATOM  11242  C39 POPE  169      11.786  67.151  64.935  1.00  0.00           C
ATOM  11245 0C31 POPE  169      11.056  66.951  63.595  1.00  0.00           C
ATOM  11248 1C31 POPE  169      11.536  65.701  62.855  1.00  0.00           C
ATOM  11251 2C31 POPE  169      10.796  65.451  61.535  1.00  0.00           C
ATOM  11254 3C31 POPE  169      11.326  64.211  60.785  1.00  0.00           C
ATOM  11257 4C31 POPE  169      10.586  63.931  59.475  1.00  0.00           C
ATOM  11260 5C31 POPE  169      11.096  62.661  58.775  1.00  0.00           C
ATOM  11263 6C31 POPE  169      10.626  62.541  57.325  1.00  0.00           C
ATOM  11267  NH3 POPE  170      84.486 117.671  36.305  1.00  0.00           N
ATOM  11271  C12 POPE  170      83.686 118.791  35.695  1.00  0.00           C
ATOM  11274  C11 POPE  170      82.186 118.501  35.755  1.00  0.00           C
ATOM  11277  P   POPE  170      79.956 119.741  36.145  1.00  0.00           P
ATOM  11278  O13 POPE  170      79.166 120.191  34.985  1.00  0.00           O
ATOM  11279  O14 POPE  170      79.616 118.421  36.695  1.00  0.00           O
ATOM  11280  O11 POPE  170      79.756 120.811  37.295  1.00  0.00           O
ATOM  11281  O12 POPE  170      81.486 119.741  35.805  1.00  0.00           O
ATOM  11282  C1  POPE  170      80.366 120.481  38.555  1.00  0.00           C
ATOM  11285  C2  POPE  170      79.936 121.431  39.705  1.00  0.00           C
ATOM  11287  O21 POPE  170      80.656 120.961  40.865  1.00  0.00           O
ATOM  11288  C21 POPE  170      80.976 121.901  41.745  1.00  0.00           C
ATOM  11289  O22 POPE  170      80.676 123.081  41.675  1.00  0.00           O
ATOM  11290  C22 POPE  170      81.816 121.291  42.865  1.00  0.00           C
ATOM  11293  C3  POPE  170      78.396 121.431  39.965  1.00  0.00           C
ATOM  11296  O31 POPE  170      78.096 122.291  41.075  1.00  0.00           O
ATOM  11297  C31 POPE  170      77.256 121.901  42.005  1.00  0.00           C
ATOM  11298  O32 POPE  170      76.416 121.021  41.925  1.00  0.00           O
ATOM  11299  C32 POPE  170      77.576 122.701  43.285  1.00  0.00           C
ATOM  11302  C23 POPE  170      81.736 122.081  44.195  1.00  0.00           C
ATOM  11305  C24 POPE  170      82.976 121.901  45.085  1.00  0.00           C
ATOM  11308  C25 POPE  170      82.876 122.721  46.385  1.00  0.00           C
ATOM  11311  C26 POPE  170      81.966 122.081  47.435  1.00  0.00           C
ATOM  11314  C27 POPE  170      81.636 123.061  48.575  1.00  0.00           C
ATOM  11317  C28 POPE  170      80.656 122.491  49.625  1.00  0.00           C
ATOM  11320  C29 POPE  170      81.286 121.411  50.465  1.00  0.00           C
ATOM  11322 0C21 POPE  170      81.706 121.531  51.745  1.00  0.00           C
ATOM  11324 1C21 POPE  170      81.656 122.761  52.615  1.00  0.00           C
ATOM  11327 2C21 POPE  170      80.796 122.551  53.875  1.00  0.00           C
ATOM  11330 3C21 POPE  170      79.276 122.581  53.605  1.00  0.00           C
ATOM  11333 4C21 POPE  170      78.416 122.231  54.845  1.00  0.00           C
ATOM  11336 5C21 POPE  170      78.676 123.141  56.055  1.00  0.00           C
ATOM  11339 6C21 POPE  170      77.876 122.781  57.315  1.00  0.00           C
ATOM  11342 7C21 POPE  170      77.866 123.911  58.365  1.00  0.00           C
ATOM  11345 8C21 POPE  170      77.046 123.611  59.625  1.00  0.00           C
ATOM  11349  C33 POPE  170      77.846 121.741  44.475  1.00  0.00           C
ATOM  11352  C34 POPE  170      78.236 122.431  45.785  1.00  0.00           C
ATOM  11355  C35 POPE  170      77.096 123.211  46.445  1.00  0.00           C
ATOM  11358  C36 POPE  170      77.396 123.581  47.905  1.00  0.00           C
ATOM  11361  C37 POPE  170      76.276 124.431  48.525  1.00  0.00           C
ATOM  11364  C38 POPE  170      76.226 124.401  50.055  1.00  0.00           C
ATOM  11367  C39 POPE  170      77.156 125.401  50.765  1.00  0.00           C
ATOM  11370 0C31 POPE  170      76.746 125.581  52.235  1.00  0.00           C
ATOM  11373 1C31 POPE  170      77.546 126.641  53.005  1.00  0.00           C
ATOM  11376 2C31 POPE  170      76.876 126.981  54.345  1.00  0.00           C
ATOM  11379 3C31 POPE  170      77.726 127.851  55.275  1.00  0.00           C
ATOM  11382 4C31 POPE  170      78.806 127.041  56.005  1.00  0.00           C
ATOM  11385 5C31 POPE  170      79.566 127.831  57.065  1.00  0.00           C
ATOM  11388 6C31 POPE  170      80.616 126.991  57.795  1.00  0.00           C
ATOM  11392  NH3 POPE  171      46.426  -1.811  78.495  1.00  0.00           N
ATOM  11396  C12 POPE  171      46.286  -0.451  79.135  1.00  0.00           C
ATOM  11399  C11 POPE  171      44.826  -0.021  79.405  1.00  0.00           C
ATOM  11402  P   POPE  171      44.526   2.671  79.175  1.00  0.00           P
ATOM  11403  O13 POPE  171      43.376   3.421  79.715  1.00  0.00           O
ATOM  11404  O14 POPE  171      45.816   3.401  79.045  1.00  0.00           O
ATOM  11405  O11 POPE  171      44.096   2.131  77.755  1.00  0.00           O
ATOM  11406  O12 POPE  171      44.756   1.301  79.965  1.00  0.00           O
ATOM  11407  C1  POPE  171      45.036   1.971  76.695  1.00  0.00           C
ATOM  11410  C2  POPE  171      44.516   2.691  75.435  1.00  0.00           C
ATOM  11412  O21 POPE  171      44.916   2.001  74.235  1.00  0.00           O
ATOM  11413  C21 POPE  171      46.206   1.771  74.065  1.00  0.00           C
ATOM  11414  O22 POPE  171      47.116   2.151  74.775  1.00  0.00           O
ATOM  11415  C22 POPE  171      46.386   0.941  72.805  1.00  0.00           C
ATOM  11418  C3  POPE  171      44.846   4.211  75.405  1.00  0.00           C
ATOM  11421  O31 POPE  171      44.346   4.821  74.195  1.00  0.00           O
ATOM  11422  C31 POPE  171      45.086   5.031  73.105  1.00  0.00           C
ATOM  11423  O32 POPE  171      44.616   5.121  71.975  1.00  0.00           O
ATOM  11424  C32 POPE  171      46.576   5.251  73.375  1.00  0.00           C
ATOM  11427  C23 POPE  171      47.436   1.531  71.835  1.00  0.00           C
ATOM  11430  C24 POPE  171      47.746   0.611  70.645  1.00  0.00           C
ATOM  11433  C25 POPE  171      46.546   0.229  69.765  1.00  0.00           C
ATOM  11436  C26 POPE  171      45.876   1.411  69.055  1.00  0.00           C
ATOM  11439  C27 POPE  171      44.816   0.951  68.035  1.00  0.00           C
ATOM  11442  C28 POPE  171      44.026   2.101  67.365  1.00  0.00           C
ATOM  11445  C29 POPE  171      44.896   3.031  66.555  1.00  0.00           C
ATOM  11447 0C21 POPE  171      45.056   3.021  65.215  1.00  0.00           C
ATOM  11449 1C21 POPE  171      44.466   2.061  64.215  1.00  0.00           C
ATOM  11452 2C21 POPE  171      45.556   1.621  63.225  1.00  0.00           C
ATOM  11455 3C21 POPE  171      45.046   0.601  62.205  1.00  0.00           C
ATOM  11458 4C21 POPE  171      46.116   0.199  61.175  1.00  0.00           C
ATOM  11461 5C21 POPE  171      47.266  -0.651  61.735  1.00  0.00           C
ATOM  11464 6C21 POPE  171      48.246  -1.101  60.645  1.00  0.00           C
ATOM  11467 7C21 POPE  171      49.386  -1.981  61.185  1.00  0.00           C
ATOM  11470 8C21 POPE  171      50.406  -2.381  60.115  1.00  0.00           C
ATOM  11474  C33 POPE  171      47.346   5.591  72.085  1.00  0.00           C
ATOM  11477  C34 POPE  171      48.876   5.491  72.225  1.00  0.00           C
ATOM  11480  C35 POPE  171      49.586   5.731  70.895  1.00  0.00           C
ATOM  11483  C36 POPE  171      49.496   4.561  69.915  1.00  0.00           C
ATOM  11486  C37 POPE  171      49.586   5.001  68.445  1.00  0.00           C
ATOM  11489  C38 POPE  171      49.346   3.861  67.455  1.00  0.00           C
ATOM  11492  C39 POPE  171      49.206   4.381  66.015  1.00  0.00           C
ATOM  11495 0C31 POPE  171      49.386   3.271  64.975  1.00  0.00           C
ATOM  11498 1C31 POPE  171      49.296   3.801  63.545  1.00  0.00           C
ATOM  11501 2C31 POPE  171      49.706   2.771  62.495  1.00  0.00           C
ATOM  11504 3C31 POPE  171      49.666   3.351  61.085  1.00  0.00           C
ATOM  11507 4C31 POPE  171      50.206   2.391  60.025  1.00  0.00           C
ATOM  11510 5C31 POPE  171      49.416   2.471  58.715  1.00  0.00           C
ATOM  11513 6C31 POPE  171      50.046   1.661  57.585  1.00  0.00           C
ATOM  11517  NH3 POPE  172      20.616  75.701  37.395  1.00  0.00           N
ATOM  11521  C12 POPE  172      21.416  75.271  36.195  1.00  0.00           C
ATOM  11524  C11 POPE  172      22.856  74.851  36.555  1.00  0.00           C
ATOM  11527  P   POPE  172      25.216  75.811  37.085  1.00  0.00           P
ATOM  11528  O13 POPE  172      25.456  74.381  37.345  1.00  0.00           O
ATOM  11529  O14 POPE  172      25.956  76.401  35.945  1.00  0.00           O
ATOM  11530  O11 POPE  172      25.366  76.641  38.415  1.00  0.00           O
ATOM  11531  O12 POPE  172      23.646  76.021  36.795  1.00  0.00           O
ATOM  11532  C1  POPE  172      24.376  76.521  39.445  1.00  0.00           C
ATOM  11535  C2  POPE  172      24.016  77.921  40.025  1.00  0.00           C
ATOM  11537  O21 POPE  172      23.106  77.811  41.125  1.00  0.00           O
ATOM  11538  C21 POPE  172      21.876  77.411  40.905  1.00  0.00           C
ATOM  11539  O22 POPE  172      21.396  77.021  39.845  1.00  0.00           O
ATOM  11540  C22 POPE  172      21.096  77.601  42.205  1.00  0.00           C
ATOM  11543  C3  POPE  172      23.556  78.991  38.985  1.00  0.00           C
ATOM  11546  O31 POPE  172      23.726  80.331  39.495  1.00  0.00           O
ATOM  11547  C31 POPE  172      22.706  80.831  40.185  1.00  0.00           C
ATOM  11548  O32 POPE  172      21.616  80.281  40.325  1.00  0.00           O
ATOM  11549  C32 POPE  172      23.076  82.181  40.815  1.00  0.00           C
ATOM  11552  C23 POPE  172      20.166  76.421  42.535  1.00  0.00           C
ATOM  11555  C24 POPE  172      19.636  76.481  43.985  1.00  0.00           C
ATOM  11558  C25 POPE  172      18.716  77.671  44.265  1.00  0.00           C
ATOM  11561  C26 POPE  172      18.376  77.771  45.755  1.00  0.00           C
ATOM  11564  C27 POPE  172      17.636  79.061  46.125  1.00  0.00           C
ATOM  11567  C28 POPE  172      17.346  79.171  47.635  1.00  0.00           C
ATOM  11570  C29 POPE  172      18.596  79.281  48.465  1.00  0.00           C
ATOM  11572 0C21 POPE  172      18.616  79.421  49.805  1.00  0.00           C
ATOM  11574 1C21 POPE  172      17.386  79.481  50.665  1.00  0.00           C
ATOM  11577 2C21 POPE  172      17.026  80.931  51.035  1.00  0.00           C
ATOM  11580 3C21 POPE  172      15.636  81.001  51.675  1.00  0.00           C
ATOM  11583 4C21 POPE  172      15.376  82.291  52.485  1.00  0.00           C
ATOM  11586 5C21 POPE  172      16.236  82.451  53.745  1.00  0.00           C
ATOM  11589 6C21 POPE  172      16.106  81.271  54.725  1.00  0.00           C
ATOM  11592 7C21 POPE  172      16.756  81.531  56.085  1.00  0.00           C
ATOM  11595 8C21 POPE  172      16.496  80.401  57.085  1.00  0.00           C
ATOM  11599  C33 POPE  172      23.846  82.031  42.155  1.00  0.00           C
ATOM  11602  C34 POPE  172      23.846  83.311  42.995  1.00  0.00           C
ATOM  11605  C35 POPE  172      24.526  83.131  44.365  1.00  0.00           C
ATOM  11608  C36 POPE  172      26.036  83.431  44.345  1.00  0.00           C
ATOM  11611  C37 POPE  172      26.716  83.221  45.705  1.00  0.00           C
ATOM  11614  C38 POPE  172      28.056  83.971  45.825  1.00  0.00           C
ATOM  11617  C39 POPE  172      28.786  83.731  47.155  1.00  0.00           C
ATOM  11620 0C31 POPE  172      29.406  82.331  47.265  1.00  0.00           C
ATOM  11623 1C31 POPE  172      30.186  82.121  48.575  1.00  0.00           C
ATOM  11626 2C31 POPE  172      30.616  80.661  48.805  1.00  0.00           C
ATOM  11629 3C31 POPE  172      31.286  80.011  47.575  1.00  0.00           C
ATOM  11632 4C31 POPE  172      32.216  78.851  47.955  1.00  0.00           C
ATOM  11635 5C31 POPE  172      32.876  78.201  46.735  1.00  0.00           C
ATOM  11638 6C31 POPE  172      34.006  77.231  47.095  1.00  0.00           C
ATOM  11642  NH3 POPE  173      14.476   7.081  77.975  1.00  0.00           N
ATOM  11646  C12 POPE  173      14.366   5.891  78.895  1.00  0.00           C
ATOM  11649  C11 POPE  173      13.086   5.101  78.575  1.00  0.00           C
ATOM  11652  P   POPE  173      12.126   3.431  76.875  1.00  0.00           P
ATOM  11653  O13 POPE  173      12.876   2.211  77.255  1.00  0.00           O
ATOM  11654  O14 POPE  173      10.806   3.651  77.495  1.00  0.00           O
ATOM  11655  O11 POPE  173      11.946   3.521  75.305  1.00  0.00           O
ATOM  11656  O12 POPE  173      13.056   4.661  77.195  1.00  0.00           O
ATOM  11657  C1  POPE  173      12.906   2.911  74.455  1.00  0.00           C
ATOM  11660  C2  POPE  173      12.276   2.601  73.075  1.00  0.00           C
ATOM  11662  O21 POPE  173      13.146   1.751  72.315  1.00  0.00           O
ATOM  11663  C21 POPE  173      14.216   2.341  71.805  1.00  0.00           C
ATOM  11664  O22 POPE  173      14.796   3.331  72.215  1.00  0.00           O
ATOM  11665  C22 POPE  173      14.546   1.571  70.545  1.00  0.00           C
ATOM  11668  C3  POPE  173      11.836   3.881  72.275  1.00  0.00           C
ATOM  11671  O31 POPE  173      11.586   3.651  70.865  1.00  0.00           O
ATOM  11672  C31 POPE  173      10.306   3.561  70.525  1.00  0.00           C
ATOM  11673  O32 POPE  173       9.366   3.471  71.295  1.00  0.00           O
ATOM  11674  C32 POPE  173      10.166   3.751  69.015  1.00  0.00           C
ATOM  11677  C23 POPE  173      15.526   2.341  69.645  1.00  0.00           C
ATOM  11680  C24 POPE  173      15.326   2.021  68.165  1.00  0.00           C
ATOM  11683  C25 POPE  173      16.586   2.311  67.355  1.00  0.00           C
ATOM  11686  C26 POPE  173      16.366   2.151  65.855  1.00  0.00           C
ATOM  11689  C27 POPE  173      17.566   2.671  65.045  1.00  0.00           C
ATOM  11692  C28 POPE  173      17.166   2.911  63.585  1.00  0.00           C
ATOM  11695  C29 POPE  173      18.296   3.511  62.775  1.00  0.00           C
ATOM  11697 0C21 POPE  173      18.996   2.901  61.815  1.00  0.00           C
ATOM  11699 1C21 POPE  173      18.786   1.481  61.355  1.00  0.00           C
ATOM  11702 2C21 POPE  173      19.326   1.201  59.935  1.00  0.00           C
ATOM  11705 3C21 POPE  173      19.136  -0.271  59.565  1.00  0.00           C
ATOM  11708 4C21 POPE  173      19.756  -0.671  58.215  1.00  0.00           C
ATOM  11711 5C21 POPE  173      19.526  -2.151  57.885  1.00  0.00           C
ATOM  11714 6C21 POPE  173      18.096  -2.491  57.435  1.00  0.00           C
ATOM  11717 7C21 POPE  173      17.906  -2.401  55.915  1.00  0.00           C
ATOM  11720 8C21 POPE  173      16.446  -2.531  55.485  1.00  0.00           C
ATOM  11724  C33 POPE  173      11.216   3.041  68.125  1.00  0.00           C
ATOM  11727  C34 POPE  173      11.136   3.641  66.715  1.00  0.00           C
ATOM  11730  C35 POPE  173      11.786   2.821  65.595  1.00  0.00           C
ATOM  11733  C36 POPE  173      11.306   3.341  64.235  1.00  0.00           C
ATOM  11736  C37 POPE  173      11.576   2.411  63.045  1.00  0.00           C
ATOM  11739  C38 POPE  173      13.006   2.461  62.505  1.00  0.00           C
ATOM  11742  C39 POPE  173      13.056   2.061  61.025  1.00  0.00           C
ATOM  11745 0C31 POPE  173      14.456   2.031  60.425  1.00  0.00           C
ATOM  11748 1C31 POPE  173      14.406   1.831  58.905  1.00  0.00           C
ATOM  11751 2C31 POPE  173      15.786   1.661  58.255  1.00  0.00           C
ATOM  11754 3C31 POPE  173      15.716   1.701  56.725  1.00  0.00           C
ATOM  11757 4C31 POPE  173      17.076   1.391  56.085  1.00  0.00           C
ATOM  11760 5C31 POPE  173      17.026   1.311  54.555  1.00  0.00           C
ATOM  11763 6C31 POPE  173      18.166   2.061  53.855  1.00  0.00           C
ATOM  11767  NH3 POPE  174      96.306  48.621  77.605  1.00  0.00           N
ATOM  11771  C12 POPE  174      97.246  48.261  78.735  1.00  0.00           C
ATOM  11774  C11 POPE  174      97.656  49.501  79.555  1.00  0.00           C
ATOM  11777  P   POPE  174      98.716  51.231  77.895  1.00  0.00           P
ATOM  11778  O13 POPE  174      99.306  52.441  78.535  1.00  0.00           O
ATOM  11779  O14 POPE  174      99.556  50.041  77.615  1.00  0.00           O
ATOM  11780  O11 POPE  174      97.946  51.621  76.565  1.00  0.00           O
ATOM  11781  O12 POPE  174      97.536  50.721  78.815  1.00  0.00           O
ATOM  11782  C1  POPE  174      96.546  51.701  76.285  1.00  0.00           C
ATOM  11785  C2  POPE  174      95.986  53.151  76.125  1.00  0.00           C
ATOM  11787  O21 POPE  174      94.936  53.161  75.135  1.00  0.00           O
ATOM  11788  C21 POPE  174      93.886  53.921  75.415  1.00  0.00           C
ATOM  11789  O22 POPE  174      93.536  54.281  76.525  1.00  0.00           O
ATOM  11790  C22 POPE  174      93.086  54.261  74.165  1.00  0.00           C
ATOM  11793  C3  POPE  174      97.106  54.111  75.655  1.00  0.00           C
ATOM  11796  O31 POPE  174      96.666  55.491  75.505  1.00  0.00           O
ATOM  11797  C31 POPE  174      97.386  56.381  76.185  1.00  0.00           C
ATOM  11798  O32 POPE  174      98.216  56.101  77.035  1.00  0.00           O
ATOM  11799  C32 POPE  174      96.976  57.801  75.775  1.00  0.00           C
ATOM  11802  C23 POPE  174      93.816  53.991  72.835  1.00  0.00           C
ATOM  11805  C24 POPE  174      93.006  54.521  71.655  1.00  0.00           C
ATOM  11808  C25 POPE  174      92.716  53.461  70.575  1.00  0.00           C
ATOM  11811  C26 POPE  174      91.846  52.301  71.075  1.00  0.00           C
ATOM  11814  C27 POPE  174      90.906  51.791  69.965  1.00  0.00           C
ATOM  11817  C28 POPE  174      90.426  50.361  70.215  1.00  0.00           C
ATOM  11820  C29 POPE  174      89.496  49.831  69.155  1.00  0.00           C
ATOM  11822 0C21 POPE  174      89.796  49.621  67.855  1.00  0.00           C
ATOM  11824 1C21 POPE  174      91.126  49.841  67.165  1.00  0.00           C
ATOM  11827 2C21 POPE  174      91.596  48.641  66.315  1.00  0.00           C
ATOM  11830 3C21 POPE  174      90.596  48.201  65.235  1.00  0.00           C
ATOM  11833 4C21 POPE  174      89.756  46.981  65.665  1.00  0.00           C
ATOM  11836 5C21 POPE  174      88.496  46.771  64.815  1.00  0.00           C
ATOM  11839 6C21 POPE  174      88.806  46.561  63.325  1.00  0.00           C
ATOM  11842 7C21 POPE  174      87.556  46.161  62.525  1.00  0.00           C
ATOM  11845 8C21 POPE  174      87.896  45.731  61.105  1.00  0.00           C
ATOM  11849  C33 POPE  174      96.926  58.051  74.265  1.00  0.00           C
ATOM  11852  C34 POPE  174      95.496  58.121  73.735  1.00  0.00           C
ATOM  11855  C35 POPE  174      95.476  57.991  72.215  1.00  0.00           C
ATOM  11858  C36 POPE  174      94.286  58.691  71.565  1.00  0.00           C
ATOM  11861  C37 POPE  174      94.326  58.601  70.035  1.00  0.00           C
ATOM  11864  C38 POPE  174      93.246  59.501  69.445  1.00  0.00           C
ATOM  11867  C39 POPE  174      93.156  59.491  67.925  1.00  0.00           C
ATOM  11870 0C31 POPE  174      92.036  60.431  67.485  1.00  0.00           C
ATOM  11873 1C31 POPE  174      91.836  60.511  65.965  1.00  0.00           C
ATOM  11876 2C31 POPE  174      90.496  61.181  65.635  1.00  0.00           C
ATOM  11879 3C31 POPE  174      90.466  61.831  64.245  1.00  0.00           C
ATOM  11882 4C31 POPE  174      90.936  60.921  63.105  1.00  0.00           C
ATOM  11885 5C31 POPE  174      90.836  61.611  61.745  1.00  0.00           C
ATOM  11888 6C31 POPE  174      91.516  60.851  60.615  1.00  0.00           C
ATOM  11892  NH3 POPE  175      44.986  87.211  30.965  1.00  0.00           N
ATOM  11896  C12 POPE  175      44.246  86.381  29.965  1.00  0.00           C
ATOM  11899  C11 POPE  175      42.876  86.031  30.535  1.00  0.00           C
ATOM  11902  P   POPE  175      40.786  84.671  29.815  1.00  0.00           P
ATOM  11903  O13 POPE  175      40.746  83.201  29.785  1.00  0.00           O
ATOM  11904  O14 POPE  175      39.986  85.471  28.865  1.00  0.00           O
ATOM  11905  O11 POPE  175      40.496  85.171  31.275  1.00  0.00           O
ATOM  11906  O12 POPE  175      42.296  85.061  29.685  1.00  0.00           O
ATOM  11907  C1  POPE  175      39.256  84.981  31.945  1.00  0.00           C
ATOM  11910  C2  POPE  175      39.516  85.171  33.455  1.00  0.00           C
ATOM  11912  O21 POPE  175      38.276  85.581  34.065  1.00  0.00           O
ATOM  11913  C21 POPE  175      38.176  85.281  35.355  1.00  0.00           C
ATOM  11914  O22 POPE  175      39.036  84.731  36.025  1.00  0.00           O
ATOM  11915  C22 POPE  175      36.806  85.651  35.875  1.00  0.00           C
ATOM  11918  C3  POPE  175      40.646  86.251  33.625  1.00  0.00           C
ATOM  11921  O31 POPE  175      40.816  86.741  34.965  1.00  0.00           O
ATOM  11922  C31 POPE  175      41.546  85.981  35.775  1.00  0.00           C
ATOM  11923  O32 POPE  175      42.186  84.991  35.455  1.00  0.00           O
ATOM  11924  C32 POPE  175      41.406  86.561  37.175  1.00  0.00           C
ATOM  11927  C23 POPE  175      36.596  85.171  37.335  1.00  0.00           C
ATOM  11930  C24 POPE  175      37.076  86.181  38.385  1.00  0.00           C
ATOM  11933  C25 POPE  175      36.286  86.031  39.695  1.00  0.00           C
ATOM  11936  C26 POPE  175      37.066  86.481  40.935  1.00  0.00           C
ATOM  11939  C27 POPE  175      36.226  86.291  42.215  1.00  0.00           C
ATOM  11942  C28 POPE  175      37.046  86.261  43.525  1.00  0.00           C
ATOM  11945  C29 POPE  175      37.896  87.481  43.755  1.00  0.00           C
ATOM  11947 0C21 POPE  175      38.236  88.011  44.945  1.00  0.00           C
ATOM  11949 1C21 POPE  175      37.836  87.551  46.325  1.00  0.00           C
ATOM  11952 2C21 POPE  175      37.656  88.781  47.235  1.00  0.00           C
ATOM  11955 3C21 POPE  175      37.426  88.421  48.705  1.00  0.00           C
ATOM  11958 4C21 POPE  175      37.216  89.681  49.565  1.00  0.00           C
ATOM  11961 5C21 POPE  175      37.066  89.391  51.065  1.00  0.00           C
ATOM  11964 6C21 POPE  175      36.916  90.691  51.875  1.00  0.00           C
ATOM  11967 7C21 POPE  175      36.806  90.441  53.385  1.00  0.00           C
ATOM  11970 8C21 POPE  175      36.536  91.731  54.165  1.00  0.00           C
ATOM  11974  C33 POPE  175      41.586  85.451  38.215  1.00  0.00           C
ATOM  11977  C34 POPE  175      41.266  85.941  39.615  1.00  0.00           C
ATOM  11980  C35 POPE  175      41.136  84.781  40.595  1.00  0.00           C
ATOM  11983  C36 POPE  175      40.866  85.271  42.015  1.00  0.00           C
ATOM  11986  C37 POPE  175      40.526  84.111  42.945  1.00  0.00           C
ATOM  11989  C38 POPE  175      40.446  84.581  44.395  1.00  0.00           C
ATOM  11992  C39 POPE  175      39.976  83.471  45.345  1.00  0.00           C
ATOM  11995 0C31 POPE  175      40.506  83.711  46.765  1.00  0.00           C
ATOM  11998 1C31 POPE  175      39.836  82.811  47.795  1.00  0.00           C
ATOM  12001 2C31 POPE  175      40.516  82.831  49.175  1.00  0.00           C
ATOM  12004 3C31 POPE  175      40.206  84.091  49.995  1.00  0.00           C
ATOM  12007 4C31 POPE  175      38.806  84.051  50.635  1.00  0.00           C
ATOM  12010 5C31 POPE  175      38.456  85.371  51.345  1.00  0.00           C
ATOM  12013 6C31 POPE  175      37.106  85.341  52.055  1.00  0.00           C
ATOM  12017  NH3 POPE  176      18.026  35.791  34.295  1.00  0.00           N
ATOM  12021  C12 POPE  176      17.126  36.911  33.875  1.00  0.00           C
ATOM  12024  C11 POPE  176      16.096  36.451  32.845  1.00  0.00           C
ATOM  12027  P   POPE  176      13.686  36.741  33.725  1.00  0.00           P
ATOM  12028  O13 POPE  176      12.586  37.731  33.705  1.00  0.00           O
ATOM  12029  O14 POPE  176      13.406  35.351  33.325  1.00  0.00           O
ATOM  12030  O11 POPE  176      14.176  36.761  35.235  1.00  0.00           O
ATOM  12031  O12 POPE  176      14.936  37.281  32.945  1.00  0.00           O
ATOM  12032  C1  POPE  176      13.586  35.791  36.095  1.00  0.00           C
ATOM  12035  C2  POPE  176      14.406  35.681  37.395  1.00  0.00           C
ATOM  12037  O21 POPE  176      13.536  35.711  38.545  1.00  0.00           O
ATOM  12038  C21 POPE  176      13.056  34.521  38.895  1.00  0.00           C
ATOM  12039  O22 POPE  176      13.076  33.511  38.215  1.00  0.00           O
ATOM  12040  C22 POPE  176      12.486  34.581  40.315  1.00  0.00           C
ATOM  12043  C3  POPE  176      15.496  36.801  37.485  1.00  0.00           C
ATOM  12046  O31 POPE  176      16.356  36.701  38.635  1.00  0.00           O
ATOM  12047  C31 POPE  176      15.886  37.301  39.705  1.00  0.00           C
ATOM  12048  O32 POPE  176      14.856  37.951  39.765  1.00  0.00           O
ATOM  12049  C32 POPE  176      16.826  37.121  40.875  1.00  0.00           C
ATOM  12052  C23 POPE  176      13.056  33.441  41.205  1.00  0.00           C
ATOM  12055  C24 POPE  176      12.406  33.411  42.595  1.00  0.00           C
ATOM  12058  C25 POPE  176      13.376  33.561  43.775  1.00  0.00           C
ATOM  12061  C26 POPE  176      14.276  32.351  44.045  1.00  0.00           C
ATOM  12064  C27 POPE  176      15.096  32.531  45.335  1.00  0.00           C
ATOM  12067  C28 POPE  176      15.986  31.331  45.725  1.00  0.00           C
ATOM  12070  C29 POPE  176      15.216  30.071  46.025  1.00  0.00           C
ATOM  12072 0C21 POPE  176      15.766  28.901  46.415  1.00  0.00           C
ATOM  12074 1C21 POPE  176      17.236  28.651  46.665  1.00  0.00           C
ATOM  12077 2C21 POPE  176      17.486  27.401  47.525  1.00  0.00           C
ATOM  12080 3C21 POPE  176      18.976  27.211  47.835  1.00  0.00           C
ATOM  12083 4C21 POPE  176      19.326  25.991  48.705  1.00  0.00           C
ATOM  12086 5C21 POPE  176      18.626  25.951  50.075  1.00  0.00           C
ATOM  12089 6C21 POPE  176      19.306  25.001  51.065  1.00  0.00           C
ATOM  12092 7C21 POPE  176      18.576  24.911  52.415  1.00  0.00           C
ATOM  12095 8C21 POPE  176      19.226  23.931  53.405  1.00  0.00           C
ATOM  12099  C33 POPE  176      16.156  37.721  42.135  1.00  0.00           C
ATOM  12102  C34 POPE  176      17.026  37.651  43.385  1.00  0.00           C
ATOM  12105  C35 POPE  176      16.276  38.181  44.615  1.00  0.00           C
ATOM  12108  C36 POPE  176      17.206  38.361  45.805  1.00  0.00           C
ATOM  12111  C37 POPE  176      16.496  38.271  47.155  1.00  0.00           C
ATOM  12114  C38 POPE  176      17.516  38.371  48.295  1.00  0.00           C
ATOM  12117  C39 POPE  176      16.946  37.951  49.655  1.00  0.00           C
ATOM  12120 0C31 POPE  176      16.056  39.021  50.315  1.00  0.00           C
ATOM  12123 1C31 POPE  176      16.236  38.981  51.835  1.00  0.00           C
ATOM  12126 2C31 POPE  176      15.216  39.821  52.605  1.00  0.00           C
ATOM  12129 3C31 POPE  176      15.516  39.881  54.115  1.00  0.00           C
ATOM  12132 4C31 POPE  176      16.116  38.591  54.705  1.00  0.00           C
ATOM  12135 5C31 POPE  176      16.206  38.631  56.245  1.00  0.00           C
ATOM  12138 6C31 POPE  176      16.926  37.411  56.825  1.00  0.00           C
ATOM  12142  NH3 POPE  177      74.536  68.391  37.895  1.00  0.00           N
ATOM  12146  C12 POPE  177      73.916  69.181  38.995  1.00  0.00           C
ATOM  12149  C11 POPE  177      73.656  70.621  38.525  1.00  0.00           C
ATOM  12152  P   POPE  177      71.316  71.161  37.375  1.00  0.00           P
ATOM  12153  O13 POPE  177      71.386  72.571  36.905  1.00  0.00           O
ATOM  12154  O14 POPE  177      70.426  70.181  36.695  1.00  0.00           O
ATOM  12155  O11 POPE  177      70.956  71.231  38.915  1.00  0.00           O
ATOM  12156  O12 POPE  177      72.806  70.621  37.375  1.00  0.00           O
ATOM  12157  C1  POPE  177      69.866  70.471  39.455  1.00  0.00           C
ATOM  12160  C2  POPE  177      70.026  70.321  40.985  1.00  0.00           C
ATOM  12162  O21 POPE  177      69.006  69.461  41.515  1.00  0.00           O
ATOM  12163  C21 POPE  177      69.116  68.981  42.785  1.00  0.00           C
ATOM  12164  O22 POPE  177      68.156  68.781  43.515  1.00  0.00           O
ATOM  12165  C22 POPE  177      70.546  68.671  43.225  1.00  0.00           C
ATOM  12168  C3  POPE  177      69.996  71.701  41.695  1.00  0.00           C
ATOM  12171  O31 POPE  177      70.056  71.581  43.135  1.00  0.00           O
ATOM  12172  C31 POPE  177      69.696  72.701  43.765  1.00  0.00           C
ATOM  12173  O32 POPE  177      69.366  73.731  43.215  1.00  0.00           O
ATOM  12174  C32 POPE  177      69.736  72.461  45.275  1.00  0.00           C
ATOM  12177  C23 POPE  177      70.586  68.231  44.705  1.00  0.00           C
ATOM  12180  C24 POPE  177      71.986  68.001  45.265  1.00  0.00           C
ATOM  12183  C25 POPE  177      71.946  67.411  46.675  1.00  0.00           C
ATOM  12186  C26 POPE  177      73.326  67.291  47.335  1.00  0.00           C
ATOM  12189  C27 POPE  177      73.266  66.361  48.555  1.00  0.00           C
ATOM  12192  C28 POPE  177      74.546  66.341  49.405  1.00  0.00           C
ATOM  12195  C29 POPE  177      74.456  65.241  50.435  1.00  0.00           C
ATOM  12197 0C21 POPE  177      74.106  65.371  51.725  1.00  0.00           C
ATOM  12199 1C21 POPE  177      73.736  66.641  52.445  1.00  0.00           C
ATOM  12202 2C21 POPE  177      72.676  66.441  53.535  1.00  0.00           C
ATOM  12205 3C21 POPE  177      71.236  66.791  53.105  1.00  0.00           C
ATOM  12208 4C21 POPE  177      70.206  66.361  54.155  1.00  0.00           C
ATOM  12211 5C21 POPE  177      68.876  67.121  54.085  1.00  0.00           C
ATOM  12214 6C21 POPE  177      68.926  68.471  54.825  1.00  0.00           C
ATOM  12217 7C21 POPE  177      67.546  69.141  54.925  1.00  0.00           C
ATOM  12220 8C21 POPE  177      67.566  70.441  55.735  1.00  0.00           C
ATOM  12224  C33 POPE  177      71.176  72.511  45.825  1.00  0.00           C
ATOM  12227  C34 POPE  177      71.436  71.571  47.025  1.00  0.00           C
ATOM  12230  C35 POPE  177      70.416  71.711  48.165  1.00  0.00           C
ATOM  12233  C36 POPE  177      70.776  70.881  49.415  1.00  0.00           C
ATOM  12236  C37 POPE  177      72.056  71.381  50.115  1.00  0.00           C
ATOM  12239  C38 POPE  177      72.296  70.791  51.515  1.00  0.00           C
ATOM  12242  C39 POPE  177      73.606  71.331  52.115  1.00  0.00           C
ATOM  12245 0C31 POPE  177      74.116  70.591  53.355  1.00  0.00           C
ATOM  12248 1C31 POPE  177      75.546  71.051  53.695  1.00  0.00           C
ATOM  12251 2C31 POPE  177      76.146  70.481  54.985  1.00  0.00           C
ATOM  12254 3C31 POPE  177      77.586  70.991  55.165  1.00  0.00           C
ATOM  12257 4C31 POPE  177      78.296  70.481  56.425  1.00  0.00           C
ATOM  12260 5C31 POPE  177      79.756  70.961  56.485  1.00  0.00           C
ATOM  12263 6C31 POPE  177      80.576  70.331  57.605  1.00  0.00           C
ATOM  12267  NH3 POPE  178     102.236  87.061  32.755  1.00  0.00           N
ATOM  12271  C12 POPE  178     103.426  86.471  32.035  1.00  0.00           C
ATOM  12274  C11 POPE  178     104.196  85.491  32.945  1.00  0.00           C
ATOM  12277  P   POPE  178     104.686  86.841  35.155  1.00  0.00           P
ATOM  12278  O13 POPE  178     105.486  88.081  35.335  1.00  0.00           O
ATOM  12279  O14 POPE  178     103.216  86.931  35.175  1.00  0.00           O
ATOM  12280  O11 POPE  178     105.206  85.731  36.135  1.00  0.00           O
ATOM  12281  O12 POPE  178     105.116  86.181  33.795  1.00  0.00           O
ATOM  12282  C1  POPE  178     105.986  86.171  37.265  1.00  0.00           C
ATOM  12285  C2  POPE  178     107.446  85.641  37.235  1.00  0.00           C
ATOM  12287  O21 POPE  178     107.846  85.601  38.615  1.00  0.00           O
ATOM  12288  C21 POPE  178     107.386  84.561  39.275  1.00  0.00           C
ATOM  12289  O22 POPE  178     106.816  83.581  38.785  1.00  0.00           O
ATOM  12290  C22 POPE  178     107.306  84.901  40.755  1.00  0.00           C
ATOM  12293  C3  POPE  178     108.436  86.481  36.335  1.00  0.00           C
ATOM  12296  O31 POPE  178     109.356  87.331  37.055  1.00  0.00           O
ATOM  12297  C31 POPE  178     108.896  88.451  37.555  1.00  0.00           C
ATOM  12298  O32 POPE  178     108.006  89.141  37.075  1.00  0.00           O
ATOM  12299  C32 POPE  178     109.726  88.751  38.805  1.00  0.00           C
ATOM  12302  C23 POPE  178     108.216  84.041  41.645  1.00  0.00           C
ATOM  12305  C24 POPE  178     109.396  84.871  42.175  1.00  0.00           C
ATOM  12308  C25 POPE  178     108.986  85.811  43.315  1.00  0.00           C
ATOM  12311  C26 POPE  178     110.196  86.491  43.965  1.00  0.00           C
ATOM  12314  C27 POPE  178     109.846  87.051  45.345  1.00  0.00           C
ATOM  12317  C28 POPE  178     111.076  87.651  46.045  1.00  0.00           C
ATOM  12320  C29 POPE  178     110.706  88.261  47.365  1.00  0.00           C
ATOM  12322 0C21 POPE  178     111.376  88.151  48.525  1.00  0.00           C
ATOM  12324 1C21 POPE  178     112.646  87.371  48.765  1.00  0.00           C
ATOM  12327 2C21 POPE  178     112.736  86.831  50.205  1.00  0.00           C
ATOM  12330 3C21 POPE  178     114.176  86.491  50.625  1.00  0.00           C
ATOM  12333 4C21 POPE  178     114.226  85.901  52.045  1.00  0.00           C
ATOM  12336 5C21 POPE  178     114.206  84.371  52.165  1.00  0.00           C
ATOM  12339 6C21 POPE  178     114.286  83.941  53.635  1.00  0.00           C
ATOM  12342 7C21 POPE  178     114.456  82.431  53.835  1.00  0.00           C
ATOM  12345 8C21 POPE  178     114.566  82.011  55.305  1.00  0.00           C
ATOM  12349  C33 POPE  178     109.576  90.171  39.405  1.00  0.00           C
ATOM  12352  C34 POPE  178     110.466  90.321  40.645  1.00  0.00           C
ATOM  12355  C35 POPE  178     109.966  91.371  41.655  1.00  0.00           C
ATOM  12358  C36 POPE  178     109.906  90.831  43.095  1.00  0.00           C
ATOM  12361  C37 POPE  178     109.546  91.931  44.115  1.00  0.00           C
ATOM  12364  C38 POPE  178     109.656  91.501  45.585  1.00  0.00           C
ATOM  12367  C39 POPE  178     109.616  92.721  46.525  1.00  0.00           C
ATOM  12370 0C31 POPE  178     110.106  92.451  47.955  1.00  0.00           C
ATOM  12373 1C31 POPE  178     110.486  93.761  48.655  1.00  0.00           C
ATOM  12376 2C31 POPE  178     111.366  93.591  49.905  1.00  0.00           C
ATOM  12379 3C31 POPE  178     112.056  94.911  50.295  1.00  0.00           C
ATOM  12382 4C31 POPE  178     113.046  94.771  51.455  1.00  0.00           C
ATOM  12385 5C31 POPE  178     113.716  96.101  51.835  1.00  0.00           C
ATOM  12388 6C31 POPE  178     114.726  95.971  52.985  1.00  0.00           C
ATOM  12392  NH3 POPE  179     114.606  17.541  80.605  1.00  0.00           N
ATOM  12396  C12 POPE  179     115.396  16.681  79.655  1.00  0.00           C
ATOM  12399  C11 POPE  179     116.886  17.061  79.675  1.00  0.00           C
ATOM  12402  P   POPE  179     119.216  16.191  78.875  1.00  0.00           P
ATOM  12403  O13 POPE  179     119.756  17.191  79.815  1.00  0.00           O
ATOM  12404  O14 POPE  179     119.856  14.851  78.895  1.00  0.00           O
ATOM  12405  O11 POPE  179     119.326  16.721  77.395  1.00  0.00           O
ATOM  12406  O12 POPE  179     117.676  15.981  79.155  1.00  0.00           O
ATOM  12407  C1  POPE  179     118.276  17.331  76.635  1.00  0.00           C
ATOM  12410  C2  POPE  179     118.556  17.191  75.115  1.00  0.00           C
ATOM  12412  O21 POPE  179     117.366  17.521  74.355  1.00  0.00           O
ATOM  12413  C21 POPE  179     117.586  17.981  73.115  1.00  0.00           C
ATOM  12414  O22 POPE  179     118.676  18.291  72.665  1.00  0.00           O
ATOM  12415  C22 POPE  179     116.256  18.041  72.345  1.00  0.00           C
ATOM  12418  C3  POPE  179     119.036  15.741  74.765  1.00  0.00           C
ATOM  12421  O31 POPE  179     119.316  15.601  73.355  1.00  0.00           O
ATOM  12422  C31 POPE  179     120.176  14.651  73.045  1.00  0.00           C
ATOM  12423  O32 POPE  179     120.716  13.881  73.835  1.00  0.00           O
ATOM  12424  C32 POPE  179     120.406  14.671  71.535  1.00  0.00           C
ATOM  12427  C23 POPE  179     116.316  18.891  71.035  1.00  0.00           C
ATOM  12430  C24 POPE  179     116.706  18.101  69.775  1.00  0.00           C
ATOM  12433  C25 POPE  179     116.906  19.001  68.545  1.00  0.00           C
ATOM  12436  C26 POPE  179     117.416  18.291  67.295  1.00  0.00           C
ATOM  12439  C27 POPE  179     118.426  19.151  66.525  1.00  0.00           C
ATOM  12442  C28 POPE  179     119.086  18.421  65.345  1.00  0.00           C
ATOM  12445  C29 POPE  179     118.216  18.411  64.115  1.00  0.00           C
ATOM  12447 0C21 POPE  179     118.636  18.591  62.855  1.00  0.00           C
ATOM  12449 1C21 POPE  179     120.056  18.771  62.385  1.00  0.00           C
ATOM  12452 2C21 POPE  179     120.556  17.471  61.735  1.00  0.00           C
ATOM  12455 3C21 POPE  179     122.006  17.571  61.235  1.00  0.00           C
ATOM  12458 4C21 POPE  179     122.356  16.421  60.285  1.00  0.00           C
ATOM  12461 5C21 POPE  179     123.716  16.611  59.595  1.00  0.00           C
ATOM  12464 6C21 POPE  179     123.946  15.581  58.485  1.00  0.00           C
ATOM  12467 7C21 POPE  179     125.216  15.881  57.675  1.00  0.00           C
ATOM  12470 8C21 POPE  179     125.526  14.811  56.625  1.00  0.00           C
ATOM  12474  C33 POPE  179     121.346  15.831  71.125  1.00  0.00           C
ATOM  12477  C34 POPE  179     121.616  15.841  69.615  1.00  0.00           C
[truncated: 1,698,038 more chars]
